# Supplementary material for: Optics miniaturization strategy for demanding Raman spectroscopy applications
Source: Nat Commun. 2024 Apr 8;15:3049. doi: 10.1038/s41467-024-47044-7 (PMC11001912; doi:10.1038/s41467-024-47044-7)
Supplement: Supplementary file 6 — Source Data [file 41467_2024_47044_MOESM6_ESM.zip]

Archive with 359 entries (335 files):
- Source Data/NCOMMS-23-34016B s1/
- Source Data/NCOMMS-23-34016B s1/Time data/
- Source Data/NCOMMS-23-34016B s1/Time data/Data S1 Kinetic Raman experiments that demonstrates real-time calibration based on reference channel.xlsx
- Source Data/NCOMMS-23-34016B s2/
- Source Data/NCOMMS-23-34016B s2/Application I_ Methanol/
- Source Data/NCOMMS-23-34016B s2/Application I_ Methanol/Data S2 Quantification of methanol in water-ethanol solution.xlsx
- Source Data/NCOMMS-23-34016B s3/
- Source Data/NCOMMS-23-34016B s3/S3 pHCA, Glucose, Salts/
- Source Data/NCOMMS-23-34016B s3/S3 pHCA, Glucose, Salts/calibraiton/
- Source Data/NCOMMS-23-34016B s3/S3 pHCA, Glucose, Salts/calibraiton/Glucose standards 23.08.17/
- Source Data/NCOMMS-23-34016B s3/S3 pHCA, Glucose, Salts/calibraiton/Glucose standards 23.08.17/Glucose_0_01per_1.csv
- Source Data/NCOMMS-23-34016B s3/S3 pHCA, Glucose, Salts/calibraiton/Glucose standards 23.08.17/Glucose_0_01per_2.csv
- Source Data/NCOMMS-23-34016B s3/S3 pHCA, Glucose, Salts/calibraiton/Glucose standards 23.08.17/Glucose_0_01per_3.csv
- Source Data/NCOMMS-23-34016B s3/S3 pHCA, Glucose, Salts/calibraiton/Glucose standards 23.08.17/Glucose_0_05per_1.csv
- Source Data/NCOMMS-23-34016B s3/S3 pHCA, Glucose, Salts/calibraiton/Glucose standards 23.08.17/Glucose_0_05per_2.csv
- Source Data/NCOMMS-23-34016B s3/S3 pHCA, Glucose, Salts/calibraiton/Glucose standards 23.08.17/Glucose_0_05per_3.csv
- Source Data/NCOMMS-23-34016B s3/S3 pHCA, Glucose, Salts/calibraiton/Glucose standards 23.08.17/Glucose_0_1per_1.csv
- Source Data/NCOMMS-23-34016B s3/S3 pHCA, Glucose, Salts/calibraiton/Glucose standards 23.08.17/Glucose_0_1per_2.csv
- Source Data/NCOMMS-23-34016B s3/S3 pHCA, Glucose, Salts/calibraiton/Glucose standards 23.08.17/Glucose_0_1per_3.csv
- Source Data/NCOMMS-23-34016B s3/S3 pHCA, Glucose, Salts/calibraiton/Glucose standards 23.08.17/Glucose_0_25per_1.csv
- Source Data/NCOMMS-23-34016B s3/S3 pHCA, Glucose, Salts/calibraiton/Glucose standards 23.08.17/Glucose_0_25per_2.csv
- Source Data/NCOMMS-23-34016B s3/S3 pHCA, Glucose, Salts/calibraiton/Glucose standards 23.08.17/Glucose_0_25per_3.csv
- Source Data/NCOMMS-23-34016B s3/S3 pHCA, Glucose, Salts/calibraiton/Glucose standards 23.08.17/Glucose_0_5per_1.csv
- Source Data/NCOMMS-23-34016B s3/S3 pHCA, Glucose, Salts/calibraiton/Glucose standards 23.08.17/Glucose_0_5per_2.csv
- Source Data/NCOMMS-23-34016B s3/S3 pHCA, Glucose, Salts/calibraiton/Glucose standards 23.08.17/Glucose_0_5per_3.csv
- Source Data/NCOMMS-23-34016B s3/S3 pHCA, Glucose, Salts/calibraiton/Glucose standards 23.08.17/Glucose_0_75per_1.csv
- Source Data/NCOMMS-23-34016B s3/S3 pHCA, Glucose, Salts/calibraiton/Glucose standards 23.08.17/Glucose_0_75per_2.csv
- Source Data/NCOMMS-23-34016B s3/S3 pHCA, Glucose, Salts/calibraiton/Glucose standards 23.08.17/Glucose_0_75per_3.csv
- Source Data/NCOMMS-23-34016B s3/S3 pHCA, Glucose, Salts/calibraiton/Glucose standards 23.08.17/Glucose_0per_1.csv
- Source Data/NCOMMS-23-34016B s3/S3 pHCA, Glucose, Salts/calibraiton/Glucose standards 23.08.17/Glucose_0per_2.csv
- Source Data/NCOMMS-23-34016B s3/S3 pHCA, Glucose, Salts/calibraiton/Glucose standards 23.08.17/Glucose_0per_3.csv
- Source Data/NCOMMS-23-34016B s3/S3 pHCA, Glucose, Salts/calibraiton/Glucose standards 23.08.17/Glucose_1per_1.csv
- Source Data/NCOMMS-23-34016B s3/S3 pHCA, Glucose, Salts/calibraiton/Glucose standards 23.08.17/Glucose_1per_2.csv
- Source Data/NCOMMS-23-34016B s3/S3 pHCA, Glucose, Salts/calibraiton/Glucose standards 23.08.17/Glucose_1per_3.csv
- Source Data/NCOMMS-23-34016B s3/S3 pHCA, Glucose, Salts/calibraiton/Glucose standards 23.08.17/Glucose_2_5per_1.csv
- Source Data/NCOMMS-23-34016B s3/S3 pHCA, Glucose, Salts/calibraiton/Glucose standards 23.08.17/Glucose_2_5per_2.csv
- Source Data/NCOMMS-23-34016B s3/S3 pHCA, Glucose, Salts/calibraiton/Glucose standards 23.08.17/Glucose_2_5per_3.csv
- Source Data/NCOMMS-23-34016B s3/S3 pHCA, Glucose, Salts/calibraiton/Glucose standards 23.08.17/Glucose_2_5per_4.csv
- Source Data/NCOMMS-23-34016B s3/S3 pHCA, Glucose, Salts/calibraiton/MgSO4 standards 30.08.17/
- Source Data/NCOMMS-23-34016B s3/S3 pHCA, Glucose, Salts/calibraiton/MgSO4 standards 30.08.17/MgSO4_0_1mM_1.csv
- Source Data/NCOMMS-23-34016B s3/S3 pHCA, Glucose, Salts/calibraiton/MgSO4 standards 30.08.17/MgSO4_0_1mM_2.csv
- Source Data/NCOMMS-23-34016B s3/S3 pHCA, Glucose, Salts/calibraiton/MgSO4 standards 30.08.17/MgSO4_0_1mM_3.csv
- Source Data/NCOMMS-23-34016B s3/S3 pHCA, Glucose, Salts/calibraiton/MgSO4 standards 30.08.17/MgSO4_0_5mM_1.csv
- Source Data/NCOMMS-23-34016B s3/S3 pHCA, Glucose, Salts/calibraiton/MgSO4 standards 30.08.17/MgSO4_0_5mM_2.csv
- Source Data/NCOMMS-23-34016B s3/S3 pHCA, Glucose, Salts/calibraiton/MgSO4 standards 30.08.17/MgSO4_0_5mM_3.csv
- Source Data/NCOMMS-23-34016B s3/S3 pHCA, Glucose, Salts/calibraiton/MgSO4 standards 30.08.17/MgSO4_10mM_1.csv
- Source Data/NCOMMS-23-34016B s3/S3 pHCA, Glucose, Salts/calibraiton/MgSO4 standards 30.08.17/MgSO4_10mM_2.csv
- Source Data/NCOMMS-23-34016B s3/S3 pHCA, Glucose, Salts/calibraiton/MgSO4 standards 30.08.17/MgSO4_10mM_3.csv
- Source Data/NCOMMS-23-34016B s3/S3 pHCA, Glucose, Salts/calibraiton/MgSO4 standards 30.08.17/MgSO4_1mM_1.csv
- Source Data/NCOMMS-23-34016B s3/S3 pHCA, Glucose, Salts/calibraiton/MgSO4 standards 30.08.17/MgSO4_1mM_2.csv
- Source Data/NCOMMS-23-34016B s3/S3 pHCA, Glucose, Salts/calibraiton/MgSO4 standards 30.08.17/MgSO4_1mM_3.csv
- Source Data/NCOMMS-23-34016B s3/S3 pHCA, Glucose, Salts/calibraiton/MgSO4 standards 30.08.17/MgSO4_2_5mM_1.csv
- Source Data/NCOMMS-23-34016B s3/S3 pHCA, Glucose, Salts/calibraiton/MgSO4 standards 30.08.17/MgSO4_2_5mM_2.csv
- Source Data/NCOMMS-23-34016B s3/S3 pHCA, Glucose, Salts/calibraiton/MgSO4 standards 30.08.17/MgSO4_2_5mM_3.csv
- Source Data/NCOMMS-23-34016B s3/S3 pHCA, Glucose, Salts/calibraiton/MgSO4 standards 30.08.17/MgSO4_5mM_1.csv
- Source Data/NCOMMS-23-34016B s3/S3 pHCA, Glucose, Salts/calibraiton/MgSO4 standards 30.08.17/MgSO4_5mM_2.csv
- Source Data/NCOMMS-23-34016B s3/S3 pHCA, Glucose, Salts/calibraiton/MgSO4 standards 30.08.17/MgSO4_5mM_3.csv
- Source Data/NCOMMS-23-34016B s3/S3 pHCA, Glucose, Salts/calibraiton/MgSO4 standards 30.08.17/water_1.csv
- Source Data/NCOMMS-23-34016B s3/S3 pHCA, Glucose, Salts/calibraiton/MgSO4 standards 30.08.17/water_2.csv
- Source Data/NCOMMS-23-34016B s3/S3 pHCA, Glucose, Salts/calibraiton/MgSO4 standards 30.08.17/water_3.csv
- Source Data/NCOMMS-23-34016B s3/S3 pHCA, Glucose, Salts/calibraiton/pHCA time + standards/
- Source Data/NCOMMS-23-34016B s3/S3 pHCA, Glucose, Salts/calibraiton/pHCA time + standards/pHCA_0h.csv
- Source Data/NCOMMS-23-34016B s3/S3 pHCA, Glucose, Salts/calibraiton/pHCA time + standards/pHCA_0h_1.csv
- Source Data/NCOMMS-23-34016B s3/S3 pHCA, Glucose, Salts/calibraiton/pHCA time + standards/pHCA_0h_2.csv
- Source Data/NCOMMS-23-34016B s3/S3 pHCA, Glucose, Salts/calibraiton/pHCA time + standards/pHCA_1_5h.csv
- Source Data/NCOMMS-23-34016B s3/S3 pHCA, Glucose, Salts/calibraiton/pHCA time + standards/pHCA_1_5h_1.csv
- Source Data/NCOMMS-23-34016B s3/S3 pHCA, Glucose, Salts/calibraiton/pHCA time + standards/pHCA_1_5h_2.csv
- Source Data/NCOMMS-23-34016B s3/S3 pHCA, Glucose, Salts/calibraiton/pHCA time + standards/pHCA_1000uM.csv
- Source Data/NCOMMS-23-34016B s3/S3 pHCA, Glucose, Salts/calibraiton/pHCA time + standards/pHCA_1000uM_4.csv
- Source Data/NCOMMS-23-34016B s3/S3 pHCA, Glucose, Salts/calibraiton/pHCA time + standards/pHCA_1000uM_5.csv
- Source Data/NCOMMS-23-34016B s3/S3 pHCA, Glucose, Salts/calibraiton/pHCA time + standards/pHCA_1000uM_6.csv
- Source Data/NCOMMS-23-34016B s3/S3 pHCA, Glucose, Salts/calibraiton/pHCA time + standards/pHCA_11_25h.csv
- Source Data/NCOMMS-23-34016B s3/S3 pHCA, Glucose, Salts/calibraiton/pHCA time + standards/pHCA_11_25h_1.csv
- Source Data/NCOMMS-23-34016B s3/S3 pHCA, Glucose, Salts/calibraiton/pHCA time + standards/pHCA_11_25h_2.csv
- Source Data/NCOMMS-23-34016B s3/S3 pHCA, Glucose, Salts/calibraiton/pHCA time + standards/pHCA_125uM.csv
- Source Data/NCOMMS-23-34016B s3/S3 pHCA, Glucose, Salts/calibraiton/pHCA time + standards/pHCA_125uM_1.csv
- Source Data/NCOMMS-23-34016B s3/S3 pHCA, Glucose, Salts/calibraiton/pHCA time + standards/pHCA_125uM_2.csv
- Source Data/NCOMMS-23-34016B s3/S3 pHCA, Glucose, Salts/calibraiton/pHCA time + standards/pHCA_125uM_3.csv
- Source Data/NCOMMS-23-34016B s3/S3 pHCA, Glucose, Salts/calibraiton/pHCA time + standards/pHCA_23h.csv
- Source Data/NCOMMS-23-34016B s3/S3 pHCA, Glucose, Salts/calibraiton/pHCA time + standards/pHCA_23h_1.csv
- Source Data/NCOMMS-23-34016B s3/S3 pHCA, Glucose, Salts/calibraiton/pHCA time + standards/pHCA_23h_2.csv
- Source Data/NCOMMS-23-34016B s3/S3 pHCA, Glucose, Salts/calibraiton/pHCA time + standards/pHCA_250uM.csv
- Source Data/NCOMMS-23-34016B s3/S3 pHCA, Glucose, Salts/calibraiton/pHCA time + standards/pHCA_250uM_1.csv
- Source Data/NCOMMS-23-34016B s3/S3 pHCA, Glucose, Salts/calibraiton/pHCA time + standards/pHCA_250uM_2.csv
- Source Data/NCOMMS-23-34016B s3/S3 pHCA, Glucose, Salts/calibraiton/pHCA time + standards/pHCA_250uM_3.csv
- Source Data/NCOMMS-23-34016B s3/S3 pHCA, Glucose, Salts/calibraiton/pHCA time + standards/pHCA_26_5h.csv
- Source Data/NCOMMS-23-34016B s3/S3 pHCA, Glucose, Salts/calibraiton/pHCA time + standards/pHCA_26_5h_1.csv
- Source Data/NCOMMS-23-34016B s3/S3 pHCA, Glucose, Salts/calibraiton/pHCA time + standards/pHCA_26_5h_2.csv
- Source Data/NCOMMS-23-34016B s3/S3 pHCA, Glucose, Salts/calibraiton/pHCA time + standards/pHCA_31_25uM.csv
- Source Data/NCOMMS-23-34016B s3/S3 pHCA, Glucose, Salts/calibraiton/pHCA time + standards/pHCA_31_25uM_1.csv
- Source Data/NCOMMS-23-34016B s3/S3 pHCA, Glucose, Salts/calibraiton/pHCA time + standards/pHCA_31_25uM_2.csv
- Source Data/NCOMMS-23-34016B s3/S3 pHCA, Glucose, Salts/calibraiton/pHCA time + standards/pHCA_31_25uM_3.csv
- Source Data/NCOMMS-23-34016B s3/S3 pHCA, Glucose, Salts/calibraiton/pHCA time + standards/pHCA_3h.csv
- Source Data/NCOMMS-23-34016B s3/S3 pHCA, Glucose, Salts/calibraiton/pHCA time + standards/pHCA_3h_1.csv
- Source Data/NCOMMS-23-34016B s3/S3 pHCA, Glucose, Salts/calibraiton/pHCA time + standards/pHCA_3h_2.csv
- Source Data/NCOMMS-23-34016B s3/S3 pHCA, Glucose, Salts/calibraiton/pHCA time + standards/pHCA_4_5h.csv
- Source Data/NCOMMS-23-34016B s3/S3 pHCA, Glucose, Salts/calibraiton/pHCA time + standards/pHCA_4_5h_1.csv
- Source Data/NCOMMS-23-34016B s3/S3 pHCA, Glucose, Salts/calibraiton/pHCA time + standards/pHCA_4_5h_2.csv
- Source Data/NCOMMS-23-34016B s3/S3 pHCA, Glucose, Salts/calibraiton/pHCA time + standards/pHCA_500uM.csv
- Source Data/NCOMMS-23-34016B s3/S3 pHCA, Glucose, Salts/calibraiton/pHCA time + standards/pHCA_500uM_1.csv
- Source Data/NCOMMS-23-34016B s3/S3 pHCA, Glucose, Salts/calibraiton/pHCA time + standards/pHCA_500uM_2.csv
- Source Data/NCOMMS-23-34016B s3/S3 pHCA, Glucose, Salts/calibraiton/pHCA time + standards/pHCA_500uM_3.csv
- Source Data/NCOMMS-23-34016B s3/S3 pHCA, Glucose, Salts/calibraiton/pHCA time + standards/pHCA_62_5uM.csv
- Source Data/NCOMMS-23-34016B s3/S3 pHCA, Glucose, Salts/calibraiton/pHCA time + standards/pHCA_62_5uM_1.csv
- Source Data/NCOMMS-23-34016B s3/S3 pHCA, Glucose, Salts/calibraiton/pHCA time + standards/pHCA_62_5uM_2.csv
- Source Data/NCOMMS-23-34016B s3/S3 pHCA, Glucose, Salts/calibraiton/pHCA time + standards/pHCA_62_5uM_3.csv
- Source Data/NCOMMS-23-34016B s3/S3 pHCA, Glucose, Salts/calibraiton/pHCA time + standards/pHCA_6h.csv
- Source Data/NCOMMS-23-34016B s3/S3 pHCA, Glucose, Salts/calibraiton/pHCA time + standards/pHCA_6h_1.csv
- Source Data/NCOMMS-23-34016B s3/S3 pHCA, Glucose, Salts/calibraiton/pHCA time + standards/pHCA_6h_2.csv
- Source Data/NCOMMS-23-34016B s3/S3 pHCA, Glucose, Salts/calibraiton/pHCA time + standards/pHCA_7_5h.csv
- Source Data/NCOMMS-23-34016B s3/S3 pHCA, Glucose, Salts/calibraiton/pHCA time + standards/pHCA_7_5h_1.csv
- Source Data/NCOMMS-23-34016B s3/S3 pHCA, Glucose, Salts/calibraiton/pHCA time + standards/pHCA_7_5h_2.csv
- Source Data/NCOMMS-23-34016B s3/S3 pHCA, Glucose, Salts/calibraiton/pHCA time + standards/pHCA_9h.csv
- Source Data/NCOMMS-23-34016B s3/S3 pHCA, Glucose, Salts/calibraiton/pHCA time + standards/pHCA_9h_1.csv
- Source Data/NCOMMS-23-34016B s3/S3 pHCA, Glucose, Salts/calibraiton/pHCA time + standards/pHCA_9h_2.csv
- Source Data/NCOMMS-23-34016B s3/S3 pHCA, Glucose, Salts/calibraiton/pHCA time + standards/spa/
- Source Data/NCOMMS-23-34016B s3/S3 pHCA, Glucose, Salts/calibraiton/pHCA time + standards/spa/pHCA_0h.SPA
- Source Data/NCOMMS-23-34016B s3/S3 pHCA, Glucose, Salts/calibraiton/pHCA time + standards/spa/pHCA_0h_1.SPA
- Source Data/NCOMMS-23-34016B s3/S3 pHCA, Glucose, Salts/calibraiton/pHCA time + standards/spa/pHCA_0h_2.SPA
- Source Data/NCOMMS-23-34016B s3/S3 pHCA, Glucose, Salts/calibraiton/pHCA time + standards/spa/pHCA_1_5h.SPA
- Source Data/NCOMMS-23-34016B s3/S3 pHCA, Glucose, Salts/calibraiton/pHCA time + standards/spa/pHCA_1_5h_1.SPA
- Source Data/NCOMMS-23-34016B s3/S3 pHCA, Glucose, Salts/calibraiton/pHCA time + standards/spa/pHCA_1_5h_2.SPA
- Source Data/NCOMMS-23-34016B s3/S3 pHCA, Glucose, Salts/calibraiton/pHCA time + standards/spa/pHCA_11_25h.SPA
- Source Data/NCOMMS-23-34016B s3/S3 pHCA, Glucose, Salts/calibraiton/pHCA time + standards/spa/pHCA_11_25h_1.SPA
- Source Data/NCOMMS-23-34016B s3/S3 pHCA, Glucose, Salts/calibraiton/pHCA time + standards/spa/pHCA_11_25h_2.SPA
- Source Data/NCOMMS-23-34016B s3/S3 pHCA, Glucose, Salts/calibraiton/pHCA time + standards/spa/pHCA_23h.SPA
- Source Data/NCOMMS-23-34016B s3/S3 pHCA, Glucose, Salts/calibraiton/pHCA time + standards/spa/pHCA_23h_1.SPA
- Source Data/NCOMMS-23-34016B s3/S3 pHCA, Glucose, Salts/calibraiton/pHCA time + standards/spa/pHCA_23h_2.SPA
- Source Data/NCOMMS-23-34016B s3/S3 pHCA, Glucose, Salts/calibraiton/pHCA time + standards/spa/pHCA_26_5h.SPA
- Source Data/NCOMMS-23-34016B s3/S3 pHCA, Glucose, Salts/calibraiton/pHCA time + standards/spa/pHCA_26_5h_1.SPA
- Source Data/NCOMMS-23-34016B s3/S3 pHCA, Glucose, Salts/calibraiton/pHCA time + standards/spa/pHCA_26_5h_2.SPA
- Source Data/NCOMMS-23-34016B s3/S3 pHCA, Glucose, Salts/calibraiton/pHCA time + standards/spa/pHCA_3h.SPA
- Source Data/NCOMMS-23-34016B s3/S3 pHCA, Glucose, Salts/calibraiton/pHCA time + standards/spa/pHCA_3h_1.SPA
- Source Data/NCOMMS-23-34016B s3/S3 pHCA, Glucose, Salts/calibraiton/pHCA time + standards/spa/pHCA_3h_2.SPA
- Source Data/NCOMMS-23-34016B s3/S3 pHCA, Glucose, Salts/calibraiton/pHCA time + standards/spa/pHCA_4_5h.SPA
- Source Data/NCOMMS-23-34016B s3/S3 pHCA, Glucose, Salts/calibraiton/pHCA time + standards/spa/pHCA_4_5h_1.SPA
- Source Data/NCOMMS-23-34016B s3/S3 pHCA, Glucose, Salts/calibraiton/pHCA time + standards/spa/pHCA_4_5h_2.SPA
- Source Data/NCOMMS-23-34016B s3/S3 pHCA, Glucose, Salts/calibraiton/pHCA time + standards/spa/pHCA_6h.SPA
- Source Data/NCOMMS-23-34016B s3/S3 pHCA, Glucose, Salts/calibraiton/pHCA time + standards/spa/pHCA_6h_1.SPA
- Source Data/NCOMMS-23-34016B s3/S3 pHCA, Glucose, Salts/calibraiton/pHCA time + standards/spa/pHCA_6h_2.SPA
- Source Data/NCOMMS-23-34016B s3/S3 pHCA, Glucose, Salts/calibraiton/pHCA time + standards/spa/pHCA_7_5h.SPA
- Source Data/NCOMMS-23-34016B s3/S3 pHCA, Glucose, Salts/calibraiton/pHCA time + standards/spa/pHCA_7_5h_1.SPA
- Source Data/NCOMMS-23-34016B s3/S3 pHCA, Glucose, Salts/calibraiton/pHCA time + standards/spa/pHCA_7_5h_2.SPA
- Source Data/NCOMMS-23-34016B s3/S3 pHCA, Glucose, Salts/calibraiton/pHCA time + standards/spa/pHCA_9h.SPA
- Source Data/NCOMMS-23-34016B s3/S3 pHCA, Glucose, Salts/calibraiton/pHCA time + standards/spa/pHCA_9h_1.SPA
- Source Data/NCOMMS-23-34016B s3/S3 pHCA, Glucose, Salts/calibraiton/pHCA time + standards/spa/pHCA_9h_2.SPA
- Source Data/NCOMMS-23-34016B s3/S3 pHCA, Glucose, Salts/calibraiton/pHCA time + standards/spa/sr_pHCA_0h.SPA
- Source Data/NCOMMS-23-34016B s3/S3 pHCA, Glucose, Salts/calibraiton/pHCA time + standards/spa/sr_pHCA_1_5h.SPA
- Source Data/NCOMMS-23-34016B s3/S3 pHCA, Glucose, Salts/calibraiton/pHCA time + standards/spa/sr_pHCA_11_25h.SPA
- Source Data/NCOMMS-23-34016B s3/S3 pHCA, Glucose, Salts/calibraiton/pHCA time + standards/spa/sr_pHCA_23h.SPA
- Source Data/NCOMMS-23-34016B s3/S3 pHCA, Glucose, Salts/calibraiton/pHCA time + standards/spa/sr_pHCA_26_5h.SPA
- Source Data/NCOMMS-23-34016B s3/S3 pHCA, Glucose, Salts/calibraiton/pHCA time + standards/spa/sr_pHCA_3h.SPA
- Source Data/NCOMMS-23-34016B s3/S3 pHCA, Glucose, Salts/calibraiton/pHCA time + standards/spa/sr_pHCA_4_5h.SPA
- Source Data/NCOMMS-23-34016B s3/S3 pHCA, Glucose, Salts/calibraiton/pHCA time + standards/spa/sr_pHCA_6h.SPA
- Source Data/NCOMMS-23-34016B s3/S3 pHCA, Glucose, Salts/calibraiton/pHCA time + standards/spa/sr_pHCA_7_5h.SPA
- Source Data/NCOMMS-23-34016B s3/S3 pHCA, Glucose, Salts/calibraiton/pHCA time + standards/spa/sr_pHCA_9h.SPA
- Source Data/NCOMMS-23-34016B s3/S3 pHCA, Glucose, Salts/calibraiton/pHCA time + standards/sr_pHCA_0h.csv
- Source Data/NCOMMS-23-34016B s3/S3 pHCA, Glucose, Salts/calibraiton/pHCA time + standards/sr_pHCA_1_5h.csv
- Source Data/NCOMMS-23-34016B s3/S3 pHCA, Glucose, Salts/calibraiton/pHCA time + standards/sr_pHCA_11_25h.csv
- Source Data/NCOMMS-23-34016B s3/S3 pHCA, Glucose, Salts/calibraiton/pHCA time + standards/sr_pHCA_23h.csv
- Source Data/NCOMMS-23-34016B s3/S3 pHCA, Glucose, Salts/calibraiton/pHCA time + standards/sr_pHCA_26_5h.csv
- Source Data/NCOMMS-23-34016B s3/S3 pHCA, Glucose, Salts/calibraiton/pHCA time + standards/sr_pHCA_3h.csv
- Source Data/NCOMMS-23-34016B s3/S3 pHCA, Glucose, Salts/calibraiton/pHCA time + standards/sr_pHCA_4_5h.csv
- Source Data/NCOMMS-23-34016B s3/S3 pHCA, Glucose, Salts/calibraiton/pHCA time + standards/sr_pHCA_6h.csv
- Source Data/NCOMMS-23-34016B s3/S3 pHCA, Glucose, Salts/calibraiton/pHCA time + standards/sr_pHCA_7_5h.csv
- Source Data/NCOMMS-23-34016B s3/S3 pHCA, Glucose, Salts/calibraiton/pHCA time + standards/sr_pHCA_9h.csv
- Source Data/NCOMMS-23-34016B s3/S3 pHCA, Glucose, Salts/calibraiton/Salts standards 24.08.17/
- Source Data/NCOMMS-23-34016B s3/S3 pHCA, Glucose, Salts/calibraiton/Salts standards 24.08.17/glucose_1per_1.csv
- Source Data/NCOMMS-23-34016B s3/S3 pHCA, Glucose, Salts/calibraiton/Salts standards 24.08.17/glucose_1per_2.csv
- Source Data/NCOMMS-23-34016B s3/S3 pHCA, Glucose, Salts/calibraiton/Salts standards 24.08.17/glucose_1per_3.csv
- Source Data/NCOMMS-23-34016B s3/S3 pHCA, Glucose, Salts/calibraiton/Salts standards 24.08.17/glucose_1per_4.csv
- Source Data/NCOMMS-23-34016B s3/S3 pHCA, Glucose, Salts/calibraiton/Salts standards 24.08.17/K_0_1g_L_1.csv
- Source Data/NCOMMS-23-34016B s3/S3 pHCA, Glucose, Salts/calibraiton/Salts standards 24.08.17/K_0_1g_L_2.csv
- Source Data/NCOMMS-23-34016B s3/S3 pHCA, Glucose, Salts/calibraiton/Salts standards 24.08.17/K_0_1g_L_3.csv
- Source Data/NCOMMS-23-34016B s3/S3 pHCA, Glucose, Salts/calibraiton/Salts standards 24.08.17/K_0_5g_L_1.csv
- Source Data/NCOMMS-23-34016B s3/S3 pHCA, Glucose, Salts/calibraiton/Salts standards 24.08.17/K_0_5g_L_2.csv
- Source Data/NCOMMS-23-34016B s3/S3 pHCA, Glucose, Salts/calibraiton/Salts standards 24.08.17/K_0_5g_L_3.csv
- Source Data/NCOMMS-23-34016B s3/S3 pHCA, Glucose, Salts/calibraiton/Salts standards 24.08.17/K_10g_L_1.csv
- Source Data/NCOMMS-23-34016B s3/S3 pHCA, Glucose, Salts/calibraiton/Salts standards 24.08.17/K_10g_L_2.csv
- Source Data/NCOMMS-23-34016B s3/S3 pHCA, Glucose, Salts/calibraiton/Salts standards 24.08.17/K_10g_L_3.csv
- Source Data/NCOMMS-23-34016B s3/S3 pHCA, Glucose, Salts/calibraiton/Salts standards 24.08.17/K_1g_L_1.csv
- Source Data/NCOMMS-23-34016B s3/S3 pHCA, Glucose, Salts/calibraiton/Salts standards 24.08.17/K_1g_L_2.csv
- Source Data/NCOMMS-23-34016B s3/S3 pHCA, Glucose, Salts/calibraiton/Salts standards 24.08.17/K_1g_L_3.csv
- Source Data/NCOMMS-23-34016B s3/S3 pHCA, Glucose, Salts/calibraiton/Salts standards 24.08.17/K_3_3g_L_1.csv
- Source Data/NCOMMS-23-34016B s3/S3 pHCA, Glucose, Salts/calibraiton/Salts standards 24.08.17/K_3_3g_L_2.csv
- Source Data/NCOMMS-23-34016B s3/S3 pHCA, Glucose, Salts/calibraiton/Salts standards 24.08.17/K_3_3g_L_3.csv
- Source Data/NCOMMS-23-34016B s3/S3 pHCA, Glucose, Salts/calibraiton/Salts standards 24.08.17/K_5g_L_1.csv
- Source Data/NCOMMS-23-34016B s3/S3 pHCA, Glucose, Salts/calibraiton/Salts standards 24.08.17/K_5g_L_2.csv
- Source Data/NCOMMS-23-34016B s3/S3 pHCA, Glucose, Salts/calibraiton/Salts standards 24.08.17/K_5g_L_3.csv
- Source Data/NCOMMS-23-34016B s3/S3 pHCA, Glucose, Salts/calibraiton/Salts standards 24.08.17/N_0_05g_L_1.csv
- Source Data/NCOMMS-23-34016B s3/S3 pHCA, Glucose, Salts/calibraiton/Salts standards 24.08.17/N_0_05g_L_2.csv
- Source Data/NCOMMS-23-34016B s3/S3 pHCA, Glucose, Salts/calibraiton/Salts standards 24.08.17/N_0_05g_L_3.csv
- Source Data/NCOMMS-23-34016B s3/S3 pHCA, Glucose, Salts/calibraiton/Salts standards 24.08.17/N_0_05g_L_4.csv
- Source Data/NCOMMS-23-34016B s3/S3 pHCA, Glucose, Salts/calibraiton/Salts standards 24.08.17/N_0_1g_L_1.csv
- Source Data/NCOMMS-23-34016B s3/S3 pHCA, Glucose, Salts/calibraiton/Salts standards 24.08.17/N_0_1g_L_2.csv
- Source Data/NCOMMS-23-34016B s3/S3 pHCA, Glucose, Salts/calibraiton/Salts standards 24.08.17/N_0_1g_L_3.csv
- Source Data/NCOMMS-23-34016B s3/S3 pHCA, Glucose, Salts/calibraiton/Salts standards 24.08.17/N_0_5g_L_1.csv
- Source Data/NCOMMS-23-34016B s3/S3 pHCA, Glucose, Salts/calibraiton/Salts standards 24.08.17/N_0_5g_L_2.csv
- Source Data/NCOMMS-23-34016B s3/S3 pHCA, Glucose, Salts/calibraiton/Salts standards 24.08.17/N_0_5g_L_3.csv
- Source Data/NCOMMS-23-34016B s3/S3 pHCA, Glucose, Salts/calibraiton/Salts standards 24.08.17/N_10g_L_1.csv
- Source Data/NCOMMS-23-34016B s3/S3 pHCA, Glucose, Salts/calibraiton/Salts standards 24.08.17/N_10g_L_2.csv
- Source Data/NCOMMS-23-34016B s3/S3 pHCA, Glucose, Salts/calibraiton/Salts standards 24.08.17/N_10g_L_3.csv
- Source Data/NCOMMS-23-34016B s3/S3 pHCA, Glucose, Salts/calibraiton/Salts standards 24.08.17/N_1g_L_1.csv
- Source Data/NCOMMS-23-34016B s3/S3 pHCA, Glucose, Salts/calibraiton/Salts standards 24.08.17/N_1g_L_2.csv
- Source Data/NCOMMS-23-34016B s3/S3 pHCA, Glucose, Salts/calibraiton/Salts standards 24.08.17/N_1g_L_3.csv
- Source Data/NCOMMS-23-34016B s3/S3 pHCA, Glucose, Salts/calibraiton/Salts standards 24.08.17/N_2_5g_L_4.csv
- Source Data/NCOMMS-23-34016B s3/S3 pHCA, Glucose, Salts/calibraiton/Salts standards 24.08.17/N_2_5g_L_5.csv
- Source Data/NCOMMS-23-34016B s3/S3 pHCA, Glucose, Salts/calibraiton/Salts standards 24.08.17/N_2_5g_L_6.csv
- Source Data/NCOMMS-23-34016B s3/S3 pHCA, Glucose, Salts/calibraiton/Salts standards 24.08.17/N_20g_L_1.csv
- Source Data/NCOMMS-23-34016B s3/S3 pHCA, Glucose, Salts/calibraiton/Salts standards 24.08.17/N_20g_L_2.csv
- Source Data/NCOMMS-23-34016B s3/S3 pHCA, Glucose, Salts/calibraiton/Salts standards 24.08.17/N_20g_L_3.csv
- Source Data/NCOMMS-23-34016B s3/S3 pHCA, Glucose, Salts/calibraiton/Salts standards 24.08.17/N_5g_L_1.csv
- Source Data/NCOMMS-23-34016B s3/S3 pHCA, Glucose, Salts/calibraiton/Salts standards 24.08.17/N_5g_L_2.csv
- Source Data/NCOMMS-23-34016B s3/S3 pHCA, Glucose, Salts/calibraiton/Salts standards 24.08.17/N_5g_L_3.csv
- Source Data/NCOMMS-23-34016B s3/S3 pHCA, Glucose, Salts/calibraiton/Salts standards 24.08.17/water_1.csv
- Source Data/NCOMMS-23-34016B s3/S3 pHCA, Glucose, Salts/calibraiton/Salts standards 24.08.17/water_2.csv
- Source Data/NCOMMS-23-34016B s3/S3 pHCA, Glucose, Salts/calibraiton/Salts standards 24.08.17/water_3.csv
- Source Data/NCOMMS-23-34016B s3/S3 pHCA, Glucose, Salts/calibraiton/Salts standards 28.08.17/
- Source Data/NCOMMS-23-34016B s3/S3 pHCA, Glucose, Salts/calibraiton/Salts standards 28.08.17/glucose1per_1.csv
- Source Data/NCOMMS-23-34016B s3/S3 pHCA, Glucose, Salts/calibraiton/Salts standards 28.08.17/glucose1per_2.csv
- Source Data/NCOMMS-23-34016B s3/S3 pHCA, Glucose, Salts/calibraiton/Salts standards 28.08.17/glucose1per_3.csv
- Source Data/NCOMMS-23-34016B s3/S3 pHCA, Glucose, Salts/calibraiton/Salts standards 28.08.17/N_10g_L_1.csv
- Source Data/NCOMMS-23-34016B s3/S3 pHCA, Glucose, Salts/calibraiton/Salts standards 28.08.17/N_10g_L_2.csv
- Source Data/NCOMMS-23-34016B s3/S3 pHCA, Glucose, Salts/calibraiton/Salts standards 28.08.17/N_10g_L_3.csv
- Source Data/NCOMMS-23-34016B s3/S3 pHCA, Glucose, Salts/calibraiton/Salts standards 28.08.17/N_5g_L_1.csv
- Source Data/NCOMMS-23-34016B s3/S3 pHCA, Glucose, Salts/calibraiton/Salts standards 28.08.17/N_5g_L_2.csv
- Source Data/NCOMMS-23-34016B s3/S3 pHCA, Glucose, Salts/calibraiton/Salts standards 28.08.17/N_5g_L_3.csv
- Source Data/NCOMMS-23-34016B s3/S3 pHCA, Glucose, Salts/calibraiton/Salts standards 28.08.17/water_1.csv
- Source Data/NCOMMS-23-34016B s3/S3 pHCA, Glucose, Salts/calibraiton/Salts standards 28.08.17/water_2.csv
- Source Data/NCOMMS-23-34016B s3/S3 pHCA, Glucose, Salts/calibraiton/Salts standards 28.08.17/water_3.csv
- Source Data/NCOMMS-23-34016B s4/
- Source Data/NCOMMS-23-34016B s4/S4 Serine/
- Source Data/NCOMMS-23-34016B s4/S4 Serine/C/
- Source Data/NCOMMS-23-34016B s4/S4 Serine/C/C0 slit 350, 10s v1.csv
- Source Data/NCOMMS-23-34016B s4/S4 Serine/C/C0 slit 350, 10s v2.csv
- Source Data/NCOMMS-23-34016B s4/S4 Serine/C/C0 slit 350, 10s v3.csv
- Source Data/NCOMMS-23-34016B s4/S4 Serine/C/C0 slit 350, 20s.csv
- Source Data/NCOMMS-23-34016B s4/S4 Serine/C/C1 slit 350, 10s v1.csv
- Source Data/NCOMMS-23-34016B s4/S4 Serine/C/C1 slit 350, 10s v2.csv
- Source Data/NCOMMS-23-34016B s4/S4 Serine/C/C1 slit 350, 10s v3.csv
- Source Data/NCOMMS-23-34016B s4/S4 Serine/C/C2 slit 350, 10s v1.csv
- Source Data/NCOMMS-23-34016B s4/S4 Serine/C/C2 slit 350, 10s v2.csv
- Source Data/NCOMMS-23-34016B s4/S4 Serine/C/C2 slit 350, 10s v3.csv
- Source Data/NCOMMS-23-34016B s4/S4 Serine/C/C2 slit 350, 5s v4.csv
- Source Data/NCOMMS-23-34016B s4/S4 Serine/C/C3 slit 350, 5s v1.csv
- Source Data/NCOMMS-23-34016B s4/S4 Serine/C/C3 slit 350, 5s v2.csv
- Source Data/NCOMMS-23-34016B s4/S4 Serine/C/C3 slit 350, 5s v3.csv
- Source Data/NCOMMS-23-34016B s4/S4 Serine/C/C4 slit 350, 2.5s v4.csv
- Source Data/NCOMMS-23-34016B s4/S4 Serine/C/C4 slit 350, 5s v1.csv
- Source Data/NCOMMS-23-34016B s4/S4 Serine/C/C4 slit 350, 5s v2.csv
- Source Data/NCOMMS-23-34016B s4/S4 Serine/C/C4 slit 350, 5s v3.csv
- Source Data/NCOMMS-23-34016B s4/S4 Serine/C/C5 slit 350, 2.5s v1.csv
- Source Data/NCOMMS-23-34016B s4/S4 Serine/C/C5 slit 350, 2.5s v2.csv
- Source Data/NCOMMS-23-34016B s4/S4 Serine/C/C5 slit 350, 2.5s v3.csv
- Source Data/NCOMMS-23-34016B s4/S4 Serine/C/C5 slit 350, 2.5s v4.csv
- Source Data/NCOMMS-23-34016B s4/S4 Serine/C/C6 slit 350, 1s v6.csv
- Source Data/NCOMMS-23-34016B s4/S4 Serine/C/C6 slit 350, 2.5s v1.csv
- Source Data/NCOMMS-23-34016B s4/S4 Serine/C/C6 slit 350, 2.5s v2.csv
- Source Data/NCOMMS-23-34016B s4/S4 Serine/C/C6 slit 350, 2.5s v3.csv
- Source Data/NCOMMS-23-34016B s4/S4 Serine/C/C6 slit 350, 2.5s v4.csv
- Source Data/NCOMMS-23-34016B s4/S4 Serine/C/C6 slit 350, 2.5s v5.csv
- Source Data/NCOMMS-23-34016B s4/S4 Serine/C/C7 slit 350, 0.5s v7.csv
- Source Data/NCOMMS-23-34016B s4/S4 Serine/C/C7 slit 350, 1s v1.csv
- Source Data/NCOMMS-23-34016B s4/S4 Serine/C/C7 slit 350, 1s v2.csv
- Source Data/NCOMMS-23-34016B s4/S4 Serine/C/C7 slit 350, 1s v3.csv
- Source Data/NCOMMS-23-34016B s4/S4 Serine/C/C7 slit 350, 1s v4.csv
- Source Data/NCOMMS-23-34016B s4/S4 Serine/C/C7 slit 350, 1s v5.csv
- Source Data/NCOMMS-23-34016B s4/S4 Serine/C/C7 slit 350, 1s v6.csv
- Source Data/NCOMMS-23-34016B s4/S4 Serine/C/C8 slit 350, 0.5s v1.csv
- Source Data/NCOMMS-23-34016B s4/S4 Serine/C/C8 slit 350, 0.5s v2.csv
- Source Data/NCOMMS-23-34016B s4/S4 Serine/C/C8 slit 350, 0.5s v3.csv
- Source Data/NCOMMS-23-34016B s4/S4 Serine/C/C8 slit 350, 0.5s v4.csv
- Source Data/NCOMMS-23-34016B s4/S4 Serine/C/C8 slit 350, 0.5s v5.csv
- Source Data/NCOMMS-23-34016B s4/S4 Serine/C/C9 slit 350, 0.5s v1.csv
- Source Data/NCOMMS-23-34016B s4/S4 Serine/C/C9 slit 350, 0.5s v2.csv
- Source Data/NCOMMS-23-34016B s4/S4 Serine/C/C9 slit 350, 0.5s v3.csv
- Source Data/NCOMMS-23-34016B s4/S4 Serine/C/C9 slit 350, 0.5s v4.csv
- Source Data/NCOMMS-23-34016B s4/S4 Serine/C/C9 slit 350, 0.5s v5.csv
- Source Data/NCOMMS-23-34016B s4/S4 Serine/Calibration/
- Source Data/NCOMMS-23-34016B s4/S4 Serine/Calibration/Serine 12.5gL 20s, slit 350, fW v1.csv
- Source Data/NCOMMS-23-34016B s4/S4 Serine/Calibration/Serine 12.5gL 20s, slit 350, fW v2.csv
- Source Data/NCOMMS-23-34016B s4/S4 Serine/Calibration/Serine 12.5gL 20s, slit 350, fW v3.csv
- Source Data/NCOMMS-23-34016B s4/S4 Serine/Calibration/Serine 25gL 20s, slit 350, fW v1.csv
- Source Data/NCOMMS-23-34016B s4/S4 Serine/Calibration/Serine 25gL 20s, slit 350, fW v2.csv
- Source Data/NCOMMS-23-34016B s4/S4 Serine/Calibration/Serine 25gL 20s, slit 350, fW v3.csv
- Source Data/NCOMMS-23-34016B s4/S4 Serine/Calibration/Serine 50gL 20s, slit 350, fW v1.csv
- Source Data/NCOMMS-23-34016B s4/S4 Serine/Calibration/Serine 50gL 20s, slit 350, fW v2.csv
- Source Data/NCOMMS-23-34016B s4/S4 Serine/Calibration/Serine 50gL 20s, slit 350, fW v3.csv
- Source Data/NCOMMS-23-34016B s4/S4 Serine/Calibration/Serine 6.25gL 20s, slit 350, fW v1.csv
- Source Data/NCOMMS-23-34016B s4/S4 Serine/Calibration/Serine 6.25gL 20s, slit 350, fW v2.csv
- Source Data/NCOMMS-23-34016B s4/S4 Serine/Calibration/Serine 6.25gL 20s, slit 350, fW v3.csv
- Source Data/NCOMMS-23-34016B s4/S4 Serine/Calibration/Serine1gL 20s, slit 350, fW v1.csv
- Source Data/NCOMMS-23-34016B s4/S4 Serine/Calibration/Serine1gL 20s, slit 350, fW v2.csv
- Source Data/NCOMMS-23-34016B s4/S4 Serine/Calibration/Serine1gL 20s, slit 350, fW v3.csv
- Source Data/NCOMMS-23-34016B s4/S4 Serine/Calibration/triplicate serine.xlsx
- Source Data/NCOMMS-23-34016B s4/S4 Serine/Calibration/Water 20s, slit 350, fW.csv
- Source Data/NCOMMS-23-34016B s4/S4 Serine/D/
- Source Data/NCOMMS-23-34016B s4/S4 Serine/D/D0 slit 350, 10s v1.csv
- Source Data/NCOMMS-23-34016B s4/S4 Serine/D/D0 slit 350, 10s v2.csv
- Source Data/NCOMMS-23-34016B s4/S4 Serine/D/D0 slit 350, 10s v3.csv
[truncated: 59 more entries]
