# Supplementary material for: Optics miniaturization strategy for demanding Raman spectroscopy applications
Source: Nat Commun. 2024 Apr 8;15:3049. doi: 10.1038/s41467-024-47044-7 (PMC11001912; doi:10.1038/s41467-024-47044-7)
Supplement: Supplementary file 6 — Source Data [file 41467_2024_47044_MOESM6_ESM.zip › Source Data/NCOMMS-23-34016B s1/Time data/Data S1 Kinetic Raman experiments that demonstrates real-time calibration based on reference channel.xlsx]

## Sheet: Data Nm 785 nm
	0	1	2	3	4	5	6	7	8	9	10	11	12	13	14	15	16	17	18	19	20	21	22	23	24	25	26	27	28	29	30	31	32	33	34	35	36	37	38	39	40	41	42	43	44	45	46	47	48
811	0.240863725543022	0.247864633798599	0.230395779013634	0.216802895069122	0.225256487727165	0.227540522813797	0.216271460056305	0.221548393368721	0.213616684079170	0.217693120241165	0.218819633126259	0.207607045769691	0.197232186794281	0.215464755892754	0.221554756164551	0.207574427127838	0.203519463539124	0.209962680935860	0.220246851444244	0.207370758056641	0.207233130931854	0.204189330339432	0.214337453246117	0.205270484089851	0.208093926310539	0.203513905405998	0.208180636167526	0.207363605499268	0.209947571158409	0.214185506105423	0.208148822188377	0.209650039672852	0.181980550289154	0.186020389199257	0.215283378958702	0.195320457220078	0.212736800312996	0.173947811126709	0.213628619909287	0.204599842429161	0.203578338027000	0.203934744000435	0.194971203804016	0.211125791072845	0.192279830574989	0.207381099462509	0.199245736002922	0.199571907520294	0.185578063130379
811125000000000	0.292362540960312	0.298162937164307	0.276822924613953	0.270483911037445	0.282811075448990	0.267589688301086	0.255510717630386	0.250842392444611	0.243328362703323	0.252824932336807	0.262879967689514	0.256310254335403	0.246053144335747	0.275897681713104	0.271490305662155	0.243744432926178	0.234270140528679	0.272867411375046	0.256443113088608	0.246670499444008	0.262346953153610	0.267004132270813	0.256804317235947	0.252034932374954	0.229545325040817	0.235386312007904	0.244702294468880	0.246170893311501	0.234739527106285	0.260587185621262	0.245751634240150	0.256245017051697	0.236856505274773	0.240598008036613	0.238511264324188	0.231563657522202	0.237544655799866	0.216641396284103	0.251205176115036	0.234172284603119	0.238067343831062	0.243712618947029	0.231697306036949	0.250980824232101	0.235066503286362	0.237940847873688	0.234187409281731	0.243174821138382	0.225499927997589
811250000000000	0.350073069334030	0.354582279920578	0.331664651632309	0.324590563774109	0.338415741920471	0.310129702091217	0.295516908168793	0.287142872810364	0.280585110187531	0.291501730680466	0.304667413234711	0.304002344608307	0.289741188287735	0.325311332941055	0.317901521921158	0.282242238521576	0.267602413892746	0.320019274950027	0.296242475509644	0.286846935749054	0.307583123445511	0.314609497785568	0.292463570833206	0.295763552188873	0.258136063814163	0.269248425960541	0.282070398330689	0.286512792110443	0.265839457511902	0.299347519874573	0.285453915596008	0.297335565090179	0.283607423305512	0.286204934120178	0.265885591506958	0.266072541475296	0.266212552785873	0.256794750690460	0.285936832427979	0.265805244445801	0.269799739122391	0.279710799455643	0.268123507499695	0.287829458713532	0.274114042520523	0.268779039382935	0.266191095113754	0.282496035099030	0.262354105710983
811375000000000	0.413421690464020	0.415800422430038	0.394821554422379	0.379051238298416	0.390682280063629	0.355319768190384	0.335959076881409	0.330592244863510	0.327051222324371	0.333979725837708	0.343536764383316	0.351129561662674	0.326950967311859	0.359837740659714	0.359549731016159	0.323133111000061	0.304229855537415	0.345202654600143	0.340558975934982	0.328329682350159	0.339290857315064	0.341208159923553	0.318741619586945	0.335491299629211	0.294771492481232	0.305475711822510	0.321181595325470	0.331043332815170	0.305229097604752	0.328056812286377	0.329425156116486	0.331893771886826	0.320699483156204	0.320148169994354	0.297638684511185	0.298131108283997	0.298843950033188	0.293844670057297	0.317771047353745	0.299917161464691	0.297668099403381	0.310640454292297	0.304812222719193	0.321074187755585	0.309327006340027	0.299782693386078	0.294165253639221	0.316558629274368	0.295675247907639
811500000000000	0.483776003122330	0.482831686735153	0.469369262456894	0.433841258287430	0.439143657684326	0.403592586517334	0.376721829175949	0.384499222040176	0.387145221233368	0.381171405315399	0.379501521587372	0.397948116064072	0.358590304851532	0.384003579616547	0.396539956331253	0.366794884204865	0.344971150159836	0.359167069196701	0.390610665082932	0.371360570192337	0.361322224140167	0.356692880392075	0.337777733802795	0.371304094791412	0.344088077545166	0.344528824090958	0.362494885921478	0.381125241518021	0.356875866651535	0.349461287260056	0.378934293985367	0.361322224140167	0.351026147603989	0.345707029104233	0.335396617650986	0.327628791332245	0.336746662855148	0.327936679124832	0.347272694110870	0.337028294801712	0.321766346693039	0.336912959814072	0.342026799917221	0.351057946681976	0.341566950082779	0.330906480550766	0.318288952112198	0.346096873283386	0.325892895460129
811625000000000	0.561816215515137	0.562843322753906	0.548117458820343	0.489496052265167	0.495017230510712	0.452638685703278	0.420481473207474	0.439295589923859	0.437512755393982	0.428865849971771	0.417122632265091	0.440542250871658	0.391941636800766	0.413930863142014	0.437466621398926	0.411758989095688	0.382575541734695	0.378897696733475	0.436667084693909	0.412191748619080	0.390056967735291	0.377203941345215	0.362646043300629	0.409909307956696	0.387632906436920	0.382517486810684	0.398368954658508	0.414245903491974	0.396353006362915	0.373777478933334	0.415158390998840	0.389344960451126	0.378102928400040	0.373750448226929	0.373311281204224	0.360022306442261	0.375817298889160	0.362719237804413	0.373328000307083	0.372781455516815	0.349861443042755	0.366780549287796	0.375026494264603	0.381165832281113	0.369272232055664	0.363065302371979	0.346018910408020	0.376213490962982	0.355198830366135
811750000000000	0.654270291328430	0.681164920330048	0.629814863204956	0.542939960956574	0.567448735237122	0.497814416885376	0.468724071979523	0.489398211240768	0.467757463455200	0.473424226045609	0.456065148115158	0.473885655403137	0.427556365728378	0.460871905088425	0.485003560781479	0.456003904342651	0.412305533885956	0.420611947774887	0.472293734550476	0.445705413818359	0.442625015974045	0.414982587099075	0.409408897161484	0.454637140035629	0.418323904275894	0.417402654886246	0.423621535301209	0.426980376243591	0.416073292493820	0.406124055385590	0.433221518993378	0.415587991476059	0.400544792413712	0.409560054540634	0.409183770418167	0.400349110364914	0.414868026971817	0.398582160472870	0.393798470497131	0.403680086135864	0.389734774827957	0.408354789018631	0.400267153978348	0.411098659038544	0.390685468912125	0.395620316267014	0.386610627174377	0.408794730901718	0.381803870201111
811875000000000	0.751443624496460	0.802322745323181	0.714622914791107	0.600692749023438	0.649103164672852	0.547597229480743	0.520626246929169	0.542037904262543	0.496979087591171	0.520456790924072	0.499345868825913	0.508113682270050	0.467938065528870	0.518506050109863	0.539803981781006	0.503142237663269	0.442012429237366	0.479463279247284	0.508170962333679	0.481256484985352	0.506232976913452	0.464911758899689	0.463935613632202	0.502789020538330	0.446657687425613	0.451894044876099	0.448705464601517	0.438048958778381	0.433908104896545	0.443006098270416	0.449207454919815	0.442395091056824	0.423435360193253	0.448527246713638	0.445012480020523	0.442248702049255	0.454632371664047	0.436328172683716	0.414008826017380	0.435299515724182	0.432849198579788	0.451583772897720	0.424984335899353	0.442844599485397	0.411000818014145	0.430410027503967	0.427586585283279	0.442185878753662	0.410260140895844
812	0.841966152191162	0.877088427543640	0.804626643657684	0.677078127861023	0.731755197048187	0.619373202323914	0.573994576931000	0.605859041213989	0.548222482204437	0.577246844768524	0.554307758808136	0.559955358505249	0.521817147731781	0.578560352325440	0.606887698173523	0.558263242244721	0.481687664985657	0.548184275627136	0.558330059051514	0.535818994045258	0.558877408504486	0.520517230033875	0.502801775932312	0.550456404685974	0.479534894227982	0.487713217735291	0.490310728549957	0.466986566781998	0.467152029275894	0.481334447860718	0.478496700525284	0.474328756332397	0.457508295774460	0.485577940940857	0.481019407510757	0.475728154182434	0.494332253932953	0.478417128324509	0.441803187131882	0.475997835397720	0.466110646724701	0.482371062040329	0.460234671831131	0.481134772300720	0.436118930578232	0.471273839473724	0.451248854398727	0.474428206682205	0.451828032732010
812125000000000	0.931384384632111	0.934308111667633	0.901715695858002	0.775764584541321	0.818191707134247	0.720078766345978	0.628994643688202	0.681744873523712	0.630106866359711	0.644615411758423	0.623719334602356	0.634614467620850	0.593264579772949	0.643853306770325	0.689706027507782	0.621994554996491	0.532227039337158	0.634453773498535	0.625097274780273	0.616024732589722	0.604795396327972	0.586165010929108	0.532367050647736	0.597881197929382	0.515516340732575	0.524117946624756	0.553432643413544	0.528690814971924	0.521790146827698	0.522101163864136	0.525605618953705	0.511346042156220	0.505504250526428	0.521394729614258	0.516849696636200	0.502956092357636	0.533991575241089	0.524938941001892	0.478054374456406	0.526520490646362	0.492797642946243	0.505697607994080	0.507161438465118	0.526586532592773	0.465478986501694	0.518808364868164	0.466028720140457	0.505414366722107	0.509952247142792
812250000000000	0.987846672534943	0.959154129028320	0.968593418598175	0.872665107250214	0.899308264255524	0.824067652225494	0.698653638362885	0.763911604881287	0.720912516117096	0.724502086639404	0.704676806926727	0.720136046409607	0.670919716358185	0.720081210136414	0.780531585216522	0.695838212966919	0.588833332061768	0.726565837860107	0.701181173324585	0.704567074775696	0.665918886661530	0.657375335693359	0.571424961090088	0.659345924854279	0.560388147830963	0.568148851394653	0.613006293773651	0.599021255970001	0.582580983638763	0.567816317081451	0.578606426715851	0.556688010692596	0.556808114051819	0.565092325210571	0.557536840438843	0.540276467800140	0.576325595378876	0.576949298381805	0.520829856395721	0.577361404895783	0.527405977249146	0.532834827899933	0.549586892127991	0.577440202236176	0.504377782344818	0.568622231483460	0.486109375953674	0.544706106185913	0.564208447933197
812375000000000	101982247829437	0.964950561523438	101158773899078	0.976859211921692	0.988761603832245	0.933384418487549	0.807363390922546	0.855695068836212	0.820532202720642	0.831062197685242	0.806848645210266	0.825218856334686	0.754012525081635	0.818833708763123	0.893825292587280	0.787162601947784	0.653471529483795	0.825555384159088	0.791487216949463	0.802530348300934	0.775704145431519	0.733672499656677	0.640040993690491	0.759258389472961	0.622586488723755	0.626089274883270	0.656709492206574	0.674519598484039	0.645893871784210	0.618814706802368	0.634902477264404	0.618181467056274	0.606681704521179	0.625178337097168	0.604518532752991	0.610237777233124	0.618871152400971	0.636637568473816	0.573203802108765	0.622623026371002	0.582489550113678	0.565451920032501	0.578647017478943	0.633262872695923	0.568074882030487	0.616231560707092	0.524001777172089	0.604742884635925	0.604049146175385
812500000000000	103871619701386	0.967870235443115	103807973861694	106053042411804	105563449859619	103404557704926	0.931447267532349	0.949986100196838	0.924294412136078	0.946826159954071	0.917754888534546	0.933498144149780	0.841803848743439	0.926804423332214	0.998767316341400	0.888939082622528	0.723413765430450	0.925673902034760	0.888662219047546	0.904119789600372	0.904167532920837	0.816028594970703	0.722811520099640	0.877110719680786	0.699519217014313	0.696558177471161	0.702822387218475	0.757237672805786	0.716144800186157	0.678296923637390	0.698375225067139	0.690906524658203	0.661937892436981	0.697143673896790	0.660263240337372	0.697474658489227	0.668832123279572	0.702911496162415	0.633819758892059	0.671334207057953	0.652337908744812	0.607975184917450	0.609522581100464	0.697344183921814	0.645944058895111	0.669952273368835	0.571878433227539	0.676424980163574	0.645869195461273
812625000000000	102946233749390	0.967325270175934	102949416637421	108672976493835	106409680843353	110531151294708	104499471187592	104341876506805	102782106399536	105222558975220	102669930458069	102201747894287	0.933635830879211	103302717208862	105639350414276	100175225734711	0.790471315383911	102196013927460	0.986288964748383	100121843814850	101520669460297	0.909175634384155	0.794821441173554	0.987608015537262	0.790421962738037	0.782269895076752	0.777018427848816	0.841865122318268	0.795640826225281	0.754333138465881	0.770741522312164	0.765411257743835	0.730605602264404	0.775449573993683	0.732265174388886	0.776208579540253	0.746912956237793	0.774086773395538	0.699176371097565	0.735955715179443	0.730537235736847	0.681757628917694	0.666972994804382	0.776296854019165	0.717533826828003	0.746990859508514	0.617237150669098	0.744694113731384	0.713581502437592
812750000000000	0.987494230270386	0.963456511497498	0.989916741847992	110029637813568	106536817550659	116465699672699	115920257568359	114017927646637	113580119609833	115608799457550	114017605781555	110232424736023	103109073638916	114339888095856	109785318374634	112930393218994	0.856236040592194	111885905265808	108856272697449	109852707386017	112342166900635	101429736614227	0.862000644207001	109983015060425	0.900680661201477	0.888114035129547	0.886941373348236	0.930306375026703	0.885948538780212	0.851371169090271	0.853919386863709	0.844835698604584	0.814980030059815	0.863587021827698	0.825667560100555	0.852990150451660	0.863303005695343	0.851576507091522	0.771452665328980	0.819030165672302	0.822171032428742	0.805655300617218	0.763324499130249	0.873428881168366	0.787924706935883	0.853220880031586	0.663275957107544	0.813348352909088	0.814073920249939
812875000000000	0.952982962131500	0.956947267055512	0.966099321842194	110391378402710	106485271453857	118437242507935	120207679271698	117644393444061	117658948898315	120510625839233	118316066265106	114288008213043	110085010528564	119371390342712	111246764659882	118112576007843	0.936982691287994	116411590576172	113895797729492	115147209167480	116365849971771	109156751632690	0.943008303642273	116347873210907	100129878520966	0.983219742774963	0.994223892688751	101633644104004	0.978249847888947	0.952527105808258	0.946269273757935	0.934517323970795	0.908075332641602	0.956749916076660	0.927034258842468	0.935393214225769	0.969344437122345	0.933998584747315	0.847202479839325	0.910453259944916	0.916372239589691	0.924646854400635	0.863099336624146	0.971759736537933	0.866756498813629	0.953249514102936	0.719124913215637	0.891078293323517	0.910220146179199
813	0.931541085243225	0.932367682456970	0.961442112922669	108356106281281	102881860733032	113900017738342	120117378234863	116224157810211	117015337944031	121827745437622	118081462383270	115804016590118	115088653564453	120436000823975	111348426342011	118376696109772	107494354248047	117552423477173	115383970737457	117371749877930	116232430934906	114768850803375	107181370258331	119261431694031	109726834297180	106441509723663	110512459278107	111081683635712	108367395401001	107069766521454	107048845291138	105799734592438	102424740791321	107032608985901	105416834354401	103522300720215	105852079391480	102975344657898	0.925902187824249	102175021171570	101820433139801	103190708160400	0.963368237018585	108743286132813	0.966042041778565	104387462139130	0.796386301517487	0.994731426239014	0.993589043617249
813125000000000	0.916472494602203	0.907176434993744	0.957830309867859	105118656158447	0.983841836452484	107274293899536	119896852970123	113754999637604	115697014331818	122493469715118	117547488212585	116601896286011	118196344375610	120962262153625	111395692825317	118499219417572	119790720939636	118125307559967	116146755218506	118574070930481	115917551517487	118328893184662	119256508350372	120865833759308	117185831069946	113364613056183	119336295127869	118756973743439	117428231239319	117154479026794	117919099330902	116998159885407	113265800476074	116893386840820	116487407684326	112988626956940	113411784172058	112072777748108	100816524028778	112711381912231	111253523826599	112539780139923	105869185924530	117838191986084	106667613983154	112254166603088	0.883543550968170	109489929676056	107187509536743
813250000000000	0.910420656204224	0.909572601318359	0.948906481266022	102588069438934	0.973389029502869	103329920768738	118150198459625	111336898803711	113297784328461	120099878311157	115935218334198	115374660491943	117985117435455	118662703037262	109132158756256	116590273380280	122819888591766	116002917289734	114389359951019	117391800880432	114647519588470	118753790855408	124489295482636	118521487712860	120228195190430	118883228302002	122454965114594	121893775463104	121955192089081	121567273139954	122078979015350	122165536880493	119872033596039	121426618099213	121109354496002	119834625720978	119136929512024	118953323364258	110541093349457	119726920127869	118366837501526	119369876384735	113982200622559	119881570339203	115322959423065	118164837360382	0.967437446117401	116147398948669	115272998809814
813375000000000	0.906710147857666	0.925023138523102	0.934596836566925	100206327438355	0.970015883445740	100287950038910	112620043754578	108541619777679	108893263339996	111725842952728	111854720115662	110544204711914	116120493412018	110653030872345	101795220375061	110048091411591	124190795421600	108841395378113	107999289035797	112538576126099	110933065414429	118843376636505	127842557430267	109990811347961	122108018398285	123692297935486	124242746829987	123834860324860	125065910816193	124399387836456	124566447734833	125584280490875	124939489364624	124413549900055	124005424976349	125598692893982	123989903926849	124890255928040	121592187881470	125376725196838	124469470977783	125077128410339	121451365947723	120759236812592	123436522483826	123173344135284	105212843418121	121518826484680	123551321029663
813500000000000	0.905890762805939	0.931924581527710	0.929222047328949	0.980842590332031	0.964015722274780	0.981765449047089	107813680171967	105340778827667	105478644371033	106152009963989	107933890819550	105875074863434	113904869556427	105355966091156	0.983833909034729	105822968482971	124491500854492	104956841468811	103155541419983	107604849338532	106866335868835	118757534027100	128803026676178	104063189029694	122612953186035	125198590755463	124657785892487	124174964427948	125905144214630	125136709213257	125199639797211	126525437831879	126485490798950	125293755531311	124824774265289	127332127094269	125547850131989	126740396022797	125891613960266	127097523212433	126478409767151	126949381828308	124012899398804	120885002613068	126219785213470	124826443195343	112183129787445	123282420635223	126482796669006
813625000000000	0.915085017681122	0.931734442710877	0.941317737102509	0.958471536636353	0.942733824253082	0.965203523635864	104135262966156	100531554222107	103277981281281	103753638267517	103999233245850	101307928562164	111021375656128	103452205657959	0.982341408729553	104477357864380	121933865547180	104338371753693	100236558914185	102286076545715	101705002784729	115276491641998	126841819286346	101136970520020	120885097980499	121743023395538	121330606937408	117172932624817	122216296195984	121450018882751	121907067298889	123147499561310	123622047901154	124225318431854	123150920867920	121649384498596	123622047901154	122234439849854	126149606704712	122957515716553	125204730033875	126274919509888	123738682270050	117267298698425	125153326988220	124291586875916	118327057361603	123226654529572	125848650932312
813750000000000	0.931002497673035	0.931525170803070	0.960380077362061	0.943166613578796	0.922743856906891	0.955154895782471	101480329036713	0.967653870582581	101681137084961	102348375320435	101213347911835	0.980665147304535	108178043365479	102049398422241	0.981662034988403	103422296047211	118266117572784	103873133659363	0.984589695930481	0.983891189098358	0.977464675903320	110196852684021	123305583000183	0.994486391544342	118116068840027	116897761821747	116503882408142	109429943561554	117634773254395	116318511962891	117040562629700	118018627166748	119056034088135	122143352031708	120244836807251	114716494083405	120237350463867	116325271129608	126267039775848	117335712909698	122913289070129	124919831752777	123130702972412	112177956104279	123112177848816	123163962364197	122676920890808	123091959953308	124581480026245
813875000000000	0.949931204319000	0.936957240104675	0.976451873779297	0.948195338249207	0.930159986019135	0.956584453582764	100568699836731	0.970130443572998	100737607479095	102036106586456	101426076889038	0.984294533729553	106376910209656	100396072864532	0.981976211071014	101726710796356	116096711158752	102929520606995	0.997054457664490	0.984020054340363	0.989374935626984	106493222713470	118123316764832	0.999722003936768	115642845630646	114022850990295	113141131401062	108860087394714	116261231899261	113486564159393	113446545600891	113723254203796	114565587043762	118172717094421	116487896442413	112758469581604	115684056282043	113853001594543	124068439006805	114420795440674	120032417774200	122314393520355	120974910259247	109212982654572	119402182102203	120013642311096	124093008041382	120909357070923	122232997417450
814	0.974336504936218	0.957172393798828	0.992674112319946	0.969646751880646	0.961691915988922	0.964885294437408	100040853023529	0.989067077636719	100046586990356	101887500286102	102657198905945	100204896926880	104972827434540	0.987240493297577	0.983578562736511	0.996748149394989	114451181888580	101606106758118	103760719299316	0.994558751583099	103345751762390	103130316734314	110711586475372	101857745647430	113032937049866	111769437789917	110186278820038	109061515331268	115654373168945	111413979530334	110168457031250	109463906288147	109618008136749	111452722549438	111528778076172	111835706233978	109516656398773	112386071681976	117138886451721	112332534790039	116013252735138	117519652843475	115877616405487	106945252418518	113369619846344	113633263111115	124893271923065	114423894882202	117963325977325
814125000000000	0.989816486835480	0.980128169059753	100772368907928	0.990032851696014	0.992100536823273	0.975646018981934	0.999046564102173	100820660591125	0.998755395412445	101875722408295	103098738193512	100917077064514	104371547698975	0.982070922851563	0.986759960651398	0.990563571453095	112254655361176	100694406032562	105392324924469	100470292568207	105171012878418	102132928371429	107973921298981	102616548538208	110739815235138	110306882858276	108856737613678	109031367301941	114472496509552	109383010864258	108535015583038	108091092109680	107891964912415	108449339866638	109741473197937	110989475250244	107262921333313	110600996017456	112904369831085	110916209220886	112358224391937	113692772388458	112306833267212	104969966411591	111091864109039	110787475109100	125063443183899	110256993770599	114393901824951
814250000000000	0.995764076709747	100708568096161	102433335781097	100524711608887	102131581306458	0.990927100181580	100113010406494	102585208415985	100699663162231	102532625198364	101586699485779	100387394428253	104167973995209	0.991544425487518	100251674652100	101460528373718	107982730865479	100095033645630	104286980628967	101258373260498	105095505714417	104306077957153	108126425743103	102105081081390	108716487884521	109309089183807	108540749549866	106546688079834	110101163387299	106833946704865	107845258712769	109322226047516	107878053188324	107961905002594	110048878192902	109940361976624	107274138927460	107541370391846	111449062824249	109862792491913	108645367622375	110682070255280	110234248638153	102853858470917	111435616016388	110498297214508	123968827724457	108385610580444	111704361438751
814375000000000	100200521945953	103470981121063	103554749488831	102197527885437	104387617111206	101114451885223	100555014610291	104317605495453	102080106735230	103595173358917	100008237361908	0.998344838619232	104069006443024	100621294975281	102147650718689	104635751247406	104566061496735	0.997473716735840	103133106231689	102110254764557	105016672611237	106574523448944	108439481258392	101571106910706	107035708427429	108676385879517	108271455764771	103952932357788	106121540069580	105070602893829	107494580745697	110607433319092	107872080802917	107735085487366	110369896888733	109237408638000	107285749912262	105211341381073	110425257682800	109173762798309	106161475181580	108805191516876	108996522426605	101468169689178	111794412136078	110300910472870	122381377220154	107286703586578	109588015079498
814500000000000	102291011810303	105474829673767	103536689281464	104526293277740	105081272125244	103803515434265	101975166797638	105836725234985	103778612613678	104612362384796	100817477703094	100657331943512	104482686519623	101809298992157	103009641170502	106492030620575	105296540260315	100419938564301	103281474113464	103232467174530	105158829689026	106221222877502	109323012828827	102264440059662	105749619007111	108434700965881	107459914684296	104786741733551	106820988655090	105202829837799	107650673389435	110005927085876	107905721664429	107815122604370	109175431728363	109207105636597	106714546680450	105600845813751	109359610080719	108893024921417	106077706813812	109236943721771	108824527263641	102438580989838	111728143692017	109998846054077	121320497989655	106982648372650	108124899864197
814625000000000	106576514244080	107129824161530	103308999538422	107570314407349	105401957035065	107289648056030	105072045326233	107230377197266	105945324897766	105787718296051	103814339637756	103377103805542	105918025970459	103027772903442	103552520275116	107968664169312	108070337772369	102717590332031	104135107994080	104616022109985	105722641944885	104851508140564	111056137084961	104618644714355	104683804512024	108286809921265	106159162521362	107752585411072	109473145008087	105972373485565	108233189582825	108139467239380	108049809932709	108154106140137	105871891975403	109255158901215	105160188674927	107193148136139	108384251594543	108716893196106	106322252750397	110699808597565	108774471282959	105433297157288	111386370658875	109660649299622	120398926734924	106817173957825	106975650787354
814750000000000	110609757900238	109746730327606	103547906875610	111188673973084	106201100349426	110176014900208	107301986217499	108685541152954	107131099700928	107209372520447	106729578971863	105713021755219	107502555847168	104978883266449	104600346088409	108362460136414	109833216667175	105065119266510	105415642261505	106049776077271	106542146205902	104430973529816	111953759193420	106808829307556	104681265354157	108254504203796	105719220638275	109679830074310	110671567916870	106692504882813	108832561969757	107623314857483	108368027210236	108637166023254	104704248905182	109416985511780	104740369319916	108287596702576	108172881603241	108740508556366	106721711158752	111145961284637	108625638484955	107036745548248	110873007774353	109373617172241	118847346305847	106917488574982	106708264350891
814875000000000	114052438735962	115548408031464	109331214427948	116779613494873	109922397136688	112218284606934	108387434482574	110171008110046	107501435279846	109099388122559	109347760677338	107246220111847	109218323230743	109902977943420	107805013656616	107792365550995	110460662841797	107567942142487	108521735668182	107536756992340	108166670799255	106229412555695	112175166606903	108687770366669	109758901596069	108370494842529	106068944931030	110706090927124	110874521732330	107198333740234	109403610229492	110854935646057	110046732425690	109697163105011	106344127655029	110823607444763	107596659660339	108737015724182	109606075286865	109885072708130	107812011241913	109302890300751	107773900032043	107404685020447	109616827964783	109094607830048	114646172523499	109252929687500	107733178138733
815	117472147941589	121647465229034	116736507415771	120874035358429	114655792713165	114252293109894	109522712230682	111816382408142	107891726493835	111159479618073	111915421485901	108912754058838	111174511909485	113951015472412	111747479438782	107233488559723	111102437973022	109706473350525	111163783073425	109050297737122	110309505462646	108528089523315	112375724315643	110384380817413	114736628532410	108595478534698	106733000278473	111266887187958	110966956615448	107856965065002	110026526451111	114022934436798	111778664588928	110560584068298	108544087409973	112166976928711	110396778583527	109224843978882	111438798904419	111007046699524	109190070629120	107496023178101	106993627548218	107762610912323	108571541309357	108920550346375	111155664920807	111542379856110	108986258506775
815125000000000	121047151088715	125336062908173	120857167243958	120644116401672	118192052841187	117158377170563	111911368370056	113886404037476	109341633319855	113129127025604	114439249038696	111642777919769	113636922836304	114054524898529	114764070510864	108637166023254	112989819049835	110782551765442	111396241188049	110403144359589	112538266181946	109849989414215	112806057929993	111626160144806	114122378826141	109083712100983	108354270458221	111281287670136	110906493663788	109906804561615	110853028297424	113818085193634	112217247486115	109984278678894	110040533542633	111970555782318	110493755340576	110754060745239	112568962574005	110826218128204	110315394401550	107689571380615	107361972332001	109041309356689	108824443817139	109051573276520	111127972602844	110486280918121	109629786014557
815250000000000	124692320823669	128187346458435	124050617218018	119597005844116	121383273601532	120573318004608	115441250801086	116346597671509	112181460857391	115081822872162	116868567466736	115282297134399	116414141654968	113823246955872	117527925968170	112711381912231	115923118591309	111504518985748	111443972587585	111720824241638	115086030960083	110891461372375	113466680049896	112645745277405	111971271038055	109998607635498	111052560806274	111258852481842	110747861862183	113347268104553	111776280403137	112910830974579	112436676025391	108450686931610	111340081691742	111315011978149	110381662845612	113223791122437	113489508628845	110236310958862	111395287513733	108632552623749	108652448654175	111148262023926	109753417968750	109506392478943	111503255367279	107577729225159	110109436511993
815375000000000	128252995014191	129978001117706	126964092254639	119589293003082	123709869384766	122782421112061	117972087860107	118796360492706	114543306827545	116695606708527	118450450897217	118174946308136	117777800559998	113922286033630	120340776443481	115819931030273	116753840446472	112294423580170	111824488639832	113871371746063	118032777309418	111550652980804	114189910888672	114229297637939	111325752735138	110825586318970	111865782737732	111296164989471	110698449611664	114434480667114	112003159523010	112679946422577	112714242935181	108141303062439	112187433242798	111326622962952	110478651523590	113968431949615	113596987724304	110089933872223	112462520599365	109818172454834	110076093673706	111783361434937	110681903362274	110045623779297	111702537536621	106755197048187	110214912891388
815500000000000	132426953315735	131290650367737	130186271667480	124239635467529	125268137454987	123995804786682	119460570812225	121228539943695	116156935691834	117894911766052	119315779209137	120222949981689	118192839622498	116556298732758	123826980590820	117611050605774	115313410758972	113067781925201	115635693073273	118728899955750	122320115566254	111876046657562	115005683898926	117646062374115	112694907188416	111418676376343	111003303527832	111986219882965	110795748233795	113972735404968	111393928527832	113744962215424	113162541389465	111122810840607	112674224376678	114384746551514	112335240840912	113256323337555	111796009540558	110960912704468	113528501987457	111751937866211	111831092834473	111142933368683	111697125434875	110736334323883	111755585670471	109133195877075	109964632987976
815625000000000	135072338581085	131986057758331	132155990600586	128941059112549	126699578762054	125038933753967	120882785320282	123638904094696	117927289009094	119133508205414	120154535770416	122159731388092	118623244762421	120444035530090	126066315174103	119531846046448	113995409011841	114133191108704	120401704311371	123480117321014	125248646736145	112258934974670	115869736671448	120210301876068	114397644996643	112202370166779	110214114189148	113109004497528	111004817485809	113550209999084	110836482048035	114719605445862	113467872142792	114486670494080	113124430179596	117183125019073	114542746543884	112604773044586	110148012638092	112329506874084	114560246467590	113400256633759	113451480865479	110556936264038	112495768070221	111572623252869	111813032627106	111400449275970	109735679626465
815750000000000	133972883224487	130273306369782	130913245677948	130019676685333	128746306896210	126479613780975	123068106174469	126367354393005	121275472640991	120788657665253	121444368362427	124698436260223	120006000995636	124910771846771	125905382633209	123395955562592	114103209972382	117366266250610	123801684379578	126011264324188	124654042720795	113427865505219	116761636734009	119773375988007	115310382843018	114579021930695	111079525947571	114520311355591	112809467315674	114040350914001	113180828094482	113995015621185	113127613067627	115759396553040	113723003864288	116463863849640	115576577186584	113690078258514	110725903511047	114052605628967	115531229972839	113877737522125	114384520053864	111554074287415	112775099277496	112498724460602	111973810195923	111623048782349	110585010051727
815875000000000	130649113655090	125954616069794	127578043937683	130613958835602	130902123451233	127945899963379	125528359413147	129034781455994	125469255447388	122800803184509	123076045513153	127343118190765	122244942188263	129833602905273	125380623340607	128303658962250	114639961719513	122563707828522	126725673675537	127855455875397	123096752166748	115640544891357	117661964893341	118592846393585	116040229797363	118443131446838	113573908805847	116446042060852	116766810417175	115565681457520	118816554546356	112282729148865	112337779998779	116588842868805	114420473575592	114617455005646	116333150863647	116367125511169	112428474426270	116196703910828	116457736492157	114136230945587	115086746215820	114316415786743	112936830520630	113587689399719	112282967567444	111693215370178	112881624698639
816	127404284477234	123343443870544	125315701961517	130624699592590	131269347667694	128190052509308	126603865623474	129726517200470	126730132102966	125281429290771	124941956996918	128403902053833	123561501502991	131152784824371	125271391868591	129641795158386	115671801567078	124573457241058	127448427677155	128249168395996	122828638553619	118131113052368	118328893184662	118635416030884	117225205898285	120202589035034	115911579132080	118517589569092	118890070915222	117370307445526	121509683132172	112058866024017	112401986122131	117884564399719	115255331993103	114498519897461	117459189891815	117736899852753	113820552825928	117529988288879	117333483695984	114951515197754	116067671775818	116683363914490	113323712348938	114942753314972	112709546089172	112099266052246	114760577678680
816125000000000	123893094062805	122219562530518	124144005775452	129257214069366	128915214538574	126643967628479	127031970024109	129696130752563	126815652847290	129111468791962	127562761306763	128771448135376	124173057079315	130984616279602	125811731815338	129173529148102	119016087055206	125052452087402	127333962917328	127773821353912	124997961521149	121618509292603	118756902217865	122765314579010	119536864757538	120653426647186	118032145500183	121217322349548	119604003429413	119846570491791	122319006919861	115490019321442	115753901004791	120299160480499	116247951984406	119082832336426	119451820850372	118125462532043	114882218837738	118181777000427	118070733547211	118510031700134	117537057399750	118585848808289	114570438861847	116773736476898	113437485694885	114885401725769	116158366203308
816250000000000	121170616149902	121053516864777	122881066799164	127208578586578	125770998001099	124840998649597	127224171161652	129631602764130	126849699020386	131639039516449	129248547554016	128932392597198	124727797508240	130644989013672	126269972324371	128313136100769	121861076354980	125256848335266	127102124691010	126949453353882	126837682723999	123887217044830	119224441051483	126267755031586	122029507160187	121141028404236	120252621173859	122921240329742	120393991470337	122444057464600	122960066795349	119801867008209	119565498828888	122350347042084	117559337615967	122970736026764	121175229549408	118597710132599	115853357315063	118883311748505	118986487388611	121819627285004	119221901893616	120435047149658	116157805919647	118795311450958	114260172843933	118077969551086	117519330978394
816375000000000	120129394531250	118890702724457	120685553550720	124785149097443	123195862770081	123969388008118	126803636550903	128957605361938	126712620258331	131244289875031	127340638637543	127814555168152	125625014305115	128876709938049	125025248527527	125908398628235	122313511371613	125114750862122	125904583930969	125420808792114	126398539543152	123536765575409	120010292530060	125647377967834	124270427227020	122894430160522	123149085044861	121500849723816	122905170917511	124975764751434	123890542984009	123315358161926	121790039539337	123236846923828	119915866851807	123041927814484	121941995620728	120853114128113	116675007343292	120436799526215	121069109439850	122861659526825	121335697174072	122664272785187	117811369895935	121184301376343	114969968795776	120177125930786	118985617160797
816500000000000	119459533691406	116059565544128	117784488201141	121842706203461	120582449436188	123264133930206	125572824478149	127217173576355	126244521141052	129881894588470	122926259040833	124831366539001	126565134525299	125275135040283	121913671493530	121971106529236	122535479068756	124640595912933	123372554779053	122987914085388	125029861927032	122540795803070	121055424213409	123716640472412	126262021064758	125421762466431	126078331470490	118532466888428	126418507099152	127274775505066	124788415431976	126461637020111	123512184619904	123825871944428	123093402385712	123016226291657	122463321685791	124695897102356	117451703548431	122491633892059	123844969272614	123507249355316	123501920700073	124804162979126	119520068168640	123550689220428	115673553943634	121873331069946	120483648777008
816625000000000	118039143085480	113706219196320	115028119087219	119555473327637	117982029914856	121584784984589	123984253406525	125169563293457	125021994113922	127782177925110	120291841030121	121674597263336	126468551158905	122615349292755	119366300106049	119962644577026	123138666152954	123714327812195	121256613731384	120820486545563	123324358463287	121698951721191	122159099578857	121428775787354	126610720157623	125999021530151	126615655422211	118088626861572	127226400375366	127716863155365	124971473217011	126999437808990	123767864704132	123883068561554	125246095657349	123143112659454	122855842113495	126614058017731	118788397312164	123593485355377	124833607673645	123619580268860	123798263072968	125194776058197	120439255237579	124102878570557	116440951824188	122235548496246	122016215324402
816750000000000	114555311203003	111745333671570	112186944484711	117947173118591	115416419506073	116521775722504	121500611305237	122439849376678	119903290271759	123273038864136	118651890754700	117795383930206	123633813858032	120708882808685	117436027526855	119231200218201	124972510337830	120858037471771	119615781307220	119021105766296	120795190334320	121085333824158	123545515537262	118155848979950	125598621368408	125202500820160	125124537944794	121078968048096	126264011859894	126869678497314	124680054187775	125282454490662	122678041458130	123265552520752	126889717578888	124229288101196	123210978507996	127565467357636	121632587909698	124227869510651	125101780891418	123456168174744	122023701667786	124102878570557	120996701717377	124048149585724	117237532138824	122116458415985	123850607872009
816875000000000	111623930931091	110011887550354	109998059272766	116164016723633	112781310081482	111613261699677	118372488021851	119233274459839	114609110355377	118257927894592	117856478691101	114623498916626	120473396778107	119081568717957	115285313129425	118365323543549	126267433166504	117569291591644	117764675617218	116899752616882	117798089981079	120226848125458	124359607696533	115178799629211	124097073078156	123823165893555	123027765750885	123411548137665	124697804450989	125511252880096	124121725559235	122865629196167	121223914623261	122291874885559	127715027332306	125076639652252	123390936851501	127996182441711	123528254032135	124521589279175	125211024284363	123130953311920	120639431476593	122338891029358	121254146099091	123933899402618	118237245082855	121878027915955	124900662899017
817	110746347904205	108417522907257	108760321140289	113176620006561	109374487400055	109071147441864	113643527030945	115128040313721	111752498149872	113464772701263	118211388587952	113090693950653	118794202804565	117850756645203	111734580993652	115541326999664	122572076320648	115030431747437	115173387527466	112854576110840	114185941219330	117727363109589	122874855995178	113491415977478	122378194332123	120618343353271	120846664905548	119596207141876	121802294254303	123424351215363	121579051017761	120227408409119	119991290569305	120863461494446	125027728080750	121094322204590	121376097202301	125607037544250	123372638225555	123239541053772	123310029506683	120921134948730	120711255073547	118916881084442	120951831340790	121618115901947	120237743854523	120108938217163	123649013042450
817125000000000	110175383090973	107016301155090	107883143424988	109654045104980	106110000610352	107179868221283	108555948734283	110797584056854	109532892704010	109196209907532	118877339363098	111984074115753	117378580570221	116718196868896	107838594913483	111741113662720	115566229820251	112634766101837	112020277976990	108269059658051	110373222827911	113945758342743	119235897064209	112142717838287	120086514949799	115629160404205	118252515792847	112526023387909	117767691612244	120355725288391	117035317420959	117153918743134	118598985671997	118831920623779	118945121765137	113537240028381	117351555824280	120139825344086	122848689556122	120156204700470	118948864936829	116632127761841	120868849754334	114392542839050	120069324970245	116680252552032	122582411766052	116653668880463	120609354972839
817250000000000	109131121635437	106092023849487	107458388805389	107448041439056	105658674240112	105897748470306	107538425922394	108766758441925	107753467559814	108446943759918	118195867538452	110745787620544	115400123596191	114241313934326	106486856937408	110656142234802	113426101207733	110319292545319	108640587329865	107401990890503	108209943771362	111633312702179	115358674526215	110272037982941	116931009292603	111992907524109	115461385250092	111051452159882	115241491794586	117005395889282	114179897308350	114474010467529	116575479507446	116774201393127	113897562026978	111170387268066	115540528297424	115477931499481	121829891204834	117130780220032	115258753299713	113657379150391	120060265064240	112533485889435	118537247180939	112962293624878	122616457939148	114330565929413	117636585235596
817375000000000	107234370708466	105571806430817	107287979125977	106032836437225	107124507427216	104860579967499	107987117767334	107891082763672	106092500686646	109177434444428	112381064891815	109477519989014	112533247470856	108151555061340	106015801429749	110529720783234	113162863254547	108000254631042	104526686668396	108224749565125	106906747817993	110279762744904	110341179370880	107520771026611	111863875389099	109072577953339	112339842319489	112403893470764	113772809505463	112900722026825	112438821792603	112218129634857	113313603401184	114652299880981	108934950828552	110798299312592	114961850643158	110936641693115	118912982940674	113780367374420	111880970001221	111645328998566	114181327819824	111955201625824	114844584465027	109963989257813	119123721122742	112941694259644	114453649520874
817500000000000	104964399337769	104846334457397	107026243209839	104914915561676	108165395259857	104362404346466	108305740356445	107043826580048	105287551879883	109696137905121	107170474529266	107913851737976	109853577613831	104277122020721	105832505226135	110349524021149	112791574001312	106064975261688	101942396163940	108809006214142	106003868579865	109018230438232	107152581214905	105517709255219	108116948604584	107220196723938	109250628948212	113364219665527	112238502502441	109682452678680	110874664783478	109719836711884	110051822662354	112272381782532	106365132331848	110425341129303	114184510707855	107974064350128	115233457088470	110908246040344	109070420265198	109704017639160	108839559555054	111263144016266	111011505126953	107709705829620	115269565582275	111233866214752	111298143863678
817625000000000	102362763881683	102578365802765	105030035972595	104090559482574	107039618492126	104334795475006	106333875656128	105874192714691	105457806587219	106973099708557	105545151233673	105109739303589	107912254333496	104785561561584	106365692615509	109160959720612	109685564041138	104727959632874	101319789886475	106817889213562	105468869209290	107615745067596	106656944751740	104909896850586	106948840618134	106558144092560	105822169780731	111428451538086	110054063796997	108113205432892	109282600879669	105578410625458	107412815093994	109068286418915	106358850002289	109810066223145	111170053482056	107078754901886	110685575008392	109068846702576	107110333442688	107635962963104	106814312934875	109533917903900	108225786685944	106358611583710	112611377239227	107257425785065	107977247238159
817750000000000	0.995228707790375	0.988996207714081	101109123229980	103337562084198	104432094097137	104319763183594	103040742874146	104521596431732	105741822719574	102194035053253	104420876502991	101880502700806	106245088577271	105639433860779	107247889041901	106854486465454	105157637596130	103610682487488	100967204570770	103254818916321	105029237270355	106164097785950	106359720230103	104484045505524	106176984310150	106108009815216	102861261367798	107558715343475	107549953460693	106949484348297	107724750041962	101428937911987	105068218708038	105721926689148	106358051300049	108976793289185	106684231758118	106492507457733	106048667430878	107556092739105	105504417419434	105475306510925	105462658405304	107042157649994	105788195133209	105319857597351	110335528850555	102533090114594	105048882961273
817875000000000	0.972144782543182	0.953410208225250	0.970801055431366	101922583580017	101561319828033	104010605812073	102301275730133	102938437461853	105351758003235	100518977642059	102997779846191	100393998622894	104735040664673	105152380466461	106947004795074	104465579986572	104286670684814	102391719818115	101197040081024	101838338375092	104051494598389	104486429691315	105565607547760	103240907192230	105190968513489	105307602882385	102570402622223	104844105243683	104960501194000	105551207065582	105929481983185	100848901271820	103168666362762	103828573226929	105952644348145	107656407356262	103984034061432	105508482456207	104265904426575	105873155593872	103912675380707	102678680419922	104895341396332	104680228233337	103818714618683	104179978370667	108925402164459	100867998600006	104076325893402
818	0.954332232475281	0.915602147579193	0.923109829425812	0.991791069507599	0.978984951972961	102154171466827	102264440059662	101059401035309	102640819549561	100055897235870	101327908039093	0.997877061367035	103440344333649	101338887214661	103924918174744	101749157905579	104397642612457	101160597801209	102717661857605	101368165016174	101852500438690	102484965324402	103687846660614	0.999264538288117	104060089588165	103995096683502	103766369819641	102723634243011	101939368247986	103939163684845	103728652000427	101773178577423	101400935649872	102611374855042	103467953205109	105300354957581	102226328849792	104008138179779	103643369674683	104069709777832	102329599857330	0.987448930740356	104672503471375	102238500118256	102151548862457	102992451190948	108123946189880	100242447853088	103804874420166
818125000000000	0.931720972061157	0.882806897163391	0.886383712291718	0.960368156433106	0.941810965538025	0.995822131633759	102200317382813	0.987988293170929	0.997983694076538	0.995023369789124	0.996503114700317	0.989433050155640	101944375038147	0.979777336120606	100320255756378	0.986732900142670	104467976093292	0.996014714241028	103686261177063	100774753093719	0.993135571479797	100730359554291	101859414577484	0.968995153903961	102773427963257	102326726913452	104528200626373	101156222820282	100455653667450	102485680580139	102342319488525	102362203598022	100603389739990	101841521263123	100729334354401	102763164043427	100875389575958	102341449260712	102867543697357	102239215373993	101009678840637	0.967115223407745	104336774349213	100255179405212	100859320163727	101777160167694	107031178474426	0.998781561851502	103402638435364
818250000000000	0.885516524314880	0.858939349651337	0.868874251842499	0.927565693855286	0.909198641777039	0.959703028202057	100070679187775	0.955975055694580	0.981491029262543	0.984837889671326	0.981887161731720	0.960824787616730	0.997305870056152	0.967622876167297	0.971983253955841	0.946582734584808	102949011325836	0.968904435634613	100933873653412	0.994578719139099	0.967863023281097	0.996054410934448	100645554065704	0.953974246978760	101044368743896	0.994221448898315	102638661861420	100270295143127	101373088359833	101381528377533	102006518840790	101679062843323	100745165348053	101487255096436	0.987713038921356	100315558910370	0.999255001544952	100620019435883	100533699989319	100391221046448	100155496597290	0.985120296478272	102731192111969	0.990688443183899	100018489360809	100588834285736	103721261024475	0.997008323669434	101369667053223
818375000000000	0.831888794898987	0.838358283042908	0.854632973670960	0.893404483795166	0.876909375190735	0.916786730289459	0.958045125007629	0.920419216156006	0.965247273445129	0.969674587249756	0.966374576091766	0.922475755214691	0.972233057022095	0.957862973213196	0.938678085803986	0.906044304370880	100010776519775	0.936866581439972	0.958707749843597	0.975823462009430	0.941106081008911	0.985538005828857	0.995584249496460	0.940672576427460	0.992420315742493	0.965289473533630	0.991324841976166	0.995242953300476	102729439735413	100369346141815	101763081550598	100138461589813	100954878330231	101196551322937	0.968588590621948	0.979747891426086	0.990810930728912	0.987862586975098	0.979677140712738	0.985334336757660	0.993591368198395	101173889636993	100299334526062	0.980356454849243	0.992906451225281	0.993164181709290	0.996542930603027	0.995526969432831	0.984580099582672
818500000000000	0.803593993186951	0.817079484462738	0.826254665851593	0.863043606281281	0.838599383831024	0.884926259517670	0.911048352718353	0.894844472408295	0.934468746185303	0.944027364253998	0.942137897014618	0.901582062244415	0.952695786952972	0.940032124519348	0.899617791175842	0.883467137813568	0.975927650928497	0.915382564067841	0.923186957836151	0.955309152603149	0.915150225162506	0.967213094234467	0.983966767787933	0.914219439029694	0.981514811515808	0.964554369449616	0.966433465480804	0.982268989086151	102475893497467	0.992289841175079	100651681423187	0.979570448398590	100213563442230	100278484821320	0.945758521556854	0.962901175022125	0.977537870407105	0.968766033649445	0.976513147354126	0.966434240341187	0.977257013320923	101093852519989	0.987180829048157	0.962762773036957	0.982252299785614	0.976273655891419	0.981070935726166	0.987520515918732	0.969821751117706
818625000000000	0.786019384860992	0.795619368553162	0.776362121105194	0.834624767303467	0.791887402534485	0.860003054141998	0.849789619445801	0.875532329082489	0.879015207290649	0.896931171417236	0.904382407665253	0.889560341835022	0.937656581401825	0.910232901573181	0.852216124534607	0.869674623012543	0.953668773174286	0.900690197944641	0.895126044750214	0.931284964084625	0.889600932598114	0.936498224735260	0.972301483154297	0.866322100162506	0.975229144096375	0.981075644493103	0.947136402130127	0.961267113685608	0.998389422893524	0.980312764644623	0.972624480724335	0.943242967128754	0.963793814182282	0.977635681629181	0.918436646461487	0.950622558593750	0.957778573036194	0.948401391506195	0.980276167392731	0.946589827537537	0.946277201175690	0.983952403068543	0.976770937442780	0.934822797775269	0.967617988586426	0.953659236431122	0.975054860115051	0.958941757678986	0.962318062782288
818750000000000	0.773867964744568	0.775724887847900	0.751656055450440	0.812226593494415	0.765678584575653	0.834786236286163	0.821148812770844	0.856117546558380	0.838371038436890	0.854667961597443	0.872494816780090	0.875739932060242	0.917503535747528	0.876455962657929	0.820682585239410	0.856748402118683	0.930740833282471	0.882671594619751	0.869365155696869	0.905366480350494	0.864181339740753	0.903928875923157	0.957269430160523	0.834985136985779	0.965307712554932	0.990176856517792	0.925801157951355	0.937666893005371	0.964929878711700	0.962845504283905	0.944916009902954	0.918186068534851	0.929389894008637	0.948395013809204	0.897311508655548	0.937024891376495	0.937900006771088	0.930400311946869	0.982230067253113	0.931661248207092	0.923236310482025	0.955223262310028	0.962111234664917	0.913781881332398	0.949912071228027	0.933409035205841	0.967376172542572	0.929265797138214	0.951765000820160
818875000000000	0.763850331306458	0.753831148147583	0.752587676048279	0.795001149177551	0.758336365222931	0.801160454750061	0.822945177555084	0.834257960319519	0.822227537631989	0.826037466526032	0.853710114955902	0.855483472347260	0.872557699680328	0.835112392902374	0.809049189090729	0.844519078731537	0.903885185718536	0.852325081825256	0.846457064151764	0.877016782760620	0.838022589683533	0.872590303421021	0.933824419975281	0.827078044414520	0.930187106132507	0.948239088058472	0.898215234279633	0.913448572158814	0.922073960304260	0.920218706130981	0.934187173843384	0.910581409931183	0.912759542465210	0.917114496231079	0.885312855243683	0.919811367988586	0.921832084655762	0.917490005493164	0.952845335006714	0.924264132976532	0.914623618125916	0.933528423309326	0.926208496093750	0.904993414878845	0.927044570446014	0.919696807861328	0.950976610183716	0.906854987144470	0.924634099006653
819	0.757244050502777	0.737103700637817	0.754728555679321	0.782023310661316	0.754384040832520	0.772329449653626	0.825322270393372	0.812105655670166	0.809708654880524	0.801854908466339	0.837183296680450	0.831487834453583	0.823212444782257	0.795663893222809	0.799792110919952	0.830736875534058	0.878932476043701	0.817042112350464	0.823903858661652	0.847801566123962	0.812784314155579	0.841387748718262	0.903666436672211	0.820929229259491	0.881244421005249	0.884878516197205	0.868537783622742	0.886447370052338	0.877026319503784	0.867505908012390	0.924445569515228	0.904309988021851	0.897967815399170	0.884615182876587	0.875366032123566	0.899721205234528	0.904716551303864	0.904751539230347	0.905664861202240	0.917230606079102	0.907403111457825	0.911887645721436	0.882290542125702	0.897325754165649	0.900530278682709	0.906454026699066	0.931276202201843	0.884907186031342	0.890715479850769
819125000000000	0.759504258632660	0.741265296936035	0.759608447551727	0.774836242198944	0.754442930221558	0.764715135097504	0.819043755531311	0.789799869060516	0.789443492889404	0.780571401119232	0.814712703227997	0.805159687995911	0.802837491035461	0.775060534477234	0.778085291385651	0.800875544548035	0.865082621574402	0.786280333995819	0.794167459011078	0.821167111396790	0.790561199188232	0.811491489410400	0.869070768356323	0.802691102027893	0.844410896301270	0.858247995376587	0.842278778553009	0.853871643543243	0.849838197231293	0.835745692253113	0.896566033363342	0.884296178817749	0.875689029693604	0.857844650745392	0.863601326942444	0.875084400177002	0.878525972366333	0.884636700153351	0.879138529300690	0.893834829330444	0.892137944698334	0.888347148895264	0.855839848518372	0.880693078041077	0.874158382415772	0.886247634887695	0.917193233966827	0.860932230949402	0.868914067745209
819250000000000	0.770737528800964	0.764209926128388	0.770092368125916	0.769807457923889	0.756103277206421	0.762340426445007	0.789673388004303	0.766578316688538	0.761765956878662	0.762041330337524	0.786737740039825	0.775304019451141	0.792666256427765	0.761679291725159	0.740015447139740	0.746295630931854	0.857100844383240	0.756639420986176	0.756734132766724	0.796156346797943	0.770168721675873	0.781806886196137	0.827486217021942	0.764252126216888	0.811984717845917	0.845199286937714	0.818218708038330	0.814499497413635	0.831482231616974	0.813673734664917	0.836754441261292	0.839471280574799	0.845301151275635	0.834634304046631	0.850967049598694	0.844531059265137	0.840371072292328	0.854987025260925	0.861637055873871	0.838496685028076	0.864971280097961	0.863344371318817	0.838136315345764	0.849508821964264	0.846911370754242	0.857672810554504	0.906531155109406	0.835344731807709	0.853551030158997
819375000000000	0.776058197021484	0.775560915470123	0.774958729743958	0.767705678939819	0.756878912448883	0.758459627628326	0.758395254611969	0.753146946430206	0.749454736709595	0.743427634239197	0.761536836624146	0.749249517917633	0.781308054924011	0.753081679344177	0.723280906677246	0.721932470798492	0.844083130359650	0.739843606948853	0.735264360904694	0.772529900074005	0.754469931125641	0.762079477310181	0.792133986949921	0.735531687736511	0.791272401809692	0.827724874019623	0.792752981185913	0.780972361564636	0.812081038951874	0.792134821414948	0.793546915054321	0.806048333644867	0.813847184181213	0.812470078468323	0.833177626132965	0.816799461841583	0.805609226226807	0.823720812797546	0.841868281364441	0.798397421836853	0.836546838283539	0.832622289657593	0.816291093826294	0.813271999359131	0.820024728775024	0.829860150814056	0.891819000244141	0.808391213417053	0.834011375904083
819500000000000	0.761479556560516	0.770838499069214	0.773977816104889	0.767342090606690	0.753795325756073	0.743976533412933	0.724230825901032	0.747022688388825	0.748789668083191	0.718921244144440	0.736542105674744	0.724213302135468	0.763893365859985	0.748181045055389	0.735037684440613	0.734130740165710	0.801046669483185	0.732208669185638	0.727001786231995	0.745067298412323	0.742142796516419	0.749539852142334	0.763642728328705	0.718714416027069	0.782273113727570	0.792689323425293	0.757311701774597	0.751792848110199	0.786203980445862	0.767454266548157	0.773400187492371	0.791633605957031	0.780479907989502	0.791515886783600	0.796526312828064	0.793592274188995	0.772114574909210	0.790622413158417	0.813487589359283	0.781013727188110	0.805470705032349	0.778043925762177	0.775177538394928	0.760767579078674	0.791620910167694	0.806272625923157	0.863968074321747	0.778650104999542	0.798812747001648
819625000000000	0.740519046783447	0.761098504066467	0.771672248840332	0.767046093940735	0.747791290283203	0.729615926742554	0.698025941848755	0.743640005588532	0.748360872268677	0.700260698795319	0.718925297260284	0.706855058670044	0.747095882892609	0.744025051593781	0.748963117599487	0.748580455780029	0.751158058643341	0.728010535240173	0.722536265850067	0.724953949451447	0.733231723308563	0.742042541503906	0.741378247737885	0.708419084548950	0.774143338203430	0.753459572792053	0.729258716106415	0.730923056602478	0.762297391891480	0.745203316211700	0.759052336215973	0.779251575469971	0.749632120132446	0.770491659641266	0.754962384700775	0.773120999336243	0.748489737510681	0.759018957614899	0.785435378551483	0.767941892147064	0.778927743434906	0.731390058994293	0.738306581974030	0.717656314373016	0.766397774219513	0.782504558563232	0.829309642314911	0.748995661735535	0.762633204460144
819750000000000	0.730555474758148	0.744961440563202	0.764353156089783	0.765870273113251	0.739262104034424	0.738292336463928	0.701095998287201	0.746660768985748	0.747471392154694	0.709226608276367	0.720268964767456	0.712069094181061	0.736546039581299	0.736690819263458	0.749063313007355	0.749562978744507	0.726759076118469	0.727856159210205	0.724223673343658	0.728052675724030	0.728917479515076	0.743017911911011	0.727807641029358	0.707876563072205	0.750800013542175	0.724241137504578	0.725863277912140	0.725420951843262	0.748519182205200	0.729561805725098	0.748025953769684	0.756751596927643	0.726819574832916	0.743469834327698	0.727016866207123	0.755824744701386	0.746611416339874	0.733160138130188	0.767171800136566	0.753909885883331	0.768262565135956	0.728454411029816	0.730308890342712	0.714462935924530	0.750980615615845	0.750802457332611	0.793995618820190	0.720499634742737	0.742176175117493
819875000000000	0.724651634693146	0.716000795364380	0.744079172611237	0.762629985809326	0.726136207580566	0.770285606384277	0.719279289245606	0.757117569446564	0.746252596378326	0.743017911911011	0.731113195419312	0.733363807201386	0.728323936462402	0.726740002632141	0.743611335754395	0.747470617294312	0.709882140159607	0.728527605533600	0.731497466564179	0.744198560714722	0.726035892963409	0.748013198375702	0.717636466026306	0.709232985973358	0.708715856075287	0.698678255081177	0.725252330303192	0.722744703292847	0.738927125930786	0.716939568519592	0.739401280879974	0.725594401359558	0.707534432411194	0.711659431457520	0.703911542892456	0.740828573703766	0.746990859508514	0.709941864013672	0.753426194190979	0.740156292915344	0.762777924537659	0.732515752315521	0.727051019668579	0.717107415199280	0.740359127521515	0.712606132030487	0.756056308746338	0.692258179187775	0.727300882339478
820	0.714230656623840	0.687303483486176	0.719777286052704	0.757560729980469	0.715608537197113	0.783810079097748	0.731062293052673	0.761015772819519	0.746081590652466	0.757238507270813	0.742437958717346	0.742431581020355	0.725818753242493	0.723535478115082	0.735905647277832	0.743197679519653	0.704936206340790	0.729400336742401	0.737627267837524	0.753862142562866	0.725214898586273	0.750054597854614	0.714816212654114	0.712193191051483	0.692360043525696	0.691534161567688	0.725347042083740	0.722582399845123	0.731164157390595	0.711047589778900	0.731788635253906	0.713956177234650	0.701312422752380	0.700795292854309	0.696595549583435	0.727580964565277	0.746192157268524	0.702661693096161	0.741316974163055	0.732172906398773	0.754880428314209	0.733763992786408	0.726479887962341	0.720424115657806	0.727452814579010	0.699060142040253	0.738464951515198	0.683314502239227	0.720343708992004
820125000000000	0.683659791946411	0.660623669624329	0.689161896705627	0.745802402496338	0.710035681724548	0.774533092975617	0.736207127571106	0.744019508361816	0.753145337104797	0.746987700462341	0.755475521087647	0.738434672355652	0.727931737899780	0.736425101757050	0.722179055213928	0.719360411167145	0.710734963417053	0.730968356132507	0.742346465587616	0.757229745388031	0.725854516029358	0.746550202369690	0.722478151321411	0.731355845928192	0.703189134597778	0.723458290100098	0.731861054897308	0.736514210700989	0.724303245544434	0.709459662437439	0.723358094692230	0.716282367706299	0.701883614063263	0.716173410415649	0.700601160526276	0.713339626789093	0.722221255302429	0.712658643722534	0.727946877479553	0.729043126106262	0.739855587482452	0.721139252185822	0.733877718448639	0.725931704044342	0.705014109611511	0.708336353302002	0.734515786170960	0.701883614063263	0.717395365238190
820250000000000	0.642677426338196	0.635372638702393	0.655384063720703	0.728927016258240	0.703469216823578	0.757006168365479	0.739009082317352	0.718967437744141	0.760625183582306	0.733157753944397	0.764929950237274	0.731514930725098	0.730169594287872	0.750073671340942	0.704113543033600	0.690356731414795	0.720349252223969	0.732259571552277	0.745353698730469	0.758981525897980	0.726532340049744	0.740258097648621	0.730591356754303	0.750506460666657	0.716519534587860	0.757263958454132	0.740326523780823	0.751267790794373	0.718826651573181	0.708033263683319	0.717762947082520	0.720220446586609	0.703018069267273	0.732458472251892	0.704842269420624	0.703897118568420	0.696837425231934	0.723245084285736	0.719074845314026	0.726170361042023	0.721875190734863	0.707769930362701	0.742033779621124	0.730374097824097	0.687667787075043	0.722901403903961	0.731674075126648	0.723738312721252	0.715912461280823
820375000000000	0.603187620639801	0.614552855491638	0.625265896320343	0.710440635681152	0.681024909019470	0.729090869426727	0.732640683650971	0.701302826404572	0.749435663223267	0.726220488548279	0.757781088352203	0.724140942096710	0.727580964565277	0.744068086147308	0.685093343257904	0.676941275596619	0.732054352760315	0.726268231868744	0.735127508640289	0.754384040832520	0.724374771118164	0.732061505317688	0.726479053497315	0.746461868286133	0.721750259399414	0.752562940120697	0.744690954685211	0.740946292877197	0.715301454067230	0.703248798847199	0.721744716167450	0.724634945392609	0.705728590488434	0.733131527900696	0.702465116977692	0.706544756889343	0.699301242828369	0.723805189132690	0.718539416790009	0.718432784080505	0.702637791633606	0.712948203086853	0.743280410766602	0.727656483650208	0.693453073501587	0.737821340560913	0.727797329425812	0.730164110660553	0.716413676738739
820500000000000	0.561631619930267	0.596333086490631	0.596329867839813	0.687659859657288	0.633924782276154	0.683724224567413	0.709781885147095	0.685429155826569	0.711076259613037	0.721415281295776	0.730772733688355	0.714404106140137	0.717550575733185	0.720516383647919	0.663485229015350	0.668140053749085	0.746373534202576	0.705282211303711	0.700894773006439	0.736953377723694	0.715780436992645	0.720231533050537	0.713883817195892	0.727007329463959	0.725121855735779	0.730665266513825	0.747924923896790	0.707648217678070	0.712773203849793	0.694469869136810	0.733402788639069	0.730192720890045	0.710474789142609	0.731402814388275	0.695264577865601	0.715202093124390	0.710559189319611	0.723164021968842	0.718532204627991	0.706398367881775	0.682331144809723	0.729376494884491	0.743732273578644	0.717567205429077	0.711999118328095	0.754234492778778	0.723466336727142	0.733739316463471	0.717975318431854
820625000000000	0.530289053916931	0.574670791625977	0.565601468086243	0.658025324344635	0.591866016387940	0.642250239849091	0.682609677314758	0.665679395198822	0.673489391803742	0.713184535503388	0.698805570602417	0.699978291988373	0.704399943351746	0.694984555244446	0.640604257583618	0.657508254051209	0.749905049800873	0.681686818599701	0.667089104652405	0.712949812412262	0.702387213706970	0.708248913288117	0.709633171558380	0.701033949851990	0.725774168968201	0.712283968925476	0.746045768260956	0.686386168003082	0.709042787551880	0.688635170459747	0.736758470535278	0.735327243804932	0.712081074714661	0.728266656398773	0.692956626415253	0.717863202095032	0.714552879333496	0.721828222274780	0.718482136726379	0.702625870704651	0.676373243331909	0.734317719936371	0.743105411529541	0.707078576087952	0.718407332897186	0.758577406406403	0.716969728469849	0.733991503715515	0.718445539474487
820750000000000	0.506727039813995	0.546089649200440	0.529072642326355	0.611240148544312	0.556305348873138	0.606256783008575	0.645719647407532	0.638221502304077	0.637612104415894	0.694792032241821	0.655326783657074	0.673082828521729	0.684058368206024	0.667688190937042	0.615771651268005	0.644617021083832	0.731709063053131	0.655742883682251	0.635072708129883	0.669751048088074	0.670549809932709	0.697620987892151	0.715675413608551	0.656457304954529	0.721291184425354	0.700781762599945	0.703753173351288	0.678403556346893	0.703065812587738	0.686254858970642	0.720673859119415	0.740814983844757	0.711158990859985	0.717526614665985	0.698231995105743	0.708388924598694	0.711259305477142	0.715222716331482	0.717797935009003	0.707209050655365	0.680896818637848	0.715745389461517	0.730183184146881	0.697781741619110	0.710692822933197	0.744470536708832	0.703582108020783	0.722459077835083	0.716318190097809
820875000000000	0.489452302455902	0.517132937908173	0.497896343469620	0.564957082271576	0.525889635086060	0.573340654373169	0.608798623085022	0.608797013759613	0.604726970195770	0.667745471000671	0.612946689128876	0.637600243091583	0.658547163009644	0.637511134147644	0.590731501579285	0.628262758255005	0.705570995807648	0.623951673507690	0.604294180870056	0.620743155479431	0.631680428981781	0.684278666973114	0.721373915672302	0.609420776367188	0.712410449981690	0.687602579593658	0.659765958786011	0.670080423355103	0.693966209888458	0.683382987976074	0.697294831275940	0.744287669658661	0.709163725376129	0.700735628604889	0.703207433223724	0.693099081516266	0.704664051532745	0.702926576137543	0.716373920440674	0.711531281471252	0.685163378715515	0.690809428691864	0.709107279777527	0.685324907302856	0.698770582675934	0.721407413482666	0.690609812736511	0.702903509140015	0.711937129497528
821	0.479956537485123	0.492031514644623	0.480908036231995	0.535107016563416	0.504833638668060	0.545014023780823	0.584540486335754	0.582699596881867	0.581681251525879	0.623121082782745	0.586296319961548	0.592312276363373	0.630161702632904	0.605430245399475	0.568174302577972	0.602617979049683	0.684744119644165	0.575541913509369	0.578632712364197	0.581025719642639	0.599855005741119	0.659882962703705	0.706550359725952	0.578472018241882	0.687888145446777	0.663490831851959	0.651269435882568	0.651544749736786	0.674758315086365	0.672882378101349	0.677353382110596	0.721362054347992	0.698535919189453	0.677541911602020	0.694799959659576	0.676351785659790	0.685919225215912	0.669833779335022	0.711726248264313	0.699122250080109	0.677881658077240	0.675281763076782	0.682652592658997	0.658442974090576	0.687377393245697	0.693182587623596	0.684985160827637	0.673140883445740	0.696641623973846
821125000000000	0.473432958126068	0.469213336706162	0.468836247920990	0.511479675769806	0.488055318593979	0.519620656967163	0.564785957336426	0.557578265666962	0.562728762626648	0.561784386634827	0.565394639968872	0.538367092609406	0.597602784633637	0.571058154106140	0.546473085880280	0.567167937755585	0.663345992565155	0.516206085681915	0.555527329444885	0.544508039951325	0.569291234016419	0.623410642147064	0.663755714893341	0.553081750869751	0.640400588512421	0.628324806690216	0.647461950778961	0.622483789920807	0.642324984073639	0.650561451911926	0.656390488147736	0.658697605133057	0.670843303203583	0.644929647445679	0.668626129627228	0.654407083988190	0.648060977458954	0.610125601291657	0.699800848960877	0.662531316280365	0.655299782752991	0.661489248275757	0.648080050945282	0.615880668163300	0.673716127872467	0.655835151672363	0.681278705596924	0.631982743740082	0.663793921470642
821250000000000	0.462168663740158	0.453607678413391	0.455017417669296	0.492052972316742	0.464958697557449	0.493189036846161	0.538029789924622	0.531363844871521	0.534438729286194	0.526499807834625	0.543358504772186	0.503556728363037	0.565484523773193	0.536320209503174	0.519870460033417	0.533728241920471	0.635418772697449	0.489370375871658	0.530215084552765	0.514382660388947	0.538199305534363	0.588709235191345	0.623277008533478	0.525864183902741	0.601195514202118	0.593359231948853	0.635340034961700	0.593395888805389	0.612667441368103	0.624152123928070	0.633981227874756	0.607793807983398	0.636558830738068	0.612022221088409	0.638267695903778	0.625588059425354	0.612567961215973	0.570642113685608	0.680045545101166	0.625222861766815	0.629706621170044	0.634371817111969	0.619474232196808	0.582339167594910	0.654574990272522	0.619469404220581	0.675271451473236	0.607828080654144	0.633953392505646
821375000000000	0.437350481748581	0.443611502647400	0.436009168624878	0.475853860378265	0.425589740276337	0.460859984159470	0.494488179683685	0.502243280410767	0.481526970863342	0.510421633720398	0.519819557666779	0.482848376035690	0.531765639781952	0.498174786567688	0.480686068534851	0.500785052776337	0.594422101974487	0.481462538242340	0.499255955219269	0.490264564752579	0.504349887371063	0.554310083389282	0.583484768867493	0.494706183671951	0.570506870746613	0.554283082485199	0.582915127277374	0.563008785247803	0.586558818817139	0.588105380535126	0.611192405223846	0.567452669143677	0.584469735622406	0.577371716499329	0.596821486949921	0.580994725227356	0.577028870582581	0.547152519226074	0.631437003612518	0.583308219909668	0.597269415855408	0.559802591800690	0.597734034061432	0.554470002651215	0.623000919818878	0.581674933433533	0.664766907691956	0.597593247890472	0.608401596546173
821500000000000	0.420012891292572	0.434518277645111	0.424345493316650	0.461885452270508	0.399688780307770	0.440275728702545	0.461992859840393	0.476736128330231	0.443716526031494	0.495310783386230	0.496343433856964	0.466089189052582	0.503570258617401	0.467475026845932	0.453318089246750	0.473081320524216	0.552867770195007	0.473473548889160	0.474843502044678	0.467748701572418	0.475829184055328	0.524845838546753	0.548789739608765	0.467377185821533	0.542753875255585	0.526097297668457	0.528840363025665	0.535177767276764	0.560339629650116	0.553480327129364	0.583219110965729	0.535149097442627	0.537384629249573	0.545499324798584	0.558696031570435	0.538009941577911	0.549141407012940	0.529055178165436	0.579919159412384	0.547818362712860	0.563678562641144	0.505065143108368	0.575689971446991	0.536288380622864	0.588700413703919	0.550659298896790	0.649811983108521	0.585709154605866	0.581553161144257
821625000000000	0.422101229429245	0.423310458660126	0.424597680568695	0.449796169996262	0.406846404075623	0.438079208135605	0.454892516136169	0.459328532218933	0.439963877201080	0.470881611108780	0.471018463373184	0.449952095746994	0.486468166112900	0.449394404888153	0.449007779359818	0.452894061803818	0.519100368022919	0.453064322471619	0.463836163282394	0.439625769853592	0.458386600017548	0.505745351314545	0.526125907897949	0.447730898857117	0.516876757144928	0.517674684524536	0.503506600856781	0.514789223670960	0.532375812530518	0.530199170112610	0.533254086971283	0.514490902423859	0.512833714485169	0.520606338977814	0.535725891590118	0.509118497371674	0.536261320114136	0.515402615070343	0.547346591949463	0.529486358165741	0.534988403320313	0.504200339317322	0.548345088958740	0.531079828739166	0.559466958045960	0.533620059490204	0.625187873840332	0.552764356136322	0.549198687076569
821750000000000	0.426756024360657	0.411884665489197	0.425453692674637	0.438957482576370	0.421705037355423	0.437087923288345	0.450955301523209	0.445180356502533	0.438286840915680	0.443652063608170	0.446734875440598	0.435563653707504	0.473208636045456	0.436300337314606	0.446821570396423	0.437146008014679	0.489013969898224	0.426435410976410	0.456287920475006	0.413105070590973	0.444772213697433	0.490303546190262	0.507746160030365	0.431886583566666	0.493165969848633	0.512593507766724	0.484813421964645	0.497126251459122	0.503894865512848	0.510685741901398	0.472032785415649	0.498382449150085	0.494614690542221	0.499100834131241	0.517781317234039	0.485546112060547	0.527156949043274	0.504051566123962	0.520286500453949	0.515804350376129	0.508062005043030	0.504302203655243	0.518440008163452	0.528024137020111	0.531606495380402	0.520748734474182	0.590031445026398	0.503212273120880	0.514529049396515
821875000000000	0.424370139837265	0.402858287096024	0.424113988876343	0.427137911319733	0.423977136611939	0.431567549705505	0.442695021629334	0.430156230926514	0.433821380138397	0.427329629659653	0.434013903141022	0.423257172107697	0.456271201372147	0.429779142141342	0.442856520414352	0.430336833000183	0.465346127748489	0.415064513683319	0.447199463844299	0.408311843872070	0.426783889532089	0.469279378652573	0.484457015991211	0.420184731483460	0.472392380237579	0.499558269977570	0.465842545032501	0.473514914512634	0.476852267980576	0.488211244344711	0.444966346025467	0.478376567363739	0.474760740995407	0.478903234004974	0.500776290893555	0.465578436851501	0.508917212486267	0.488439559936523	0.494655251502991	0.492017984390259	0.481931895017624	0.502754032611847	0.490339368581772	0.517072439193726	0.504918754100800	0.500060260295868	0.554978370666504	0.468071699142456	0.486453056335449
822	0.398956090211868	0.394938498735428	0.411509186029434	0.414106667041779	0.413401007652283	0.406493991613388	0.424774289131165	0.413349300622940	0.421846657991409	0.416009634733200	0.428111672401428	0.412471801042557	0.432813405990601	0.426894456148148	0.435999602079392	0.427801400423050	0.446026027202606	0.411100268363953	0.436680614948273	0.414914965629578	0.400193154811859	0.438936024904251	0.453774750232697	0.410822600126267	0.453148633241653	0.463860809803009	0.446757137775421	0.437677443027496	0.448711037635803	0.460023850202560	0.434643179178238	0.451983153820038	0.452119976282120	0.459875077009201	0.485412478446960	0.445953637361527	0.468868046998978	0.465673089027405	0.469853758811951	0.445915430784225	0.455766022205353	0.489404588937759	0.461780428886414	0.476575434207916	0.478772759437561	0.464146435260773	0.515928447246552	0.439758628606796	0.463066071271896
822125000000000	0.380497545003891	0.390111058950424	0.396193116903305	0.401475608348846	0.405719906091690	0.388941586017609	0.409354805946350	0.400333195924759	0.412916511297226	0.410837709903717	0.421666055917740	0.403402447700501	0.416669160127640	0.423335134983063	0.427024126052856	0.424778282642365	0.430682897567749	0.407490819692612	0.425311297178268	0.419711381196976	0.384979724884033	0.413054943084717	0.426354259252548	0.404377013444901	0.438616991043091	0.435888230800629	0.428744912147522	0.416946798563004	0.429618448019028	0.440612256526947	0.425687611103058	0.431798279285431	0.434656709432602	0.442325890064240	0.468934088945389	0.436106204986572	0.435587525367737	0.445518463850021	0.448537588119507	0.417634159326553	0.433293133974075	0.471017658710480	0.440964668989182	0.441283702850342	0.455579876899719	0.434918463230133	0.488009959459305	0.425374954938889	0.443778574466705
822250000000000	0.382159471511841	0.388757020235062	0.381374269723892	0.387717247009277	0.406058013439178	0.393067359924316	0.401221036911011	0.393567770719528	0.411466211080551	0.412351667881012	0.407465368509293	0.394807249307632	0.411949127912521	0.411124914884567	0.413340538740158	0.414713680744171	0.419689893722534	0.401960104703903	0.409801125526428	0.410147964954376	0.388441979885101	0.395590066909790	0.404088228940964	0.400951325893402	0.430554807186127	0.429541289806366	0.409739851951599	0.419218927621841	0.422604024410248	0.434898555278778	0.411879122257233	0.422341495752335	0.425821244716644	0.426281869411469	0.445394337177277	0.436089515686035	0.420403510332108	0.433312207460403	0.431086242198944	0.425486326217651	0.416848152875900	0.446084886789322	0.431256502866745	0.429031312465668	0.433750569820404	0.421562641859055	0.477547585964203	0.424561887979507	0.427029699087143
822375000000000	0.385029852390289	0.387879520654678	0.368199825286865	0.375955730676651	0.406662642955780	0.400050759315491	0.395667254924774	0.388401418924332	0.410560071468353	0.414903014898300	0.391339421272278	0.388044208288193	0.409010320901871	0.395897954702377	0.397115170955658	0.402349919080734	0.410462230443954	0.396277427673340	0.395146936178207	0.393166005611420	0.394301265478134	0.382966160774231	0.386980563402176	0.398418277502060	0.424220591783524	0.425420284271240	0.393056213855743	0.423113971948624	0.417912602424622	0.431090235710144	0.399285435676575	0.415728002786636	0.419084459543228	0.411431223154068	0.421296924352646	0.436106204986572	0.410442322492600	0.423326373100281	0.416471868753433	0.438749045133591	0.402747690677643	0.420331120491028	0.424226164817810	0.420707404613495	0.415918946266174	0.412260979413986	0.470279365777969	0.424129098653793	0.413653999567032
822500000000000	0.383056849241257	0.385463416576386	0.366014420986176	0.375466465950012	0.405637949705124	0.400763571262360	0.397045940160751	0.381069570779800	0.406028568744659	0.412751048803329	0.385885864496231	0.387143641710281	0.406369090080261	0.394791334867477	0.385976552963257	0.400198727846146	0.398936182260513	0.392903476953506	0.393092811107636	0.387255012989044	0.394321948289871	0.381360739469528	0.385297954082489	0.395128637552261	0.413449525833130	0.415980219841003	0.386753827333450	0.418615102767944	0.411307901144028	0.422973155975342	0.398911535739899	0.410381883382797	0.409251391887665	0.396522462368012	0.410370737314224	0.434709221124649	0.409417659044266	0.411431223154068	0.405832886695862	0.435374289751053	0.385780841112137	0.414658784866333	0.414584785699844	0.412767738103867	0.410814642906189	0.405680119991303	0.458610951900482	0.420063018798828	0.408104985952377
822625000000000	0.369455218315125	0.379742562770844	0.366668373346329	0.383543729782105	0.398364990949631	0.396228909492493	0.409027844667435	0.370987474918366	0.389171510934830	0.398532837629318	0.384320199489594	0.388295620679855	0.404394507408142	0.404236972332001	0.376868218183517	0.401133507490158	0.384689360857010	0.391086429357529	0.395879656076431	0.385620146989822	0.387344121932983	0.383530229330063	0.391255885362625	0.391248703002930	0.395461976528168	0.396385639905930	0.384560465812683	0.390428483486176	0.402386516332626	0.406995177268982	0.408606976270676	0.406613320112228	0.395625084638596	0.380043298006058	0.405148684978485	0.425331175327301	0.412054121494293	0.397270292043686	0.397945731878281	0.403232991695404	0.364224433898926	0.414150416851044	0.401999890804291	0.405505090951920	0.409660309553146	0.401101708412170	0.441294848918915	0.401529699563980	0.405886977910996
822750000000000	0.361027091741562	0.376521348953247	0.367848992347717	0.388549387454987	0.389267772436142	0.389805585145950	0.416443228721619	0.362763792276382	0.372566640377045	0.389708518981934	0.382340073585510	0.389009237289429	0.401230573654175	0.410082727670670	0.372958868741989	0.401696771383286	0.372542768716812	0.388469040393829	0.397606015205383	0.383643984794617	0.379622429609299	0.384860396385193	0.394946455955505	0.386200100183487	0.385001987218857	0.379815757274628	0.381598621606827	0.372933387756348	0.396630674600601	0.390856504440308	0.414608657360077	0.401040434837341	0.381634414196014	0.372327178716660	0.400557547807694	0.412000030279160	0.413666725158691	0.386395812034607	0.390678316354752	0.383278816938400	0.353719085454941	0.413269728422165	0.391129374504089	0.398665696382523	0.407789140939713	0.396287769079208	0.422605603933334	0.383861958980560	0.402996718883514
822875000000000	0.374693959951401	0.377487152814865	0.374832391738892	0.381315380334854	0.377497494220734	0.380635172128677	0.397065043449402	0.358128875494003	0.359817832708359	0.392581284046173	0.376475214958191	0.387785643339157	0.384379088878632	0.394789755344391	0.373947739601135	0.388270944356918	0.362458288669586	0.379822909832001	0.394088059663773	0.379756897687912	0.373969227075577	0.371549129486084	0.387630522251129	0.375794231891632	0.383908897638321	0.369376450777054	0.372429013252258	0.376195192337036	0.395029991865158	0.376607269048691	0.399663329124451	0.379989206790924	0.366218090057373	0.372670054435730	0.396010935306549	0.389664769172668	0.393887579441071	0.379031330347061	0.383659094572067	0.384034603834152	0.362051755189896	0.398536026477814	0.382247000932694	0.390949577093124	0.390846163034439	0.389402240514755	0.399753212928772	0.372680395841599	0.393728464841843
823	0.394138962030411	0.379705190658569	0.383754581212997	0.371023267507553	0.366794884204865	0.368950039148331	0.369493395090103	0.354284733533859	0.350342750549316	0.396668851375580	0.369893580675125	0.385020285844803	0.363463073968887	0.370510935783386	0.375709891319275	0.369168013334274	0.355183720588684	0.368468731641769	0.386278063058853	0.374353468418121	0.368292897939682	0.352608501911163	0.375422686338425	0.365155220031738	0.383191317319870	0.362290441989899	0.360521107912064	0.380836457014084	0.393861323595047	0.364373207092285	0.376220643520355	0.355119287967682	0.353010267019272	0.373158544301987	0.391137331724167	0.364588797092438	0.365745544433594	0.374094903469086	0.376564323902130	0.385109394788742	0.373908758163452	0.376411586999893	0.375695586204529	0.384400546550751	0.368954032659531	0.382340073585510	0.379866689443588	0.364281713962555	0.383619308471680
823125000000000	0.393764257431030	0.382955044507980	0.384863585233688	0.370274633169174	0.366642922163010	0.356770843267441	0.365598350763321	0.348746865987778	0.354477256536484	0.393256694078445	0.368110716342926	0.380683720111847	0.359962642192841	0.360103458166122	0.377009034156799	0.366666793823242	0.355388164520264	0.361945152282715	0.374087750911713	0.366783738136292	0.360646814107895	0.350847929716110	0.368612736463547	0.363313525915146	0.380481630563736	0.362989723682404	0.352942645549774	0.378768801689148	0.391213715076447	0.357545733451843	0.366895914077759	0.350186020135880	0.348884493112564	0.370137006044388	0.381773620843887	0.352453351020813	0.361735135316849	0.373915910720825	0.366595178842545	0.380760103464127	0.373974770307541	0.367490977048874	0.374323248863220	0.381938308477402	0.366004884243012	0.377498298883438	0.375794231891632	0.360976964235306	0.382940709590912
823250000000000	0.380244582891464	0.388725221157074	0.384060859680176	0.373938173055649	0.372803717851639	0.342831104993820	0.366603940725327	0.341366469860077	0.376474410295486	0.376643866300583	0.367649316787720	0.372994661331177	0.359628498554230	0.354067564010620	0.378194421529770	0.368424177169800	0.360912531614304	0.357149541378021	0.353027760982513	0.355708777904511	0.350508213043213	0.356437504291534	0.363689810037613	0.363049387931824	0.373672455549240	0.369456022977829	0.346933007240295	0.367368459701538	0.386155545711517	0.352680891752243	0.361844122409821	0.349180430173874	0.346979141235352	0.357351601123810	0.365389138460159	0.344633042812347	0.362487733364105	0.375625550746918	0.352933883666992	0.362129718065262	0.366950005292892	0.363117814064026	0.374051153659821	0.380605757236481	0.367063760757446	0.373766332864761	0.375067889690399	0.359408140182495	0.386034637689590
823375000000000	0.373450517654419	0.395566195249558	0.383804678916931	0.377443403005600	0.379246950149536	0.337247878313065	0.367622256278992	0.338344961404800	0.387766569852829	0.368023216724396	0.366789311170578	0.367843419313431	0.359691351652145	0.352155029773712	0.378590613603592	0.370616734027863	0.367449611425400	0.355551272630692	0.343324333429337	0.350851118564606	0.346135854721069	0.364047020673752	0.361812293529511	0.363039046525955	0.368146538734436	0.372985094785690	0.344879657030106	0.361444741487503	0.380241394042969	0.351017385721207	0.360303938388824	0.348916321992874	0.346402347087860	0.350789844989777	0.357782006263733	0.342050671577454	0.362860053777695	0.376420319080353	0.346970379352570	0.352478027343750	0.363296806812286	0.359653949737549	0.373451292514801	0.380194455385208	0.367584079504013	0.371124297380447	0.373691558837891	0.357809066772461	0.387461870908737
823500000000000	0.392657637596130	0.405793100595474	0.395282983779907	0.379664599895477	0.385713219642639	0.354678541421890	0.368572145700455	0.350853502750397	0.372750431299210	0.372968405485153	0.361344516277313	0.365580052137375	0.370578557252884	0.363587975502014	0.373682796955109	0.373911947011948	0.375700354576111	0.365992158651352	0.351729422807694	0.357637226581574	0.348555922508240	0.378367841243744	0.361754238605499	0.367575317621231	0.364614248275757	0.373168081045151	0.358093857765198	0.364677101373673	0.372723370790482	0.354801058769226	0.371843487024307	0.351420730352402	0.348396807909012	0.359721571207047	0.357800304889679	0.351532906293869	0.361377924680710	0.369304865598679	0.348273515701294	0.359110593795776	0.364843368530273	0.356525033712387	0.366879999637604	0.381830126047134	0.364732801914215	0.369664460420609	0.364476621150970	0.356059640645981	0.374142646789551
823625000000000	0.416098743677139	0.414416939020157	0.410400956869125	0.381799876689911	0.390615463256836	0.375952541828156	0.369275420904160	0.368861734867096	0.354424744844437	0.379004299640656	0.355369091033936	0.364284902811050	0.383866727352142	0.377895295619965	0.367693066596985	0.376760810613632	0.382967770099640	0.378733813762665	0.364681094884872	0.365918964147568	0.353694438934326	0.391564548015595	0.361708879470825	0.373111605644226	0.362350881099701	0.373254001140595	0.374221414327621	0.370498985052109	0.365388333797455	0.360014349222183	0.385927230119705	0.355539321899414	0.352140724658966	0.371055871248245	0.357848823070526	0.363105088472366	0.359568834304810	0.359190136194229	0.349864631891251	0.367205381393433	0.366729646921158	0.353843212127686	0.358481287956238	0.383826166391373	0.358848065137863	0.368262678384781	0.354314982891083	0.353851944208145	0.356895744800568
823750000000000	0.418183118104935	0.408497184514999	0.414651632308960	0.384896188974381	0.388348102569580	0.377857089042664	0.368994593620300	0.377761632204056	0.355809032917023	0.377474427223206	0.358195692300797	0.365437656641006	0.384766519069672	0.380083858966827	0.367514073848724	0.375574648380280	0.385033816099167	0.379546076059341	0.373316049575806	0.365257859230042	0.364294439554215	0.388622581958771	0.359906136989594	0.373425036668777	0.366468697786331	0.368875265121460	0.374160140752792	0.377157002687454	0.360861599445343	0.361860036849976	0.380387783050537	0.358618140220642	0.357042938470840	0.373257994651794	0.362708091735840	0.362980186939240	0.360746264457703	0.354503512382507	0.348957687616348	0.366169571876526	0.364421725273132	0.351190805435181	0.355584681034088	0.383643180131912	0.348058700561523	0.364261835813522	0.353886157274246	0.348254412412643	0.352791488170624
823875000000000	0.416607916355133	0.386473774909973	0.416662007570267	0.388807952404022	0.379468888044357	0.376903235912323	0.367867290973663	0.383999586105347	0.367507696151733	0.370433747768402	0.369416236877441	0.370881646871567	0.383223921060562	0.380418002605438	0.369401127099991	0.370677977800369	0.386047363281250	0.377898484468460	0.380688488483429	0.360297560691834	0.383853226900101	0.374249249696732	0.353766024112701	0.372327983379364	0.380567550659180	0.354534536600113	0.367603957653046	0.385476946830750	0.357371509075165	0.362743884325027	0.357513904571533	0.361379504203796	0.363791644573212	0.373976379632950	0.378424346446991	0.358661890029907	0.365875214338303	0.351353108882904	0.345454841852188	0.360047757625580	0.356236249208450	0.348590135574341	0.353987991809845	0.382258921861649	0.329476863145828	0.356818586587906	0.355845630168915	0.337814301252365	0.351177304983139
824	0.413955509662628	0.377178490161896	0.417066156864166	0.390032321214676	0.376432269811630	0.376640707254410	0.367865711450577	0.385677427053452	0.376140296459198	0.367778182029724	0.374225378036499	0.378402054309845	0.382632046937943	0.381464153528214	0.371908724308014	0.368084460496902	0.386156350374222	0.377479225397110	0.382793545722961	0.358856022357941	0.391232818365097	0.365955561399460	0.349259197711945	0.370874494314194	0.386007577180862	0.348427057266235	0.361423283815384	0.388480961322784	0.356453418731689	0.363917350769043	0.347892433404923	0.364420145750046	0.365965902805328	0.373366981744766	0.384383052587509	0.357027024030685	0.370546728372574	0.350740522146225	0.343994200229645	0.357599020004272	0.352956950664520	0.347707062959671	0.354023784399033	0.381268441677094	0.322740107774735	0.354080289602280	0.356647551059723	0.333933591842651	0.350451737642288
824125000000000	0.405244946479797	0.383782416582108	0.412568062543869	0.384672641754150	0.396748393774033	0.380418807268143	0.379982024431229	0.379310578107834	0.381200045347214	0.378371030092239	0.372700303792954	0.393811196088791	0.384577184915543	0.390857309103012	0.375967651605606	0.367533951997757	0.381972521543503	0.384824603796005	0.374467223882675	0.376542031764984	0.378961324691772	0.363432049751282	0.346629083156586	0.368169605731964	0.369119495153427	0.351682484149933	0.355582296848297	0.386251032352448	0.361448734998703	0.366144895553589	0.356065988540649	0.368269056081772	0.356381028890610	0.353526562452316	0.363101094961166	0.362973004579544	0.374685227870941	0.359579175710678	0.345767498016357	0.362775713205338	0.359757363796234	0.347749233245850	0.366308003664017	0.380931943655014	0.339254260063171	0.360716015100479	0.355444669723511	0.341867685317993	0.350076228380203
824250000000000	0.396306872367859	0.390718072652817	0.404823303222656	0.379043281078339	0.418086856603622	0.384387046098709	0.392708569765091	0.372623920440674	0.384150743484497	0.392487406730652	0.371098041534424	0.406795501708984	0.386620163917542	0.400283873081207	0.380467325448990	0.367269039154053	0.377578645944595	0.392539918422699	0.365722477436066	0.395118296146393	0.366072505712509	0.362158358097076	0.345099240541458	0.365940451622009	0.351380944252014	0.356593459844589	0.351633936166763	0.382526218891144	0.369127452373505	0.368183910846710	0.367002516984940	0.371830761432648	0.346314042806625	0.332686960697174	0.340748339891434	0.369218945503235	0.377425104379654	0.369409084320068	0.348965644836426	0.368213355541229	0.366899102926254	0.347851067781448	0.379211127758026	0.380532562732697	0.358215600252152	0.369630247354507	0.354181319475174	0.350200355052948	0.349886894226074
824375000000000	0.394068181514740	0.381793528795242	0.395932972431183	0.380332887172699	0.411770910024643	0.383278816938400	0.385733902454376	0.372628688812256	0.379795879125595	0.400750070810318	0.374787032604218	0.400383293628693	0.382511109113693	0.398805707693100	0.384157121181488	0.370692312717438	0.377713114023209	0.389071285724640	0.367677152156830	0.390973448753357	0.371878474950790	0.362577617168427	0.347803324460983	0.367947638034821	0.351756453514099	0.360589534044266	0.355084270238876	0.378888130187988	0.376574665307999	0.368877649307251	0.373511761426926	0.374303340911865	0.352546453475952	0.338650435209274	0.344504952430725	0.367051839828491	0.370690733194351	0.371218174695969	0.354020625352860	0.367150485515595	0.366097182035446	0.350028514862061	0.370638221502304	0.375503033399582	0.362991303205490	0.375020146369934	0.358715981245041	0.347610801458359	0.350814521312714
824500000000000	0.393106341362000	0.357158303260803	0.384270101785660	0.384652763605118	0.391642510890961	0.379157841205597	0.365292072296143	0.373742491006851	0.367938101291657	0.407280772924423	0.384838908910751	0.381491214036942	0.371366947889328	0.391465902328491	0.387475401163101	0.379729032516480	0.379244565963745	0.378675729036331	0.374259591102600	0.376156210899353	0.389274150133133	0.364228397607803	0.355840057134628	0.373570650815964	0.355698436498642	0.364515602588654	0.364855319261551	0.374455302953720	0.384420454502106	0.369229286909103	0.378703564405441	0.376288264989853	0.371107578277588	0.357769280672073	0.358069211244583	0.359455853700638	0.352582246065140	0.371998608112335	0.361275285482407	0.363459914922714	0.362400203943253	0.356038153171539	0.345965594053268	0.363677084445953	0.365468680858612	0.379355132579803	0.370852231979370	0.339426100254059	0.353400081396103
824625000000000	0.390390306711197	0.348402380943298	0.371771097183228	0.385943949222565	0.384564459323883	0.375886499881744	0.359077960252762	0.373468816280365	0.363950759172440	0.408168643712997	0.388668715953827	0.375533282756805	0.367557018995285	0.381503134965897	0.386945545673370	0.382656693458557	0.381649523973465	0.375115603208542	0.376506239175797	0.368164837360382	0.394131809473038	0.366247534751892	0.361119359731674	0.374810904264450	0.357184559106827	0.367888778448105	0.368714570999146	0.367488592863083	0.386301934719086	0.370571374893189	0.380019426345825	0.376769572496414	0.379358321428299	0.364343762397766	0.362701743841171	0.353789091110230	0.347947329282761	0.372080564498901	0.364406615495682	0.363035857677460	0.359747022390366	0.360008776187897	0.338701367378235	0.360356420278549	0.365798830986023	0.380122065544128	0.374295383691788	0.338099926710129	0.354712754487991
824750000000000	0.377442628145218	0.348335564136505	0.357401728630066	0.382725119590759	0.384820610284805	0.374004215002060	0.372090101242065	0.364733576774597	0.366495758295059	0.395757943391800	0.388951957225800	0.384750604629517	0.369123458862305	0.362240314483643	0.367787718772888	0.378492742776871	0.387711673974991	0.376486361026764	0.375269949436188	0.366014420986176	0.377413988113403	0.369501352310181	0.364222049713135	0.365082055330277	0.357241839170456	0.371271491050720	0.369130641222000	0.351344347000122	0.380457788705826	0.379278749227524	0.378829270601273	0.375876963138580	0.381145149469376	0.362160742282867	0.360572040081024	0.349660158157349	0.370869725942612	0.370845854282379	0.365266621112824	0.374526113271713	0.358463019132614	0.362379521131516	0.357512325048447	0.370748788118362	0.362244278192520	0.374745666980743	0.362651616334915	0.358522683382034	0.355156660079956
824875000000000	0.361566483974457	0.348309308290482	0.344226509332657	0.379000306129456	0.385052114725113	0.371755957603455	0.383811056613922	0.356865525245667	0.368788540363312	0.380470514297485	0.389068901538849	0.393053829669952	0.370534002780914	0.347979933023453	0.350531309843063	0.371347069740295	0.392438083887100	0.377721071243286	0.372977942228317	0.363705724477768	0.362356454133987	0.371810078620911	0.365860104560852	0.356318980455399	0.357308655977249	0.373270720243454	0.369304060935974	0.339115858078003	0.375194370746613	0.386802345514298	0.377757668495178	0.374102056026459	0.381932735443115	0.360193341970444	0.357957839965820	0.347341120243073	0.391516834497452	0.369733661413193	0.365649282932282	0.384876310825348	0.356986463069916	0.363634914159775	0.374456107616425	0.380109310150147	0.357884645462036	0.369902312755585	0.349122375249863	0.376918345689774	0.355364322662354
825	0.349862247705460	0.348559111356735	0.335671871900558	0.377539664506912	0.380776792764664	0.366965115070343	0.377621620893478	0.356797903776169	0.365480601787567	0.370373278856277	0.387742698192596	0.389099121093750	0.370243608951569	0.350529700517654	0.351703166961670	0.359011948108673	0.388663947582245	0.373941361904144	0.367891162633896	0.355012685060501	0.363962680101395	0.369140982627869	0.365575283765793	0.358490049839020	0.360327005386353	0.370450466871262	0.368397921323776	0.350042045116425	0.378073483705521	0.385078370571137	0.378672540187836	0.366841018199921	0.381589055061340	0.363751083612442	0.356252163648605	0.350647449493408	0.381273210048676	0.371682792901993	0.360433608293533	0.377219855785370	0.352765232324600	0.361257791519165	0.368544310331345	0.369333505630493	0.355146318674088	0.369825959205627	0.341950416564941	0.375603288412094	0.354120045900345
825125000000000	0.339380770921707	0.349095314741135	0.328717112541199	0.376511812210083	0.368727296590805	0.359491646289825	0.362556159496307	0.357143163681030	0.358189344406128	0.362100303173065	0.383250981569290	0.377725034952164	0.369180738925934	0.356820166110992	0.355280786752701	0.341440469026566	0.378608107566834	0.363775730133057	0.359301507472992	0.341822326183319	0.368334293365479	0.361813098192215	0.364446401596069	0.363674700260162	0.366582453250885	0.364314317703247	0.365491747856140	0.374117195606232	0.384554088115692	0.379327297210693	0.380694061517715	0.354353964328766	0.380324125289917	0.371477514505386	0.354863107204437	0.357837706804276	0.358095467090607	0.375917524099350	0.349267959594727	0.360213220119476	0.346784234046936	0.355046868324280	0.354855954647064	0.345723748207092	0.352922737598419	0.369965165853500	0.336605072021484	0.370219737291336	0.351185232400894
825250000000000	0.331879466772079	0.346971988677979	0.317537158727646	0.370367735624313	0.355455011129379	0.352085024118423	0.355106562376022	0.355921983718872	0.355931550264359	0.360311090946198	0.373474389314652	0.366872042417526	0.367627829313278	0.357832938432694	0.355792313814163	0.331182539463043	0.370409876108170	0.354501932859421	0.352714300155640	0.338745921850204	0.368903100490570	0.354871064424515	0.361577600240707	0.362774133682251	0.368283361196518	0.362803578376770	0.360505193471909	0.379848390817642	0.384718000888824	0.372101247310638	0.379288315773010	0.351520180702210	0.377212703227997	0.372484713792801	0.355660259723663	0.357667446136475	0.352100938558579	0.376150637865067	0.346180409193039	0.356591850519180	0.346251994371414	0.350046008825302	0.351721465587616	0.339397460222244	0.352068305015564	0.369535565376282	0.335773706436157	0.363891094923019	0.349582999944687
825375000000000	0.327102929353714	0.328392535448074	0.296054720878601	0.335670292377472	0.338451564311981	0.344540745019913	0.352778762578964	0.344124674797058	0.355804264545441	0.360758990049362	0.340917795896530	0.356583088636398	0.364626199007034	0.351280719041824	0.350861459970474	0.325585812330246	0.363907784223557	0.346010953187943	0.348225772380829	0.341969519853592	0.362307131290436	0.347782641649246	0.350357085466385	0.343138992786407	0.367936491966248	0.364383548498154	0.348005414009094	0.370438516139984	0.370654135942459	0.361059695482254	0.361782073974609	0.355830520391464	0.365086823701859	0.362799584865570	0.364710509777069	0.339888334274292	0.355723887681961	0.367432117462158	0.346291780471802	0.365610301494598	0.354600578546524	0.346531242132187	0.357180565595627	0.341298073530197	0.351835221052170	0.364762216806412	0.338375985622406	0.355382621288300	0.348998248577118
825500000000000	0.321642220020294	0.314213305711746	0.282402962446213	0.309850484132767	0.323917508125305	0.337086379528046	0.349819272756577	0.330837279558182	0.355632424354553	0.361100286245346	0.317827522754669	0.344868510961533	0.359909325838089	0.344012498855591	0.342969536781311	0.321349471807480	0.357821792364121	0.337380737066269	0.343202620744705	0.344430178403854	0.351743727922440	0.341760277748108	0.341574907302856	0.326068699359894	0.367229253053665	0.365589618682861	0.339489758014679	0.356595039367676	0.357075542211533	0.349749267101288	0.342473089694977	0.359120130538940	0.353714317083359	0.353828877210617	0.371617555618286	0.326071083545685	0.358489245176315	0.356549680233002	0.346376895904541	0.372492671012878	0.360971391201019	0.342166006565094	0.361346900463104	0.342747569084168	0.351541668176651	0.357159078121185	0.340361684560776	0.345843076705933	0.348215430974960
825625000000000	0.309311896562576	0.316391557455063	0.294542372226715	0.316772609949112	0.314470291137695	0.328674942255020	0.339329063892365	0.323039233684540	0.354404062032700	0.346480309963226	0.323479950428009	0.328042477369308	0.347831964492798	0.340310782194138	0.326742529869080	0.317158460617065	0.351812154054642	0.328542083501816	0.335578799247742	0.330991625785828	0.329969316720963	0.338099122047424	0.340636938810349	0.323117196559906	0.360264956951141	0.357081115245819	0.340716511011124	0.337301969528198	0.352458149194717	0.339203357696533	0.331221520900726	0.357878267765045	0.349687993526459	0.351575076580048	0.355116903781891	0.325666964054108	0.346745252609253	0.347889244556427	0.333855628967285	0.362151205539703	0.354411244392395	0.331902533769608	0.357149541378021	0.341266244649887	0.350591748952866	0.342654496431351	0.339111059904099	0.334708452224731	0.344302892684937
825750000000000	0.295260757207871	0.320355027914047	0.315898299217224	0.329152286052704	0.307650774717331	0.321247637271881	0.322691559791565	0.316306412220001	0.351245701313019	0.319969952106476	0.333607405424118	0.310030281543732	0.331140398979187	0.337047398090363	0.306957840919495	0.313872814178467	0.346198707818985	0.319604009389877	0.326197594404221	0.307373911142349	0.303401678800583	0.335088729858398	0.340122222900391	0.321331173181534	0.346403151750565	0.340897887945175	0.342952817678452	0.314767032861710	0.349242508411407	0.330322563648224	0.322005808353424	0.354487597942352	0.346751600503922	0.350054770708084	0.325117230415344	0.325498282909393	0.326052010059357	0.339330643415451	0.311974614858627	0.340092778205872	0.340979039669037	0.319796532392502	0.348125547170639	0.337361633777618	0.348658561706543	0.324447363615036	0.335952699184418	0.323860228061676	0.338749080896378
825875000000000	0.292791336774826	0.320515722036362	0.318055868148804	0.328313767910004	0.307120114564896	0.320694714784622	0.309400200843811	0.308872729539871	0.342051446437836	0.311824262142181	0.334704488515854	0.301176518201828	0.323931038379669	0.330721139907837	0.304929167032242	0.313900649547577	0.341709375381470	0.310254633426666	0.316354155540466	0.302127987146378	0.300065904855728	0.330939114093781	0.337901026010513	0.315819531679153	0.335851669311523	0.333834946155548	0.342293292284012	0.302580684423447	0.345320403575897	0.329012274742126	0.314872831106186	0.348715841770172	0.340508073568344	0.345651358366013	0.315927743911743	0.324895262718201	0.321362972259522	0.331233471632004	0.308060467243195	0.323549181222916	0.332974135875702	0.319969177246094	0.341621845960617	0.331566810607910	0.344979912042618	0.317961990833282	0.332317799329758	0.319525241851807	0.339555799961090
826	0.294141411781311	0.315919786691666	0.305083483457565	0.308635652065277	0.310488522052765	0.325063914060593	0.296883702278137	0.300684869289398	0.312371611595154	0.310031861066818	0.327834039926529	0.296238481998444	0.320766329765320	0.318076550960541	0.315300852060318	0.317218929529190	0.338073670864105	0.299372196197510	0.304607748985291	0.301890134811401	0.310569673776627	0.325493514537811	0.330047279596329	0.301163792610168	0.327293872833252	0.330682158470154	0.335145235061646	0.294625103473663	0.340914607048035	0.330445855855942	0.309635668992996	0.336434036493301	0.327667772769928	0.333581149578095	0.314031928777695	0.322823643684387	0.321191936731339	0.323637485504150	0.311795622110367	0.309307098388672	0.328602552413940	0.334142804145813	0.337081611156464	0.320814847946167	0.336143642663956	0.315947622060776	0.327524572610855	0.317824333906174	0.350377768278122
826125000000000	0.294992655515671	0.309653967618942	0.296898812055588	0.294463604688644	0.312609463930130	0.327814966440201	0.291135787963867	0.293291747570038	0.294543147087097	0.308494836091995	0.318954825401306	0.293314814567566	0.318378061056137	0.306807458400726	0.321842700242996	0.319300115108490	0.334739476442337	0.294122308492661	0.298856675624847	0.301814556121826	0.317192673683167	0.318287372589111	0.321966022253037	0.292260706424713	0.319678008556366	0.328656643629074	0.327342391014099	0.291409462690353	0.335893034934998	0.331346422433853	0.303587853908539	0.329485625028610	0.320012122392654	0.321623146533966	0.312093943357468	0.319421827793121	0.320892006158829	0.315852165222168	0.314151257276535	0.300780326128006	0.322920680046082	0.343083292245865	0.331285178661346	0.312856882810593	0.326783120632172	0.313903838396072	0.320927828550339	0.316152095794678	0.357198864221573
826250000000000	0.293471544981003	0.299791455268860	0.301532119512558	0.291813611984253	0.305830538272858	0.318712174892426	0.295837521553040	0.286010801792145	0.296355426311493	0.306679397821426	0.306708037853241	0.291936129331589	0.316619873046875	0.298772335052490	0.315505295991898	0.302638739347458	0.331735461950302	0.298207491636276	0.299232184886932	0.303434312343597	0.308063656091690	0.303285539150238	0.315086036920548	0.291854977607727	0.313504457473755	0.327484011650085	0.321427434682846	0.297959268093109	0.329918414354324	0.324545204639435	0.291845411062241	0.335774511098862	0.319467961788178	0.311719238758087	0.308053314685822	0.309744656085968	0.311360448598862	0.306616544723511	0.310684233903885	0.297347486019135	0.308133661746979	0.335085541009903	0.317655682563782	0.310472607612610	0.319289773702621	0.309902995824814	0.306089073419571	0.314156025648117	0.343416631221771
826375000000000	0.290720492601395	0.289970308542252	0.308165490627289	0.290379196405411	0.296125531196594	0.303490787744522	0.302568733692169	0.280454635620117	0.299965679645538	0.304810613393784	0.295288592576981	0.290878832340241	0.314845770597458	0.293091267347336	0.303617298603058	0.278783172369003	0.328716307878494	0.304057240486145	0.300103306770325	0.305754959583282	0.294992655515671	0.287959128618240	0.309782862663269	0.291597217321396	0.307527452707291	0.326503872871399	0.316057413816452	0.307338118553162	0.322995483875275	0.311467051506043	0.280533403158188	0.344777822494507	0.319110751152039	0.304229080677032	0.304254531860352	0.295932203531265	0.298089742660522	0.297835975885391	0.303780376911163	0.295364171266556	0.291720509529114	0.320942133665085	0.303573518991470	0.308599859476090	0.312087595462799	0.306200444698334	0.290512055158615	0.311630129814148	0.319296926259995
826500000000000	0.288704574108124	0.288040280342102	0.306307077407837	0.291080087423325	0.295424640178680	0.295660108327866	0.302503496408463	0.281737059354782	0.303806632757187	0.302649885416031	0.294921845197678	0.288586020469666	0.308665096759796	0.293816030025482	0.293585300445557	0.277581065893173	0.324945390224457	0.302078664302826	0.301674544811249	0.302679330110550	0.294946491718292	0.290519237518311	0.310316681861877	0.290385574102402	0.298249661922455	0.324755251407623	0.312054961919785	0.307287991046906	0.315246731042862	0.299078643321991	0.283833354711533	0.340768218040466	0.317215740680695	0.303342014551163	0.304252147674561	0.285581201314926	0.298797786235809	0.292202621698380	0.296598076820374	0.296310096979141	0.287105500698090	0.311066091060638	0.302611708641052	0.302019000053406	0.304143935441971	0.306087493896484	0.291992604732513	0.305269658565521	0.303460568189621
826625000000000	0.286948770284653	0.287607491016388	0.294714212417603	0.294567018747330	0.298412740230560	0.290952026844025	0.297545582056046	0.289827108383179	0.308573603630066	0.300196379423142	0.299679279327393	0.284605860710144	0.293386429548264	0.299604505300522	0.283557295799255	0.287675917148590	0.320366948843002	0.290468305349350	0.304692089557648	0.288716495037079	0.302641123533249	0.309583157300949	0.315228432416916	0.286619395017624	0.284760177135468	0.321839511394501	0.309149593114853	0.300456523895264	0.306438326835632	0.285161942243576	0.303567171096802	0.317728072404861	0.310825824737549	0.303548067808151	0.306330919265747	0.276246130466461	0.309652388095856	0.287797629833221	0.287889122962952	0.301067531108856	0.285290837287903	0.302470088005066	0.306614160537720	0.286519974470139	0.295149385929108	0.307650774717331	0.306848824024200	0.291540712118149	0.290652871131897
826750000000000	0.285783290863037	0.287491351366043	0.288874804973602	0.296290993690491	0.299910783767700	0.286500871181488	0.292588472366333	0.293967962265015	0.310404181480408	0.297205895185471	0.301918774843216	0.282851636409760	0.286056935787201	0.302482038736343	0.277737021446228	0.295199483633041	0.313560962677002	0.284530282020569	0.305834501981735	0.281647980213165	0.306469351053238	0.319002568721771	0.317543506622314	0.281904935836792	0.278351962566376	0.317330300807953	0.304953813552856	0.293247193098068	0.295750826597214	0.279522240161896	0.313498109579086	0.301273584365845	0.302529752254486	0.303486019372940	0.307301521301270	0.272735327482224	0.315073311328888	0.286226391792297	0.283243060112000	0.303454190492630	0.284878730773926	0.299203544855118	0.308429598808289	0.279122859239578	0.291510492563248	0.308177411556244	0.314245939254761	0.285195350646973	0.284099072217941
826875000000000	0.285182625055313	0.288150072097778	0.294349044561386	0.292797714471817	0.297756403684616	0.280686140060425	0.287998914718628	0.293893992900848	0.298798590898514	0.293485075235367	0.290827900171280	0.285562098026276	0.289158821105957	0.297360211610794	0.275826066732407	0.298664927482605	0.295132666826248	0.284981340169907	0.290898710489273	0.286222428083420	0.300187647342682	0.299688041210175	0.306084305047989	0.274420320987701	0.277681320905685	0.305710405111313	0.295365750789642	0.285750657320023	0.277434706687927	0.285241514444351	0.303762882947922	0.294994235038757	0.288967877626419	0.293971955776215	0.301997542381287	0.276993155479431	0.306836903095245	0.286929666996002	0.282102227210999	0.300315707921982	0.293063431978226	0.300063520669937	0.295200288295746	0.280842870473862	0.292395949363709	0.292655289173126	0.302373826503754	0.294201850891113	0.281664669513702
827	0.284704506397247	0.289507269859314	0.300847142934799	0.288651257753372	0.293364942073822	0.276370257139206	0.284674257040024	0.293731689453125	0.280544519424439	0.288661599159241	0.277662217617035	0.288780152797699	0.292842268943787	0.290145307779312	0.274313718080521	0.300695985555649	0.277467310428619	0.285970240831375	0.273168921470642	0.291652888059616	0.292730093002319	0.276760071516037	0.291849404573441	0.268026441335678	0.277363896369934	0.291726082563400	0.283822238445282	0.280102998018265	0.261926889419556	0.293082505464554	0.292206615209579	0.291138976812363	0.276243746280670	0.282678216695786	0.295615583658218	0.284011572599411	0.294652163982391	0.287764996290207	0.281406134366989	0.294765114784241	0.302779555320740	0.301085025072098	0.279495984315872	0.282885074615479	0.293447673320770	0.274228602647781	0.288279742002487	0.304892569780350	0.280389398336411
827125000000000	0.284173876047134	0.292173206806183	0.296754807233810	0.288863688707352	0.285114198923111	0.279407680034637	0.287191420793533	0.293436527252197	0.266408264636993	0.280206412076950	0.281477719545364	0.286257416009903	0.291045099496841	0.286632925271988	0.270914316177368	0.294407904148102	0.275884151458740	0.288589209318161	0.276165783405304	0.289837449789047	0.295610010623932	0.276301831007004	0.289266228675842	0.267565011978149	0.281604200601578	0.282814264297485	0.274689227342606	0.281301915645599	0.265367686748505	0.296419888734818	0.294873327016830	0.289729237556458	0.272650212049484	0.282445907592773	0.294855028390884	0.290403068065643	0.287197768688202	0.285932838916779	0.280887424945831	0.288401454687119	0.300674527883530	0.296436578035355	0.283674240112305	0.281608194112778	0.293294936418533	0.275140315294266	0.288295656442642	0.301450192928314	0.282625705003738
827250000000000	0.283632099628449	0.296789020299912	0.282250195741653	0.290712535381317	0.271181613206863	0.290211349725723	0.295804113149643	0.292774647474289	0.253121674060822	0.267662078142166	0.297045975923538	0.277541309595108	0.283437967300415	0.284186601638794	0.265822738409042	0.274515807628632	0.275876998901367	0.293843060731888	0.290513664484024	0.281927198171616	0.306645959615707	0.282148361206055	0.288612276315689	0.267991423606873	0.294766724109650	0.275665372610092	0.266374856233597	0.286621779203415	0.280099034309387	0.298573464155197	0.306431978940964	0.289026767015457	0.270928621292114	0.284973412752152	0.294781029224396	0.297102451324463	0.281181782484055	0.278805434703827	0.280534178018570	0.280582726001740	0.291382402181625	0.281029820442200	0.301091402769089	0.277075916528702	0.292148530483246	0.283247053623199	0.292391985654831	0.287746697664261	0.289808809757233
827375000000000	0.282289981842041	0.297758013010025	0.276349544525147	0.291344225406647	0.267273038625717	0.295766711235046	0.298754036426544	0.291669607162476	0.249318107962608	0.263582468032837	0.302954584360123	0.274292260408402	0.276725053787231	0.283336132764816	0.264506101608276	0.266507714986801	0.275396466255188	0.295614778995514	0.296140640974045	0.276052802801132	0.310803562402725	0.286955118179321	0.287189811468124	0.269105225801468	0.299053966999054	0.273250848054886	0.264319151639938	0.289404660463333	0.285756230354309	0.298543214797974	0.310778886079788	0.288095951080322	0.270055115222931	0.285967856645584	0.294212996959686	0.298536866903305	0.279338479042053	0.271385282278061	0.279213577508926	0.277862697839737	0.287885129451752	0.272082179784775	0.307256162166595	0.275459319353104	0.290055423974991	0.286149233579636	0.294051498174667	0.282208830118179	0.292191475629807
827500000000000	0.274177700281143	0.282878696918488	0.276410013437271	0.289003700017929	0.292626649141312	0.297092914581299	0.287969470024109	0.288730025291443	0.259602278470993	0.272900015115738	0.294044345617294	0.280084699392319	0.270860999822617	0.283241480588913	0.274806976318359	0.268600821495056	0.266378849744797	0.290263861417770	0.291704595088959	0.272308915853500	0.303766846656799	0.290657669305801	0.281298726797104	0.277347177267075	0.278279572725296	0.272993087768555	0.275659799575806	0.290117472410202	0.279196858406067	0.286017954349518	0.303176552057266	0.286851704120636	0.269705057144165	0.285192191600800	0.286235153675079	0.282934397459030	0.279476106166840	0.262694627046585	0.266624659299850	0.278019428253174	0.293403923511505	0.268834710121155	0.289080858230591	0.279879450798035	0.282196104526520	0.278017848730087	0.293854206800461	0.282945513725281	0.281688541173935
827625000000000	0.266622275114059	0.268141001462936	0.276548445224762	0.286685436964035	0.317736834287643	0.297717422246933	0.277237385511398	0.284340918064117	0.273487925529480	0.282128483057022	0.282425224781036	0.285822272300720	0.267147332429886	0.283145993947983	0.285008400678635	0.272535651922226	0.257458239793777	0.283031433820725	0.285844534635544	0.270156949758530	0.294216990470886	0.292911469936371	0.276102930307388	0.285184234380722	0.257704883813858	0.272881716489792	0.286891490221024	0.290456384420395	0.272701144218445	0.273613631725311	0.292512893676758	0.284921675920486	0.269315242767334	0.283902585506439	0.277982056140900	0.267482280731201	0.279787957668304	0.256661891937256	0.254526615142822	0.278363108634949	0.298869401216507	0.267204612493515	0.269946902990341	0.284257411956787	0.273941397666931	0.268081337213516	0.293403923511505	0.283675044775009	0.271286636590958
827750000000000	0.274775952100754	0.276075899600983	0.278292298316956	0.286781698465347	0.307276844978333	0.296921074390411	0.276628792285919	0.277517437934876	0.282664686441422	0.279373466968536	0.275075078010559	0.285588353872299	0.268610388040543	0.281834930181503	0.283749043941498	0.281220763921738	0.259597510099411	0.277817368507385	0.281951874494553	0.278955817222595	0.287285298109055	0.287942409515381	0.275918364524841	0.282324194908142	0.262436836957932	0.275040060281754	0.280962198972702	0.289140522480011	0.276022583246231	0.279335290193558	0.283793598413467	0.277515053749085	0.266429752111435	0.282455474138260	0.276843607425690	0.269023269414902	0.283469796180725	0.259509205818176	0.254368305206299	0.280489623546600	0.292449265718460	0.273603290319443	0.266677975654602	0.282689362764359	0.271176844835281	0.263271391391754	0.287355303764343	0.280861973762512	0.273861855268478
827875000000000	0.295130282640457	0.296726971864700	0.282992452383041	0.287367224693298	0.279410868883133	0.294802516698837	0.276569932699204	0.268789380788803	0.290489792823792	0.271740108728409	0.269077360630035	0.283989280462265	0.273509413003922	0.279025822877884	0.279583483934402	0.294712603092194	0.266786962747574	0.273272335529327	0.278696447610855	0.300217062234879	0.281207233667374	0.275320112705231	0.276139527559280	0.274604886770248	0.276082247495651	0.280677378177643	0.265503734350204	0.285638481378555	0.285290032625198	0.294427007436752	0.275668561458588	0.264256298542023	0.260715276002884	0.280575543642044	0.276457756757736	0.274717062711716	0.291597217321396	0.268254756927490	0.255883038043976	0.284845322370529	0.276468902826309	0.289061754941940	0.265187084674835	0.277429938316345	0.269572198390961	0.259813100099564	0.273869812488556	0.274048805236816	0.281197696924210
828	0.301326066255569	0.303118467330933	0.287352114915848	0.287876397371292	0.272688388824463	0.293648153543472	0.276752114295960	0.267619103193283	0.295925825834274	0.269900768995285	0.268125891685486	0.282030642032623	0.278727471828461	0.279008299112320	0.278715550899506	0.298616409301758	0.272664546966553	0.272791832685471	0.278297871351242	0.305918842554092	0.279459387063980	0.269779831171036	0.277700424194336	0.272658169269562	0.279816597700119	0.283972591161728	0.262506067752838	0.283535033464432	0.290113508701324	0.298960089683533	0.273616820573807	0.260731190443039	0.258995264768600	0.278453022241592	0.274951756000519	0.277358323335648	0.293746024370194	0.275486379861832	0.259061306715012	0.286093533039093	0.271831601858139	0.293493032455444	0.266036748886108	0.272476792335510	0.267423391342163	0.259374737739563	0.271394819021225	0.272564291954041	0.283305108547211
828125000000000	0.299466848373413	0.302036523818970	0.291991800069809	0.288370430469513	0.292953640222549	0.293307662010193	0.279013872146606	0.280587494373322	0.300323665142059	0.275479227304459	0.273438602685928	0.278892964124680	0.285497665405273	0.287570893764496	0.283122152090073	0.297781080007553	0.277892947196960	0.279510319232941	0.282437950372696	0.296215415000916	0.279338479042053	0.268651753664017	0.290146112442017	0.277422755956650	0.274347931146622	0.285742700099945	0.281115740537643	0.282745033502579	0.292209774255753	0.296500235795975	0.274085402488709	0.265418589115143	0.259362816810608	0.276059985160828	0.267226099967957	0.278247743844986	0.289385557174683	0.282023459672928	0.270449697971344	0.284860432147980	0.275581836700439	0.289321124553680	0.277662217617035	0.268319189548492	0.263984203338623	0.263156026601791	0.288660019636154	0.279126852750778	0.280807852745056
828250000000000	0.297941774129868	0.300046026706696	0.294719785451889	0.288654446601868	0.309581577777863	0.292821586132050	0.282213598489761	0.291228055953980	0.302571117877960	0.280056059360504	0.277797460556030	0.276826083660126	0.289720475673676	0.294596463441849	0.286737948656082	0.296072214841843	0.280808657407761	0.285022735595703	0.285834193229675	0.288254290819168	0.279185712337494	0.267467945814133	0.300897270441055	0.281332939863205	0.269860208034515	0.286596328020096	0.296384066343308	0.281714797019959	0.293173193931580	0.292498588562012	0.274520576000214	0.269265115261078	0.260105073451996	0.273148238658905	0.259759008884430	0.278637588024139	0.283210456371307	0.285686999559402	0.279097408056259	0.282458633184433	0.278658270835876	0.285898625850678	0.287200152873993	0.263064533472061	0.261658012866974	0.266258716583252	0.302826493978500	0.284510374069214	0.276358306407928
828375000000000	0.298848718404770	0.295154154300690	0.288320302963257	0.287482589483261	0.297526508569717	0.284117370843887	0.286099910736084	0.291345030069351	0.296596497297287	0.279340058565140	0.275182485580444	0.282167464494705	0.284188181161881	0.285922497510910	0.279654294252396	0.282063245773315	0.280597835779190	0.282159507274628	0.283990085124970	0.289745956659317	0.276845186948776	0.263793289661407	0.302238583564758	0.277710765600204	0.270444929599762	0.275561153888702	0.290878027677536	0.276356726884842	0.286856472492218	0.286845356225967	0.274620801210403	0.265677958726883	0.265117883682251	0.268250793218613	0.257235497236252	0.270989894866943	0.276385366916657	0.274904817342758	0.270834743976593	0.270896822214127	0.277213543653488	0.288253486156464	0.283939957618713	0.251473277807236	0.261406600475311	0.264008074998856	0.294622719287872	0.284539818763733	0.264004886150360
828500000000000	0.300595760345459	0.286512017250061	0.276208758354187	0.284365594387054	0.274399638175964	0.268724948167801	0.290127813816071	0.291246354579926	0.282364755868912	0.277369469404221	0.269355803728104	0.292275011539459	0.273670107126236	0.269407510757446	0.266224503517151	0.258172661066055	0.280135601758957	0.276626408100128	0.279033780097961	0.292761117219925	0.272120386362076	0.258888661861420	0.302914798259735	0.270790189504623	0.271662145853043	0.254764497280121	0.277945458889008	0.268204629421234	0.273054361343384	0.278536558151245	0.274678081274033	0.258825808763504	0.273489534854889	0.262753486633301	0.255555272102356	0.256583154201508	0.269006550312042	0.254519462585449	0.255057275295258	0.252503514289856	0.273223012685776	0.292775422334671	0.276795864105225	0.237304404377937	0.261285692453384	0.259690582752228	0.278810203075409	0.284385472536087	0.246587753295898
828625000000000	0.299350708723068	0.277439475059509	0.273569077253342	0.280267685651779	0.269635051488876	0.267499774694443	0.290491372346878	0.289929717779160	0.269395589828491	0.275142699480057	0.265725672245026	0.290680736303329	0.272047191858292	0.266748785972595	0.263238787651062	0.254221141338348	0.280158698558807	0.276431500911713	0.272759199142456	0.291886001825333	0.269161701202393	0.257225155830383	0.299405604600906	0.269822001457214	0.271887272596359	0.250240176916122	0.268047928810120	0.267230093479157	0.263993769884110	0.267843455076218	0.274596154689789	0.258926063776016	0.275302618741989	0.261335790157318	0.253349214792252	0.254705637693405	0.265047878026962	0.249875798821449	0.251954585313797	0.249539270997047	0.267765492200851	0.290967136621475	0.273045599460602	0.239486619830132	0.259708076715469	0.259500443935394	0.275359094142914	0.282216787338257	0.243225738406181
828750000000000	0.287951171398163	0.266136974096298	0.274781525135040	0.273465663194656	0.273125946521759	0.281759351491928	0.286922514438629	0.282126098871231	0.255276054143906	0.272043198347092	0.263599961996079	0.266213357448578	0.277025789022446	0.273879349231720	0.263899892568588	0.263386756181717	0.280968576669693	0.283164292573929	0.262789279222488	0.281374305486679	0.267563432455063	0.256691336631775	0.276857137680054	0.273726612329483	0.271383702754974	0.251877427101135	0.259172677993774	0.272475183010101	0.257141619920731	0.251610904932022	0.273848325014114	0.269397974014282	0.274620801210403	0.261168748140335	0.250296652317047	0.263688266277313	0.263216495513916	0.250311762094498	0.255476534366608	0.256928414106369	0.258279263973236	0.272654980421066	0.271477550268173	0.271927863359451	0.251456558704376	0.264512449502945	0.276533335447311	0.269809275865555	0.246444553136826
828875000000000	0.275814145803452	0.260266572237015	0.276745736598969	0.269648581743240	0.275441825389862	0.291222512722015	0.281704455614090	0.275193601846695	0.248166933655739	0.270374923944473	0.261405020952225	0.249977633357048	0.280329734086990	0.278610527515411	0.264339029788971	0.269468784332275	0.281506359577179	0.287631362676621	0.257249027490616	0.271475970745087	0.265418589115143	0.256494820117950	0.261895090341568	0.276317745447159	0.270401179790497	0.252963364124298	0.254955440759659	0.275954961776733	0.254050880670548	0.242765903472900	0.272632718086243	0.276347160339355	0.273417919874191	0.260989725589752	0.248709514737129	0.269648581743240	0.260800391435623	0.251126408576965	0.258700132369995	0.262410610914230	0.252903699874878	0.258354842662811	0.269309669733048	0.293454825878143	0.246054738759995	0.267838686704636	0.277312964200974	0.260774940252304	0.249983191490173
829	0.266425788402557	0.266698658466339	0.282083928585053	0.271069437265396	0.267957210540772	0.281682968139648	0.274210304021835	0.272052764892578	0.253847211599350	0.278402090072632	0.257809877395630	0.254882246255875	0.274948567152023	0.272801369428635	0.260120183229446	0.265505313873291	0.279900938272476	0.270713031291962	0.258568048477173	0.266935735940933	0.258646816015244	0.258612602949142	0.268483072519302	0.259897440671921	0.257927626371384	0.247217044234276	0.257657140493393	0.271385282278061	0.254340469837189	0.248888507485390	0.270304918289185	0.274063140153885	0.269634246826172	0.260716855525970	0.249318912625313	0.261698573827744	0.252595007419586	0.255691319704056	0.260288059711456	0.263314366340637	0.256890237331390	0.254906117916107	0.260793238878250	0.287567704916000	0.251236200332642	0.262833833694458	0.276497542858124	0.259796410799027	0.252964138984680
829125000000000	0.259202122688293	0.276291489601135	0.288326680660248	0.273774325847626	0.256796360015869	0.266241192817688	0.264455169439316	0.270020902156830	0.262317508459091	0.290372043848038	0.254513889551163	0.262197375297546	0.266924589872360	0.263922154903412	0.253829717636108	0.259594321250916	0.276564359664917	0.245484322309494	0.261503666639328	0.263465493917465	0.250916391611099	0.263187855482101	0.278307437896729	0.235410973429680	0.240286946296692	0.238648101687431	0.261685043573380	0.262624591588974	0.254981696605682	0.258342117071152	0.266584098339081	0.268887221813202	0.263306409120560	0.260274529457092	0.250227421522141	0.249843180179596	0.243149355053902	0.262974649667740	0.261341363191605	0.263802021741867	0.262834638357163	0.252948254346848	0.250629186630249	0.276841998100281	0.258963435888290	0.255370706319809	0.274417936801910	0.259166330099106	0.255331724882126
829250000000000	0.258477360010147	0.276666998863220	0.285882711410522	0.275979638099670	0.257719993591309	0.260534673929215	0.254163861274719	0.269862592220306	0.262663573026657	0.287774562835693	0.255378663539887	0.261231571435928	0.266681164503098	0.261962711811066	0.254969745874405	0.259626150131226	0.273300200700760	0.241911470890045	0.265552252531052	0.260085195302963	0.250972062349319	0.268898367881775	0.276480823755264	0.234596326947212	0.239986225962639	0.240352973341942	0.262074887752533	0.255315810441971	0.255655527114868	0.260579228401184	0.261274546384811	0.261626183986664	0.256493240594864	0.255638033151627	0.250096172094345	0.248746111989021	0.244828775525093	0.267705827951431	0.259132891893387	0.262072473764420	0.261039853096008	0.253263294696808	0.251308590173721	0.269960433244705	0.257435172796249	0.254479676485062	0.269934982061386	0.257264941930771	0.254412859678268
829375000000000	0.259473413228989	0.270759165287018	0.270448118448257	0.278155475854874	0.269123524427414	0.257745444774628	0.242215380072594	0.270385265350342	0.257984906435013	0.267705827951431	0.261142492294312	0.251814574003220	0.271008968353272	0.261537879705429	0.264038294553757	0.263713717460632	0.269653350114822	0.244143813848495	0.271914333105087	0.256801933050156	0.256837725639343	0.277117282152176	0.262123405933380	0.248404815793037	0.250393718481064	0.253354758024216	0.260626167058945	0.247953727841377	0.256484478712082	0.260966658592224	0.253134399652481	0.249927505850792	0.248143076896667	0.238448411226273	0.248928293585777	0.251991987228394	0.258001625537872	0.271527677774429	0.249155029654503	0.254463762044907	0.249412789940834	0.255564033985138	0.260720044374466	0.264957189559937	0.245359420776367	0.255889415740967	0.259411334991455	0.252864718437195	0.249140709638596
829500000000000	0.259938806295395	0.263401865959168	0.258455872535706	0.279021829366684	0.275005847215652	0.256865561008453	0.237255081534386	0.271185606718063	0.253650724887848	0.253451019525528	0.264528363943100	0.245335549116135	0.273151427507401	0.261471837759018	0.268756747245789	0.265753537416458	0.265662044286728	0.247734159231186	0.274647057056427	0.254668235778809	0.262683480978012	0.280596256256104	0.254665851593018	0.259088337421417	0.255784392356873	0.260115414857864	0.258183807134628	0.245259970426559	0.258190155029297	0.261725634336472	0.249499499797821	0.242633044719696	0.244667276740074	0.229780018329620	0.248332411050797	0.253650724887848	0.264755904674530	0.272783070802689	0.244096875190735	0.250497937202454	0.243376091122627	0.256734311580658	0.265581697225571	0.260181456804276	0.237566933035851	0.257479727268219	0.251390546560288	0.248353898525238	0.246426254510880
829625000000000	0.256435155868530	0.252488404512405	0.252493977546692	0.278106153011322	0.270269125699997	0.259330987930298	0.240289330482483	0.273301780223846	0.250336438417435	0.248063519597054	0.264848172664642	0.243147775530815	0.265140950679779	0.265339046716690	0.267471939325333	0.259525895118713	0.261034280061722	0.259013563394547	0.264330267906189	0.253365099430084	0.267939716577530	0.268683582544327	0.257365167140961	0.264283329248428	0.252903699874878	0.258167892694473	0.249903649091721	0.263869643211365	0.273079007863998	0.267286568880081	0.251882195472717	0.239897117018700	0.250468492507935	0.242496997117996	0.249227419495583	0.251289516687393	0.256683379411697	0.260757416486740	0.253946661949158	0.251127213239670	0.245995864272118	0.254762113094330	0.261650055646896	0.254178166389465	0.235562130808830	0.259355664253235	0.247520148754120	0.243545547127724	0.249254465103149
829750000000000	0.252239406108856	0.243229717016220	0.248920336365700	0.276059180498123	0.264596790075302	0.262283295392990	0.245796978473663	0.275377392768860	0.248075455427170	0.245037212967873	0.265108346939087	0.241948068141937	0.252996772527695	0.269970774650574	0.265229254961014	0.251379400491715	0.256367534399033	0.270430624485016	0.251975268125534	0.252598196268082	0.271724969148636	0.254416853189468	0.260597527027130	0.267430573701859	0.249453350901604	0.255836904048920	0.239543095231056	0.286155611276627	0.289857327938080	0.273374974727631	0.255137622356415	0.238407045602798	0.257415294647217	0.257727146148682	0.250299036502838	0.248461291193962	0.247016564011574	0.245646610856056	0.265742391347885	0.252490788698196	0.250473260879517	0.252399295568466	0.254574358463287	0.249711111187935	0.234511196613312	0.260836184024811	0.244724556803703	0.239953607320786	0.254066795110703
829875000000000	0.257219582796097	0.248429477214813	0.250864684581757	0.270261943340302	0.265827506780624	0.259743094444275	0.252505123615265	0.274070292711258	0.249889329075813	0.246050760149956	0.267345428466797	0.242162868380547	0.245049148797989	0.264373242855072	0.262827455997467	0.248965680599213	0.252146303653717	0.271204680204392	0.253984063863754	0.255912482738495	0.267505347728729	0.256661117076874	0.260604679584503	0.267817199230194	0.250168561935425	0.256003975868225	0.233737125992775	0.282431602478027	0.283465832471848	0.269615173339844	0.256298333406448	0.239177942276001	0.253892570734024	0.256361186504364	0.247299790382385	0.248889312148094	0.246786653995514	0.242570191621780	0.262689828872681	0.255738258361816	0.254958599805832	0.252941876649857	0.246189191937447	0.249665766954422	0.239093616604805	0.257639646530151	0.242399156093597	0.245948135852814	0.258813083171845
830	0.273793429136276	0.266926169395447	0.258561700582504	0.258313477039337	0.271908760070801	0.251054018735886	0.261082828044891	0.268822789192200	0.256043761968613	0.251046866178513	0.272946149110794	0.243511334061623	0.238366469740868	0.245772317051888	0.260015964508057	0.247736543416977	0.248137503862381	0.270417869091034	0.263739973306656	0.266315996646881	0.253536164760590	0.267692297697067	0.259695351123810	0.267885625362396	0.253368288278580	0.257193326950073	0.229384630918503	0.263105124235153	0.258342921733856	0.256292760372162	0.256873518228531	0.242644980549812	0.241025224328041	0.247759610414505	0.237735599279404	0.251668989658356	0.248960107564926	0.241422206163406	0.249873414635658	0.261938035488129	0.259970635175705	0.255614161491394	0.235668733716011	0.250662595033646	0.253833681344986	0.247394457459450	0.240411058068275	0.265354156494141	0.264059782028198
830125000000000	0.280169039964676	0.274001866579056	0.264763057231903	0.254128038883209	0.276675730943680	0.247638687491417	0.263553023338318	0.264395505189896	0.258467018604279	0.257634073495865	0.274861067533493	0.245820835232735	0.237414985895157	0.238676741719246	0.259555339813232	0.247633114457130	0.246902003884316	0.270219802856445	0.267521262168884	0.270173639059067	0.248073071241379	0.271713852882385	0.259873569011688	0.268186330795288	0.254514694213867	0.257657140493393	0.228685334324837	0.250301420688629	0.246088147163391	0.251334846019745	0.257721573114395	0.246921896934509	0.236723646521568	0.245477959513664	0.234480962157249	0.255257755517960	0.250174939632416	0.241154104471207	0.245032444596291	0.264163225889206	0.260995298624039	0.257797151803970	0.233172282576561	0.250824093818665	0.261067688465118	0.244172453880310	0.239932119846344	0.272588163614273	0.265293687582016
830250000000000	0.274973243474960	0.267493426799774	0.269408315420151	0.261117815971375	0.280075162649155	0.249310150742531	0.254081904888153	0.260794818401337	0.257577598094940	0.269728124141693	0.269693911075592	0.253175765275955	0.257787615060806	0.245607629418373	0.268690735101700	0.251704782247543	0.247710287570953	0.272394061088562	0.264996945858002	0.264263451099396	0.251258462667465	0.264154464006424	0.269884854555130	0.271084547042847	0.251945823431015	0.257330179214478	0.239440470933914	0.243740454316139	0.244343489408493	0.258588731288910	0.259257793426514	0.253798693418503	0.252718329429626	0.267105191946030	0.245294973254204	0.261573672294617	0.250423133373261	0.241592451930046	0.250680893659592	0.262032717466354	0.248853504657745	0.259048581123352	0.254317402839661	0.246416717767715	0.262533128261566	0.260648429393768	0.242626681923866	0.261933267116547	0.255648374557495
830375000000000	0.269920647144318	0.261164754629135	0.272173672914505	0.267915070056915	0.282068818807602	0.252279162406921	0.244871735572815	0.258595913648605	0.256712824106216	0.279083877801895	0.264669984579086	0.260247468948364	0.277599364519119	0.252347588539124	0.277573913335800	0.255664259195328	0.249357089400291	0.274507850408554	0.262541860342026	0.258516341447830	0.256425619125366	0.256803512573242	0.279620081186295	0.273819684982300	0.249448582530022	0.256640434265137	0.249899670481682	0.240232050418854	0.242870122194290	0.265642166137695	0.261187821626663	0.258947551250458	0.268272250890732	0.288137316703796	0.255811452865601	0.266410648822784	0.250712722539902	0.242463588714600	0.256173431873322	0.259961068630219	0.237045839428902	0.260351687669754	0.274880945682526	0.242131054401398	0.263202190399170	0.276670962572098	0.247328430414200	0.250113666057587	0.246267944574356
830500000000000	0.270454466342926	0.262423336505890	0.267441689968109	0.264689862728119	0.279675781726837	0.257709652185440	0.246453315019608	0.265431314706802	0.259929269552231	0.273656606674194	0.268543541431427	0.262148857116699	0.276889741420746	0.249656230211258	0.274147450923920	0.255626887083054	0.253863126039505	0.272165715694428	0.267542749643326	0.258739888668060	0.263362079858780	0.257350862026215	0.274045616388321	0.271836370229721	0.251042097806931	0.253501147031784	0.248240128159523	0.242251977324486	0.238912224769592	0.264223664999008	0.263766229152679	0.255140781402588	0.267165631055832	0.281096637248993	0.253693670034409	0.261844962835312	0.257699310779572	0.244392812252045	0.254569590091705	0.260568886995316	0.240928962826729	0.262860089540482	0.273387700319290	0.245891645550728	0.262041449546814	0.273367017507553	0.255400955677032	0.246492296457291	0.246189981698990
830625000000000	0.272687613964081	0.267440915107727	0.256279230117798	0.256579965353012	0.273278713226318	0.265305638313293	0.251562386751175	0.281409293413162	0.268790185451508	0.260260999202728	0.277981251478195	0.263216495513916	0.273331224918366	0.242784991860390	0.265202999114990	0.255155116319656	0.262896686792374	0.266549885272980	0.279332906007767	0.260127335786819	0.271698743104935	0.259762972593308	0.259469419717789	0.265792518854141	0.254966557025909	0.247606873512268	0.243392005562782	0.248288661241531	0.233543008565903	0.259497255086899	0.266663640737534	0.245878115296364	0.263101935386658	0.261301577091217	0.247780293226242	0.250856727361679	0.272940605878830	0.248182058334351	0.250330865383148	0.262172728776932	0.251046061515808	0.266004920005798	0.266878455877304	0.256023079156876	0.258420079946518	0.264097988605499	0.266363710165024	0.244333148002625	0.247349902987480
830750000000000	0.275199174880981	0.274989157915115	0.254781216382980	0.254541754722595	0.269058287143707	0.266815602779388	0.254930764436722	0.285202533006668	0.275975644588470	0.256694525480270	0.279341638088226	0.263367652893066	0.272674083709717	0.241633817553520	0.262034296989441	0.256544172763824	0.271612018346787	0.265545904636383	0.280487239360809	0.261573672294617	0.273113220930100	0.261849731206894	0.252719908952713	0.259799569845200	0.255722343921661	0.247637093067169	0.243442922830582	0.253602981567383	0.232717216014862	0.255479693412781	0.266071766614914	0.243976742029190	0.262221246957779	0.250579863786697	0.246983155608177	0.247863829135895	0.275636732578278	0.252584666013718	0.249452561140060	0.262350916862488	0.253911674022675	0.266399532556534	0.261314332485199	0.262408196926117	0.254048496484756	0.261081218719482	0.268845856189728	0.244166880846024	0.250075489282608
830875000000000	0.278725087642670	0.291190683841705	0.271226167678833	0.258204489946365	0.266210973262787	0.261651635169983	0.257202893495560	0.276395708322525	0.282416492700577	0.260450333356857	0.266296088695526	0.262764632701874	0.276297062635422	0.250614881515503	0.261669129133225	0.270383685827255	0.281464189291000	0.271551549434662	0.259242683649063	0.263087630271912	0.265946060419083	0.263363689184189	0.250236988067627	0.252744585275650	0.251711159944534	0.263319134712219	0.257015913724899	0.257937967777252	0.239076897501946	0.251645922660828	0.253900527954102	0.251893341541290	0.265176743268967	0.245248034596443	0.255852818489075	0.250310957431793	0.259366005659103	0.258402585983276	0.252902895212173	0.259297579526901	0.252656280994415	0.262378782033920	0.255961805582047	0.266440093517303	0.247254431247711	0.260840177536011	0.264301627874374	0.247408777475357	0.260510802268982
831	0.280888199806213	0.302124023437500	0.284091919660568	0.262413769960403	0.264802038669586	0.257611811161041	0.258327007293701	0.268686741590500	0.285888284444809	0.263538688421249	0.256090700626373	0.262292057275772	0.279131621122360	0.261604696512222	0.261356472969055	0.281211197376251	0.287109464406967	0.276250123977661	0.242621913552284	0.264926165342331	0.260339766740799	0.265441685914993	0.249169349670410	0.248619616031647	0.247279092669487	0.275588214397430	0.267973929643631	0.262700170278549	0.246762782335281	0.249538481235504	0.244379296898842	0.259066879749298	0.267488628625870	0.242812037467957	0.263612687587738	0.252225071191788	0.246636286377907	0.263767033815384	0.255625277757645	0.255421638488770	0.251674562692642	0.259233951568604	0.253014266490936	0.268398761749268	0.242977514863014	0.260749489068985	0.260747075080872	0.252768456935883	0.268173605203629
831125000000000	0.278908878564835	0.293606787919998	0.278456181287766	0.265417009592056	0.272607266902924	0.263605535030365	0.257813870906830	0.267160087823868	0.280225515365601	0.263756692409515	0.256363570690155	0.262287288904190	0.276767224073410	0.271071821451187	0.260919719934464	0.277931123971939	0.279502362012863	0.268237262964249	0.249260827898979	0.268075764179230	0.268953263759613	0.272013783454895	0.260759830474854	0.253062814474106	0.244492262601852	0.268732905387878	0.268638223409653	0.270242869853973	0.253151893615723	0.256985694169998	0.255265712738037	0.260522753000259	0.262426495552063	0.244391232728958	0.264992177486420	0.251286327838898	0.252447038888931	0.267950862646103	0.255676209926605	0.251904457807541	0.258404970169067	0.266449630260468	0.253523439168930	0.267247587442398	0.252489984035492	0.261361271142960	0.261075645685196	0.264568954706192	0.261127352714539
831250000000000	0.275384545326233	0.278421998023987	0.268328756093979	0.267821192741394	0.286533474922180	0.274244517087936	0.256895780563355	0.266304045915604	0.268827557563782	0.263865679502487	0.257424056529999	0.262287288904190	0.271389245986939	0.279258102178574	0.260370790958405	0.271989911794663	0.264450401067734	0.254023820161819	0.261211693286896	0.271460860967636	0.284239113330841	0.280633628368378	0.281236678361893	0.260960310697556	0.242368116974831	0.256459027528763	0.268945306539536	0.277919977903366	0.258592724800110	0.270161718130112	0.274619221687317	0.261421710252762	0.253456592559814	0.248421519994736	0.265775799751282	0.249601334333420	0.262881577014923	0.271186381578445	0.255691319704056	0.248638704419136	0.270303308963776	0.279234260320663	0.254459798336029	0.264191865921021	0.269342303276062	0.262793272733688	0.261704951524735	0.279361546039581	0.248580634593964
831375000000000	0.275879383087158	0.275968492031097	0.268586516380310	0.268089294433594	0.289764255285263	0.273337572813034	0.258646816015244	0.267292946577072	0.262415379285812	0.264433711767197	0.260409772396088	0.263630986213684	0.266484647989273	0.278920799493790	0.259113818407059	0.271521329879761	0.256754189729691	0.251877427101135	0.263216495513916	0.269983500242233	0.285763382911682	0.279704421758652	0.282681405544281	0.261383533477783	0.242169231176376	0.253953814506531	0.265763074159622	0.278917610645294	0.258579194545746	0.270759165287018	0.277061581611633	0.263683497905731	0.251972883939743	0.253795504570007	0.266463965177536	0.250529736280441	0.263728827238083	0.270057499408722	0.256164669990540	0.247322052717209	0.271709859371185	0.280170619487762	0.254595845937729	0.259554535150528	0.271260380744934	0.264275372028351	0.259106636047363	0.275551617145538	0.246363416314125
831500000000000	0.283174633979797	0.279672592878342	0.281433165073395	0.267315208911896	0.290046662092209	0.256365954875946	0.269270688295364	0.273388504981995	0.258159130811691	0.266413033008575	0.269775062799454	0.270989090204239	0.261125773191452	0.269222944974899	0.256056487560272	0.275663793087006	0.252151101827621	0.256171047687531	0.260116219520569	0.258433610200882	0.275518983602524	0.265375643968582	0.267479091882706	0.254782795906067	0.243027642369270	0.254160672426224	0.248117610812187	0.276268422603607	0.253309428691864	0.259158372879028	0.268192708492279	0.268751978874207	0.253976106643677	0.262573689222336	0.267131447792053	0.257517129182816	0.256589502096176	0.260899841785431	0.258568048477173	0.246657773852348	0.265605568885803	0.270246833562851	0.254166245460510	0.250880599021912	0.262077271938324	0.266123473644257	0.244172453880310	0.238981440663338	0.248383328318596
831625000000000	0.290063381195068	0.281930387020111	0.289252698421478	0.266871273517609	0.290132582187653	0.246063485741615	0.275740146636963	0.277093410491943	0.256435155868530	0.267564207315445	0.275189638137817	0.275468081235886	0.258610218763351	0.263314366340637	0.254370689392090	0.278174579143524	0.250372231006622	0.258786052465439	0.255873501300812	0.251404076814652	0.263929307460785	0.256645202636719	0.258220404386520	0.250772386789322	0.243547141551971	0.254566401243210	0.237387940287590	0.273180842399597	0.250097751617432	0.252102553844452	0.261226803064346	0.271499037742615	0.255187720060349	0.267135411500931	0.267394751310349	0.261756658554077	0.252245754003525	0.255330920219421	0.260015189647675	0.246429443359375	0.260384321212769	0.261724829673767	0.253436714410782	0.246250435709953	0.253834486007690	0.267008125782013	0.235073655843735	0.216736853122711	0.249612465500832
831750000000000	0.294485867023468	0.281834930181503	0.285916924476624	0.277418792247772	0.288115859031677	0.260673105716705	0.274315327405930	0.273814916610718	0.257008761167526	0.266495794057846	0.270259559154511	0.273592948913574	0.260023921728134	0.263512432575226	0.261342972517014	0.273067086935043	0.262677907943726	0.258299171924591	0.248793050646782	0.254599034786224	0.252161443233490	0.256844878196716	0.260497272014618	0.255214780569077	0.242419034242630	0.259432017803192	0.246010974049568	0.270595282316208	0.250223457813263	0.257381081581116	0.258777290582657	0.263778954744339	0.251733422279358	0.263512432575226	0.259056538343430	0.254867136478424	0.254585504531860	0.259712874889374	0.256820231676102	0.251323699951172	0.257878303527832	0.257581561803818	0.251574307680130	0.251815378665924	0.249245718121529	0.260629355907440	0.235823079943657	0.231310665607452	0.248684048652649
831875000000000	0.297536849975586	0.281597852706909	0.279225498437881	0.291794508695602	0.284399002790451	0.280585110187531	0.272372573614121	0.269346266984940	0.258489310741425	0.265039116144180	0.261750280857086	0.269335925579071	0.261950761079788	0.264000922441483	0.270845890045166	0.266105949878693	0.279449045658112	0.257635653018951	0.242002964019775	0.258953899145126	0.242633044719696	0.257381081581116	0.264599978923798	0.261269778013229	0.240881219506264	0.265891969203949	0.257764548063278	0.267840266227722	0.250569522380829	0.265564173460007	0.257337331771851	0.253256112337112	0.245614796876907	0.258575230836868	0.247691199183464	0.245477154850960	0.257774889469147	0.265685915946960	0.252465337514877	0.257993668317795	0.256293565034866	0.254953056573868	0.248337984085083	0.261794835329056	0.246219411492348	0.251935482025147	0.237669557332993	0.251174151897430	0.246563896536827
832	0.292022049427032	0.281114935874939	0.271037608385086	0.290823936462402	0.281224727630615	0.282617747783661	0.275748103857040	0.271489500999451	0.264692246913910	0.266905486583710	0.255516290664673	0.261190205812454	0.260834604501724	0.265427350997925	0.271461665630341	0.267697870731354	0.277940660715103	0.260294407606125	0.246841534972191	0.258697718381882	0.244188353419304	0.260821878910065	0.268115550279617	0.260592758655548	0.243636235594749	0.267099618911743	0.255953073501587	0.264202982187271	0.255187720060349	0.269226938486099	0.257175028324127	0.253682553768158	0.240683928132057	0.258732736110687	0.252078682184219	0.248901233077049	0.255018293857574	0.265300065279007	0.253135979175568	0.258346110582352	0.257603853940964	0.255644381046295	0.243035599589348	0.270207852125168	0.249793857336044	0.253622859716415	0.243004575371742	0.252591818571091	0.242406308650970
832125000000000	0.270549952983856	0.279847621917725	0.259930044412613	0.280297905206680	0.278061598539352	0.280246198177338	0.289076089859009	0.281477719545364	0.281617730855942	0.274456918239594	0.249867841601372	0.245842322707176	0.255823373794556	0.268820405006409	0.268693923950195	0.276833266019821	0.264490991830826	0.270386844873428	0.267599225044251	0.255704849958420	0.254980087280273	0.271273910999298	0.271708279848099	0.254969745874405	0.254494011402130	0.267373293638229	0.243755578994751	0.259580016136169	0.270712226629257	0.271520525217056	0.257161498069763	0.260206907987595	0.235878765583038	0.261638909578323	0.273567497730255	0.265918225049973	0.243377685546875	0.260035067796707	0.258018314838409	0.256502002477646	0.263015210628510	0.259175866842270	0.234385505318642	0.278698056936264	0.264095574617386	0.263923734426498	0.255641192197800	0.248450949788094	0.234447553753853
832250000000000	0.260826647281647	0.277599364519119	0.255367517471314	0.274756848812103	0.275407612323761	0.277359127998352	0.294821590185165	0.286039441823959	0.289018005132675	0.277725070714951	0.247883722186089	0.239445239305496	0.253645151853561	0.270230919122696	0.265315979719162	0.280733883380890	0.258730351924896	0.274936646223068	0.276938259601593	0.254347622394562	0.264161616563797	0.275864273309708	0.272955715656281	0.251327693462372	0.259432822465897	0.267150521278381	0.238255888223648	0.257808297872543	0.277660638093948	0.271898418664932	0.257257759571075	0.263204574584961	0.234554156661034	0.262879967689514	0.283227145671845	0.273775935173035	0.238093599677086	0.253637194633484	0.261626183986664	0.255778819322586	0.265201419591904	0.260439991950989	0.230927214026451	0.281806290149689	0.270251601934433	0.268178403377533	0.261000066995621	0.246872574090958	0.231196105480194
832375000000000	0.267024040222168	0.268687546253204	0.255188524723053	0.274145066738129	0.273578643798828	0.273028105497360	0.281998008489609	0.283932805061340	0.282548546791077	0.270455271005631	0.248556762933731	0.243312448263168	0.258085936307907	0.267666041851044	0.260996103286743	0.270779848098755	0.272857069969177	0.270848274230957	0.269063830375671	0.255291938781738	0.270852267742157	0.271059095859528	0.270195126533508	0.249956145882607	0.256660312414169	0.257959455251694	0.242498591542244	0.258476555347443	0.272479981184006	0.261167943477631	0.260699361562729	0.262532323598862	0.247502654790878	0.259718418121338	0.274729818105698	0.273513406515121	0.241046696901321	0.244078576564789	0.263560980558395	0.259879142045975	0.255455821752548	0.249002277851105	0.234882727265358	0.281686961650848	0.256194919347763	0.252470910549164	0.254747003316879	0.257284015417099	0.235960707068443
832500000000000	0.273690819740295	0.260162353515625	0.255109757184982	0.273705124855042	0.271678835153580	0.269609600305557	0.268204629421234	0.279632836580277	0.271880924701691	0.260725617408752	0.249882951378822	0.248354688286781	0.263719290494919	0.264907062053680	0.256487667560577	0.260073244571686	0.288051396608353	0.263724863529205	0.260594338178635	0.256996035575867	0.275062352418900	0.265384405851364	0.265021622180939	0.249229803681374	0.252047657966614	0.248073071241379	0.247061118483543	0.259939610958099	0.266786158084869	0.249626785516739	0.266046285629272	0.261186242103577	0.261429667472839	0.256318211555481	0.265167206525803	0.272904783487320	0.244222566485405	0.236543059349060	0.264673948287964	0.264677941799164	0.244973570108414	0.236700579524040	0.241702243685722	0.281397372484207	0.241076141595840	0.235575661063194	0.248022153973579	0.268483877182007	0.243661701679230
832625000000000	0.273359060287476	0.259649217128754	0.258380293846130	0.272785454988480	0.267856180667877	0.269475162029266	0.268658101558685	0.268786996603012	0.260801970958710	0.255429595708847	0.252727061510086	0.250793874263763	0.266090840101242	0.266579329967499	0.252743780612946	0.260066896677017	0.285025119781494	0.254044502973557	0.260669916868210	0.259605467319489	0.271872162818909	0.264092415571213	0.255951464176178	0.252626836299896	0.246649011969566	0.251941055059433	0.246454894542694	0.265572935342789	0.266207784414291	0.253262490034103	0.271071046590805	0.258754223585129	0.261167943477631	0.257313460111618	0.263801246881485	0.268587291240692	0.244358614087105	0.242015689611435	0.263241946697235	0.265848189592361	0.245823234319687	0.240314796566963	0.250665783882141	0.273026525974274	0.243753194808960	0.243040367960930	0.249575078487396	0.262991368770599	0.251879006624222
832750000000000	0.271375745534897	0.259725600481033	0.266959607601166	0.271623164415360	0.262591183185577	0.269650161266327	0.272149801254272	0.249867841601372	0.248127162456512	0.251423954963684	0.257356435060501	0.252529770135880	0.267665266990662	0.271421879529953	0.249420732259750	0.261838585138321	0.273226201534271	0.241633817553520	0.262284904718399	0.263186275959015	0.262131363153458	0.263564169406891	0.242565423250198	0.261626988649368	0.240312397480011	0.263732016086578	0.244104027748108	0.276877820491791	0.266105949878693	0.264720886945725	0.276241362094879	0.254375457763672	0.257677823305130	0.260489314794540	0.263421744108200	0.258786052465439	0.244183585047722	0.257526665925980	0.258135259151459	0.266437709331512	0.250287115573883	0.253040522336960	0.261936455965042	0.251833677291870	0.253297477960587	0.265429735183716	0.254769265651703	0.246725395321846	0.261004060506821
832875000000000	0.271607249975204	0.260712087154388	0.269850641489029	0.271832376718521	0.261716067790985	0.269124299287796	0.271964460611343	0.245229735970497	0.239640951156616	0.250470072031021	0.258613407611847	0.251897305250168	0.267580121755600	0.272546797990799	0.249274358153343	0.261945188045502	0.264780551195145	0.238496139645576	0.261109858751297	0.264115482568741	0.256198078393936	0.262093961238861	0.238872438669205	0.264497339725494	0.240005314350128	0.266833901405335	0.243421435356140	0.279087066650391	0.265792518854141	0.268204629421234	0.276905655860901	0.249656230211258	0.254836112260819	0.261398643255234	0.262141704559326	0.256268113851547	0.244912311434746	0.262292057275772	0.251903682947159	0.265736818313599	0.253396928310394	0.261424094438553	0.264714539051056	0.246076211333275	0.256116956472397	0.272496670484543	0.256431192159653	0.241493806242943	0.263132154941559
833	0.282515913248062	0.271948546171188	0.269742459058762	0.278282761573792	0.270160108804703	0.262319892644882	0.256081134080887	0.261591970920563	0.234102278947830	0.251602143049240	0.256231516599655	0.239494577050209	0.262121796607971	0.266592055559158	0.257950693368912	0.256084322929382	0.259583175182343	0.246115192770958	0.241096824407578	0.261927694082260	0.253036558628082	0.255988866090775	0.244131073355675	0.262486964464188	0.258068442344666	0.256355613470078	0.244843900203705	0.261731982231140	0.264308005571365	0.263045459985733	0.267611145973206	0.243510544300079	0.252416819334030	0.259480565786362	0.255695313215256	0.264867275953293	0.254083514213562	0.256615757942200	0.242003753781319	0.256040573120117	0.254999190568924	0.266542732715607	0.257863998413086	0.262113869190216	0.251384973526001	0.266042321920395	0.254972934722900	0.244602844119072	0.257160723209381
833125000000000	0.293618708848953	0.286669522523880	0.269650965929031	0.283766537904739	0.277339220046997	0.256534606218338	0.242577359080315	0.275503873825073	0.230355203151703	0.253907680511475	0.254206001758575	0.228948667645454	0.257480531930923	0.261529117822647	0.265327900648117	0.250513046979904	0.255677789449692	0.255957841873169	0.224081441760063	0.258805125951767	0.251478046178818	0.251205176115036	0.248602107167244	0.260778129100800	0.273425877094269	0.246577411890030	0.246568664908409	0.246588557958603	0.262112259864807	0.255905330181122	0.259708881378174	0.239629015326500	0.251054018735886	0.257849663496017	0.249583035707474	0.272177666425705	0.261881560087204	0.251301437616348	0.235330626368523	0.247796207666397	0.256607800722122	0.269158512353897	0.252038925886154	0.275749713182449	0.247361034154892	0.257844895124435	0.252122461795807	0.247246474027634	0.252061188220978
833250000000000	0.296595692634583	0.297597289085388	0.270007371902466	0.277621656656265	0.274740934371948	0.257705658674240	0.247065097093582	0.271870583295822	0.227966949343681	0.267972350120544	0.256558477878571	0.240446850657463	0.260961085557938	0.267510920763016	0.263411402702332	0.249295040965080	0.252545684576035	0.264461547136307	0.228775233030319	0.255170226097107	0.254083514213562	0.251555204391480	0.242940127849579	0.260909378528595	0.268319189548492	0.244770705699921	0.247472420334816	0.245621159672737	0.258872747421265	0.248326852917671	0.261374771595001	0.242406308650970	0.253952234983444	0.258562475442886	0.248033285140991	0.260906189680100	0.256080359220505	0.250285506248474	0.238523200154305	0.252036541700363	0.259516358375549	0.263990581035614	0.254312634468079	0.275554001331329	0.257056504487991	0.251120835542679	0.239964738488197	0.241552680730820	0.251943439245224
833375000000000	0.298479586839676	0.308321416378021	0.271227747201920	0.265570551156998	0.269483089447022	0.261529117822647	0.257559299468994	0.264388352632523	0.226312980055809	0.291675955057144	0.262398660182953	0.263519614934921	0.267839491367340	0.279234260320663	0.259463846683502	0.248610854148865	0.250172525644302	0.272075831890106	0.240800872445107	0.251436680555344	0.260713666677475	0.252546489238739	0.231854826211929	0.261218845844269	0.257941156625748	0.243796154856682	0.248271152377129	0.245236903429031	0.255081117153168	0.240866109728813	0.264857739210129	0.249551206827164	0.259589552879334	0.259993702173233	0.247084975242615	0.238890737295151	0.243853434920311	0.249732598662376	0.245616376399994	0.260501265525818	0.262684255838394	0.252206772565842	0.258898198604584	0.274125188589096	0.275916785001755	0.245240092277527	0.220635086297989	0.230467379093170	0.251928329467773
833500000000000	0.303797066211700	0.320549935102463	0.276223868131638	0.264921367168427	0.270823627710342	0.267858564853668	0.263944447040558	0.263476639986038	0.227870687842369	0.293574959039688	0.267613530158997	0.270267516374588	0.268967568874359	0.280800700187683	0.260832220315933	0.249638721346855	0.251011043787003	0.272111624479294	0.250783532857895	0.250768423080444	0.267257124185562	0.253216356039047	0.231900185346603	0.260805159807205	0.256326973438263	0.245508193969727	0.250213116407394	0.245416700839996	0.253717541694641	0.239619478583336	0.265585660934448	0.256925225257874	0.260434448719025	0.260323852300644	0.243738070130348	0.235092759132385	0.238722875714302	0.250731021165848	0.249468475580215	0.260027915239334	0.261786878108978	0.244004577398300	0.257408916950226	0.269223749637604	0.277381390333176	0.244748428463936	0.217914283275604	0.229492828249931	0.251268804073334
833625000000000	0.319283396005631	0.334419667720795	0.299400836229324	0.279990822076798	0.288800835609436	0.281956642866135	0.267395555973053	0.269606411457062	0.241761907935143	0.271638274192810	0.272635906934738	0.271005004644394	0.266022413969040	0.273544430732727	0.276727437973022	0.258165508508682	0.259000033140183	0.262957155704498	0.259014368057251	0.251647502183914	0.274460107088089	0.253575921058655	0.248327642679214	0.257759779691696	0.261319100856781	0.257379502058029	0.255543351173401	0.247373774647713	0.253210783004761	0.241617113351822	0.264892727136612	0.266136974096298	0.257218778133392	0.260306358337402	0.232900992035866	0.244160518050194	0.236563742160797	0.257538616657257	0.251786738634110	0.244731724262238	0.252033352851868	0.237420558929443	0.241397544741631	0.250133544206619	0.258746266365051	0.249372214078903	0.229194492101669	0.239528775215149	0.246835976839066
833750000000000	0.335755407810211	0.349920302629471	0.322818845510483	0.296302944421768	0.308375507593155	0.297873347997665	0.271472007036209	0.277470499277115	0.260200530290604	0.257309496402741	0.277125239372253	0.272153794765472	0.264097988605499	0.268807679414749	0.293526440858841	0.269400358200073	0.264218896627426	0.256977736949921	0.268532425165176	0.253325343132019	0.280855596065521	0.254217147827148	0.259058922529221	0.255773276090622	0.264580070972443	0.265804439783096	0.261265009641647	0.250568717718124	0.253025412559509	0.244339510798454	0.263685882091522	0.270885676145554	0.253899723291397	0.260295212268829	0.226266846060753	0.253378629684448	0.235737159848213	0.261985778808594	0.252751737833023	0.234740316867828	0.245663315057755	0.234441190958023	0.230939939618111	0.238119050860405	0.245143026113510	0.254525840282440	0.240633815526962	0.246084168553352	0.241868510842323
833875000000000	0.347446918487549	0.369741618633270	0.336779296398163	0.306372284889221	0.321378886699677	0.314528346061707	0.278287529945374	0.285411745309830	0.284539818763733	0.262157618999481	0.280164241790772	0.284776896238327	0.264686673879623	0.281576365232468	0.305139183998108	0.284137278795242	0.263637334108353	0.259242683649063	0.283199310302734	0.264679521322250	0.286553382873535	0.266915053129196	0.258879125118256	0.268704265356064	0.262852936983109	0.266812413930893	0.266097992658615	0.259686619043350	0.257420063018799	0.248471632599831	0.258887857198715	0.266145735979080	0.251489996910095	0.261428087949753	0.243872523307800	0.259795606136322	0.242107972502708	0.261121809482574	0.247914746403694	0.236730009317398	0.250187665224075	0.244465216994286	0.236636132001877	0.240661650896072	0.243509754538536	0.259114593267441	0.248545631766319	0.244470775127411	0.237356901168823
834	0.359103441238403	0.389771372079849	0.348834365606308	0.316249936819077	0.333603441715241	0.329700440168381	0.287049800157547	0.294283002614975	0.308792382478714	0.272368580102921	0.283254981040955	0.301605314016342	0.266273021697998	0.302460551261902	0.314755886793137	0.298538446426392	0.262593567371368	0.264753520488739	0.298703908920288	0.283967018127441	0.290774613618851	0.284904181957245	0.258441567420960	0.287991732358933	0.260352492332459	0.267333507537842	0.270439356565475	0.270199894905090	0.265480667352676	0.252469301223755	0.252997577190399	0.259287238121033	0.249707937240601	0.263788491487503	0.269350230693817	0.264473468065262	0.253455013036728	0.259871184825897	0.238203376531601	0.240894749760628	0.256733506917954	0.259205311536789	0.246236920356751	0.246145427227020	0.242438137531281	0.262770175933838	0.254299104213715	0.242135018110275	0.233739510178566
834125000000000	0.374841153621674	0.401559948921204	0.360714435577393	0.331935137510300	0.347685575485230	0.336079210042954	0.296332359313965	0.302943438291550	0.316868871450424	0.283843696117401	0.291654497385025	0.304065972566605	0.271242082118988	0.311200529336929	0.320291370153427	0.302694439888001	0.261851310729980	0.274644672870636	0.307116955518723	0.298523336648941	0.289045870304108	0.288236767053604	0.257508367300034	0.292038738727570	0.261054962873459	0.266302466392517	0.273184031248093	0.270399570465088	0.271671682596207	0.252612501382828	0.254534572362900	0.259258598089218	0.250361084938049	0.266151309013367	0.270181596279144	0.264146506786346	0.260301589965820	0.259880721569061	0.227970123291016	0.245240092277527	0.255731880664825	0.261841773986816	0.250844001770020	0.252348393201828	0.239154070615768	0.261993736028671	0.253323733806610	0.245816871523857	0.237385541200638
834250000000000	0.395372897386551	0.408638000488281	0.371759146451950	0.355125635862350	0.363438427448273	0.338924109935761	0.306591868400574	0.311517953872681	0.319754362106323	0.298722207546234	0.309517920017242	0.304103374481201	0.286332994699478	0.315202981233597	0.323639065027237	0.303960174322128	0.261198967695236	0.294882863759995	0.311987340450287	0.310952335596085	0.280192106962204	0.288597971200943	0.255540162324905	0.292657673358917	0.266449630260468	0.262014418840408	0.274892091751099	0.265485435724258	0.277473688125610	0.251102536916733	0.264398694038391	0.264161616563797	0.255095452070236	0.268887221813202	0.259035855531693	0.260639697313309	0.264752715826035	0.260896652936935	0.215494990348816	0.250493943691254	0.248057946562767	0.262085229158402	0.253194063901901	0.260580807924271	0.232463434338570	0.257133662700653	0.246743693947792	0.262173533439636	0.255885452032089
834375000000000	0.418273806571960	0.419848203659058	0.386889070272446	0.372264325618744	0.377387732267380	0.343773841857910	0.319314420223236	0.321838736534119	0.324868202209473	0.311355680227280	0.318232476711273	0.304536163806915	0.302552044391632	0.321014523506165	0.327962934970856	0.306291162967682	0.261132150888443	0.314265012741089	0.318724125623703	0.323417901992798	0.276353538036346	0.289597988128662	0.255360364913940	0.294415086507797	0.273651033639908	0.259997665882111	0.277805417776108	0.263333439826965	0.279453039169312	0.250663399696350	0.271194338798523	0.270899206399918	0.262578457593918	0.272743284702301	0.253908485174179	0.259030282497406	0.271937400102615	0.262433677911758	0.210809960961342	0.256689757108688	0.244981527328491	0.262698590755463	0.257136046886444	0.270598471164703	0.229847639799118	0.255005538463593	0.243626698851585	0.271819651126862	0.273611247539520
834500000000000	0.443551033735275	0.449061065912247	0.414245098829269	0.380133986473084	0.386803150177002	0.358962625265121	0.337761819362640	0.335910558700562	0.344162851572037	0.318942904472351	0.318759113550186	0.319904714822769	0.318047910928726	0.333454668521881	0.334526270627975	0.315567344427109	0.268929392099381	0.330278009176254	0.332328945398331	0.337128549814224	0.296106427907944	0.301875025033951	0.282863587141037	0.316751927137375	0.283940762281418	0.263072490692139	0.287554174661636	0.273527711629868	0.272287428379059	0.263135343790054	0.272957295179367	0.281697303056717	0.281662285327911	0.280268460512161	0.265711367130280	0.263371646404266	0.294243246316910	0.265162438154221	0.225298643112183	0.263843387365341	0.270196706056595	0.268826782703400	0.269646197557449	0.283698111772537	0.244828775525093	0.265003323554993	0.246884495019913	0.273284286260605	0.289282143115997
834625000000000	0.471499770879746	0.488116562366486	0.447071373462677	0.388064086437225	0.397798538208008	0.381028980016708	0.358142405748367	0.351758837699890	0.368253916501999	0.327382177114487	0.319228500127792	0.344693511724472	0.333366364240646	0.349516957998276	0.343636214733124	0.329008281230927	0.283053725957871	0.344529628753662	0.347945749759674	0.349711090326309	0.327310562133789	0.320825994014740	0.313420951366425	0.347952902317047	0.296704679727554	0.269368529319763	0.299850314855576	0.290391951799393	0.264327108860016	0.282040178775787	0.274779140949249	0.294593274593353	0.304762095212936	0.288831859827042	0.283035427331924	0.271858632564545	0.317575335502625	0.269831568002701	0.249673724174500	0.272805362939835	0.298211485147476	0.279789537191391	0.285531073808670	0.298685610294342	0.266444087028503	0.280984461307526	0.251826494932175	0.274554789066315	0.299978405237198
834750000000000	0.501183569431305	0.523300111293793	0.475282639265060	0.407892584800720	0.427916735410690	0.404957771301270	0.375686019659042	0.366497337818146	0.382784783840179	0.350279092788696	0.330181747674942	0.366164803504944	0.345978319644928	0.365518808364868	0.357755750417709	0.341158837080002	0.301378577947617	0.355206787586212	0.359208434820175	0.358113765716553	0.354310184717178	0.337199360132217	0.311881542205811	0.366428136825562	0.309967428445816	0.281378269195557	0.307513922452927	0.305804282426834	0.282611399888992	0.294649749994278	0.291295707225800	0.305305451154709	0.320057481527329	0.294148564338684	0.293641805648804	0.285360842943192	0.324509412050247	0.280931174755096	0.274203926324844	0.286032289266586	0.299236953258514	0.297388076782227	0.297731757164001	0.313834637403488	0.279623270034790	0.295084923505783	0.254920423030853	0.278574734926224	0.299631536006928
834875000000000	0.533535718917847	0.559533774852753	0.502423048019409	0.442827075719833	0.483313798904419	0.432993203401566	0.392015635967255	0.381230264902115	0.393933713436127	0.390376001596451	0.362869590520859	0.388367205858231	0.357175797224045	0.382753759622574	0.379413217306137	0.354107320308685	0.326003462076187	0.363862454891205	0.368736833333969	0.364493340253830	0.381385385990143	0.353762060403824	0.301873415708542	0.380794286727905	0.324462473392487	0.302963346242905	0.313535511493683	0.322544395923615	0.334900200366974	0.305513888597488	0.329168200492859	0.315355718135834	0.332484871149063	0.298205912113190	0.302163809537888	0.307064443826675	0.327749729156494	0.302537709474564	0.302142322063446	0.304189294576645	0.296668082475662	0.322449713945389	0.308617353439331	0.329643160104752	0.290154874324799	0.309513956308365	0.257491677999496	0.287254273891449	0.296905964612961
835	0.571904659271240	0.603652179241180	0.533861935138702	0.473943710327148	0.523357391357422	0.459023833274841	0.406178146600723	0.399092108011246	0.409057259559631	0.414163142442703	0.391208142042160	0.409276843070984	0.372343093156815	0.400092124938965	0.404536902904511	0.371475130319595	0.342306017875671	0.376400440931320	0.380821347236633	0.374606460332871	0.396369725465775	0.367006480693817	0.300254464149475	0.397077769041061	0.338686257600784	0.321454465389252	0.324569880962372	0.339401453733444	0.356818586587906	0.321322411298752	0.341547071933746	0.327109307050705	0.340109497308731	0.307266503572464	0.312671512365341	0.325761616230011	0.334935188293457	0.321464031934738	0.324270755052567	0.320470362901688	0.297353059053421	0.330671787261963	0.314803630113602	0.344263106584549	0.298540830612183	0.318780601024628	0.264126628637314	0.299530506134033	0.296048343181610
835125000000000	0.616600692272186	0.657508254051209	0.568553745746613	0.497243195772171	0.544478654861450	0.481725871562958	0.416646093130112	0.420838683843613	0.433837294578552	0.423160910606384	0.412116974592209	0.427307337522507	0.395364135503769	0.416615843772888	0.434367924928665	0.397769093513489	0.350493907928467	0.397143810987473	0.396736472845078	0.393796086311340	0.402065128087997	0.375895261764526	0.325357466936111	0.415834605693817	0.352201163768768	0.335229545831680	0.353509873151779	0.355275213718414	0.359346061944962	0.351590991020203	0.335596293210983	0.341454774141312	0.343723714351654	0.339717298746109	0.326683670282364	0.340148478746414	0.358103424310684	0.336050570011139	0.343922615051270	0.333374321460724	0.318518072366715	0.330881029367447	0.317328721284866	0.356719940900803	0.304365098476410	0.323103666305542	0.294045150279999	0.322040796279907	0.297539234161377
835250000000000	0.675687491893768	0.728188753128052	0.615517914295197	0.524792551994324	0.569023966789246	0.505263209342957	0.429631978273392	0.448909133672714	0.456003904342651	0.433257311582565	0.433932751417160	0.447738856077194	0.422113150358200	0.435301899909973	0.469546675682068	0.428587406873703	0.359121739864349	0.422763139009476	0.416721671819687	0.418928533792496	0.408789962530136	0.386219203472137	0.357716768980026	0.436919271945953	0.366303235292435	0.349492311477661	0.381542921066284	0.373739302158356	0.362089961767197	0.375035256147385	0.330480873584747	0.357260107994080	0.348079383373261	0.371296137571335	0.341745167970657	0.354560792446137	0.382774442434311	0.351110458374023	0.354773998260498	0.347688764333725	0.345049113035202	0.331137210130692	0.320401161909103	0.370397150516510	0.311052560806274	0.328474462032318	0.324917525053024	0.345332324504852	0.300673723220825
835375000000000	0.769670605659485	0.837020158767700	0.699573338031769	0.567733585834503	0.617587208747864	0.530343174934387	0.455648273229599	0.493408620357513	0.465845733880997	0.457919597625732	0.459612548351288	0.475349456071854	0.449500232934952	0.458645135164261	0.511308670043945	0.459267288446426	0.374488711357117	0.450600475072861	0.442468285560608	0.448923438787460	0.430219084024429	0.404993563890457	0.380032151937485	0.461178213357925	0.381108552217484	0.367288112640381	0.392896324396133	0.402952969074249	0.374048769474030	0.379190444946289	0.350466847419739	0.373323231935501	0.361159950494766	0.382448256015778	0.355503529310226	0.370904713869095	0.395781010389328	0.369287371635437	0.352376192808151	0.369568198919296	0.361710458993912	0.344190716743469	0.331938326358795	0.390125393867493	0.322541207075119	0.347335547208786	0.338192194700241	0.360848873853683	0.320590496063232
835500000000000	0.904965519905090	0.988483130931854	0.828272223472595	0.628785431385040	0.693770527839661	0.558911561965942	0.496409446001053	0.551913857460022	0.473148941993713	0.497755527496338	0.489197731018066	0.511112928390503	0.479226231575012	0.487528651952744	0.560395359992981	0.493268609046936	0.395302087068558	0.483488023281097	0.476023316383362	0.485904127359390	0.469353348016739	0.432349592447281	0.400905996561050	0.488928824663162	0.397454857826233	0.387474596500397	0.401092946529388	0.437823832035065	0.394665628671646	0.381386190652847	0.394938498735428	0.390816718339920	0.384342491626740	0.389950364828110	0.369626253843308	0.388605087995529	0.406280785799027	0.389477014541626	0.347382485866547	0.395722121000290	0.376634329557419	0.374590545892715	0.352848768234253	0.413276910781860	0.339438855648041	0.380087047815323	0.347588539123535	0.373944550752640	0.362374752759933
835625000000000	106600618362427	115997421741486	0.980165541172028	0.711415231227875	0.792821347713471	0.601892411708832	0.543828666210175	0.600178003311157	0.492798417806625	0.540629684925079	0.525558650493622	0.558523356914520	0.510611772537231	0.524705827236176	0.612379431724548	0.536204874515533	0.416611880064011	0.524170458316803	0.518494129180908	0.526441752910614	0.512789189815521	0.463543385267258	0.424338340759277	0.519246697425842	0.420444875955582	0.407978504896164	0.420288145542145	0.458384990692139	0.409074783325195	0.390287697315216	0.420814812183380	0.412924468517303	0.409620523452759	0.401889294385910	0.387435615062714	0.408007919788361	0.422760754823685	0.409972965717316	0.350483566522598	0.414447158575058	0.394658476114273	0.398471593856812	0.371773481369019	0.430875420570374	0.362211674451828	0.407171785831451	0.356528222560883	0.386625736951828	0.396438151597977
835750000000000	127478981018066	137091314792633	117567217350006	0.835697948932648	0.936217427253723	0.672237157821655	0.602426230907440	0.636558830738068	0.552054703235626	0.587748169898987	0.570628583431244	0.626372516155243	0.542263805866242	0.574971556663513	0.665407299995422	0.592216014862061	0.438245475292206	0.575890421867371	0.575534045696259	0.570750296115875	0.563776433467865	0.500621140003204	0.450531274080277	0.551307737827301	0.455445408821106	0.427981197834015	0.467469483613968	0.468771785497665	0.417747944593430	0.424122720956802	0.433834910392761	0.442230403423309	0.439549386501312	0.420172780752182	0.410128086805344	0.429059177637100	0.449337929487228	0.430721074342728	0.380043298006058	0.426324039697647	0.416366040706635	0.416597545146942	0.388784080743790	0.442920178174973	0.396587699651718	0.429315328598022	0.364607095718384	0.397667258977890	0.425858646631241
835875000000000	147724735736847	155653727054596	137332677841187	0.974556088447571	110018575191498	0.770141601562500	0.673398673534393	0.686471223831177	0.631450533866882	0.650069713592529	0.631909549236298	0.706057131290436	0.584778428077698	0.638650357723236	0.737964570522308	0.657433390617371	0.465346932411194	0.641148388385773	0.644449174404144	0.626672446727753	0.628956437110901	0.545707762241364	0.478151410818100	0.595189809799194	0.488944739103317	0.453811347484589	0.512516319751740	0.483130007982254	0.430644720792770	0.462361991405487	0.449896395206451	0.471953243017197	0.469896703958511	0.444341838359833	0.437767326831818	0.453978419303894	0.476340740919113	0.453139901161194	0.411820232868195	0.442645698785782	0.439614623785019	0.438253432512283	0.409336507320404	0.459132820367813	0.433451443910599	0.453668951988220	0.373281061649323	0.413120985031128	0.450489103794098
836	168288528919220	171449673175812	159250128269196	111302769184113	129954445362091	0.935225367546082	0.758621156215668	0.789251744747162	0.727502167224884	0.749632954597473	0.734431445598602	0.791457831859589	0.661680161952972	0.720142424106598	0.873548984527588	0.726774990558624	0.505729436874390	0.726551413536072	0.723796427249908	0.703850209712982	0.720286428928375	0.600836694240570	0.503341138362885	0.672505259513855	0.510232269763947	0.496463567018509	0.537340939044952	0.518636524677277	0.470171988010407	0.490287631750107	0.477651000022888	0.495315581560135	0.494614690542221	0.479112446308136	0.470817178487778	0.484470516443253	0.496095210313797	0.475577801465988	0.430861890316010	0.481557995080948	0.461537003517151	0.468728035688400	0.438192963600159	0.491336196660996	0.467957943677902	0.482211142778397	0.382274836301804	0.446734070777893	0.466795623302460
836125000000000	184300231933594	182898938655853	176910698413849	126277542114258	149536371231079	115098607540131	0.865591824054718	0.940802216529846	0.851901113986969	0.883360624313355	0.873641252517700	0.893876194953919	0.764830470085144	0.827572107315064	105983829498291	0.812410414218903	0.556623578071594	0.838665366172791	0.823452711105347	0.807273507118225	0.839932739734650	0.671136915683746	0.532936692237854	0.782940506935120	0.532588243484497	0.551882028579712	0.561201274394989	0.575488626956940	0.532318532466888	0.521311223506928	0.517745494842529	0.520913422107697	0.521792531013489	0.525040745735169	0.513312637805939	0.522531569004059	0.517412185668945	0.502586960792542	0.450007796287537	0.537369549274445	0.486653536558151	0.508272826671600	0.474258750677109	0.540107786655426	0.503042042255402	0.516241133213043	0.393640160560608	0.495190680027008	0.482377409934998
836250000000000	184329426288605	181178390979767	177977871894836	145268762111664	161204969882965	136627984046936	101245093345642	112742960453033	101473891735077	103607416152954	102566742897034	103914177417755	0.865421533584595	0.980267405509949	126507055759430	0.948169052600861	0.607676923274994	0.994880974292755	0.968295812606812	0.951576411724091	0.989078223705292	0.768788397312164	0.587331295013428	0.916283965110779	0.586885035037994	0.606404840946198	0.605776309967041	0.648833513259888	0.593266189098358	0.574211001396179	0.575115501880646	0.566482126712799	0.568738341331482	0.576812446117401	0.574060678482056	0.571546673774719	0.556337177753449	0.548207402229309	0.480635136365891	0.589470565319061	0.524389207363129	0.558871030807495	0.513436794281006	0.604200303554535	0.537095904350281	0.560099363327026	0.416898280382156	0.543144464492798	0.509711980819702
836375000000000	175203597545624	167122161388397	172684860229492	169041681289673	169893169403076	159818792343140	121785748004913	137191629409790	123412656784058	121981775760651	120164787769318	124467647075653	0.969525814056397	120324063301086	150604796409607	116319239139557	0.660917937755585	121788370609283	118116557598114	115989708900452	118239390850067	0.908223390579224	0.686228632926941	108812749385834	0.705851852893829	0.662717580795288	0.684411585330963	0.753088891506195	0.658889353275299	0.663472533226013	0.663131237030029	0.646490573883057	0.648734033107758	0.638382256031036	0.664155125617981	0.637186527252197	0.626398801803589	0.626114726066589	0.528183221817017	0.641701281070709	0.581775128841400	0.626513361930847	0.557657003402710	0.695868372917175	0.569609463214874	0.618109822273254	0.463795572519302	0.594191431999207	0.555590152740479
836500000000000	162718522548676	150809025764465	164650452136993	178165769577026	172538244724274	173394262790680	142489087581635	157783198356628	144390785694122	141065359115601	138830554485321	143219017982483	109876322746277	142462110519409	165891754627228	137988221645355	0.739604949951172	142649471759796	138979554176331	136996948719025	138155686855316	106012308597565	0.800973474979401	127884960174561	0.837914347648621	0.738820552825928	0.786341547966003	0.877392292022705	0.744079172611237	0.774334251880646	0.768684148788452	0.748094379901886	0.748522341251373	0.723305523395538	0.771621346473694	0.725286543369293	0.718315839767456	0.720192551612854	0.591967046260834	0.713653087615967	0.657469213008881	0.708860635757446	0.621380388736725	0.807286262512207	0.617987334728241	0.696531951427460	0.515856087207794	0.664722383022308	0.619425714015961
836625000000000	140935683250427	130643951892853	146472597122192	175014650821686	165178143978119	180026829242706	166738390922546	175922143459320	167057168483734	165224123001099	163469207286835	161779761314392	131314206123352	167522490024567	174332058429718	162797117233276	0.902554154396057	164112889766693	162067830562592	161460506916046	162693226337433	123114871978760	0.927524328231812	154555928707123	0.970432758331299	0.859983146190643	0.929848968982697	103463661670685	0.869137585163117	0.920988798141480	0.895570814609528	0.886917531490326	0.878234028816223	0.867248177528381	0.902127742767334	0.865116894245148	0.853311598300934	0.831948518753052	0.688698053359985	0.835699558258057	0.769703269004822	0.812369763851166	0.743084788322449	0.949870705604553	0.715753376483917	0.821316659450531	0.566777288913727	0.784122765064240	0.724494159221649
836750000000000	118571841716766	112999999523163	125718736648560	168636584281921	152440714836121	183532130718231	183783435821533	187449848651886	182527422904968	182529413700104	181333684921265	174101424217224	150184595584869	184974563121796	178952741622925	180204308032990	110541737079620	178563082218170	178026151657105	178652405738831	180174243450165	139717197418213	107747817039490	174370813369751	112009060382843	101886224746704	110934901237488	120852231979370	102712571620941	109249424934387	104858911037445	105435919761658	103659451007843	104912757873535	105522084236145	103773057460785	101871430873871	0.970333278179169	0.814801812171936	0.992319285869598	0.911220192909241	0.938805341720581	0.896956622600555	111588680744171	0.848595499992371	0.979819536209106	0.627339065074921	0.938540458679199	0.864426314830780
836875000000000	105961477756500	105339181423187	111886298656464	155153882503510	136767995357513	172471725940704	181625652313232	181813168525696	179793477058411	180890393257141	180169939994812	172153353691101	156482064723969	182916760444641	172283029556274	178067851066589	129405033588409	176567256450653	176377284526825	177130270004272	178126633167267	154020047187805	128704142570496	173989415168762	132223534584045	124032557010651	135526371002197	140049660205841	123585760593414	128214240074158	125988662242889	125157868862152	123661279678345	125521194934845	124157142639160	122737872600555	120296931266785	116752731800079	0.969676136970520	117724502086639	107566034793854	109845459461212	104592955112457	131704342365265	0.999682188034058	116471016407013	0.710617244243622	111954641342163	103658175468445
837	0.966668963432312	100373160839081	100700211524963	131390988826752	117018771171570	140575766563416	170945382118225	162208795547485	167725038528442	171728038787842	172392094135284	163118922710419	160156357288361	172507297992706	151033127307892	167476415634155	148246693611145	166848337650299	167543017864227	168448042869568	167702603340149	166646194458008	154186010360718	168506824970245	155846571922302	151486766338348	164481711387634	159730565547943	148739624023438	148687505722046	151487481594086	147251927852631	147190439701080	148543429374695	145513236522675	143543279170990	140700435638428	141735529899597	116077053546906	139163577556610	126827263832092	129305279254913	120292234420776	153932547569275	118051314353943	137828004360199	0.820580780506134	133179712295532	124812912940979
837125000000000	0.947736263275147	0.996247768402100	0.980905473232269	114589917659760	105017626285553	119362723827362	156676423549652	142944216728210	152739846706390	158668172359467	160397076606750	151127326488495	160292553901672	158679950237274	131329572200775	153729677200317	162322008609772	153416228294373	155236458778381	156158590316772	153714549541473	169103419780731	168028068542480	159356892108917	167220735549927	165207099914551	172449135780334	164949262142181	163215970993042	162581849098206	164267945289612	160676801204681	162625992298126	163904452323914	160670197010040	158648920059204	156156444549561	158376443386078	135239171981812	155067408084869	145159053802490	147399830818176	136855101585388	163416779041290	137145650386810	154830574989319	0.944814980030060	151279914379120	144175589084625
837250000000000	0.990953326225281	104459774494171	100390028953552	102177321910858	0.974332511425018	106543660163879	131700527667999	122632777690887	129709577560425	133300554752350	133558082580566	130689549446106	152114450931549	135070204734802	111263859272003	131110870838165	174324035644531	128645193576813	132294249534607	132584154605865	129211390018463	159680926799774	175557291507721	135972678661346	172374749183655	171687316894531	170333755016327	163746130466461	171801233291626	173042225837708	170396125316620	169404220581055	173593068122864	175155472755432	172599172592163	170942509174347	169366121292114	170275604724884	157944703102112	168242549896240	165578627586365	166962265968323	157794094085693	166903066635132	161277282238007	170162701606750	109464228153229	168963086605072	164700973033905
837375000000000	105879211425781	112008583545685	104054200649261	0.958419859409332	0.937964498996735	0.986940503120422	110812067985535	106720900535584	110283815860748	110629713535309	109936952590942	112137866020203	140327322483063	113693332672119	0.984043896198273	111098229885101	180533432960510	106970787048340	111795294284821	111516213417053	107902956008911	146216678619385	179019880294800	113831126689911	174645984172821	174577736854553	166254687309265	161332023143768	175834858417511	178267693519592	173133635520935	173588538169861	179005801677704	180741953849792	178664588928223	177244198322296	176249194145203	176186180114746	171174502372742	175058174133301	177218270301819	178026235103607	170161914825439	168379783630371	175605106353760	178313517570496	124276947975159	178622269630432	176242041587830
837500000000000	114833927154541	122350740432739	108660006523132	0.970501124858856	0.976487696170807	0.953124642372131	102037787437439	0.979101896286011	100721049308777	0.992810189723969	0.999798357486725	101305317878723	126076173782349	101332604885101	0.956910669803619	100079035758972	166895115375519	0.965326786041260	101211512088776	100868785381317	0.974369168281555	130777049064636	164981639385223	102656960487366	161225652694702	161943495273590	150725722312927	148933029174805	164963340759277	166826307773590	161022317409515	161368453502655	167752170562744	168130850791931	165817296504974	164340257644653	165426754951477	165916192531586	169881641864777	163099503517151	169635581970215	168852269649506	167222881317139	154874491691589	170787620544434	168780589103699	139099621772766	168989098072052	170788180828094
837625000000000	126879143714905	135691606998444	115412604808807	100544834136963	107126486301422	0.932460725307465	0.964205920696259	0.919564008712769	0.943509459495544	0.915982425212860	0.935401976108551	0.936382055282593	110715794563293	0.926124155521393	0.942145943641663	0.924471020698547	137769520282745	0.895660698413849	0.939892053604126	0.936430633068085	0.904256641864777	114078617095947	134890389442444	0.948929607868195	132824409008026	134881567955017	124653327465057	126143085956573	140833055973053	141244995594025	135052049160004	135109817981720	142534673213959	140526533126831	138204061985016	136578810214996	141215872764587	142479777336121	165628027915955	137269830703735	151534819602966	147513115406036	158927047252655	126872301101685	158235228061676	146910393238068	151735377311707	147066009044647	156811738014221
837750000000000	140426528453827	147526800632477	126519858837128	105824470520020	117246842384338	0.944810986518860	0.957788109779358	0.918585479259491	0.935677230358124	0.909084081649780	0.930042266845703	0.929732799530029	103822696208954	0.916498661041260	0.951606690883637	0.915395259857178	117970323562622	0.889340043067932	0.931455969810486	0.928153693675995	0.897710025310516	104763042926788	113678932189941	0.927924573421478	114107346534729	115983188152313	108968758583069	109932172298431	121601569652557	120149838924408	116902613639832	116820669174194	121841037273407	119739723205566	119088959693909	117147803306580	121624648571014	121847712993622	155306792259216	118982195854187	134104788303375	128065073490143	146117460727692	109798514842987	142894256114960	127680981159210	153630948066711	128797864913940	139888179302216
837875000000000	157643330097198	159584903717041	147027420997620	115884053707123	129718720912933	104516971111298	0.973416030406952	0.974099457263947	0.951060116291046	0.944620847702026	0.960909903049469	0.967862308025360	100023829936981	0.946373462677002	102592921257019	0.936790227890015	102436029911041	0.921143949031830	0.952526330947876	0.950084745883942	0.928386747837067	0.984534740447998	0.959037184715271	0.920749366283417	100003623962402	100537836551666	0.978863239288330	0.962719023227692	103729605674744	0.995181739330292	102187502384186	102307713031769	102095139026642	101549386978149	104099380970001	101451456546783	103282272815704	100432586669922	125506412982941	104093980789185	114913964271545	107431268692017	121783030033112	0.975361227989197	120558273792267	108035802841187	151598703861237	111726009845734	115397250652313
838	165708780288696	164854669570923	159713613986969	127235555648804	140230417251587	117624258995056	0.999449849128723	105104494094849	0.977936446666718	0.998274862766266	100621378421783	102346062660217	0.986592113971710	0.992278754711151	112042152881622	0.971232295036316	0.942636728286743	0.970865547657013	0.987274646759033	0.985844314098358	0.975865602493286	0.960497021675110	0.884352624416351	0.918763697147369	0.922033429145813	0.931412279605866	0.930409848690033	0.905582129955292	0.942910432815552	0.900582849979401	0.946344792842865	0.938241302967072	0.912124752998352	0.919743776321411	0.950218439102173	0.930641353130341	0.928321480751038	0.895896911621094	103063178062439	0.958691120147705	100394952297211	0.951929628849030	103712034225464	0.923179030418396	103565812110901	0.965514540672302	148032283782959	0.990392446517944	0.992150664329529
838125000000000	165668129920959	160973620414734	162851059436798	140956521034241	148680996894836	135006630420685	106374847888947	115858924388886	106917655467987	109420633316040	107470881938934	110888838768005	100974285602570	107792603969574	122552025318146	104528915882111	0.916240930557251	107229030132294	107273268699646	106986868381500	106786704063416	0.984386861324310	0.885064601898193	0.988252401351929	0.890522956848145	0.917769253253937	0.923929214477539	0.922858417034149	0.918368339538574	0.895410060882568	0.925357997417450	0.899636030197144	0.878950774669647	0.892959713935852	0.904263019561768	0.902850091457367	0.891193628311157	0.878316760063171	0.937596082687378	0.928152024745941	0.905449211597443	0.907940924167633	0.950251817703247	0.918980836868286	0.935449719429016	0.924761414527893	134108054637909	0.899437963962555	0.928142488002777
838250000000000	165556502342224	152515971660614	164496183395386	152784633636475	154425227642059	152861559391022	116722655296326	128976070880890	121079766750336	122378993034363	117228472232819	122512722015381	105981278419495	119808948040009	134359204769135	115874123573303	0.902316331863403	121296632289886	120238864421844	119522941112518	119618725776672	103523719310761	0.886989116668701	112070870399475	0.873307108879089	0.910994231700897	0.920790731906891	0.960098385810852	0.905703783035278	0.892975628376007	0.914495527744293	0.877977788448334	0.861445367336273	0.879043102264404	0.877877652645111	0.888112425804138	0.871142387390137	0.869621276855469	0.883308887481690	0.911650598049164	0.842669427394867	0.883986651897430	0.898473024368286	0.916990399360657	0.873132944107056	0.902660846710205	115342521667480	0.841142714023590	0.892105400562286
838375000000000	156778407096863	138476765155792	157703638076782	156065666675568	153714251518250	163227915763855	131149291992188	142447721958160	135637915134430	135591757297516	131906974315643	137535798549652	114117765426636	133648145198822	146846199035645	130495822429657	0.918054044246674	135371875762939	135486352443695	133628654479980	133070790767670	111086606979370	0.909591734409332	127154564857483	0.893476903438568	0.922504365444183	0.943713128566742	101473021507263	0.915513873100281	0.912734925746918	0.927444815635681	0.897464990615845	0.886124312877655	0.893872261047363	0.892049610614777	0.902282118797302	0.886551558971405	0.885572254657745	0.881168842315674	0.921769261360169	0.853823184967041	0.897806286811829	0.898656725883484	0.941811800003052	0.873833000659943	0.909014940261841	104555082321167	0.852806389331818	0.892010688781738
838500000000000	125035357475281	114020061492920	131691861152649	157618117332459	148121392726898	170907497406006	151142132282257	156858515739441	151926946640015	149949669837952	152657186985016	156580471992493	128003013134003	150058734416962	160241866111755	149722540378571	0.991353511810303	150530183315277	154082751274109	150347757339478	148078036308289	123401439189911	0.996039330959320	146018886566162	0.984988272190094	0.975883066654205	104018318653107	110654532909393	0.963521718978882	0.996441125869751	0.988345503807068	0.986329495906830	0.992513418197632	0.962998270988464	0.961842298507690	0.969599783420563	0.959387242794037	0.956419765949249	0.892992377281189	0.972110569477081	0.924486100673676	0.963678419589996	0.920439124107361	104371070861816	0.901807963848114	0.946414053440094	0.964189231395721	0.922976970672607	0.906208157539368
838625000000000	100004732608795	0.944149076938629	109155309200287	157099807262421	139618885517120	172328293323517	159782278537750	161501240730286	158508503437042	159240341186523	160507977008820	163074851036072	138892531394959	156907451152802	164156723022461	160515308380127	109073376655579	158815586566925	161365604400635	158845508098602	157421135902405	134556746482849	110323512554169	155364704132080	110090970993042	105105531215668	115710234642029	121129965782166	103114569187164	109886348247528	107335317134857	109404969215393	111310875415802	105560743808746	105067026615143	106226229667664	105302190780640	104648637771606	0.914641082286835	104136621952057	101352167129517	104289448261261	0.957270264625549	115944278240204	0.944580316543579	100406646728516	0.940479993820190	100753593444824	0.933168053627014
838750000000000	0.845600247383118	0.810604453086853	0.931879222393036	138028156757355	120545947551727	154610192775726	161433780193329	157723057270050	159677970409393	165229928493500	160935032367706	159197771549225	147356700897217	158247721195221	152376914024353	165461361408234	126433634757996	162781918048859	162273645401001	162116444110870	163015019893646	145537185668945	125283801555634	158590137958527	127385830879211	118676626682282	132403969764709	134819984436035	115124857425690	123565173149109	122741687297821	123832631111145	125285959243774	120864403247833	117729675769806	122498953342438	119087290763855	117399287223816	0.992200732231140	115881276130676	113820552825928	113915932178497	106345808506012	129716336727142	103715217113495	113517045974731	0.955769062042236	111078810691834	104002094268799
838875000000000	0.727645337581635	0.700975060462952	0.795396625995636	111824810504913	0.992410778999329	129054749011993	162159645557404	150503849983215	160186266899109	168421316146851	161112296581268	151820409297943	152259635925293	158835399150848	134226274490356	167911601066589	143773269653320	164742410182953	162660682201386	163674533367157	165940678119659	152387011051178	140719211101532	160103750228882	144514179229736	134627389907837	146893131732941	146441411972046	129883396625519	138059818744659	139617371559143	138325846195221	139146637916565	137214863300323	132001495361328	140157783031464	134347987174988	131902766227722	110654067993164	129762470722198	127676522731781	125327003002167	120428204536438	142755830287933	115996313095093	129401612281799	0.984845817089081	123321247100830	118829381465912
839	0.646998107433319	0.605917930603027	0.674176752567291	0.922261714935303	0.852657616138458	106986701488495	151290416717529	135309660434723	148974633216858	155996215343475	149985706806183	136416280269623	149674391746521	147930133342743	115852308273315	155146157741547	154370570182800	151767826080322	150547766685486	152550733089447	154284977912903	150352847576141	153534436225891	149622058868408	156258761882782	150405597686768	153087425231934	152011024951935	146569657325745	151494324207306	153181695938110	149803590774536	151234483718872	150276708602905	146877217292786	154277503490448	149122369289398	147482085227966	125545620918274	144300413131714	141769099235535	140719211101532	135698843002319	152400064468384	131134891510010	144302642345428	104227876663208	139782452583313	135136151313782
839125000000000	0.585231065750122	0.525093257427216	0.570412993431091	0.745148360729218	0.737588226795197	0.852426946163178	122667217254639	109992408752441	119610452651978	123470568656921	120906496047974	111080241203308	141155266761780	119532167911530	0.953395843505859	122267293930054	162332749366760	118513369560242	119379985332489	123012101650238	123508286476135	143149793148041	164453864097595	122035622596741	165457308292389	165332722663879	157107615470886	155749750137329	163479542732239	163546216487885	164748537540436	159340894222260	161642682552338	161323499679565	161116743087769	166266381740570	162767052650452	162623369693756	142846059799194	158414232730865	155071222782135	157394325733185	151191771030426	160100734233856	147481369972229	158187973499298	113908052444458	157592511177063	151970696449280
839250000000000	0.521877646446228	0.468709737062454	0.519132137298584	0.641940772533417	0.637850821018219	0.719286382198334	0.997157871723175	0.906835079193115	0.963679254055023	0.984376490116119	0.980637371540070	0.926264166831970	129631137847900	0.977471828460693	0.791877031326294	0.984631061553955	162066233158112	0.947878658771515	0.964653015136719	0.985853850841522	0.989734530448914	132541906833649	164969789981842	100185489654541	164826178550720	166769182682037	155883407592773	154089021682739	165762710571289	164135801792145	164826345443726	159851801395416	162262105941772	162134265899658	162695360183716	167103385925293	163994669914246	164481711387634	149690937995911	160468995571136	157569992542267	160527396202087	154591572284698	160146641731262	151931560039520	160226035118103	122708034515381	161006641387939	155612123012543
839375000000000	0.452539235353470	0.424868971109390	0.496228069067001	0.581474423408508	0.545181930065155	0.639655113220215	0.806094408035278	0.757019758224487	0.769238650798798	0.783693969249725	0.793186545372009	0.793343245983124	110042762756348	0.808402359485626	0.657792210578919	0.812098503112793	145599639415741	0.778622269630432	0.794625699520111	0.768089890480042	0.783125936985016	112001585960388	148840415477753	0.824144005775452	143305015563965	150132405757904	138711857795715	133889675140381	151662492752075	146362257003784	144399297237396	146337032318115	147809135913849	148207950592041	148393559455872	151666474342346	148205482959747	150669085979462	152305698394775	150189447402954	152875173091888	153345584869385	152979791164398	146181583404541	152487730979919	150455951690674	131479048728943	153986716270447	153150272369385
839500000000000	0.401659369468689	0.399081766605377	0.472701042890549	0.533873021602631	0.479826867580414	0.572181463241577	0.663461387157440	0.642118990421295	0.637182533740997	0.644770562648773	0.660968124866486	0.685436248779297	0.908690333366394	0.677544355392456	0.562455832958221	0.684335231781006	124990642070770	0.655377686023712	0.669805169105530	0.623019993305206	0.640932798385620	0.917146325111389	127869045734406	0.688038587570190	118345344066620	128725469112396	117604851722717	110244023799896	132594096660614	124195802211761	120622551441193	128337717056274	128543448448181	129473769664764	129436385631561	131228530406952	127684557437897	132207465171814	153317010402679	135565757751465	145012128353119	142008960247040	149892222881317	127424812316895	152683508396149	136008477210999	137450504302979	142892026901245	148626649379730
839625000000000	0.372567445039749	0.390214502811432	0.426388472318649	0.489503234624863	0.445686310529709	0.495768249034882	0.575100421905518	0.562029421329498	0.577656567096710	0.575744032859802	0.593593955039978	0.595761775970459	0.766295135021210	0.582974851131439	0.505703926086426	0.600106358528137	105878019332886	0.576019227504730	0.591138839721680	0.566746234893799	0.575089275836945	0.768978536128998	105848336219788	0.599209010601044	0.993045687675476	107019877433777	0.987048685550690	0.911137461662293	110136473178864	103389191627502	102619647979736	108564293384552	106868875026703	107740342617035	108658003807068	108416008949280	106031084060669	111523926258087	141015708446503	116313815116882	126984870433807	120689940452576	133299052715302	105812621116638	138035798072815	113880920410156	140259933471680	122042870521545	131484138965607
839750000000000	0.353079468011856	0.384212821722031	0.379445821046829	0.451490700244904	0.420807659626007	0.430697232484818	0.510785162448883	0.499719768762589	0.536066353321075	0.526418685913086	0.544706106185913	0.521848976612091	0.646437287330627	0.511995196342468	0.465104281902313	0.536655068397522	0.869141578674316	0.517063736915588	0.532246947288513	0.527918279170990	0.528427481651306	0.646905064582825	0.834438562393189	0.531609714031220	0.820391416549683	0.850715637207031	0.805046737194061	0.740285933017731	0.864032506942749	0.831625461578369	0.860150933265686	0.875720083713532	0.842204809188843	0.848980545997620	0.869001567363739	0.849552631378174	0.841118037700653	0.896488845348358	116713106632233	0.942063927650452	101642942428589	0.935766339302063	105656218528748	0.830938935279846	110142529010773	0.880554616451263	141975951194763	0.953757882118225	104370439052582
839875000000000	0.346737295389175	0.374783068895340	0.366742372512817	0.420242816209793	0.393528789281845	0.403082638978958	0.467934072017670	0.445162057876587	0.491291642189026	0.472825169563293	0.492038667201996	0.465372383594513	0.558982431888580	0.472723335027695	0.437190562486649	0.486460208892822	0.727712154388428	0.471596837043762	0.483320951461792	0.474173635244370	0.473032802343369	0.570570528507233	0.690621674060822	0.476540416479111	0.690762519836426	0.703437387943268	0.678269088268280	0.640542149543762	0.723447978496552	0.699059367179871	0.720887064933777	0.726834654808044	0.700456380844116	0.713974475860596	0.723384320735931	0.714019834995270	0.707503437995911	0.751983046531677	0.969602942466736	0.788516640663147	0.838051199913025	0.772769331932068	0.861970424652100	0.693056941032410	0.901888310909271	0.734211027622223	138544952869415	0.789997160434723	0.851020395755768
840	0.344368904829025	0.362124145030975	0.363156795501709	0.393909066915512	0.364822685718536	0.389609068632126	0.437810301780701	0.394035547971725	0.446617901325226	0.416839420795441	0.438495278358460	0.419829100370407	0.489768952131271	0.448971956968308	0.417932510375977	0.445595622062683	0.612587928771973	0.435617744922638	0.442711740732193	0.407676964998245	0.411015123128891	0.518311917781830	0.584768831729889	0.430145889520645	0.585864305496216	0.592195332050324	0.581012189388275	0.575750410556793	0.628273904323578	0.601555883884430	0.596941649913788	0.609151124954224	0.598556637763977	0.624125838279724	0.613275289535523	0.625172793865204	0.615276038646698	0.645929634571075	0.783214211463928	0.670287251472473	0.694737911224365	0.658832848072052	0.701799273490906	0.597500145435333	0.734019339084625	0.637973308563232	121003472805023	0.674486994743347	0.691606581211090
840125000000000	0.340574890375137	0.348081767559052	0.357906907796860	0.371256351470947	0.348547965288162	0.374470412731171	0.409609377384186	0.375562727451324	0.407367497682571	0.386505603790283	0.397263914346695	0.385253399610519	0.442639321088791	0.423798143863678	0.395037949085236	0.413247466087341	0.531273186206818	0.405122429132462	0.406329303979874	0.375618398189545	0.382820576429367	0.472716957330704	0.516845762729645	0.397048324346542	0.510626852512360	0.516147255897522	0.509477257728577	0.517194986343384	0.554487526416779	0.531670928001404	0.517046213150024	0.527967631816864	0.529842734336853	0.546800017356873	0.538471341133118	0.550659298896790	0.543430030345917	0.560717582702637	0.647702991962433	0.575946867465973	0.592612206935883	0.577391624450684	0.597589254379273	0.525940537452698	0.619543433189392	0.564462244510651	102381384372711	0.585963726043701	0.589515924453735
840250000000000	0.327713906764984	0.328420370817184	0.345643401145935	0.349758028984070	0.342917025089264	0.350065886974335	0.377598553895950	0.377063930034637	0.367370069026947	0.377522170543671	0.366291284561157	0.356303870677948	0.412578403949738	0.387271732091904	0.354217916727066	0.387073636054993	0.476807713508606	0.378054410219193	0.368478268384933	0.370457619428635	0.379142731428146	0.424716234207153	0.476935803890228	0.371975541114807	0.457129627466202	0.463793188333511	0.456365078687668	0.451752454042435	0.491420507431030	0.483402878046036	0.473968386650085	0.473124295473099	0.486528635025024	0.466860085725784	0.492216080427170	0.476908773183823	0.482312977313995	0.485338479280472	0.559609353542328	0.494230419397354	0.522704243659973	0.519371628761292	0.541660726070404	0.468493342399597	0.550783395767212	0.503031671047211	0.847675859928131	0.514471769332886	0.533255696296692
840375000000000	0.315983414649963	0.313618242740631	0.330350399017334	0.333110183477402	0.338387906551361	0.328402072191238	0.351235359907150	0.378708332777023	0.340215295553207	0.369938910007477	0.343774616718292	0.336502432823181	0.389422118663788	0.356642782688141	0.321058273315430	0.365882366895676	0.435130059719086	0.354754924774170	0.339461922645569	0.366314351558685	0.375978797674179	0.387788057327271	0.446607559919357	0.355592638254166	0.417534738779068	0.426883310079575	0.415647655725479	0.400442957878113	0.443263858556747	0.443966329097748	0.441356897354126	0.433816611766815	0.451927453279495	0.406237006187439	0.454789072275162	0.420512497425079	0.435052901506424	0.427958130836487	0.493524760007858	0.433294713497162	0.470670789480209	0.474078953266144	0.497395962476730	0.425047159194946	0.498963207006454	0.456003099679947	0.691394984722138	0.459038168191910	0.492471456527710
840500000000000	0.318487048149109	0.313419342041016	0.314615875482559	0.323930263519287	0.329232633113861	0.319166451692581	0.336824655532837	0.371063053607941	0.337247073650360	0.350865423679352	0.330418825149536	0.329976499080658	0.365706562995911	0.345672816038132	0.316642940044403	0.349162936210632	0.399279057979584	0.335231930017471	0.327605724334717	0.355072349309921	0.358486086130142	0.371776670217514	0.416949182748795	0.350763589143753	0.390588402748108	0.405287116765976	0.384717196226120	0.378529340028763	0.414485365152359	0.399708658456802	0.407376259565353	0.409116923809052	0.413408964872360	0.381466537714005	0.409245818853378	0.393826335668564	0.404453366994858	0.396114349365234	0.441637724637985	0.402704745531082	0.432884216308594	0.435214400291443	0.443047463893890	0.397318810224533	0.451426267623901	0.426109254360199	0.593546986579895	0.420067787170410	0.458159059286118
840625000000000	0.327769607305527	0.316000133752823	0.298579007387161	0.317496567964554	0.317518055438995	0.313404232263565	0.326764822006226	0.346920251846314	0.336539834737778	0.321864187717438	0.320862591266632	0.326575487852097	0.344090461730957	0.339491337537766	0.315121054649353	0.335465818643570	0.369044721126556	0.318442493677139	0.320496618747711	0.336375951766968	0.323794215917587	0.362012773752213	0.390096753835678	0.348430246114731	0.370529234409332	0.390581250190735	0.360170274972916	0.365222841501236	0.394331514835358	0.356923609972000	0.375799000263214	0.391659229993820	0.376001060009003	0.366934090852737	0.363371580839157	0.377024143934250	0.381985247135162	0.374441772699356	0.399974375963211	0.383073568344116	0.403781145811081	0.402257651090622	0.387573242187500	0.377257257699966	0.410218775272369	0.404464513063431	0.520786106586456	0.390231192111969	0.429819732904434
840750000000000	0.333753794431686	0.320589691400528	0.295971989631653	0.316020011901855	0.314248323440552	0.309611022472382	0.322726577520371	0.324788659811020	0.334095090627670	0.305253744125366	0.319114744663239	0.322060704231262	0.338131755590439	0.333949506282806	0.314933300018311	0.323811709880829	0.348749250173569	0.302731841802597	0.315121054649353	0.319903939962387	0.309720814228058	0.353355526924133	0.365541875362396	0.344417452812195	0.350773930549622	0.372066229581833	0.341929733753204	0.353384166955948	0.371068596839905	0.343397527933121	0.353169351816177	0.368699431419373	0.353984802961350	0.350638687610626	0.345974355936050	0.359836935997009	0.362160742282867	0.354966521263123	0.373560309410095	0.360156744718552	0.377184867858887	0.375207901000977	0.354707181453705	0.355771631002426	0.385022699832916	0.382227897644043	0.466476619243622	0.366543471813202	0.398901969194412
840875000000000	0.336147636175156	0.333680599927902	0.315254688262939	0.316382795572281	0.315168768167496	0.306522667407990	0.321594506502152	0.302040487527847	0.322880119085312	0.295970380306244	0.324194371700287	0.315793275833130	0.337908983230591	0.329524606466293	0.316217333078384	0.312720060348511	0.335114985704422	0.285264581441879	0.310754239559174	0.303532958030701	0.306783616542816	0.346122324466705	0.341687083244324	0.336668699979782	0.328363895416260	0.344502568244934	0.327826887369156	0.342679142951965	0.339465081691742	0.341971099376678	0.336598694324493	0.331483274698257	0.342410236597061	0.328923970460892	0.342481851577759	0.341442048549652	0.343636214733124	0.336256623268127	0.357223540544510	0.327581048011780	0.351717472076416	0.351649850606918	0.337281286716461	0.327939063310623	0.371129065752029	0.357782006263733	0.424339920282364	0.348263174295425	0.361392259597778
841	0.339547038078308	0.350638687610626	0.338410198688507	0.317125856876373	0.317017644643784	0.305020660161972	0.320171236991882	0.289140522480011	0.313058972358704	0.291671991348267	0.328241378068924	0.308887064456940	0.337612241506577	0.323699533939362	0.317615896463394	0.305451035499573	0.324405193328857	0.275600135326386	0.307282418012619	0.294513732194901	0.305040538311005	0.337852507829666	0.322931826114655	0.327117264270782	0.313609480857849	0.324928671121597	0.316975474357605	0.332501590251923	0.318129837512970	0.340306013822556	0.324383705854416	0.308235496282578	0.332369506359100	0.315039098262787	0.338492125272751	0.324433028697968	0.328577101230621	0.321062266826630	0.343584477901459	0.308316648006439	0.330203205347061	0.334051340818405	0.322611212730408	0.311883926391602	0.358047723770142	0.336788833141327	0.391021192073822	0.330708384513855	0.331652730703354
841125000000000	0.362253040075302	0.369370102882385	0.352954566478729	0.321176022291183	0.325856298208237	0.312358081340790	0.310977786779404	0.298079401254654	0.310334175825119	0.292578935623169	0.317727297544479	0.300058752298355	0.322995483875275	0.305420815944672	0.318172812461853	0.302968114614487	0.315727263689041	0.277608126401901	0.304019838571548	0.295142203569412	0.303865492343903	0.322937399148941	0.310859233140945	0.313956350088120	0.309947520494461	0.320581734180450	0.308715999126434	0.319681972265244	0.313471853733063	0.332859575748444	0.316545099020004	0.307745426893234	0.318923801183701	0.312454342842102	0.323396444320679	0.306945115327835	0.318471133708954	0.308485299348831	0.329009085893631	0.313353300094605	0.313778132200241	0.324156194925308	0.303833663463593	0.311897456645966	0.339523166418076	0.322145819664001	0.364187031984329	0.305963397026062	0.315794885158539
841250000000000	0.399185985326767	0.389119803905487	0.366211742162704	0.329962164163590	0.343399912118912	0.325294643640518	0.297072231769562	0.316470295190811	0.308731913566589	0.295269489288330	0.299357086420059	0.291760295629501	0.297800183296204	0.281985282897949	0.318646162748337	0.301378577947617	0.308096259832382	0.282527059316635	0.301483601331711	0.297149389982224	0.302963346242905	0.305435925722122	0.301812946796417	0.300862282514572	0.307686567306519	0.317877650260925	0.302144706249237	0.308192521333694	0.310765355825424	0.319623112678528	0.310315072536469	0.307574391365051	0.306220352649689	0.311074852943420	0.300159782171249	0.292376846075058	0.310006409883499	0.299017369747162	0.315569728612900	0.322367787361145	0.300026148557663	0.316489398479462	0.286944776773453	0.312119394540787	0.319442510604858	0.310046970844269	0.342043489217758	0.282894611358643	0.304525822401047
841375000000000	0.414908587932587	0.402537673711777	0.383710026741028	0.340338617563248	0.360515534877777	0.328094184398651	0.293212205171585	0.327100545167923	0.308511555194855	0.300317317247391	0.296987891197205	0.292345821857452	0.292094439268112	0.279110938310623	0.320876896381378	0.298979967832565	0.297188371419907	0.287165969610214	0.302097767591476	0.300925105810165	0.301427125930786	0.295795351266861	0.295046746730804	0.299699157476425	0.302264839410782	0.307031810283661	0.296615570783615	0.306497991085053	0.307463794946671	0.305973738431931	0.300855904817581	0.306441515684128	0.300480395555496	0.311037451028824	0.283809512853622	0.291307628154755	0.296781867742538	0.299437433481216	0.304781973361969	0.320566624403000	0.286262214183807	0.303099364042282	0.281314641237259	0.307480514049530	0.301890134811401	0.296527266502380	0.321973174810410	0.279199242591858	0.296050727367401
841500000000000	0.422948479652405	0.413342922925949	0.407472521066666	0.354369848966599	0.379002690315247	0.328253298997879	0.292178750038147	0.333003580570221	0.308511555194855	0.312494099140167	0.304059624671936	0.304820954799652	0.291376829147339	0.287814348936081	0.330045700073242	0.295588523149490	0.281470566987991	0.291769057512283	0.308699309825897	0.310304731130600	0.298937022686005	0.289288491010666	0.289215296506882	0.306331723928452	0.291143745183945	0.275906443595886	0.291421383619308	0.307842493057251	0.303863108158112	0.289662420749664	0.286808758974075	0.302219480276108	0.297191560268402	0.311742305755615	0.270136266946793	0.297571063041687	0.276450604200363	0.308763742446899	0.295477926731110	0.303136765956879	0.271480739116669	0.280902534723282	0.278907269239426	0.284252613782883	0.284555733203888	0.280737042427063	0.302006274461746	0.280028223991394	0.288870841264725
841625000000000	0.425628721714020	0.417318344116211	0.418128222227097	0.369086086750031	0.396213799715042	0.328983634710312	0.292119085788727	0.341170758008957	0.308797955513001	0.326855510473251	0.314001679420471	0.322613596916199	0.291338652372360	0.300741344690323	0.343134999275208	0.294285386800766	0.274329632520676	0.299589365720749	0.318730473518372	0.322700321674347	0.298016548156738	0.287076056003571	0.286999672651291	0.315546661615372	0.283464223146439	0.259836167097092	0.289469897747040	0.310222804546356	0.300235360860825	0.282614558935165	0.280422002077103	0.298743695020676	0.295974373817444	0.311987340450287	0.264773398637772	0.301008641719818	0.267024844884872	0.313823491334915	0.289350569248199	0.293583720922470	0.265339851379395	0.270469605922699	0.278147518634796	0.271481543779373	0.277455389499664	0.274005860090256	0.293883651494980	0.281092673540115	0.285542219877243
841750000000000	0.415266603231430	0.400737315416336	0.414896667003632	0.387029886245728	0.414337366819382	0.365816354751587	0.317329496145248	0.362825036048889	0.334859609603882	0.341221690177918	0.327845185995102	0.357497990131378	0.307673037052155	0.324437022209168	0.370373278856277	0.315817952156067	0.277812600135803	0.330693274736404	0.338595539331436	0.342598795890808	0.321322411298752	0.303103357553482	0.290178716182709	0.328017026185989	0.280184149742126	0.273661375045776	0.300513803958893	0.319028824567795	0.295660108327866	0.294996619224548	0.286558151245117	0.296791404485703	0.295862972736359	0.299372196197510	0.269042372703552	0.299244910478592	0.267137795686722	0.306147962808609	0.285382330417633	0.299967259168625	0.269024074077606	0.274199962615967	0.280263692140579	0.276787906885147	0.279709190130234	0.278268456459045	0.294363349676132	0.282063245773315	0.284736335277557
841875000000000	0.394940912723541	0.374226182699204	0.407401710748673	0.400768369436264	0.427312135696411	0.410108983516693	0.359489262104034	0.384285211563110	0.372191935777664	0.358342081308365	0.346948117017746	0.390847742557526	0.332468181848526	0.354427933692932	0.395681560039520	0.351403236389160	0.284939199686050	0.371035993099213	0.364156007766724	0.362654000520706	0.358900547027588	0.329778403043747	0.296210646629334	0.344943314790726	0.278344005346298	0.297265559434891	0.317594438791275	0.332367926836014	0.292185932397842	0.309981733560562	0.297883689403534	0.295590907335281	0.295812070369720	0.284103840589523	0.277355134487152	0.297111213207245	0.267437726259232	0.296859025955200	0.283030658960342	0.310032665729523	0.276822924613953	0.282114952802658	0.284904181957245	0.287440419197083	0.284313082695007	0.286668717861176	0.294943332672119	0.283592313528061	0.284339338541031
842	0.367131412029266	0.356123268604279	0.386274099349976	0.400360226631165	0.419214934110642	0.412819445133209	0.397030830383301	0.388794422149658	0.390016406774521	0.385914504528046	0.377164959907532	0.396685540676117	0.346260756254196	0.382496803998947	0.395960807800293	0.381822168827057	0.294843077659607	0.395737260580063	0.387695759534836	0.372172832489014	0.388351291418076	0.351775556802750	0.302462935447693	0.371209412813187	0.282437950372696	0.318544328212738	0.327658236026764	0.344193875789642	0.295421451330185	0.310125738382340	0.309231519699097	0.301188439130783	0.300466865301132	0.285769760608673	0.286957532167435	0.298306137323380	0.277340829372406	0.300398468971252	0.285548597574234	0.316047877073288	0.290274202823639	0.296176433563232	0.293504148721695	0.302212327718735	0.290599584579468	0.297239303588867	0.291040331125259	0.292208194732666	0.287686258554459
842125000000000	0.327314555644989	0.340743571519852	0.340204954147339	0.394013285636902	0.386690974235535	0.407834500074387	0.435152351856232	0.390640109777451	0.402303785085678	0.423056691884995	0.418787717819214	0.398721396923065	0.356271237134933	0.410436749458313	0.388672709465027	0.411893427371979	0.310665935277939	0.415130555629730	0.410979330539703	0.378534108400345	0.415868043899536	0.373186379671097	0.310517162084579	0.406871885061264	0.299181252717972	0.340618640184402	0.335262954235077	0.356287151575089	0.309141635894775	0.306708037853241	0.322901606559753	0.321838736534119	0.317878454923630	0.297539234161377	0.300321280956268	0.304348409175873	0.311124175786972	0.316877633333206	0.296135872602463	0.320607990026474	0.313603132963181	0.320651769638062	0.310112208127975	0.324592143297195	0.300603717565537	0.312489330768585	0.279403716325760	0.315924555063248	0.300376981496811
842250000000000	0.299226611852646	0.326262027025223	0.307643592357636	0.383461803197861	0.353719890117645	0.399361819028854	0.444827914237976	0.390554994344711	0.405403286218643	0.434370309114456	0.431379795074463	0.398998230695725	0.367428928613663	0.417748719453812	0.378567546606064	0.420536369085312	0.330345630645752	0.419852197170258	0.417161613702774	0.380121260881424	0.423087716102600	0.386332184076309	0.324551582336426	0.418205380439758	0.322477549314499	0.353347569704056	0.344576537609100	0.369986653327942	0.327253282070160	0.308510750532150	0.341688692569733	0.343683153390884	0.338205724954605	0.312965869903564	0.319783806800842	0.315802842378616	0.343707799911499	0.336917728185654	0.310387462377548	0.329484045505524	0.333148360252380	0.339449197053909	0.328274786472321	0.346135854721069	0.313375592231751	0.329908072948456	0.275984406471252	0.337589979171753	0.314880788326263
842375000000000	0.279017865657806	0.312952339649200	0.287523955106735	0.355742186307907	0.317079693078995	0.376078248023987	0.418460756540298	0.382048904895782	0.402811348438263	0.424484699964523	0.417724072933197	0.395762711763382	0.383178591728210	0.402980804443359	0.361245065927506	0.415682673454285	0.360499620437622	0.409891009330750	0.405812174081802	0.379169762134552	0.410354822874069	0.394854187965393	0.363142460584641	0.415739953517914	0.368616700172424	0.358964204788208	0.358578354120255	0.389405399560928	0.358677804470062	0.350357085466385	0.376889705657959	0.369069367647171	0.367758303880692	0.338081628084183	0.359943538904190	0.355685710906982	0.378377407789230	0.368160843849182	0.335803151130676	0.356796324253082	0.347653776407242	0.351230591535568	0.349797010421753	0.368292897939682	0.332124501466751	0.352964103221893	0.288177102804184	0.358708024024963	0.331549286842346
842500000000000	0.268419444561005	0.299427866935730	0.274233371019363	0.322090119123459	0.291593223810196	0.345176398754120	0.381144344806671	0.367133796215057	0.397495418787003	0.407384216785431	0.395101606845856	0.389298021793366	0.393105536699295	0.381297081708908	0.339405417442322	0.406349986791611	0.384699702262878	0.392626613378525	0.386881917715073	0.377118021249771	0.390630573034287	0.399087339639664	0.393862128257751	0.410577565431595	0.401701539754868	0.364171922206879	0.369482278823853	0.401843935251236	0.384344071149826	0.390693426132202	0.401366621255875	0.388481765985489	0.387449920177460	0.362671494483948	0.388807952404022	0.387544602155685	0.399505794048309	0.389356076717377	0.357501983642578	0.380400508642197	0.360989689826965	0.362560123205185	0.368730455636978	0.384770482778549	0.352011829614639	0.371513336896896	0.304338067770004	0.371665269136429	0.351166158914566
842625000000000	0.275161802768707	0.280956625938416	0.267025619745255	0.288787305355072	0.285476177930832	0.306737452745438	0.343329906463623	0.336034655570984	0.371580958366394	0.375444173812866	0.357996016740799	0.364379554986954	0.390750706195831	0.359562456607819	0.310059696435928	0.376707524061203	0.393535941839218	0.357389807701111	0.355995178222656	0.359167873859406	0.366852939128876	0.388901025056839	0.397408723831177	0.380484819412231	0.395835101604462	0.374160945415497	0.373495072126389	0.398892432451248	0.392311573028564	0.399091333150864	0.398411124944687	0.396111160516739	0.382110148668289	0.379832476377487	0.389682263135910	0.388873189687729	0.392519235610962	0.388061702251434	0.364688247442246	0.386167496442795	0.376798212528229	0.379597783088684	0.381747364997864	0.392399102449417	0.371511727571487	0.380005896091461	0.316448837518692	0.372822821140289	0.379520624876022
842750000000000	0.288359284400940	0.262847363948822	0.262299209833145	0.258338153362274	0.282103031873703	0.267559438943863	0.305155098438263	0.293703854084015	0.325239747762680	0.331429183483124	0.310729563236237	0.321093291044235	0.382929563522339	0.335118979215622	0.279709190130234	0.330006718635559	0.398956865072250	0.310853660106659	0.315624624490738	0.322978764772415	0.338138103485107	0.363164752721787	0.399087339639664	0.323535650968552	0.379332870244980	0.384952664375305	0.375951737165451	0.389568507671356	0.397027641534805	0.403699994087219	0.388413339853287	0.400842338800430	0.367769420146942	0.392971098423004	0.389887511730194	0.389286071062088	0.374740898609161	0.383198469877243	0.369220525026321	0.389419734477997	0.391107112169266	0.396631449460983	0.391422152519226	0.397302895784378	0.388652026653290	0.385522305965424	0.328007489442825	0.373338341712952	0.409081935882568
842875000000000	0.288564532995224	0.261397868394852	0.261646062135696	0.255096256732941	0.284846901893616	0.261678695678711	0.288597971200943	0.278499156236649	0.301351547241211	0.308660328388214	0.289143711328506	0.297680050134659	0.366004884243012	0.312194198369980	0.273947775363922	0.311626166105270	0.395987063646317	0.297834366559982	0.293989449739456	0.300705552101135	0.315584838390350	0.337725996971130	0.393466740846634	0.289582073688507	0.362412959337235	0.381106942892075	0.369596838951111	0.374265164136887	0.391481816768646	0.396756350994110	0.371222943067551	0.393984645605087	0.353854328393936	0.388546198606491	0.383212804794312	0.385332167148590	0.359664291143417	0.375855475664139	0.374697148799896	0.384115755558014	0.392477065324783	0.395502567291260	0.390668749809265	0.388845324516296	0.389562934637070	0.383161067962647	0.339715689420700	0.371988266706467	0.410826593637466
843	0.273437023162842	0.274783104658127	0.262570500373840	0.268778234720230	0.303343623876572	0.270918279886246	0.281140416860580	0.272727400064468	0.287258237600327	0.297096908092499	0.277663022279739	0.285536646842957	0.320068627595902	0.289263844490051	0.274373382329941	0.305836081504822	0.370448082685471	0.295777052640915	0.282112568616867	0.287130147218704	0.297123938798904	0.309317439794540	0.356474906206131	0.266509324312210	0.343332290649414	0.343947261571884	0.328931927680969	0.342104762792587	0.353257685899735	0.349454104900360	0.333507955074310	0.347757190465927	0.339477837085724	0.346747636795044	0.343199431896210	0.359408140182495	0.346744447946548	0.361459076404572	0.381543725728989	0.346924245357513	0.382974922657013	0.367008090019226	0.373861014842987	0.333749026060104	0.373917490243912	0.360936403274536	0.352882951498032	0.361372351646423	0.384905725717545
843125000000000	0.264434486627579	0.291416615247726	0.264269828796387	0.276938259601593	0.314311951398850	0.276405245065689	0.275293052196503	0.270766347646713	0.281881064176559	0.286367207765579	0.273453742265701	0.273513406515121	0.286380738019943	0.272690802812576	0.274614453315735	0.298559129238129	0.339950382709503	0.292979091405869	0.272434622049332	0.274141103029251	0.281771272420883	0.286047399044037	0.319694697856903	0.256081938743591	0.322018533945084	0.308288782835007	0.295374512672424	0.311459094285965	0.320372521877289	0.305808246135712	0.301595777273178	0.308329373598099	0.321962028741837	0.307178199291229	0.311779707670212	0.331398934125900	0.330632030963898	0.341597974300385	0.384550929069519	0.307782024145126	0.368034362792969	0.335323423147202	0.351406425237656	0.290870875120163	0.352440625429153	0.332633644342423	0.358836919069290	0.344762712717056	0.355536162853241
843250000000000	0.272912740707397	0.307856798171997	0.271040797233582	0.274119615554810	0.297566264867783	0.269615173339844	0.268506944179535	0.277022600173950	0.284326612949371	0.271110802888870	0.274266004562378	0.254864752292633	0.274495899677277	0.261582434177399	0.271870583295822	0.278095811605454	0.308334141969681	0.282352834939957	0.261529922485352	0.256308674812317	0.266741603612900	0.267751961946487	0.293983072042465	0.254275232553482	0.291372060775757	0.287485778331757	0.281068801879883	0.287903428077698	0.306730300188065	0.280798316001892	0.283268511295319	0.292993426322937	0.292391180992126	0.281031399965286	0.302641928195953	0.309311091899872	0.301483601331711	0.303132802248001	0.352967292070389	0.274034500122070	0.333465784788132	0.308378696441650	0.320712208747864	0.277135580778122	0.317785352468491	0.293664872646332	0.358101040124893	0.304778009653091	0.330390185117722
843375000000000	0.290655255317688	0.326491147279739	0.284056127071381	0.270477563142777	0.275925517082214	0.260839372873306	0.263652473688126	0.285107851028442	0.287486553192139	0.259125739336014	0.276169747114182	0.239645719528198	0.267342269420624	0.254630833864212	0.268324762582779	0.258105844259262	0.278729856014252	0.271285027265549	0.253688097000122	0.242267876863480	0.256182193756104	0.255523473024368	0.274519771337509	0.253390580415726	0.265758305788040	0.270650178194046	0.272152990102768	0.269428998231888	0.296270310878754	0.262942016124725	0.270251601934433	0.280840486288071	0.264327108860016	0.263413786888123	0.295840710401535	0.289686292409897	0.271490305662155	0.264523595571518	0.302175730466843	0.249150246381760	0.292349010705948	0.284006804227829	0.288656830787659	0.268323987722397	0.284203290939331	0.259883910417557	0.356178164482117	0.260401815176010	0.306300699710846
843500000000000	0.314218074083328	0.346565455198288	0.305029392242432	0.274050384759903	0.281476914882660	0.263902276754379	0.266993790864944	0.282990872859955	0.281293958425522	0.260711282491684	0.280394971370697	0.241337075829506	0.264537125825882	0.255589485168457	0.273157000541687	0.259542614221573	0.261387497186661	0.271013766527176	0.257058888673782	0.245649799704552	0.258154362440109	0.256256163120270	0.266579329967499	0.254843264818192	0.264467120170593	0.255742251873016	0.269954085350037	0.259957104921341	0.283671081066132	0.254907697439194	0.263250708580017	0.262549012899399	0.256213992834091	0.262855321168900	0.284380704164505	0.274499893188477	0.257688969373703	0.254641979932785	0.269810080528259	0.252427160739899	0.272114813327789	0.266254723072052	0.269607216119766	0.262082815170288	0.276399672031403	0.257226735353470	0.345830351114273	0.246260792016983	0.284779280424118
843625000000000	0.349999070167542	0.368704199790955	0.340830266475678	0.289746731519699	0.310562491416931	0.279647946357727	0.280598640441895	0.273565888404846	0.260477393865585	0.271439373493195	0.289255082607269	0.254030197858810	0.262864857912064	0.262187033891678	0.291847020387650	0.271206289529800	0.248614042997360	0.274533301591873	0.271719425916672	0.261262595653534	0.269296944141388	0.263296842575073	0.261784493923187	0.261124193668366	0.267957210540772	0.242275044322014	0.269153743982315	0.253526598215103	0.270307302474976	0.249810561537743	0.258408933877945	0.240283757448196	0.252261668443680	0.265920609235764	0.269709825515747	0.261569708585739	0.248743712902069	0.250268816947937	0.243357792496681	0.269984304904938	0.258949935436249	0.251595795154572	0.255325376987457	0.257205277681351	0.273821264505386	0.258892655372620	0.314969092607498	0.238955974578857	0.264749526977539
843750000000000	0.389788061380386	0.397063434123993	0.376698762178421	0.306909292936325	0.336931258440018	0.296842306852341	0.291358530521393	0.270720988512039	0.252943456172943	0.283585160970688	0.296490669250488	0.269333541393280	0.262866467237473	0.271076589822769	0.306387424468994	0.278741806745529	0.245214626193047	0.279182523488998	0.283284425735474	0.269802927970886	0.280377477407455	0.270944535732269	0.260708898305893	0.268860191106796	0.268775850534439	0.239228859543800	0.267544329166412	0.252268046140671	0.266202211380005	0.249057173728943	0.257596671581268	0.233519136905670	0.251585453748703	0.266935735940933	0.265096396207809	0.258160740137100	0.247230574488640	0.249738961458206	0.236463502049446	0.276150673627853	0.250474840402603	0.247751653194428	0.251282334327698	0.255984097719193	0.269331961870194	0.259285658597946	0.287336200475693	0.237601935863495	0.257116973400116
843875000000000	0.444088041782379	0.446001350879669	0.416682690382004	0.323334366083145	0.356420814990997	0.313821107149124	0.296919494867325	0.286065697669983	0.264419376850128	0.297583788633347	0.300533711910248	0.289014816284180	0.271233320236206	0.285087972879410	0.313488572835922	0.281146764755249	0.248742923140526	0.285609036684036	0.289188265800476	0.271566659212112	0.289663195610046	0.279105365276337	0.264040708541870	0.278916031122208	0.260072469711304	0.255396157503128	0.262175112962723	0.260978609323502	0.268331140279770	0.259336560964584	0.265603184700012	0.243266314268112	0.256579965353012	0.264043867588043	0.269500613212585	0.264578491449356	0.261761426925659	0.258742272853851	0.251923561096191	0.265238016843796	0.243931397795677	0.254653900861740	0.251450210809708	0.258862406015396	0.257222771644592	0.255167841911316	0.261854499578476	0.245933011174202	0.255459010601044
844	0.480115652084351	0.480320096015930	0.444329082965851	0.344784200191498	0.376151412725449	0.334515124559402	0.303475677967072	0.309221178293228	0.284537434577942	0.312005639076233	0.305689722299576	0.310583174228668	0.285622566938400	0.302700012922287	0.322194337844849	0.284163534641266	0.254462987184525	0.295567840337753	0.296234518289566	0.273698747158051	0.300276726484299	0.287331432104111	0.269744843244553	0.290969520807266	0.252159833908081	0.271441757678986	0.257921278476715	0.273359060287476	0.271695554256439	0.272498279809952	0.272881716489792	0.255575180053711	0.261121004819870	0.261414557695389	0.273504644632340	0.270413100719452	0.274971663951874	0.268048703670502	0.267762303352356	0.255317419767380	0.240512087941170	0.260928481817246	0.251786738634110	0.263409018516541	0.248018965125084	0.251424759626389	0.246563896536827	0.254265695810318	0.254756540060043
844125000000000	0.473750382661819	0.466194182634354	0.450384080410004	0.391658425331116	0.403473258018494	0.366373240947723	0.317957192659378	0.331791162490845	0.319848239421845	0.323264360427856	0.320488661527634	0.329433113336563	0.307510733604431	0.321180790662766	0.348368972539902	0.301739782094955	0.261059731245041	0.319379657506943	0.312492519617081	0.293532013893127	0.313887119293213	0.293544739484787	0.279245376586914	0.303486824035645	0.255984872579575	0.273872196674347	0.261013597249985	0.283421277999878	0.275740146636963	0.280174583196640	0.270499020814896	0.262231588363647	0.260284870862961	0.261969864368439	0.267284989356995	0.265998572111130	0.272037625312805	0.270038396120071	0.271277070045471	0.258562475442886	0.244983911514282	0.260993719100952	0.252532958984375	0.267768681049347	0.253671407699585	0.257132858037949	0.246804147958756	0.255619734525681	0.262772589921951
844250000000000	0.454805791378021	0.431320935487747	0.453614830970764	0.451490700244904	0.431279569864273	0.405380189418793	0.341168373823166	0.357607781887054	0.369166433811188	0.334051340818405	0.346917092800140	0.348267138004303	0.338297218084335	0.342756330966949	0.391025155782700	0.338040262460709	0.269785404205322	0.357179760932922	0.339318722486496	0.336048960685730	0.331213563680649	0.299548000097275	0.291812807321548	0.317998588085175	0.266965150833130	0.275050401687622	0.270358204841614	0.293827950954437	0.280589073896408	0.286800801753998	0.265349388122559	0.267867326736450	0.258382678031921	0.264077305793762	0.254575937986374	0.256832152605057	0.265491783618927	0.271137863397598	0.273220628499985	0.268106788396835	0.256102621555328	0.260818690061569	0.254237830638886	0.273561120033264	0.265472710132599	0.272491902112961	0.248553574085236	0.256293565034866	0.279719531536102
844375000000000	0.435344874858856	0.408728688955307	0.450672864913940	0.463032633066177	0.438402205705643	0.431811809539795	0.367678731679916	0.386614590883255	0.397988677024841	0.352274358272553	0.375323235988617	0.373728156089783	0.364582419395447	0.373272299766541	0.423144191503525	0.371419459581375	0.280056864023209	0.384235888719559	0.371510952711105	0.369706630706787	0.355943471193314	0.312969863414764	0.297533661127090	0.339987784624100	0.278596222400665	0.278830915689468	0.282671064138413	0.305404096841812	0.283871561288834	0.295470774173737	0.268428206443787	0.276917576789856	0.259825825691223	0.269196689128876	0.254186928272247	0.260594338178635	0.265981048345566	0.273685246706009	0.275137126445770	0.278583496809006	0.264480650424957	0.262355715036392	0.258079588413239	0.287056952714920	0.266007304191589	0.287864446640015	0.251233011484146	0.258515536785126	0.285813510417938
844500000000000	0.412575215101242	0.394662439823151	0.426885694265366	0.453853517770767	0.439654409885407	0.452598124742508	0.401477992534637	0.423509359359741	0.416494131088257	0.385671079158783	0.409695297479630	0.411586344242096	0.389477819204330	0.422038376331329	0.451058715581894	0.405786722898483	0.292512089014053	0.403878182172775	0.416171938180923	0.397390425205231	0.395532011985779	0.346804112195969	0.299448549747467	0.377424329519272	0.291695058345795	0.291438907384872	0.302317351102829	0.318031191825867	0.285672694444656	0.306539356708527	0.298007011413574	0.291973501443863	0.274300187826157	0.287043452262878	0.272708296775818	0.298467636108398	0.280890613794327	0.279892176389694	0.276698797941208	0.291410267353058	0.270263552665710	0.274536490440369	0.270364582538605	0.323796600103378	0.252583861351013	0.304553657770157	0.256601452827454	0.266317576169968	0.287073671817780
844625000000000	0.394567787647247	0.380821347236633	0.401175677776337	0.442119032144547	0.440010815858841	0.461260139942169	0.427935034036636	0.441381543874741	0.426377356052399	0.416237175464630	0.434714794158936	0.433084696531296	0.404293477535248	0.448898762464523	0.463258594274521	0.428845167160034	0.308365166187286	0.420972317457199	0.443466722965241	0.421574562788010	0.427329629659653	0.380352765321732	0.302756488323212	0.401949763298035	0.310389071702957	0.309850484132767	0.326763242483139	0.333649575710297	0.288882762193680	0.321306496858597	0.330445855855942	0.311151206493378	0.295377701520920	0.310057312250137	0.296119153499603	0.329631209373474	0.300986379384995	0.290226459503174	0.279348820447922	0.305957823991776	0.278266042470932	0.292446851730347	0.287766605615616	0.351556777954102	0.244333148002625	0.322163313627243	0.263534724712372	0.278437882661819	0.289099156856537
844750000000000	0.382554858922958	0.360990494489670	0.378627985715866	0.430233418941498	0.420599997043610	0.444808810949326	0.445349782705307	0.437609821557999	0.430463314056397	0.440763413906097	0.448866963386536	0.436597883701324	0.410116165876389	0.451383292675018	0.460495620965958	0.440562129020691	0.330844432115555	0.439809530973434	0.450914710760117	0.446444481611252	0.447108775377274	0.409256964921951	0.334905743598938	0.409531414508820	0.356735855340958	0.345903545618057	0.363626182079315	0.356954634189606	0.318868130445480	0.344953656196594	0.353464514017105	0.338119804859161	0.330114126205444	0.337182641029358	0.319614350795746	0.338597953319550	0.325765609741211	0.323296993970871	0.292080104351044	0.321511745452881	0.294619530439377	0.321277052164078	0.316509276628494	0.359446316957474	0.266761511564255	0.339677512645721	0.272381305694580	0.305696874856949	0.300392091274262
844875000000000	0.374413937330246	0.344839870929718	0.361651599407196	0.416456758975983	0.390064924955368	0.415760636329651	0.456537723541260	0.428814142942429	0.432698041200638	0.457939475774765	0.457532972097397	0.438356041908264	0.413335770368576	0.452583789825439	0.453465282917023	0.447469174861908	0.359255373477936	0.453746914863586	0.454861491918564	0.464584767818451	0.459758132696152	0.430335253477097	0.385206460952759	0.413655579090118	0.406770825386047	0.385909736156464	0.399318069219589	0.384028226137161	0.367135375738144	0.375748872756958	0.376044809818268	0.368845820426941	0.370315998792648	0.368039131164551	0.346032410860062	0.345948100090027	0.354274392127991	0.368585675954819	0.314673155546188	0.339377582073212	0.318745613098145	0.356878250837326	0.349965661764145	0.365714520215988	0.307096242904663	0.358299106359482	0.283067256212235	0.339854925870895	0.321390837430954
845	0.372094094753265	0.349860638380051	0.361552149057388	0.398424655199051	0.374156951904297	0.392089635133743	0.443993359804153	0.408595055341721	0.425905585289001	0.447596460580826	0.450376123189926	0.429171353578568	0.412397027015686	0.436229526996613	0.425448119640350	0.436330556869507	0.396284580230713	0.443727642297745	0.440262198448181	0.455404847860336	0.451518535614014	0.432241410017014	0.421358972787857	0.408211588859558	0.420225292444229	0.403373003005981	0.412137657403946	0.410002380609512	0.405492365360260	0.413279294967651	0.405795484781265	0.396517693996429	0.397061854600906	0.400147825479507	0.377862662076950	0.366998553276062	0.381912857294083	0.399559915065765	0.345866143703461	0.364823490381241	0.353100955486298	0.388012379407883	0.371665269136429	0.383172214031220	0.339989364147186	0.382413268089294	0.294173210859299	0.360388249158859	0.354851961135864
845125000000000	0.370950877666473	0.377635926008225	0.368701040744782	0.376177668571472	0.362848907709122	0.369245976209641	0.398360192775726	0.369203835725784	0.398446917533875	0.405379414558411	0.419449627399445	0.395252764225006	0.407101780176163	0.380242973566055	0.357072383165360	0.395220935344696	0.442656844854355	0.402161389589310	0.388862043619156	0.414186239242554	0.416728824377060	0.431878626346588	0.453088194131851	0.386443555355072	0.426216632127762	0.414170324802399	0.419228464365006	0.436293184757233	0.441597938537598	0.458535373210907	0.441355288028717	0.423352628946304	0.418659657239914	0.434231877326965	0.414869606494904	0.405126422643662	0.410025447607040	0.425481557846069	0.389088779687881	0.398061066865921	0.400590956211090	0.418033540248871	0.387910544872284	0.414092361927032	0.371644586324692	0.411507576704025	0.306184560060501	0.375178456306458	0.406108140945435
845250000000000	0.372701108455658	0.411017507314682	0.380285948514938	0.368858546018600	0.360728740692139	0.358602225780487	0.376409977674484	0.354566365480423	0.370663672685623	0.377916753292084	0.388866811990738	0.369942903518677	0.399805724620819	0.351240932941437	0.330939114093781	0.369938135147095	0.457225084304810	0.369993031024933	0.360144019126892	0.377779930830002	0.388275712728500	0.429406821727753	0.462000817060471	0.367684304714203	0.427452951669693	0.417847365140915	0.420670807361603	0.443453192710876	0.451586961746216	0.471903115510941	0.452148616313934	0.431557208299637	0.423745632171631	0.444889962673187	0.427058339118958	0.418035924434662	0.418408244848251	0.432103753089905	0.404155850410461	0.411855250597000	0.422639816999435	0.427235752344131	0.404568731784821	0.425316870212555	0.398660928010941	0.423504590988159	0.319235652685165	0.389166742563248	0.424142628908157
845375000000000	0.413071662187576	0.450504213571548	0.408719956874847	0.372985094785690	0.383042544126511	0.354700028896332	0.373388469219208	0.355528205633163	0.339933693408966	0.365328669548035	0.356354773044586	0.353510648012161	0.386571645736694	0.343666434288025	0.335065662860870	0.360765337944031	0.435760140419006	0.347661733627319	0.351232975721359	0.345895588397980	0.366475075483322	0.397217780351639	0.445306032896042	0.351938635110855	0.421805262565613	0.418655663728714	0.412113785743713	0.420481473207474	0.426686018705368	0.438541412353516	0.431652694940567	0.426381319761276	0.399828791618347	0.437283635139465	0.424981951713562	0.398577392101288	0.406775623559952	0.409630864858627	0.404124826192856	0.414482980966568	0.428859472274780	0.422016113996506	0.426386892795563	0.424091696739197	0.425366193056107	0.425958871841431	0.333675026893616	0.405814588069916	0.419365316629410
845500000000000	0.477168917655945	0.500687956809998	0.449750810861588	0.381386995315552	0.417609512805939	0.352929115295410	0.370786994695663	0.357435941696167	0.320215791463852	0.357709616422653	0.335742682218552	0.344547897577286	0.373861014842987	0.340258270502090	0.342959195375443	0.353980034589767	0.407055646181107	0.335239887237549	0.346158921718597	0.326857089996338	0.353983223438263	0.364177495241165	0.418800443410873	0.342660069465637	0.411656349897385	0.418995380401611	0.397184371948242	0.389119803905487	0.395123094320297	0.397058665752411	0.401842355728149	0.416288882493973	0.370737671852112	0.423551529645920	0.420568972826004	0.373610407114029	0.388860464096069	0.379118055105209	0.404051631689072	0.415601521730423	0.431620061397553	0.412251442670822	0.440288454294205	0.421376466751099	0.441072881221771	0.427007436752319	0.348995864391327	0.416057378053665	0.410970568656921
845625000000000	0.550977528095245	0.573926985263825	0.500817656517029	0.405801832675934	0.451456487178803	0.363333404064178	0.364067703485489	0.361387461423874	0.324294626712799	0.354115277528763	0.337585180997849	0.346624314785004	0.366860896348953	0.341198623180389	0.358388215303421	0.346232891082764	0.385823816061020	0.337390273809433	0.343426167964935	0.328629612922668	0.354103356599808	0.355815380811691	0.382501572370529	0.342593222856522	0.392387151718140	0.398203492164612	0.368870496749878	0.362072438001633	0.375756025314331	0.373174458742142	0.370571374893189	0.386490494012833	0.355054825544357	0.397899568080902	0.395952850580215	0.356031000614166	0.366455167531967	0.353253692388535	0.397540777921677	0.397379279136658	0.407314985990524	0.390174716711044	0.422751992940903	0.393149316310883	0.427704334259033	0.404255270957947	0.368029594421387	0.399433404207230	0.397452473640442
845750000000000	0.640772104263306	0.664324581623077	0.566051006317139	0.455088198184967	0.492450773715973	0.394479483366013	0.355840861797333	0.369910269975662	0.338399857282639	0.351855099201202	0.345259130001068	0.354152679443359	0.361895024776459	0.344718962907791	0.386760175228119	0.339564532041550	0.366855353116989	0.345333933830261	0.341665595769882	0.335889071226120	0.355516254901886	0.351073861122131	0.341402292251587	0.343103975057602	0.364696204662323	0.354485213756561	0.332093477249146	0.337628155946732	0.359883069992065	0.354234606027603	0.339516013860703	0.339520782232285	0.343094438314438	0.360086739063263	0.351492345333099	0.341566950082779	0.342240810394287	0.330068767070770	0.381163448095322	0.358905345201492	0.356693685054779	0.356446266174316	0.380748152732849	0.340613871812820	0.393543094396591	0.355034947395325	0.386677443981171	0.361602276563644	0.377942234277725
845875000000000	0.722611844539642	0.733018517494202	0.638838112354279	0.509350001811981	0.549810409545898	0.438936799764633	0.358766108751297	0.386998862028122	0.360647618770599	0.356945872306824	0.361411333084106	0.369384407997131	0.365306377410889	0.354933917522430	0.423787802457809	0.342904299497604	0.355147927999496	0.360736697912216	0.345611572265625	0.350287854671478	0.360858440399170	0.352776348590851	0.332213580608368	0.347816050052643	0.349160552024841	0.339477837085724	0.324949353933334	0.334908932447433	0.348789036273956	0.341238379478455	0.333428412675858	0.322810888290405	0.335864394903183	0.334662318229675	0.335784047842026	0.338905811309814	0.337385505437851	0.326382160186768	0.366413801908493	0.345322787761688	0.341009259223938	0.338452339172363	0.352307766675949	0.330306649208069	0.364751875400543	0.334110200405121	0.388747483491898	0.341304421424866	0.361408948898315
846	0.807928204536438	0.793254971504211	0.731615185737610	0.574916660785675	0.639733076095581	0.518355727195740	0.393928945064545	0.433384627103806	0.406876653432846	0.397545546293259	0.408801108598709	0.413354068994522	0.396412670612335	0.396064221858978	0.478786259889603	0.378181695938110	0.346536010503769	0.402794629335403	0.378657430410385	0.390906631946564	0.387559711933136	0.370643794536591	0.331694900989532	0.378206342458725	0.339186638593674	0.335202515125275	0.331011503934860	0.349359452724457	0.339651256799698	0.330676585435867	0.334673464298248	0.317237228155136	0.330555647611618	0.314964324235916	0.330811828374863	0.339541465044022	0.338400632143021	0.332208812236786	0.351243317127228	0.341197818517685	0.337637692689896	0.327590614557266	0.330314606428146	0.342271834611893	0.337103098630905	0.325153023004532	0.376769572496414	0.329333662986755	0.345260739326477
846125000000000	0.846581935882568	0.818984091281891	0.776384353637695	0.641737878322601	0.700892329216003	0.598672032356262	0.443004488945007	0.493541479110718	0.464328616857529	0.452116012573242	0.463215619325638	0.470222890377045	0.435596257448196	0.449271887540817	0.540768146514893	0.429134756326675	0.343105554580689	0.455824106931686	0.428380548954010	0.443420559167862	0.427308946847916	0.392929732799530	0.331553280353546	0.421288967132568	0.335270911455154	0.333764940500259	0.340863674879074	0.366224467754364	0.335902601480484	0.326369434595108	0.336893051862717	0.315365284681320	0.328476846218109	0.306768476963043	0.329127639532089	0.340762645006180	0.340183496475220	0.339066535234451	0.342106342315674	0.339786499738693	0.336514383554459	0.323390066623688	0.320976346731186	0.356102585792542	0.321601659059525	0.321917474269867	0.361607044935226	0.324631124734879	0.338029921054840
846250000000000	0.799892246723175	0.748396694660187	0.752730071544647	0.719696879386902	0.724896669387817	0.676114737987518	0.509462952613831	0.577753543853760	0.533666193485260	0.517703354358673	0.509910881519318	0.540558934211731	0.476318448781967	0.509976863861084	0.614092290401459	0.507575929164887	0.349619597196579	0.517553806304932	0.521424949169159	0.508217096328735	0.496699839830399	0.411891847848892	0.339359283447266	0.482858717441559	0.344644188880920	0.344418227672577	0.360971391201019	0.378132373094559	0.344851016998291	0.335699737071991	0.343236029148102	0.336609840393066	0.336423695087433	0.319980293512344	0.342309206724167	0.347213834524155	0.344672024250031	0.343780189752579	0.338828653097153	0.345866143703461	0.337626576423645	0.334819823503494	0.322390854358673	0.365788489580154	0.317113131284714	0.335467427968979	0.341734021902084	0.327725857496262	0.341920197010040
846375000000000	0.712425529956818	0.630133867263794	0.703934550285339	0.780650138854981	0.738432347774506	0.735982000827789	0.589142024517059	0.664493262767792	0.610749363899231	0.594767451286316	0.561762869358063	0.620836257934570	0.520233988761902	0.580643832683563	0.683341562747955	0.602001368999481	0.364882349967957	0.587098240852356	0.630106091499329	0.582637548446655	0.583872258663178	0.436192929744720	0.357483685016632	0.558271169662476	0.365837812423706	0.366420954465866	0.392234414815903	0.392822325229645	0.364969879388809	0.356303066015244	0.355813801288605	0.376603305339813	0.354528188705444	0.348512172698975	0.368886411190033	0.361020714044571	0.353789091110230	0.349932253360748	0.337043434381485	0.359905362129211	0.340558201074600	0.357427984476090	0.326087802648544	0.377448976039887	0.314758270978928	0.363300800323486	0.324626356363297	0.335492074489594	0.350900441408157
846500000000000	0.624846637248993	0.546276628971100	0.638629615306854	0.773929297924042	0.722016751766205	0.748138129711151	0.668213248252869	0.713401675224304	0.687523782253265	0.678429782390595	0.643751502037048	0.701850950717926	0.559919595718384	0.663207650184631	0.723552227020264	0.682967603206635	0.393489003181458	0.660769224166870	0.694785654544830	0.659726262092590	0.659800231456757	0.489577203989029	0.390910595655441	0.633741736412048	0.400782674551010	0.392028361558914	0.429752111434937	0.431122034788132	0.397045135498047	0.386910557746887	0.381720334291458	0.412493288516998	0.384829372167587	0.388977408409119	0.397792190313339	0.388173878192902	0.378818124532700	0.373021692037582	0.340481013059616	0.384391009807587	0.352833628654480	0.380285143852234	0.340293258428574	0.403010249137878	0.324974030256271	0.395919442176819	0.324443370103836	0.357239425182343	0.366060584783554
846625000000000	0.525923073291779	0.472785383462906	0.545064210891724	0.722648501396179	0.655000627040863	0.752691924571991	0.749982178211212	0.748854935169220	0.766029417514801	0.769618928432465	0.755539178848267	0.785768747329712	0.597404658794403	0.757284641265869	0.752979815006256	0.759485960006714	0.452301383018494	0.739221513271332	0.743680596351624	0.740972518920898	0.732742488384247	0.586897790431976	0.457453399896622	0.712499499320984	0.464930862188339	0.427718669176102	0.479050397872925	0.511637210845947	0.454966485500336	0.439235925674439	0.436853229999542	0.450785040855408	0.441823095083237	0.453820884227753	0.435330539941788	0.444765061140060	0.440294831991196	0.434639990329742	0.357057243585587	0.432514280080795	0.391819119453430	0.408147931098938	0.383449077606201	0.454166948795319	0.367680341005325	0.440901041030884	0.331266880035400	0.413171082735062	0.395959198474884
846750000000000	0.469984233379364	0.450800955295563	0.482562780380249	0.658224999904633	0.589142739772797	0.747262179851532	0.772795557975769	0.756062626838684	0.787409186363220	0.796392619609833	0.791576325893402	0.808423042297363	0.633208751678467	0.786096513271332	0.755258321762085	0.781236529350281	0.522562623023987	0.762131929397583	0.756572604179382	0.765135943889618	0.753216147422791	0.655810475349426	0.530818104743958	0.736129939556122	0.537782430648804	0.477395653724670	0.539370357990265	0.587237417697907	0.523331940174103	0.502505004405975	0.503132700920105	0.501672089099884	0.509217917919159	0.523140192031860	0.486980527639389	0.511115312576294	0.506879806518555	0.502665698528290	0.384238272905350	0.491377562284470	0.442517608404160	0.450166106224060	0.436909735202789	0.517679452896118	0.418475061655045	0.497012495994568	0.342844635248184	0.475584954023361	0.436269313097000
846875000000000	0.440844565629959	0.452710300683975	0.442523181438446	0.555895686149597	0.519668400287628	0.640487253665924	0.722724854946137	0.708982348442078	0.732001841068268	0.755405545234680	0.760789036750794	0.744386315345764	0.674513280391693	0.757789850234985	0.657776296138763	0.751586854457855	0.622437655925751	0.727397143840790	0.737680494785309	0.737810969352722	0.717924416065216	0.702028393745422	0.620465457439423	0.714400172233582	0.638009071350098	0.568412184715271	0.631171286106110	0.664840877056122	0.618627786636353	0.594500899314880	0.600691080093384	0.584613680839539	0.602032423019409	0.603597283363342	0.579627931118012	0.599547147750855	0.583948612213135	0.581682085990906	0.454056382179260	0.573183119297028	0.520529985427856	0.537069618701935	0.510164618492127	0.615131258964539	0.481608897447586	0.582748889923096	0.374897629022598	0.549562215805054	0.500974357128143
847	0.426807731389999	0.456894934177399	0.421889603137970	0.477039217948914	0.475399583578110	0.518250703811646	0.648740410804749	0.639654278755188	0.649494588375092	0.690182566642761	0.709851920604706	0.652267098426819	0.699566960334778	0.708867013454437	0.543398201465607	0.701940894126892	0.703550279140472	0.669654846191406	0.702828705310822	0.689398884773254	0.660316526889801	0.726427316665649	0.693819820880890	0.675866544246674	0.707109689712524	0.651108801364899	0.702500164508820	0.711836814880371	0.695944726467133	0.669876754283905	0.674663662910461	0.665891766548157	0.680425822734833	0.670525908470154	0.663153529167175	0.677206277847290	0.649185061454773	0.653871715068817	0.540313899517059	0.653271079063416	0.602525711059570	0.625097990036011	0.589423656463623	0.693567633628845	0.551465988159180	0.655231297016144	0.418528378009796	0.617390632629395	0.574779033660889
847125000000000	0.446080923080444	0.492981404066086	0.448205858469009	0.460293531417847	0.472203820943832	0.457999169826508	0.569032728672028	0.563556909561157	0.553382515907288	0.601996600627899	0.634962141513825	0.558291077613831	0.679413914680481	0.620532274246216	0.481109291315079	0.626771867275238	0.735332846641541	0.577895998954773	0.625530004501343	0.587711572647095	0.572223663330078	0.698224902153015	0.730405092239380	0.603021323680878	0.714259326457977	0.691986858844757	0.723441600799561	0.708598136901856	0.727447271347046	0.700419783592224	0.692433953285217	0.725419402122498	0.718941211700440	0.709372997283936	0.704338729381561	0.722603082656860	0.687754511833191	0.707800209522247	0.627721786499023	0.716876685619354	0.674199819564819	0.683616816997528	0.670921325683594	0.719834566116333	0.632178485393524	0.687853991985321	0.465747892856598	0.667728722095490	0.654407918453217
847250000000000	0.497164428234100	0.566159963607788	0.510644376277924	0.451326012611389	0.470926165580750	0.415534704923630	0.485127657651901	0.484803080558777	0.453353106975555	0.498318791389465	0.539583563804627	0.464192569255829	0.626743972301483	0.503661751747131	0.435520678758621	0.528696358203888	0.755116760730743	0.463859230279923	0.508890151977539	0.452407181262970	0.466818690299988	0.626939773559570	0.754734873771668	0.499932199716568	0.717464625835419	0.719608604907990	0.735524535179138	0.695248663425446	0.747253477573395	0.719622969627380	0.702206611633301	0.771739065647125	0.744585931301117	0.736451327800751	0.732109248638153	0.754656851291657	0.714883029460907	0.749367237091065	0.708843171596527	0.767770051956177	0.734597742557526	0.728005707263947	0.744402945041657	0.735534071922302	0.708682417869568	0.709053993225098	0.518854498863220	0.706474721431732	0.728540301322937
847375000000000	0.555025339126587	0.611506700515747	0.557929098606110	0.454124003648758	0.477612823247910	0.412323832511902	0.445368885993958	0.456702411174774	0.427703529596329	0.450553536415100	0.481642335653305	0.429286688566208	0.571805238723755	0.454920351505280	0.432079911231995	0.465583205223084	0.741663813591003	0.419439285993576	0.440752267837524	0.419639766216278	0.433721125125885	0.559612512588501	0.741856396198273	0.440247893333435	0.700667977333069	0.710679292678833	0.717422425746918	0.661550462245941	0.738910436630249	0.708846330642700	0.691231846809387	0.763078689575195	0.731868922710419	0.726815521717072	0.721665918827057	0.742493629455566	0.704546332359314	0.739559590816498	0.722439229488373	0.761135876178742	0.739435493946075	0.726583242416382	0.749705314636231	0.721692979335785	0.718416869640350	0.705455660820007	0.567419350147247	0.704620301723480	0.736830830574036
847500000000000	0.633879363536835	0.644014775753021	0.599807262420654	0.482156246900558	0.521409869194031	0.440211296081543	0.422754377126694	0.445279777050018	0.422464013099670	0.424629509449005	0.440295606851578	0.414167940616608	0.503354668617249	0.431872248649597	0.461138427257538	0.418047845363617	0.636772871017456	0.400006204843521	0.394362539052963	0.415467083454132	0.423409909009933	0.485225528478622	0.636902511119843	0.399847894906998	0.594723641872406	0.624936461448669	0.596278965473175	0.557590961456299	0.663345992565155	0.621335864067078	0.613072395324707	0.656999886035919	0.626916646957398	0.637372612953186	0.626788556575775	0.634342372417450	0.610586285591126	0.634390115737915	0.710740566253662	0.661059617996216	0.697102308273315	0.665929198265076	0.694102227687836	0.620069324970245	0.685694038867950	0.656891644001007	0.616740703582764	0.647645711898804	0.697892248630524
847625000000000	0.671577632427216	0.656784236431122	0.617562472820282	0.517535507678986	0.567233145236969	0.479366242885590	0.414734363555908	0.441644102334976	0.421086877584457	0.415408194065094	0.424291402101517	0.409225910902023	0.471345424652100	0.423930197954178	0.496069759130478	0.399469196796417	0.530523777008057	0.393470704555512	0.376709908246994	0.414299994707108	0.420129030942917	0.446003735065460	0.536379873752594	0.384494423866272	0.498687148094177	0.536243796348572	0.491753071546555	0.476641446352005	0.576339125633240	0.532580256462097	0.535744965076447	0.548858940601349	0.527769505977631	0.546860516071320	0.530877768993378	0.534828484058380	0.515775740146637	0.537072777748108	0.690139591693878	0.554733335971832	0.638722717761993	0.593152403831482	0.624541103839874	0.522026419639587	0.638429105281830	0.592571675777435	0.642605066299439	0.580191135406494	0.643045783042908
847750000000000	0.661533772945404	0.631492674350739	0.611732661724091	0.565844118595123	0.607069075107575	0.546358525753021	0.441626578569412	0.476620763540268	0.462711244821548	0.434718757867813	0.440964668989182	0.442413389682770	0.475613594055176	0.449606031179428	0.530694782733917	0.440043419599533	0.445066571235657	0.421794146299362	0.423972368240356	0.434922426939011	0.437131702899933	0.438252627849579	0.465938806533814	0.419280976057053	0.440340965986252	0.461214810609818	0.436399787664413	0.439771354198456	0.481404453516006	0.460972964763641	0.478724211454392	0.460527449846268	0.462289601564407	0.474228531122208	0.454112857580185	0.477567493915558	0.440222442150116	0.478386104106903	0.614028632640839	0.458867102861404	0.546064913272858	0.508268833160400	0.539719581604004	0.452058732509613	0.552330732345581	0.494586825370789	0.649087250232697	0.507848799228668	0.550529599189758
847875000000000	0.638401329517365	0.583607316017151	0.598474740982056	0.606616377830505	0.635903298854828	0.612654745578766	0.491931259632111	0.537578761577606	0.528554737567902	0.473039180040360	0.475335955619812	0.501059472560883	0.484895348548889	0.496087253093720	0.566132903099060	0.509779572486877	0.384836524724960	0.475174456834793	0.498935341835022	0.475502222776413	0.471744805574417	0.434429168701172	0.418529957532883	0.481208741664887	0.402813732624054	0.407413631677628	0.402216255664825	0.418201416730881	0.407062798738480	0.410451084375381	0.437906563282013	0.397942543029785	0.417439252138138	0.423078954219818	0.400099277496338	0.435901761054993	0.387140452861786	0.437075197696686	0.511347651481628	0.388594746589661	0.453117609024048	0.436830163002014	0.460600614547730	0.404685676097870	0.462874323129654	0.406988024711609	0.652349054813385	0.443881183862686	0.456138342618942
848	0.580526113510132	0.528375744819641	0.571732044219971	0.609320521354675	0.622484624385834	0.632955729961395	0.551509737968445	0.594644844532013	0.571837782859802	0.528393268585205	0.532191216945648	0.558579862117767	0.501291811466217	0.545494556427002	0.599328339099884	0.572035133838654	0.386039406061173	0.539991736412048	0.548742830753326	0.532446622848511	0.526448130607605	0.441764205694199	0.416643708944321	0.541176259517670	0.403684079647064	0.407494783401489	0.405719101428986	0.421381235122681	0.402782708406448	0.408925205469131	0.429169744253159	0.397235274314880	0.408786773681641	0.419119477272034	0.397827178239822	0.413239508867264	0.385878711938858	0.421406716108322	0.445141345262527	0.385686188936234	0.416242748498917	0.421702653169632	0.425782263278961	0.408489227294922	0.428791850805283	0.394583702087402	0.632729768753052	0.416755080223084	0.419130623340607
848125000000000	0.465539455413818	0.459644377231598	0.518427312374115	0.606088161468506	0.566587984561920	0.643530249595642	0.624696314334869	0.654477119445801	0.607860624790192	0.605859875679016	0.618739902973175	0.620808362960815	0.529918313026428	0.601925790309906	0.631049573421478	0.635266005992889	0.410046130418777	0.620953977108002	0.590479314327240	0.610669791698456	0.607443034648895	0.471039146184921	0.424573808908463	0.606193125247955	0.419743180274963	0.425277888774872	0.430313766002655	0.441224038600922	0.410661101341248	0.419646143913269	0.425444155931473	0.414412945508957	0.405338823795319	0.419257104396820	0.406658649444580	0.397528052330017	0.398423045873642	0.412202119827271	0.391722857952118	0.397349834442139	0.394003719091415	0.415474236011505	0.403666585683823	0.437018722295761	0.408669024705887	0.391337811946869	0.562991201877594	0.399882107973099	0.396943330764771
848250000000000	0.404620438814163	0.419172763824463	0.465089172124863	0.596932113170624	0.514007985591888	0.641473770141602	0.646928846836090	0.669204473495483	0.617762207984924	0.630201518535614	0.646032333374023	0.637965381145477	0.552663326263428	0.618849694728851	0.635531783103943	0.652806460857391	0.443762660026550	0.645504891872406	0.601770699024200	0.635398864746094	0.632538855075836	0.507346808910370	0.440591573715210	0.637178540229797	0.447576552629471	0.451072245836258	0.465847343206406	0.472757548093796	0.426122754812241	0.439309924840927	0.428587406873703	0.438576430082321	0.409688144922256	0.425360620021820	0.424903184175491	0.398948907852173	0.419469535350800	0.414492517709732	0.379188865423203	0.417724072933197	0.392364889383316	0.417081266641617	0.401418328285217	0.470475077629089	0.404567927122116	0.394976705312729	0.499197095632553	0.400682449340820	0.393892347812653
848375000000000	0.379849165678024	0.397169262170792	0.403717488050461	0.540535032749176	0.467043042182922	0.578102111816406	0.640332102775574	0.625934958457947	0.616947531700134	0.624397158622742	0.633423507213593	0.615958631038666	0.571637332439423	0.615407347679138	0.573155224323273	0.636461734771729	0.506696820259094	0.635912001132965	0.597322762012482	0.633787095546722	0.616463005542755	0.565480530261993	0.500940144062042	0.649936914443970	0.526830792427063	0.501460433006287	0.538516700267792	0.550849497318268	0.481881797313690	0.501509785652161	0.484293133020401	0.481641530990601	0.478880941867828	0.503889262676239	0.496187508106232	0.472393959760666	0.474705070257187	0.475367754697800	0.409042149782181	0.476147413253784	0.445161253213882	0.460236251354218	0.446668833494186	0.512693703174591	0.417750328779221	0.455466896295548	0.436693340539932	0.467321485280991	0.429129987955093
848500000000000	0.368716955184937	0.385084748268127	0.367006480693817	0.474252402782440	0.425967633724213	0.498512119054794	0.627173602581024	0.565952360630035	0.615142405033112	0.612703979015350	0.610065162181854	0.580845177173615	0.581860303878784	0.608174145221710	0.500463604927063	0.607738971710205	0.566691398620606	0.617415368556976	0.588257372379303	0.630263507366180	0.588726699352264	0.603993475437164	0.562716007232666	0.655532062053680	0.600874900817871	0.554736495018005	0.596221685409546	0.607491493225098	0.546325087547302	0.565207719802856	0.555456519126892	0.532955765724182	0.557479560375214	0.588656723499298	0.567609429359436	0.558042049407959	0.541873931884766	0.545188307762146	0.454150259494782	0.541801571846008	0.510253727436066	0.519900679588318	0.504056334495544	0.557215452194214	0.442263841629028	0.531493544578552	0.400577425956726	0.541638433933258	0.481792688369751
848625000000000	0.371162474155426	0.381087869405746	0.370638221502304	0.425895243883133	0.390557378530502	0.434792757034302	0.573861718177795	0.508689701557159	0.572108268737793	0.559603810310364	0.543657660484314	0.529442608356476	0.579117953777313	0.556049227714539	0.458771646022797	0.549509763717651	0.603289425373077	0.554065048694611	0.543866038322449	0.578935027122498	0.536911308765411	0.601203441619873	0.595315515995026	0.599064171314240	0.632169663906097	0.597877979278565	0.609726250171661	0.606037199497223	0.597842991352081	0.601613938808441	0.615469336509705	0.592861294746399	0.602594077587128	0.628795742988586	0.601735651493073	0.611975252628326	0.611338794231415	0.586678206920624	0.514667510986328	0.594391942024231	0.559449374675751	0.583537340164185	0.550023615360260	0.604161381721497	0.517675518989563	0.592495322227478	0.414290457963944	0.581477582454681	0.552626669406891
848750000000000	0.377735376358032	0.378814965486527	0.377838790416718	0.387364000082016	0.362923681735992	0.381523817777634	0.482219904661179	0.450761973857880	0.485492825508118	0.469297647476196	0.448237657546997	0.466385126113892	0.570355713367462	0.463069230318069	0.426012992858887	0.466420918703079	0.629520535469055	0.455309391021729	0.465397030115128	0.477907985448837	0.464479774236679	0.591403007507324	0.618070065975189	0.486224740743637	0.652376055717468	0.632514178752899	0.617226779460907	0.599511325359345	0.639978110790253	0.627625465393066	0.666762948036194	0.649103164672852	0.635627985000610	0.656262338161469	0.624798893928528	0.652871727943420	0.674216508865356	0.617451131343842	0.580250859260559	0.637123644351959	0.599594056606293	0.643792033195496	0.589467346668243	0.645320296287537	0.622284173965454	0.643539011478424	0.449089705944061	0.609935462474823	0.626773476600647
848875000000000	0.385143607854843	0.380024194717407	0.377480804920197	0.381647944450378	0.359466195106506	0.375222206115723	0.424870550632477	0.412278473377228	0.434414863586426	0.421204626560211	0.416549026966095	0.430295467376709	0.547331452369690	0.418981045484543	0.405644327402115	0.412926852703095	0.622710585594177	0.411969810724258	0.417995363473892	0.417310386896133	0.415261805057526	0.567976236343384	0.614016711711884	0.433191299438477	0.640386223793030	0.625575363636017	0.608849525451660	0.581887304782867	0.639977335929871	0.624492645263672	0.662379443645477	0.642917752265930	0.631093323230743	0.651752352714539	0.619569718837738	0.648107111454010	0.673166334629059	0.616744637489319	0.599897921085358	0.631468832492828	0.604018151760101	0.647717297077179	0.600926578044891	0.637682974338532	0.639166653156281	0.644386291503906	0.489295572042465	0.610260069370270	0.634924709796906
849	0.394710987806320	0.390091985464096	0.369030386209488	0.383853226900101	0.365051805973053	0.386021107435226	0.381878644227982	0.381950229406357	0.400625169277191	0.390272557735443	0.407077908515930	0.407875865697861	0.479706734418869	0.395318001508713	0.390953570604324	0.372370153665543	0.561774075031281	0.390444397926331	0.384017884731293	0.374209463596344	0.375988334417343	0.501697540283203	0.569481432437897	0.407381027936935	0.558937072753906	0.557522594928742	0.554717421531677	0.525975525379181	0.599945664405823	0.582230210304260	0.591621696949005	0.558423936367035	0.576320827007294	0.600927412509918	0.568777322769165	0.585816562175751	0.608125567436218	0.583732962608337	0.606720626354218	0.562522649765015	0.590969383716583	0.610755681991577	0.605075418949127	0.559928357601166	0.624760687351227	0.600717365741730	0.543974220752716	0.585281193256378	0.606864631175995
849125000000000	0.409324586391449	0.406184524297714	0.365066915750504	0.387370377779007	0.374013751745224	0.391526371240616	0.365929305553436	0.370874494314194	0.378588229417801	0.379373431205750	0.396427780389786	0.389873981475830	0.424502998590469	0.382035374641418	0.383283585309982	0.355086654424667	0.496872484683991	0.378424346446991	0.369908690452576	0.356117695569992	0.359664291143417	0.438733160495758	0.513507604598999	0.384525448083878	0.482307404279709	0.492431670427322	0.493441224098206	0.466130554676056	0.549520075321198	0.528719425201416	0.519142508506775	0.479953348636627	0.515764594078064	0.538737893104553	0.507506668567658	0.520886361598969	0.536235868930817	0.540110230445862	0.607915580272675	0.493730813264847	0.569230794906616	0.562527418136597	0.605196356773377	0.488631308078766	0.601158082485199	0.546059370040894	0.570286512374878	0.549462795257568	0.568205356597900
849250000000000	0.443116664886475	0.442729234695435	0.399700731039047	0.394628256559372	0.395042717456818	0.377800613641739	0.365962713956833	0.376757651567459	0.362971425056458	0.384328961372376	0.375207096338272	0.371120333671570	0.391034722328186	0.374079793691635	0.379714727401733	0.352089792490006	0.438206493854523	0.370952457189560	0.367752730846405	0.353153467178345	0.357614934444428	0.384825378656387	0.434326559305191	0.355657875537872	0.427153021097183	0.448185175657272	0.423860996961594	0.401750862598419	0.485476911067963	0.451417505741119	0.460081934928894	0.426994711160660	0.458363533020020	0.462280839681625	0.426338374614716	0.466022342443466	0.464235544204712	0.474984318017960	0.550674438476563	0.439232766628265	0.504885315895081	0.492386311292648	0.534062385559082	0.444890767335892	0.537816584110260	0.472288966178894	0.573002517223358	0.484199255704880	0.507296681404114
849375000000000	0.487462610006332	0.494165182113647	0.456148684024811	0.406318157911301	0.423872143030167	0.362106651067734	0.366048634052277	0.386786431074142	0.353880584239960	0.391526371240616	0.358012706041336	0.358773261308670	0.370836317539215	0.369723320007324	0.377853929996491	0.350699961185455	0.389207303524017	0.366843402385712	0.366760671138763	0.351784288883209	0.356680959463120	0.348567873239517	0.367123454809189	0.335425257682800	0.387734740972519	0.411647588014603	0.370727330446243	0.354510664939880	0.421440899372101	0.385776877403259	0.410896599292755	0.387582778930664	0.406661838293076	0.391185879707336	0.362411350011826	0.419619888067246	0.404252886772156	0.411567240953445	0.466849744319916	0.396513700485230	0.427126765251160	0.425266742706299	0.437858045101166	0.409513920545578	0.457434296607971	0.406400114297867	0.574239611625671	0.414696961641312	0.441084027290344
849500000000000	0.524721741676331	0.548908293247223	0.501189947128296	0.423215806484222	0.448680788278580	0.373138636350632	0.366641342639923	0.395286977291107	0.354827314615250	0.395273447036743	0.357510715723038	0.361179023981094	0.371924638748169	0.370499789714813	0.382349610328674	0.354669779539108	0.363184630870819	0.367391556501389	0.370101213455200	0.354571133852005	0.358859181404114	0.349923491477966	0.354333281517029	0.337656795978546	0.375121980905533	0.382581114768982	0.365494132041931	0.350823253393173	0.378807008266449	0.375297784805298	0.379942268133163	0.368870496749878	0.371363759040833	0.354378610849381	0.358793169260025	0.392255097627640	0.380569159984589	0.383760124444962	0.416676312685013	0.377058357000351	0.383114933967590	0.397534430027008	0.398692756891251	0.378862679004669	0.396471560001373	0.386005997657776	0.558217883110046	0.376982778310776	0.394500941038132
849625000000000	0.561038970947266	0.609600543975830	0.545356929302216	0.449634671211243	0.473901540040970	0.413263380527496	0.368837058544159	0.404469281435013	0.360657155513763	0.397978335618973	0.359992057085037	0.372890442609787	0.379634380340576	0.374461650848389	0.398866176605225	0.368581712245941	0.345175594091415	0.370630264282227	0.381834089756012	0.364867240190506	0.367383599281311	0.361198127269745	0.348856657743454	0.349929869174957	0.368378818035126	0.358636438846588	0.364528328180313	0.350332409143448	0.345411896705627	0.371919065713882	0.356919616460800	0.357068389654160	0.343827933073044	0.328883379697800	0.359701693058014	0.372742474079132	0.366728037595749	0.366365283727646	0.377194404602051	0.364976227283478	0.350473225116730	0.380836457014084	0.374289035797119	0.352705568075180	0.343481868505478	0.375684440135956	0.507252097129822	0.349929064512253	0.356512308120728
849750000000000	0.608816981315613	0.653046786785126	0.594431638717651	0.486295551061630	0.512245833873749	0.454515397548676	0.374430626630783	0.418954789638519	0.371138632297516	0.401692003011704	0.366899102926254	0.389856487512589	0.388463467359543	0.380792707204819	0.420066982507706	0.384335309267044	0.341684699058533	0.377864271402359	0.395181953907013	0.377959728240967	0.380418002605438	0.371662884950638	0.348319649696350	0.365195810794830	0.363667547702789	0.350781887769699	0.361841738224030	0.350508213043213	0.335795193910599	0.364770174026489	0.352392911911011	0.347134262323380	0.337582021951675	0.326071083545685	0.359882265329361	0.358583122491837	0.354414403438568	0.351664960384369	0.354480445384979	0.354291111230850	0.334523886442184	0.364422529935837	0.353427141904831	0.346578180789948	0.331281989812851	0.361442357301712	0.461683392524719	0.341955184936523	0.347956866025925
849875000000000	0.686526179313660	0.687826871871948	0.659659445285797	0.549115896224976	0.586090266704559	0.497382432222366	0.400532066822052	0.446595638990402	0.400707900524139	0.406575113534927	0.402273535728455	0.421795725822449	0.398781061172485	0.395137399435043	0.451639473438263	0.402660191059113	0.348221004009247	0.406565576791763	0.410408914089203	0.396472334861755	0.407497972249985	0.379826098680496	0.354482024908066	0.386164307594299	0.359510749578476	0.348790615797043	0.352612465620041	0.353918790817261	0.334244638681412	0.346220970153809	0.361290425062180	0.336983740329742	0.341007679700851	0.354416012763977	0.358908504247665	0.346228927373886	0.341104745864868	0.336627334356308	0.339364051818848	0.342855751514435	0.325602501630783	0.345008552074432	0.331921637058258	0.349699139595032	0.340356916189194	0.337814301252365	0.422050297260284	0.340338617563248	0.354299843311310
850	0.732876181602478	0.704580545425415	0.696419715881348	0.602771520614624	0.639095902442932	0.542322635650635	0.435191333293915	0.481229424476624	0.439203321933746	0.415023148059845	0.447933763265610	0.460326969623566	0.412786036729813	0.416716903448105	0.490319460630417	0.426121979951859	0.357311844825745	0.443654477596283	0.431904077529907	0.423086911439896	0.443148493766785	0.391549438238144	0.363036662340164	0.414373964071274	0.357545733451843	0.348038017749786	0.346302121877670	0.360219597816467	0.333675831556320	0.334124505519867	0.372571408748627	0.331874698400497	0.346664100885391	0.375716269016266	0.358176618814468	0.340294063091278	0.334291577339172	0.329043298959732	0.332631260156631	0.337005227804184	0.321825206279755	0.334721177816391	0.321024090051651	0.354808211326599	0.347177237272263	0.323928654193878	0.386898607015610	0.339739561080933	0.360045373439789
850125000000000	0.717922866344452	0.686091065406799	0.694004416465759	0.629651784896851	0.651318013668060	0.590553343296051	0.467675507068634	0.522090852260590	0.479572296142578	0.460570394992828	0.489693373441696	0.500139832496643	0.435336112976074	0.451917111873627	0.539183437824249	0.458873480558395	0.365520387887955	0.477534860372543	0.475140243768692	0.473068594932556	0.486538976430893	0.423135459423065	0.370459198951721	0.459563225507736	0.364592760801315	0.352691233158112	0.355692863464355	0.377003461122513	0.343594849109650	0.346977531909943	0.380556434392929	0.344519257545471	0.355222702026367	0.369322359561920	0.358184546232224	0.351493120193481	0.348911553621292	0.335688591003418	0.337912976741791	0.345144569873810	0.324875384569168	0.350948184728622	0.325357466936111	0.362277716398239	0.342833489179611	0.334865182638168	0.353176534175873	0.340420573949814	0.361272126436234
850250000000000	0.686002671718597	0.646096765995026	0.686931908130646	0.648624241352081	0.658030152320862	0.637215197086334	0.506083428859711	0.567654013633728	0.526138663291931	0.536340057849884	0.534677386283875	0.542834997177124	0.466855287551880	0.502718210220337	0.591673493385315	0.501444518566132	0.375902414321899	0.516228377819061	0.533886551856995	0.540632128715515	0.537998795509338	0.470681935548782	0.380091816186905	0.515661954879761	0.382274836301804	0.364932477474213	0.378321707248688	0.407175779342651	0.366027176380157	0.375674873590469	0.389462679624558	0.372833162546158	0.369014471769333	0.359119325876236	0.358215600252152	0.376215070486069	0.379745751619339	0.352632373571396	0.349547982215881	0.364413768053055	0.333413302898407	0.385005980730057	0.336669504642487	0.374181628227234	0.335929632186890	0.359011948108673	0.327101349830627	0.342513680458069	0.362175077199936
850375000000000	0.659022986888886	0.609027743339539	0.667926073074341	0.661490738391876	0.658819317817688	0.671807527542114	0.567482173442841	0.610388159751892	0.583715558052063	0.586585938930512	0.587515115737915	0.586966931819916	0.504676103591919	0.567648470401764	0.629421055316925	0.556001484394074	0.393702208995819	0.574658095836639	0.582355916500092	0.600843071937561	0.593518316745758	0.511132836341858	0.403163790702820	0.560145556926727	0.408226698637009	0.386057704687119	0.407309412956238	0.444477081298828	0.388912945985794	0.404356330633163	0.406089842319489	0.401844739913940	0.390608280897141	0.368016839027405	0.372007369995117	0.399938583374023	0.405111312866211	0.379260450601578	0.360268115997314	0.387576431035996	0.354679346084595	0.413391470909119	0.355105757713318	0.392487406730652	0.340527176856995	0.381937503814697	0.328927934169769	0.358300715684891	0.370319187641144
850500000000000	0.633633494377136	0.569979369640350	0.615287959575653	0.671668350696564	0.658861458301544	0.701276659965515	0.661903679370880	0.653970360755920	0.656250417232513	0.625614285469055	0.650830268859863	0.634791851043701	0.552538394927979	0.654705464839935	0.661144733428955	0.628041565418243	0.425770342350006	0.660170972347260	0.627076566219330	0.661305427551270	0.656880497932434	0.549126207828522	0.454271972179413	0.598575711250305	0.453279107809067	0.429515808820725	0.450888454914093	0.495405465364456	0.415779739618301	0.437145203351975	0.437445133924484	0.435924828052521	0.427758425474167	0.418420195579529	0.436456263065338	0.425826817750931	0.428183257579803	0.428173720836639	0.371393978595734	0.420169621706009	0.409711211919785	0.439956724643707	0.391243934631348	0.423979520797730	0.368754327297211	0.406637966632843	0.353601366281509	0.419130623340607	0.401673704385757
850625000000000	0.598387956619263	0.528583407402039	0.563579142093658	0.674044668674469	0.657422304153442	0.709774732589722	0.699583709239960	0.669412970542908	0.683662176132202	0.650884389877319	0.674556195735931	0.655349850654602	0.593015551567078	0.687915980815888	0.671476602554321	0.664727091789246	0.466858476400375	0.693800747394562	0.653332352638245	0.682908833026886	0.680239677429199	0.579606473445892	0.494431704282761	0.629103660583496	0.502838373184204	0.479896873235703	0.499217778444290	0.541794359683991	0.453462898731232	0.477072656154633	0.476885676383972	0.473954856395721	0.471031963825226	0.473117142915726	0.500014901161194	0.459153503179550	0.462600648403168	0.477552354335785	0.388905793428421	0.457742184400558	0.458750963211060	0.470767050981522	0.434146761894226	0.466520369052887	0.402487546205521	0.439921706914902	0.379571527242661	0.473740041255951	0.434282004833221
850750000000000	0.529903233051300	0.478401213884354	0.519892692565918	0.645407736301422	0.613538563251495	0.667262554168701	0.695513606071472	0.663597404956818	0.675946116447449	0.668424069881439	0.673189461231232	0.659015774726868	0.629385232925415	0.668545722961426	0.660070717334747	0.675572097301483	0.530073463916779	0.687085390090942	0.667620539665222	0.680324852466583	0.675218880176544	0.607068240642548	0.514886260032654	0.657090544700623	0.564479708671570	0.549701452255249	0.561665892601013	0.585488796234131	0.528456866741180	0.537700533866882	0.533974885940552	0.518469452857971	0.526743292808533	0.530456125736237	0.556520998477936	0.511591076850891	0.548438847064972	0.523056626319885	0.430531740188599	0.503125548362732	0.490846127271652	0.511358797550201	0.488911330699921	0.545660793781281	0.440440416336060	0.498798519372940	0.401389688253403	0.508478879928589	0.460394591093063
850875000000000	0.461526662111282	0.436863571405411	0.480363070964813	0.599111914634705	0.550174832344055	0.607370555400848	0.686546087265015	0.652307689189911	0.660430312156677	0.677985906600952	0.669992148876190	0.660633206367493	0.651640236377716	0.637348830699921	0.638579547405243	0.680651783943176	0.592322647571564	0.673467874526978	0.674987435340881	0.674584090709686	0.665179789066315	0.623573720455170	0.535035312175751	0.673890352249146	0.612356364727020	0.602213025093079	0.610046088695526	0.616168677806854	0.600458800792694	0.591483354568481	0.591742634773254	0.563917219638825	0.578197538852692	0.578971624374390	0.599742770195007	0.566834568977356	0.618992924690247	0.566373944282532	0.482830882072449	0.550228953361511	0.522359728813171	0.552558362483978	0.542843759059906	0.614183723926544	0.483319371938705	0.559279203414917	0.425334364175797	0.542112588882446	0.490811914205551
851	0.427089363336563	0.419944465160370	0.448174834251404	0.550937771797180	0.504537642002106	0.568731963634491	0.649932146072388	0.633028149604797	0.626325607299805	0.657783448696137	0.642597079277039	0.642268538475037	0.644076049327850	0.607272744178772	0.604548752307892	0.659976840019226	0.632747352123261	0.643306732177734	0.656969606876373	0.652386367321014	0.646087229251862	0.616484463214874	0.575922250747681	0.651512086391449	0.625801265239716	0.608971238136292	0.622623026371002	0.625318348407745	0.633334398269653	0.616200506687164	0.635401308536530	0.610101759433746	0.611022233963013	0.605141460895538	0.618835389614105	0.612859129905701	0.621173560619354	0.610525012016296	0.532366275787354	0.597582876682282	0.569539487361908	0.590169847011566	0.585057616233826	0.631805360317230	0.531063914299011	0.600788950920105	0.455402463674545	0.591301977634430	0.548566162586212
851125000000000	0.402727812528610	0.409317404031754	0.420391559600830	0.496231257915497	0.462613403797150	0.534892141819000	0.574881672859192	0.600185096263886	0.566870331764221	0.601228117942810	0.578060746192932	0.590613782405853	0.619066953659058	0.572808384895325	0.551058650016785	0.600996553897858	0.663462221622467	0.588872253894806	0.603508174419403	0.602473974227905	0.611099362373352	0.594783306121826	0.626366138458252	0.589730739593506	0.633250892162323	0.611766874790192	0.629421889781952	0.630456149578095	0.655157327651978	0.632472813129425	0.670832276344299	0.652652919292450	0.635503113269806	0.623231649398804	0.631014525890350	0.652087271213532	0.619328618049622	0.650577366352081	0.580596148967743	0.641177833080292	0.621165513992310	0.623216569423676	0.619657993316650	0.641340136528015	0.581124365329742	0.633284270763397	0.490681439638138	0.643756210803986	0.620806753635407
851250000000000	0.376785486936569	0.389473021030426	0.394963175058365	0.454058766365051	0.422244429588318	0.495284527540207	0.523937344551086	0.561869561672211	0.518280923366547	0.551742851734161	0.531236588954926	0.542670309543610	0.590744256973267	0.534598588943481	0.493226438760757	0.543331384658814	0.666821002960205	0.539063274860382	0.545368850231171	0.551551938056946	0.567739069461823	0.574625432491303	0.637044072151184	0.540250241756439	0.633221507072449	0.611015856266022	0.626781404018402	0.627985060214996	0.655676066875458	0.632355093955994	0.672326266765595	0.659157395362854	0.637612104415894	0.624104380607605	0.629973173141480	0.656692802906036	0.616178989410400	0.653562307357788	0.605921149253845	0.648744404315949	0.636295497417450	0.629312038421631	0.627325594425201	0.641253411769867	0.615339696407318	0.638264477252960	0.527802169322968	0.652376055717468	0.636128365993500
851375000000000	0.346446901559830	0.349886894226074	0.371559470891953	0.421343863010407	0.379573106765747	0.446665644645691	0.492287665605545	0.513120949268341	0.477425873279572	0.507198810577393	0.499631464481354	0.496009290218353	0.554701507091522	0.489324212074280	0.421066999435425	0.480323284864426	0.643293261528015	0.491912186145782	0.472572982311249	0.494489789009094	0.506506681442261	0.556461274623871	0.628561019897461	0.501153349876404	0.621289670467377	0.600351393222809	0.595382332801819	0.600352227687836	0.626977920532227	0.607201933860779	0.628151357173920	0.638087093830109	0.615422427654266	0.602604448795319	0.604275107383728	0.628206312656403	0.608347535133362	0.612184524536133	0.621327042579651	0.634098947048187	0.639437913894653	0.621982634067535	0.627840340137482	0.626148164272308	0.642327368259430	0.625135421752930	0.571776568889618	0.627694725990295	0.625355780124664
851500000000000	0.329624861478806	0.323993086814880	0.350263983011246	0.393411844968796	0.353903651237488	0.405779570341110	0.459779620170593	0.463740706443787	0.444484233856201	0.466162383556366	0.466693788766861	0.452288657426834	0.516969025135040	0.451691180467606	0.380732238292694	0.434231072664261	0.608026087284088	0.449399173259735	0.416508466005325	0.447242438793182	0.451068252325058	0.532480001449585	0.613921999931335	0.463731944561005	0.601877272129059	0.583571493625641	0.553355395793915	0.563596665859222	0.591391086578369	0.576540350914002	0.578556299209595	0.608662545681000	0.585864305496216	0.572646915912628	0.574379622936249	0.591290771961212	0.595621764659882	0.569085180759430	0.627343058586121	0.611574292182922	0.640436351299286	0.609695255756378	0.627950072288513	0.603376090526581	0.653769135475159	0.605913937091827	0.596771419048309	0.594475448131561	0.612125635147095
851625000000000	0.325946986675262	0.318495810031891	0.327425926923752	0.368332684040070	0.346907526254654	0.376587390899658	0.412880718708038	0.412510782480240	0.420817196369171	0.429653435945511	0.420019239187241	0.408208400011063	0.480844378471375	0.428446590900421	0.376023352146149	0.413418501615524	0.544478654861450	0.409963399171829	0.386319458484650	0.415966689586639	0.410813868045807	0.485564410686493	0.571276962757111	0.425138652324677	0.558847963809967	0.552887618541718	0.500870168209076	0.521813988685608	0.558532118797302	0.550952076911926	0.543184995651245	0.571584045886993	0.553750038146973	0.533363878726959	0.552171647548676	0.551750063896179	0.563872694969177	0.544706106185913	0.608552038669586	0.572099566459656	0.601621925830841	0.580044031143189	0.592144429683685	0.567311167716980	0.631214261054993	0.579802155494690	0.602263092994690	0.555007815361023	0.602256000041962
851750000000000	0.324072659015656	0.315136969089508	0.309726357460022	0.346814453601837	0.341824710369110	0.354257702827454	0.369362950325012	0.369450449943543	0.400908380746841	0.396662473678589	0.376546025276184	0.373196721076965	0.445282965898514	0.408464580774307	0.372730523347855	0.396888434886932	0.473476737737656	0.378055185079575	0.365002483129501	0.391258269548416	0.377946197986603	0.431065559387207	0.511722326278687	0.389146864414215	0.501758813858032	0.510854363441467	0.446403920650482	0.475186377763748	0.523343026638031	0.522363722324371	0.508408069610596	0.526812493801117	0.516033470630646	0.488210439682007	0.528458476066589	0.509132802486420	0.517848908901215	0.521444082260132	0.572714567184448	0.521262645721436	0.534271597862244	0.537661492824554	0.532907247543335	0.520179092884064	0.587232649326325	0.544536709785461	0.605070650577545	0.511023819446564	0.589574038982391
851875000000000	0.324280291795731	0.312175095081329	0.306099414825439	0.329375833272934	0.330820560455322	0.341201007366180	0.351182073354721	0.353155851364136	0.380381405353546	0.365500509738922	0.358007937669754	0.362704128026962	0.410674631595612	0.381971716880798	0.359863966703415	0.367947638034821	0.442953586578369	0.363392263650894	0.351015001535416	0.371471971273422	0.353354722261429	0.396216958761215	0.471952438354492	0.357847243547440	0.460328549146652	0.471125066280365	0.415457516908646	0.432056814432144	0.486951082944870	0.482752114534378	0.464913338422775	0.482278764247894	0.474776655435562	0.452894061803818	0.494317948818207	0.473437756299973	0.476606458425522	0.485392570495605	0.540365576744080	0.479802995920181	0.487910509109497	0.502603650093079	0.500078558921814	0.474597662687302	0.543579638004303	0.499769896268845	0.598549425601959	0.475258767604828	0.550488233566284
852	0.325405210256577	0.309829801321030	0.305051684379578	0.314576089382172	0.313354104757309	0.332663863897324	0.341113477945328	0.345018088817596	0.360253006219864	0.335969418287277	0.347659349441528	0.358385026454926	0.376837193965912	0.350964069366455	0.331083118915558	0.329131603240967	0.426417917013168	0.355343610048294	0.341109514236450	0.355483651161194	0.333863586187363	0.369307249784470	0.440635323524475	0.329271614551544	0.425525307655335	0.430353552103043	0.394769072532654	0.390236765146256	0.449042767286301	0.430886566638947	0.414647638797760	0.436087906360626	0.428970068693161	0.422627896070480	0.448823988437653	0.441655218601227	0.435551702976227	0.436337709426880	0.505990326404572	0.442242354154587	0.449139028787613	0.469907045364380	0.477440983057022	0.427540451288223	0.493493735790253	0.442655235528946	0.570599138736725	0.443853348493576	0.464974611997604
852125000000000	0.324746489524841	0.304959386587143	0.302914798259735	0.305490016937256	0.298564702272415	0.322157740592957	0.331807047128677	0.334483325481415	0.342745989561081	0.322748839855194	0.337595522403717	0.351304590702057	0.353956162929535	0.329185694456100	0.306595057249069	0.315370857715607	0.402221828699112	0.342156469821930	0.331524640321732	0.337223201990128	0.318119496107101	0.356700837612152	0.408365935087204	0.320958852767944	0.399198710918427	0.393380016088486	0.370350211858749	0.366276979446411	0.413366794586182	0.386321842670441	0.386867582798004	0.398559093475342	0.386936008930206	0.390169948339462	0.409743845462799	0.407866328954697	0.399140655994415	0.395224124193192	0.466292053461075	0.408221125602722	0.415206134319305	0.435173034667969	0.449610799551010	0.389896273612976	0.444667994976044	0.397682398557663	0.536328971385956	0.412463843822479	0.405338823795319
852250000000000	0.308351635932922	0.287753075361252	0.296676039695740	0.301018208265305	0.285054534673691	0.306708037853241	0.323573827743530	0.317426562309265	0.328366279602051	0.319406718015671	0.327669382095337	0.336297184228897	0.340021997690201	0.315359711647034	0.284977376461029	0.314689844846725	0.353497147560120	0.311202913522720	0.322144210338593	0.312201350927353	0.303863108158112	0.352766007184982	0.370469570159912	0.321611195802689	0.380962967872620	0.359396189451218	0.332675814628601	0.355475693941116	0.377869844436646	0.347123920917511	0.376477599143982	0.368097990751267	0.343155682086945	0.347653776407242	0.378614485263824	0.367149680852890	0.364784508943558	0.361988127231598	0.413326233625412	0.377884954214096	0.384403735399246	0.395426988601685	0.409497201442719	0.359719991683960	0.391605138778687	0.361708879470825	0.489260584115982	0.378063142299652	0.370716184377670
852375000000000	0.289849370718002	0.273566693067551	0.287597954273224	0.296292603015900	0.277494370937347	0.292862951755524	0.313739150762558	0.302890926599503	0.314264237880707	0.315746337175369	0.316827505826950	0.319328755140305	0.328434705734253	0.304599016904831	0.272842735052109	0.313894301652908	0.317412257194519	0.286733180284500	0.312376379966736	0.292698264122009	0.294357001781464	0.348411947488785	0.340589225292206	0.322171270847321	0.363397061824799	0.330542117357254	0.308520317077637	0.345804095268250	0.349459677934647	0.319248408079147	0.366144120693207	0.344541549682617	0.315865695476532	0.319277048110962	0.350587785243988	0.334116578102112	0.339371234178543	0.335788816213608	0.368793308734894	0.349165320396423	0.358977735042572	0.359164685010910	0.372127503156662	0.336976587772369	0.354432702064514	0.338558942079544	0.441675126552582	0.349732547998428	0.347394406795502
852500000000000	0.281343281269074	0.271619170904160	0.272057533264160	0.285828620195389	0.278509497642517	0.284210473299027	0.291599601507187	0.296139836311340	0.296126306056976	0.299171715974808	0.300629973411560	0.304304659366608	0.317400306463242	0.296185970306397	0.276052802801132	0.304018259048462	0.312586396932602	0.282574802637100	0.300733387470245	0.284741878509522	0.290722101926804	0.333287596702576	0.326630383729935	0.312186241149902	0.337381541728973	0.307140022516251	0.307969778776169	0.331555664539337	0.333044141530991	0.306452661752701	0.342049866914749	0.327304989099503	0.312163174152374	0.315343797206879	0.321117162704468	0.315297663211823	0.327511042356491	0.317463159561157	0.346814453601837	0.315288096666336	0.340986996889114	0.329686105251312	0.347326785326004	0.322440177202225	0.344040334224701	0.331556469202042	0.404369831085205	0.333999603986740	0.335431635379791
852625000000000	0.275082230567932	0.270648598670960	0.254475712776184	0.272151410579681	0.280523061752319	0.277666985988617	0.265498965978622	0.291348993778229	0.278403699398041	0.275994747877121	0.283083945512772	0.290219306945801	0.306683361530304	0.288897871971130	0.282160311937332	0.285725206136704	0.310095518827438	0.280273258686066	0.288239151239395	0.279631227254868	0.288423717021942	0.309122532606125	0.316683530807495	0.289142131805420	0.311212480068207	0.288349747657776	0.307840108871460	0.315701812505722	0.320624709129334	0.297966450452805	0.312899857759476	0.314422547817230	0.310245871543884	0.313276141881943	0.295284628868103	0.302268028259277	0.319113940000534	0.303357124328613	0.331046521663666	0.285009205341339	0.326146662235260	0.305761307477951	0.327234983444214	0.311548203229904	0.337613821029663	0.327167361974716	0.372463226318359	0.321759164333344	0.326806187629700
852750000000000	0.269600063562393	0.270622342824936	0.251549661159515	0.262919753789902	0.277640759944916	0.273600906133652	0.261120200157166	0.286271750926971	0.271262764930725	0.273229390382767	0.274493515491486	0.279820561408997	0.290162831544876	0.277857929468155	0.280286759138107	0.276635169982910	0.306119322776794	0.275172144174576	0.276281923055649	0.276702791452408	0.286273330450058	0.290493756532669	0.302626013755798	0.268975526094437	0.302691251039505	0.278584271669388	0.304328501224518	0.301680088043213	0.306191712617874	0.291267067193985	0.302107304334641	0.309244275093079	0.305917233228683	0.307330161333084	0.285778492689133	0.298129528760910	0.306054860353470	0.293219357728958	0.314484596252441	0.279225498437881	0.307901352643967	0.294644981622696	0.308113783597946	0.302259266376495	0.321517318487167	0.314887940883637	0.351299792528152	0.300955355167389	0.311497271060944
852875000000000	0.264342993497849	0.271228551864624	0.252447038888931	0.255549699068069	0.261766999959946	0.271035224199295	0.262223631143570	0.281334519386292	0.268538773059845	0.280222326517105	0.269263535737991	0.271657347679138	0.264522016048431	0.261327058076859	0.265549868345261	0.272009789943695	0.300720661878586	0.265436112880707	0.263658046722412	0.275083839893341	0.284529477357864	0.274788677692413	0.283821433782578	0.248127162456512	0.300198763608933	0.272584199905396	0.287553399801254	0.288616269826889	0.289932906627655	0.286201745271683	0.298421502113342	0.307308673858643	0.297589361667633	0.292898744344711	0.282288402318954	0.296907544136047	0.287084013223648	0.285883516073227	0.297427058219910	0.278797477483749	0.285182625055313	0.287959128618240	0.289103150367737	0.294533610343933	0.287998914718628	0.286833405494690	0.337371200323105	0.267400324344635	0.286367207765579
853	0.262357294559479	0.272051155567169	0.254343658685684	0.253093838691711	0.253594219684601	0.268175214529038	0.263490974903107	0.275095760822296	0.264357328414917	0.283781647682190	0.267592072486877	0.265467911958694	0.253294318914413	0.254118502140045	0.258006393909454	0.267417043447495	0.292466759681702	0.256261736154556	0.258641242980957	0.272652596235275	0.281587511301041	0.263043850660324	0.270634263753891	0.239839047193527	0.296369761228561	0.269076585769653	0.274765610694885	0.278622478246689	0.276822924613953	0.280306667089462	0.293283790349960	0.303366690874100	0.288870841264725	0.277188867330551	0.277654260396957	0.294258356094360	0.273399621248245	0.278355151414871	0.284409344196320	0.277919977903366	0.274561941623688	0.285842955112457	0.278380602598190	0.286517590284348	0.272367000579834	0.271195143461227	0.320893615484238	0.252729475498199	0.271620780229569
853125000000000	0.263050228357315	0.272956520318985	0.269144207239151	0.265678733587265	0.258603870868683	0.263222068548203	0.264601558446884	0.263019204139710	0.249859884381294	0.279512703418732	0.271869778633118	0.260803580284119	0.258069247007370	0.254617333412170	0.264249920845032	0.260672301054001	0.269151359796524	0.247594937682152	0.258963435888290	0.265439271926880	0.269752800464630	0.253459781408310	0.263498127460480	0.246394440531731	0.282739460468292	0.267308831214905	0.269868165254593	0.270368546247482	0.265713751316071	0.270858615636826	0.279275625944138	0.273591369390488	0.281239062547684	0.258528292179108	0.265708178281784	0.270192742347717	0.265010476112366	0.267365336418152	0.275323301553726	0.271038413047791	0.273546010255814	0.289969503879547	0.274705141782761	0.275094956159592	0.273975610733032	0.269010543823242	0.289909839630127	0.263677120208740	0.267813235521317
853250000000000	0.264710545539856	0.274499088525772	0.286723613739014	0.279635220766068	0.267339080572128	0.259385079145432	0.265915036201477	0.253111332654953	0.236515209078789	0.273418724536896	0.276613682508469	0.257104218006134	0.265099585056305	0.255692899227142	0.271174460649490	0.255756556987762	0.247937023639679	0.241794526576996	0.259722411632538	0.258020699024200	0.258404970169067	0.247637897729874	0.258699327707291	0.256230711936951	0.270173639059067	0.265836268663406	0.266079694032669	0.265311986207962	0.258770138025284	0.262040674686432	0.266140967607498	0.243045940995216	0.273012995719910	0.244900375604630	0.255459815263748	0.245147004723549	0.260194182395935	0.259274512529373	0.268420249223709	0.263676315546036	0.272695571184158	0.294545531272888	0.271915107965469	0.266682744026184	0.275760054588318	0.267354190349579	0.265163213014603	0.275818139314652	0.265064567327499
853375000000000	0.273151427507401	0.283821433782578	0.291648119688034	0.276259660720825	0.278133988380432	0.261584013700485	0.268237262964249	0.255582332611084	0.235908195376396	0.270222187042236	0.273952543735504	0.253754138946533	0.269849061965942	0.258748650550842	0.265659660100937	0.255635619163513	0.248153418302536	0.242376878857613	0.263998538255692	0.255576759576798	0.263732016086578	0.250023782253265	0.256012737751007	0.263602346181870	0.272176057100296	0.263863295316696	0.261824280023575	0.267605572938919	0.260845750570297	0.258171081542969	0.263618260622025	0.246883705258369	0.261166334152222	0.247029289603233	0.256544947624207	0.248223423957825	0.260734349489212	0.261771768331528	0.263134568929672	0.262717694044113	0.269214987754822	0.289022773504257	0.267954051494598	0.266981869935989	0.274303376674652	0.263223648071289	0.266036748886108	0.272500663995743	0.261588782072067
853500000000000	0.294187545776367	0.305227488279343	0.294080942869186	0.265868097543716	0.290804833173752	0.268863350152969	0.271231740713120	0.263045459985733	0.236477822065353	0.267837107181549	0.266668409109116	0.250897288322449	0.273842751979828	0.264063775539398	0.250984817743301	0.255974531173706	0.251634776592255	0.245598092675209	0.272866606712341	0.254209190607071	0.278532564640045	0.256647586822510	0.254214763641357	0.270101249217987	0.278889775276184	0.261372387409210	0.257599860429764	0.273908793926239	0.266844242811203	0.255758941173553	0.262603133916855	0.260755032300949	0.247291028499603	0.254081100225449	0.260634124279022	0.259436011314392	0.262644499540329	0.269020080566406	0.258959472179413	0.262449592351913	0.261194199323654	0.274667739868164	0.263359695672989	0.268821209669113	0.269062250852585	0.257417678833008	0.271518945693970	0.261544227600098	0.257751822471619
853625000000000	0.314044654369354	0.318623095750809	0.300939440727234	0.263303995132446	0.293912291526794	0.275186449289322	0.271176844835281	0.265169590711594	0.237763434648514	0.264113873243332	0.264964342117310	0.250420749187470	0.275459319353104	0.264314353466034	0.247383311390877	0.254466950893402	0.251087427139282	0.251268029212952	0.274966865777969	0.253054052591324	0.280223935842514	0.258474171161652	0.251925140619278	0.271522104740143	0.277796685695648	0.255070000886917	0.253114521503449	0.275086224079132	0.267498970031738	0.251454979181290	0.260802775621414	0.264004111289978	0.241429358720779	0.255805879831314	0.260680258274078	0.261992931365967	0.262319117784500	0.269681185483933	0.257041394710541	0.260794013738632	0.249291062355042	0.271471202373505	0.257632493972778	0.269307285547256	0.262596756219864	0.254902124404907	0.272989928722382	0.255297511816025	0.250627607107163
853750000000000	0.335624933242798	0.325407594442368	0.323545187711716	0.267600804567337	0.293213784694672	0.279965370893478	0.264479041099548	0.265052646398544	0.242404714226723	0.257202893495560	0.268774271011353	0.252343624830246	0.275945425033569	0.254558444023132	0.253528982400894	0.241436526179314	0.238537520170212	0.265537142753601	0.271842718124390	0.251885384321213	0.259513974189758	0.257891833782196	0.248556762933731	0.270806908607483	0.253295898437500	0.233555734157562	0.247566297650337	0.269982725381851	0.257878303527832	0.242429375648499	0.257321417331696	0.258103460073471	0.239079296588898	0.253163844347000	0.251538515090942	0.255825757980347	0.254953056573868	0.257849663496017	0.256365954875946	0.251716703176498	0.226053625345230	0.278917610645294	0.249102517962456	0.268827557563782	0.253216356039047	0.254263281822205	0.271854668855667	0.252333283424377	0.233658358454704
853875000000000	0.346679210662842	0.332421243190765	0.337929666042328	0.274577856063843	0.292730867862701	0.286438018083572	0.259843349456787	0.264972299337387	0.247629150748253	0.253236234188080	0.274363845586777	0.255926817655563	0.276530146598816	0.247805759310722	0.263086825609207	0.232417285442352	0.229851618409157	0.274386107921600	0.269679605960846	0.251334846019745	0.245180413126946	0.257489293813705	0.246749252080917	0.270312070846558	0.236338600516319	0.219714626669884	0.244697511196136	0.266450434923172	0.247069075703621	0.237123802304268	0.254530608654022	0.254019856452942	0.238179519772530	0.250306189060211	0.245210647583008	0.248006239533424	0.248676091432571	0.248253658413887	0.255405724048615	0.244967207312584	0.212322309613228	0.284072041511536	0.244425430893898	0.267867326736450	0.244082555174828	0.253323733806610	0.269674837589264	0.250065147876740	0.223334416747093
854	0.346530437469482	0.345029234886169	0.337142854928970	0.288881182670593	0.300334811210632	0.302588641643524	0.265016049146652	0.270720988512039	0.251006275415421	0.265007287263870	0.283863604068756	0.270656555891037	0.278538942337036	0.254258513450623	0.279947876930237	0.240395143628120	0.244540795683861	0.270291388034821	0.273061513900757	0.256227523088455	0.250575900077820	0.257660329341888	0.247278302907944	0.275054395198822	0.237333834171295	0.230594664812088	0.251958578824997	0.266451239585876	0.238278165459633	0.247510612010956	0.253114521503449	0.254826545715332	0.243786603212357	0.248218655586243	0.247431054711342	0.239220097661018	0.246713459491730	0.245987907052040	0.250318914651871	0.243961617350578	0.221857860684395	0.276464104652405	0.248843163251877	0.258482128381729	0.235740333795547	0.245302930474281	0.257507592439652	0.247908383607864	0.232270911335945
854125000000000	0.346096068620682	0.356521844863892	0.335296362638474	0.307073175907135	0.314389139413834	0.321775883436203	0.275490343570709	0.281838119029999	0.254763692617416	0.284833371639252	0.293274253606796	0.292658478021622	0.280740231275558	0.267852991819382	0.300339579582214	0.256694525480270	0.265619874000549	0.264416188001633	0.280464977025986	0.266521245241165	0.261693805456162	0.258159130811691	0.248617231845856	0.281860381364822	0.239883601665497	0.247319668531418	0.264579296112061	0.266452044248581	0.231599465012550	0.262415379285812	0.252233028411865	0.256393790245056	0.251945823431015	0.246692776679993	0.250616461038590	0.231689363718033	0.245583772659302	0.244746834039688	0.242874100804329	0.243443712592125	0.236844569444656	0.263765424489975	0.255183756351471	0.245094493031502	0.229472145438194	0.234970241785049	0.239761084318161	0.246210664510727	0.246722206473351
854250000000000	0.341944843530655	0.353990375995636	0.332740247249603	0.318230867385864	0.325353503227234	0.330285161733627	0.285414934158325	0.291068166494370	0.264131397008896	0.294693529605866	0.291918605566025	0.306664258241653	0.280817419290543	0.282893002033234	0.313074856996536	0.273099720478058	0.266288131475449	0.266885608434677	0.290125429630280	0.277192860841751	0.273943781852722	0.265494972467423	0.251166999340057	0.282424420118332	0.246470808982849	0.251828879117966	0.271339148283005	0.266280978918076	0.237648874521256	0.262673914432526	0.252441465854645	0.257585555315018	0.253172576427460	0.246979176998138	0.250213921070099	0.235288456082344	0.245724573731422	0.246271923184395	0.238400682806969	0.245472386479378	0.241602793335915	0.257418483495712	0.253233850002289	0.241405501961708	0.230111762881279	0.234986945986748	0.231578782200813	0.245306119322777	0.252386569976807
854375000000000	0.326546043157578	0.337460279464722	0.328428328037262	0.326589792966843	0.335601061582565	0.335538238286972	0.296305328607559	0.299999892711639	0.283666312694550	0.300970464944840	0.283603459596634	0.317797303199768	0.280209600925446	0.301773190498352	0.322906374931335	0.291987836360931	0.259797185659409	0.280246198177338	0.303860723972321	0.290113508701324	0.288932085037231	0.288837432861328	0.256777256727219	0.281530231237412	0.260983377695084	0.253285557031631	0.275596171617508	0.265690684318543	0.261558562517166	0.257344484329224	0.253899723291397	0.258638054132462	0.253280788660049	0.249132752418518	0.247496291995049	0.251837641000748	0.246972009539604	0.252814590930939	0.235014781355858	0.254421621561050	0.243440538644791	0.253124058246613	0.243863776326180	0.239863708615303	0.235865235328674	0.240830317139626	0.226373448967934	0.244686380028725	0.255253762006760
854500000000000	0.309887081384659	0.317411452531815	0.322269916534424	0.330699652433395	0.338489741086960	0.336594730615616	0.307805895805359	0.308577597141266	0.302135944366455	0.305669039487839	0.281825393438339	0.320867359638214	0.280861973762512	0.317810833454132	0.325626373291016	0.307878285646439	0.257887065410614	0.294699072837830	0.312707334756851	0.306119322776794	0.296383291482925	0.297919511795044	0.264100372791290	0.282286018133163	0.268533200025558	0.255749404430389	0.282493650913239	0.266081303358078	0.273378938436508	0.256303906440735	0.256315052509308	0.260791629552841	0.254163861274719	0.252556025981903	0.246947348117828	0.263139337301254	0.249246507883072	0.258681833744049	0.233772918581963	0.264736801385880	0.246412739157677	0.252610117197037	0.240512087941170	0.240251138806343	0.243181973695755	0.249633952975273	0.225133165717125	0.244585335254669	0.258087545633316
854625000000000	0.289592415094376	0.287112653255463	0.311756640672684	0.332710802555084	0.332453846931458	0.329436302185059	0.322669297456741	0.318458408117294	0.321106016635895	0.309974581003189	0.306678593158722	0.316654890775681	0.296572625637054	0.332778424024582	0.322711467742920	0.322737723588944	0.270060688257217	0.312491714954376	0.317953228950501	0.332181781530380	0.298321247100830	0.295936167240143	0.274911999702454	0.301124006509781	0.270044773817062	0.261411368846893	0.299847930669785	0.277220696210861	0.275086224079132	0.274489551782608	0.262452751398087	0.268846660852432	0.265280961990356	0.260663568973541	0.256570398807526	0.267477512359619	0.256797134876251	0.262847363948822	0.233497664332390	0.277206361293793	0.252567976713181	0.264029562473297	0.247329220175743	0.254273653030396	0.253691285848618	0.269907146692276	0.229109361767769	0.246078595519066	0.260684251785278
854750000000000	0.275965303182602	0.266508519649506	0.297692775726318	0.333632081747055	0.322901606559753	0.317841053009033	0.332021057605743	0.324410766363144	0.332475334405899	0.312309533357620	0.328711539506912	0.310435205698013	0.315812379121780	0.341301232576370	0.317388385534287	0.331165850162506	0.286728411912918	0.323931038379669	0.320573806762695	0.349808126688004	0.300263226032257	0.294178783893585	0.287400633096695	0.321295350790024	0.271829992532730	0.268653333187103	0.312676280736923	0.291515260934830	0.276855528354645	0.293605983257294	0.271316856145859	0.280933558940887	0.277516633272171	0.270235687494278	0.269586533308029	0.272212654352188	0.265993773937225	0.267034381628037	0.233383893966675	0.289107918739319	0.261085212230682	0.274152219295502	0.256871938705444	0.273207902908325	0.264808416366577	0.285060107707977	0.236080035567284	0.249081030488014	0.264198213815689
854875000000000	0.274794250726700	0.267448067665100	0.275133937597275	0.322613596916199	0.311909377574921	0.302407234907150	0.328776001930237	0.316576123237610	0.325553178787231	0.312284886837006	0.327934294939041	0.305109739303589	0.328181713819504	0.333357602357864	0.306556075811386	0.328790307044983	0.301587820053101	0.321908742189407	0.320487082004547	0.344037175178528	0.306648343801498	0.300357103347778	0.302132785320282	0.328657448291779	0.286268562078476	0.275823682546616	0.310583174228668	0.301475644111633	0.283109396696091	0.299154996871948	0.283111780881882	0.300264805555344	0.281774461269379	0.277123630046845	0.279527008533478	0.286092758178711	0.272150605916977	0.271523714065552	0.239376038312912	0.297192364931107	0.273900836706162	0.274316906929016	0.264257878065109	0.288057774305344	0.273969262838364	0.284571647644043	0.249490752816200	0.259057313203812	0.275112479925156
855	0.274272352457047	0.269820421934128	0.250344395637512	0.297213852405548	0.298248857259750	0.283352047204971	0.319687545299530	0.300054788589478	0.310205280780792	0.312076449394226	0.324522942304611	0.298878937959671	0.337715655565262	0.314350932836533	0.290462732315064	0.321916699409485	0.315173536539078	0.315531551837921	0.320057481527329	0.328826904296875	0.314928531646729	0.311977803707123	0.316074132919312	0.333298742771149	0.310634106397629	0.284156352281570	0.306274443864822	0.309918105602264	0.293564617633820	0.302619665861130	0.297635495662689	0.322072625160217	0.284797579050064	0.283864378929138	0.288932085037231	0.303822547197342	0.278138756752014	0.276607304811478	0.254985660314560	0.303949832916260	0.289506494998932	0.274299412965775	0.271952509880066	0.301874220371246	0.282139629125595	0.283193737268448	0.267037570476532	0.276422739028931	0.290729254484177
855125000000000	0.271417111158371	0.267782986164093	0.249281510710716	0.277550846338272	0.283499240875244	0.269464790821075	0.308179020881653	0.292170792818069	0.301612466573715	0.309491693973541	0.318866521120071	0.287235975265503	0.336036235094070	0.298585385084152	0.279555648565292	0.313102722167969	0.319409102201462	0.304997563362122	0.316087633371353	0.312541037797928	0.311671495437622	0.314097970724106	0.317433714866638	0.326269179582596	0.318592846393585	0.297257602214813	0.306720763444901	0.314457535743713	0.303295880556107	0.306148737668991	0.310066074132919	0.324841946363449	0.292119890451431	0.295966416597366	0.297458082437515	0.307019889354706	0.290519237518311	0.285586774349213	0.274152219295502	0.311763793230057	0.299238532781601	0.279468148946762	0.283271700143814	0.311975419521332	0.288125395774841	0.286589175462723	0.273113220930100	0.288111865520477	0.296283841133118
855250000000000	0.262086808681488	0.255305469036102	0.265835464000702	0.260247468948364	0.265934914350510	0.257683396339417	0.291056215763092	0.288478612899780	0.297158956527710	0.296458065509796	0.307129681110382	0.264930129051209	0.317340642213821	0.283966213464737	0.271478354930878	0.299677670001984	0.321023285388947	0.284056931734085	0.297456502914429	0.292181938886642	0.287123799324036	0.313013613224030	0.311459094285965	0.287804782390595	0.321335941553116	0.318829923868179	0.313143283128738	0.317491799592972	0.313700169324875	0.309583961963654	0.322156161069870	0.317855387926102	0.307801902294159	0.317654907703400	0.306010335683823	0.306689739227295	0.315451204776764	0.301872640848160	0.301875025033951	0.321169674396515	0.305971324443817	0.305279195308685	0.300547242164612	0.320525258779526	0.292611539363861	0.304875850677490	0.274853914976120	0.296434998512268	0.298540830612183
855375000000000	0.257630884647369	0.248993530869484	0.274376571178436	0.249872609972954	0.258653968572617	0.253354758024216	0.277778387069702	0.284634500741959	0.290372848510742	0.283726751804352	0.294187545776367	0.254766076803207	0.296404749155045	0.273260414600372	0.265739202499390	0.283958256244659	0.321277052164078	0.267628669738770	0.281374305486679	0.281451463699341	0.271470397710800	0.310853660106659	0.304495573043823	0.267658084630966	0.322057515382767	0.328413218259811	0.316322326660156	0.318379640579224	0.317774236202240	0.312682658433914	0.326721072196960	0.308334946632385	0.315139353275299	0.327425926923752	0.309320628643036	0.305932343006134	0.326871424913406	0.309330970048904	0.314086019992828	0.324641466140747	0.310342133045197	0.318740040063858	0.307980120182037	0.323383688926697	0.296827197074890	0.314431309700012	0.277655065059662	0.303871065378189	0.299237728118897
855500000000000	0.270307302474976	0.261413753032684	0.267744809389114	0.244567841291428	0.259787648916245	0.257891029119492	0.270366966724396	0.278975695371628	0.268425792455673	0.275254875421524	0.280139595270157	0.265133798122406	0.272855460643768	0.266307234764099	0.261175096035004	0.260799586772919	0.308525860309601	0.257334947586060	0.273038446903229	0.279637604951859	0.269012123346329	0.297826409339905	0.298014163970947	0.267724126577377	0.314830660820007	0.320544362068176	0.305932343006134	0.309928447008133	0.309345304965973	0.316056609153748	0.317345410585403	0.293974339962006	0.310823440551758	0.318447262048721	0.306988865137100	0.297758787870407	0.312942802906036	0.307661116123199	0.311665147542954	0.303387373685837	0.313465476036072	0.315187066793442	0.297485142946243	0.306479692459106	0.302109688520432	0.312831431627274	0.288902670145035	0.312390685081482	0.298563122749329
855625000000000	0.288438051939011	0.279922395944595	0.260408967733383	0.241744399070740	0.262317508459091	0.262907832860947	0.264435291290283	0.274122804403305	0.248378559947014	0.267183929681778	0.267567396163940	0.276604145765305	0.255678594112396	0.261224418878555	0.258461445569992	0.242963999509811	0.291346609592438	0.251285523176193	0.265948444604874	0.278055220842361	0.266800493001938	0.280022650957108	0.290647327899933	0.267880856990814	0.301877409219742	0.306321382522583	0.289784133434296	0.296227365732193	0.296149402856827	0.318326354026794	0.302209138870239	0.278369486331940	0.302209943532944	0.303163021802902	0.301655441522598	0.284546971321106	0.293462783098221	0.303925961256027	0.306360363960266	0.277344793081284	0.315247535705566	0.308848857879639	0.284303545951843	0.281145185232163	0.305792331695557	0.309191763401032	0.299485146999359	0.318151324987412	0.297028481960297
855750000000000	0.297567069530487	0.290661633014679	0.267533987760544	0.249089792370796	0.268539577722549	0.262027949094772	0.257735908031464	0.272000253200531	0.248316511511803	0.256443917751312	0.259696155786514	0.275063931941986	0.257315039634705	0.257333338260651	0.258574426174164	0.245890855789185	0.284196138381958	0.251493155956268	0.256878286600113	0.269801318645477	0.254497200250626	0.268218964338303	0.281341671943665	0.268853813409805	0.284316271543503	0.289542287588120	0.277040898799896	0.285052150487900	0.286501675844193	0.303380995988846	0.289654463529587	0.266358941793442	0.285883516073227	0.287919342517853	0.279242217540741	0.270615965127945	0.284018725156784	0.292142957448959	0.290967136621475	0.271231740713120	0.310467034578323	0.302291095256805	0.280434757471085	0.263680309057236	0.295948117971420	0.296970397233963	0.299426287412643	0.309986501932144	0.292737245559692
855875000000000	0.304332494735718	0.299513012170792	0.291657686233521	0.271272301673889	0.282133251428604	0.259184598922730	0.251444637775421	0.270643025636673	0.250819325447083	0.245073020458221	0.253861546516418	0.268476724624634	0.263448804616928	0.254303872585297	0.259525895118713	0.255298316478729	0.279569983482361	0.252691268920898	0.247714266180992	0.254842460155487	0.231700494885445	0.258444756269455	0.270352661609650	0.270876914262772	0.262768596410751	0.267985850572586	0.265133798122406	0.273688405752182	0.277437090873718	0.265685111284256	0.276998728513718	0.256279230117798	0.261091560125351	0.270719408988953	0.236084014177322	0.255550503730774	0.277286738157272	0.269092470407486	0.262709736824036	0.268454432487488	0.294344276189804	0.293959230184555	0.278377443552017	0.248589381575584	0.267810851335526	0.271483123302460	0.296909153461456	0.285772144794464	0.282897800207138
856	0.318552285432816	0.317389965057373	0.317405074834824	0.290102362632751	0.298817694187164	0.259451121091843	0.251493155956268	0.271240502595902	0.250898092985153	0.243803307414055	0.253050863742828	0.262266606092453	0.264600753784180	0.255491644144058	0.261480599641800	0.256544947624207	0.272629529237747	0.252172559499741	0.246242493391037	0.251082658767700	0.228123664855957	0.252354741096497	0.260514795780182	0.269910305738449	0.257652372121811	0.247713476419449	0.257889449596405	0.259619772434235	0.265826731920242	0.252458959817886	0.263957172632217	0.254066795110703	0.250930696725845	0.255694508552551	0.225378200411797	0.249677702784538	0.266900718212128	0.255573570728302	0.249801814556122	0.261298418045044	0.273347914218903	0.281504780054092	0.276016205549240	0.238231226801872	0.247730970382690	0.252780377864838	0.290134191513062	0.267056643962860	0.270113170146942
856125000000000	0.355322927236557	0.362093120813370	0.345408707857132	0.304750949144363	0.321242868900299	0.269249200820923	0.263708144426346	0.278479278087616	0.246151000261307	0.256634861230850	0.257062077522278	0.255502760410309	0.260339766740799	0.269616752862930	0.268083721399307	0.246009394526482	0.261307150125504	0.245613992214203	0.252406477928162	0.253456592559814	0.249373003840446	0.247901231050491	0.251238584518433	0.258218795061111	0.259362816810608	0.225797459483147	0.252823323011398	0.239191457629204	0.248424693942070	0.250650674104691	0.248424693942070	0.254245012998581	0.248337984085083	0.240660861134529	0.232524693012238	0.248057156801224	0.248938634991646	0.247411161661148	0.245580583810806	0.240690290927887	0.238472282886505	0.258891850709915	0.273654997348785	0.229951068758965	0.232393428683281	0.237792879343033	0.264238774776459	0.251917183399200	0.249693617224693
856250000000000	0.405671387910843	0.422554701566696	0.381808638572693	0.321938961744308	0.349324434995651	0.282845288515091	0.275167346000671	0.285694956779480	0.242986276745796	0.272943764925003	0.263101130723953	0.252121657133102	0.257501214742661	0.279061615467072	0.278476864099503	0.238971099257469	0.251627624034882	0.241233661770821	0.260779708623886	0.257584750652313	0.271219015121460	0.246026888489723	0.244359403848648	0.250403255224228	0.260502070188522	0.215104371309280	0.250704765319824	0.228405296802521	0.239180326461792	0.248712688684464	0.240683928132057	0.254603803157806	0.245302140712738	0.233534261584282	0.237302809953690	0.246369779109955	0.235076844692230	0.244002997875214	0.241579726338387	0.228226304054260	0.219056710600853	0.243606805801392	0.269844293594360	0.226353555917740	0.225477650761604	0.231000408530235	0.247805759310722	0.242961615324020	0.236258238554001
856375000000000	0.471929371356964	0.500078558921814	0.435192108154297	0.343832701444626	0.383816629648209	0.296726971864700	0.279244601726532	0.288643300533295	0.263361275196075	0.288765817880631	0.271715432405472	0.257768511772156	0.279580324888229	0.276743352413178	0.297303736209869	0.252394527196884	0.244916290044785	0.253892570734024	0.269081354141235	0.268452048301697	0.282512754201889	0.252096205949783	0.239617884159088	0.258105844259262	0.251314163208008	0.229438722133636	0.257944345474243	0.232605844736099	0.248319685459137	0.243568614125252	0.240894749760628	0.258693754673004	0.236177891492844	0.235195383429527	0.234818279743195	0.242479503154755	0.228138789534569	0.244494646787643	0.236090376973152	0.233452305197716	0.231780052185059	0.239773809909821	0.250454962253571	0.228836491703987	0.226266846060753	0.236126184463501	0.250852733850479	0.239617884159088	0.232780069112778
856500000000000	0.557237744331360	0.598878026008606	0.507027745246887	0.373415499925613	0.428134739398956	0.315510869026184	0.282928824424744	0.291613131761551	0.299321264028549	0.305101782083511	0.283286035060883	0.271036028862000	0.309964239597321	0.273553967475891	0.325756043195725	0.277892947196960	0.240447655320168	0.277314573526382	0.279763281345367	0.284623354673386	0.292667239904404	0.263941258192062	0.236574873328209	0.274460911750793	0.238671168684959	0.249266400933266	0.267907887697220	0.242064222693443	0.260897457599640	0.238535121083260	0.241482675075531	0.264011263847351	0.226822137832642	0.239040300250053	0.231398180127144	0.238816753029823	0.223934262990952	0.245737314224243	0.229982882738113	0.241822376847267	0.250622034072876	0.237578868865967	0.227445065975189	0.233928054571152	0.228310629725456	0.243180394172668	0.255045324563980	0.237784117460251	0.230933576822281
856625000000000	0.655388057231903	0.716310262680054	0.598602771759033	0.423177599906921	0.487627297639847	0.346812874078751	0.292492210865021	0.303721517324448	0.321916699409485	0.317698657512665	0.294886052608490	0.292298108339310	0.311647653579712	0.283539801836014	0.360314279794693	0.298350691795349	0.240926578640938	0.294428586959839	0.295643419027329	0.297174066305161	0.306073158979416	0.274176090955734	0.237942442297935	0.293135017156601	0.238597184419632	0.251618057489395	0.263368457555771	0.255466192960739	0.261927694082260	0.242989450693131	0.244810476899147	0.261942028999329	0.228674188256264	0.244844689965248	0.232912927865982	0.238575696945190	0.226788729429245	0.248579829931259	0.222365424036980	0.245295777916908	0.255832940340042	0.236445203423500	0.226113289594650	0.238936096429825	0.235641688108444	0.243881270289421	0.249848753213882	0.240926578640938	0.230900958180428
856750000000000	0.772680282592773	0.858595669269562	0.718875885009766	0.506376981735230	0.569379568099976	0.400195568799973	0.313823491334915	0.338035494089127	0.338977426290512	0.327951788902283	0.307744622230530	0.331429183483124	0.306493222713470	0.325572282075882	0.405564785003662	0.317953228950501	0.245069041848183	0.309386670589447	0.319927006959915	0.308306306600571	0.322778284549713	0.284777700901032	0.245267927646637	0.318376451730728	0.244390428066254	0.251709550619125	0.245283842086792	0.277126818895340	0.260868817567825	0.261384338140488	0.256084322929382	0.253447055816650	0.240241602063179	0.255035787820816	0.241251960396767	0.239228859543800	0.238702997565269	0.255161494016647	0.213435292243958	0.247060313820839	0.258009582757950	0.235684648156166	0.230982899665833	0.244937777519226	0.252578318119049	0.243683978915215	0.231655940413475	0.252060383558273	0.231502398848534
856875000000000	0.905859708786011	0.998636841773987	0.849673509597778	0.602454006671906	0.667968988418579	0.470066964626312	0.345903545618057	0.382671028375626	0.366931706666946	0.346328377723694	0.332007557153702	0.379161804914475	0.308059662580490	0.372749626636505	0.457906872034073	0.347433388233185	0.252046078443527	0.334149181842804	0.351878970861435	0.329623252153397	0.347578197717667	0.301182866096497	0.256052494049072	0.350440591573715	0.252723097801209	0.252911657094955	0.240797698497772	0.301143109798431	0.260685831308365	0.276565939188004	0.269808471202850	0.250938653945923	0.253689706325531	0.267758339643478	0.253131210803986	0.241396754980087	0.248518571257591	0.262350142002106	0.211424127221107	0.251121640205383	0.259330213069916	0.236926510930061	0.238068133592606	0.255118519067764	0.258213251829147	0.244820833206177	0.225374221801758	0.257992863655090	0.233961462974548
857	108550691604614	116068470478058	100601959228516	0.719174265861511	0.798200130462647	0.572901487350464	0.407485246658325	0.445437312126160	0.425783872604370	0.392242372035980	0.403727024793625	0.438879519701004	0.361715257167816	0.422334313392639	0.516534686088562	0.401404798030853	0.270207852125168	0.387717247009277	0.396733283996582	0.392386376857758	0.391581267118454	0.332694113254547	0.276803821325302	0.392977476119995	0.267257124185562	0.268667668104172	0.273489534854889	0.327017813920975	0.264433711767197	0.285227984189987	0.287175506353378	0.261571288108826	0.268645375967026	0.284639269113541	0.274526149034500	0.258805930614471	0.253844827413559	0.269172847270966	0.223521366715431	0.266741603612900	0.259971410036087	0.257622927427292	0.251234620809555	0.279709190130234	0.252974480390549	0.263397097587585	0.232197716832161	0.259265750646591	0.255575954914093
857125000000000	121428537368774	125490260124207	113635647296906	0.840481579303742	0.932109177112579	0.694153130054474	0.491340965032578	0.530068695545197	0.505155801773071	0.460803508758545	0.498625099658966	0.514461457729340	0.439628154039383	0.485697269439697	0.593120574951172	0.471717745065689	0.296203494071960	0.463748663663864	0.458977699279785	0.479987561702728	0.453621208667755	0.376491934061050	0.302691251039505	0.449446111917496	0.289157241582871	0.292748391628265	0.316053450107574	0.357416838407517	0.271923869848251	0.296475559473038	0.308439165353775	0.280442714691162	0.288597166538239	0.305222719907761	0.300172507762909	0.285273313522339	0.261413753032684	0.279067188501358	0.242356985807419	0.288629770278931	0.260914951562881	0.282001197338104	0.268214195966721	0.310101062059402	0.248626768589020	0.289842218160629	0.242189913988113	0.260926097631454	0.282299518585205
857250000000000	125210142135620	125264787673950	121912622451782	0.957056999206543	106867527961731	0.827954828739166	0.600884437561035	0.659707963466644	0.603722214698792	0.567461490631104	0.595053851604462	0.617212474346161	0.516825079917908	0.580031275749207	0.726128995418549	0.553111195564270	0.327570706605911	0.573436915874481	0.560540914535523	0.584079861640930	0.546588480472565	0.435259729623795	0.326955765485764	0.532530963420868	0.326394081115723	0.318074941635132	0.344367325305939	0.393247961997986	0.296127110719681	0.323774307966232	0.331865936517715	0.314766228199005	0.318765491247177	0.327846765518189	0.322174459695816	0.315032750368118	0.290115088224411	0.300860673189163	0.264227658510208	0.310941994190216	0.275585025548935	0.293496191501617	0.285881936550140	0.336157172918320	0.256606221199036	0.312179863452911	0.251488387584686	0.271919906139374	0.298599690198898
857375000000000	127352964878082	124350452423096	127638494968414	106601977348328	118371534347534	0.969760477542877	0.736383736133575	0.824126601219177	0.725899040699005	0.712657809257507	0.704487502574921	0.745465815067291	0.604536890983582	0.704154133796692	0.897118926048279	0.654531240463257	0.369175970554352	0.714693665504456	0.700052261352539	0.710832893848419	0.671644508838654	0.513844072818756	0.355251342058182	0.643864393234253	0.382262110710144	0.351647466421127	0.373526871204376	0.437841325998306	0.344055473804474	0.368763089179993	0.361516356468201	0.368798077106476	0.362002432346344	0.356101781129837	0.347171664237976	0.353849560022354	0.344040334224701	0.338569313287735	0.292580515146256	0.339227229356766	0.309537023305893	0.303946644067764	0.307487666606903	0.365289688110352	0.278822958469391	0.338654428720474	0.262844175100327	0.297111213207245	0.314393103122711
857500000000000	126206576824188	121727907657623	126896560192108	114743304252625	119944429397583	109601223468781	0.871049344539642	0.968702375888825	0.862138330936432	0.856344223022461	0.828650057315826	0.885550737380981	0.693743467330933	0.844148337841034	103475272655487	0.793098211288452	0.423063844442368	0.846035420894623	0.843056857585907	0.847360789775848	0.801539897918701	0.608804225921631	0.397660911083221	0.769977807998657	0.445290118455887	0.402368217706680	0.424075007438660	0.500568628311157	0.401046812534332	0.419732838869095	0.408949881792069	0.425091713666916	0.418957173824310	0.398563861846924	0.391752302646637	0.403075486421585	0.402022957801819	0.389726817607880	0.324668526649475	0.381493598222733	0.346807301044464	0.334254980087280	0.337594747543335	0.410039782524109	0.315645307302475	0.382850825786591	0.279390186071396	0.333588302135468	0.340506494045258
857625000000000	118923723697662	114026510715485	119337260723114	121702122688293	119515228271484	121981453895569	101203000545502	110846269130707	102091395854950	100922095775604	0.972936332225800	104727482795715	0.786243677139282	101112079620361	116167593002319	0.987733721733093	0.496580511331558	0.975275278091431	0.999455451965332	100152075290680	0.943843603134155	0.729078114032745	0.463836967945099	0.920151889324188	0.521040737628937	0.484029799699783	0.512157499790192	0.592482566833496	0.477304160594940	0.482361495494843	0.489095091819763	0.487511157989502	0.499151736497879	0.466066896915436	0.473653346300125	0.468486994504929	0.470678746700287	0.467238754034042	0.362243503332138	0.448609203100204	0.393539130687714	0.415148049592972	0.381604969501495	0.480869054794312	0.389039456844330	0.459318190813065	0.304584681987762	0.396645784378052	0.383943915367126
857750000000000	110758447647095	107056307792664	111604356765747	123899459838867	118628096580505	126279616355896	112122976779938	118276059627533	113812744617462	111395597457886	109180295467377	114315927028656	0.881142616271973	112172698974609	120624148845673	112392520904541	0.587778449058533	108558642864227	111950898170471	110878169536591	107180261611938	0.849944770336151	0.552115201950073	105426144599915	0.616363584995270	0.582757711410523	0.617626905441284	0.699656903743744	0.568275392055512	0.566294372081757	0.584869027137756	0.569637358188629	0.590556502342224	0.554506599903107	0.570385932922363	0.550429403781891	0.557726263999939	0.561151862144470	0.412622958421707	0.537619292736054	0.456894129514694	0.510580718517304	0.443494558334351	0.573742449283600	0.468907028436661	0.546766698360443	0.335914522409439	0.478818088769913	0.445775419473648
857875000000000	101978516578674	102568662166595	104992640018463	118517041206360	113699698448181	122252261638641	121132755279541	121401333808899	122419798374176	118384897708893	119658970832825	118964695930481	0.995767235755920	118786811828613	119889533519745	120859718322754	0.713551998138428	119322216510773	121541273593903	118080914020538	120286107063293	0.984744787216187	0.692474603652954	118721330165863	0.756983101367950	0.709637880325317	0.750648915767670	0.834230184555054	0.682104468345642	0.705279052257538	0.703135073184967	0.701393544673920	0.692589163780212	0.690025031566620	0.684851467609406	0.663684129714966	0.686589002609253	0.681881725788117	0.490668714046478	0.678308069705963	0.558439075946808	0.617055773735046	0.553712666034699	0.715835332870483	0.543130159378052	0.642324984073639	0.375505447387695	0.600033998489380	0.556030154228210
858	0.941875457763672	0.980530738830566	0.989728152751923	110456597805023	106741201877594	115900754928589	126370298862457	122913360595703	127273654937744	122192192077637	125926852226257	121305227279663	108233666419983	122304451465607	118318390846252	125455331802368	0.851835787296295	125920808315277	127076911926270	122024977207184	128514647483826	108515214920044	0.850694179534912	127016687393188	0.906232059001923	0.846706032752991	0.891386926174164	0.968731820583344	0.809447705745697	0.860082626342773	0.832649350166321	0.848508000373840	0.808696746826172	0.840137124061585	0.811513006687164	0.793692529201508	0.826827466487885	0.814847230911255	0.590803921222687	0.833688378334045	0.684343159198761	0.738012313842773	0.684050381183624	0.874631762504578	0.631205499172211	0.750816762447357	0.425597697496414	0.737790286540985	0.692060887813568
858125000000000	0.901846170425415	0.921557664871216	0.946042478084564	103744733333588	101088762283325	109653329849243	122782981395721	117478835582733	123463976383209	119746160507202	122299277782440	117485356330872	110933148860931	118360865116119	113382673263550	121682393550873	0.997324943542481	120253109931946	122982025146484	118318951129913	123880517482758	111710405349731	100617241859436	122976374626160	104165101051331	0.990964531898499	103286325931549	108643853664398	0.959072232246399	100498056411743	0.974509954452515	0.992552459239960	0.971357941627502	0.982255518436432	0.963272750377655	0.947494447231293	0.957240760326386	0.956980645656586	0.715552091598511	0.975482940673828	0.832495868206024	0.891351163387299	0.799617826938629	103186166286469	0.772058129310608	0.891659855842590	0.491108655929565	0.870594263076782	0.833063840866089
858250000000000	0.872771680355072	0.851138889789581	0.908411145210266	0.971463799476624	0.954411745071411	102928411960602	112912487983704	104808306694031	112968182563782	112638664245605	112269043922424	107866191864014	112472152709961	108267390727997	103933990001678	111587727069855	113331663608551	106340551376343	112107384204865	108552122116089	111669993400574	113540983200073	114815151691437	111793863773346	115959954261780	112526655197144	116140305995941	118609559535980	110894715785980	113424193859100	111192262172699	112360215187073	114476168155670	111082077026367	111349534988403	110025095939636	107564830780029	109441637992859	0.863295853137970	110177445411682	0.992125213146210	105212700366974	0.912188410758972	117561733722687	0.949123740196228	104437661170959	0.574848175048828	0.998627305030823	0.977584004402161
858375000000000	0.818239450454712	0.768369078636169	0.849364876747131	0.922023057937622	0.894041717052460	0.982946038246155	104463040828705	0.990786314010620	103763020038605	105394160747528	103853487968445	101697683334351	112094104290009	101481771469116	0.968150258064270	103767323493958	115711092948914	0.989679634571075	104023253917694	101161003112793	103432154655457	113312578201294	117530393600464	102729201316834	117828249931335	115050244331360	118305730819702	119830977916718	115516269207001	115690732002258	115687000751495	114869165420532	117990052700043	114608693122864	114290153980255	113040661811829	112278831005096	114654934406281	0.995434701442719	113737809658051	108479011058807	110921204090118	102149558067322	120125091075897	106700074672699	111816215515137	0.669258594512940	108106374740601	107395148277283
858500000000000	0.713004648685455	0.666207611560822	0.753093659877777	0.887689173221588	0.830635786056519	0.953940808773041	0.963974356651306	0.970838427543640	0.947526276111603	0.969996809959412	0.961285352706909	0.980237960815430	107574141025543	0.969592630863190	0.915554404258728	0.975155174732208	113547182083130	0.952162742614746	0.977731943130493	0.951225578784943	0.979286491870880	109469246864319	117182171344757	0.947348058223724	114903140068054	114234542846680	115755414962769	115168297290802	116911995410919	113925862312317	117231810092926	114602017402649	117947733402252	115478086471558	113896048069000	112827849388123	114490640163422	116908097267151	112967789173126	114687788486481	114777278900146	113098096847534	114041864871979	118314492702484	115747702121735	115971004962921	0.781684398651123	114337742328644	114881980419159
858625000000000	0.606998264789581	0.569311916828156	0.654586970806122	0.844056904315949	0.756687164306641	0.915401637554169	0.914603710174561	0.945005118846893	0.890728235244751	0.910326838493347	0.908530414104462	0.939694762229919	101748442649841	0.929396271705627	0.860499501228333	0.920824170112610	110165345668793	0.923745453357697	0.928292870521545	0.911933839321137	0.929898262023926	104301381111145	116426467895508	0.893287479877472	110571014881134	112724101543427	111658215522766	109555554389954	117284727096558	111062192916870	117656314373016	114036059379578	117770636081696	115678334236145	113095080852509	112374544143677	115152859687805	117565619945526	118645274639130	114938223361969	117076516151428	113760161399841	119132328033447	115333771705627	119239079952240	117392826080322	0.884864985942841	116677224636078	117758071422577
858750000000000	0.513935565948486	0.480526953935623	0.562184572219849	0.765213131904602	0.650815188884735	0.836039185523987	0.899359226226807	0.890645503997803	0.871946692466736	0.886098086833954	0.886208713054657	0.886785447597504	0.946646392345429	0.895259737968445	0.797749876976013	0.878618240356445	102488863468170	0.904737174510956	0.896952688694000	0.896143615245819	0.885732114315033	0.972203612327576	107227754592896	0.869700849056244	102142083644867	105712854862213	101158452033997	104243862628937	109196925163269	103736460208893	109344422817230	108100175857544	107918620109558	107832300662994	106622183322907	107454097270966	105902755260468	107113122940063	113396823406219	109463906288147	110237586498261	107538580894470	113345670700073	107506680488586	113239550590515	110818660259247	0.985494256019592	110370039939880	113343441486359
858875000000000	0.433209598064423	0.406391352415085	0.478827655315399	0.670202136039734	0.546379983425140	0.736964523792267	0.885669231414795	0.818350851535797	0.855006933212280	0.863578200340271	0.865190863609314	0.824196577072144	0.874068498611450	0.859262347221375	0.728915810585022	0.836578667163849	0.940841197967529	0.884037613868713	0.865277528762817	0.881156861782074	0.840992391109467	0.898154795169830	0.952403008937836	0.848271667957306	0.935398757457733	0.966477990150452	0.897915303707123	0.985137045383453	0.973278462886810	0.952908992767334	0.974153578281403	0.993287503719330	0.950315475463867	0.965899586677551	0.974468588829041	100179278850555	0.941861033439636	0.931463956832886	105106878280640	100736403465271	0.998264551162720	0.980266630649567	104180383682251	0.979857683181763	103678619861603	100771975517273	105645954608917	100670528411865	105526614189148
859	0.374400407075882	0.359549731016159	0.415474236011505	0.582272350788117	0.485551685094833	0.649106323719025	0.835367739200592	0.740567624568939	0.797074437141419	0.803990960121155	0.803713381290436	0.746986150741577	0.828560173511505	0.804931402206421	0.647239983081818	0.777444839477539	0.909715831279755	0.822558522224426	0.800164401531220	0.829552292823792	0.784862577915192	0.855413436889648	0.913795471191406	0.798835754394531	0.909077703952789	0.924550533294678	0.863894104957581	0.923829793930054	0.912804961204529	0.917565584182739	0.920792341232300	0.939834773540497	0.917478799819946	0.917213916778565	0.923608601093292	0.958594024181366	0.920458197593689	0.890662968158722	0.996779203414917	0.947472989559174	0.935491085052490	0.923755824565888	0.979680299758911	0.929037511348724	0.968948185443878	0.948218405246735	106609845161438	0.947644829750061	0.973563253879547
859125000000000	0.327701985836029	0.325075864791870	0.363701760768890	0.496167600154877	0.441772162914276	0.563774049282074	0.729007363319397	0.652547180652618	0.681384503841400	0.697169899940491	0.689218342304230	0.654416680335999	0.794196069240570	0.730464041233063	0.555466890335083	0.702278196811676	0.892570734024048	0.702323615550995	0.696119785308838	0.723038256168366	0.717871963977814	0.824649989604950	0.893843650817871	0.715359508991242	0.896356821060181	0.897250235080719	0.847340941429138	0.859274327754974	0.869965791702271	0.896434724330902	0.886060655117035	0.897497594356537	0.903134167194367	0.886344730854034	0.885952472686768	0.924853682518005	0.913416743278503	0.870688974857330	0.951262176036835	0.895806312561035	0.886170506477356	0.879615128040314	0.926708936691284	0.893176972866058	0.909715831279755	0.901827871799469	106931412220001	0.900774538516998	0.882907092571259
859250000000000	0.310986518859863	0.307510733604431	0.334265321493149	0.430925548076630	0.403328448534012	0.485099822282791	0.622868061065674	0.564928412437439	0.577966034412384	0.596819937229157	0.589616894721985	0.565406501293182	0.743745028972626	0.643698155879974	0.482476860284805	0.618921279907227	0.862986326217651	0.594206511974335	0.595834970474243	0.620148897171021	0.636406064033508	0.778377234935761	0.863885343074799	0.628426611423492	0.869702458381653	0.863458096981049	0.820801138877869	0.805511295795441	0.840484797954559	0.861236095428467	0.853517651557922	0.854462802410126	0.876358032226563	0.849227190017700	0.847348868846893	0.884487092494965	0.894000351428986	0.843516707420349	0.908410310745239	0.852796077728272	0.858075380325317	0.844975709915161	0.886214256286621	0.853165984153748	0.873263418674469	0.865119218826294	106280255317688	0.864922761917114	0.843884229660034
859375000000000	0.306389003992081	0.296908348798752	0.316538721323013	0.378700405359268	0.368573755025864	0.406408071517944	0.509315788745880	0.472600013017654	0.484722733497620	0.498621106147766	0.502258419990540	0.474823594093323	0.661983966827393	0.532160997390747	0.425462454557419	0.519095599651337	0.806691169738770	0.494296461343765	0.494771420955658	0.515175879001617	0.525244414806366	0.701978266239166	0.817665040493012	0.532633543014526	0.803776264190674	0.822851300239563	0.776436865329742	0.766086697578430	0.823595166206360	0.796230316162109	0.826356530189514	0.813264012336731	0.820699334144592	0.805028378963471	0.810502648353577	0.836884140968323	0.827584862709045	0.807339489459992	0.870141625404358	0.821139216423035	0.845447540283203	0.820797145366669	0.859150946140289	0.810545623302460	0.854695856571198	0.840204000473023	0.993813335895538	0.841250181198120	0.833468794822693
859500000000000	0.302456557750702	0.292611539363861	0.305432736873627	0.344027608633041	0.338667958974838	0.352836817502975	0.421397954225540	0.398602843284607	0.408018261194229	0.421377271413803	0.432880222797394	0.405021399259567	0.575836360454559	0.436165869235992	0.376549988985062	0.433440297842026	0.735128343105316	0.417123436927795	0.413180649280548	0.433566808700562	0.433577150106430	0.616674661636353	0.757454872131348	0.448971956968308	0.722105085849762	0.768991291522980	0.717694520950317	0.716734230518341	0.799485743045807	0.719040572643280	0.788869023323059	0.762455761432648	0.751714110374451	0.752418220043182	0.763190865516663	0.776938855648041	0.745809495449066	0.758607685565949	0.826704978942871	0.780802905559540	0.827455222606659	0.790780782699585	0.825216472148895	0.756347477436066	0.831175208091736	0.806138217449188	0.911615610122681	0.810017347335815	0.819084286689758
859625000000000	0.295823216438293	0.293617933988571	0.297884494066238	0.325839579105377	0.308338910341263	0.328085452318192	0.369356572628021	0.343424588441849	0.348305314779282	0.369764685630798	0.384764134883881	0.359716802835465	0.494756281375885	0.365019977092743	0.328608930110931	0.367652475833893	0.640012383460999	0.368543505668640	0.356435120105743	0.385546952486038	0.379578679800034	0.525134623050690	0.665362000465393	0.383552491664887	0.630701184272766	0.669685840606690	0.626199066638947	0.612723886966705	0.710325241088867	0.630903184413910	0.694827795028687	0.679060637950897	0.672358036041260	0.683444201946259	0.675068557262421	0.681994676589966	0.666443109512329	0.672420918941498	0.770271301269531	0.695942401885986	0.750468313694000	0.734332799911499	0.756900370121002	0.664355576038361	0.776062190532684	0.709821701049805	0.846361577510834	0.734265983104706	0.752731621265411
859750000000000	0.290239185094833	0.295957654714584	0.293205827474594	0.313249886035919	0.285959899425507	0.311635702848434	0.333048939704895	0.306412070989609	0.303525000810623	0.332799136638641	0.347386449575424	0.328228652477264	0.420554667711258	0.315175950527191	0.290290892124176	0.320731312036514	0.535270035266876	0.332259744405746	0.314735203981400	0.349913150072098	0.340056180953980	0.437765747308731	0.557730972766876	0.333174616098404	0.533411622047424	0.550975084304810	0.519546627998352	0.491264581680298	0.579830050468445	0.539822220802307	0.568502068519592	0.578654170036316	0.583324134349823	0.602403938770294	0.566909372806549	0.571884751319885	0.581682860851288	0.564620494842529	0.701318740844727	0.588683009147644	0.633045613765717	0.657656192779541	0.665202081203461	0.553054749965668	0.695997297763825	0.581486344337463	0.785791814327240	0.630467176437378	0.647687911987305
859875000000000	0.290962368249893	0.300032496452332	0.296615570783615	0.302486002445221	0.286464273929596	0.299921929836273	0.314130574464798	0.303256094455719	0.281670242547989	0.314428895711899	0.318004131317139	0.315543472766876	0.366693049669266	0.305765300989151	0.273511022329330	0.310210078954697	0.455424726009369	0.303296685218811	0.291600406169891	0.320693135261536	0.313731998205185	0.381276398897171	0.472244411706924	0.308831363916397	0.448343485593796	0.470658868551254	0.438817471265793	0.423877716064453	0.480040878057480	0.470070153474808	0.470513284206390	0.491105467081070	0.491628170013428	0.515435218811035	0.482615292072296	0.488819837570190	0.490988522768021	0.472645372152329	0.610932290554047	0.506539285182953	0.541861236095429	0.569945216178894	0.571503698825836	0.458081901073456	0.606217861175537	0.496793717145920	0.740908861160278	0.540017902851105	0.556672930717468
860	0.296184390783310	0.306881457567215	0.309119373559952	0.293240845203400	0.295075386762619	0.291212171316147	0.302291095256805	0.304030984640121	0.267403513193131	0.302887767553329	0.294097632169724	0.308961033821106	0.323474407196045	0.303264051675797	0.263174325227737	0.306856006383896	0.388039439916611	0.279156297445297	0.275473654270172	0.296350657939911	0.294585317373276	0.339466691017151	0.397333920001984	0.294376105070114	0.369655698537827	0.407785952091217	0.370273053646088	0.378241360187531	0.391788899898529	0.412107437849045	0.384001195430756	0.408947467803955	0.395974338054657	0.420911878347397	0.409338086843491	0.419199019670486	0.394769847393036	0.386865198612213	0.495585262775421	0.435941547155380	0.460523456335068	0.467085212469101	0.470824331045151	0.369755148887634	0.500618755817413	0.430915206670761	0.706115961074829	0.453351497650147	0.467793256044388
860125000000000	0.301809787750244	0.310016751289368	0.313557773828506	0.289486587047577	0.297289431095123	0.283694148063660	0.291944086551666	0.303415209054947	0.263798058032990	0.295853435993195	0.276431500911713	0.300831228494644	0.299605280160904	0.297886878252029	0.260612636804581	0.300361067056656	0.343693494796753	0.268576174974442	0.271452903747559	0.280159473419189	0.279098212718964	0.308810681104660	0.349450945854187	0.279972523450851	0.327701985836029	0.361070036888123	0.328887373209000	0.340994149446487	0.345532029867172	0.362315088510513	0.338023543357849	0.351058751344681	0.340601146221161	0.352967292070389	0.358785212039948	0.361971408128738	0.339992552995682	0.339180290699005	0.408459007740021	0.380975693464279	0.393640965223312	0.395901918411255	0.402739733457565	0.327733010053635	0.417893528938293	0.380402892827988	0.653725326061249	0.389900237321854	0.399700731039047
860250000000000	0.306934744119644	0.310552150011063	0.311269760131836	0.288214504718781	0.284628123044968	0.276466518640518	0.280531018972397	0.291563808917999	0.263841003179550	0.291220128536224	0.262253880500793	0.287781715393066	0.287555783987045	0.280242234468460	0.260875165462494	0.282060861587524	0.314031928777695	0.264261066913605	0.273343145847321	0.267791748046875	0.263798058032990	0.282759368419647	0.318868130445480	0.261623799800873	0.309132099151611	0.322116374969482	0.302785933017731	0.307844877243042	0.325626373291016	0.311554551124573	0.318526029586792	0.309205293655396	0.313300013542175	0.304604560136795	0.324771940708160	0.307869523763657	0.313465476036072	0.317117094993591	0.346069008111954	0.336415737867355	0.329922378063202	0.351497113704681	0.359996050596237	0.313408195972443	0.354354739189148	0.341492176055908	0.552186787128449	0.344542354345322	0.347286224365234
860375000000000	0.314443230628967	0.311279296875000	0.309399396181107	0.287694215774536	0.274275541305542	0.271176844835281	0.274332821369171	0.281874716281891	0.263937264680862	0.287982195615768	0.252976894378662	0.279150724411011	0.278381407260895	0.267530024051666	0.261449575424194	0.267354190349579	0.294178009033203	0.262447983026505	0.274888902902603	0.261747896671295	0.255727112293243	0.268130660057068	0.298816889524460	0.251157432794571	0.294691920280457	0.298973619937897	0.288412600755692	0.282866775989532	0.309892654418945	0.283522307872772	0.301520198583603	0.282123714685440	0.292954415082932	0.272395640611649	0.298821657896042	0.276465713977814	0.294452458620071	0.299212276935577	0.300364255905151	0.304065197706223	0.295529663562775	0.317253917455673	0.328703582286835	0.301201969385147	0.308027058839798	0.309320628643036	0.453283876180649	0.310117781162262	0.309132099151611
860500000000000	0.333446711301804	0.328673362731934	0.313125789165497	0.292723715305328	0.283634483814240	0.267939716577530	0.274744123220444	0.289048254489899	0.267471939325333	0.285300374031067	0.248193189501762	0.277949422597885	0.267671614885330	0.267848223447800	0.267111539840698	0.263855338096619	0.282098263502121	0.263954788446426	0.273797422647476	0.264504492282867	0.260112226009369	0.265080481767654	0.288065731525421	0.255291163921356	0.276112467050552	0.293304473161697	0.284611433744431	0.264654874801636	0.288549423217773	0.282449096441269	0.272830814123154	0.267531603574753	0.270997047424316	0.253568768501282	0.274587392807007	0.270744055509567	0.276833266019821	0.274678885936737	0.266245990991592	0.282241463661194	0.294520884752274	0.284132480621338	0.305759727954865	0.279886603355408	0.275755286216736	0.276492744684219	0.387052148580551	0.280542939901352	0.284593135118485
860625000000000	0.363879144191742	0.367501318454742	0.323487132787704	0.304901301860809	0.305881440639496	0.265804439783096	0.276103734970093	0.302461326122284	0.273250848054886	0.283402979373932	0.245226562023163	0.277345597743988	0.259094715118408	0.268954843282700	0.279855579137802	0.261927694082260	0.273631125688553	0.267903119325638	0.271956503391266	0.271329581737518	0.269786208868027	0.263484597206116	0.280169814825058	0.265286535024643	0.260680258274078	0.289756298065186	0.282244622707367	0.251997560262680	0.270436972379684	0.281942337751389	0.245976775884628	0.258414506912231	0.253934741020203	0.241519257426262	0.256454259157181	0.267792552709579	0.263009667396545	0.253638774156570	0.242534399032593	0.267202228307724	0.294067412614822	0.259019941091538	0.287485778331757	0.259601473808289	0.253763675689697	0.250729441642761	0.336406171321869	0.258978575468063	0.266719341278076
860750000000000	0.392911434173584	0.408480495214462	0.342483431100845	0.318429768085480	0.329026579856873	0.273016959428787	0.280849218368530	0.307851254940033	0.273448169231415	0.286270171403885	0.249803408980370	0.279203236103058	0.262307167053223	0.270648598670960	0.295098453760147	0.265029579401016	0.267909497022629	0.273706704378128	0.272718638181686	0.280546903610230	0.277776777744293	0.264732033014298	0.267841875553131	0.276272386312485	0.258797973394394	0.279941499233246	0.276455372571945	0.254456609487534	0.270790189504623	0.279897749423981	0.242752373218536	0.260232359170914	0.255282402038574	0.243719771504402	0.256597459316254	0.269117951393127	0.256156712770462	0.254288762807846	0.243364959955215	0.263312757015228	0.287161976099014	0.256875902414322	0.268066227436066	0.255887836217880	0.253215551376343	0.251272797584534	0.313353300094605	0.256642818450928	0.253653913736343
860875000000000	0.422723352909088	0.457515448331833	0.382737845182419	0.335839748382568	0.356581509113312	0.307821005582809	0.294971972703934	0.310133695602417	0.270623147487640	0.300354689359665	0.272706687450409	0.289071321487427	0.281275659799576	0.274079829454422	0.315734416246414	0.279721140861511	0.263797253370285	0.283599466085434	0.278545290231705	0.294280618429184	0.285188198089600	0.271801352500916	0.250932306051254	0.290103942155838	0.259771734476090	0.260681837797165	0.265992194414139	0.270781457424164	0.282018691301346	0.274226218461990	0.245489090681076	0.271962851285934	0.269694715738297	0.258471012115479	0.266557037830353	0.276323318481445	0.251724660396576	0.268343061208725	0.258634895086288	0.261782109737396	0.262845754623413	0.261238753795624	0.247434228658676	0.255237847566605	0.261942028999329	0.267043143510819	0.300689637660980	0.258484512567520	0.242854997515678
861	0.457220315933228	0.499637842178345	0.423898398876190	0.357252180576324	0.388733178377152	0.340164393186569	0.305413663387299	0.313316732645035	0.270346283912659	0.312141686677933	0.293843060731888	0.301438242197037	0.294796943664551	0.280488848686218	0.332927197217941	0.290809601545334	0.260249853134155	0.293048292398453	0.287495315074921	0.299517780542374	0.292858153581619	0.279933542013168	0.245240092277527	0.303606152534485	0.261689811944962	0.253007113933563	0.262117832899094	0.277945458889008	0.286814332008362	0.267623096704483	0.250356316566467	0.276896119117737	0.275876998901367	0.264898300170898	0.270684391260147	0.281598657369614	0.251434296369553	0.274415552616119	0.265125036239624	0.261585593223572	0.252487599849701	0.263140112161636	0.240589261054993	0.255118519067764	0.265513271093369	0.273808538913727	0.290469110012054	0.260297596454620	0.239950418472290
861125000000000	0.501298964023590	0.537180960178375	0.463037431240082	0.385031431913376	0.430842816829681	0.362214058637619	0.309427231550217	0.318372488021851	0.294059455394745	0.317957192659378	0.308001607656479	0.316658854484558	0.299430280923843	0.303694456815720	0.343329906463623	0.295149385929108	0.256342887878418	0.299898058176041	0.306186944246292	0.298795402050018	0.299839973449707	0.288134932518005	0.258737504482269	0.315286517143250	0.270083755254746	0.254277616739273	0.268670827150345	0.277253299951553	0.283430814743042	0.258433610200882	0.266496568918228	0.271678060293198	0.272147417068481	0.263275355100632	0.264584064483643	0.284488111734390	0.273583412170410	0.271739304065704	0.259832203388214	0.266541928052902	0.257408142089844	0.262658804655075	0.247108846902847	0.256381869316101	0.259468615055084	0.269718587398529	0.281703650951386	0.261479794979095	0.251032531261444
861250000000000	0.546109497547150	0.561943471431732	0.499403148889542	0.418107539415360	0.470979481935501	0.384881079196930	0.314402669668198	0.326582640409470	0.327581048011780	0.324948549270630	0.322616785764694	0.335334569215775	0.304795503616333	0.334054499864578	0.355647534132004	0.300267189741135	0.254007935523987	0.308525085449219	0.330169796943665	0.298116803169251	0.309143215417862	0.298041224479675	0.275530934333801	0.328016221523285	0.278847604990006	0.257023096084595	0.279612928628922	0.276604145765305	0.280252575874329	0.252135187387466	0.284109413623810	0.266775816679001	0.268644571304321	0.261750280857086	0.257329374551773	0.286002844572067	0.294388025999069	0.269225329160690	0.254860758781433	0.273493498563767	0.262654036283493	0.262206941843033	0.256276041269302	0.259085178375244	0.253789931535721	0.265876054763794	0.273403614759445	0.263118654489517	0.261442393064499
861375000000000	0.590018689632416	0.569218039512634	0.533624053001404	0.458338856697083	0.499028444290161	0.413529902696610	0.338220059871674	0.349863022565842	0.351559162139893	0.342492997646332	0.340519994497299	0.356615722179413	0.325320869684219	0.358261734247208	0.383834123611450	0.315433710813522	0.262580066919327	0.326732993125916	0.352065920829773	0.319056659936905	0.329166620969772	0.310498863458633	0.283157944679260	0.343657672405243	0.281504780054092	0.268581748008728	0.293958425521851	0.280770480632782	0.290981441736221	0.259314298629761	0.292026817798615	0.273183226585388	0.270907938480377	0.269872128963470	0.253841638565064	0.285047382116318	0.289521604776382	0.273207902908325	0.260582417249680	0.278211951255798	0.263710528612137	0.273211091756821	0.262862473726273	0.268837898969650	0.254682540893555	0.267711400985718	0.262010425329208	0.268375694751740	0.260039836168289
861500000000000	0.627923071384430	0.573280155658722	0.562095463275909	0.503097712993622	0.521696269512177	0.446496993303299	0.384179383516312	0.391784131526947	0.375140279531479	0.372919082641602	0.362012773752213	0.382317006587982	0.360813885927200	0.382501572370529	0.428578644990921	0.344343453645706	0.284167498350143	0.356209188699722	0.376141875982285	0.371546745300293	0.362250655889511	0.326491147279739	0.289176315069199	0.362986534833908	0.283247828483582	0.291455596685410	0.311659574508667	0.293069005012512	0.314349353313446	0.278810203075409	0.297965645790100	0.289247125387192	0.278119683265686	0.290173172950745	0.251434296369553	0.283126115798950	0.279088675975800	0.284877151250839	0.273214280605316	0.282842904329300	0.264306426048279	0.295915484428406	0.269226133823395	0.288790494203568	0.257761359214783	0.273621588945389	0.251003891229630	0.278311401605606	0.256832152605057
861625000000000	0.623075723648071	0.566377103328705	0.562933146953583	0.539907336235046	0.539939165115356	0.483955800533295	0.423203855752945	0.431705981492996	0.406556844711304	0.410186171531677	0.391617059707642	0.417360484600067	0.386525481939316	0.411261767148972	0.478479176759720	0.384615361690521	0.302937090396881	0.391026765108109	0.410494834184647	0.418007284402847	0.401107251644135	0.348173260688782	0.300548821687698	0.391185075044632	0.289631396532059	0.309163123369217	0.323040813207626	0.310704916715622	0.325189620256424	0.299234569072723	0.307606995105743	0.302096188068390	0.290099173784256	0.307629287242889	0.257225960493088	0.285952717065811	0.281626492738724	0.301011025905609	0.279034554958344	0.289630591869354	0.269031226634979	0.303647518157959	0.276522994041443	0.308475762605667	0.262226819992065	0.283140420913696	0.250000685453415	0.288500905036926	0.258841723203659
861750000000000	0.559124052524567	0.521970689296722	0.538545310497284	0.574237227439880	0.556493103504181	0.529443383216858	0.458429545164108	0.472833901643753	0.448835134506226	0.460583120584488	0.434426784515381	0.467902243137360	0.405537724494934	0.445172399282455	0.541036248207092	0.448150157928467	0.320306479930878	0.435714006423950	0.461420059204102	0.462813884019852	0.450921088457108	0.379375815391541	0.321974784135819	0.434902548789978	0.311238735914230	0.322825223207474	0.329723507165909	0.341502517461777	0.329466521739960	0.322990685701370	0.322748839855194	0.312385916709900	0.315208554267883	0.323764771223068	0.294577360153198	0.306244224309921	0.308937966823578	0.327713131904602	0.281212806701660	0.299792230129242	0.290109515190125	0.305476516485214	0.284649610519409	0.329284340143204	0.270395606756210	0.302728652954102	0.256074786186218	0.299500286579132	0.275598555803299
861875000000000	0.495985418558121	0.472059845924377	0.505878984928131	0.586866736412048	0.561995983123779	0.554415941238403	0.492044240236282	0.508244991302490	0.491118192672730	0.504171729087830	0.481869071722031	0.504804968833923	0.425848305225372	0.485067993402481	0.566900670528412	0.498595654964447	0.339541465044022	0.477292209863663	0.505672931671143	0.505205929279327	0.494833469390869	0.413795620203018	0.348186790943146	0.476678043603897	0.339672744274139	0.341010063886642	0.340688675642014	0.376058340072632	0.336529493331909	0.351632356643677	0.343800872564316	0.327407628297806	0.344303667545319	0.339955955743790	0.338979005813599	0.333278834819794	0.339040279388428	0.354065150022507	0.285584390163422	0.315370053052902	0.312563329935074	0.309057295322418	0.295510560274124	0.352657824754715	0.282310664653778	0.328164994716644	0.265574544668198	0.314418554306030	0.297913134098053
862	0.451410353183746	0.422431379556656	0.458560019731522	0.570850551128388	0.532852351665497	0.562857568264008	0.531453728675842	0.541982948780060	0.539651989936829	0.542443573474884	0.545984625816345	0.527952492237091	0.450354635715485	0.548372864723206	0.561661064624786	0.534409224987030	0.360078781843185	0.519516408443451	0.544100761413574	0.552983939647675	0.535426735877991	0.455011844635010	0.380484819412231	0.519078850746155	0.378200769424439	0.372536420822144	0.373842716217041	0.414856076240540	0.359511554241180	0.392278164625168	0.380322545766830	0.358172625303268	0.375523746013641	0.354003906250000	0.386367172002792	0.369723320007324	0.363096326589584	0.374378919601440	0.312439233064652	0.350503444671631	0.329441070556641	0.329423576593399	0.311917334794998	0.378989189863205	0.303698420524597	0.364690631628037	0.286313921213150	0.339115053415298	0.326861083507538
862125000000000	0.410414487123489	0.377634346485138	0.408408880233765	0.541561305522919	0.484297096729279	0.566947519779205	0.558015048503876	0.563281595706940	0.572776556015015	0.566323816776276	0.592399835586548	0.540964663028717	0.475597679615021	0.596150875091553	0.550742030143738	0.555439770221710	0.385671079158783	0.547123074531555	0.568070888519287	0.584903299808502	0.561120867729187	0.491118192672730	0.417374014854431	0.547046720981598	0.423536419868469	0.410956263542175	0.421166449785233	0.451839148998261	0.391395092010498	0.432278007268906	0.424004197120667	0.400014162063599	0.409752577543259	0.371534794569016	0.434648752212524	0.412093102931976	0.391246318817139	0.396759539842606	0.352619647979736	0.394959181547165	0.349214643239975	0.361316680908203	0.334705263376236	0.409228324890137	0.332644790410996	0.404916405677795	0.311729580163956	0.370425015687943	0.362545013427734
862250000000000	0.367103546857834	0.349715858697891	0.374342322349548	0.503299772739410	0.432654291391373	0.549735724925995	0.555698394775391	0.549221694469452	0.566431224346161	0.556523382663727	0.582370996475220	0.534025788307190	0.502705514431000	0.591768920421600	0.528518974781036	0.553800940513611	0.431156247854233	0.540291607379913	0.560785174369812	0.580695629119873	0.555792987346649	0.511360347270966	0.457357138395309	0.543254256248474	0.471308827400208	0.451816886663437	0.480481594800949	0.481465697288513	0.420813202857971	0.456614077091217	0.464557737112045	0.453577458858490	0.449288606643677	0.412671476602554	0.477020144462585	0.453539252281189	0.441921740770340	0.434401333332062	0.389853298664093	0.432795912027359	0.384194523096085	0.394745975732803	0.369163244962692	0.450221776962280	0.365613460540772	0.437496066093445	0.329819768667221	0.404605329036713	0.405260086059570
862375000000000	0.326261222362518	0.328659832477570	0.346422255039215	0.451431035995483	0.375646233558655	0.498922616243362	0.543838202953339	0.505496323108673	0.541324257850647	0.524638235569000	0.546271800994873	0.510508298873901	0.528274714946747	0.570214867591858	0.488145202398300	0.544838249683380	0.492961525917053	0.516024708747864	0.535540521144867	0.562107384204865	0.535172164440155	0.525495052337647	0.499276638031006	0.526930212974548	0.520192623138428	0.494033932685852	0.545072913169861	0.505648255348206	0.452328413724899	0.475360602140427	0.503877341747284	0.514848887920380	0.490212053060532	0.476273894309998	0.514891028404236	0.494802445173264	0.507131993770599	0.482600957155228	0.429172128438950	0.469498932361603	0.433188915252686	0.434435546398163	0.417026370763779	0.496706992387772	0.405170172452927	0.467095553874970	0.346111178398132	0.443117469549179	0.452918738126755
862500000000000	0.306477308273315	0.309573620557785	0.317794114351273	0.403749316930771	0.344224929809570	0.446423798799515	0.521861732006073	0.459922015666962	0.504324436187744	0.491068869829178	0.504988729953766	0.480118840932846	0.527994692325592	0.533682107925415	0.445151716470718	0.521868109703064	0.532378971576691	0.488171458244324	0.506286323070526	0.531593799591065	0.506097733974457	0.526970803737640	0.531760871410370	0.501975953578949	0.551991879940033	0.520264267921448	0.558416843414307	0.509352385997772	0.492173910140991	0.499010145664215	0.532278776168823	0.544982194900513	0.511708796024323	0.516961097717285	0.537666261196137	0.526562690734863	0.535537362098694	0.513383448123932	0.466763019561768	0.507311761379242	0.475353449583054	0.481207162141800	0.465295225381851	0.520673930644989	0.451829612255096	0.497290939092636	0.368805259466171	0.483632802963257	0.485985279083252
862625000000000	0.296382486820221	0.291542321443558	0.285348117351532	0.357155919075012	0.327277153730392	0.385577201843262	0.466863244771957	0.406665027141571	0.436041772365570	0.452709496021271	0.450862199068069	0.433334499597549	0.489250242710114	0.453460514545441	0.394984662532806	0.445944875478745	0.560923576354981	0.452372968196869	0.468120247125626	0.466479003429413	0.455493152141571	0.517572879791260	0.560594201087952	0.453430265188217	0.575989067554474	0.539192140102387	0.554995894432068	0.501287043094635	0.548810422420502	0.531474471092224	0.555982410907745	0.561775624752045	0.524821221828461	0.546274960041046	0.553867757320404	0.554620444774628	0.548828780651093	0.535802245140076	0.507147908210754	0.551018893718720	0.516687393188477	0.543706893920898	0.520857751369476	0.534791946411133	0.514269709587097	0.531767189502716	0.401731789112091	0.531779170036316	0.512355625629425
862750000000000	0.289581269025803	0.278227061033249	0.270028859376907	0.322845906019211	0.312436819076538	0.338111847639084	0.409726321697235	0.364015996456146	0.377914369106293	0.411700904369354	0.403715908527374	0.386828601360321	0.448689550161362	0.388941586017609	0.355003923177719	0.387718826532364	0.571753561496735	0.411566466093063	0.425051152706146	0.403713494539261	0.403976827859879	0.501691162586212	0.572036743164063	0.405203580856323	0.584901690483093	0.546229660511017	0.548237621784210	0.488605827093124	0.575336754322052	0.546325862407684	0.565228343009949	0.567488551139832	0.529541254043579	0.557547271251679	0.559843242168427	0.565841734409332	0.553326785564423	0.544349730014801	0.525752782821655	0.570304811000824	0.534300208091736	0.572615087032318	0.545621097087860	0.539724409580231	0.543286085128784	0.546780169010162	0.435297936201096	0.553328454494476	0.522806048393250
862875000000000	0.283624917268753	0.268072575330734	0.268543541431427	0.299467653036118	0.293428570032120	0.305120885372162	0.358502000570297	0.337898641824722	0.344176381826401	0.363297611474991	0.371798127889633	0.343590050935745	0.422014504671097	0.359061270952225	0.330920010805130	0.369051873683929	0.536810994148254	0.356980890035629	0.369552284479141	0.354916423559189	0.357695281505585	0.459218740463257	0.528886497020721	0.366718500852585	0.535832524299622	0.518921315670013	0.504493892192841	0.464424073696137	0.550046741962433	0.522888779640198	0.536269247531891	0.528387665748596	0.519740760326386	0.533865869045258	0.539958238601685	0.538368761539459	0.537165045738220	0.522767841815949	0.527128338813782	0.556822538375855	0.527415513992310	0.550332307815552	0.528794229030609	0.513479709625244	0.535748124122620	0.524137794971466	0.473295331001282	0.541082382202148	0.520026385784149
863	0.279961377382278	0.261849731206894	0.267870515584946	0.284500837326050	0.279865920543671	0.284461051225662	0.317060619592667	0.316737622022629	0.317191869020462	0.320989072322845	0.344073772430420	0.308550536632538	0.395815223455429	0.335704505443573	0.310825020074844	0.353773981332779	0.476531654596329	0.309786021709442	0.321165680885315	0.316191852092743	0.317543506622314	0.401708692312241	0.461272865533829	0.332565218210220	0.458870291709900	0.471447259187698	0.441472262144089	0.430990785360336	0.503459692001343	0.479201555252075	0.484720349311829	0.464951545000076	0.499107986688614	0.490780085325241	0.501578211784363	0.489129304885864	0.504767596721649	0.482429921627045	0.527744889259338	0.528863430023193	0.512332558631897	0.509104192256928	0.499576568603516	0.466210901737213	0.519105911254883	0.484646350145340	0.500960052013397	0.515319883823395	0.513243436813355
863125000000000	0.282371938228607	0.262236356735230	0.267860174179077	0.280670225620270	0.280668646097183	0.281877100467682	0.298758804798126	0.294415861368179	0.290676742792130	0.301793068647385	0.311950743198395	0.292549490928650	0.359824985265732	0.309305518865585	0.285249471664429	0.324795007705689	0.421942919492722	0.295442134141922	0.304001539945602	0.294932186603546	0.289611488580704	0.354259282350540	0.418355733156204	0.301047623157501	0.408264100551605	0.429129987955093	0.402252078056335	0.394927382469177	0.450665712356567	0.429166555404663	0.433294713497162	0.418876022100449	0.464895844459534	0.445622682571411	0.453127175569534	0.439239919185638	0.456790715456009	0.434234261512756	0.511686563491821	0.483675777912140	0.484057635068893	0.464038223028183	0.475113183259964	0.417238771915436	0.484684526920319	0.450422257184982	0.502516150474548	0.469675540924072	0.488029062747955
863250000000000	0.289101541042328	0.265094816684723	0.267954826354980	0.278836458921433	0.284800767898560	0.281148374080658	0.287590771913528	0.273353487253189	0.266683548688889	0.289846986532211	0.279966950416565	0.282679796218872	0.318479895591736	0.283350467681885	0.259066879749298	0.286313921213150	0.365270584821701	0.288228809833527	0.294571787118912	0.280543744564056	0.268007338047028	0.310453504323959	0.382973343133926	0.273106873035431	0.365974664688110	0.384555697441101	0.370659679174423	0.354863911867142	0.387433230876923	0.367557823657990	0.376085400581360	0.377409994602203	0.408928394317627	0.392880409955978	0.388571679592133	0.382898539304733	0.387742698192596	0.374722599983215	0.458900511264801	0.412966638803482	0.432477682828903	0.409350842237473	0.449520111083984	0.361341327428818	0.422269076108933	0.414182245731354	0.502096891403198	0.396704643964767	0.428679674863815
863375000000000	0.290887564420700	0.270107626914978	0.268514901399612	0.277284324169159	0.283309102058411	0.279614537954330	0.275819718837738	0.262263417243958	0.254602998495102	0.276432305574417	0.268353402614594	0.270351052284241	0.295879691839218	0.264670789241791	0.254231482744217	0.261896669864655	0.324005037546158	0.277909636497498	0.283560484647751	0.265834689140320	0.257920473814011	0.284915328025818	0.347584545612335	0.265930145978928	0.334443539381027	0.341509670019150	0.333959847688675	0.324359863996506	0.347702294588089	0.320424228906631	0.333806306123734	0.341395914554596	0.357150346040726	0.349472403526306	0.334913700819016	0.339574098587036	0.341725260019302	0.339072883129120	0.403747707605362	0.356336474418640	0.377274751663208	0.361315071582794	0.414070874452591	0.320323199033737	0.371041566133499	0.369173586368561	0.495827108621597	0.348580598831177	0.374510973691940
863500000000000	0.289923369884491	0.282628089189529	0.272495865821838	0.275698006153107	0.262457549571991	0.276195228099823	0.261466264724731	0.256372332572937	0.247721433639526	0.259091526269913	0.264537125825882	0.252717524766922	0.283527880907059	0.249238550662994	0.265097200870514	0.244974374771118	0.293093651533127	0.261223614215851	0.269398778676987	0.248414352536201	0.252422362565994	0.268799722194672	0.308293581008911	0.265470325946808	0.310856074094772	0.296098470687866	0.285528689622879	0.300618827342987	0.324698746204376	0.281616151332855	0.300619632005692	0.308396995067596	0.304280787706375	0.312819510698319	0.284541398286819	0.303916424512863	0.312484562397003	0.319670826196671	0.340490579605103	0.308298349380493	0.309267342090607	0.316113114356995	0.357645958662033	0.287894695997238	0.327153861522675	0.304287135601044	0.447632253170013	0.317584872245789	0.319922238588333
863625000000000	0.289320319890976	0.296177238225937	0.278114885091782	0.274989962577820	0.248816907405853	0.271779090166092	0.254564821720123	0.252486824989319	0.245061874389648	0.250594198703766	0.263193428516388	0.243792176246643	0.276235789060593	0.242563039064407	0.272207081317902	0.237913802266121	0.271133095026016	0.252515465021133	0.260337382555008	0.240088060498238	0.250341206789017	0.260208487510681	0.284234315156937	0.264806807041168	0.290706187486649	0.266493409872055	0.257679432630539	0.283133268356323	0.304162234067917	0.259634912014008	0.280419617891312	0.284300357103348	0.273372590541840	0.285020351409912	0.261451959609985	0.282480120658875	0.289642512798309	0.302606940269470	0.289178729057312	0.279259711503983	0.269855409860611	0.286440402269363	0.313712120056152	0.269736081361771	0.298455715179443	0.266125857830048	0.398677617311478	0.296651393175125	0.288878798484802
863750000000000	0.307092279195786	0.309591919183731	0.287313133478165	0.275569111108780	0.260029494762421	0.264605551958084	0.255661100149155	0.249302998185158	0.247396841645241	0.259095519781113	0.263744741678238	0.244243249297142	0.271752029657364	0.248123973608017	0.267881631851196	0.242469951510429	0.254462182521820	0.255134433507919	0.256897389888763	0.245127916336060	0.252186894416809	0.256564855575562	0.277499943971634	0.259780496358871	0.268389999866486	0.255075573921204	0.253254532814026	0.270750433206558	0.278694063425064	0.251623630523682	0.271202296018600	0.268633455038071	0.264220505952835	0.263617455959320	0.268070995807648	0.274967670440674	0.270266741514206	0.283762574195862	0.252645134925842	0.267179965972900	0.263638943433762	0.273374974727631	0.293633848428726	0.264236390590668	0.286344140768051	0.260117799043655	0.371868938207626	0.285083174705505	0.283298760652542
863875000000000	0.330446660518646	0.319719374179840	0.295738071203232	0.277059197425842	0.278509497642517	0.258204489946365	0.258351653814316	0.247290238738060	0.252543300390244	0.270267516374588	0.265063792467117	0.245466023683548	0.269141823053360	0.257660329341888	0.262197375297546	0.251221895217896	0.243906736373901	0.260982573032379	0.255023062229157	0.254807442426682	0.256147980690002	0.254606187343597	0.272683620452881	0.253906100988388	0.252203583717346	0.247247278690338	0.250434279441834	0.261696189641953	0.257778853178024	0.247368201613426	0.265472710132599	0.257787615060806	0.259467035531998	0.249249696731567	0.276768028736115	0.269373327493668	0.254682540893555	0.266282588243485	0.229071974754334	0.260315090417862	0.259529083967209	0.264424145221710	0.278721898794174	0.260538637638092	0.277307420969009	0.256626904010773	0.348911553621292	0.275483995676041	0.279206395149231
864	0.320167273283005	0.313678711652756	0.294436544179916	0.283393412828445	0.290334671735764	0.264257073402405	0.266231656074524	0.257031053304672	0.261851310729980	0.271004199981689	0.267534792423248	0.253019839525223	0.270281851291657	0.263829886913300	0.268529236316681	0.260979384183884	0.247073844075203	0.271937400102615	0.258879929780960	0.264293670654297	0.261577636003494	0.257840126752853	0.262690633535385	0.261383533477783	0.251020610332489	0.237991765141487	0.245350673794746	0.255699276924133	0.250493139028549	0.251505881547928	0.262230813503265	0.252007097005844	0.261495709419251	0.246203511953354	0.267665266990662	0.257624536752701	0.242432564496994	0.250587016344070	0.227880224585533	0.258650809526444	0.250514626502991	0.255335718393326	0.261246711015701	0.254790753126144	0.262804388999939	0.252896517515183	0.322382897138596	0.257727950811386	0.263117849826813
864125000000000	0.282874733209610	0.291518449783325	0.286315500736237	0.297540009021759	0.299886912107468	0.285478591918945	0.282149970531464	0.285807132720947	0.276484817266464	0.270207852125168	0.272656589746475	0.274610459804535	0.274673312902451	0.268840283155441	0.288449972867966	0.272307336330414	0.258556127548218	0.289712548255920	0.273011386394501	0.274985164403915	0.269701868295670	0.267637401819229	0.249108880758286	0.284655183553696	0.251391321420670	0.228828534483910	0.239144518971443	0.251194030046463	0.246444553136826	0.264381200075150	0.260020732879639	0.248092159628868	0.268323987722397	0.244992673397064	0.238888353109360	0.241379246115685	0.232311487197876	0.236370414495468	0.230130061507225	0.257861614227295	0.238146901130676	0.247018948197365	0.243733301758766	0.248230591416359	0.245512172579765	0.249504268169403	0.294788181781769	0.234199345111847	0.233110219240189
864250000000000	0.266821175813675	0.276775985956192	0.274058341979980	0.301226645708084	0.301568716764450	0.299523353576660	0.288267791271210	0.295040369033814	0.280297905206680	0.270536422729492	0.280138790607452	0.293362557888031	0.277897715568543	0.275731414556503	0.294781029224396	0.275247722864151	0.262223631143570	0.295964032411575	0.286918550729752	0.284931242465973	0.277742564678192	0.270790994167328	0.245256796479225	0.291375249624252	0.252531379461288	0.228323355317116	0.237758666276932	0.250727057456970	0.245823234319687	0.267611145973206	0.259175866842270	0.249331638216972	0.269254773855209	0.244133457541466	0.232244655489922	0.237952783703804	0.230161085724831	0.233958289027214	0.233113408088684	0.259095519781113	0.235432460904121	0.245505005121231	0.239870071411133	0.246665731072426	0.240791335701942	0.248825669288635	0.278134793043137	0.228003546595573	0.224409207701683
864375000000000	0.263904660940170	0.269131451845169	0.248192399740219	0.292870104312897	0.293505758047104	0.308301538228989	0.289196223020554	0.294442921876907	0.275285899639130	0.277002722024918	0.294757157564163	0.310954719781876	0.279837280511856	0.287554979324341	0.293888419866562	0.273362249135971	0.261891901493073	0.296872556209564	0.302411228418350	0.295612394809723	0.286935240030289	0.270741671323776	0.245501816272736	0.283556520938873	0.259031057357788	0.246951326727867	0.241945683956146	0.257482111454010	0.248995915055275	0.258645236492157	0.258828997612000	0.270059078931808	0.256897389888763	0.243340298533440	0.258286416530609	0.251100957393646	0.234332203865051	0.246652990579605	0.237631380558014	0.273426681756973	0.244238480925560	0.252225071191788	0.246916323900223	0.249508246779442	0.241425395011902	0.251028567552567	0.268971562385559	0.233180224895477	0.229416444897652
864500000000000	0.260937213897705	0.262263417243958	0.232177034020424	0.281654328107834	0.282053709030151	0.312252253293991	0.289945632219315	0.293256729841232	0.271670877933502	0.285041034221649	0.303622066974640	0.319825172424316	0.281670242547989	0.294389605522156	0.293244808912277	0.272002637386322	0.261653214693069	0.297196328639984	0.310652405023575	0.301057964563370	0.291764289140701	0.270705878734589	0.246018931269646	0.277026563882828	0.267561048269272	0.261809945106506	0.249123990535736	0.266382813453674	0.254480481147766	0.252180516719818	0.258696943521500	0.285005211830139	0.247986346483231	0.242977514863014	0.278909653425217	0.266146540641785	0.241162851452827	0.259895056486130	0.243999809026718	0.287093549966812	0.254468560218811	0.261074066162109	0.251997560262680	0.254662662744522	0.242691919207573	0.254739046096802	0.261480599641800	0.239376038312912	0.237441241741180
864625000000000	0.253435134887695	0.252974480390549	0.234235942363739	0.270117968320847	0.266670018434525	0.298069864511490	0.291180342435837	0.287326663732529	0.274130761623383	0.292987048625946	0.293265491724014	0.315981030464172	0.284193754196167	0.292598813772202	0.294416666030884	0.280344039201736	0.270369350910187	0.286505639553070	0.300513029098511	0.297449320554733	0.290370464324951	0.271599292755127	0.252472490072250	0.276012241840363	0.277016222476959	0.263567328453064	0.268736869096756	0.274908810853958	0.269522070884705	0.269443333148956	0.266891181468964	0.283829391002655	0.256729513406754	0.256725549697876	0.281300306320190	0.277989983558655	0.253832101821899	0.266108334064484	0.257733523845673	0.293075352907181	0.262831449508667	0.268798142671585	0.249898865818977	0.270986706018448	0.250159800052643	0.262585610151291	0.252486020326614	0.243427008390427	0.251568734645844
864750000000000	0.246010184288025	0.245434999465942	0.238796070218086	0.258206874132156	0.251461356878281	0.272786259651184	0.292208194732666	0.276729047298431	0.277670979499817	0.299457311630249	0.274070292711258	0.306941926479340	0.286280512809753	0.287943214178085	0.296103239059448	0.292353779077530	0.284805536270142	0.266136974096298	0.280561238527298	0.289049834012985	0.286667138338089	0.272884905338287	0.264559388160706	0.275252491235733	0.286187410354614	0.264701813459396	0.290851771831512	0.283712446689606	0.287152439355850	0.294298112392426	0.280318588018417	0.281725943088532	0.271086961030960	0.276519000530243	0.282757759094238	0.286848515272141	0.270368546247482	0.271393239498138	0.271880120038986	0.296779483556747	0.269211024045944	0.277488797903061	0.246875748038292	0.292864531278610	0.262306392192841	0.272935032844543	0.245599672198296	0.247667327523232	0.269145786762238
864875000000000	0.246213048696518	0.248832821846008	0.244853436946869	0.248649045825005	0.246447741985321	0.256739079952240	0.288051396608353	0.266359746456146	0.276653468608856	0.292018055915833	0.260455906391144	0.291174769401550	0.284718036651611	0.274840384721756	0.283503204584122	0.286363244056702	0.291430950164795	0.248872593045235	0.261595934629440	0.275855511426926	0.274522960186005	0.269981116056442	0.276213526725769	0.268514126539230	0.290988594293594	0.267625480890274	0.293142169713974	0.291788935661316	0.290728449821472	0.295214593410492	0.286115825176239	0.280480086803436	0.277355134487152	0.278495967388153	0.285306751728058	0.285244673490524	0.283414900302887	0.279942303895950	0.271055132150650	0.296137452125549	0.269946128129959	0.290333867073059	0.251954585313797	0.303010284900665	0.270331948995590	0.280149936676025	0.246421486139297	0.256090700626373	0.281459420919418
865	0.250465303659439	0.262255460023880	0.253373056650162	0.240251943469048	0.243878886103630	0.244055494666100	0.272061496973038	0.255014300346375	0.270829975605011	0.263293653726578	0.248867034912109	0.265132188796997	0.277610510587692	0.246953710913658	0.242003753781319	0.260045409202576	0.295670449733734	0.231934383511543	0.241377651691437	0.254669040441513	0.247258409857750	0.258636474609375	0.288683891296387	0.249185249209404	0.294259130954742	0.272327214479446	0.292749166488647	0.299485951662064	0.291876435279846	0.287625789642334	0.289670377969742	0.279578715562820	0.281229496002197	0.277418792247772	0.288524776697159	0.275615245103836	0.295088112354279	0.291103959083557	0.263574510812759	0.292005330324173	0.270024865865707	0.307144790887833	0.270227730274200	0.309504419565201	0.276677340269089	0.286126166582108	0.252343624830246	0.269141018390656	0.291629821062088
865125000000000	0.256377100944519	0.266965150833130	0.258276879787445	0.238792091608047	0.244890838861465	0.237950399518013	0.258355647325516	0.245538413524628	0.264150470495224	0.243933781981468	0.239828705787659	0.255045324563980	0.270107626914978	0.236490547657013	0.227686911821365	0.241694286465645	0.296127915382385	0.227630421519279	0.235454723238945	0.241290137171745	0.238122239708900	0.249236166477203	0.291710972785950	0.236915379762650	0.293828755617142	0.272896051406860	0.290220111608505	0.299857467412949	0.290670394897461	0.279268443584442	0.289629012346268	0.278573155403137	0.281325757503510	0.275850743055344	0.288593977689743	0.265981853008270	0.297155767679215	0.293198674917221	0.262001693248749	0.286900252103806	0.269971579313278	0.309832960367203	0.279211968183517	0.308482110500336	0.282418876886368	0.286408573389053	0.258693754673004	0.273177683353424	0.293926596641541
865250000000000	0.267133027315140	0.265898317098618	0.260002434253693	0.249580651521683	0.264265030622482	0.234971031546593	0.246505022048950	0.236594766378403	0.256042152643204	0.232531845569611	0.232527881860733	0.253935515880585	0.262651652097702	0.235540643334389	0.234411761164665	0.231419667601585	0.287267774343491	0.234665542840958	0.236148461699486	0.233310699462891	0.241172403097153	0.241458803415298	0.282273262739182	0.231198504567146	0.277644723653793	0.260750263929367	0.266016870737076	0.277643144130707	0.271876931190491	0.270246833562851	0.276869863271713	0.277610510587692	0.269443333148956	0.273089349269867	0.276184082031250	0.256347656250000	0.281593084335327	0.275469660758972	0.275246918201447	0.280449867248535	0.268792569637299	0.279655098915100	0.281808674335480	0.275726646184921	0.288653641939163	0.269628703594208	0.266546696424484	0.270749628543854	0.287044227123261
865375000000000	0.276027351617813	0.265065371990204	0.262245923280716	0.260391473770142	0.279383808374405	0.233717232942581	0.240057826042175	0.231975764036179	0.248113632202148	0.227178543806076	0.227198436856270	0.252805054187775	0.254333317279816	0.235192999243736	0.241750776767731	0.224359884858131	0.273867428302765	0.240155681967735	0.237031519412994	0.229649543762207	0.245704695582390	0.237434878945351	0.268076568841934	0.226928740739822	0.260159969329834	0.247863039374352	0.240224897861481	0.257958650588989	0.251493155956268	0.260252237319946	0.259837776422501	0.275945425033569	0.254076331853867	0.268547534942627	0.259802758693695	0.248454138636589	0.263625413179398	0.254512310028076	0.285582810640335	0.271518141031265	0.266376465559006	0.256105005741119	0.282861977815628	0.246345117688179	0.291968733072281	0.253761291503906	0.271117180585861	0.266181528568268	0.275799840688705
865500000000000	0.278778403997421	0.269829958677292	0.271106034517288	0.264094799757004	0.274594545364380	0.235266178846359	0.239633798599243	0.232686981558800	0.240653693675995	0.231056883931160	0.223349526524544	0.249086603522301	0.243472352623940	0.235441997647285	0.245059490203857	0.219331175088882	0.255981713533402	0.238399878144264	0.237563759088516	0.231923252344131	0.252261668443680	0.238200202584267	0.246766760945320	0.222642272710800	0.250388145446777	0.242788180708885	0.225950211286545	0.254561632871628	0.239948034286499	0.248858273029327	0.241766676306725	0.256805092096329	0.239177942276001	0.255520284175873	0.242971152067184	0.243828773498535	0.253423988819122	0.238866075873375	0.272075027227402	0.253316581249237	0.249227419495583	0.256555289030075	0.276983618736267	0.239629015326500	0.273301780223846	0.249777942895889	0.270440965890884	0.251905262470245	0.256256967782974
865625000000000	0.280891388654709	0.281687736511230	0.286087185144424	0.266793310642242	0.267072558403015	0.239267840981483	0.239434108138084	0.234655201435089	0.234868407249451	0.237115859985352	0.220769539475441	0.244909927248955	0.232683002948761	0.236104696989059	0.247839167714119	0.216016873717308	0.235909000039101	0.235642477869988	0.238189861178398	0.235705330967903	0.258712857961655	0.240087255835533	0.225515827536583	0.219484716653824	0.243685573339462	0.238547056913376	0.216215774416924	0.252464532852173	0.231993257999420	0.237150058150291	0.225997939705849	0.229141980409622	0.226635187864304	0.237123802304268	0.228469744324684	0.240243196487427	0.244586139917374	0.226968526840210	0.246688798069954	0.232458665966988	0.225135549902916	0.257355630397797	0.264145702123642	0.235936045646667	0.242602810263634	0.247009411454201	0.268615156412125	0.231024265289307	0.232539013028145
865750000000000	0.287769794464111	0.299913972616196	0.301083445549011	0.270062267780304	0.267040729522705	0.246041208505631	0.240388780832291	0.238615483045578	0.234955117106438	0.237085625529289	0.226446628570557	0.244691953063011	0.227031365036964	0.237207338213921	0.252152681350708	0.219834759831429	0.223532512784004	0.238352939486504	0.243380069732666	0.236710920929909	0.256731122732163	0.242597237229347	0.223077446222305	0.225095778703690	0.243509754538536	0.227991610765457	0.218120336532593	0.249365046620369	0.231157928705215	0.227160245180130	0.224530935287476	0.226172164082527	0.228447467088699	0.226254910230637	0.227962166070938	0.236232787370682	0.233493685722351	0.226155459880829	0.231023475527763	0.225308984518051	0.223518982529640	0.249720662832260	0.250417560338974	0.238243952393532	0.234850898385048	0.241704627871513	0.265164822340012	0.219085350632668	0.219846695661545
865875000000000	0.304306238889694	0.330593049526215	0.317546695470810	0.273641467094421	0.271966040134430	0.258769333362579	0.245033234357834	0.247645854949951	0.238573312759399	0.234155580401421	0.248708710074425	0.246244072914124	0.223216667771339	0.239497750997543	0.258167088031769	0.235639303922653	0.214213356375694	0.250926733016968	0.258717626333237	0.236985385417938	0.246926665306091	0.246497064828873	0.223677307367325	0.248472437262535	0.245408743619919	0.209052577614784	0.230004370212555	0.245602861046791	0.231207251548767	0.217941328883171	0.226289108395576	0.229153916239738	0.240006908774376	0.218207046389580	0.232086345553398	0.232004404067993	0.220642253756523	0.227928757667542	0.218869745731354	0.221751257777214	0.229457825422287	0.222135514020920	0.234062507748604	0.247723013162613	0.232694938778877	0.233718827366829	0.257999241352081	0.210431277751923	0.211120218038559
866	0.322056710720062	0.355774015188217	0.329687684774399	0.280265301465988	0.280441105365753	0.271125137805939	0.251348376274109	0.258705675601959	0.244341894984245	0.233139663934708	0.261047810316086	0.248941019177437	0.223210304975510	0.243088901042938	0.264608711004257	0.245160534977913	0.211829856038094	0.261714488267899	0.264501333236694	0.237819924950600	0.243535205721855	0.251070737838745	0.225548446178436	0.265402674674988	0.246128723025322	0.203081905841827	0.239804044365883	0.242129459977150	0.232091903686523	0.215312018990517	0.228989243507385	0.233786448836327	0.244376108050346	0.217171236872673	0.233664721250534	0.230886638164520	0.216845855116844	0.228378251194954	0.215797305107117	0.220863416790962	0.234164342284203	0.211926117539406	0.226511865854263	0.250633955001831	0.228931963443756	0.228192880749702	0.250579863786697	0.208497270941734	0.209563314914703
866125000000000	0.339842200279236	0.372991472482681	0.336451530456543	0.299847126007080	0.303709566593170	0.281235873699188	0.260936439037323	0.272917509078980	0.258280068635941	0.235536679625511	0.263837039470673	0.256419271230698	0.239029169082642	0.250687271356583	0.270576983690262	0.247816100716591	0.215930953621864	0.268996208906174	0.263788491487503	0.243219375610352	0.250478833913803	0.256636440753937	0.238964736461639	0.275114059448242	0.245832771062851	0.214864119887352	0.246006205677986	0.238429322838783	0.243745237588882	0.217501387000084	0.234434023499489	0.244259953498840	0.242792159318924	0.235679075121880	0.233379125595093	0.234278097748756	0.221956506371498	0.224923148751259	0.222513392567635	0.220923081040382	0.237155631184578	0.219967618584633	0.224059164524078	0.239524006843567	0.218896001577377	0.224459335207939	0.243177205324173	0.216650143265724	0.222651824355125
866250000000000	0.359739065170288	0.389468252658844	0.344653725624085	0.321503788232803	0.332782417535782	0.293364137411118	0.274095743894577	0.289233595132828	0.270422667264938	0.240524813532829	0.267156094312668	0.268204629421234	0.256427198648453	0.260556161403656	0.279113322496414	0.251112878322601	0.222636714577675	0.275997132062912	0.263197392225266	0.252484440803528	0.260836988687515	0.262712121009827	0.252084255218506	0.281215995550156	0.245286226272583	0.230769693851471	0.251805812120438	0.236352920532227	0.253379434347153	0.221043214201927	0.242481887340546	0.254029393196106	0.241477102041245	0.253749370574951	0.233142048120499	0.239989399909973	0.229640007019043	0.222057551145554	0.230324178934097	0.221058323979378	0.239454790949821	0.231520697474480	0.223038464784622	0.230308264493942	0.211885556578636	0.222621589899063	0.235968664288521	0.228108555078506	0.238032341003418
866375000000000	0.387021929025650	0.411112993955612	0.366324692964554	0.334679812192917	0.361883103847504	0.313716083765030	0.294477909803391	0.307582348585129	0.273602485656738	0.269190341234207	0.281212806701660	0.289745956659317	0.263166368007660	0.270756006240845	0.301853537559509	0.265358150005341	0.231775283813477	0.282807081937790	0.278079092502594	0.269982725381851	0.270889639854431	0.268198281526566	0.255603015422821	0.283395022153854	0.243717387318611	0.244803324341774	0.257739871740341	0.252084255218506	0.250700801610947	0.225063160061836	0.257257759571075	0.257851272821426	0.247124761343002	0.257748633623123	0.240714162588120	0.248751670122147	0.237822309136391	0.228143557906151	0.234023526310921	0.234267756342888	0.241371288895607	0.242947295308113	0.231530249118805	0.231954276561737	0.226460948586464	0.228049680590630	0.228250160813332	0.240430936217308	0.246813699603081
866500000000000	0.414184629917145	0.431372642517090	0.396647363901138	0.346806496381760	0.389488935470581	0.339209735393524	0.319654911756516	0.326580256223679	0.275866657495499	0.314714521169663	0.304218739271164	0.318085283041000	0.268567413091660	0.282938361167908	0.335928052663803	0.289672762155533	0.244080156087875	0.290413409471512	0.307242631912231	0.295717388391495	0.283386260271072	0.274347931146622	0.258066058158875	0.284988522529602	0.241718947887421	0.258038997650147	0.263970673084259	0.281770497560501	0.246148616075516	0.231069624423981	0.274884134531021	0.260766178369522	0.259108245372772	0.260417729616165	0.255929201841354	0.260836988687515	0.247562319040298	0.242235258221626	0.237231209874153	0.255996018648148	0.242752373218536	0.255200475454330	0.245617181062698	0.236667960882187	0.250704765319824	0.240649715065956	0.221872180700302	0.251974463462830	0.253789931535721
866625000000000	0.424059897661209	0.439066469669342	0.417724072933197	0.367220491170883	0.403581440448761	0.360790818929672	0.338432461023331	0.340757071971893	0.286046594381332	0.330925583839417	0.321391612291336	0.336931258440018	0.279760122299194	0.299255251884460	0.362525910139084	0.309841722249985	0.257840126752853	0.304544895887375	0.322899192571640	0.319835513830185	0.302170962095261	0.285204112529755	0.263817131519318	0.293975919485092	0.245781064033508	0.265330284833908	0.272118777036667	0.295221775770187	0.253692895174027	0.245130300521851	0.282367140054703	0.266582489013672	0.268993049860001	0.267799705266953	0.265563398599625	0.272164940834045	0.258471012115479	0.257035017013550	0.244128689169884	0.258135259151459	0.242195487022400	0.266201436519623	0.246320456266403	0.246336355805397	0.253530591726303	0.253998368978500	0.223216667771339	0.254661858081818	0.258482933044434
866750000000000	0.428194403648376	0.443146884441376	0.434500783681870	0.398209035396576	0.412291198968887	0.380523025989532	0.353543281555176	0.351827263832092	0.315178334712982	0.337139695882797	0.335392624139786	0.351198762655258	0.299859076738358	0.321373313665390	0.385873138904572	0.328161031007767	0.273918330669403	0.329682916402817	0.332139611244202	0.344476312398911	0.330387800931931	0.303783565759659	0.274767190217972	0.321690768003464	0.265260279178619	0.269543558359146	0.282589912414551	0.302120834589005	0.285341739654541	0.274686843156815	0.286623388528824	0.276374220848084	0.278581887483597	0.282439559698105	0.272739320993423	0.283471375703812	0.270975559949875	0.274639099836350	0.256165474653244	0.254108965396881	0.239415019750595	0.276844382286072	0.241066589951515	0.266372472047806	0.250714302062988	0.270012944936752	0.232991680502892	0.255265712738037	0.261645257472992
866875000000000	0.433968544006348	0.443747550249100	0.444800853729248	0.419643759727478	0.417812377214432	0.394643366336823	0.368318378925324	0.364096343517303	0.341852575540543	0.347083359956741	0.352457344532013	0.361092329025269	0.319699466228485	0.345452457666397	0.400653004646301	0.350200355052948	0.282103031873703	0.354167789220810	0.345751583576202	0.358910918235779	0.355935513973236	0.322424262762070	0.285342544317246	0.344886034727097	0.283492863178253	0.276161015033722	0.293618708848953	0.310435205698013	0.297709465026855	0.292279809713364	0.287725239992142	0.284418880939484	0.281669437885284	0.290472298860550	0.277806222438812	0.294086515903473	0.278585076332092	0.286557346582413	0.261080414056778	0.253124862909317	0.239183500409126	0.280511111021042	0.239368081092834	0.278006702661514	0.249785900115967	0.281216770410538	0.242691919207573	0.257069230079651	0.266358941793442
[truncated: 981 more rows]
[truncated: 51 more columns]

## Sheet: Reference Nm 785 nm
	0	1	2	3	4	5	6	7	8	9	10	11	12	13	14	15	16	17	18	19	20	21	22	23	24	25	26	27	28	29	30	31	32	33	34	35	36	37	38	39	40	41	42	43	44	45	46	47	48
[truncated: 1,429 more rows]
[truncated: 51 more columns]

## Sheet: Data 785 nm
	0	1	2	3	4	5	6	7	8	9	10	11	12	13	14	15	16	17	18	19	20	21	22	23	24	25	26	27	28	29	30	31	32	33	34	35	36	37	38	39	40	41	42	43	44	45	46	47	48
[truncated: 1,001 more rows]
[truncated: 51 more columns]

## Sheet: Reference 785 nm
	0	1	2	3	4	5	6	7	8	9	10	11	12	13	14	15	16	17	18	19	20	21	22	23	24	25	26	27	28	29	30	31	32	33	34	35	36	37	38	39	40	41	42	43	44	45	46	47	48
[truncated: 1,001 more rows]
[truncated: 51 more columns]

## Sheet: Data Nm 675 nm
	0	1	2	3	4	5	6	7	8	9	10	11	12	13	14	15	16	17	18	19	20	21	22	23	24	25	26	27	28	29	30	31	32	33	34	35	36	37	38	39	40	41	42	43	44	45	46	47	48
[truncated: 1,406 more rows]
[truncated: 51 more columns]

## Sheet: Reference Nm 675 nm
	0	1	2	3	4	5	6	7	8	9	10	11	12	13	14	15	16	17	18	19	20	21	22	23	24	25	26	27	28	29	30	31	32	33	34	35	36	37	38	39	40	41	42	43	44	45	46	47	48
[truncated: 1,406 more rows]
[truncated: 51 more columns]

[truncated: 2 more sheets: Data 675 nm, Reference 675 nm]
