# Supplementary material for: Optics miniaturization strategy for demanding Raman spectroscopy applications
Source: Nat Commun. 2024 Apr 8;15:3049. doi: 10.1038/s41467-024-47044-7 (PMC11001912; doi:10.1038/s41467-024-47044-7)
Supplement: Supplementary file 6 — Source Data [file 41467_2024_47044_MOESM6_ESM.zip › Source Data/NCOMMS-23-34016B s3/S3 pHCA, Glucose, Salts/calibraiton/Glucose standards 23.08.17/Glucose_0_01per_1.csv]

347.42919921875	77.5766677856445
348.892913818359	77.7784881591797
350.356079101563	78.2380828857422
351.818634033203	78.3647537231445
353.280670166016	78.8525543212891
354.742095947266	79.0448303222656
356.202972412109	79.3830108642578
357.663299560547	79.6172027587891
359.123046875	79.8029251098633
360.582244873047	79.8983840942383
362.040863037109	80.2438278198242
363.498931884766	80.1383056640625
364.956451416016	80.4426651000977
366.413391113281	80.6694641113281
367.869750976563	80.7059097290039
369.325592041016	81.0017471313477
370.780853271484	80.7555923461914
372.235565185547	80.9985122680664
373.689727783203	81.0158386230469
375.143310546875	81.0242156982422
376.596343994141	81.2005615234375
378.048828125	81.1510009765625
379.500762939453	81.24462890625
380.9521484375	81.3287048339844
382.402954101563	81.5172958374023
383.853240966797	81.5869140625
385.302947998047	81.6397705078125
386.752136230469	81.8844680786133
388.200744628906	82.0049438476563
389.648803710938	82.1254348754883
391.096343994141	82.1443786621094
392.543304443359	82.3051681518555
393.989715576172	82.6403350830078
395.435607910156	82.7874374389648
396.880920410156	83.0584487915039
398.325714111328	83.0346984863281
399.769927978516	83.3027114868164
401.213623046875	83.5321426391602
402.656768798828	83.6824722290039
404.099395751953	83.9182739257813
405.541442871094	84.0767593383789
406.982971191406	84.2034912109375
408.423950195313	84.4419250488281
409.864379882813	84.6678848266602
411.304290771484	84.8747482299805
412.743621826172	84.9543228149414
414.182434082031	85.0992813110352
415.620727539063	85.2671661376953
417.058471679688	85.2864379882813
418.495666503906	85.4224166870117
419.932342529297	85.3845291137695
421.368469238281	85.4357223510742
422.804077148438	85.5145263671875
424.239135742188	85.4228134155273
425.673645019531	85.4400329589844
427.107635498047	85.2480850219727
428.541107177734	85.3354949951172
429.974029541016	85.2995071411133
431.406433105469	85.2170944213867
432.838287353516	85.0902252197266
434.269622802734	85.0706253051758
435.700408935547	85.054557800293
437.130706787109	84.9328308105469
438.560455322266	84.8639984130859
439.989654541016	84.5988159179688
441.418334960938	84.7116241455078
442.846496582031	84.3457870483398
444.274139404297	84.4543533325195
445.701263427734	84.2858657836914
447.127838134766	84.1298675537109
448.553894042969	84.040885925293
449.979431152344	84.1343688964844
451.404449462891	83.9722747802734
452.828918457031	83.6559600830078
454.252899169922	83.7510528564453
455.676330566406	83.52001953125
457.099273681641	83.5546188354492
458.521667480469	83.3415298461914
459.943542480469	83.5567474365234
461.364929199219	83.308235168457
462.785766601563	83.4030151367188
464.206085205078	83.3442459106445
465.625885009766	83.1325225830078
467.045196533203	83.3027572631836
468.463958740234	83.3051147460938
469.882202148438	83.3799896240234
471.299957275391	83.2259674072266
472.717193603516	83.2778015136719
474.133911132813	83.1870193481445
475.550109863281	83.3235473632813
476.965789794922	83.2591705322266
478.380950927734	83.5249176025391
479.795623779297	83.3040618896484
481.209777832031	83.3875198364258
482.623413085938	83.6522598266602
484.036529541016	83.5413055419922
485.449157714844	83.6305923461914
486.861267089844	83.7704086303711
488.272857666016	83.6616516113281
489.683959960938	83.918586730957
491.094543457031	83.8660125732422
492.504608154297	83.7571258544922
493.914184570313	83.7996215820313
495.3232421875	83.7542724609375
496.731811523438	83.7532424926758
498.139862060547	83.7027130126953
499.547393798828	83.412712097168
500.954467773438	83.1568222045898
502.360992431641	83.0665588378906
503.767028808594	82.8604888916016
505.172576904297	82.8389587402344
506.577606201172	82.6227188110352
507.982147216797	82.5778579711914
509.386169433594	82.1877059936523
510.789703369141	82.1284255981445
512.192749023438	81.8325576782227
513.595275878906	81.8282470703125
514.997314453125	81.5046768188477
516.398803710938	81.5004119873047
517.799865722656	81.0606155395508
519.200378417969	80.9722061157227
520.600463867188	80.8397598266602
522	80.4592895507813
523.399047851563	80.3827819824219
524.797607421875	80.1256866455078
526.195678710938	79.9045867919922
527.59326171875	79.8249053955078
528.990295410156	79.6050567626953
530.386901855469	79.1672592163086
531.782958984375	79.1429290771484
533.178588867188	78.9435195922852
534.573669433594	78.7632751464844
535.968322753906	78.6284255981445
537.362426757813	78.5127334594727
538.756042480469	78.3713989257813
540.149230957031	78.0010299682617
541.541870117188	77.79150390625
542.934020996094	77.8502197265625
544.32568359375	77.6463394165039
545.716918945313	77.4853439331055
547.107604980469	77.2945175170898
548.497802734375	77.2597579956055
549.887573242188	77.1974639892578
551.276794433594	76.9103012084961
552.66552734375	76.8393783569336
554.053833007813	76.729736328125
555.441650390625	76.8715591430664
556.828918457031	76.6331787109375
558.215759277344	76.459228515625
559.602111816406	76.4784927368164
560.987976074219	76.5220489501953
562.373352050781	76.3034896850586
563.758239746094	76.2223892211914
565.142639160156	76.2182159423828
566.526611328125	76.064338684082
567.910034179688	76.2359313964844
569.293029785156	75.9424209594727
570.675537109375	76.0204010009766
572.057556152344	75.9178924560547
573.439086914063	75.9583435058594
574.820129394531	75.8867111206055
576.200744628906	75.8601608276367
577.580871582031	75.8659896850586
578.96044921875	75.8737640380859
580.339660644531	75.8122329711914
581.718322753906	75.9981384277344
583.096557617188	75.6260986328125
584.474243164063	75.8370513916016
585.851501464844	75.667236328125
587.228332519531	75.8335266113281
588.604614257813	75.6630020141602
589.98046875	75.5641098022461
591.355834960938	75.5439529418945
592.730712890625	75.6163711547852
594.105163574219	75.7293930053711
595.479125976563	75.4204940795898
596.852600097656	75.4391098022461
598.225646972656	75.5129165649414
599.598205566406	75.4932708740234
600.970275878906	75.4136123657227
602.341857910156	75.3736267089844
603.713012695313	75.2955703735352
605.083679199219	75.3588790893555
606.453918457031	75.0962829589844
607.823608398438	75.0883026123047
609.192932128906	75.0101776123047
610.561706542969	74.8576736450195
611.930053710938	74.85302734375
613.297912597656	74.6915512084961
614.665344238281	74.5622177124023
616.032287597656	74.483283996582
617.398803710938	74.3071136474609
618.764831542969	74.1944122314453
620.13037109375	74.1021041870117
621.495483398438	73.8732223510742
622.860107421875	73.837272644043
624.224304199219	73.6543960571289
625.588012695313	73.5920028686523
626.951232910156	73.5764923095703
628.314025878906	73.2488861083984
629.676391601563	73.2248001098633
631.038269042969	73.0637969970703
632.399658203125	72.9616012573242
633.760620117188	72.8408203125
635.12109375	72.7528839111328
636.481140136719	72.4803009033203
637.840759277344	72.4663467407227
639.199890136719	72.3470230102539
640.558532714844	72.1726608276367
641.916748046875	72.0393981933594
643.274536132813	71.9148101806641
644.6318359375	71.8198089599609
645.988647460938	71.5976028442383
647.345031738281	71.6009140014648
648.700988769531	71.5060043334961
650.056457519531	71.3268890380859
651.411499023438	71.312614440918
652.76611328125	71.201286315918
654.120239257813	70.9019927978516
655.473876953125	71.0226593017578
656.827087402344	70.7999801635742
658.179870605469	70.7522735595703
659.5322265625	70.6769638061523
660.884094238281	70.7102279663086
662.235473632813	70.6000595092773
663.586486816406	70.3840866088867
664.93701171875	70.3644943237305
666.287048339844	70.5088348388672
667.636657714844	70.3416595458984
668.98583984375	70.1863861083984
670.334594726563	70.3165893554688
671.682861328125	70.1542816162109
673.030700683594	70.2607345581055
674.378051757813	70.1801300048828
675.725036621094	70.0830841064453
677.071533203125	70.1133041381836
678.417541503906	70.0189666748047
679.76318359375	70.0946426391602
681.108337402344	69.9919281005859
682.453002929688	70.111686706543
683.797302246094	70.18701171875
685.14111328125	70.0843505859375
686.484497070313	70.0022354125977
687.827453613281	70.1438674926758
689.169921875	70.0575637817383
690.512023925781	69.995246887207
691.853637695313	70.1313552856445
693.194763183594	70.0954818725586
694.535522460938	70.0523681640625
695.875793457031	70.1299057006836
697.215637207031	70.0891265869141
698.555053710938	70.1201629638672
699.89404296875	70.1699752807617
701.232543945313	70.2111892700195
702.570617675781	70.0707397460938
703.908325195313	70.1221313476563
705.245483398438	70.2458801269531
706.582275390625	70.2232284545898
707.918640136719	70.2581787109375
709.254516601563	70.2564239501953
710.589965820313	70.1968841552734
711.924987792969	70.245849609375
713.259582519531	70.2502670288086
714.59375	70.2279052734375
715.927490234375	70.213981628418
717.2607421875	70.2771835327148
718.593627929688	70.0729370117188
719.926025390625	70.1239318847656
721.257995605469	70.0595703125
722.589538574219	70.1387252807617
723.920654296875	69.9452972412109
725.251342773438	70.1771011352539
726.581604003906	69.957145690918
727.911437988281	70.0321426391602
729.240783691406	69.8606414794922
730.569763183594	69.8681564331055
731.898254394531	69.8854598999023
733.226379394531	69.7511291503906
734.554016113281	69.740348815918
735.881225585938	69.6882934570313
737.208068847656	69.5985946655273
738.534423828125	69.6085205078125
739.8603515625	69.5115966796875
741.185852050781	69.4284744262695
742.510925292969	69.4795684814453
743.835571289063	69.3437194824219
745.159790039063	69.214225769043
746.483581542969	69.3011016845703
747.806945800781	69.0503005981445
749.1298828125	68.9829864501953
750.452453613281	68.9004287719727
751.774536132813	68.8085021972656
753.09619140625	68.6203155517578
754.417419433594	68.5393600463867
755.738220214844	68.6269302368164
757.05859375	68.4170532226563
758.378540039063	68.405891418457
759.698059082031	68.2205200195313
761.017211914063	68.0781707763672
762.335876464844	68.0812072753906
763.654113769531	67.8340454101563
764.971984863281	67.8397979736328
766.289367675781	67.8732757568359
767.606384277344	67.7593307495117
768.922973632813	67.7145309448242
770.239074707031	67.5416259765625
771.554809570313	67.3280563354492
772.8701171875	67.4198684692383
774.184997558594	67.1664733886719
775.499450683594	67.1080322265625
776.8134765625	67.0914535522461
778.127136230469	66.9811401367188
779.440307617188	66.8376388549805
780.753112792969	66.9169616699219
782.0654296875	66.6543731689453
783.377380371094	66.6506805419922
784.688903808594	66.5170135498047
786	66.4150695800781
787.310668945313	66.345588684082
788.620971679688	66.1978759765625
789.930786132813	66.1793975830078
791.240234375	66.0200958251953
792.549255371094	65.8058547973633
793.857788085938	65.798713684082
795.166015625	65.6318664550781
796.473754882813	65.6388854980469
797.781066894531	65.5024261474609
799.088012695313	65.4804763793945
800.39453125	65.4085693359375
801.700622558594	65.3154907226563
803.006286621094	65.1396331787109
804.311584472656	65.1694717407227
805.616394042969	65.0013046264648
806.920837402344	64.9121398925781
808.224853515625	64.7831192016602
809.528503417969	64.7584838867188
810.831665039063	64.6587142944336
812.134460449219	64.5967178344727
813.436828613281	64.4857330322266
814.73876953125	64.3225021362305
816.040344238281	64.3145599365234
817.341430664063	64.2158584594727
818.642150878906	64.0517578125
819.942504882813	64.0530319213867
821.242370605469	63.8248901367188
822.541870117188	63.7846336364746
823.840942382813	63.8294448852539
825.139587402344	63.7526168823242
826.437866210938	63.6033325195313
827.735656738281	63.3936500549316
829.033081054688	63.4265251159668
830.330139160156	63.307071685791
831.626770019531	63.1310005187988
832.922973632813	63.0337181091309
834.21875	62.9360656738281
835.514099121094	62.9160308837891
836.80908203125	62.8029823303223
838.103637695313	62.6293258666992
839.397827148438	62.635669708252
840.691589355469	62.5510902404785
841.984924316406	62.5572738647461
843.27783203125	62.2828674316406
844.570373535156	62.1093406677246
845.862487792969	62.004077911377
847.154235839844	61.9560241699219
848.445556640625	61.8124847412109
849.736450195313	61.6121788024902
851.026916503906	61.4582138061523
852.317016601563	61.2732009887695
853.606689453125	61.2326850891113
854.89599609375	61.0193252563477
856.184875488281	60.7194747924805
857.473327636719	60.6795921325684
858.761413574219	60.4981460571289
860.049072265625	60.4142761230469
861.336303710938	60.2953643798828
862.623168945313	60.1400985717773
863.909606933594	60.0650672912598
865.195678710938	59.8867645263672
866.481323242188	59.7279396057129
867.766540527344	59.4475708007813
869.051391601563	59.4013900756836
870.335815429688	59.2498741149902
871.619873046875	58.9983367919922
872.903503417969	58.7337036132813
874.186706542969	58.7169494628906
875.469543457031	58.3896751403809
876.752014160156	58.2424545288086
878.033996582031	57.9708633422852
879.315612792969	57.8699836730957
880.596862792969	57.5140495300293
881.877685546875	57.4539794921875
883.158081054688	57.1156234741211
884.438110351563	57.0506477355957
885.7177734375	56.7428092956543
886.996948242188	56.5666275024414
888.275817871094	56.3649520874023
889.55419921875	56.1044235229492
890.832275390625	55.8658409118652
892.10986328125	55.7234573364258
893.387084960938	55.4740524291992
894.663940429688	55.3018074035645
895.940368652344	54.9981689453125
897.216369628906	54.937385559082
898.492004394531	54.7206497192383
899.767272949219	54.4928703308105
901.042114257813	54.2102813720703
902.316528320313	53.9315032958984
903.590576171875	53.842643737793
904.8642578125	53.6006660461426
906.137512207031	53.3406295776367
907.410339355469	53.1583137512207
908.682800292969	52.8796463012695
909.954833984375	52.7600212097168
911.226501464844	52.5280532836914
912.497802734375	52.3551445007324
913.768676757813	52.0887489318848
915.039123535156	51.9853858947754
916.309204101563	51.6695251464844
917.578918457031	51.4934501647949
918.848205566406	51.4472618103027
920.117126464844	51.1626853942871
921.385620117188	51.1014823913574
922.653747558594	50.9367218017578
923.921447753906	50.7308387756348
925.188781738281	50.497932434082
926.455688476563	50.3970108032227
927.722229003906	50.2332649230957
928.988342285156	50.0369758605957
930.254089355469	49.8704032897949
931.519470214844	49.8032455444336
932.784423828125	49.7551460266113
934.049011230469	49.5499725341797
935.313171386719	49.3798599243164
936.576965332031	49.2950553894043
937.84033203125	49.2015075683594
939.103332519531	49.0001983642578
940.365966796875	48.8676528930664
941.628173828125	48.8628845214844
942.890014648438	48.7633094787598
944.151428222656	48.6546058654785
945.412475585938	48.5150604248047
946.673095703125	48.5227203369141
947.933349609375	48.3853149414063
949.193237304688	48.1692886352539
950.452697753906	48.2782821655273
951.711791992188	48.1591911315918
952.970520019531	48.0420265197754
954.228820800781	48.012451171875
955.486755371094	47.9288139343262
956.744262695313	47.9565887451172
958.001403808594	47.922492980957
959.258117675781	47.7777862548828
960.514526367188	47.6926765441895
961.770446777344	47.6588249206543
963.026062011719	47.6917991638184
964.28125	47.6478691101074
965.536010742188	47.4912414550781
966.790466308594	47.4677085876465
968.044494628906	47.4898872375488
969.298095703125	47.3898468017578
970.551391601563	47.3543663024902
971.80419921875	47.2122764587402
973.056701660156	47.1579704284668
974.308776855469	47.1164283752441
975.560485839844	47.0509185791016
976.811767578125	46.9989356994629
978.062683105469	47.0425567626953
979.313232421875	46.9289207458496
980.563415527344	46.9702796936035
981.813171386719	46.8829345703125
983.0625	46.8481597900391
984.3115234375	46.800651550293
985.560119628906	46.782657623291
986.808349609375	46.7328758239746
988.05615234375	46.7158584594727
989.303588867188	46.5910949707031
990.550659179688	46.4838485717773
991.797302246094	46.5956039428711
993.043579101563	46.5455017089844
994.289489746094	46.4426879882813
995.535034179688	46.5129699707031
996.780151367188	46.3886528015137
998.02490234375	46.208553314209
999.269226074219	46.3022994995117
1000.51318359375	46.1898307800293
1001.75677490234	46.0600395202637
1003	46.0607109069824
1004.24279785156	45.9231376647949
1005.48522949219	45.9072647094727
1006.72729492188	46.0433769226074
1007.96893310547	45.8334693908691
1009.21026611328	45.7730751037598
1010.45111083984	45.7446823120117
1011.69165039063	45.7378311157227
1012.93176269531	45.6607131958008
1014.17150878906	45.5717964172363
1015.41088867188	45.5301246643066
1016.64984130859	45.539134979248
1017.88842773438	45.5411071777344
1019.12664794922	45.4276695251465
1020.36450195313	45.4290962219238
1021.60192871094	45.3834915161133
1022.83898925781	45.4030380249023
1024.07568359375	45.2923164367676
1025.31201171875	45.2511329650879
1026.5478515625	45.2072906494141
1027.78344726563	45.230899810791
1029.0185546875	45.1907005310059
1030.25329589844	45.0977478027344
1031.48767089844	45.0238609313965
1032.7216796875	45.1642951965332
1033.95532226563	45.0565223693848
1035.18859863281	44.982292175293
1036.42138671875	45.0479011535645
1037.65393066406	45.0220909118652
1038.88598632813	45.0420074462891
1040.11767578125	45.0851783752441
1041.34899902344	44.8822212219238
1042.57995605469	45.1094703674316
1043.810546875	45.1052513122559
1045.04077148438	44.9958686828613
1046.2705078125	45.1058120727539
1047.5	45.1043014526367
1048.72900390625	45.0774612426758
1049.95764160156	45.0830307006836
1051.18591308594	45.0381164550781
1052.41381835938	45.0498046875
1053.64135742188	44.9692764282227
1054.86853027344	45.0454177856445
1056.09521484375	45.1059341430664
1057.32165527344	44.8952865600586
1058.54760742188	44.9613609313965
1059.77331542969	44.8709869384766
1060.99853515625	44.8991661071777
1062.22338867188	44.9702529907227
1063.44787597656	44.8112907409668
1064.671875	44.8599128723145
1065.89562988281	44.8864326477051
1067.11901855469	44.6724166870117
1068.34191894531	44.7165031433105
1069.56457519531	44.7097091674805
1070.78674316406	44.6173362731934
1072.00854492188	44.5587120056152
1073.22998046875	44.5837860107422
1074.45104980469	44.5126152038574
1075.67175292969	44.4965400695801
1076.89208984375	44.5006828308105
1078.11193847656	44.4592819213867
1079.33154296875	44.2796630859375
1080.55065917969	44.2495193481445
1081.76940917969	44.2272186279297
1082.98791503906	44.1263580322266
1084.20593261719	44.1937103271484
1085.42358398438	44.0631294250488
1086.64086914063	44.0826301574707
1087.85766601563	44.0910911560059
1089.07421875	43.9513816833496
1090.29040527344	43.9602508544922
1091.50610351563	43.9532928466797
1092.72155761719	43.9171829223633
1093.9365234375	43.9583282470703
1095.15112304688	43.9554214477539
1096.36535644531	43.8972129821777
1097.57922363281	43.9920082092285
1098.79272460938	43.934024810791
1100.005859375	43.9712371826172
1101.21862792969	43.9283409118652
1102.43090820313	44.0216903686523
1103.64294433594	43.8139724731445
1104.8544921875	43.9699211120605
1106.06579589844	44.0543479919434
1107.27661132813	43.9430084228516
1108.48706054688	43.969841003418
1109.69714355469	44.0245552062988
1110.90686035156	43.9687767028809
1112.1162109375	43.8118705749512
1113.3251953125	43.930362701416
1114.53369140625	44.0525169372559
1115.74194335938	43.877311706543
1116.94982910156	43.9542541503906
1118.1572265625	43.9819717407227
1119.3642578125	43.9119720458984
1120.57104492188	43.9513549804688
1121.77734375	44.0008850097656
1122.98327636719	43.9133529663086
1124.18884277344	43.9661483764648
1125.39404296875	44.0227890014648
1126.59875488281	44.0166282653809
1127.80322265625	43.9514846801758
1129.00732421875	44.0041656494141
1130.2109375	43.9260482788086
1131.41430664063	43.9197540283203
1132.6171875	43.9965476989746
1133.81970214844	43.8963165283203
1135.02197265625	43.8589210510254
1136.22375488281	43.9075012207031
1137.42517089844	43.7644996643066
1138.62622070313	43.9762382507324
1139.82690429688	43.7797737121582
1141.02709960938	43.687801361084
1142.22705078125	43.777717590332
1143.42663574219	43.7490119934082
1144.62573242188	43.6939506530762
1145.82458496094	43.6379356384277
1147.02294921875	43.7168426513672
1148.22094726563	43.7619400024414
1149.41857910156	43.7692222595215
1150.61584472656	43.6733283996582
1151.81274414063	43.528881072998
1153.00927734375	43.6120834350586
1154.20544433594	43.688606262207
1155.40124511719	43.6317329406738
1156.5966796875	43.7090644836426
1157.79162597656	43.6705627441406
1158.986328125	43.6286392211914
1160.18054199219	43.6846122741699
1161.37438964844	43.6503524780273
1162.56799316406	43.4742393493652
1163.76110839844	43.5725135803223
1164.95385742188	43.5641059875488
1166.14624023438	43.5474891662598
1167.33825683594	43.5532608032227
1168.52990722656	43.5623054504395
1169.72119140625	43.5290946960449
1170.91198730469	43.4532241821289
1172.1025390625	43.4829711914063
1173.29260253906	43.5588340759277
1174.482421875	43.4946746826172
1175.67175292969	43.527717590332
1176.86071777344	43.6740570068359
1178.04943847656	43.6332778930664
1179.23767089844	43.7544021606445
1180.42553710938	43.7685852050781
1181.61303710938	43.7542610168457
1182.80017089844	43.7386131286621
1183.98681640625	43.779052734375
1185.17321777344	43.7058258056641
1186.35925292969	43.7872657775879
1187.54479980469	43.8084297180176
1188.73010253906	43.8784255981445
1189.91491699219	43.858081817627
1191.09936523438	43.9333000183105
1192.28356933594	43.8882904052734
1193.46728515625	43.8386917114258
1194.65063476563	43.9443969726563
1195.83361816406	43.965877532959
1197.01623535156	43.9709053039551
1198.19836425781	44.0257530212402
1199.38024902344	44.068733215332
1200.56176757813	44.0805130004883
1201.74279785156	44.2250709533691
1202.92358398438	44.2114143371582
1204.10388183594	44.2849540710449
1205.28393554688	44.2084732055664
1206.46350097656	44.3188362121582
1207.64270019531	44.4552917480469
1208.82153320313	44.3610458374023
1210	44.4580574035645
1211.17810058594	44.4242057800293
1212.35583496094	44.4275360107422
1213.53308105469	44.5838661193848
1214.71008300781	44.5349082946777
1215.88671875	44.5398330688477
1217.06286621094	44.5746841430664
1218.23864746094	44.5510711669922
1219.41418457031	44.4894981384277
1220.58923339844	44.5852012634277
1221.76391601563	44.4419479370117
1222.93823242188	44.5138931274414
1224.11218261719	44.5127906799316
1225.28576660156	44.6095314025879
1226.458984375	44.569709777832
1227.6318359375	44.6269798278809
1228.80419921875	44.5992774963379
1229.97631835938	44.5974807739258
1231.14794921875	44.4857444763184
1232.31921386719	44.641918182373
1233.490234375	44.6307754516602
1234.66076660156	44.6802864074707
1235.83093261719	44.5787696838379
1237.00073242188	44.5292625427246
1238.17016601563	44.6458358764648
1239.33923339844	44.5629501342773
1240.5078125	44.6467361450195
1241.67614746094	44.5056953430176
1242.84411621094	44.5607147216797
1244.01159667969	44.456356048584
1245.1787109375	44.4516716003418
1246.34558105469	44.3978309631348
1247.51196289063	44.2642860412598
1248.67797851563	44.3072853088379
1249.84362792969	44.2907409667969
1251.00891113281	44.2169532775879
1252.173828125	44.1222190856934
1253.33825683594	44.1658668518066
1254.50244140625	44.166088104248
1255.66625976563	44.1105880737305
1256.82958984375	44.070858001709
1257.99255371094	44.0584297180176
1259.1552734375	44.1184997558594
1260.31750488281	44.0793838500977
1261.47937011719	43.9975852966309
1262.64086914063	43.9430999755859
1263.80200195313	43.9368858337402
1264.96276855469	43.9212646484375
1266.123046875	43.9639434814453
1267.28308105469	43.834285736084
1268.44262695313	43.7727203369141
1269.60192871094	43.7844581604004
1270.7607421875	43.7381134033203
1271.91918945313	43.7002372741699
1273.07727050781	43.6941337585449
1274.23498535156	43.5003852844238
1275.39233398438	43.4565620422363
1276.54931640625	43.4333419799805
1277.70581054688	43.4010810852051
1278.86206054688	43.3316802978516
1280.01794433594	43.411693572998
1281.17333984375	43.2984008789063
1282.32836914063	43.2509727478027
1283.48303222656	43.2723045349121
1284.63732910156	43.3000030517578
1285.79125976563	43.1595611572266
1286.94482421875	43.2531776428223
1288.09802246094	43.2391319274902
1289.25073242188	43.2064094543457
1290.40319824219	43.2952766418457
1291.55517578125	43.1138076782227
1292.70690917969	43.2005920410156
1293.85815429688	43.1069984436035
1295.00903320313	43.0269012451172
1296.15954589844	42.9072875976563
1297.30969238281	42.9285926818848
1298.45935058594	43.0002479553223
1299.60876464844	42.9838104248047
1300.7578125	42.8022956848145
1301.90637207031	42.923770904541
1303.05456542969	42.8498764038086
1304.20239257813	42.8653030395508
1305.34985351563	42.7374114990234
1306.49694824219	42.7169761657715
1307.64367675781	42.6598815917969
1308.7900390625	42.6076164245605
1309.93591308594	42.5640563964844
1311.08154296875	42.639778137207
1312.22668457031	42.5941047668457
1313.37145996094	42.6748962402344
1314.51599121094	42.6271286010742
1315.66003417969	42.6911735534668
1316.80358886719	42.6737480163574
1317.94689941406	42.5916290283203
1319.08984375	42.623477935791
1320.23229980469	42.6238555908203
1321.37451171875	42.6671485900879
1322.51623535156	42.6924819946289
1323.65759277344	42.5920524597168
1324.79858398438	42.498950958252
1325.93920898438	42.5403709411621
1327.07934570313	42.4521141052246
1328.21923828125	42.5380249023438
1329.35864257813	42.325080871582
1330.49780273438	42.3833770751953
1331.63647460938	42.3131065368652
1332.77478027344	42.2861595153809
1333.91271972656	42.1994667053223
1335.05029296875	42.253002166748
1336.18737792969	42.2545204162598
1337.32421875	42.005126953125
1338.46057128906	42.0857887268066
1339.5966796875	42.108814239502
1340.73229980469	42.116382598877
1341.86755371094	42.0945510864258
1343.00231933594	42.0831756591797
1344.13684082031	42.0321311950684
1345.27099609375	42.0418815612793
1346.40466308594	42.0748901367188
1347.53796386719	42.0037231445313
1348.6708984375	42.0201110839844
1349.80346679688	42.1097297668457
1350.93566894531	42.0391807556152
1352.06750488281	41.9992332458496
1353.19885253906	41.9348831176758
1354.32995605469	41.9424209594727
1355.46057128906	41.7724685668945
1356.5908203125	41.8499908447266
1357.720703125	41.7350616455078
1358.85021972656	41.6806144714355
1359.97924804688	41.7264099121094
1361.10803222656	41.7264633178711
1362.236328125	41.6918182373047
1363.3642578125	41.5561294555664
1364.49182128906	41.5965576171875
1365.61901855469	41.4980964660645
1366.74584960938	41.387996673584
1367.87231445313	41.4785308837891
1368.99829101563	41.389575958252
1370.12390136719	41.3627433776855
1371.24914550781	41.3353157043457
1372.3740234375	41.4525489807129
1373.49853515625	41.3995361328125
1374.62255859375	41.4106025695801
1375.74633789063	41.4284858703613
1376.86962890625	41.4623222351074
1377.99255371094	41.3868064880371
1379.11511230469	41.4239768981934
1380.2373046875	41.3646011352539
1381.35900878906	41.3518714904785
1382.48034667969	41.3154296875
1383.60144042969	41.4121437072754
1384.72204589844	41.2754325866699
1385.84228515625	41.2119941711426
1386.96203613281	41.314998626709
1388.08154296875	41.1990814208984
1389.20056152344	41.2737350463867
1390.31921386719	41.236198425293
1391.4375	41.0595703125
1392.55541992188	41.1860427856445
1393.6728515625	41.0187339782715
1394.7900390625	41.1145172119141
1395.90673828125	41.0112152099609
1397.02307128906	40.9371185302734
1398.13903808594	40.923755645752
1399.25463867188	40.8284301757813
1400.36975097656	40.8470077514648
1401.48449707031	40.8920974731445
1402.59899902344	40.8688354492188
1403.712890625	40.8228034973145
1404.82653808594	40.8800239562988
1405.93981933594	41.0382118225098
1407.05261230469	40.9226531982422
1408.1650390625	40.9557838439941
1409.27709960938	40.9715957641602
1410.38879394531	41.0230979919434
1411.5	40.8905715942383
1412.61096191406	40.9191017150879
1413.72143554688	41.0196151733398
1414.83154296875	41.0491790771484
1415.94116210938	40.8760681152344
1417.05053710938	40.9963645935059
1418.15942382813	40.945384979248
1419.26794433594	40.9201736450195
1420.37609863281	40.8213768005371
1421.48388671875	40.7948036193848
1422.59118652344	40.7094688415527
1423.6982421875	40.6799697875977
1424.80480957031	40.7129745483398
1425.91088867188	40.5342788696289
1427.01672363281	40.7030601501465
1428.1220703125	40.577880859375
1429.22717285156	40.562873840332
1430.33166503906	40.7044143676758
1431.43591308594	40.5766830444336
1432.53979492188	40.6737251281738
1433.64318847656	40.6779441833496
1434.74621582031	40.711311340332
1435.84887695313	40.5867004394531
1436.95104980469	40.6128578186035
1438.05297851563	40.7356719970703
1439.15441894531	40.7386093139648
1440.25549316406	40.7585868835449
1441.35620117188	40.7455101013184
1442.45642089844	40.643196105957
1443.55627441406	40.6365966796875
1444.65576171875	40.5728378295898
1445.7548828125	40.6210708618164
1446.853515625	40.487606048584
1447.95190429688	40.3750762939453
1449.0498046875	40.4662475585938
1450.14721679688	40.4152297973633
1451.24438476563	40.3649940490723
1452.34106445313	40.247932434082
1453.43737792969	40.2678489685059
1454.53332519531	40.2530975341797
1455.62890625	40.2220878601074
1456.72399902344	40.2036170959473
1457.81872558594	40.2549858093262
1458.9130859375	40.2469444274902
1460.00695800781	40.2457847595215
1461.10046386719	40.2479782104492
1462.19360351563	40.3143501281738
1463.28637695313	40.336597442627
1464.37878417969	40.2613182067871
1465.470703125	40.2814292907715
1466.56225585938	40.3498687744141
1467.65344238281	40.4124526977539
1468.744140625	40.3159866333008
1469.83447265625	40.2617301940918
1470.92443847656	40.215934753418
1472.01403808594	40.0940933227539
1473.10314941406	40.1773872375488
1474.19189453125	40.0484504699707
1475.2802734375	39.9485893249512
1476.3681640625	40.0059928894043
1477.45581054688	39.9027786254883
1478.54296875	39.9051513671875
1479.62963867188	39.9348907470703
1480.71606445313	39.9872779846191
1481.80200195313	39.9025459289551
1482.88757324219	40.0161743164063
1483.97265625	39.960578918457
1485.05737304688	39.995735168457
1486.14172363281	39.9576759338379
1487.22570800781	40.1752166748047
1488.30932617188	40.0611839294434
1489.39245605469	40.1324806213379
1490.47509765625	40.2049942016602
1491.55749511719	40.19775390625
1492.63940429688	40.3160514831543
1493.72094726563	40.3959655761719
1494.80212402344	40.3428611755371
1495.8828125	40.2562370300293
1496.96313476563	40.2445297241211
1498.04309082031	40.2850952148438
1499.12255859375	40.2957153320313
1500.20166015625	40.2641334533691
1501.28039550781	40.2435989379883
1502.35864257813	40.2240676879883
1503.4365234375	40.3138809204102
1504.51403808594	40.3198585510254
1505.59118652344	40.2586975097656
1506.66784667969	40.3786315917969
1507.744140625	40.3417930603027
1508.81994628906	40.3768692016602
1509.89538574219	40.4297485351563
1510.97045898438	40.4030227661133
1512.04516601563	40.488166809082
1513.11938476563	40.7394065856934
1514.19323730469	40.7173080444336
1515.26672363281	40.8973159790039
1516.33972167969	40.9181861877441
1517.41235351563	41.0395545959473
1518.48449707031	41.028247833252
1519.55639648438	41.0935211181641
1520.62768554688	41.1665534973145
1521.69873046875	41.3609504699707
1522.76928710938	41.2028427124023
1523.83947753906	41.3288383483887
1524.90930175781	41.3225975036621
1525.97863769531	41.4253196716309
1527.04760742188	41.5068893432617
1528.11608886719	41.4491996765137
1529.18420410156	41.4533500671387
1530.251953125	41.5151863098145
1531.31921386719	41.6099739074707
1532.38610839844	41.7494239807129
1533.45263671875	41.6850624084473
1534.51867675781	41.8271751403809
1535.58435058594	42.0084419250488
1536.64965820313	41.9580307006836
1537.71447753906	42.1503295898438
1538.77893066406	42.2468338012695
1539.84301757813	42.4545593261719
1540.90661621094	42.4749412536621
1541.9697265625	42.7243194580078
1543.03259277344	42.8721046447754
1544.09497070313	43.0789680480957
1545.15686035156	43.1664886474609
1546.21850585938	43.3124961853027
1547.27966308594	43.4822196960449
1548.34033203125	43.6033172607422
1549.40063476563	43.7771606445313
1550.46057128906	43.8936042785645
1551.52001953125	44.0630264282227
1552.5791015625	44.1443824768066
1553.63781738281	44.1730575561523
1554.69604492188	44.3496284484863
1555.75378417969	44.3654556274414
1556.81127929688	44.4597320556641
1557.86828613281	44.5636177062988
1558.9248046875	44.7474212646484
1559.98095703125	44.7918739318848
1561.03674316406	44.8746147155762
1562.09204101563	45.0253486633301
1563.14697265625	45.0880584716797
1564.20153808594	45.2642478942871
1565.25561523438	45.5904388427734
1566.30932617188	45.7199478149414
1567.36254882813	45.9658050537109
1568.41540527344	46.2139701843262
1569.4677734375	46.3608741760254
1570.51977539063	46.633186340332
1571.57141113281	46.877067565918
1572.62255859375	47.1460151672363
1573.67333984375	47.3433990478516
1574.7236328125	47.6373291015625
1575.77355957031	47.8502922058105
1576.82299804688	47.9714546203613
1577.8720703125	48.3058967590332
1578.92077636719	48.452392578125
1579.96899414063	48.5242080688477
1581.01684570313	48.796817779541
1582.06420898438	48.936149597168
1583.11120605469	49.3027954101563
1584.15771484375	49.3390769958496
1585.20385742188	49.6579399108887
1586.24951171875	49.8298530578613
1587.29479980469	49.9183616638184
1588.33972167969	50.2892303466797
1589.38415527344	50.3767051696777
1590.42810058594	50.6773490905762
1591.47180175781	51.1632270812988
1592.51489257813	51.5156669616699
1593.55773925781	51.7277793884277
1594.59997558594	52.126407623291
1595.64196777344	52.4839172363281
1596.68334960938	52.8161125183105
1597.72448730469	53.068431854248
1598.76513671875	53.515266418457
1599.80529785156	53.8848457336426
1600.84509277344	54.250171661377
1601.88452148438	54.7049865722656
1602.92346191406	54.9162673950195
1603.9619140625	55.3471336364746
1605	55.6074752807617
1606.03771972656	56.0431175231934
1607.07495117188	56.3933639526367
1608.11169433594	56.6557388305664
1609.14807128906	56.933723449707
1610.18408203125	57.1430740356445
1611.21960449219	57.3911399841309
1612.25463867188	57.7674560546875
1613.28930664063	58.1041069030762
1614.32360839844	58.2761154174805
1615.357421875	58.6553153991699
1616.39074707031	58.7883071899414
1617.42370605469	59.0580749511719
1618.45629882813	59.5331878662109
1619.48840332031	59.7313575744629
1620.52001953125	59.9689102172852
1621.55126953125	60.231372833252
1622.58215332031	60.3859329223633
1623.61254882813	60.690559387207
1624.64245605469	60.9806213378906
1625.67199707031	61.1782608032227
1626.70104980469	61.4822998046875
1627.72973632813	61.7342414855957
1628.75793457031	61.8395881652832
1629.78576660156	62.188835144043
1630.81311035156	62.3280830383301
1631.84008789063	62.3747367858887
1632.86657714844	62.5941047668457
1633.89270019531	62.788761138916
1634.91833496094	62.6602096557617
1635.94348144531	62.9804992675781
1636.96826171875	62.8445129394531
1637.99255371094	62.9413948059082
1639.01647949219	62.9837493896484
1640.03991699219	62.5946884155273
1641.06298828125	62.7828979492188
1642.08557128906	62.5155029296875
1643.10778808594	62.517406463623
1644.12951660156	62.3324699401855
1645.15075683594	62.0875473022461
1646.17163085938	61.8330154418945
1647.19213867188	61.6954956054688
1648.21203613281	61.3024291992188
1649.23156738281	61.2569732666016
1650.25073242188	60.9743728637695
1651.26940917969	60.6979331970215
1652.28759765625	60.3577156066895
1653.30541992188	60.2904052734375
1654.32275390625	59.9538650512695
1655.33972167969	59.5552940368652
1656.35620117188	59.0173301696777
1657.37231445313	58.9326934814453
1658.38793945313	58.5497283935547
1659.40307617188	58.3350067138672
1660.41772460938	58.0336723327637
1661.43212890625	57.7541542053223
1662.44592285156	57.506031036377
1663.45935058594	57.4023704528809
1664.47229003906	56.9519882202148
1665.48486328125	56.6019096374512
1666.49694824219	56.482364654541
1667.50854492188	56.1186141967773
1668.51977539063	55.7657241821289
1669.53051757813	55.3978309631348
1670.54089355469	55.0218505859375
1671.55078125	54.6762504577637
1672.56018066406	54.2936668395996
1673.56909179688	53.9133605957031
1674.57763671875	53.3916625976563
1675.58581542969	52.9857597351074
1676.59350585938	52.5366477966309
1677.60070800781	52.0910148620605
1678.607421875	51.5460777282715
1679.61376953125	50.9335708618164
1680.61962890625	50.6024208068848
1681.62512207031	50.1903038024902
1682.63012695313	49.6687889099121
1683.63464355469	49.1292839050293
1684.638671875	48.7588729858398
1685.64233398438	48.1459999084473
1686.64562988281	47.9295196533203
1687.64831542969	47.4627571105957
1688.65063476563	46.9921264648438
1689.65246582031	46.456859588623
1690.65393066406	46.0819435119629
1691.65490722656	45.7221984863281
1692.65539550781	45.2086181640625
1693.65551757813	44.891731262207
1694.65502929688	44.606029510498
1695.654296875	44.1305694580078
1696.65295410156	43.8521728515625
1697.65124511719	43.5466041564941
1698.64904785156	43.108325958252
1699.646484375	42.9000358581543
1700.64331054688	42.4255332946777
1701.63977050781	42.0615615844727
1702.63586425781	41.6260528564453
1703.63134765625	41.3778800964355
1704.62646484375	41.0532569885254
1705.62121582031	40.5667266845703
1706.61535644531	40.2060546875
1707.60913085938	39.8815803527832
1708.60241699219	39.4807395935059
1709.59521484375	39.1754722595215
1710.58764648438	38.7116165161133
1711.57958984375	38.330192565918
1712.57104492188	37.9627838134766
1713.56213378906	37.6546401977539
1714.552734375	37.2758026123047
1715.54284667969	36.9371185302734
1716.53247070313	36.4624481201172
1717.52160644531	36.1477203369141
1718.51037597656	35.8145294189453
1719.49865722656	35.4395713806152
1720.48657226563	35.2607917785645
1721.47387695313	34.8024978637695
1722.46081542969	34.503116607666
1723.447265625	34.2108154296875
1724.43334960938	33.9400291442871
1725.41882324219	33.6852188110352
1726.40393066406	33.4156341552734
1727.38854980469	33.1432571411133
1728.37268066406	32.9002685546875
1729.3564453125	32.7211799621582
1730.33972167969	32.4236640930176
1731.32250976563	32.2107238769531
1732.30480957031	31.9174995422363
1733.28674316406	31.7595291137695
1734.26806640625	31.6052055358887
1735.2490234375	31.3569297790527
1736.2294921875	31.31787109375
1737.20959472656	31.0921859741211
1738.18908691406	30.9218502044678
1739.16821289063	30.7535152435303
1740.14685058594	30.5364418029785
1741.125	30.2828197479248
1742.10266113281	30.2059917449951
1743.07995605469	29.9803619384766
1744.05676269531	29.7581405639648
1745.03308105469	29.5969848632813
1746.00891113281	29.3959293365479
1746.98425292969	29.2248706817627
1747.95910644531	29.0161685943604
1748.93359375	28.8588428497314
1749.90759277344	28.7240676879883
1750.88110351563	28.417106628418
1751.85412597656	28.247278213501
1752.82678222656	28.0029964447021
1753.798828125	27.9404239654541
1754.7705078125	27.6951198577881
1755.74169921875	27.3993816375732
1756.71240234375	27.2359828948975
1757.6826171875	27.1188926696777
1758.65246582031	26.9478454589844
1759.62170410156	26.72678565979
1760.59057617188	26.6463394165039
1761.55895996094	26.495059967041
1762.52673339844	26.3072566986084
1763.49426269531	26.2252082824707
1764.46118164063	26.0680961608887
1765.42761230469	25.9526023864746
1766.39367675781	25.7732582092285
1767.35913085938	25.6324024200439
1768.32421875	25.5857791900635
1769.28881835938	25.5716953277588
1770.2529296875	25.3881225585938
1771.21655273438	25.3265991210938
1772.17980957031	25.1819267272949
1773.14245605469	25.2546558380127
1774.10461425781	25.1792793273926
1775.06640625	25.1632270812988
1776.02770996094	24.9460620880127
1776.98852539063	24.8076190948486
1777.94873046875	24.7458782196045
1778.90856933594	24.7320289611816
1779.86804199219	24.6641826629639
1780.82690429688	24.4690246582031
1781.78527832031	24.3546009063721
1782.7431640625	24.172248840332
1783.70068359375	24.0610504150391
1784.65771484375	23.8997116088867
1785.61413574219	23.8439445495605
1786.57019042969	23.6944217681885
1787.52575683594	23.6884994506836
1788.48083496094	23.4633369445801
1789.43530273438	23.3648166656494
1790.38940429688	23.2127208709717
1791.34301757813	23.1344661712646
1792.29626464844	22.935188293457
1793.24890136719	22.8761501312256
1794.20104980469	22.7630767822266
1795.15270996094	22.7016620635986
1796.10400390625	22.5706195831299
1797.0546875	22.5566635131836
1798.0048828125	22.397123336792
1798.95471191406	22.3094749450684
1799.90393066406	22.3135528564453
1800.85278320313	22.203104019165
1801.80102539063	22.1934814453125
1802.74890136719	22.12087059021
1803.6962890625	22.0756206512451
1804.64306640625	22.115514755249
1805.58947753906	22.1280193328857
1806.53540039063	22.0148448944092
1807.48071289063	21.9999198913574
1808.42565917969	21.9698028564453
1809.3701171875	21.9449424743652
1810.31396484375	21.8309803009033
1811.25744628906	21.8455867767334
1812.20043945313	21.7539329528809
1813.14294433594	21.6848526000977
1814.08483886719	21.668586730957
1815.0263671875	21.6030464172363
1815.96740722656	21.5431880950928
1816.90783691406	21.5664463043213
1817.84790039063	21.5107841491699
1818.78747558594	21.3810119628906
1819.72644042969	21.4248065948486
1820.6650390625	21.2832927703857
1821.60314941406	21.2434101104736
1822.54064941406	21.2136783599854
1823.47778320313	21.0821800231934
1824.41430664063	20.9523143768311
1825.35034179688	20.8902492523193
1826.28601074219	20.8171234130859
1827.22106933594	20.7889595031738
1828.15563964844	20.6593036651611
1829.08984375	20.6903266906738
1830.0234375	20.476469039917
1830.95654296875	20.5404071807861
1831.88916015625	20.445837020874
1832.8212890625	20.4413585662842
1833.7529296875	20.4305019378662
1834.68408203125	20.3745498657227
1835.61474609375	20.2343082427979
1836.54479980469	20.2527732849121
1837.47448730469	20.237829208374
1838.40356445313	20.284854888916
1839.33227539063	20.1521148681641
1840.26037597656	20.1838130950928
1841.18811035156	20.2440967559814
1842.115234375	20.1988773345947
1843.04187011719	20.2082443237305
1843.96801757813	20.1728096008301
1844.89367675781	20.2575149536133
1845.81872558594	20.1697883605957
1846.74340820313	20.2246589660645
1847.66760253906	20.1633682250977
1848.59118652344	20.1913585662842
1849.51428222656	20.1984252929688
1850.43701171875	20.1576137542725
1851.35913085938	20.0440711975098
1852.28076171875	20.0074825286865
1853.20190429688	19.9909839630127
1854.12243652344	19.8937911987305
1855.04260253906	19.7926921844482
1855.96215820313	19.78684425354
1856.88122558594	19.7087955474854
1857.79992675781	19.6529960632324
1858.71801757813	19.6093902587891
1859.63549804688	19.5606136322021
1860.55261230469	19.5199680328369
1861.46923828125	19.376953125
1862.38525390625	19.4227256774902
1863.30078125	19.3970413208008
1864.2158203125	19.293607711792
1865.13037109375	19.3007469177246
1866.04443359375	19.327880859375
1866.95788574219	19.2626056671143
1867.87084960938	19.3792037963867
1868.78332519531	19.2973556518555
1869.6953125	19.2599964141846
1870.60681152344	19.38037109375
1871.51782226563	19.2991065979004
1872.42822265625	19.2651805877686
1873.33813476563	19.3378582000732
1874.24755859375	19.3379726409912
1875.15649414063	19.3514575958252
1876.06481933594	19.3871631622314
1876.97277832031	19.4071521759033
1877.88012695313	19.3717098236084
1878.78698730469	19.3418674468994
1879.69323730469	19.3508625030518
1880.59912109375	19.2603225708008
1881.50439453125	19.3090591430664
1882.4091796875	19.2346611022949
1883.3134765625	19.1329879760742
1884.21716308594	19.1196937561035
1885.12048339844	19.0968761444092
1886.02319335938	19.0500354766846
1886.92541503906	19.013126373291
1887.82702636719	19.0459003448486
1888.72814941406	18.9533214569092
1889.62878417969	18.9113788604736
1890.52893066406	18.8507804870605
1891.42858886719	18.7951335906982
1892.32763671875	18.7646064758301
1893.22619628906	18.6852703094482
1894.12426757813	18.6709690093994
1895.02172851563	18.6494998931885
1895.91870117188	18.6319370269775
1896.81518554688	18.5987281799316
1897.71118164063	18.5190143585205
1898.60656738281	18.509880065918
1899.50146484375	18.5246524810791
1900.39587402344	18.4124565124512
1901.28967285156	18.4380950927734
1902.18298339844	18.4617900848389
1903.07580566406	18.3834323883057
1903.96801757813	18.3873252868652
1904.85986328125	18.3755416870117
1905.7509765625	18.4156131744385
1906.64172363281	18.4992866516113
1907.53186035156	18.4725036621094
1908.42150878906	18.5394744873047
1909.31066894531	18.5449771881104
1910.19921875	18.5347766876221
1911.08728027344	18.6199626922607
1911.97473144531	18.6512756347656
1912.86181640625	18.6166477203369
1913.74816894531	18.6270179748535
1914.63415527344	18.5303001403809
1915.51953125	18.5671100616455
1916.40441894531	18.553861618042
1917.28869628906	18.5734272003174
1918.17260742188	18.5308609008789
1919.05578613281	18.5296421051025
1919.93859863281	18.5560188293457
1920.82080078125	18.4755249023438
1921.70239257813	18.4848155975342
1922.58349609375	18.3880290985107
1923.46411132813	18.3155250549316
1924.34423828125	18.2885971069336
1925.22375488281	18.2425670623779
1926.10278320313	18.1842231750488
1926.98120117188	18.1561412811279
1927.85913085938	18.1203594207764
1928.73645019531	18.0522632598877
1929.61328125	17.9966487884521
1930.48962402344	17.9726619720459
1931.36535644531	17.9521827697754
1932.24060058594	17.889892578125
1933.11535644531	17.9054698944092
1933.98950195313	17.843355178833
1934.86303710938	17.8457221984863
1935.73608398438	17.833776473999
1936.60864257813	17.8729457855225
1937.48059082031	17.8669567108154
1938.35205078125	17.8717765808105
1939.22302246094	17.8095455169678
1940.09338378906	17.8721656799316
1940.96313476563	17.8092441558838
1941.83239746094	17.8454170227051
1942.701171875	17.9067935943604
1943.5693359375	17.9304313659668
1944.43701171875	17.9207229614258
1945.30407714844	18.0989303588867
1946.17065429688	18.0160732269287
1947.03662109375	18.0252017974854
1947.90209960938	18.0606670379639
1948.76696777344	18.0711498260498
1949.63134765625	18.1407699584961
1950.4951171875	18.1685695648193
1951.3583984375	18.1008853912354
1952.22106933594	18.0595397949219
1953.08325195313	18.1064224243164
1953.94482421875	18.092113494873
1954.80590820313	18.0236625671387
1955.66650390625	18.0499534606934
1956.5263671875	18.0129776000977
1957.38586425781	18.009298324585
1958.24462890625	17.932071685791
1959.10302734375	17.9634914398193
1959.96069335938	17.8664169311523
1960.81799316406	17.8533535003662
1961.67456054688	17.7483940124512
1962.53063964844	17.726167678833
1963.38623046875	17.6264457702637
1964.2412109375	17.740478515625
1965.09558105469	17.5486831665039
1965.94946289063	17.5912246704102
1966.80285644531	17.5678081512451
1967.65563964844	17.5461578369141
1968.5078125	17.5128936767578
1969.35949707031	17.4999237060547
1970.21057128906	17.5461158752441
1971.06103515625	17.5065746307373
1971.91101074219	17.5847568511963
1972.76049804688	17.5758266448975
1973.60925292969	17.5885848999023
1974.45764160156	17.6015777587891
1975.30529785156	17.606746673584
1976.15246582031	17.7106285095215
1976.99914550781	17.7523365020752
1977.84521484375	17.7826595306396
1978.69067382813	17.8457126617432
1979.53552246094	17.8438262939453
1980.3798828125	17.9565010070801
1981.22375488281	17.979549407959
1982.06701660156	17.9965572357178
1982.90966796875	18.0393905639648
1983.75170898438	18.0479068756104
1984.59326171875	17.9668312072754
1985.43420410156	17.9086112976074
1986.27465820313	18.0353107452393
1987.11450195313	17.9037933349609
1987.95373535156	17.9759407043457
1988.79248046875	17.9779491424561
1989.63061523438	17.976583480835
1990.46813964844	17.8027782440186
1991.30517578125	17.8628387451172
1992.1416015625	17.7979125976563
1992.9775390625	17.8003253936768
1993.81274414063	17.6753730773926
1994.6474609375	17.6752700805664
1995.48168945313	17.6388492584229
1996.31518554688	17.5579528808594
1997.14819335938	17.5670700073242
1997.98071289063	17.5619716644287
1998.8125	17.552583694458
1999.64379882813	17.5721168518066
2000.47448730469	17.4915161132813
2001.3046875	17.5716514587402
2002.13427734375	17.4762935638428
2002.96325683594	17.4983310699463
2003.79162597656	17.5269470214844
2004.61950683594	17.5678195953369
2005.44677734375	17.582893371582
2006.2734375	17.6616687774658
2007.09948730469	17.730297088623
2007.92504882813	17.7402362823486
2008.75	17.8107624053955
2009.57434082031	17.820291519165
2010.39819335938	17.9415321350098
2011.22131347656	17.9404468536377
2012.0439453125	17.8809661865234
2012.86608886719	17.996000289917
2013.6875	17.936731338501
2014.50842285156	18.038459777832
2015.32873535156	17.9894027709961
2016.1484375	17.9983577728271
2016.96752929688	18.0148410797119
2017.7861328125	18.0725593566895
2018.60412597656	18.087028503418
2019.42150878906	18.1056213378906
2020.23828125	18.0378036499023
2021.05444335938	18.0922069549561
2021.8701171875	18.0567398071289
2022.68518066406	18.0228500366211
2023.49963378906	18.0040111541748
2024.3134765625	18.0016078948975
2025.12683105469	18.0138301849365
2025.939453125	17.8850173950195
2026.75158691406	17.9253406524658
2027.56311035156	17.872127532959
2028.3740234375	17.8454284667969
2029.18432617188	17.8054275512695
2029.994140625	17.8006725311279
2030.80322265625	17.7720909118652
2031.61181640625	17.7657146453857
2032.41979980469	17.7238082885742
2033.22717285156	17.6873722076416
2034.03393554688	17.6600914001465
2034.84008789063	17.6291179656982
2035.64575195313	17.5903186798096
2036.45080566406	17.5498905181885
2037.25512695313	17.4421138763428
2038.05895996094	17.4648094177246
2038.86218261719	17.4164714813232
2039.66479492188	17.4529838562012
2040.466796875	17.500337600708
2041.26831054688	17.4241123199463
2042.06909179688	17.4275131225586
2042.86938476563	17.4380550384521
2043.6689453125	17.4216499328613
2044.46801757813	17.4916725158691
2045.26647949219	17.5506839752197
2046.06433105469	17.566370010376
2046.86145019531	17.5084571838379
2047.65808105469	17.5248374938965
2048.4541015625	17.5414619445801
2049.24951171875	17.5712661743164
2050.04443359375	17.5377731323242
2050.83862304688	17.6025142669678
2051.63232421875	17.6860408782959
2052.42529296875	17.733772277832
2053.2177734375	17.6956615447998
2054.00952148438	17.6457195281982
2054.80078125	17.6631488800049
2055.59130859375	17.7987670898438
2056.38134765625	17.7017555236816
2057.17065429688	17.7623538970947
2057.95947265625	17.7459907531738
2058.74755859375	17.7057094573975
2059.53515625	17.8181591033936
2060.32202148438	17.6931114196777
2061.1083984375	17.6739158630371
2061.89428710938	17.5828895568848
2062.67919921875	17.5380592346191
2063.4638671875	17.5778656005859
2064.24780273438	17.5199794769287
2065.03100585938	17.5004577636719
2065.81372070313	17.3421440124512
2066.595703125	17.3120574951172
2067.37719726563	17.328556060791
2068.15795898438	17.2226905822754
2068.93823242188	17.2310047149658
2069.7177734375	17.1037940979004
2070.49682617188	17.0453357696533
2071.27514648438	17.0582656860352
2072.05297851563	16.9135704040527
2072.830078125	16.9484272003174
2073.60668945313	16.845422744751
2074.38256835938	16.8632106781006
2075.15795898438	16.7722549438477
2075.9326171875	16.7186756134033
2076.70654296875	16.6692638397217
2077.47998046875	16.7265949249268
2078.25268554688	16.5813484191895
2079.02490234375	16.5859603881836
2079.79663085938	16.6416893005371
2080.5673828125	16.6158466339111
2081.337890625	16.6453533172607
2082.107421875	16.640380859375
2082.87670898438	16.6936340332031
2083.64501953125	16.6130542755127
2084.41284179688	16.6285076141357
2085.18017578125	16.6138877868652
2085.94677734375	16.661808013916
2086.71264648438	16.7212886810303
2087.47802734375	16.7295150756836
2088.24267578125	16.7165641784668
2089.0068359375	16.7309226989746
2089.77026367188	16.7401084899902
2090.53295898438	16.7007522583008
2091.29516601563	16.7125263214111
2092.056640625	16.6785621643066
2092.81762695313	16.6674537658691
2093.57788085938	16.5373783111572
2094.33764648438	16.5578498840332
2095.0966796875	16.546215057373
2095.85498046875	16.4532833099365
2096.61279296875	16.4742183685303
2097.36987304688	16.3965644836426
2098.12646484375	16.2944774627686
2098.88232421875	16.1904258728027
2099.63745117188	16.2039566040039
2100.39208984375	16.09765625
2101.14624023438	15.9993333816528
2101.8994140625	15.9597177505493
2102.65209960938	15.800087928772
2103.404296875	15.7617864608765
2104.15551757813	15.6983013153076
2104.90649414063	15.6440315246582
2105.65649414063	15.5702438354492
2106.40600585938	15.4909353256226
2107.15502929688	15.4610033035278
2107.90307617188	15.371603012085
2108.65063476563	15.3801317214966
2109.39770507813	15.3591613769531
2110.14404296875	15.2853317260742
2110.8896484375	15.2100229263306
2111.63452148438	15.3054494857788
2112.37890625	15.2372369766235
2113.12280273438	15.2450180053711
2113.86572265625	15.3245868682861
2114.60815429688	15.2796840667725
2115.35009765625	15.3087320327759
2116.09106445313	15.3349390029907
2116.83154296875	15.3568649291992
2117.57153320313	15.3981618881226
2118.31079101563	15.36754322052
2119.04931640625	15.4191617965698
2119.787109375	15.3277626037598
2120.5244140625	15.3174209594727
2121.26098632813	15.2670869827271
2121.9970703125	15.1779222488403
2122.732421875	15.2209405899048
2123.46704101563	15.168116569519
2124.20092773438	15.0828809738159
2124.93432617188	15.0683460235596
2125.6669921875	15.056676864624
2126.39916992188	14.9580898284912
2127.13037109375	14.8988199234009
2127.86108398438	14.8217267990112
2128.59130859375	14.8464689254761
2129.32080078125	14.6959638595581
2130.04956054688	14.6903734207153
2130.77758789063	14.5635051727295
2131.50512695313	14.5313806533813
2132.23193359375	14.4802055358887
2132.9580078125	14.387077331543
2133.68334960938	14.2731504440308
2134.408203125	14.2336292266846
2135.13232421875	14.1357078552246
2135.85595703125	14.1117820739746
2136.57885742188	14.0528421401978
2137.30102539063	14.0187225341797
2138.0224609375	13.9650135040283
2138.74340820313	13.8554391860962
2139.46337890625	13.8531131744385
2140.18310546875	13.7758178710938
2140.90185546875	13.7020854949951
2141.6201171875	13.721962928772
2142.33764648438	13.6486387252808
2143.05444335938	13.6668157577515
2143.77075195313	13.6115827560425
2144.48608398438	13.5914583206177
2145.201171875	13.6212692260742
2145.91528320313	13.6086549758911
2146.62890625	13.6003913879395
2147.34155273438	13.5746440887451
2148.05395507813	13.4830541610718
2148.76538085938	13.4948968887329
2149.47631835938	13.560715675354
2150.18627929688	13.501838684082
2150.89599609375	13.4645643234253
2151.60473632813	13.5331211090088
2152.31298828125	13.4719705581665
2153.02026367188	13.4441356658936
2153.72729492188	13.4408903121948
2154.43334960938	13.4213047027588
2155.138671875	13.3878087997437
2155.84350585938	13.3406248092651
2156.54760742188	13.3444032669067
2157.25122070313	13.3232851028442
2157.95385742188	13.2828569412231
2158.65600585938	13.270486831665
2159.357421875	13.2317152023315
2160.05810546875	13.2254323959351
2160.75805664063	13.1875886917114
2161.45751953125	13.0841312408447
2162.15600585938	13.0586814880371
2162.85400390625	13.0040702819824
2163.55151367188	12.9758768081665
2164.248046875	12.9170169830322
2164.94409179688	12.9429492950439
2165.63916015625	12.8595056533813
2166.33374023438	12.7438488006592
2167.02783203125	12.6933965682983
2167.72094726563	12.6053295135498
2168.41357421875	12.5734529495239
2169.10522460938	12.5280294418335
2169.79638671875	12.4648704528809
2170.48706054688	12.3765707015991
2171.1767578125	12.2795896530151
2171.86572265625	12.2152690887451
2172.55419921875	12.0873613357544
2173.24194335938	12.0330104827881
2173.92895507813	11.939679145813
2174.615234375	11.9160413742065
2175.30078125	11.8909101486206
2175.98583984375	11.7645864486694
2176.67016601563	11.8109531402588
2177.35375976563	11.6780796051025
2178.03662109375	11.6990003585815
2178.71875	11.7021427154541
2179.40014648438	11.6820516586304
2180.08081054688	11.6426467895508
2180.76098632813	11.6450281143188
2181.4404296875	11.6766119003296
2182.119140625	11.618091583252
2182.79711914063	11.669508934021
2183.47436523438	11.5940828323364
2184.15087890625	11.5371894836426
2184.82690429688	11.6397218704224
2185.501953125	11.6088495254517
2186.17651367188	11.5824184417725
2186.85034179688	11.5490169525146
2187.5234375	11.6117143630981
2188.19580078125	11.5261087417603
2188.86743164063	11.5552835464478
2189.53833007813	11.536732673645
2190.20874023438	11.455717086792
2190.87817382813	11.4373550415039
2191.54711914063	11.3943300247192
2192.21533203125	11.3662128448486
2192.8828125	11.2999439239502
2193.54956054688	11.2181692123413
2194.21557617188	11.1824626922607
2194.880859375	11.1664371490479
2195.54541015625	11.0353384017944
2196.20947265625	10.9870252609253
2196.87255859375	10.9209413528442
2197.53515625	10.882791519165
2198.19677734375	10.8096122741699
2198.85791015625	10.7338705062866
2199.51831054688	10.7040977478027
2200.17797851563	10.602725982666
2200.8369140625	10.5070276260376
2201.4951171875	10.4145069122314
2202.15258789063	10.3790435791016
2202.80932617188	10.3508195877075
2203.46533203125	10.1916694641113
2204.12060546875	10.2127685546875
2204.775390625	10.1974954605103
2205.42919921875	10.1124038696289
2206.08251953125	10.0837621688843
2206.73486328125	10.0817260742188
2207.38671875	10.0409812927246
2208.03759765625	10.0022125244141
2208.68798828125	10.0258026123047
2209.33764648438	9.99328517913818
2209.98657226563	9.99422740936279
2210.63452148438	10.0145606994629
2211.28198242188	10.0218076705933
2211.9287109375	9.99300861358643
2212.57470703125	10.0065546035767
2213.21997070313	10.0400371551514
2213.86450195313	10.0500726699829
2214.50830078125	10.0088624954224
2215.1513671875	9.97216796875
2215.79370117188	9.92305660247803
2216.43530273438	9.86076068878174
2217.076171875	9.90968227386475
2217.71630859375	9.85112380981445
2218.35571289063	9.78492736816406
2218.99462890625	9.80373859405518
2219.63256835938	9.68275928497314
2220.26977539063	9.66277599334717
2220.90625	9.60551929473877
2221.5419921875	9.51347160339355
2222.17700195313	9.49136161804199
2222.81127929688	9.40274620056152
2223.44482421875	9.42322731018066
2224.07763671875	9.31266498565674
2224.70971679688	9.2286958694458
2225.34106445313	9.13906478881836
2225.9716796875	9.12234115600586
2226.6015625	9.051926612854
2227.23071289063	9.01784133911133
2227.85913085938	8.97711277008057
2228.48681640625	8.90425968170166
2229.11376953125	8.84816265106201
2229.73999023438	8.80807876586914
2230.36547851563	8.79396820068359
2230.990234375	8.74897766113281
2231.61401367188	8.65419006347656
2232.2373046875	8.64433670043945
2232.85986328125	8.61148738861084
2233.4814453125	8.53415298461914
2234.1025390625	8.51682090759277
2234.72265625	8.49461650848389
2235.34228515625	8.46676635742188
2235.9609375	8.41790676116943
2236.57885742188	8.3615837097168
2237.1962890625	8.37768936157227
2237.81274414063	8.39380645751953
2238.42846679688	8.36226177215576
2239.04345703125	8.36658763885498
2239.65771484375	8.34269905090332
2240.27124023438	8.30929660797119
2240.88403320313	8.35210132598877
2241.49584960938	8.32175254821777
2242.10717773438	8.29600238800049
2242.71752929688	8.30518341064453
2243.32739257813	8.32851028442383
2243.93627929688	8.27211952209473
2244.54443359375	8.30985355377197
2245.15209960938	8.21891403198242
2245.7587890625	8.24481105804443
2246.36474609375	8.19627571105957
2246.9697265625	8.18918895721436
2247.57421875	8.20220851898193
2248.17797851563	8.09710788726807
2248.78076171875	8.11448001861572
2249.38305664063	8.07714653015137
2249.984375	8.07153797149658
2250.5849609375	8.03105449676514
2251.18481445313	8.04402637481689
2251.78393554688	7.93705320358276
2252.38232421875	7.88482093811035
2252.97973632813	7.85842084884644
2253.57666015625	7.85994958877563
2254.17260742188	7.8078784942627
2254.76782226563	7.76016807556152
2255.3623046875	7.69713115692139
2255.9560546875	7.67137145996094
2256.54907226563	7.64766407012939
2257.14135742188	7.58372259140015
2257.73266601563	7.53062915802002
2258.32348632813	7.48060846328735
2258.91333007813	7.41937780380249
2259.50244140625	7.3461446762085
2260.09057617188	7.32250213623047
2260.67822265625	7.30559825897217
2261.26513671875	7.25642156600952
2261.85107421875	7.21969795227051
2262.43627929688	7.14675140380859
2263.02075195313	7.18834924697876
2263.6044921875	7.09891557693481
2264.18725585938	7.07535934448242
2264.76953125	7.07420349121094
2265.35083007813	7.00235223770142
2265.93139648438	7.0123872756958
2266.51123046875	6.95585823059082
2267.09033203125	6.9598708152771
2267.66845703125	6.9346227645874
2268.24584960938	6.94202613830566
2268.82250976563	6.91883611679077
2269.3984375	6.92989635467529
2269.9736328125	6.90223455429077
2270.5478515625	7.03266048431396
2271.12133789063	6.99820423126221
2271.69409179688	6.98965215682983
2272.26611328125	6.94047260284424
2272.83740234375	6.98144245147705
2273.40771484375	6.93667221069336
2273.97729492188	6.90708494186401
2274.54614257813	6.89820909500122
2275.11401367188	6.90035390853882
2275.68139648438	6.80687808990479
2276.24780273438	6.7677264213562
2276.8134765625	6.7690281867981
2277.37817382813	6.73508405685425
2277.9423828125	6.68375015258789
2278.50561523438	6.7231764793396
2279.06811523438	6.72603178024292
2279.62963867188	6.6914849281311
2280.19067382813	6.65585613250732
2280.75073242188	6.66079139709473
2281.31005859375	6.67284870147705
2281.86840820313	6.69599533081055
2282.42602539063	6.6439414024353
2282.98291015625	6.63619709014893
2283.5390625	6.59464168548584
2284.09448242188	6.58184862136841
2284.64892578125	6.55741310119629
2285.20263671875	6.5824031829834
2285.75537109375	6.46642303466797
2286.3076171875	6.49668598175049
2286.85888671875	6.41605234146118
2287.40942382813	6.41559314727783
2287.958984375	6.37936878204346
2288.5078125	6.34231853485107
2289.05590820313	6.30391502380371
2289.60302734375	6.23842334747314
2290.14965820313	6.22223091125488
2290.6953125	6.15957546234131
2291.23999023438	6.1499719619751
2291.78393554688	6.09467363357544
2292.3271484375	6.0581955909729
2292.86962890625	6.06449031829834
2293.4111328125	6.00483322143555
2293.95190429688	5.97731924057007
2294.49194335938	5.93461227416992
2295.03100585938	5.90704727172852
2295.5693359375	5.8696026802063
2296.10693359375	5.86463451385498
2296.6435546875	5.86419057846069
2297.17944335938	5.85654783248901
2297.71459960938	5.82355356216431
2298.24877929688	5.81508207321167
2298.7822265625	5.77830362319946
2299.31469726563	5.79010009765625
2299.8466796875	5.77786159515381
2300.37744140625	5.75545310974121
2300.90771484375	5.76938486099243
2301.43701171875	5.80285024642944
2301.96557617188	5.78871393203735
2302.4931640625	5.78553915023804
2303.02001953125	5.78717756271362
2303.54614257813	5.84694147109985
2304.0712890625	5.79072189331055
2304.595703125	5.78485155105591
2305.119140625	5.74921131134033
2305.64184570313	5.76880121231079
2306.16381835938	5.79215955734253
2306.68481445313	5.76774740219116
2307.205078125	5.74922704696655
2307.72436523438	5.77179193496704
2308.24291992188	5.74330806732178
2308.7607421875	5.7317361831665
2309.27758789063	5.7631893157959
2309.79370117188	5.73466205596924
2310.30883789063	5.7435245513916
2310.8232421875	5.71038722991943
2311.3369140625	5.70146512985229
2311.849609375	5.68984079360962
2312.361328125	5.65124702453613
2312.87255859375	5.63338613510132
2313.38256835938	5.6343936920166
2313.89208984375	5.63027191162109
2314.40063476563	5.57026386260986
2314.908203125	5.55395698547363
2315.4150390625	5.53223514556885
2315.92114257813	5.46049690246582
2316.42626953125	5.44872045516968
2316.9306640625	5.418541431427
2317.43408203125	5.3972692489624
2317.93676757813	5.33646011352539
2318.4384765625	5.34085655212402
2318.939453125	5.27185392379761
2319.439453125	5.26863956451416
2319.93872070313	5.22530221939087
2320.43701171875	5.18654108047485
2320.9345703125	5.16538238525391
2321.43139648438	5.14094924926758
2321.92724609375	5.12653970718384
2322.42211914063	5.07654237747192
2322.91625976563	5.10746049880981
2323.40966796875	5.06475067138672
2323.90209960938	5.03886556625366
2324.3935546875	4.99093246459961
2324.88427734375	4.99247169494629
2325.37426757813	5.00298976898193
2325.86303710938	4.99718046188354
2326.35131835938	4.97012329101563
2326.83862304688	4.99425840377808
2327.32495117188	5.00342035293579
2327.810546875	5.00931644439697
2328.29541015625	5.02203226089478
2328.77905273438	4.98810052871704
2329.26220703125	4.98225545883179
2329.74438476563	5.0241813659668
2330.2255859375	5.01287364959717
2330.7060546875	5.04582023620605
2331.185546875	5.01155042648315
2331.6640625	5.00814962387085
2332.14184570313	4.99106884002686
2332.61889648438	4.98054122924805
2333.09497070313	4.98259258270264
2333.57006835938	4.97423791885376
2334.04443359375	5.02859973907471
2334.51782226563	4.99065780639648
2334.99047851563	4.97653532028198
2335.46215820313	4.95225477218628
2335.93310546875	4.88982677459717
2336.40307617188	4.91735124588013
2336.8720703125	4.87764310836792
2337.34033203125	4.86344146728516
2337.8076171875	4.83933925628662
2338.27416992188	4.82236337661743
2338.73974609375	4.81746482849121
2339.20458984375	4.78643798828125
2339.66845703125	4.74988746643066
2340.13134765625	4.73889780044556
2340.59350585938	4.70725250244141
2341.0546875	4.672278881073
2341.51489257813	4.6312198638916
2341.97436523438	4.57690095901489
2342.43286132813	4.59117841720581
2342.890625	4.5348744392395
2343.34741210938	4.52459192276001
2343.80322265625	4.51788997650146
2344.25830078125	4.51366376876831
2344.71240234375	4.49783277511597
2345.16577148438	4.50850820541382
2345.61791992188	4.48796463012695
2346.06958007813	4.53650426864624
2346.52001953125	4.58452653884888
2346.9697265625	4.66549348831177
2347.41845703125	4.70473194122314
2347.86645507813	4.819007396698
2348.3134765625	4.87797880172729
2348.75952148438	5.00180387496948
2349.20483398438	5.10049772262573
2349.64916992188	5.15407419204712
2350.09252929688	5.26646661758423
2350.53515625	5.36062860488892
2350.97680664063	5.37938356399536
2351.41748046875	5.46531343460083
2351.857421875	5.48105573654175
2352.29638671875	5.51985788345337
2352.734375	5.51839590072632
2353.17138671875	5.49552917480469
2353.60766601563	5.49349451065063
2354.04296875	5.38438320159912
2354.4775390625	5.35448455810547
2354.91088867188	5.25081062316895
2355.34350585938	5.19606065750122
2355.775390625	5.08696746826172
2356.2060546875	4.96080350875854
2356.63598632813	4.84151697158813
2357.06494140625	4.74807453155518
2357.4931640625	4.62389278411865
2357.92041015625	4.55346345901489
2358.3466796875	4.47098684310913
2358.77197265625	4.40017414093018
2359.1962890625	4.32708072662354
2359.61987304688	4.21371078491211
2360.04248046875	4.12988328933716
2360.46411132813	4.07003402709961
2360.88500976563	4.04425621032715
2361.30493164063	3.9865734577179
2361.72387695313	3.9655020236969
