# Supplementary material for: Optics miniaturization strategy for demanding Raman spectroscopy applications
Source: Nat Commun. 2024 Apr 8;15:3049. doi: 10.1038/s41467-024-47044-7 (PMC11001912; doi:10.1038/s41467-024-47044-7)
Supplement: Supplementary file 6 — Source Data [file 41467_2024_47044_MOESM6_ESM.zip › Source Data/NCOMMS-23-34016B s3/S3 pHCA, Glucose, Salts/calibraiton/Glucose standards 23.08.17/Glucose_0_01per_2.csv]

347.42919921875	77.7532119750977
348.892913818359	77.9157104492188
350.356079101563	78.3645401000977
351.818634033203	78.4749908447266
353.280670166016	78.8322296142578
354.742095947266	79.2681655883789
356.202972412109	79.4324340820313
357.663299560547	79.6058654785156
359.123046875	79.8898468017578
360.582244873047	80.0999450683594
362.040863037109	80.3170547485352
363.498931884766	80.4099273681641
364.956451416016	80.4742965698242
366.413391113281	80.795768737793
367.869750976563	80.8218612670898
369.325592041016	80.9761810302734
370.780853271484	80.871711730957
372.235565185547	81.2182464599609
373.689727783203	81.1422882080078
375.143310546875	81.1955184936523
376.596343994141	81.2462158203125
378.048828125	81.4166793823242
379.500762939453	81.4537200927734
380.9521484375	81.4987640380859
382.402954101563	81.5481033325195
383.853240966797	81.7382202148438
385.302947998047	81.7409591674805
386.752136230469	81.9390411376953
388.200744628906	82.0721969604492
389.648803710938	82.2092514038086
391.096343994141	82.1525573730469
392.543304443359	82.5066452026367
393.989715576172	82.6321640014648
395.435607910156	82.96044921875
396.880920410156	83.122932434082
398.325714111328	83.1498031616211
399.769927978516	83.5950469970703
401.213623046875	83.5907592773438
402.656768798828	83.8645324707031
404.099395751953	84.0426788330078
405.541442871094	84.2864303588867
406.982971191406	84.3899612426758
408.423950195313	84.5655212402344
409.864379882813	84.7821273803711
411.304290771484	84.9142456054688
412.743621826172	84.9650344848633
414.182434082031	85.1366348266602
415.620727539063	85.3083953857422
417.058471679688	85.2296371459961
418.495666503906	85.4867935180664
419.932342529297	85.5714111328125
421.368469238281	85.4304656982422
422.804077148438	85.546028137207
424.239135742188	85.3920974731445
425.673645019531	85.3607177734375
427.107635498047	85.4521865844727
428.541107177734	85.4964370727539
429.974029541016	85.3076705932617
431.406433105469	85.2464370727539
432.838287353516	85.3538970947266
434.269622802734	85.1199798583984
435.700408935547	85.1186752319336
437.130706787109	85.0447235107422
438.560455322266	84.90478515625
439.989654541016	84.7153472900391
441.418334960938	84.7623062133789
442.846496582031	84.4997634887695
444.274139404297	84.4789962768555
445.701263427734	84.3955535888672
447.127838134766	84.2880706787109
448.553894042969	84.2439117431641
449.979431152344	84.0575103759766
451.404449462891	84.0134048461914
452.828918457031	83.6873931884766
454.252899169922	83.7987747192383
455.676330566406	83.6827850341797
457.099273681641	83.6688766479492
458.521667480469	83.4323120117188
459.943542480469	83.5817642211914
461.364929199219	83.3557434082031
462.785766601563	83.3727645874023
464.206085205078	83.5026550292969
465.625885009766	83.2858734130859
467.045196533203	83.3372573852539
468.463958740234	83.2459869384766
469.882202148438	83.3208694458008
471.299957275391	83.1616287231445
472.717193603516	83.2783737182617
474.133911132813	83.2201538085938
475.550109863281	83.3043670654297
476.965789794922	83.3742446899414
478.380950927734	83.4758987426758
479.795623779297	83.3887100219727
481.209777832031	83.456672668457
482.623413085938	83.5159225463867
484.036529541016	83.6828689575195
485.449157714844	83.7279815673828
486.861267089844	83.8083648681641
488.272857666016	83.7150802612305
489.683959960938	83.8206481933594
491.094543457031	83.8694915771484
492.504608154297	83.8403549194336
493.914184570313	83.8158798217773
495.3232421875	83.7608413696289
496.731811523438	83.7480163574219
498.139862060547	83.5962905883789
499.547393798828	83.5249176025391
500.954467773438	83.1618499755859
502.360992431641	83.2093124389648
503.767028808594	82.9753646850586
505.172576904297	82.9271392822266
506.577606201172	82.6229095458984
507.982147216797	82.6157531738281
509.386169433594	82.2812957763672
510.789703369141	82.2119445800781
512.192749023438	81.9962921142578
513.595275878906	81.7176895141602
514.997314453125	81.5555114746094
516.398803710938	81.4917221069336
517.799865722656	81.1033248901367
519.200378417969	80.9932632446289
520.600463867188	80.7960891723633
522	80.4772567749023
523.399047851563	80.4287567138672
524.797607421875	80.149055480957
526.195678710938	79.8787078857422
527.59326171875	79.8308944702148
528.990295410156	79.5280151367188
530.386901855469	79.2765502929688
531.782958984375	79.2595443725586
533.178588867188	79.0332946777344
534.573669433594	78.8401031494141
535.968322753906	78.7237701416016
537.362426757813	78.4059982299805
538.756042480469	78.3590469360352
540.149230957031	78.1446151733398
541.541870117188	77.9898681640625
542.934020996094	77.9576873779297
544.32568359375	77.6529006958008
545.716918945313	77.6080551147461
547.107604980469	77.3641510009766
548.497802734375	77.2001495361328
549.887573242188	77.3218612670898
551.276794433594	77.003059387207
552.66552734375	76.8602142333984
554.053833007813	76.8296203613281
555.441650390625	76.8285675048828
556.828918457031	76.6300888061523
558.215759277344	76.5473327636719
559.602111816406	76.5644607543945
560.987976074219	76.4536056518555
562.373352050781	76.4133529663086
563.758239746094	76.266716003418
565.142639160156	76.1875762939453
566.526611328125	76.0562438964844
567.910034179688	76.0611724853516
569.293029785156	76.0948257446289
570.675537109375	75.9697418212891
572.057556152344	75.9508285522461
573.439086914063	75.896125793457
574.820129394531	75.9425659179688
576.200744628906	75.9516448974609
577.580871582031	75.876579284668
578.96044921875	75.946159362793
580.339660644531	75.7727584838867
581.718322753906	75.8885879516602
583.096557617188	75.7454605102539
584.474243164063	75.8064422607422
585.851501464844	75.75
587.228332519531	75.8589324951172
588.604614257813	75.6495361328125
589.98046875	75.6116409301758
591.355834960938	75.6894302368164
592.730712890625	75.629264831543
594.105163574219	75.7068786621094
595.479125976563	75.5726852416992
596.852600097656	75.5302886962891
598.225646972656	75.5829391479492
599.598205566406	75.5346221923828
600.970275878906	75.4488143920898
602.341857910156	75.4636306762695
603.713012695313	75.3211364746094
605.083679199219	75.1925354003906
606.453918457031	75.1149368286133
607.823608398438	75.0702285766602
609.192932128906	75.246452331543
610.561706542969	74.7913436889648
611.930053710938	74.7824783325195
613.297912597656	74.5998611450195
614.665344238281	74.544921875
616.032287597656	74.5199813842773
617.398803710938	74.3349761962891
618.764831542969	74.2197647094727
620.13037109375	74.0900039672852
621.495483398438	73.9510498046875
622.860107421875	73.8415069580078
624.224304199219	73.7329711914063
625.588012695313	73.5983428955078
626.951232910156	73.4552841186523
628.314025878906	73.2959442138672
629.676391601563	73.2933654785156
631.038269042969	73.0232772827148
632.399658203125	72.9216613769531
633.760620117188	72.8600234985352
635.12109375	72.7452087402344
636.481140136719	72.5956878662109
637.840759277344	72.5108871459961
639.199890136719	72.2282028198242
640.558532714844	72.0586395263672
641.916748046875	71.9541778564453
643.274536132813	71.8674011230469
644.6318359375	71.8835220336914
645.988647460938	71.7113952636719
647.345031738281	71.4489364624023
648.700988769531	71.5491790771484
650.056457519531	71.2946548461914
651.411499023438	71.2245559692383
652.76611328125	71.1778793334961
654.120239257813	71.0451049804688
655.473876953125	70.9597473144531
656.827087402344	70.8799591064453
658.179870605469	70.7912063598633
659.5322265625	70.8131332397461
660.884094238281	70.7754364013672
662.235473632813	70.7281646728516
663.586486816406	70.5660629272461
664.93701171875	70.4193267822266
666.287048339844	70.4031982421875
667.636657714844	70.3592910766602
668.98583984375	70.2089996337891
670.334594726563	70.2525634765625
671.682861328125	70.2767639160156
673.030700683594	70.1108474731445
674.378051757813	70.1532974243164
675.725036621094	70.0451431274414
677.071533203125	70.0535049438477
678.417541503906	70.1274337768555
679.76318359375	70.2492752075195
681.108337402344	69.8731384277344
682.453002929688	70.0321731567383
683.797302246094	70.0620956420898
685.14111328125	69.9314727783203
686.484497070313	70.0051040649414
687.827453613281	70.0415802001953
689.169921875	70.0520172119141
690.512023925781	70.0502166748047
691.853637695313	70.1286773681641
693.194763183594	70.1504440307617
694.535522460938	69.985725402832
695.875793457031	70.1279983520508
697.215637207031	70.1080780029297
698.555053710938	70.0690383911133
699.89404296875	70.2417678833008
701.232543945313	70.1244583129883
702.570617675781	70.1645431518555
703.908325195313	70.1550521850586
705.245483398438	70.2022476196289
706.582275390625	70.1177520751953
707.918640136719	70.2271881103516
709.254516601563	70.1303024291992
710.589965820313	70.1431045532227
711.924987792969	70.1643295288086
713.259582519531	70.2692108154297
714.59375	70.2585220336914
715.927490234375	70.1054992675781
717.2607421875	70.2913513183594
718.593627929688	70.0733184814453
719.926025390625	70.0971450805664
721.257995605469	70.1318817138672
722.589538574219	70.0342788696289
723.920654296875	69.9724655151367
725.251342773438	70.1478424072266
726.581604003906	69.9701461791992
727.911437988281	69.9849090576172
729.240783691406	69.7937088012695
730.569763183594	69.9306869506836
731.898254394531	69.8653717041016
733.226379394531	69.6947250366211
734.554016113281	69.6233367919922
735.881225585938	69.678352355957
737.208068847656	69.5488815307617
738.534423828125	69.538932800293
739.8603515625	69.4664840698242
741.185852050781	69.4147109985352
742.510925292969	69.3992767333984
743.835571289063	69.2426147460938
745.159790039063	69.249397277832
746.483581542969	69.0797805786133
747.806945800781	68.9834060668945
749.1298828125	68.9204940795898
750.452453613281	68.9604263305664
751.774536132813	68.8478698730469
753.09619140625	68.6283493041992
754.417419433594	68.6505661010742
755.738220214844	68.5761184692383
757.05859375	68.3369903564453
758.378540039063	68.3245086669922
759.698059082031	68.3762283325195
761.017211914063	68.1647109985352
762.335876464844	68.1931457519531
763.654113769531	67.7496185302734
764.971984863281	67.8193588256836
766.289367675781	67.7221908569336
767.606384277344	67.5883865356445
768.922973632813	67.6434783935547
770.239074707031	67.5083923339844
771.554809570313	67.3431396484375
772.8701171875	67.3952331542969
774.184997558594	67.1101303100586
775.499450683594	67.0301284790039
776.8134765625	67.2338943481445
778.127136230469	66.9954605102539
779.440307617188	66.8983535766602
780.753112792969	66.8297119140625
782.0654296875	66.5812530517578
783.377380371094	66.6115570068359
784.688903808594	66.4971694946289
786	66.352653503418
787.310668945313	66.3118057250977
788.620971679688	66.1684875488281
789.930786132813	66.0625915527344
791.240234375	65.9157028198242
792.549255371094	65.9301071166992
793.857788085938	65.8153228759766
795.166015625	65.5950241088867
796.473754882813	65.6585464477539
797.781066894531	65.415412902832
799.088012695313	65.480094909668
800.39453125	65.2608795166016
801.700622558594	65.2736968994141
803.006286621094	65.0629196166992
804.311584472656	65.0385894775391
805.616394042969	64.9364318847656
806.920837402344	64.8802719116211
808.224853515625	64.826042175293
809.528503417969	64.6346740722656
810.831665039063	64.5507354736328
812.134460449219	64.5156478881836
813.436828613281	64.3564071655273
814.73876953125	64.4684219360352
816.040344238281	64.1848602294922
817.341430664063	64.121826171875
818.642150878906	64.0845565795898
819.942504882813	64.0694274902344
821.242370605469	63.7972412109375
822.541870117188	63.8374557495117
823.840942382813	63.698055267334
825.139587402344	63.6652755737305
826.437866210938	63.5121841430664
827.735656738281	63.4146194458008
829.033081054688	63.3163108825684
830.330139160156	63.3581657409668
831.626770019531	63.0415802001953
832.922973632813	63.0217018127441
834.21875	62.9057502746582
835.514099121094	62.821460723877
836.80908203125	62.7829666137695
838.103637695313	62.6007385253906
839.397827148438	62.6554908752441
840.691589355469	62.4205055236816
841.984924316406	62.3330955505371
843.27783203125	62.2363586425781
844.570373535156	62.0838050842285
845.862487792969	62.004077911377
847.154235839844	61.8839721679688
848.445556640625	61.7183265686035
849.736450195313	61.5702438354492
851.026916503906	61.4008407592773
852.317016601563	61.2400360107422
853.606689453125	61.1579780578613
854.89599609375	61.0082740783691
856.184875488281	60.7804641723633
857.473327636719	60.5907821655273
858.761413574219	60.544261932373
860.049072265625	60.4430503845215
861.336303710938	60.2065620422363
862.623168945313	60.0962677001953
863.909606933594	59.9938011169434
865.195678710938	59.8928680419922
866.481323242188	59.5894203186035
867.766540527344	59.477294921875
869.051391601563	59.3409996032715
870.335815429688	59.1393661499023
871.619873046875	58.8821258544922
872.903503417969	58.6908340454102
874.186706542969	58.7190399169922
875.469543457031	58.3157539367676
876.752014160156	58.1148109436035
878.033996582031	58.0078201293945
879.315612792969	57.7779655456543
880.596862792969	57.5681495666504
881.877685546875	57.3625411987305
883.158081054688	57.0586624145508
884.438110351563	56.939208984375
885.7177734375	56.6631889343262
886.996948242188	56.5170974731445
888.275817871094	56.3260955810547
889.55419921875	56.0600395202637
890.832275390625	55.8645057678223
892.10986328125	55.6786956787109
893.387084960938	55.4784393310547
894.663940429688	55.2410507202148
895.940368652344	55.0273132324219
897.216369628906	54.8743476867676
898.492004394531	54.5797119140625
899.767272949219	54.3896484375
901.042114257813	54.1192398071289
902.316528320313	53.8979873657227
903.590576171875	53.7841758728027
904.8642578125	53.5014419555664
906.137512207031	53.3272933959961
907.410339355469	53.1150817871094
908.682800292969	52.9655303955078
909.954833984375	52.6958427429199
911.226501464844	52.5290069580078
912.497802734375	52.2995338439941
913.768676757813	52.0599975585938
915.039123535156	51.9012107849121
916.309204101563	51.6742820739746
917.578918457031	51.4366989135742
918.848205566406	51.4346961975098
920.117126464844	51.1049880981445
921.385620117188	50.9763832092285
922.653747558594	50.8323745727539
923.921447753906	50.5613670349121
925.188781738281	50.5346832275391
926.455688476563	50.2505874633789
927.722229003906	50.2418327331543
928.988342285156	50.0845832824707
930.254089355469	49.8993492126465
931.519470214844	49.754695892334
932.784423828125	49.7119293212891
934.049011230469	49.4340171813965
935.313171386719	49.3410148620605
936.576965332031	49.3300895690918
937.84033203125	49.088020324707
939.103332519531	49.0529403686523
940.365966796875	48.8587036132813
941.628173828125	48.7560653686523
942.890014648438	48.6875228881836
944.151428222656	48.6060485839844
945.412475585938	48.5382957458496
946.673095703125	48.3700256347656
947.933349609375	48.3643684387207
949.193237304688	48.1803283691406
950.452697753906	48.2103118896484
951.711791992188	48.1812782287598
952.970520019531	47.9910011291504
954.228820800781	48.0562400817871
955.486755371094	47.9853668212891
956.744262695313	47.856819152832
958.001403808594	47.8326225280762
959.258117675781	47.7516937255859
960.514526367188	47.731143951416
961.770446777344	47.5797996520996
963.026062011719	47.5579452514648
964.28125	47.5044975280762
965.536010742188	47.5138931274414
966.790466308594	47.5261650085449
968.044494628906	47.4005889892578
969.298095703125	47.2668495178223
970.551391601563	47.4013938903809
971.80419921875	47.1056480407715
973.056701660156	47.1644477844238
974.308776855469	47.1307144165039
975.560485839844	46.9789428710938
976.811767578125	47.0676689147949
978.062683105469	46.9591598510742
979.313232421875	46.9291076660156
980.563415527344	46.888973236084
981.813171386719	46.738037109375
983.0625	46.775806427002
984.3115234375	46.8318786621094
985.560119628906	46.7763633728027
986.808349609375	46.6700439453125
988.05615234375	46.6189422607422
989.303588867188	46.5775718688965
990.550659179688	46.511833190918
991.797302246094	46.448787689209
993.043579101563	46.5519790649414
994.289489746094	46.3912734985352
995.535034179688	46.4967842102051
996.780151367188	46.3414268493652
998.02490234375	46.195987701416
999.269226074219	46.275447845459
1000.51318359375	46.0502510070801
1001.75677490234	46.0769882202148
1003	46.0188179016113
1004.24279785156	45.8469581604004
1005.48522949219	45.968204498291
1006.72729492188	45.8178977966309
1007.96893310547	45.8447036743164
1009.21026611328	45.701847076416
1010.45111083984	45.740306854248
1011.69165039063	45.6414604187012
1012.93176269531	45.5647201538086
1014.17150878906	45.5615119934082
1015.41088867188	45.5306968688965
1016.64984130859	45.602367401123
1017.88842773438	45.4270172119141
1019.12664794922	45.3244438171387
1020.36450195313	45.4113807678223
1021.60192871094	45.3560676574707
1022.83898925781	45.3925666809082
1024.07568359375	45.0974617004395
1025.31201171875	45.2240905761719
1026.5478515625	45.0867195129395
1027.78344726563	45.2267074584961
1029.0185546875	45.210132598877
1030.25329589844	45.0821304321289
1031.48767089844	44.9533805847168
1032.7216796875	45.0315170288086
1033.95532226563	44.9372711181641
1035.18859863281	45.0158233642578
1036.42138671875	45.0539970397949
1037.65393066406	44.942455291748
1038.88598632813	44.9560775756836
1040.11767578125	44.9981117248535
1041.34899902344	44.8547859191895
1042.57995605469	44.9467582702637
1043.810546875	44.9953117370605
1045.04077148438	44.8870735168457
1046.2705078125	45.0278816223145
1047.5	45.0242729187012
1048.72900390625	44.9842872619629
1049.95764160156	44.9755592346191
1051.18591308594	45.0646057128906
1052.41381835938	45.0012168884277
1053.64135742188	44.8888664245605
1054.86853027344	45.0221633911133
1056.09521484375	44.9590072631836
1057.32165527344	44.9297752380371
1058.54760742188	44.9041862487793
1059.77331542969	44.808666229248
1060.99853515625	44.9134635925293
1062.22338867188	44.8400764465332
1063.44787597656	44.7533493041992
1064.671875	44.8854522705078
1065.89562988281	44.8540382385254
1067.11901855469	44.6222839355469
1068.34191894531	44.6206245422363
1069.56457519531	44.6906433105469
1070.78674316406	44.4966735839844
1072.00854492188	44.5350685119629
1073.22998046875	44.5450859069824
1074.45104980469	44.4683799743652
1075.67175292969	44.3939666748047
1076.89208984375	44.3719863891602
1078.11193847656	44.2995071411133
1079.33154296875	44.2298927307129
1080.55065917969	44.2687797546387
1081.76940917969	44.2138710021973
1082.98791503906	44.0746841430664
1084.20593261719	44.0964546203613
1085.42358398438	44.1296806335449
1086.64086914063	44.0664253234863
1087.85766601563	43.8979034423828
1089.07421875	43.8537368774414
1090.29040527344	43.8837661743164
1091.50610351563	43.915153503418
1092.72155761719	43.8576698303223
1093.9365234375	43.8248062133789
1095.15112304688	43.8659629821777
1096.36535644531	43.859260559082
1097.57922363281	43.8672561645508
1098.79272460938	43.9416542053223
1100.005859375	43.768253326416
1101.21862792969	43.9216651916504
1102.43090820313	44.0146293640137
1103.64294433594	43.8280830383301
1104.8544921875	43.8762321472168
1106.06579589844	43.9606590270996
1107.27661132813	43.9109535217285
1108.48706054688	43.9536247253418
1109.69714355469	43.947265625
1110.90686035156	43.9262237548828
1112.1162109375	43.7496566772461
1113.3251953125	43.9013595581055
1114.53369140625	43.9135627746582
1115.74194335938	43.8105087280273
1116.94982910156	43.8883972167969
1118.1572265625	43.8815650939941
1119.3642578125	43.8667259216309
1120.57104492188	43.8480834960938
1121.77734375	43.8693504333496
1122.98327636719	43.8812789916992
1124.18884277344	43.8939819335938
1125.39404296875	43.9416427612305
1126.59875488281	43.8304672241211
1127.80322265625	43.9190254211426
1129.00732421875	44.0194396972656
1130.2109375	43.7910385131836
1131.41430664063	43.786075592041
1132.6171875	43.870304107666
1133.81970214844	43.8395919799805
1135.02197265625	43.9156494140625
1136.22375488281	43.9393997192383
1137.42517089844	43.6999397277832
1138.62622070313	43.8453903198242
1139.82690429688	43.7625770568848
1141.02709960938	43.7340354919434
1142.22705078125	43.7173461914063
1143.42663574219	43.6441192626953
1144.62573242188	43.5970764160156
1145.82458496094	43.6597175598145
1147.02294921875	43.6954460144043
1148.22094726563	43.6587524414063
1149.41857910156	43.6820869445801
1150.61584472656	43.7184257507324
1151.81274414063	43.5661544799805
1153.00927734375	43.5635299682617
1154.20544433594	43.528621673584
1155.40124511719	43.5785903930664
1156.5966796875	43.6234283447266
1157.79162597656	43.671516418457
1158.986328125	43.5752983093262
1160.18054199219	43.5945587158203
1161.37438964844	43.554759979248
1162.56799316406	43.5141983032227
1163.76110839844	43.514762878418
1164.95385742188	43.57080078125
1166.14624023438	43.5008277893066
1167.33825683594	43.5521125793457
1168.52990722656	43.370288848877
1169.72119140625	43.4711418151855
1170.91198730469	43.3853225708008
1172.1025390625	43.4290313720703
1173.29260253906	43.594799041748
1174.482421875	43.4435920715332
1175.67175292969	43.5525932312012
1176.86071777344	43.5558052062988
1178.04943847656	43.5597991943359
1179.23767089844	43.5948104858398
1180.42553710938	43.537410736084
1181.61303710938	43.7090911865234
1182.80017089844	43.7497177124023
1183.98681640625	43.8043174743652
1185.17321777344	43.684196472168
1186.35925292969	43.7346267700195
1187.54479980469	43.8049850463867
1188.73010253906	43.7222099304199
1189.91491699219	43.7558517456055
1191.09936523438	43.8471412658691
1192.28356933594	43.8400344848633
1193.46728515625	43.8494110107422
1194.65063476563	43.9943885803223
1195.83361816406	43.8911895751953
1197.01623535156	43.8952522277832
1198.19836425781	43.9449157714844
1199.38024902344	44.0827178955078
1200.56176757813	44.0159606933594
1201.74279785156	44.1689414978027
1202.92358398438	44.1824836730957
1204.10388183594	44.1071434020996
1205.28393554688	44.2245674133301
1206.46350097656	44.3163452148438
1207.64270019531	44.2889556884766
1208.82153320313	44.3313331604004
1210	44.4526901245117
1211.17810058594	44.3948822021484
1212.35583496094	44.382682800293
1213.53308105469	44.4983711242676
1214.71008300781	44.4720268249512
1215.88671875	44.4834632873535
1217.06286621094	44.4617500305176
1218.23864746094	44.4379425048828
1219.41418457031	44.3959197998047
1220.58923339844	44.379997253418
1221.76391601563	44.4793472290039
1222.93823242188	44.4772644042969
1224.11218261719	44.4692420959473
1225.28576660156	44.5751991271973
1226.458984375	44.5605049133301
1227.6318359375	44.4157371520996
1228.80419921875	44.431957244873
1229.97631835938	44.533390045166
1231.14794921875	44.4847869873047
1232.31921386719	44.5676460266113
1233.490234375	44.5655174255371
1234.66076660156	44.5369071960449
1235.83093261719	44.5277099609375
1237.00073242188	44.6070098876953
1238.17016601563	44.5417785644531
1239.33923339844	44.5362663269043
1240.5078125	44.5159797668457
1241.67614746094	44.477653503418
1242.84411621094	44.4812088012695
1244.01159667969	44.3660888671875
1245.1787109375	44.3385391235352
1246.34558105469	44.3949546813965
1247.51196289063	44.2738838195801
1248.67797851563	44.2561798095703
1249.84362792969	44.2204246520996
1251.00891113281	44.1708374023438
1252.173828125	44.0707244873047
1253.33825683594	44.0751533508301
1254.50244140625	44.0844116210938
1255.66625976563	44.0342788696289
1256.82958984375	44.0327949523926
1257.99255371094	43.9623107910156
1259.1552734375	43.9914245605469
1260.31750488281	44.0545845031738
1261.47937011719	44.032772064209
1262.64086914063	43.9536743164063
1263.80200195313	43.842845916748
1264.96276855469	43.8806915283203
1266.123046875	43.9583625793457
1267.28308105469	43.8204345703125
1268.44262695313	43.7125053405762
1269.60192871094	43.7213554382324
1270.7607421875	43.6311340332031
1271.91918945313	43.5855522155762
1273.07727050781	43.5367126464844
1274.23498535156	43.4259033203125
1275.39233398438	43.3439636230469
1276.54931640625	43.453556060791
1277.70581054688	43.3394775390625
1278.86206054688	43.4054145812988
1280.01794433594	43.3134918212891
1281.17333984375	43.1616821289063
1282.32836914063	43.339168548584
1283.48303222656	43.1521263122559
1284.63732910156	43.2135238647461
1285.79125976563	43.0599746704102
1286.94482421875	43.1676445007324
1288.09802246094	43.1524353027344
1289.25073242188	43.1634368896484
1290.40319824219	43.2313041687012
1291.55517578125	42.9914321899414
1292.70690917969	43.1260032653809
1293.85815429688	43.0842514038086
1295.00903320313	43.0085906982422
1296.15954589844	42.9880599975586
1297.30969238281	42.9665718078613
1298.45935058594	42.9011421203613
1299.60876464844	43.0304794311523
1300.7578125	42.7338371276855
1301.90637207031	42.85009765625
1303.05456542969	42.7387771606445
1304.20239257813	42.8018379211426
1305.34985351563	42.730655670166
1306.49694824219	42.8014869689941
1307.64367675781	42.6284332275391
1308.7900390625	42.6085815429688
1309.93591308594	42.5078926086426
1311.08154296875	42.5571632385254
1312.22668457031	42.5664978027344
1313.37145996094	42.5743179321289
1314.51599121094	42.5284729003906
1315.66003417969	42.6027336120605
1316.80358886719	42.5907096862793
1317.94689941406	42.6526641845703
1319.08984375	42.5247802734375
1320.23229980469	42.6250152587891
1321.37451171875	42.5214805603027
1322.51623535156	42.5670852661133
1323.65759277344	42.4979438781738
1324.79858398438	42.5024299621582
1325.93920898438	42.4590034484863
1327.07934570313	42.4822654724121
1328.21923828125	42.297737121582
1329.35864257813	42.3577575683594
1330.49780273438	42.2760734558105
1331.63647460938	42.234790802002
1332.77478027344	42.2507705688477
1333.91271972656	42.1855392456055
1335.05029296875	42.0914878845215
1336.18737792969	42.12646484375
1337.32421875	42.0167350769043
1338.46057128906	42.0966262817383
1339.5966796875	42.0434150695801
1340.73229980469	42.0279388427734
1341.86755371094	41.9946784973145
1343.00231933594	42.0818214416504
1344.13684082031	41.9785041809082
1345.27099609375	42.0029640197754
1346.40466308594	41.9434089660645
1347.53796386719	41.9868774414063
1348.6708984375	41.8918952941895
1349.80346679688	41.9964141845703
1350.93566894531	41.8903961181641
1352.06750488281	41.9546699523926
1353.19885253906	41.8372268676758
1354.32995605469	41.955020904541
1355.46057128906	41.7443695068359
1356.5908203125	41.9137649536133
1357.720703125	41.6885452270508
1358.85021972656	41.7537002563477
1359.97924804688	41.6319808959961
1361.10803222656	41.5752067565918
1362.236328125	41.6057052612305
1363.3642578125	41.5691223144531
1364.49182128906	41.4939384460449
1365.61901855469	41.4245719909668
1366.74584960938	41.3396873474121
1367.87231445313	41.4344825744629
1368.99829101563	41.3412551879883
1370.12390136719	41.400390625
1371.24914550781	41.3430824279785
1372.3740234375	41.2861709594727
1373.49853515625	41.2941131591797
1374.62255859375	41.2669105529785
1375.74633789063	41.2237968444824
1376.86962890625	41.4050216674805
1377.99255371094	41.2982330322266
1379.11511230469	41.2771072387695
1380.2373046875	41.2909622192383
1381.35900878906	41.3054237365723
1382.48034667969	41.2503242492676
1383.60144042969	41.295524597168
1384.72204589844	41.268238067627
1385.84228515625	41.1499710083008
1386.96203613281	41.2551116943359
1388.08154296875	41.2171630859375
1389.20056152344	41.1504287719727
1390.31921386719	41.1146278381348
1391.4375	40.9506301879883
1392.55541992188	41.0447959899902
1393.6728515625	40.8990745544434
1394.7900390625	40.9658393859863
1395.90673828125	40.9220809936523
1397.02307128906	40.8358955383301
1398.13903808594	40.8059768676758
1399.25463867188	40.8202514648438
1400.36975097656	40.7601585388184
1401.48449707031	40.8128280639648
1402.59899902344	40.8082580566406
1403.712890625	40.8574752807617
1404.82653808594	40.806770324707
1405.93981933594	40.9865760803223
1407.05261230469	40.9232368469238
1408.1650390625	40.8959465026855
1409.27709960938	40.969841003418
1410.38879394531	40.9223098754883
1411.5	40.8192100524902
1412.61096191406	41.0129051208496
1413.72143554688	40.9925079345703
1414.83154296875	40.8915748596191
1415.94116210938	40.8384170532227
1417.05053710938	40.8685684204102
1418.15942382813	40.8971862792969
1419.26794433594	40.7275505065918
1420.37609863281	40.8004913330078
1421.48388671875	40.7877807617188
1422.59118652344	40.6860427856445
1423.6982421875	40.742259979248
1424.80480957031	40.5645561218262
1425.91088867188	40.4752960205078
1427.01672363281	40.6130065917969
1428.1220703125	40.5409507751465
1429.22717285156	40.535717010498
1430.33166503906	40.5046920776367
1431.43591308594	40.4914665222168
1432.53979492188	40.586540222168
1433.64318847656	40.5786285400391
1434.74621582031	40.5934143066406
1435.84887695313	40.6541709899902
1436.95104980469	40.5598564147949
1438.05297851563	40.7026176452637
1439.15441894531	40.665828704834
1440.25549316406	40.6055755615234
1441.35620117188	40.5646934509277
1442.45642089844	40.6602249145508
1443.55627441406	40.5520362854004
1444.65576171875	40.527027130127
1445.7548828125	40.4928169250488
1446.853515625	40.382251739502
1447.95190429688	40.3447151184082
1449.0498046875	40.2778053283691
1450.14721679688	40.3378486633301
1451.24438476563	40.2672157287598
1452.34106445313	40.1726760864258
1453.43737792969	40.1516227722168
1454.53332519531	40.227222442627
1455.62890625	40.1695365905762
1456.72399902344	40.122444152832
1457.81872558594	40.1386909484863
1458.9130859375	40.1635856628418
1460.00695800781	40.1306343078613
1461.10046386719	40.179313659668
1462.19360351563	40.2727470397949
1463.28637695313	40.2221832275391
1464.37878417969	40.1488456726074
1465.470703125	40.3012580871582
1466.56225585938	40.2255821228027
1467.65344238281	40.3024864196777
1468.744140625	40.1900939941406
1469.83447265625	40.2026062011719
1470.92443847656	40.1237983703613
1472.01403808594	40.1194343566895
1473.10314941406	40.314754486084
1474.19189453125	40.0376396179199
1475.2802734375	39.9572410583496
1476.3681640625	39.9487838745117
1477.45581054688	39.8599128723145
1478.54296875	39.8964996337891
1479.62963867188	39.8060569763184
1480.71606445313	39.8767166137695
1481.80200195313	39.8521766662598
1482.88757324219	39.9018363952637
1483.97265625	39.9214134216309
1485.05737304688	39.9656143188477
1486.14172363281	39.9482269287109
1487.22570800781	40.0430870056152
1488.30932617188	40.0133247375488
1489.39245605469	40.0696449279785
1490.47509765625	40.1183166503906
1491.55749511719	40.2182464599609
1492.63940429688	40.288459777832
1493.72094726563	40.1257438659668
1494.80212402344	40.2393684387207
1495.8828125	40.1890029907227
1496.96313476563	40.1678237915039
1498.04309082031	40.232837677002
1499.12255859375	40.1673011779785
1500.20166015625	40.193302154541
1501.28039550781	40.2092590332031
1502.35864257813	40.1798629760742
1503.4365234375	40.1013031005859
1504.51403808594	40.2245025634766
1505.59118652344	40.185245513916
1506.66784667969	40.2356567382813
1507.744140625	40.1912879943848
1508.81994628906	40.3197784423828
1509.89538574219	40.3238410949707
1510.97045898438	40.4504470825195
1512.04516601563	40.5132713317871
1513.11938476563	40.5690078735352
1514.19323730469	40.6659049987793
1515.26672363281	40.7887535095215
1516.33972167969	40.8341331481934
1517.41235351563	40.9141540527344
1518.48449707031	40.9471282958984
1519.55639648438	41.1087608337402
1520.62768554688	41.2047424316406
1521.69873046875	41.2797927856445
1522.76928710938	41.2549171447754
1523.83947753906	41.282901763916
1524.90930175781	41.2536811828613
1525.97863769531	41.3920440673828
1527.04760742188	41.4369621276855
1528.11608886719	41.3974800109863
1529.18420410156	41.3617858886719
1530.251953125	41.4674186706543
1531.31921386719	41.468822479248
1532.38610839844	41.6026878356934
1533.45263671875	41.7624053955078
1534.51867675781	41.7648963928223
1535.58435058594	41.8933792114258
1536.64965820313	41.9118003845215
1537.71447753906	42.1332626342773
1538.77893066406	42.2563591003418
1539.84301757813	42.3916320800781
1540.90661621094	42.5758094787598
1541.9697265625	42.6226348876953
1543.03259277344	42.7366409301758
1544.09497070313	42.9198417663574
1545.15686035156	43.0762825012207
1546.21850585938	43.3037490844727
1547.27966308594	43.4297485351563
1548.34033203125	43.5214080810547
1549.40063476563	43.780933380127
1550.46057128906	43.8216133117676
1551.52001953125	43.9514350891113
1552.5791015625	44.0236206054688
1553.63781738281	44.2524566650391
1554.69604492188	44.2326049804688
1555.75378417969	44.382568359375
1556.81127929688	44.3189811706543
1557.86828613281	44.5895004272461
1558.9248046875	44.5323219299316
1559.98095703125	44.7488441467285
1561.03674316406	44.7718048095703
1562.09204101563	45.0299377441406
1563.14697265625	45.0541839599609
1564.20153808594	45.2291564941406
1565.25561523438	45.4775924682617
1566.30932617188	45.6972122192383
1567.36254882813	45.9271125793457
1568.41540527344	46.1469421386719
1569.4677734375	46.2964248657227
1570.51977539063	46.6571311950684
1571.57141113281	46.8299598693848
1572.62255859375	47.0982933044434
1573.67333984375	47.2974662780762
1574.7236328125	47.510311126709
1575.77355957031	47.7546081542969
1576.82299804688	47.9516639709473
1577.8720703125	48.1578178405762
1578.92077636719	48.3254776000977
1579.96899414063	48.4974212646484
1581.01684570313	48.7782173156738
1582.06420898438	48.9203453063965
1583.11120605469	49.1991767883301
1584.15771484375	49.2182388305664
1585.20385742188	49.482852935791
1586.24951171875	49.7421875
1587.29479980469	49.9864234924316
1588.33972167969	50.0595855712891
1589.38415527344	50.3763008117676
1590.42810058594	50.5944175720215
1591.47180175781	51.0442237854004
1592.51489257813	51.3990516662598
1593.55773925781	51.6409912109375
1594.59997558594	51.9868850708008
1595.64196777344	52.478099822998
1596.68334960938	52.7908401489258
1597.72448730469	52.9793739318848
1598.76513671875	53.4813652038574
1599.80529785156	53.775691986084
1600.84509277344	54.2630157470703
1601.88452148438	54.6090393066406
1602.92346191406	54.8949890136719
1603.9619140625	55.2688179016113
1605	55.5972328186035
1606.03771972656	55.964168548584
1607.07495117188	56.2852630615234
1608.11169433594	56.5628852844238
1609.14807128906	56.935733795166
1610.18408203125	57.1597557067871
1611.21960449219	57.4502563476563
1612.25463867188	57.7447204589844
1613.28930664063	58.0485763549805
1614.32360839844	58.2708854675293
1615.357421875	58.5687789916992
1616.39074707031	58.8595657348633
1617.42370605469	59.1257286071777
1618.45629882813	59.3642311096191
1619.48840332031	59.6471557617188
1620.52001953125	59.7388343811035
1621.55126953125	60.1306114196777
1622.58215332031	60.5326652526855
1623.61254882813	60.6036796569824
1624.64245605469	60.939697265625
1625.67199707031	61.2327194213867
1626.70104980469	61.4556732177734
1627.72973632813	61.5635528564453
1628.75793457031	61.8418159484863
1629.78576660156	62.0812492370605
1630.81311035156	62.186767578125
1631.84008789063	62.4161376953125
1632.86657714844	62.6122856140137
1633.89270019531	62.7439155578613
1634.91833496094	62.769115447998
1635.94348144531	62.9503898620605
1636.96826171875	62.9124298095703
1637.99255371094	62.8813514709473
1639.01647949219	63.0197486877441
1640.03991699219	62.6068229675293
1641.06298828125	62.6592903137207
1642.08557128906	62.5845031738281
1643.10778808594	62.5378532409668
1644.12951660156	62.2919807434082
1645.15075683594	62.0033149719238
1646.17163085938	61.7515983581543
1647.19213867188	61.5405158996582
1648.21203613281	61.3168106079102
1649.23156738281	61.2733993530273
1650.25073242188	60.9589614868164
1651.26940917969	60.742130279541
1652.28759765625	60.2234649658203
1653.30541992188	60.1027793884277
1654.32275390625	59.829288482666
1655.33972167969	59.5234260559082
1656.35620117188	58.9743003845215
1657.37231445313	58.7765617370605
1658.38793945313	58.5405960083008
1659.40307617188	58.2767105102539
1660.41772460938	57.9461059570313
1661.43212890625	57.7557792663574
1662.44592285156	57.4355049133301
1663.45935058594	57.308650970459
1664.47229003906	56.864143371582
1665.48486328125	56.685905456543
1666.49694824219	56.3507385253906
1667.50854492188	55.9344749450684
1668.51977539063	55.7329521179199
1669.53051757813	55.4177780151367
1670.54089355469	55.0073928833008
1671.55078125	54.6990699768066
1672.56018066406	54.1895751953125
1673.56909179688	53.8972625732422
1674.57763671875	53.3977813720703
1675.58581542969	52.954158782959
1676.59350585938	52.4247016906738
1677.60070800781	52.1144714355469
1678.607421875	51.4314422607422
1679.61376953125	51.0480270385742
1680.61962890625	50.6056861877441
1681.62512207031	50.1903038024902
1682.63012695313	49.6269340515137
1683.63464355469	49.0435180664063
1684.638671875	48.6863670349121
1685.64233398438	48.0597801208496
1686.64562988281	47.8700523376465
1687.64831542969	47.3932647705078
1688.65063476563	46.8461456298828
1689.65246582031	46.457893371582
1690.65393066406	46.0125999450684
1691.65490722656	45.6194877624512
1692.65539550781	45.3305892944336
1693.65551757813	44.9083137512207
1694.65502929688	44.4760208129883
1695.654296875	44.0492706298828
1696.65295410156	43.7802734375
1697.65124511719	43.3773765563965
1698.64904785156	43.1570930480957
1699.646484375	42.8781051635742
1700.64331054688	42.3699684143066
1701.63977050781	42.072639465332
1702.63586425781	41.6168212890625
1703.63134765625	41.3251495361328
1704.62646484375	40.9024085998535
1705.62121582031	40.4573173522949
1706.61535644531	40.1510276794434
1707.60913085938	39.8392715454102
1708.60241699219	39.4671821594238
1709.59521484375	39.1179466247559
1710.58764648438	38.6045379638672
1711.57958984375	38.2814712524414
1712.57104492188	37.9479789733887
1713.56213378906	37.577507019043
1714.552734375	37.2151107788086
1715.54284667969	36.8266181945801
1716.53247070313	36.5029945373535
1717.52160644531	36.1407203674316
1718.51037597656	35.7525444030762
1719.49865722656	35.3580093383789
1720.48657226563	35.1897125244141
1721.47387695313	34.767463684082
1722.46081542969	34.4870376586914
1723.447265625	34.1318473815918
1724.43334960938	33.8839340209961
1725.41882324219	33.6043548583984
1726.40393066406	33.4096527099609
1727.38854980469	33.0716438293457
1728.37268066406	32.8145980834961
1729.3564453125	32.6098823547363
1730.33972167969	32.3864936828613
1731.32250976563	32.2518310546875
1732.30480957031	31.9836235046387
1733.28674316406	31.8186435699463
1734.26806640625	31.5344982147217
1735.2490234375	31.2706985473633
1736.2294921875	31.2560234069824
1737.20959472656	30.9665966033936
1738.18908691406	30.8647327423096
1739.16821289063	30.7145977020264
1740.14685058594	30.4879913330078
1741.125	30.2219295501709
1742.10266113281	30.1376266479492
1743.07995605469	29.9041042327881
1744.05676269531	29.7751369476318
1745.03308105469	29.4674053192139
1746.00891113281	29.4647769927979
1746.98425292969	29.1468753814697
1747.95910644531	29.0153408050537
1748.93359375	28.7934703826904
1749.90759277344	28.6088542938232
1750.88110351563	28.4108734130859
1751.85412597656	28.1388607025146
1752.82678222656	27.9961395263672
1753.798828125	27.8820304870605
1754.7705078125	27.686803817749
1755.74169921875	27.3594627380371
1756.71240234375	27.2151870727539
1757.6826171875	27.0431690216064
1758.65246582031	26.8850078582764
1759.62170410156	26.7386493682861
1760.59057617188	26.5472450256348
1761.55895996094	26.3636589050293
1762.52673339844	26.284553527832
1763.49426269531	26.155200958252
1764.46118164063	26.0155811309814
1765.42761230469	25.86838722229
1766.39367675781	25.7995300292969
1767.35913085938	25.6841278076172
1768.32421875	25.5494766235352
1769.28881835938	25.5867195129395
1770.2529296875	25.3384475708008
1771.21655273438	25.2259616851807
1772.17980957031	25.2034397125244
1773.14245605469	25.1792430877686
1774.10461425781	25.1113739013672
1775.06640625	25.0923728942871
1776.02770996094	24.8574161529541
1776.98852539063	24.8126392364502
1777.94873046875	24.7513179779053
1778.90856933594	24.674072265625
1779.86804199219	24.6309051513672
1780.82690429688	24.5249214172363
1781.78527832031	24.1916847229004
1782.7431640625	24.1209335327148
1783.70068359375	24.0107669830322
1784.65771484375	23.8544425964355
1785.61413574219	23.8162670135498
1786.57019042969	23.6036243438721
1787.52575683594	23.6131992340088
1788.48083496094	23.3695545196533
1789.43530273438	23.3652381896973
1790.38940429688	23.24924659729
1791.34301757813	23.0399742126465
1792.29626464844	22.9442176818848
1793.24890136719	22.8435897827148
1794.20104980469	22.7183208465576
1795.15270996094	22.7394981384277
1796.10400390625	22.5119590759277
1797.0546875	22.571174621582
1798.0048828125	22.4299373626709
1798.95471191406	22.2753829956055
1799.90393066406	22.2687187194824
1800.85278320313	22.1999435424805
1801.80102539063	22.1397743225098
1802.74890136719	22.1518383026123
1803.6962890625	22.0631847381592
1804.64306640625	22.0699863433838
1805.58947753906	22.0510597229004
1806.53540039063	21.9188823699951
1807.48071289063	21.9651107788086
1808.42565917969	21.9126110076904
1809.3701171875	21.8330688476563
1810.31396484375	21.8563194274902
1811.25744628906	21.7970123291016
1812.20043945313	21.7068214416504
1813.14294433594	21.6740760803223
1814.08483886719	21.6630878448486
1815.0263671875	21.5935325622559
1815.96740722656	21.4884090423584
1816.90783691406	21.4270267486572
1817.84790039063	21.4538593292236
1818.78747558594	21.3064994812012
1819.72644042969	21.367847442627
1820.6650390625	21.2538528442383
1821.60314941406	21.2086658477783
1822.54064941406	21.1522159576416
1823.47778320313	21.0266399383545
1824.41430664063	20.9228382110596
1825.35034179688	20.867977142334
1826.28601074219	20.7502880096436
1827.22106933594	20.7560615539551
1828.15563964844	20.6996364593506
1829.08984375	20.5743827819824
1830.0234375	20.5157661437988
1830.95654296875	20.4921779632568
1831.88916015625	20.4173603057861
1832.8212890625	20.4058532714844
1833.7529296875	20.3407554626465
1834.68408203125	20.326473236084
1835.61474609375	20.2430324554443
1836.54479980469	20.1940288543701
1837.47448730469	20.2346324920654
1838.40356445313	20.2912445068359
1839.33227539063	20.1627674102783
1840.26037597656	20.1397018432617
1841.18811035156	20.2264080047607
1842.115234375	20.2229709625244
1843.04187011719	20.1376476287842
1843.96801757813	20.1749420166016
1844.89367675781	20.2210216522217
1845.81872558594	20.1655197143555
1846.74340820313	20.1591033935547
1847.66760253906	20.0943737030029
1848.59118652344	20.1238403320313
1849.51428222656	20.1738471984863
1850.43701171875	20.1011714935303
1851.35913085938	20.0522003173828
1852.28076171875	19.9255542755127
1853.20190429688	19.8887023925781
1854.12243652344	19.8402805328369
1855.04260253906	19.8290901184082
1855.96215820313	19.6799716949463
1856.88122558594	19.6989421844482
1857.79992675781	19.5739192962646
1858.71801757813	19.5665168762207
1859.63549804688	19.5837726593018
1860.55261230469	19.471061706543
1861.46923828125	19.3962631225586
1862.38525390625	19.3606986999512
1863.30078125	19.3128814697266
1864.2158203125	19.3125076293945
1865.13037109375	19.2670192718506
1866.04443359375	19.2782421112061
1866.95788574219	19.232084274292
1867.87084960938	19.2891139984131
1868.78332519531	19.2274532318115
1869.6953125	19.2599964141846
1870.60681152344	19.3022499084473
1871.51782226563	19.2579898834229
1872.42822265625	19.2895126342773
1873.33813476563	19.3430271148682
1874.24755859375	19.3343086242676
1875.15649414063	19.3350772857666
1876.06481933594	19.3569774627686
1876.97277832031	19.3676815032959
1877.88012695313	19.3546657562256
1878.78698730469	19.2788505554199
1879.69323730469	19.3176193237305
1880.59912109375	19.2931480407715
1881.50439453125	19.275577545166
1882.4091796875	19.2290420532227
1883.3134765625	19.1468238830566
1884.21716308594	19.1062889099121
1885.12048339844	19.0157718658447
1886.02319335938	19.0459251403809
1886.92541503906	19.0228652954102
1887.82702636719	18.9722995758057
1888.72814941406	18.9167251586914
1889.62878417969	18.8067588806152
1890.52893066406	18.8436298370361
1891.42858886719	18.7643527984619
1892.32763671875	18.7526798248291
1893.22619628906	18.7130298614502
1894.12426757813	18.5987205505371
1895.02172851563	18.5687656402588
1895.91870117188	18.5537815093994
1896.81518554688	18.634126663208
1897.71118164063	18.5101089477539
1898.60656738281	18.5409526824951
1899.50146484375	18.4257488250732
1900.39587402344	18.4476833343506
1901.28967285156	18.3676223754883
1902.18298339844	18.4674472808838
1903.07580566406	18.4559097290039
1903.96801757813	18.4685325622559
1904.85986328125	18.3722743988037
1905.7509765625	18.4672431945801
1906.64172363281	18.5485363006592
1907.53186035156	18.5099983215332
1908.42150878906	18.5571384429932
1909.31066894531	18.5229473114014
1910.19921875	18.5197200775146
1911.08728027344	18.5361461639404
1911.97473144531	18.5442886352539
1912.86181640625	18.5633544921875
1913.74816894531	18.6410007476807
1914.63415527344	18.5394802093506
1915.51953125	18.6064605712891
1916.40441894531	18.5639209747314
1917.28869628906	18.5325202941895
1918.17260742188	18.5575580596924
1919.05578613281	18.5051250457764
1919.93859863281	18.4441223144531
1920.82080078125	18.4233894348145
1921.70239257813	18.4125061035156
1922.58349609375	18.4068813323975
1923.46411132813	18.3328456878662
1924.34423828125	18.2594261169434
1925.22375488281	18.2535381317139
1926.10278320313	18.1668834686279
1926.98120117188	18.111572265625
1927.85913085938	18.039758682251
1928.73645019531	17.9859180450439
1929.61328125	17.9799480438232
1930.48962402344	17.9706840515137
1931.36535644531	17.911937713623
1932.24060058594	17.8876934051514
1933.11535644531	17.8660793304443
1933.98950195313	17.8118782043457
1934.86303710938	17.8778686523438
1935.73608398438	17.8218803405762
1936.60864257813	17.7945041656494
1937.48059082031	17.8301486968994
1938.35205078125	17.8151111602783
1939.22302246094	17.7989616394043
1940.09338378906	17.8556175231934
1940.96313476563	17.8478679656982
1941.83239746094	17.9023780822754
1942.701171875	17.9745960235596
1943.5693359375	17.9410381317139
1944.43701171875	17.989013671875
1945.30407714844	17.9826431274414
1946.17065429688	17.9842281341553
1947.03662109375	18.0798435211182
1947.90209960938	18.0330066680908
1948.76696777344	18.0963840484619
1949.63134765625	18.142765045166
1950.4951171875	18.1154079437256
1951.3583984375	18.1219387054443
1952.22106933594	18.0672988891602
1953.08325195313	18.0456619262695
1953.94482421875	18.0681571960449
1954.80590820313	17.9677467346191
1955.66650390625	17.9704837799072
1956.5263671875	17.9983196258545
1957.38586425781	17.9706497192383
1958.24462890625	17.9220733642578
1959.10302734375	17.9570465087891
1959.96069335938	17.9168891906738
1960.81799316406	17.8106479644775
1961.67456054688	17.7499523162842
1962.53063964844	17.6611766815186
1963.38623046875	17.6306743621826
1964.2412109375	17.6854648590088
1965.09558105469	17.6246566772461
1965.94946289063	17.5468692779541
1966.80285644531	17.5435047149658
1967.65563964844	17.5631084442139
1968.5078125	17.5557308197021
1969.35949707031	17.4865341186523
1970.21057128906	17.5260238647461
1971.06103515625	17.5416393280029
1971.91101074219	17.5210838317871
1972.76049804688	17.4864330291748
1973.60925292969	17.5554962158203
1974.45764160156	17.5250930786133
1975.30529785156	17.5843753814697
1976.15246582031	17.7330055236816
1976.99914550781	17.7324104309082
1977.84521484375	17.783332824707
1978.69067382813	17.7836570739746
1979.53552246094	17.8406887054443
1980.3798828125	17.9336318969727
1981.22375488281	17.9140625
1982.06701660156	17.8814716339111
1982.90966796875	17.9704914093018
1983.75170898438	17.9612522125244
1984.59326171875	17.9737949371338
1985.43420410156	17.9391632080078
1986.27465820313	17.9200210571289
1987.11450195313	17.9177322387695
1987.95373535156	17.9228649139404
1988.79248046875	17.9498271942139
1989.63061523438	17.91379737854
1990.46813964844	17.8536548614502
1991.30517578125	17.8650913238525
1992.1416015625	17.7916011810303
1992.9775390625	17.7845497131348
1993.81274414063	17.6749229431152
1994.6474609375	17.5810050964355
1995.48168945313	17.5896701812744
1996.31518554688	17.5744285583496
1997.14819335938	17.5738430023193
1997.98071289063	17.5382595062256
1998.8125	17.4567966461182
1999.64379882813	17.537088394165
2000.47448730469	17.4992008209229
2001.3046875	17.4979248046875
2002.13427734375	17.4611358642578
2002.96325683594	17.5515155792236
2003.79162597656	17.5353221893311
2004.61950683594	17.5771026611328
2005.44677734375	17.5586528778076
2006.2734375	17.653284072876
2007.09948730469	17.6482257843018
2007.92504882813	17.7350196838379
2008.75	17.8525104522705
2009.57434082031	17.8250560760498
2010.39819335938	17.8482189178467
2011.22131347656	17.889799118042
2012.0439453125	17.8848247528076
2012.86608886719	17.9962291717529
2013.6875	17.9769763946533
2014.50842285156	17.9647674560547
2015.32873535156	18.0057849884033
2016.1484375	17.9913024902344
2016.96752929688	18.0328311920166
2017.7861328125	18.0388488769531
2018.60412597656	18.0161666870117
2019.42150878906	18.0226497650146
2020.23828125	18.0553607940674
2021.05444335938	18.0465850830078
2021.8701171875	17.9905662536621
2022.68518066406	17.9470672607422
2023.49963378906	17.9820938110352
2024.3134765625	17.954776763916
2025.12683105469	17.9800090789795
2025.939453125	17.8950748443604
2026.75158691406	17.9072761535645
2027.56311035156	17.8268356323242
2028.3740234375	17.8143043518066
2029.18432617188	17.761474609375
2029.994140625	17.7867050170898
2030.80322265625	17.7862930297852
2031.61181640625	17.6962738037109
2032.41979980469	17.683687210083
2033.22717285156	17.672004699707
2034.03393554688	17.6587162017822
2034.84008789063	17.638988494873
2035.64575195313	17.5834312438965
2036.45080566406	17.6100673675537
2037.25512695313	17.4715232849121
2038.05895996094	17.3947048187256
2038.86218261719	17.3881912231445
2039.66479492188	17.3846702575684
2040.466796875	17.3611240386963
2041.26831054688	17.3670253753662
2042.06909179688	17.4786338806152
2042.86938476563	17.4721488952637
2043.6689453125	17.4368591308594
2044.46801757813	17.4755363464355
2045.26647949219	17.4932651519775
2046.06433105469	17.485860824585
2046.86145019531	17.4507617950439
2047.65808105469	17.4745101928711
2048.4541015625	17.5287590026855
2049.24951171875	17.6209392547607
2050.04443359375	17.6230545043945
2050.83862304688	17.5911846160889
2051.63232421875	17.5821933746338
2052.42529296875	17.6523265838623
2053.2177734375	17.6882553100586
2054.00952148438	17.6623916625977
2054.80078125	17.7296276092529
2055.59130859375	17.7306442260742
2056.38134765625	17.7040748596191
2057.17065429688	17.7987594604492
2057.95947265625	17.7613010406494
2058.74755859375	17.6931800842285
2059.53515625	17.6642417907715
2060.32202148438	17.7100658416748
2061.1083984375	17.6346530914307
2061.89428710938	17.5305976867676
2062.67919921875	17.4387836456299
2063.4638671875	17.499719619751
2064.24780273438	17.5076484680176
2065.03100585938	17.4960346221924
2065.81372070313	17.3654289245605
2066.595703125	17.4140853881836
2067.37719726563	17.2509613037109
2068.15795898438	17.1881904602051
2068.93823242188	17.2088489532471
2069.7177734375	17.0993614196777
2070.49682617188	17.0665721893311
2071.27514648438	16.9877643585205
2072.05297851563	16.9567756652832
2072.830078125	16.8925895690918
2073.60668945313	16.813871383667
2074.38256835938	16.8304767608643
2075.15795898438	16.8318996429443
2075.9326171875	16.7504997253418
2076.70654296875	16.7039070129395
2077.47998046875	16.6184158325195
2078.25268554688	16.5846252441406
2079.02490234375	16.5552635192871
2079.79663085938	16.5758152008057
2080.5673828125	16.554874420166
2081.337890625	16.6050033569336
2082.107421875	16.5584754943848
2082.87670898438	16.5814113616943
2083.64501953125	16.6212749481201
2084.41284179688	16.5946731567383
2085.18017578125	16.6256408691406
2085.94677734375	16.6846160888672
2086.71264648438	16.7321090698242
2087.47802734375	16.6789245605469
2088.24267578125	16.722448348999
2089.0068359375	16.7389316558838
2089.77026367188	16.7141952514648
2090.53295898438	16.6724758148193
2091.29516601563	16.6953182220459
2092.056640625	16.6063919067383
2092.81762695313	16.6082324981689
2093.57788085938	16.5793933868408
2094.33764648438	16.5654067993164
2095.0966796875	16.4999160766602
2095.85498046875	16.4180755615234
2096.61279296875	16.4066143035889
2097.36987304688	16.3412284851074
2098.12646484375	16.2239818572998
2098.88232421875	16.1859283447266
2099.63745117188	16.2477550506592
2100.39208984375	16.0266017913818
2101.14624023438	16.0362949371338
2101.8994140625	15.9241647720337
2102.65209960938	15.8344688415527
2103.404296875	15.7705631256104
2104.15551757813	15.6660299301147
2104.90649414063	15.6388082504272
2105.65649414063	15.5308237075806
2106.40600585938	15.4678916931152
2107.15502929688	15.4334344863892
2107.90307617188	15.3525829315186
2108.65063476563	15.2914180755615
2109.39770507813	15.3206167221069
2110.14404296875	15.3315095901489
2110.8896484375	15.2031183242798
2111.63452148438	15.2311267852783
2112.37890625	15.2648801803589
2113.12280273438	15.1847038269043
2113.86572265625	15.2575712203979
2114.60815429688	15.2663240432739
2115.35009765625	15.3118352890015
2116.09106445313	15.3597707748413
2116.83154296875	15.3401441574097
2117.57153320313	15.3135738372803
2118.31079101563	15.3603734970093
2119.04931640625	15.3419218063354
2119.787109375	15.2753734588623
2120.5244140625	15.3365650177002
2121.26098632813	15.2302188873291
2121.9970703125	15.2061834335327
2122.732421875	15.1653528213501
2123.46704101563	15.1319236755371
2124.20092773438	15.166802406311
2124.93432617188	15.0983285903931
2125.6669921875	14.985405921936
2126.39916992188	14.9508905410767
2127.13037109375	14.9199533462524
2127.86108398438	14.8402252197266
2128.59130859375	14.8697824478149
2129.32080078125	14.7087059020996
2130.04956054688	14.725248336792
2130.77758789063	14.5355939865112
2131.50512695313	14.4697570800781
2132.23193359375	14.3513736724854
2132.9580078125	14.4152631759644
2133.68334960938	14.2673664093018
2134.408203125	14.2608709335327
2135.13232421875	14.2087850570679
2135.85595703125	14.1108179092407
2136.57885742188	14.0489835739136
2137.30102539063	13.9986810684204
2138.0224609375	13.8720140457153
2138.74340820313	13.8631725311279
2139.46337890625	13.8151578903198
2140.18310546875	13.7770280838013
2140.90185546875	13.7042617797852
2141.6201171875	13.6762208938599
2142.33764648438	13.6159534454346
2143.05444335938	13.651312828064
2143.77075195313	13.6249094009399
2144.48608398438	13.551703453064
2145.201171875	13.6144781112671
2145.91528320313	13.545334815979
2146.62890625	13.5761222839355
2147.34155273438	13.5457525253296
2148.05395507813	13.5228862762451
2148.76538085938	13.5002422332764
2149.47631835938	13.5252265930176
2150.18627929688	13.4327783584595
2150.89599609375	13.5102977752686
2151.60473632813	13.4547595977783
2152.31298828125	13.4283905029297
2153.02026367188	13.4334201812744
2153.72729492188	13.4467391967773
2154.43334960938	13.3498859405518
2155.138671875	13.3636684417725
2155.84350585938	13.3752632141113
2156.54760742188	13.4149284362793
2157.25122070313	13.3098583221436
2157.95385742188	13.2127656936646
2158.65600585938	13.2502098083496
2159.357421875	13.2065410614014
2160.05810546875	13.1454772949219
2160.75805664063	13.1305961608887
2161.45751953125	13.1041965484619
2162.15600585938	13.0364065170288
2162.85400390625	13.0295400619507
2163.55151367188	12.9401063919067
2164.248046875	12.8760871887207
2164.94409179688	12.8831243515015
2165.63916015625	12.819278717041
2166.33374023438	12.7735395431519
2167.02783203125	12.7201509475708
2167.72094726563	12.5790529251099
2168.41357421875	12.5297241210938
2169.10522460938	12.4653596878052
2169.79638671875	12.4235649108887
2170.48706054688	12.3335285186768
2171.1767578125	12.2726984024048
2171.86572265625	12.184006690979
2172.55419921875	12.1710872650146
2173.24194335938	12.0078830718994
2173.92895507813	11.9342565536499
2174.615234375	11.8724031448364
2175.30078125	11.8835096359253
2175.98583984375	11.7707548141479
2176.67016601563	11.7349262237549
2177.35375976563	11.7333917617798
2178.03662109375	11.7167882919312
2178.71875	11.6391248703003
2179.40014648438	11.6051645278931
2180.08081054688	11.6075258255005
2180.76098632813	11.657151222229
2181.4404296875	11.6469087600708
2182.119140625	11.5930795669556
2182.79711914063	11.535493850708
2183.47436523438	11.5472450256348
2184.15087890625	11.6110677719116
2184.82690429688	11.5886306762695
2185.501953125	11.5676641464233
2186.17651367188	11.6246137619019
2186.85034179688	11.613823890686
2187.5234375	11.5369443893433
2188.19580078125	11.5253629684448
2188.86743164063	11.5542898178101
2189.53833007813	11.4693326950073
2190.20874023438	11.4880609512329
2190.87817382813	11.4241647720337
2191.54711914063	11.4294385910034
2192.21533203125	11.3642206192017
2192.8828125	11.2924699783325
2193.54956054688	11.2141809463501
2194.21557617188	11.1373233795166
2194.880859375	11.1292610168457
2195.54541015625	11.0822601318359
2196.20947265625	10.9917678833008
2196.87255859375	10.9246883392334
2197.53515625	10.8340635299683
2198.19677734375	10.7423658370972
2198.85791015625	10.7128639221191
2199.51831054688	10.6145315170288
2200.17797851563	10.6057291030884
2200.8369140625	10.5097818374634
2201.4951171875	10.4034852981567
2202.15258789063	10.4005937576294
2202.80932617188	10.2683448791504
2203.46533203125	10.2528591156006
2204.12060546875	10.1603345870972
2204.775390625	10.1713943481445
2205.42919921875	10.0744915008545
2206.08251953125	10.1088800430298
2206.73486328125	10.0488090515137
2207.38671875	10.0477695465088
2208.03759765625	9.99718379974365
2208.68798828125	10.0034132003784
2209.33764648438	10.0025968551636
2209.98657226563	9.96250343322754
2210.63452148438	10.0007076263428
2211.28198242188	9.96637153625488
2211.9287109375	9.9546947479248
2212.57470703125	9.94376277923584
2213.21997070313	9.94846057891846
2213.86450195313	9.97082710266113
2214.50830078125	10.0106287002563
2215.1513671875	9.98656463623047
2215.79370117188	9.92785835266113
2216.43530273438	9.89235877990723
2217.076171875	9.86290073394775
2217.71630859375	9.82886219024658
2218.35571289063	9.74595355987549
2218.99462890625	9.76348495483398
2219.63256835938	9.65160751342773
2220.26977539063	9.64047908782959
2220.90625	9.55000686645508
2221.5419921875	9.55860900878906
2222.17700195313	9.44214820861816
2222.81127929688	9.46086120605469
2223.44482421875	9.35950469970703
2224.07763671875	9.35507869720459
2224.70971679688	9.23733520507813
2225.34106445313	9.14567375183105
2225.9716796875	9.13988590240479
2226.6015625	9.06719017028809
2227.23071289063	8.96999931335449
2227.85913085938	8.93001461029053
2228.48681640625	8.92845439910889
2229.11376953125	8.89275074005127
2229.73999023438	8.80782318115234
2230.36547851563	8.76362323760986
2230.990234375	8.68546104431152
2231.61401367188	8.6837911605835
2232.2373046875	8.61165904998779
2232.85986328125	8.52669811248779
2233.4814453125	8.536452293396
2234.1025390625	8.46953678131104
2234.72265625	8.50100898742676
2235.34228515625	8.47725391387939
2235.9609375	8.42839813232422
2236.57885742188	8.35415935516357
2237.1962890625	8.32723903656006
2237.81274414063	8.34435939788818
2238.42846679688	8.37661552429199
2239.04345703125	8.29120635986328
2239.65771484375	8.33038711547852
2240.27124023438	8.2774772644043
2240.88403320313	8.35877513885498
2241.49584960938	8.32817268371582
2242.10717773438	8.30370903015137
2242.71752929688	8.36326789855957
2243.32739257813	8.31385612487793
2243.93627929688	8.2749490737915
2244.54443359375	8.3258056640625
2245.15209960938	8.23204231262207
2245.7587890625	8.22523975372314
2246.36474609375	8.21842956542969
2246.9697265625	8.17011737823486
2247.57421875	8.14651966094971
2248.17797851563	8.13450622558594
2248.78076171875	8.13667106628418
2249.38305664063	8.09315013885498
2249.984375	8.06508255004883
2250.5849609375	8.01012897491455
2251.18481445313	7.98329591751099
2251.78393554688	7.91456127166748
2252.38232421875	7.93913269042969
2252.97973632813	7.85893869400024
2253.57666015625	7.84338474273682
2254.17260742188	7.73719024658203
2254.76782226563	7.79073429107666
2255.3623046875	7.68236064910889
2255.9560546875	7.66281747817993
2256.54907226563	7.60590982437134
2257.14135742188	7.58450126647949
2257.73266601563	7.49974393844604
2258.32348632813	7.44062280654907
2258.91333007813	7.39210414886475
2259.50244140625	7.33445119857788
2260.09057617188	7.29026889801025
2260.67822265625	7.30715799331665
2261.26513671875	7.26578664779663
2261.85107421875	7.19913768768311
2262.43627929688	7.15560293197632
2263.02075195313	7.14563465118408
2263.6044921875	7.14112567901611
2264.18725585938	7.03313207626343
2264.76953125	7.0191822052002
2265.35083007813	7.00626564025879
2265.93139648438	6.96123838424683
2266.51123046875	6.96499586105347
2267.09033203125	6.96352767944336
2267.66845703125	6.89804601669312
2268.24584960938	6.93679761886597
2268.82250976563	6.87804555892944
2269.3984375	6.92414140701294
2269.9736328125	6.90406656265259
2270.5478515625	6.96538305282593
2271.12133789063	6.95473194122314
2271.69409179688	6.97000360488892
2272.26611328125	6.97297096252441
2272.83740234375	6.95548582077026
2273.40771484375	6.91988611221313
2273.97729492188	6.90970849990845
2274.54614257813	6.84964847564697
2275.11401367188	6.86884260177612
2275.68139648438	6.83235883712769
2276.24780273438	6.8087215423584
2276.8134765625	6.80662202835083
2277.37817382813	6.68669271469116
2277.9423828125	6.70400953292847
2278.50561523438	6.69527769088745
2279.06811523438	6.70391464233398
2279.62963867188	6.69859647750854
2280.19067382813	6.68747615814209
2280.75073242188	6.67528963088989
2281.31005859375	6.63329267501831
2281.86840820313	6.6704044342041
2282.42602539063	6.67930507659912
2282.98291015625	6.62009334564209
2283.5390625	6.62210893630981
2284.09448242188	6.56546688079834
2284.64892578125	6.54181814193726
2285.20263671875	6.49752569198608
2285.75537109375	6.47647380828857
2286.3076171875	6.43635272979736
2286.85888671875	6.43458271026611
2287.40942382813	6.40394067764282
2287.958984375	6.3367166519165
2288.5078125	6.33436727523804
2289.05590820313	6.29304456710815
2289.60302734375	6.28642988204956
2290.14965820313	6.23417091369629
2290.6953125	6.1221489906311
2291.23999023438	6.18236589431763
2291.78393554688	6.06598567962646
2292.3271484375	6.09646129608154
2292.86962890625	6.05359172821045
2293.4111328125	5.99446153640747
2293.95190429688	5.96641206741333
2294.49194335938	5.95670223236084
2295.03100585938	5.87509822845459
2295.5693359375	5.90662288665771
2296.10693359375	5.84225416183472
2296.6435546875	5.85539436340332
2297.17944335938	5.85708045959473
2297.71459960938	5.82195329666138
2298.24877929688	5.77985858917236
2298.7822265625	5.79538822174072
2299.31469726563	5.76873636245728
2299.8466796875	5.79015064239502
2300.37744140625	5.76427173614502
2300.90771484375	5.79237699508667
2301.43701171875	5.79375696182251
2301.96557617188	5.75527000427246
2302.4931640625	5.79276561737061
2303.02001953125	5.78744506835938
2303.54614257813	5.7282829284668
2304.0712890625	5.78616714477539
2304.595703125	5.75777864456177
2305.119140625	5.76449537277222
2305.64184570313	5.76987504959106
2306.16381835938	5.74653816223145
2306.68481445313	5.75244569778442
2307.205078125	5.73472452163696
2307.72436523438	5.73659753799438
2308.24291992188	5.72422695159912
2308.7607421875	5.74437236785889
2309.27758789063	5.72230863571167
2309.79370117188	5.73762226104736
2310.30883789063	5.7050347328186
2310.8232421875	5.70823335647583
2311.3369140625	5.69446277618408
2311.849609375	5.64322471618652
2312.361328125	5.64693403244019
2312.87255859375	5.66089153289795
2313.38256835938	5.61362218856812
2313.89208984375	5.62460470199585
2314.40063476563	5.56864500045776
2314.908203125	5.53505373001099
2315.4150390625	5.5589804649353
2315.92114257813	5.46995544433594
2316.42626953125	5.43385124206543
2316.9306640625	5.42881870269775
2317.43408203125	5.37481260299683
2317.93676757813	5.37705850601196
2318.4384765625	5.35276985168457
2318.939453125	5.28377056121826
2319.439453125	5.26972246170044
2319.93872070313	5.21039438247681
2320.43701171875	5.15102052688599
2320.9345703125	5.18301343917847
2321.43139648438	5.12575340270996
2321.92724609375	5.13468313217163
2322.42211914063	5.0952787399292
2322.91625976563	5.06182432174683
2323.40966796875	5.04110956192017
2323.90209960938	5.05273008346558
2324.3935546875	5.0224781036377
2324.88427734375	4.98431015014648
2325.37426757813	4.96135234832764
2325.86303710938	4.98547410964966
2326.35131835938	4.99408864974976
2326.83862304688	4.97736740112305
2327.32495117188	4.98379802703857
2327.810546875	4.97387456893921
2328.29541015625	5.00048732757568
2328.77905273438	5.01647424697876
2329.26220703125	5.0207371711731
2329.74438476563	4.99333000183105
2330.2255859375	4.99867105484009
2330.7060546875	5.00319814682007
2331.185546875	5.00444364547729
2331.6640625	5.01553201675415
2332.14184570313	4.97520589828491
2332.61889648438	5.0005145072937
2333.09497070313	4.99627780914307
2333.57006835938	4.97588062286377
2334.04443359375	4.97874975204468
2334.51782226563	4.94736528396606
2334.99047851563	4.96200847625732
2335.46215820313	4.89960813522339
2335.93310546875	4.89832925796509
2336.40307617188	4.88442373275757
2336.8720703125	4.89740610122681
2337.34033203125	4.86014604568481
2337.8076171875	4.85417222976685
2338.27416992188	4.78801584243774
2338.73974609375	4.80179643630981
2339.20458984375	4.76664066314697
2339.66845703125	4.75511455535889
2340.13134765625	4.66928005218506
2340.59350585938	4.69403982162476
2341.0546875	4.67668485641479
2341.51489257813	4.62763929367065
2341.97436523438	4.60858917236328
2342.43286132813	4.59062719345093
2342.890625	4.54342269897461
2343.34741210938	4.52321243286133
2343.80322265625	4.5148549079895
2344.25830078125	4.46894693374634
2344.71240234375	4.46221208572388
2345.16577148438	4.47729539871216
2345.61791992188	4.49155616760254
2346.06958007813	4.52378988265991
2346.52001953125	4.57982587814331
2346.9697265625	4.66328048706055
2347.41845703125	4.73682832717896
2347.86645507813	4.81402492523193
2348.3134765625	4.89154672622681
2348.75952148438	4.96828842163086
2349.20483398438	5.09412479400635
2349.64916992188	5.15435171127319
2350.09252929688	5.26147603988647
2350.53515625	5.35951948165894
2350.97680664063	5.39963865280151
2351.41748046875	5.42784404754639
2351.857421875	5.47716856002808
2352.29638671875	5.5226354598999
2352.734375	5.51784038543701
2353.17138671875	5.53166055679321
2353.60766601563	5.46458005905151
2354.04296875	5.39328289031982
2354.4775390625	5.31525659561157
2354.91088867188	5.27168416976929
2355.34350585938	5.16237497329712
2355.775390625	5.09476518630981
2356.2060546875	4.9736180305481
2356.63598632813	4.84987640380859
2357.06494140625	4.7634072303772
2357.4931640625	4.60604619979858
2357.92041015625	4.53421497344971
2358.3466796875	4.49582290649414
2358.77197265625	4.39542865753174
2359.1962890625	4.31228113174438
2359.61987304688	4.20337533950806
2360.04248046875	4.13463354110718
2360.46411132813	4.07590389251709
2360.88500976563	4.02356481552124
2361.30493164063	3.97538542747498
2361.72387695313	3.9428391456604
