# Supplementary material for: Optics miniaturization strategy for demanding Raman spectroscopy applications
Source: Nat Commun. 2024 Apr 8;15:3049. doi: 10.1038/s41467-024-47044-7 (PMC11001912; doi:10.1038/s41467-024-47044-7)
Supplement: Supplementary file 6 — Source Data [file 41467_2024_47044_MOESM6_ESM.zip › Source Data/NCOMMS-23-34016B s3/S3 pHCA, Glucose, Salts/calibraiton/Glucose standards 23.08.17/Glucose_0_01per_3.csv]

347.42919921875	77.9635772705078
348.892913818359	78.0587997436523
350.356079101563	78.4128189086914
351.818634033203	78.6493225097656
353.280670166016	78.935417175293
354.742095947266	79.2554626464844
356.202972412109	79.4584197998047
357.663299560547	79.8223190307617
359.123046875	79.8734359741211
360.582244873047	80.2528686523438
362.040863037109	80.3283767700195
363.498931884766	80.4321899414063
364.956451416016	80.6088180541992
366.413391113281	80.8209686279297
367.869750976563	80.8901748657227
369.325592041016	81.0712356567383
370.780853271484	80.945671081543
372.235565185547	81.1714096069336
373.689727783203	81.1932067871094
375.143310546875	81.2163925170898
376.596343994141	81.2704086303711
378.048828125	81.5044479370117
379.500762939453	81.4591827392578
380.9521484375	81.6580963134766
382.402954101563	81.6147918701172
383.853240966797	81.752067565918
385.302947998047	81.8534469604492
386.752136230469	81.9232635498047
388.200744628906	82.0696640014648
389.648803710938	82.2544555664063
391.096343994141	82.3567886352539
392.543304443359	82.5475769042969
393.989715576172	82.7169189453125
395.435607910156	82.95751953125
396.880920410156	83.2875289916992
398.325714111328	83.2160339355469
399.769927978516	83.4943542480469
401.213623046875	83.7519912719727
402.656768798828	83.8953018188477
404.099395751953	84.0755920410156
405.541442871094	84.2494354248047
406.982971191406	84.4510879516602
408.423950195313	84.5252227783203
409.864379882813	84.9020080566406
411.304290771484	84.9311828613281
412.743621826172	85.049674987793
414.182434082031	85.2399444580078
415.620727539063	85.3545074462891
417.058471679688	85.3233947753906
418.495666503906	85.4854278564453
419.932342529297	85.4347076416016
421.368469238281	85.5712509155273
422.804077148438	85.5267715454102
424.239135742188	85.5559997558594
425.673645019531	85.5104141235352
427.107635498047	85.452766418457
428.541107177734	85.4602813720703
429.974029541016	85.4380798339844
431.406433105469	85.389274597168
432.838287353516	85.2650985717773
434.269622802734	85.1518402099609
435.700408935547	85.0312576293945
437.130706787109	85.035400390625
438.560455322266	85.0807495117188
439.989654541016	84.8258590698242
441.418334960938	84.7648315429688
442.846496582031	84.583251953125
444.274139404297	84.6572341918945
445.701263427734	84.3716735839844
447.127838134766	84.2985610961914
448.553894042969	84.218864440918
449.979431152344	84.2036514282227
451.404449462891	83.9088134765625
452.828918457031	83.8397064208984
454.252899169922	83.8249816894531
455.676330566406	83.6247787475586
457.099273681641	83.6137847900391
458.521667480469	83.4193115234375
459.943542480469	83.6913375854492
461.364929199219	83.4947967529297
462.785766601563	83.4623641967773
464.206085205078	83.4094009399414
465.625885009766	83.2744522094727
467.045196533203	83.3535461425781
468.463958740234	83.2956085205078
469.882202148438	83.4199142456055
471.299957275391	83.2540664672852
472.717193603516	83.281867980957
474.133911132813	83.3125915527344
475.550109863281	83.3551406860352
476.965789794922	83.3370513916016
478.380950927734	83.5069046020508
479.795623779297	83.4681167602539
481.209777832031	83.4659729003906
482.623413085938	83.5546646118164
484.036529541016	83.5792617797852
485.449157714844	83.8110580444336
486.861267089844	83.8610305786133
488.272857666016	83.7878723144531
489.683959960938	83.9706726074219
491.094543457031	83.8679504394531
492.504608154297	83.8153762817383
493.914184570313	83.8375549316406
495.3232421875	83.8444442749023
496.731811523438	83.7704696655273
498.139862060547	83.6744689941406
499.547393798828	83.40380859375
500.954467773438	83.1908645629883
502.360992431641	83.2255554199219
503.767028808594	82.9355316162109
505.172576904297	82.9917373657227
506.577606201172	82.6695251464844
507.982147216797	82.4726867675781
509.386169433594	82.2229080200195
510.789703369141	82.1957092285156
512.192749023438	81.9400482177734
513.595275878906	81.8056259155273
514.997314453125	81.5790863037109
516.398803710938	81.5114288330078
517.799865722656	81.1398544311523
519.200378417969	81.055290222168
520.600463867188	80.6448135375977
522	80.6381912231445
523.399047851563	80.5769271850586
524.797607421875	80.2454452514648
526.195678710938	79.9509353637695
527.59326171875	79.9268798828125
528.990295410156	79.7033615112305
530.386901855469	79.3057098388672
531.782958984375	79.2701644897461
533.178588867188	79.1616897583008
534.573669433594	78.862678527832
535.968322753906	78.6098937988281
537.362426757813	78.4301071166992
538.756042480469	78.3219909667969
540.149230957031	78.1359252929688
541.541870117188	77.9615097045898
542.934020996094	77.854850769043
544.32568359375	77.8570251464844
545.716918945313	77.4446411132813
547.107604980469	77.2366485595703
548.497802734375	77.221565246582
549.887573242188	77.2983322143555
551.276794433594	76.8995056152344
552.66552734375	76.9253845214844
554.053833007813	76.9642181396484
555.441650390625	76.7655181884766
556.828918457031	76.6150512695313
558.215759277344	76.6119155883789
559.602111816406	76.561767578125
560.987976074219	76.4530410766602
562.373352050781	76.3938827514648
563.758239746094	76.2811660766602
565.142639160156	76.1236038208008
566.526611328125	76.0737762451172
567.910034179688	76.12841796875
569.293029785156	76.0227737426758
570.675537109375	76.0936126708984
572.057556152344	75.9433212280273
573.439086914063	75.8190841674805
574.820129394531	75.9504623413086
576.200744628906	75.9271850585938
577.580871582031	75.8334503173828
578.96044921875	75.9867935180664
580.339660644531	75.7194290161133
581.718322753906	75.9007110595703
583.096557617188	75.6956024169922
584.474243164063	75.8187713623047
585.851501464844	75.7030410766602
587.228332519531	75.7507629394531
588.604614257813	75.6441421508789
589.98046875	75.6576385498047
591.355834960938	75.7498626708984
592.730712890625	75.509391784668
594.105163574219	75.6828308105469
595.479125976563	75.6307907104492
596.852600097656	75.527214050293
598.225646972656	75.6516036987305
599.598205566406	75.6052169799805
600.970275878906	75.4709243774414
602.341857910156	75.3561248779297
603.713012695313	75.259033203125
605.083679199219	75.2644577026367
606.453918457031	75.2339553833008
607.823608398438	75.0842590332031
609.192932128906	75.095344543457
610.561706542969	74.8936233520508
611.930053710938	74.8935928344727
613.297912597656	74.7290344238281
614.665344238281	74.5587615966797
616.032287597656	74.4334945678711
617.398803710938	74.3407440185547
618.764831542969	74.1890258789063
620.13037109375	74.0894317626953
621.495483398438	73.9289398193359
622.860107421875	73.7923278808594
624.224304199219	73.6903228759766
625.588012695313	73.7082138061523
626.951232910156	73.5730285644531
628.314025878906	73.3535614013672
629.676391601563	73.2568740844727
631.038269042969	73.1386947631836
632.399658203125	72.9406585693359
633.760620117188	72.8279571533203
635.12109375	72.8008880615234
636.481140136719	72.518310546875
637.840759277344	72.3853302001953
639.199890136719	72.3656539916992
640.558532714844	72.0953063964844
641.916748046875	72.0925674438477
643.274536132813	71.9841003417969
644.6318359375	71.8238296508789
645.988647460938	71.6799240112305
647.345031738281	71.5984268188477
648.700988769531	71.5259628295898
650.056457519531	71.3282318115234
651.411499023438	71.2581329345703
652.76611328125	71.2680511474609
654.120239257813	70.9908142089844
655.473876953125	71.0418395996094
656.827087402344	70.8943557739258
658.179870605469	70.862174987793
659.5322265625	70.705924987793
660.884094238281	70.6160659790039
662.235473632813	70.6566390991211
663.586486816406	70.4933853149414
664.93701171875	70.2680435180664
666.287048339844	70.34912109375
667.636657714844	70.4331130981445
668.98583984375	70.1877212524414
670.334594726563	70.3528213500977
671.682861328125	70.222900390625
673.030700683594	70.0882263183594
674.378051757813	70.2201843261719
675.725036621094	70.216667175293
677.071533203125	70.1313171386719
678.417541503906	69.9718399047852
679.76318359375	70.1781921386719
681.108337402344	70.0214385986328
682.453002929688	70.1505737304688
683.797302246094	70.050407409668
685.14111328125	70.0596389770508
686.484497070313	70.1298065185547
687.827453613281	70.0210876464844
689.169921875	70.0441589355469
690.512023925781	70.0647735595703
691.853637695313	70.1371078491211
693.194763183594	70.2548217773438
694.535522460938	70.0673141479492
695.875793457031	70.0431671142578
697.215637207031	70.1818008422852
698.555053710938	70.1117401123047
699.89404296875	70.1133041381836
701.232543945313	70.2584762573242
702.570617675781	70.101936340332
703.908325195313	70.2076873779297
705.245483398438	70.1936264038086
706.582275390625	70.1179428100586
707.918640136719	70.16650390625
709.254516601563	70.1540298461914
710.589965820313	70.0952682495117
711.924987792969	70.1641387939453
713.259582519531	70.1982192993164
714.59375	70.1833190917969
715.927490234375	70.0966949462891
717.2607421875	70.2752838134766
718.593627929688	70.0821228027344
719.926025390625	70.1122665405273
721.257995605469	69.9629745483398
722.589538574219	70.06201171875
723.920654296875	69.8817901611328
725.251342773438	70.1610336303711
726.581604003906	69.961540222168
727.911437988281	69.9216079711914
729.240783691406	69.7780227661133
730.569763183594	70.0048828125
731.898254394531	69.8527603149414
733.226379394531	69.7130737304688
734.554016113281	69.81396484375
735.881225585938	69.6534957885742
737.208068847656	69.5938186645508
738.534423828125	69.5723876953125
739.8603515625	69.4469833374023
741.185852050781	69.4540786743164
742.510925292969	69.3505325317383
743.835571289063	69.2766418457031
745.159790039063	69.1287841796875
746.483581542969	69.1936950683594
747.806945800781	69.0900573730469
749.1298828125	68.9610137939453
750.452453613281	68.958137512207
751.774536132813	68.8365936279297
753.09619140625	68.5547790527344
754.417419433594	68.538215637207
755.738220214844	68.4817276000977
757.05859375	68.3689041137695
758.378540039063	68.4242324829102
759.698059082031	68.3263626098633
761.017211914063	68.1203842163086
762.335876464844	68.1516952514648
763.654113769531	67.8919143676758
764.971984863281	67.8932876586914
766.289367675781	67.778923034668
767.606384277344	67.5650939941406
768.922973632813	67.5942001342773
770.239074707031	67.4551010131836
771.554809570313	67.2054595947266
772.8701171875	67.3419570922852
774.184997558594	67.1731491088867
775.499450683594	67.026123046875
776.8134765625	67.0400924682617
778.127136230469	66.9221420288086
779.440307617188	66.9751052856445
780.753112792969	66.8100357055664
782.0654296875	66.5598602294922
783.377380371094	66.628547668457
784.688903808594	66.4360809326172
786	66.331657409668
787.310668945313	66.2432861328125
788.620971679688	66.0948028564453
789.930786132813	66.161262512207
791.240234375	65.9063568115234
792.549255371094	65.7827682495117
793.857788085938	65.8361282348633
795.166015625	65.610107421875
796.473754882813	65.5549240112305
797.781066894531	65.3596801757813
799.088012695313	65.5766525268555
800.39453125	65.2713775634766
801.700622558594	65.2838134765625
803.006286621094	65.1098556518555
804.311584472656	64.9695205688477
805.616394042969	65.0158081054688
806.920837402344	64.8335266113281
808.224853515625	64.7648010253906
809.528503417969	64.6816101074219
810.831665039063	64.5368194580078
812.134460449219	64.5597152709961
813.436828613281	64.4132461547852
814.73876953125	64.36083984375
816.040344238281	64.2407531738281
817.341430664063	64.1058044433594
818.642150878906	64.0178070068359
819.942504882813	63.9761695861816
821.242370605469	63.8451080322266
822.541870117188	63.8254470825195
823.840942382813	63.7033920288086
825.139587402344	63.6551704406738
826.437866210938	63.512378692627
827.735656738281	63.3965034484863
829.033081054688	63.3529205322266
830.330139160156	63.333381652832
831.626770019531	63.109073638916
832.922973632813	62.9565010070801
834.21875	63.0689544677734
835.514099121094	62.8283309936523
836.80908203125	62.800121307373
838.103637695313	62.5818634033203
839.397827148438	62.6278495788574
840.691589355469	62.5093421936035
841.984924316406	62.2810554504395
843.27783203125	62.2567520141602
844.570373535156	62.061882019043
845.862487792969	61.9211654663086
847.154235839844	61.7318649291992
848.445556640625	61.7896156311035
849.736450195313	61.6007423400879
851.026916503906	61.3023071289063
852.317016601563	61.2819709777832
853.606689453125	61.0849838256836
854.89599609375	60.9451942443848
856.184875488281	60.7625465393066
857.473327636719	60.598217010498
858.761413574219	60.476993560791
860.049072265625	60.4184608459473
861.336303710938	60.2029495239258
862.623168945313	60.0842628479004
863.909606933594	59.9707412719727
865.195678710938	59.8357009887695
866.481323242188	59.6591529846191
867.766540527344	59.3328704833984
869.051391601563	59.222484588623
870.335815429688	59.2167205810547
871.619873046875	58.9642372131348
872.903503417969	58.7693328857422
874.186706542969	58.5235710144043
875.469543457031	58.2406921386719
876.752014160156	58.1089057922363
878.033996582031	57.9803848266602
879.315612792969	57.7164344787598
880.596862792969	57.5572967529297
881.877685546875	57.3156814575195
883.158081054688	57.097900390625
884.438110351563	56.8976821899414
885.7177734375	56.6447105407715
886.996948242188	56.417667388916
888.275817871094	56.3620910644531
889.55419921875	56.0263252258301
890.832275390625	55.8300323486328
892.10986328125	55.7289848327637
893.387084960938	55.4906272888184
894.663940429688	55.2585716247559
895.940368652344	54.9623641967773
897.216369628906	54.8105430603027
898.492004394531	54.4968643188477
899.767272949219	54.3818397521973
901.042114257813	54.1811447143555
902.316528320313	53.8758964538574
903.590576171875	53.6980895996094
904.8642578125	53.5130615234375
906.137512207031	53.3101501464844
907.410339355469	53.0552825927734
908.682800292969	52.8666915893555
909.954833984375	52.6413726806641
911.226501464844	52.5642395019531
912.497802734375	52.3962745666504
913.768676757813	51.9996299743652
915.039123535156	51.919677734375
916.309204101563	51.5550689697266
917.578918457031	51.5614318847656
918.848205566406	51.4143180847168
920.117126464844	51.0048294067383
921.385620117188	50.9649543762207
922.653747558594	50.9858512878418
923.921447753906	50.5236663818359
925.188781738281	50.5312576293945
926.455688476563	50.2433586120605
927.722229003906	50.1616706848145
928.988342285156	50.0400238037109
930.254089355469	49.8473739624023
931.519470214844	49.7152824401855
932.784423828125	49.686408996582
934.049011230469	49.5235061645508
935.313171386719	49.2381973266602
936.576965332031	49.221363067627
937.84033203125	49.1291542053223
939.103332519531	48.9758262634277
940.365966796875	48.8160514831543
941.628173828125	48.852596282959
942.890014648438	48.6686782836914
944.151428222656	48.5209350585938
945.412475585938	48.4617500305176
946.673095703125	48.4206657409668
947.933349609375	48.3817024230957
949.193237304688	48.2231674194336
950.452697753906	48.2261161804199
951.711791992188	48.0959815979004
952.970520019531	48.0206985473633
954.228820800781	47.8374824523926
955.486755371094	47.951286315918
956.744262695313	47.8792877197266
958.001403808594	47.6702117919922
959.258117675781	47.7381782531738
960.514526367188	47.6287040710449
961.770446777344	47.6711959838867
963.026062011719	47.5432929992676
964.28125	47.5111618041992
965.536010742188	47.4004135131836
966.790466308594	47.4831314086914
968.044494628906	47.3691711425781
969.298095703125	47.2738990783691
970.551391601563	47.3176116943359
971.80419921875	47.1602897644043
973.056701660156	47.1202697753906
974.308776855469	46.9875373840332
975.560485839844	47.0653839111328
976.811767578125	46.9827537536621
978.062683105469	46.8475875854492
979.313232421875	46.9112091064453
980.563415527344	46.7871055603027
981.813171386719	46.7427940368652
983.0625	46.6514663696289
984.3115234375	46.7654190063477
985.560119628906	46.7468528747559
986.808349609375	46.6060638427734
988.05615234375	46.6318893432617
989.303588867188	46.4976043701172
990.550659179688	46.5731468200684
991.797302246094	46.4027061462402
993.043579101563	46.501708984375
994.289489746094	46.3539543151855
995.535034179688	46.4467010498047
996.780151367188	46.2818260192871
998.02490234375	46.1666641235352
999.269226074219	46.265739440918
1000.51318359375	46.1037559509277
1001.75677490234	46.1004104614258
1003	45.9971122741699
1004.24279785156	45.8374404907227
1005.48522949219	45.7265434265137
1006.72729492188	45.8571243286133
1007.96893310547	45.8685111999512
1009.21026611328	45.7456588745117
1010.45111083984	45.7938194274902
1011.69165039063	45.7155418395996
1012.93176269531	45.5902481079102
1014.17150878906	45.4784774780273
1015.41088867188	45.4967956542969
1016.64984130859	45.470947265625
1017.88842773438	45.3965454101563
1019.12664794922	45.4097709655762
1020.36450195313	45.3298683166504
1021.60192871094	45.3351097106934
1022.83898925781	45.3415145874023
1024.07568359375	45.2519378662109
1025.31201171875	45.1949501037598
1026.5478515625	45.2095832824707
1027.78344726563	45.25927734375
1029.0185546875	45.1947021484375
1030.25329589844	45.048412322998
1031.48767089844	44.9373741149902
1032.7216796875	45.0349464416504
1033.95532226563	44.8749809265137
1035.18859863281	45.0021057128906
1036.42138671875	45.0263748168945
1037.65393066406	44.9098777770996
1038.88598632813	44.9619903564453
1040.11767578125	44.9916343688965
1041.34899902344	44.9165191650391
1042.57995605469	45.0283088684082
1043.810546875	45.0837173461914
1045.04077148438	44.9952964782715
1046.2705078125	44.940990447998
1047.5	44.9484367370605
1048.72900390625	45.0258255004883
1049.95764160156	44.8842887878418
1051.18591308594	45.055835723877
1052.41381835938	44.9166030883789
1053.64135742188	44.936695098877
1054.86853027344	45.0966796875
1056.09521484375	44.858959197998
1057.32165527344	44.830680847168
1058.54760742188	44.9853782653809
1059.77331542969	44.9479827880859
1060.99853515625	44.8358955383301
1062.22338867188	44.8964920043945
1063.44787597656	44.7129440307617
1064.671875	44.795295715332
1065.89562988281	44.5904235839844
1067.11901855469	44.6089363098145
1068.34191894531	44.5388412475586
1069.56457519531	44.7430686950684
1070.78674316406	44.678150177002
1072.00854492188	44.5554695129395
1073.22998046875	44.5395545959473
1074.45104980469	44.4853515625
1075.67175292969	44.3926391601563
1076.89208984375	44.3470153808594
1078.11193847656	44.3321113586426
1079.33154296875	44.2870903015137
1080.55065917969	44.2533340454102
1081.76940917969	44.1808815002441
1082.98791503906	44.0714416503906
1084.20593261719	44.0226554870605
1085.42358398438	44.0478706359863
1086.64086914063	43.9407501220703
1087.85766601563	43.9553031921387
1089.07421875	43.8855857849121
1090.29040527344	43.8070983886719
1091.50610351563	43.8752899169922
1092.72155761719	43.7943534851074
1093.9365234375	43.8301467895508
1095.15112304688	43.8386917114258
1096.36535644531	43.84228515625
1097.57922363281	43.9143753051758
1098.79272460938	43.9557685852051
1100.005859375	43.8210983276367
1101.21862792969	43.7886924743652
1102.43090820313	43.9638786315918
1103.64294433594	43.8202629089355
1104.8544921875	43.9246978759766
1106.06579589844	43.9385261535645
1107.27661132813	43.8504638671875
1108.48706054688	43.8723335266113
1109.69714355469	43.9512748718262
1110.90686035156	43.9252700805664
1112.1162109375	43.9151229858398
1113.3251953125	43.8582229614258
1114.53369140625	43.9055557250977
1115.74194335938	43.8093566894531
1116.94982910156	43.9315414428711
1118.1572265625	43.8830947875977
1119.3642578125	43.8256874084473
1120.57104492188	43.9899215698242
1121.77734375	43.8496894836426
1122.98327636719	43.8959732055664
1124.18884277344	43.9251022338867
1125.39404296875	43.9101409912109
1126.59875488281	43.8218727111816
1127.80322265625	43.9428977966309
1129.00732421875	43.9804878234863
1130.2109375	43.7967720031738
1131.41430664063	43.8517684936523
1132.6171875	43.9046859741211
1133.81970214844	43.8437957763672
1135.02197265625	43.8480415344238
1136.22375488281	43.8347244262695
1137.42517089844	43.7156028747559
1138.62622070313	43.8482513427734
1139.82690429688	43.7536010742188
1141.02709960938	43.6568565368652
1142.22705078125	43.6630897521973
1143.42663574219	43.7230262756348
1144.62573242188	43.6778984069824
1145.82458496094	43.5273056030273
1147.02294921875	43.6767158508301
1148.22094726563	43.6885643005371
1149.41857910156	43.6870574951172
1150.61584472656	43.6595649719238
1151.81274414063	43.5720748901367
1153.00927734375	43.5564613342285
1154.20544433594	43.647705078125
1155.40124511719	43.5613861083984
1156.5966796875	43.5983848571777
1157.79162597656	43.6294593811035
1158.986328125	43.5863876342773
1160.18054199219	43.5226707458496
1161.37438964844	43.5964393615723
1162.56799316406	43.4910621643066
1163.76110839844	43.496410369873
1164.95385742188	43.5436477661133
1166.14624023438	43.5243492126465
1167.33825683594	43.4316291809082
1168.52990722656	43.3748741149902
1169.72119140625	43.4757270812988
1170.91198730469	43.3987121582031
1172.1025390625	43.4760818481445
1173.29260253906	43.5949897766113
1174.482421875	43.4313507080078
1175.67175292969	43.5038070678711
1176.86071777344	43.5259590148926
1178.04943847656	43.4880409240723
1179.23767089844	43.7004356384277
1180.42553710938	43.6227607727051
1181.61303710938	43.6315879821777
1182.80017089844	43.7135391235352
1183.98681640625	43.7687187194824
1185.17321777344	43.683235168457
1186.35925292969	43.7476387023926
1187.54479980469	43.8407821655273
1188.73010253906	43.6751136779785
1189.91491699219	43.7208137512207
1191.09936523438	43.8145942687988
1192.28356933594	43.8206977844238
1193.46728515625	43.8135948181152
1194.65063476563	43.8685684204102
1195.83361816406	43.7657432556152
1197.01623535156	43.8569450378418
1198.19836425781	43.9520072937012
1199.38024902344	44.0832901000977
1200.56176757813	43.9245834350586
1201.74279785156	44.0593605041504
1202.92358398438	44.1893844604492
1204.10388183594	44.2391510009766
1205.28393554688	44.1414108276367
1206.46350097656	44.1814422607422
1207.64270019531	44.3711700439453
1208.82153320313	44.4217872619629
1210	44.4668731689453
1211.17810058594	44.3990936279297
1212.35583496094	44.4192962646484
1213.53308105469	44.4535102844238
1214.71008300781	44.4816131591797
1215.88671875	44.365550994873
1217.06286621094	44.456958770752
1218.23864746094	44.4968032836914
1219.41418457031	44.4519157409668
1220.58923339844	44.3700180053711
1221.76391601563	44.398796081543
1222.93823242188	44.4676742553711
1224.11218261719	44.4899597167969
1225.28576660156	44.4982757568359
1226.458984375	44.4478912353516
1227.6318359375	44.4654350280762
1228.80419921875	44.5612831115723
1229.97631835938	44.4984703063965
1231.14794921875	44.4723129272461
1232.31921386719	44.6764640808105
1233.490234375	44.4148483276367
1234.66076660156	44.5975570678711
1235.83093261719	44.603343963623
1237.00073242188	44.5872344970703
1238.17016601563	44.5536804199219
1239.33923339844	44.5205230712891
1240.5078125	44.5614852905273
1241.67614746094	44.4471206665039
1242.84411621094	44.3838386535645
1244.01159667969	44.4146766662598
1245.1787109375	44.2843780517578
1246.34558105469	44.2656784057617
1247.51196289063	44.1864814758301
1248.67797851563	44.237922668457
1249.84362792969	44.165283203125
1251.00891113281	44.2573013305664
1252.173828125	44.077262878418
1253.33825683594	44.0765037536621
1254.50244140625	44.0721054077148
1255.66625976563	44.0506172180176
1256.82958984375	43.9953117370605
1257.99255371094	43.9538536071777
1259.1552734375	44.0064163208008
1260.31750488281	43.9676742553711
1261.47937011719	43.9424018859863
1262.64086914063	43.9700164794922
1263.80200195313	43.8638114929199
1264.96276855469	43.8999214172363
1266.123046875	43.9660606384277
1267.28308105469	43.7469520568848
1268.44262695313	43.653450012207
1269.60192871094	43.7073097229004
1270.7607421875	43.6617240905762
1271.91918945313	43.5461082458496
1273.07727050781	43.5503692626953
1274.23498535156	43.3416061401367
1275.39233398438	43.2954559326172
1276.54931640625	43.352108001709
1277.70581054688	43.2224349975586
1278.86206054688	43.2350273132324
1280.01794433594	43.2307014465332
1281.17333984375	43.2023162841797
1282.32836914063	43.2746505737305
1283.48303222656	43.2686386108398
1284.63732910156	43.1542015075684
1285.79125976563	43.0707588195801
1286.94482421875	43.1632118225098
1288.09802246094	43.1173667907715
1289.25073242188	43.0017776489258
1290.40319824219	43.1727180480957
1291.55517578125	43.091064453125
1292.70690917969	43.0994071960449
1293.85815429688	43.0060043334961
1295.00903320313	42.9422798156738
1296.15954589844	42.9352416992188
1297.30969238281	42.9868202209473
1298.45935058594	42.8889923095703
1299.60876464844	42.836669921875
1300.7578125	42.7677764892578
1301.90637207031	42.8338890075684
1303.05456542969	42.754207611084
1304.20239257813	42.7395324707031
1305.34985351563	42.5255699157715
1306.49694824219	42.6733703613281
1307.64367675781	42.6023826599121
1308.7900390625	42.5641975402832
1309.93591308594	42.4926452636719
1311.08154296875	42.4994506835938
1312.22668457031	42.5417861938477
1313.37145996094	42.5611877441406
1314.51599121094	42.505687713623
1315.66003417969	42.5903778076172
1316.80358886719	42.5754508972168
1317.94689941406	42.6435890197754
1319.08984375	42.4983177185059
1320.23229980469	42.5653266906738
1321.37451171875	42.492115020752
1322.51623535156	42.5591621398926
1323.65759277344	42.4813232421875
1324.79858398438	42.4717063903809
1325.93920898438	42.5193061828613
1327.07934570313	42.4480514526367
1328.21923828125	42.402515411377
1329.35864257813	42.2964668273926
1330.49780273438	42.3530197143555
1331.63647460938	42.1464233398438
1332.77478027344	42.2238883972168
1333.91271972656	42.159236907959
1335.05029296875	42.0798797607422
1336.18737792969	42.1425170898438
1337.32421875	41.9569511413574
1338.46057128906	42.036449432373
1339.5966796875	42.0635375976563
1340.73229980469	41.9331130981445
1341.86755371094	41.9472541809082
1343.00231933594	41.9790267944336
1344.13684082031	41.978889465332
1345.27099609375	41.9040298461914
1346.40466308594	41.9162979125977
1347.53796386719	42.0469093322754
1348.6708984375	41.9591026306152
1349.80346679688	41.9098281860352
1350.93566894531	41.9198455810547
1352.06750488281	41.9399452209473
1353.19885253906	41.8368377685547
1354.32995605469	41.8579368591309
1355.46057128906	41.8081283569336
1356.5908203125	41.7650947570801
1357.720703125	41.6402740478516
1358.85021972656	41.7023277282715
1359.97924804688	41.6044502258301
1361.10803222656	41.6915588378906
1362.236328125	41.5663375854492
1363.3642578125	41.555736541748
1364.49182128906	41.5003395080566
1365.61901855469	41.4038124084473
1366.74584960938	41.3146629333496
1367.87231445313	41.3908233642578
1368.99829101563	41.3039970397949
1370.12390136719	41.3270301818848
1371.24914550781	41.2388458251953
1372.3740234375	41.3077201843262
1373.49853515625	41.2842063903809
1374.62255859375	41.256031036377
1375.74633789063	41.3026390075684
1376.86962890625	41.496509552002
1377.99255371094	41.2302436828613
1379.11511230469	41.2708930969238
1380.2373046875	41.2884407043457
1381.35900878906	41.267147064209
1382.48034667969	41.2631530761719
1383.60144042969	41.355583190918
1384.72204589844	41.1937828063965
1385.84228515625	41.1911926269531
1386.96203613281	41.141170501709
1388.08154296875	41.1642684936523
1389.20056152344	41.1897201538086
1390.31921386719	41.1134643554688
1391.4375	40.9611358642578
1392.55541992188	41.007438659668
1393.6728515625	40.966983795166
1394.7900390625	40.9749870300293
1395.90673828125	40.8234024047852
1397.02307128906	40.9083099365234
1398.13903808594	40.9362144470215
1399.25463867188	40.8225860595703
1400.36975097656	40.7482795715332
1401.48449707031	40.8019256591797
1402.59899902344	40.8483848571777
1403.712890625	40.8111114501953
1404.82653808594	40.8552780151367
1405.93981933594	40.9324035644531
1407.05261230469	40.799877166748
1408.1650390625	40.8567733764648
1409.27709960938	40.9053230285645
1410.38879394531	40.982551574707
1411.5	40.8153114318848
1412.61096191406	40.9101333618164
1413.72143554688	40.8608589172363
1414.83154296875	40.8866958618164
1415.94116210938	40.7763824462891
1417.05053710938	40.8759880065918
1418.15942382813	40.7055702209473
1419.26794433594	40.7525329589844
1420.37609863281	40.81005859375
1421.48388671875	40.6813888549805
1422.59118652344	40.5681190490723
1423.6982421875	40.63525390625
1424.80480957031	40.6110343933105
1425.91088867188	40.5274391174316
1427.01672363281	40.5850791931152
1428.1220703125	40.5702629089355
1429.22717285156	40.4565849304199
1430.33166503906	40.5299034118652
1431.43591308594	40.4856033325195
1432.53979492188	40.5589790344238
1433.64318847656	40.5172386169434
1434.74621582031	40.5613441467285
1435.84887695313	40.5186500549316
1436.95104980469	40.4855422973633
1438.05297851563	40.6640815734863
1439.15441894531	40.6355094909668
1440.25549316406	40.5237922668457
1441.35620117188	40.5633239746094
1442.45642089844	40.6406517028809
1443.55627441406	40.5749359130859
1444.65576171875	40.5614814758301
1445.7548828125	40.5018310546875
1446.853515625	40.3705024719238
1447.95190429688	40.3764495849609
1449.0498046875	40.3163948059082
1450.14721679688	40.2379341125488
1451.24438476563	40.2772102355957
1452.34106445313	40.0576438903809
1453.43737792969	40.2180709838867
1454.53332519531	40.2027168273926
1455.62890625	40.1185684204102
1456.72399902344	40.0867576599121
1457.81872558594	40.1037864685059
1458.9130859375	40.1198425292969
1460.00695800781	40.1225891113281
1461.10046386719	40.1508560180664
1462.19360351563	40.2297706604004
1463.28637695313	40.1052169799805
1464.37878417969	40.2599449157715
1465.470703125	40.2256774902344
1466.56225585938	40.2513046264648
1467.65344238281	40.251823425293
1468.744140625	40.1946144104004
1469.83447265625	40.1544799804688
1470.92443847656	40.1626930236816
1472.01403808594	40.1033248901367
1473.10314941406	40.0915069580078
1474.19189453125	40.0268287658691
1475.2802734375	39.8324127197266
1476.3681640625	39.9505500793457
1477.45581054688	39.8955001831055
1478.54296875	39.8813629150391
1479.62963867188	39.7722206115723
1480.71606445313	39.845832824707
1481.80200195313	39.9127769470215
1482.88757324219	39.9293899536133
1483.97265625	39.8603973388672
1485.05737304688	39.9400291442871
1486.14172363281	39.8848266601563
1487.22570800781	40.073802947998
1488.30932617188	39.9715766906738
1489.39245605469	40.0710220336914
1490.47509765625	40.084228515625
1491.55749511719	40.128002166748
1492.63940429688	40.2056884765625
1493.72094726563	40.1342163085938
1494.80212402344	40.2310829162598
1495.8828125	40.2246894836426
1496.96313476563	40.2315139770508
1498.04309082031	40.1707038879395
1499.12255859375	40.1499404907227
1500.20166015625	40.2272415161133
1501.28039550781	40.1950569152832
1502.35864257813	40.1849937438965
1503.4365234375	40.1666412353516
1504.51403808594	40.1652793884277
1505.59118652344	40.1578025817871
1506.66784667969	40.313663482666
1507.744140625	40.1476364135742
1508.81994628906	40.2472763061523
1509.89538574219	40.3702735900879
1510.97045898438	40.4028244018555
1512.04516601563	40.4185981750488
1513.11938476563	40.5223541259766
1514.19323730469	40.6231994628906
1515.26672363281	40.8105049133301
1516.33972167969	40.841251373291
1517.41235351563	40.9999961853027
1518.48449707031	40.9880828857422
1519.55639648438	41.0315856933594
1520.62768554688	41.1881256103516
1521.69873046875	41.2487182617188
1522.76928710938	41.1482048034668
1523.83947753906	41.2993392944336
1524.90930175781	41.2936859130859
1525.97863769531	41.2932052612305
1527.04760742188	41.4230880737305
1528.11608886719	41.3515167236328
1529.18420410156	41.3996429443359
1530.251953125	41.381591796875
1531.31921386719	41.4158935546875
1532.38610839844	41.6131973266602
1533.45263671875	41.673755645752
1534.51867675781	41.8303565979004
1535.58435058594	41.9187698364258
1536.64965820313	41.8834266662598
1537.71447753906	42.0532875061035
1538.77893066406	42.2293586730957
1539.84301757813	42.3191680908203
1540.90661621094	42.4870491027832
1541.9697265625	42.6977119445801
1543.03259277344	42.7984199523926
1544.09497070313	42.9256019592285
1545.15686035156	43.153377532959
1546.21850585938	43.3033561706543
1547.27966308594	43.3522262573242
1548.34033203125	43.5045127868652
1549.40063476563	43.6471099853516
1550.46057128906	43.8170394897461
1551.52001953125	43.9208068847656
1552.5791015625	44.1175270080566
1553.63781738281	44.2359390258789
1554.69604492188	44.304256439209
1555.75378417969	44.2366676330566
1556.81127929688	44.3896522521973
1557.86828613281	44.6287307739258
1558.9248046875	44.5968551635742
1559.98095703125	44.6936645507813
1561.03674316406	44.8491172790527
1562.09204101563	44.9199409484863
1563.14697265625	45.0406227111816
1564.20153808594	45.2425193786621
1565.25561523438	45.4169807434082
1566.30932617188	45.6928253173828
1567.36254882813	45.8812370300293
1568.41540527344	46.1255950927734
1569.4677734375	46.2377662658691
1570.51977539063	46.5264205932617
1571.57141113281	46.7764701843262
1572.62255859375	47.0757331848145
1573.67333984375	47.2665138244629
1574.7236328125	47.593391418457
1575.77355957031	47.7092704772949
1576.82299804688	47.9550628662109
1577.8720703125	48.2497329711914
1578.92077636719	48.3208808898926
1579.96899414063	48.486629486084
1581.01684570313	48.7352294921875
1582.06420898438	48.8785514831543
1583.11120605469	49.1907806396484
1584.15771484375	49.2400398254395
1585.20385742188	49.5114669799805
1586.24951171875	49.8262519836426
1587.29479980469	49.8388938903809
1588.33972167969	50.2884292602539
1589.38415527344	50.4461975097656
1590.42810058594	50.6681251525879
1591.47180175781	51.0740814208984
1592.51489257813	51.4313125610352
1593.55773925781	51.7317886352539
1594.59997558594	51.9257469177246
1595.64196777344	52.4325942993164
1596.68334960938	52.7340927124023
1597.72448730469	53.0309181213379
1598.76513671875	53.5640144348145
1599.80529785156	53.8128128051758
1600.84509277344	54.2768592834473
1601.88452148438	54.7073936462402
1602.92346191406	54.872501373291
1603.9619140625	55.2650032043457
1605	55.6118927001953
1606.03771972656	55.9902877807617
1607.07495117188	56.2874755859375
1608.11169433594	56.5512313842773
1609.14807128906	56.997444152832
1610.18408203125	57.1856956481934
1611.21960449219	57.5385437011719
1612.25463867188	57.7260208129883
1613.28930664063	58.0767478942871
1614.32360839844	58.2012634277344
1615.357421875	58.7142868041992
1616.39074707031	58.8784866333008
1617.42370605469	59.0925064086914
1618.45629882813	59.4747886657715
1619.48840332031	59.6125144958496
1620.52001953125	59.8852996826172
1621.55126953125	60.1241607666016
1622.58215332031	60.5580596923828
1623.61254882813	60.6369361877441
1624.64245605469	60.909049987793
1625.67199707031	61.1250267028809
1626.70104980469	61.3993949890137
1627.72973632813	61.6172142028809
1628.75793457031	61.8145713806152
1629.78576660156	62.2132606506348
1630.81311035156	62.2969970703125
1631.84008789063	62.3123474121094
1632.86657714844	62.6777229309082
1633.89270019531	62.7358360290527
1634.91833496094	62.6790084838867
1635.94348144531	62.8127632141113
1636.96826171875	62.7656745910645
1637.99255371094	62.7545776367188
1639.01647949219	62.9807167053223
1640.03991699219	62.6624488830566
1641.06298828125	62.6926689147949
1642.08557128906	62.5225830078125
1643.10778808594	62.4570960998535
1644.12951660156	62.2964363098145
1645.15075683594	61.9504623413086
1646.17163085938	61.8571166992188
1647.19213867188	61.648494720459
1648.21203613281	61.2744674682617
1649.23156738281	61.2158393859863
1650.25073242188	60.8004417419434
1651.26940917969	60.6859664916992
1652.28759765625	60.3009338378906
1653.30541992188	60.1674919128418
1654.32275390625	59.8944129943848
1655.33972167969	59.5538749694824
1656.35620117188	59.0987243652344
1657.37231445313	58.8163566589355
1658.38793945313	58.5515556335449
1659.40307617188	58.3319549560547
1660.41772460938	58.0714569091797
1661.43212890625	57.7387161254883
1662.44592285156	57.3283996582031
1663.45935058594	57.3051948547363
1664.47229003906	56.8944435119629
1665.48486328125	56.5878677368164
1666.49694824219	56.3851203918457
1667.50854492188	55.9452590942383
1668.51977539063	55.7091407775879
1669.53051757813	55.260425567627
1670.54089355469	54.9176025390625
1671.55078125	54.6047706604004
1672.56018066406	54.1744995117188
1673.56909179688	53.7389526367188
1674.57763671875	53.4587173461914
1675.58581542969	52.9388732910156
1676.59350585938	52.4487648010254
1677.60070800781	51.976203918457
1678.607421875	51.4471397399902
1679.61376953125	50.9247970581055
1680.61962890625	50.6399765014648
1681.62512207031	50.0731353759766
1682.63012695313	49.5954895019531
1683.63464355469	49.124584197998
1684.638671875	48.6287651062012
1685.64233398438	48.136604309082
1686.64562988281	47.7973022460938
1687.64831542969	47.2863578796387
1688.65063476563	46.9569549560547
1689.65246582031	46.4360122680664
1690.65393066406	45.9678039550781
1691.65490722656	45.677188873291
1692.65539550781	45.2745170593262
1693.65551757813	44.8284873962402
1694.65502929688	44.5491142272949
1695.654296875	44.1066131591797
1696.65295410156	43.8388595581055
1697.65124511719	43.364875793457
1698.64904785156	43.0179443359375
1699.646484375	42.7612686157227
1700.64331054688	42.3191184997559
1701.63977050781	42.048641204834
1702.63586425781	41.5739440917969
1703.63134765625	41.3971633911133
1704.62646484375	40.8806571960449
1705.62121582031	40.535327911377
1706.61535644531	40.1401481628418
1707.60913085938	39.7462425231934
1708.60241699219	39.3959007263184
1709.59521484375	39.0747947692871
1710.58764648438	38.7179908752441
1711.57958984375	38.2210311889648
1712.57104492188	37.9360504150391
1713.56213378906	37.5299987792969
1714.552734375	37.2212829589844
1715.54284667969	36.9120178222656
1716.53247070313	36.4628601074219
1717.52160644531	36.125072479248
1718.51037597656	35.7088928222656
1719.49865722656	35.2918891906738
1720.48657226563	35.1305847167969
1721.47387695313	34.7085227966309
1722.46081542969	34.4688949584961
1723.447265625	34.0994758605957
1724.43334960938	33.9194030761719
1725.41882324219	33.6680946350098
1726.40393066406	33.3939781188965
1727.38854980469	33.0452270507813
1728.37268066406	32.8112945556641
1729.3564453125	32.6398239135742
1730.33972167969	32.4199485778809
1731.32250976563	32.1846923828125
1732.30480957031	31.9234943389893
1733.28674316406	31.6638278961182
1734.26806640625	31.6610260009766
1735.2490234375	31.3130912780762
1736.2294921875	31.1447410583496
1737.20959472656	31.0615615844727
1738.18908691406	30.8014049530029
1739.16821289063	30.6537399291992
1740.14685058594	30.4064083099365
1741.125	30.2432613372803
1742.10266113281	30.121675491333
1743.07995605469	29.8665981292725
1744.05676269531	29.7753429412842
1745.03308105469	29.5480537414551
1746.00891113281	29.4193630218506
1746.98425292969	29.1255111694336
1747.95910644531	28.9815216064453
1748.93359375	28.7714710235596
1749.90759277344	28.6476745605469
1750.88110351563	28.3575115203857
1751.85412597656	28.1594219207764
1752.82678222656	27.9703769683838
1753.798828125	27.8092975616455
1754.7705078125	27.5855808258057
1755.74169921875	27.3698596954346
1756.71240234375	27.2688426971436
1757.6826171875	27.1018295288086
1758.65246582031	26.8935394287109
1759.62170410156	26.6986904144287
1760.59057617188	26.5720195770264
1761.55895996094	26.4654884338379
1762.52673339844	26.2253971099854
1763.49426269531	26.1333255767822
1764.46118164063	26.07497215271
1765.42761230469	25.9398899078369
1766.39367675781	25.8157920837402
1767.35913085938	25.6574306488037
1768.32421875	25.5653343200684
1769.28881835938	25.4650592803955
1770.2529296875	25.3292598724365
1771.21655273438	25.2622928619385
1772.17980957031	25.1673126220703
1773.14245605469	25.1389274597168
1774.10461425781	25.0246543884277
1775.06640625	25.0323848724365
1776.02770996094	24.903621673584
1776.98852539063	24.7942371368408
1777.94873046875	24.6866817474365
1778.90856933594	24.6290855407715
1779.86804199219	24.5708389282227
1780.82690429688	24.4263172149658
1781.78527832031	24.211368560791
1782.7431640625	24.0817623138428
1783.70068359375	24.0183086395264
1784.65771484375	23.8456439971924
1785.61413574219	23.7961444854736
1786.57019042969	23.6281604766846
1787.52575683594	23.5559387207031
1788.48083496094	23.3580188751221
1789.43530273438	23.3230571746826
1790.38940429688	23.1631832122803
1791.34301757813	23.0240135192871
1792.29626464844	22.9477863311768
1793.24890136719	22.8480014801025
1794.20104980469	22.7151679992676
1795.15270996094	22.6659297943115
1796.10400390625	22.5308837890625
1797.0546875	22.4323673248291
1798.0048828125	22.397123336792
1798.95471191406	22.272855758667
1799.90393066406	22.2333526611328
1800.85278320313	22.1422538757324
1801.80102539063	22.1079730987549
1802.74890136719	22.1282424926758
1803.6962890625	22.0482234954834
1804.64306640625	22.0406837463379
1805.58947753906	22.0666656494141
1806.53540039063	21.9507274627686
1807.48071289063	21.8541412353516
1808.42565917969	21.9075489044189
1809.3701171875	21.8296947479248
1810.31396484375	21.8282356262207
1811.25744628906	21.7477989196777
1812.20043945313	21.6971054077148
1813.14294433594	21.6244163513184
1814.08483886719	21.6406841278076
1815.0263671875	21.6102390289307
1815.96740722656	21.4666233062744
1816.90783691406	21.4553737640381
1817.84790039063	21.4462394714355
1818.78747558594	21.2973976135254
1819.72644042969	21.2801856994629
1820.6650390625	21.1432933807373
1821.60314941406	21.195951461792
1822.54064941406	21.0731716156006
1823.47778320313	20.9255218505859
1824.41430664063	20.9629135131836
1825.35034179688	20.8749771118164
1826.28601074219	20.7997264862061
1827.22106933594	20.6881523132324
1828.15563964844	20.6217269897461
1829.08984375	20.5554828643799
1830.0234375	20.4779586791992
1830.95654296875	20.5062007904053
1831.88916015625	20.4005661010742
1832.8212890625	20.4254150390625
1833.7529296875	20.3186435699463
1834.68408203125	20.2930774688721
1835.61474609375	20.2519702911377
1836.54479980469	20.2155265808105
1837.47448730469	20.1694812774658
1838.40356445313	20.293586730957
1839.33227539063	20.2292327880859
1840.26037597656	20.1610126495361
1841.18811035156	20.2065811157227
1842.115234375	20.1660423278809
1843.04187011719	20.2317047119141
1843.96801757813	20.1866798400879
1844.89367675781	20.2515411376953
1845.81872558594	20.1838779449463
1846.74340820313	20.1638011932373
1847.66760253906	20.1270561218262
1848.59118652344	20.1204242706299
1849.51428222656	20.177267074585
1850.43701171875	20.0148029327393
1851.35913085938	19.9891128540039
1852.28076171875	19.9484405517578
1853.20190429688	19.9124526977539
1854.12243652344	19.8496971130371
1855.04260253906	19.8256645202637
1855.96215820313	19.8256092071533
1856.88122558594	19.7156505584717
1857.79992675781	19.6142082214355
1858.71801757813	19.5570850372314
1859.63549804688	19.5803394317627
1860.55261230469	19.5073108673096
1861.46923828125	19.3999099731445
1862.38525390625	19.3946075439453
1863.30078125	19.2864742279053
1864.2158203125	19.265474319458
1865.13037109375	19.2756099700928
1866.04443359375	19.2791061401367
1866.95788574219	19.2245616912842
1867.87084960938	19.2783622741699
1868.78332519531	19.2121829986572
1869.6953125	19.2567710876465
1870.60681152344	19.2615776062012
1871.51782226563	19.2963085174561
1872.42822265625	19.260871887207
1873.33813476563	19.3979587554932
1874.24755859375	19.3513298034668
1875.15649414063	19.3139514923096
1876.06481933594	19.3574104309082
1876.97277832031	19.3228206634521
1877.88012695313	19.3460350036621
1878.78698730469	19.31467628479
1879.69323730469	19.3098468780518
1880.59912109375	19.2503890991211
1881.50439453125	19.1844215393066
1882.4091796875	19.2744178771973
1883.3134765625	19.0815467834473
1884.21716308594	19.1116924285889
1885.12048339844	19.0944957733154
1886.02319335938	19.0139064788818
1886.92541503906	19.0274085998535
1887.82702636719	18.9593105316162
1888.72814941406	18.8881435394287
1889.62878417969	18.8522453308105
1890.52893066406	18.8050632476807
1891.42858886719	18.8055381774902
1892.32763671875	18.7628707885742
1893.22619628906	18.6822338104248
1894.12426757813	18.5943832397461
1895.02172851563	18.5147304534912
1895.91870117188	18.5980701446533
1896.81518554688	18.5351009368896
1897.71118164063	18.4620990753174
1898.60656738281	18.4598999023438
1899.50146484375	18.5281314849854
1900.39587402344	18.4348526000977
1901.28967285156	18.3937244415283
1902.18298339844	18.4128360748291
1903.07580566406	18.3566627502441
1903.96801757813	18.4195499420166
1904.85986328125	18.3722743988037
1905.7509765625	18.4138698577881
1906.64172363281	18.4356555938721
1907.53186035156	18.4997501373291
1908.42150878906	18.5133094787598
1909.31066894531	18.575080871582
1910.19921875	18.5402317047119
1911.08728027344	18.4739379882813
1911.97473144531	18.6091365814209
1912.86181640625	18.5738391876221
1913.74816894531	18.5892200469971
1914.63415527344	18.4990463256836
1915.51953125	18.5612049102783
1916.40441894531	18.5252151489258
1917.28869628906	18.5014572143555
1918.17260742188	18.5232009887695
1919.05578613281	18.5079689025879
1919.93859863281	18.4931716918945
1920.82080078125	18.4255809783936
1921.70239257813	18.3813896179199
1922.58349609375	18.4312114715576
1923.46411132813	18.3100414276123
1924.34423828125	18.2769718170166
1925.22375488281	18.2234783172607
1926.10278320313	18.2153873443604
1926.98120117188	18.1289176940918
1927.85913085938	18.0412940979004
1928.73645019531	18.025899887085
1929.61328125	17.9698371887207
1930.48962402344	17.9106693267822
1931.36535644531	17.8741149902344
1932.24060058594	17.8201580047607
1933.11535644531	17.8214092254639
1933.98950195313	17.7198638916016
1934.86303710938	17.8010196685791
1935.73608398438	17.776948928833
1936.60864257813	17.7881145477295
1937.48059082031	17.8237571716309
1938.35205078125	17.7758655548096
1939.22302246094	17.7760238647461
1940.09338378906	17.8141384124756
1940.96313476563	17.9061374664307
1941.83239746094	17.8886890411377
1942.701171875	17.9443378448486
1943.5693359375	17.9452342987061
1944.43701171875	17.9476852416992
1945.30407714844	17.955451965332
1946.17065429688	18.0083332061768
1947.03662109375	17.9738788604736
1947.90209960938	18.0675277709961
1948.76696777344	18.0733623504639
1949.63134765625	18.0893955230713
1950.4951171875	18.1501865386963
1951.3583984375	18.0674266815186
1952.22106933594	18.038703918457
1953.08325195313	18.1017665863037
1953.94482421875	18.0240154266357
1954.80590820313	17.9582042694092
1955.66650390625	18.0457344055176
1956.5263671875	17.9647922515869
1957.38586425781	17.9813098907471
1958.24462890625	17.888521194458
1959.10302734375	17.9297065734863
1959.96069335938	17.8330631256104
1960.81799316406	17.770170211792
1961.67456054688	17.7946739196777
1962.53063964844	17.6774234771729
1963.38623046875	17.6280040740967
1964.2412109375	17.6692047119141
1965.09558105469	17.6112880706787
1965.94946289063	17.568489074707
1966.80285644531	17.531909942627
1967.65563964844	17.4672050476074
1968.5078125	17.541675567627
1969.35949707031	17.4941234588623
1970.21057128906	17.5295963287354
1971.06103515625	17.4730739593506
1971.91101074219	17.5304679870605
1972.76049804688	17.4723529815674
1973.60925292969	17.5092163085938
1974.45764160156	17.4924411773682
1975.30529785156	17.6458969116211
1976.15246582031	17.6049957275391
1976.99914550781	17.7512168884277
1977.84521484375	17.7730312347412
1978.69067382813	17.9001502990723
1979.53552246094	17.857048034668
1980.3798828125	17.8865528106689
1981.22375488281	17.9322280883789
1982.06701660156	17.911979675293
1982.90966796875	17.9332389831543
1983.75170898438	17.9857234954834
1984.59326171875	17.9749164581299
1985.43420410156	17.9382648468018
1986.27465820313	17.9930629730225
1987.11450195313	17.8608570098877
1987.95373535156	17.9610958099365
1988.79248046875	17.953426361084
1989.63061523438	17.9232482910156
1990.46813964844	17.8327178955078
1991.30517578125	17.795726776123
1992.1416015625	17.7907009124756
1992.9775390625	17.8359317779541
1993.81274414063	17.6907043457031
1994.6474609375	17.6590328216553
1995.48168945313	17.5824508666992
1996.31518554688	17.548246383667
1997.14819335938	17.6487922668457
1997.98071289063	17.554292678833
1998.8125	17.4988174438477
1999.64379882813	17.5230770111084
2000.47448730469	17.5172882080078
2001.3046875	17.4133434295654
2002.13427734375	17.491678237915
2002.96325683594	17.4908638000488
2003.79162597656	17.5303421020508
2004.61950683594	17.5866146087646
2005.44677734375	17.5926361083984
2006.2734375	17.7418994903564
2007.09948730469	17.6366653442383
2007.92504882813	17.8066883087158
2008.75	17.817569732666
2009.57434082031	17.8084888458252
2010.39819335938	17.8166618347168
2011.22131347656	17.8573188781738
2012.0439453125	17.8134841918945
2012.86608886719	17.9416809082031
2013.6875	17.9949398040771
2014.50842285156	17.9381542205811
2015.32873535156	17.9570941925049
2016.1484375	17.9917602539063
2016.96752929688	18.0583324432373
2017.7861328125	18.0033149719238
2018.60412597656	18.012975692749
2019.42150878906	18.0023651123047
2020.23828125	18.0729198455811
2021.05444335938	18.0938014984131
2021.8701171875	18.0546855926514
2022.68518066406	17.9605350494385
2023.49963378906	18.000358581543
2024.3134765625	17.9024658203125
2025.12683105469	17.9192237854004
2025.939453125	17.9423961639404
2026.75158691406	17.8866939544678
2027.56311035156	17.7675857543945
2028.3740234375	17.7905025482178
2029.18432617188	17.8141269683838
2029.994140625	17.8043365478516
2030.80322265625	17.7911052703857
2031.61181640625	17.7210235595703
2032.41979980469	17.6875858306885
2033.22717285156	17.6442546844482
2034.03393554688	17.5979175567627
2034.84008789063	17.601806640625
2035.64575195313	17.5547332763672
2036.45080566406	17.5200309753418
2037.25512695313	17.4926624298096
2038.05895996094	17.4124031066895
2038.86218261719	17.4001483917236
2039.66479492188	17.4403343200684
2040.466796875	17.4276237487793
2041.26831054688	17.36403465271
2042.06909179688	17.4493885040283
2042.86938476563	17.4210109710693
2043.6689453125	17.3532066345215
2044.46801757813	17.4985904693604
2045.26647949219	17.5234718322754
2046.06433105469	17.5218505859375
2046.86145019531	17.4867649078369
2047.65808105469	17.5005970001221
2048.4541015625	17.5546264648438
2049.24951171875	17.5481643676758
2050.04443359375	17.5567226409912
2050.83862304688	17.6018218994141
2051.63232421875	17.5921363830566
2052.42529296875	17.6217861175537
2053.2177734375	17.5959053039551
2054.00952148438	17.6139984130859
2054.80078125	17.7187385559082
2055.59130859375	17.7100200653076
2056.38134765625	17.774772644043
2057.17065429688	17.7672252655029
2057.95947265625	17.695650100708
2058.74755859375	17.7126731872559
2059.53515625	17.711368560791
2060.32202148438	17.698221206665
2061.1083984375	17.5565910339355
2061.89428710938	17.5942783355713
2062.67919921875	17.4804019927979
2063.4638671875	17.5248374938965
2064.24780273438	17.4736766815186
2065.03100585938	17.4378452301025
2065.81372070313	17.3628673553467
2066.595703125	17.3285961151123
2067.37719726563	17.2835826873779
2068.15795898438	17.214298248291
2068.93823242188	17.2016220092773
2069.7177734375	17.0300769805908
2070.49682617188	17.0488376617432
2071.27514648438	17.0337543487549
2072.05297851563	16.9070320129395
2072.830078125	16.9327735900879
2073.60668945313	16.8461246490479
2074.38256835938	16.7984466552734
2075.15795898438	16.7844181060791
2075.9326171875	16.6920032501221
2076.70654296875	16.6519432067871
2077.47998046875	16.6193523406982
2078.25268554688	16.5710391998291
2079.02490234375	16.5810394287109
2079.79663085938	16.63840675354
2080.5673828125	16.5229797363281
2081.337890625	16.5859985351563
2082.107421875	16.6171455383301
2082.87670898438	16.5527687072754
2083.64501953125	16.554573059082
2084.41284179688	16.648946762085
2085.18017578125	16.6251678466797
2085.94677734375	16.6253623962402
2086.71264648438	16.6947078704834
2087.47802734375	16.6471576690674
2088.24267578125	16.6753673553467
2089.0068359375	16.6576862335205
2089.77026367188	16.6842765808105
2090.53295898438	16.6507911682129
2091.29516601563	16.696496963501
2092.056640625	16.6851654052734
2092.81762695313	16.6525897979736
2093.57788085938	16.5923748016357
2094.33764648438	16.5757942199707
2095.0966796875	16.5029888153076
2095.85498046875	16.4050788879395
2096.61279296875	16.425760269165
2097.36987304688	16.3492679595947
2098.12646484375	16.2604122161865
2098.88232421875	16.1660499572754
2099.63745117188	16.1743640899658
2100.39208984375	16.0166549682617
2101.14624023438	15.9912776947021
2101.8994140625	15.8857660293579
2102.65209960938	15.8505935668945
2103.404296875	15.7276306152344
2104.15551757813	15.6256904602051
2104.90649414063	15.6452169418335
2105.65649414063	15.5436458587646
2106.40600585938	15.4013719558716
2107.15502929688	15.4462690353394
2107.90307617188	15.3642320632935
2108.65063476563	15.2838048934937
2109.39770507813	15.2520914077759
2110.14404296875	15.2953290939331
2110.8896484375	15.2364530563354
2111.63452148438	15.1937274932861
2112.37890625	15.262734413147
2113.12280273438	15.2545528411865
2113.86572265625	15.271879196167
2114.60815429688	15.1895027160645
2115.35009765625	15.2846260070801
2116.09106445313	15.3351793289185
2116.83154296875	15.3389511108398
2117.57153320313	15.3109455108643
2118.31079101563	15.3668260574341
2119.04931640625	15.2964868545532
2119.787109375	15.284462928772
2120.5244140625	15.30162525177
2121.26098632813	15.2431468963623
2121.9970703125	15.1946868896484
2122.732421875	15.1289358139038
2123.46704101563	15.0703239440918
2124.20092773438	15.1032600402832
2124.93432617188	15.0714645385742
2125.6669921875	15.0036430358887
2126.39916992188	14.840461730957
2127.13037109375	14.8267736434937
2127.86108398438	14.8234071731567
2128.59130859375	14.7782135009766
2129.32080078125	14.6245546340942
2130.04956054688	14.6422681808472
2130.77758789063	14.4963731765747
2131.50512695313	14.4514646530151
2132.23193359375	14.4260225296021
2132.9580078125	14.343713760376
2133.68334960938	14.2398920059204
2134.408203125	14.2160291671753
2135.13232421875	14.1412553787231
2135.85595703125	14.0975475311279
2136.57885742188	14.0040855407715
2137.30102539063	13.9477319717407
2138.0224609375	13.8662157058716
2138.74340820313	13.7872924804688
2139.46337890625	13.8306303024292
2140.18310546875	13.8031454086304
2140.90185546875	13.6699066162109
2141.6201171875	13.6754951477051
2142.33764648438	13.6321744918823
2143.05444335938	13.6341161727905
2143.77075195313	13.6547136306763
2144.48608398438	13.5766716003418
2145.201171875	13.6062345504761
2145.91528320313	13.510157585144
2146.62890625	13.529767036438
2147.34155273438	13.5525493621826
2148.05395507813	13.5299291610718
2148.76538085938	13.5262403488159
2149.47631835938	13.5159893035889
2150.18627929688	13.4583129882813
2150.89599609375	13.4983787536621
2151.60473632813	13.4810428619385
2152.31298828125	13.4169492721558
2153.02026367188	13.4302520751953
2153.72729492188	13.3850936889648
2154.43334960938	13.3603677749634
2155.138671875	13.3463554382324
2155.84350585938	13.3189134597778
2156.54760742188	13.3197555541992
2157.25122070313	13.2839794158936
2157.95385742188	13.2635622024536
2158.65600585938	13.272442817688
2159.357421875	13.1899213790894
2160.05810546875	13.179220199585
2160.75805664063	13.1851425170898
2161.45751953125	13.0878009796143
2162.15600585938	12.9967470169067
2162.85400390625	13.0322332382202
2163.55151367188	12.9592161178589
2164.248046875	12.9091768264771
2164.94409179688	12.8750324249268
2165.63916015625	12.8102035522461
2166.33374023438	12.7386960983276
2167.02783203125	12.6686029434204
2167.72094726563	12.5778255462646
2168.41357421875	12.5316877365112
2169.10522460938	12.4670791625977
2169.79638671875	12.4132385253906
2170.48706054688	12.3145885467529
2171.1767578125	12.2879552841187
2171.86572265625	12.1111440658569
2172.55419921875	12.0981950759888
2173.24194335938	11.9992609024048
2173.92895507813	11.8603239059448
2174.615234375	11.8756074905396
2175.30078125	11.8613119125366
2175.98583984375	11.7867908477783
2176.67016601563	11.6907415390015
2177.35375976563	11.6647443771362
2178.03662109375	11.6819562911987
2178.71875	11.6618604660034
2179.40014648438	11.6195020675659
2180.08081054688	11.6359672546387
2180.76098632813	11.5945529937744
2181.4404296875	11.6092853546143
2182.119140625	11.6024904251099
2182.79711914063	11.6041107177734
2183.47436523438	11.5799570083618
2184.15087890625	11.5974321365356
2184.82690429688	11.5762310028076
2185.501953125	11.5458288192749
2186.17651367188	11.5861396789551
2186.85034179688	11.6205282211304
2187.5234375	11.5371932983398
2188.19580078125	11.5440006256104
2188.86743164063	11.5028285980225
2189.53833007813	11.4822664260864
2190.20874023438	11.446759223938
2190.87817382813	11.3270950317383
2191.54711914063	11.374659538269
2192.21533203125	11.3961048126221
2192.8828125	11.2847442626953
2193.54956054688	11.1720514297485
2194.21557617188	11.1565275192261
2194.880859375	11.1354990005493
2195.54541015625	11.039080619812
2196.20947265625	10.9762878417969
2196.87255859375	10.9516658782959
2197.53515625	10.8595514297485
2198.19677734375	10.8021125793457
2198.85791015625	10.6628456115723
2199.51831054688	10.6065263748169
2200.17797851563	10.5449104309082
2200.8369140625	10.4574508666992
2201.4951171875	10.4084949493408
2202.15258789063	10.3128910064697
2202.80932617188	10.2909069061279
2203.46533203125	10.2144889831543
2204.12060546875	10.1370048522949
2204.775390625	10.1380138397217
2205.42919921875	10.0938243865967
2206.08251953125	10.0935583114624
2206.73486328125	10.0731830596924
2207.38671875	10.0357036590576
2208.03759765625	10.0162944793701
2208.68798828125	10.0071859359741
2209.33764648438	9.96258068084717
2209.98657226563	9.95797061920166
2210.63452148438	9.98912143707275
2211.28198242188	9.9779634475708
2211.9287109375	9.92268085479736
2212.57470703125	9.97931957244873
2213.21997070313	9.99513244628906
2213.86450195313	9.98596954345703
2214.50830078125	9.97957515716553
2215.1513671875	10.0065183639526
2215.79370117188	9.90486431121826
2216.43530273438	9.88427066802979
2217.076171875	9.90563678741455
2217.71630859375	9.79218101501465
2218.35571289063	9.77480506896973
2218.99462890625	9.75259876251221
2219.63256835938	9.69111824035645
2220.26977539063	9.5961389541626
2220.90625	9.61286926269531
2221.5419921875	9.55657958984375
2222.17700195313	9.48324298858643
2222.81127929688	9.43294620513916
2223.44482421875	9.37854480743408
2224.07763671875	9.31901359558105
2224.70971679688	9.24470329284668
2225.34106445313	9.14033603668213
2225.9716796875	9.09818458557129
2226.6015625	9.08270645141602
2227.23071289063	8.97203540802002
2227.85913085938	8.94376182556152
2228.48681640625	8.89178085327148
2229.11376953125	8.85351371765137
2229.73999023438	8.82311630249023
2230.36547851563	8.74041938781738
2230.990234375	8.70612335205078
2231.61401367188	8.66694927215576
2232.2373046875	8.6331033706665
2232.85986328125	8.5581111907959
2233.4814453125	8.53517436981201
2234.1025390625	8.47797107696533
2234.72265625	8.52453231811523
2235.34228515625	8.42430400848389
2235.9609375	8.40843772888184
2236.57885742188	8.37796688079834
2237.1962890625	8.38306713104248
2237.81274414063	8.31592178344727
2238.42846679688	8.32356071472168
2239.04345703125	8.3601770401001
2239.65771484375	8.33243942260742
2240.27124023438	8.33033657073975
2240.88403320313	8.31154251098633
2241.49584960938	8.34768962860107
2242.10717773438	8.29728698730469
2242.71752929688	8.33731079101563
2243.32739257813	8.29431533813477
2243.93627929688	8.30041217803955
2244.54443359375	8.30187702178955
2245.15209960938	8.24517059326172
2245.7587890625	8.20309257507324
2246.36474609375	8.21636962890625
2246.9697265625	8.17836570739746
2247.57421875	8.13620662689209
2248.17797851563	8.16029930114746
2248.78076171875	8.13486385345459
2249.38305664063	8.09160137176514
2249.984375	8.11027240753174
2250.5849609375	8.05171966552734
2251.18481445313	8.00991439819336
2251.78393554688	7.88689947128296
2252.38232421875	7.90137338638306
2252.97973632813	7.81340217590332
2253.57666015625	7.81983041763306
2254.17260742188	7.77292251586914
2254.76782226563	7.73348665237427
2255.3623046875	7.66681241989136
2255.9560546875	7.70921993255615
2256.54907226563	7.62665748596191
2257.14135742188	7.58320379257202
2257.73266601563	7.48624753952026
2258.32348632813	7.41543769836426
2258.91333007813	7.41262435913086
2259.50244140625	7.34978294372559
2260.09057617188	7.34251832962036
2260.67822265625	7.24006462097168
2261.26513671875	7.26474666595459
2261.85107421875	7.21709632873535
2262.43627929688	7.16133165359497
2263.02075195313	7.1380820274353
2263.6044921875	7.08354187011719
2264.18725585938	7.03261089324951
2264.76953125	6.99936580657959
2265.35083007813	7.01174354553223
2265.93139648438	7.00612354278564
2266.51123046875	6.97361087799072
2267.09033203125	6.91416645050049
2267.66845703125	6.90327119827271
2268.24584960938	6.9169340133667
2268.82250976563	6.86889410018921
2269.3984375	6.92701864242554
2269.9736328125	6.95038270950317
2270.5478515625	6.98213720321655
2271.12133789063	6.95604133605957
2271.69409179688	7.01847076416016
2272.26611328125	7.01280736923218
2272.83740234375	6.94945526123047
2273.40771484375	6.91254234313965
2273.97729492188	6.89449024200439
2274.54614257813	6.86513614654541
2275.11401367188	6.86070251464844
2275.68139648438	6.82316493988037
2276.24780273438	6.78559589385986
2276.8134765625	6.72407388687134
2277.37817382813	6.72456502914429
2277.9423828125	6.71085023880005
2278.50561523438	6.71449136734009
2279.06811523438	6.73050832748413
2279.62963867188	6.72388362884521
2280.19067382813	6.67324733734131
2280.75073242188	6.63232183456421
2281.31005859375	6.69315433502197
2281.86840820313	6.6603798866272
2282.42602539063	6.63628768920898
2282.98291015625	6.61322832107544
2283.5390625	6.56479692459106
2284.09448242188	6.57127952575684
2284.64892578125	6.54049777984619
2285.20263671875	6.54459142684937
2285.75537109375	6.48917102813721
2286.3076171875	6.45619964599609
2286.85888671875	6.40255117416382
2287.40942382813	6.3703088760376
2287.958984375	6.36373853683472
2288.5078125	6.34417343139648
2289.05590820313	6.29383993148804
2289.60302734375	6.25911140441895
2290.14965820313	6.16120576858521
2290.6953125	6.13860607147217
2291.23999023438	6.10881471633911
2291.78393554688	6.1007833480835
2292.3271484375	6.01993036270142
2292.86962890625	6.04986953735352
2293.4111328125	5.96840047836304
2293.95190429688	5.97652101516724
2294.49194335938	5.94499158859253
2295.03100585938	5.88015747070313
2295.5693359375	5.90475940704346
2296.10693359375	5.86809778213501
2296.6435546875	5.85059642791748
2297.17944335938	5.83628225326538
2297.71459960938	5.8176851272583
2298.24877929688	5.81801700592041
2298.7822265625	5.75694847106934
2299.31469726563	5.77781581878662
2299.8466796875	5.77011442184448
2300.37744140625	5.76293611526489
2300.90771484375	5.72848033905029
2301.43701171875	5.80525684356689
2301.96557617188	5.76195955276489
2302.4931640625	5.75930976867676
2303.02001953125	5.77459287643433
2303.54614257813	5.78908491134644
2304.0712890625	5.77652025222778
2304.595703125	5.70604419708252
2305.119140625	5.77227163314819
2305.64184570313	5.77684926986694
2306.16381835938	5.73607301712036
2306.68481445313	5.7427806854248
2307.205078125	5.70276689529419
2307.72436523438	5.74761295318604
2308.24291992188	5.74357748031616
2308.7607421875	5.755126953125
2309.27758789063	5.67147541046143
2309.79370117188	5.67573976516724
2310.30883789063	5.72279977798462
2310.8232421875	5.69557857513428
2311.3369140625	5.68772745132446
2311.849609375	5.6316385269165
2312.361328125	5.61916971206665
2312.87255859375	5.62799310684204
2313.38256835938	5.59231185913086
2313.89208984375	5.61300182342529
2314.40063476563	5.55676698684692
2314.908203125	5.53073263168335
2315.4150390625	5.51305437088013
2315.92114257813	5.45292901992798
2316.42626953125	5.45629024505615
2316.9306640625	5.40069150924683
2317.43408203125	5.36858940124512
2317.93676757813	5.35784149169922
2318.4384765625	5.3400444984436
2318.939453125	5.27022886276245
2319.439453125	5.2382926940918
2319.93872070313	5.23045206069946
2320.43701171875	5.18952417373657
2320.9345703125	5.17243480682373
2321.43139648438	5.13416576385498
2321.92724609375	5.09966611862183
2322.42211914063	5.04096984863281
2322.91625976563	5.07703685760498
2323.40966796875	5.03322839736938
2323.90209960938	5.00733232498169
2324.3935546875	5.00752067565918
2324.88427734375	5.00063323974609
2325.37426757813	4.9681568145752
2325.86303710938	4.96233463287354
2326.35131835938	5.00525426864624
2326.83862304688	4.92124700546265
2327.32495117188	4.96635627746582
2327.810546875	4.99813890457153
2328.29541015625	5.00212383270264
2328.77905273438	5.02220392227173
2329.26220703125	4.98498439788818
2329.74438476563	5.01872062683105
2330.2255859375	5.00058269500732
2330.7060546875	5.00838994979858
2331.185546875	5.00253105163574
2331.6640625	4.97451972961426
2332.14184570313	5.01760005950928
2332.61889648438	5.01145935058594
2333.09497070313	4.98615026473999
2333.57006835938	4.98655939102173
2334.04443359375	4.9899787902832
2334.51782226563	4.96791553497314
2334.99047851563	4.94528913497925
2335.46215820313	4.90564107894897
2335.93310546875	4.92795324325562
2336.40307617188	4.88579607009888
2336.8720703125	4.86693716049194
2337.34033203125	4.8499870300293
2337.8076171875	4.84620714187622
2338.27416992188	4.76933097839355
2338.73974609375	4.78392934799194
2339.20458984375	4.73996877670288
2339.66845703125	4.73118305206299
2340.13134765625	4.68854188919067
2340.59350585938	4.6819281578064
2341.0546875	4.66319274902344
2341.51489257813	4.620201587677
2341.97436523438	4.58874940872192
2342.43286132813	4.55975532531738
2342.890625	4.52246618270874
2343.34741210938	4.51245546340942
2343.80322265625	4.48891735076904
2344.25830078125	4.46618556976318
2344.71240234375	4.4823694229126
2345.16577148438	4.44111013412476
2345.61791992188	4.49984550476074
2346.06958007813	4.52572441101074
2346.52001953125	4.56157636642456
2346.9697265625	4.6245551109314
2347.41845703125	4.69670724868774
2347.86645507813	4.7988018989563
2348.3134765625	4.850013256073
2348.75952148438	4.9826922416687
2349.20483398438	5.0675253868103
2349.64916992188	5.12829732894897
2350.09252929688	5.25842618942261
2350.53515625	5.31403207778931
2350.97680664063	5.39492082595825
2351.41748046875	5.46531343460083
2351.857421875	5.47078227996826
2352.29638671875	5.52930164337158
2352.734375	5.52673101425171
2353.17138671875	5.50108766555786
2353.60766601563	5.46346807479858
2354.04296875	5.42665719985962
2354.4775390625	5.33695697784424
2354.91088867188	5.2814245223999
2355.34350585938	5.17100524902344
2355.775390625	5.11648750305176
2356.2060546875	4.99116897583008
2356.63598632813	4.84848403930664
2357.06494140625	4.74668121337891
2357.4931640625	4.6088342666626
2357.92041015625	4.54146766662598
2358.3466796875	4.45898818969727
2358.77197265625	4.37337684631348
2359.1962890625	4.29552698135376
2359.61987304688	4.19136476516724
2360.04248046875	4.14217758178711
2360.46411132813	4.09351348876953
2360.88500976563	4.02552270889282
2361.30493164063	4.02936792373657
2361.72387695313	3.99068379402161
