# Supplementary material for: Optics miniaturization strategy for demanding Raman spectroscopy applications
Source: Nat Commun. 2024 Apr 8;15:3049. doi: 10.1038/s41467-024-47044-7 (PMC11001912; doi:10.1038/s41467-024-47044-7)
Supplement: Supplementary file 6 — Source Data [file 41467_2024_47044_MOESM6_ESM.zip › Source Data/NCOMMS-23-34016B s3/S3 pHCA, Glucose, Salts/calibraiton/Glucose standards 23.08.17/Glucose_0_05per_1.csv]

347.42919921875	76.6920318603516
348.892913818359	76.8366622924805
350.356079101563	77.1763610839844
351.818634033203	77.400276184082
353.280670166016	77.6880798339844
354.742095947266	77.9799346923828
356.202972412109	78.2170257568359
357.663299560547	78.5380783081055
359.123046875	78.7026214599609
360.582244873047	78.8870697021484
362.040863037109	79.2369155883789
363.498931884766	79.2244567871094
364.956451416016	79.3121948242188
366.413391113281	79.5988464355469
367.869750976563	79.6291580200195
369.325592041016	79.7871246337891
370.780853271484	79.722785949707
372.235565185547	79.9398651123047
373.689727783203	79.9177017211914
375.143310546875	80.1222763061523
376.596343994141	80.1059722900391
378.048828125	80.1694641113281
379.500762939453	80.2169723510742
380.9521484375	80.3421173095703
382.402954101563	80.4875183105469
383.853240966797	80.5225448608398
385.302947998047	80.6201629638672
386.752136230469	80.8173904418945
388.200744628906	80.8871078491211
389.648803710938	81.0882034301758
391.096343994141	81.1766204833984
392.543304443359	81.2580261230469
393.989715576172	81.6394729614258
395.435607910156	81.788444519043
396.880920410156	81.9989624023438
398.325714111328	82.0331726074219
399.769927978516	82.3639984130859
401.213623046875	82.5890426635742
402.656768798828	82.8066558837891
404.099395751953	82.9699172973633
405.541442871094	83.2554244995117
406.982971191406	83.3470077514648
408.423950195313	83.4878234863281
409.864379882813	83.6887741088867
411.304290771484	83.7525100708008
412.743621826172	83.9633407592773
414.182434082031	84.2889556884766
415.620727539063	84.3824081420898
417.058471679688	84.3852386474609
418.495666503906	84.4143371582031
419.932342529297	84.4720306396484
421.368469238281	84.6775131225586
422.804077148438	84.6375885009766
424.239135742188	84.5378265380859
425.673645019531	84.4443130493164
427.107635498047	84.608757019043
428.541107177734	84.4872970581055
429.974029541016	84.4795684814453
431.406433105469	84.4386367797852
432.838287353516	84.4085922241211
434.269622802734	84.1897277832031
435.700408935547	84.2875900268555
437.130706787109	84.1127166748047
438.560455322266	83.9336395263672
439.989654541016	83.9157791137695
441.418334960938	83.8810577392578
442.846496582031	83.5011215209961
444.274139404297	83.7225799560547
445.701263427734	83.5559158325195
447.127838134766	83.4065933227539
448.553894042969	83.3743438720703
449.979431152344	83.3553237915039
451.404449462891	83.1455688476563
452.828918457031	82.9387588500977
454.252899169922	83.0290832519531
455.676330566406	82.7148818969727
457.099273681641	82.8294906616211
458.521667480469	82.6370315551758
459.943542480469	82.8497848510742
461.364929199219	82.5470352172852
462.785766601563	82.6611022949219
464.206085205078	82.5760116577148
465.625885009766	82.2668609619141
467.045196533203	82.6244354248047
468.463958740234	82.3269729614258
469.882202148438	82.4418716430664
471.299957275391	82.544921875
472.717193603516	82.4303588867188
474.133911132813	82.2850189208984
475.550109863281	82.514045715332
476.965789794922	82.3416366577148
478.380950927734	82.6030044555664
479.795623779297	82.6230010986328
481.209777832031	82.6317749023438
482.623413085938	82.6527633666992
484.036529541016	82.8832931518555
485.449157714844	82.8982696533203
486.861267089844	83.0815353393555
488.272857666016	82.9575347900391
489.683959960938	83.0010223388672
491.094543457031	83.0470428466797
492.504608154297	83.0816497802734
493.914184570313	83.1214904785156
495.3232421875	83.1421890258789
496.731811523438	82.9485015869141
498.139862060547	82.844841003418
499.547393798828	82.8539886474609
500.954467773438	82.6757278442383
502.360992431641	82.4547653198242
503.767028808594	82.17041015625
505.172576904297	82.253173828125
506.577606201172	81.9288864135742
507.982147216797	81.9043960571289
509.386169433594	81.5025024414063
510.789703369141	81.5246734619141
512.192749023438	81.3452301025391
513.595275878906	81.1805267333984
514.997314453125	80.8709259033203
516.398803710938	80.9353256225586
517.799865722656	80.4546127319336
519.200378417969	80.5901947021484
520.600463867188	80.1567611694336
522	79.9569931030273
523.399047851563	79.8965530395508
524.797607421875	79.5869674682617
526.195678710938	79.4091720581055
527.59326171875	79.2026519775391
528.990295410156	78.9388275146484
530.386901855469	78.606315612793
531.782958984375	78.5339508056641
533.178588867188	78.4680023193359
534.573669433594	78.1671371459961
535.968322753906	77.9470138549805
537.362426757813	77.8717193603516
538.756042480469	77.72021484375
540.149230957031	77.4151306152344
541.541870117188	77.2878570556641
542.934020996094	77.2346954345703
544.32568359375	77.068489074707
545.716918945313	76.983757019043
547.107604980469	76.6976623535156
548.497802734375	76.6409683227539
549.887573242188	76.5765838623047
551.276794433594	76.3581390380859
552.66552734375	76.2139892578125
554.053833007813	76.1840362548828
555.441650390625	76.1091766357422
556.828918457031	75.9202117919922
558.215759277344	75.8548583984375
559.602111816406	75.7442321777344
560.987976074219	75.7483291625977
562.373352050781	75.6682205200195
563.758239746094	75.6640625
565.142639160156	75.540657043457
566.526611328125	75.5186309814453
567.910034179688	75.5925750732422
569.293029785156	75.4166488647461
570.675537109375	75.390625
572.057556152344	75.2673645019531
573.439086914063	75.2926483154297
574.820129394531	75.3674468994141
576.200744628906	75.2436828613281
577.580871582031	75.2441635131836
578.96044921875	75.3039703369141
580.339660644531	75.170280456543
581.718322753906	75.2054672241211
583.096557617188	75.0968704223633
584.474243164063	75.2094879150391
585.851501464844	75.0035247802734
587.228332519531	75.0376358032227
588.604614257813	75.0348129272461
589.98046875	74.9657821655273
591.355834960938	74.9541549682617
592.730712890625	74.8424606323242
594.105163574219	75.0802154541016
595.479125976563	75.0105133056641
596.852600097656	74.8492736816406
598.225646972656	74.950439453125
599.598205566406	74.9225616455078
600.970275878906	74.8416061401367
602.341857910156	74.6616439819336
603.713012695313	74.7405624389648
605.083679199219	74.6242980957031
606.453918457031	74.5976943969727
607.823608398438	74.4789962768555
609.192932128906	74.4286041259766
610.561706542969	74.1534805297852
611.930053710938	74.137939453125
613.297912597656	74.0274505615234
614.665344238281	73.9421768188477
616.032287597656	73.843864440918
617.398803710938	73.7770919799805
618.764831542969	73.5639266967773
620.13037109375	73.4003829956055
621.495483398438	73.4009552001953
622.860107421875	73.1896286010742
624.224304199219	72.9958419799805
625.588012695313	72.9469451904297
626.951232910156	72.8056564331055
628.314025878906	72.6382904052734
629.676391601563	72.6931838989258
631.038269042969	72.3947067260742
632.399658203125	72.3676452636719
633.760620117188	72.3438720703125
635.12109375	72.1853103637695
636.481140136719	71.980339050293
637.840759277344	71.819938659668
639.199890136719	71.7148666381836
640.558532714844	71.524040222168
641.916748046875	71.4259414672852
643.274536132813	71.3683853149414
644.6318359375	71.2062301635742
645.988647460938	71.0723495483398
647.345031738281	70.9924087524414
648.700988769531	70.9268951416016
650.056457519531	70.8418350219727
651.411499023438	70.6084976196289
652.76611328125	70.6326446533203
654.120239257813	70.4235610961914
655.473876953125	70.5281448364258
656.827087402344	70.2700042724609
658.179870605469	70.372314453125
659.5322265625	70.2446746826172
660.884094238281	70.1565704345703
662.235473632813	70.1051330566406
663.586486816406	69.9656753540039
664.93701171875	69.9474487304688
666.287048339844	69.8778533935547
667.636657714844	69.8050384521484
668.98583984375	69.8144760131836
670.334594726563	69.7068023681641
671.682861328125	69.7080459594727
673.030700683594	69.6613693237305
674.378051757813	69.6139678955078
675.725036621094	69.5272979736328
677.071533203125	69.5740280151367
678.417541503906	69.3793182373047
679.76318359375	69.566162109375
681.108337402344	69.4318618774414
682.453002929688	69.6029968261719
683.797302246094	69.5614852905273
685.14111328125	69.4962158203125
686.484497070313	69.5692901611328
687.827453613281	69.5450744628906
689.169921875	69.4289321899414
690.512023925781	69.5849914550781
691.853637695313	69.7238006591797
693.194763183594	69.6735916137695
694.535522460938	69.4738540649414
695.875793457031	69.6527252197266
697.215637207031	69.6152191162109
698.555053710938	69.6353607177734
699.89404296875	69.7631301879883
701.232543945313	69.5817184448242
702.570617675781	69.7027969360352
703.908325195313	69.6728515625
705.245483398438	69.7338409423828
706.582275390625	69.696662902832
707.918640136719	69.8267822265625
709.254516601563	69.7203521728516
710.589965820313	69.6927947998047
711.924987792969	69.8005523681641
713.259582519531	69.7496719360352
714.59375	69.7437896728516
715.927490234375	69.6166305541992
717.2607421875	69.634521484375
718.593627929688	69.6264038085938
719.926025390625	69.5861663818359
721.257995605469	69.6377639770508
722.589538574219	69.5836029052734
723.920654296875	69.5417022705078
725.251342773438	69.6578063964844
726.581604003906	69.5587463378906
727.911437988281	69.4784851074219
729.240783691406	69.3970718383789
730.569763183594	69.4174270629883
731.898254394531	69.3293762207031
733.226379394531	69.310188293457
734.554016113281	69.317024230957
735.881225585938	69.2307586669922
737.208068847656	69.1366958618164
738.534423828125	69.1588668823242
739.8603515625	69.1321334838867
741.185852050781	68.9891891479492
742.510925292969	69.0483169555664
743.835571289063	68.9916381835938
745.159790039063	68.8451538085938
746.483581542969	68.7950134277344
747.806945800781	68.6331024169922
749.1298828125	68.5373306274414
750.452453613281	68.5195693969727
751.774536132813	68.5339126586914
753.09619140625	68.2593688964844
754.417419433594	68.1287460327148
755.738220214844	68.1935958862305
757.05859375	67.9166717529297
758.378540039063	67.9813842773438
759.698059082031	67.8854370117188
761.017211914063	67.6332626342773
762.335876464844	67.7073745727539
763.654113769531	67.5161972045898
764.971984863281	67.5160446166992
766.289367675781	67.5128555297852
767.606384277344	67.2289352416992
768.922973632813	67.137939453125
770.239074707031	67.1432418823242
771.554809570313	66.957763671875
772.8701171875	67.0570449829102
774.184997558594	66.8328628540039
775.499450683594	66.7223205566406
776.8134765625	66.7712554931641
778.127136230469	66.5966033935547
779.440307617188	66.535026550293
780.753112792969	66.5992736816406
782.0654296875	66.423942565918
783.377380371094	66.2026443481445
784.688903808594	66.1367568969727
786	66.1052551269531
787.310668945313	65.9189758300781
788.620971679688	65.7273712158203
789.930786132813	65.8551177978516
791.240234375	65.6899108886719
792.549255371094	65.6325607299805
793.857788085938	65.5132217407227
795.166015625	65.4528579711914
796.473754882813	65.2963485717773
797.781066894531	65.0488357543945
799.088012695313	65.0898742675781
800.39453125	64.9731369018555
801.700622558594	64.9336853027344
803.006286621094	64.8644943237305
804.311584472656	64.801628112793
805.616394042969	64.7473678588867
806.920837402344	64.6179504394531
808.224853515625	64.5700302124023
809.528503417969	64.4095687866211
810.831665039063	64.310188293457
812.134460449219	64.3004760742188
813.436828613281	64.1114807128906
814.73876953125	64.1187896728516
816.040344238281	64.0240783691406
817.341430664063	63.9240417480469
818.642150878906	63.8583641052246
819.942504882813	63.698486328125
821.242370605469	63.6086273193359
822.541870117188	63.633975982666
823.840942382813	63.4947624206543
825.139587402344	63.4728660583496
826.437866210938	63.2537956237793
827.735656738281	63.2136383056641
829.033081054688	63.217342376709
830.330139160156	63.168643951416
831.626770019531	62.8848457336426
832.922973632813	62.7559204101563
834.21875	62.840160369873
835.514099121094	62.6531181335449
836.80908203125	62.5070991516113
838.103637695313	62.4684295654297
839.397827148438	62.3825035095215
840.691589355469	62.2458877563477
841.984924316406	62.2139549255371
843.27783203125	62.0895805358887
844.570373535156	61.9217758178711
845.862487792969	61.7873573303223
847.154235839844	61.7074699401855
848.445556640625	61.6788787841797
849.736450195313	61.4223365783691
851.026916503906	61.2485580444336
852.317016601563	61.103572845459
853.606689453125	61.0396156311035
854.89599609375	60.8767700195313
856.184875488281	60.6701164245605
857.473327636719	60.5305633544922
858.761413574219	60.330638885498
860.049072265625	60.3365249633789
861.336303710938	60.0424919128418
862.623168945313	59.9889869689941
863.909606933594	59.804012298584
865.195678710938	59.7650108337402
866.481323242188	59.5375938415527
867.766540527344	59.3982200622559
869.051391601563	59.1415100097656
870.335815429688	59.1008758544922
871.619873046875	58.7984848022461
872.903503417969	58.5856628417969
874.186706542969	58.4862251281738
875.469543457031	58.0520782470703
876.752014160156	57.989070892334
878.033996582031	57.7630157470703
879.315612792969	57.6347045898438
880.596862792969	57.3523139953613
881.877685546875	57.276439666748
883.158081054688	56.9554138183594
884.438110351563	56.6969032287598
885.7177734375	56.5508003234863
886.996948242188	56.4626159667969
888.275817871094	56.2895202636719
889.55419921875	55.9870948791504
890.832275390625	55.6765060424805
892.10986328125	55.5865097045898
893.387084960938	55.4233894348145
894.663940429688	55.2332458496094
895.940368652344	54.9497947692871
897.216369628906	54.763500213623
898.492004394531	54.4865798950195
899.767272949219	54.154052734375
901.042114257813	54.1104774475098
902.316528320313	53.9010353088379
903.590576171875	53.7142791748047
904.8642578125	53.5058212280273
906.137512207031	53.2438850402832
907.410339355469	53.0811767578125
908.682800292969	52.8415565490723
909.954833984375	52.6177635192871
911.226501464844	52.4848251342773
912.497802734375	52.2802963256836
913.768676757813	52.0685653686523
915.039123535156	51.9427337646484
916.309204101563	51.6120109558105
917.578918457031	51.4191856384277
918.848205566406	51.3678550720215
920.117126464844	51.0255813598633
921.385620117188	50.9480094909668
922.653747558594	50.7790603637695
923.921447753906	50.6154479980469
925.188781738281	50.426342010498
926.455688476563	50.221263885498
927.722229003906	50.1165466308594
928.988342285156	49.9602394104004
930.254089355469	49.8344192504883
931.519470214844	49.6581611633301
932.784423828125	49.571216583252
934.049011230469	49.2441825866699
935.313171386719	49.1603126525879
936.576965332031	49.0576171875
937.84033203125	48.9214210510254
939.103332519531	48.8337936401367
940.365966796875	48.6976203918457
941.628173828125	48.6568717956543
942.890014648438	48.6342124938965
944.151428222656	48.4297409057617
945.412475585938	48.269832611084
946.673095703125	48.3243255615234
947.933349609375	48.1040954589844
949.193237304688	48.0236358642578
950.452697753906	48.0067710876465
951.711791992188	47.9990692138672
952.970520019531	47.8209762573242
954.228820800781	47.8237648010254
955.486755371094	47.7629852294922
956.744262695313	47.6275825500488
958.001403808594	47.6005325317383
959.258117675781	47.5554008483887
960.514526367188	47.5121879577637
961.770446777344	47.4642295837402
963.026062011719	47.3883018493652
964.28125	47.3192405700684
965.536010742188	47.3046455383301
966.790466308594	47.3089179992676
968.044494628906	47.2427520751953
969.298095703125	47.0817832946777
970.551391601563	47.2125205993652
971.80419921875	46.9948348999023
973.056701660156	46.9607162475586
974.308776855469	46.9174613952637
975.560485839844	46.9322967529297
976.811767578125	46.9243011474609
978.062683105469	46.8121719360352
979.313232421875	46.8083953857422
980.563415527344	46.6926651000977
981.813171386719	46.6797752380371
983.0625	46.6202430725098
984.3115234375	46.6121444702148
985.560119628906	46.5341720581055
986.808349609375	46.544563293457
988.05615234375	46.5008888244629
989.303588867188	46.3601226806641
990.550659179688	46.480037689209
991.797302246094	46.2777976989746
993.043579101563	46.4314498901367
994.289489746094	46.2551231384277
995.535034179688	46.2635154724121
996.780151367188	46.1157760620117
998.02490234375	46.0145149230957
999.269226074219	46.1777572631836
1000.51318359375	45.9950180053711
1001.75677490234	45.9490165710449
1003	45.9228401184082
1004.24279785156	45.7654609680176
1005.48522949219	45.7705345153809
1006.72729492188	45.7889518737793
1007.96893310547	45.7085456848145
1009.21026611328	45.6014862060547
1010.45111083984	45.6382293701172
1011.69165039063	45.5262413024902
1012.93176269531	45.5788192749023
1014.17150878906	45.5135154724121
1015.41088867188	45.4767990112305
1016.64984130859	45.5737991333008
1017.88842773438	45.4462585449219
1019.12664794922	45.3813896179199
1020.36450195313	45.3850975036621
1021.60192871094	45.3556861877441
1022.83898925781	45.3072319030762
1024.07568359375	45.2224159240723
1025.31201171875	45.1665649414063
1026.5478515625	45.0598602294922
1027.78344726563	45.1548957824707
1029.0185546875	45.0575523376465
1030.25329589844	44.9396438598633
1031.48767089844	45.0375785827637
1032.7216796875	45.0107574462891
1033.95532226563	44.9814682006836
1035.18859863281	44.9661026000977
1036.42138671875	44.9642715454102
1037.65393066406	44.946647644043
1038.88598632813	44.9336013793945
1040.11767578125	45.0381202697754
1041.34899902344	44.9302291870117
1042.57995605469	45.094612121582
1043.810546875	45.0795249938965
1045.04077148438	45.0130157470703
1046.2705078125	45.0774154663086
1047.5	45.0486640930176
1048.72900390625	45.0688896179199
1049.95764160156	45.0586395263672
1051.18591308594	45.0297317504883
1052.41381835938	45.0564765930176
1053.64135742188	44.9990081787109
1054.86853027344	45.0860061645508
1056.09521484375	45.0849723815918
1057.32165527344	45.0168724060059
1058.54760742188	45.040454864502
1059.77331542969	44.9969673156738
1060.99853515625	44.9704475402832
1062.22338867188	44.9910316467285
1063.44787597656	44.8787651062012
1064.671875	44.8791580200195
1065.89562988281	44.9390487670898
1067.11901855469	44.7930755615234
1068.34191894531	44.6955337524414
1069.56457519531	44.8132209777832
1070.78674316406	44.6497459411621
1072.00854492188	44.6012229919434
1073.22998046875	44.6415519714355
1074.45104980469	44.4832534790039
1075.67175292969	44.5051116943359
1076.89208984375	44.4248046875
1078.11193847656	44.2813949584961
1079.33154296875	44.3082580566406
1080.55065917969	44.2481842041016
1081.76940917969	44.2487678527832
1082.98791503906	44.0369338989258
1084.20593261719	44.0352401733398
1085.42358398438	44.0800971984863
1086.64086914063	44.0469703674316
1087.85766601563	44.0149993896484
1089.07421875	43.9851379394531
1090.29040527344	43.8467712402344
1091.50610351563	43.8615570068359
1092.72155761719	43.8847541809082
1093.9365234375	43.8818397521973
1095.15112304688	43.8734016418457
1096.36535644531	43.9473838806152
1097.57922363281	43.9122734069824
1098.79272460938	43.946418762207
1100.005859375	43.8645896911621
1101.21862792969	43.9964447021484
1102.43090820313	44.0226402282715
1103.64294433594	43.8683395385742
1104.8544921875	43.9374847412109
1106.06579589844	44.0543479919434
1107.27661132813	44.040714263916
1108.48706054688	43.9765205383301
1109.69714355469	44.0714988708496
1110.90686035156	44.0827102661133
1112.1162109375	43.9859199523926
1113.3251953125	44.0424003601074
1114.53369140625	44.0819091796875
1115.74194335938	44.0097694396973
1116.94982910156	44.1115303039551
1118.1572265625	44.1163520812988
1119.3642578125	44.077278137207
1120.57104492188	44.1204948425293
1121.77734375	44.1280250549316
1122.98327636719	44.0741004943848
1124.18884277344	44.1805610656738
1125.39404296875	44.1850852966309
1126.59875488281	44.0888061523438
1127.80322265625	44.2440147399902
1129.00732421875	44.2420883178711
1130.2109375	44.1315231323242
1131.41430664063	44.087043762207
1132.6171875	44.1512413024902
1133.81970214844	44.0771751403809
1135.02197265625	43.9888038635254
1136.22375488281	44.0358581542969
1137.42517089844	43.8607711791992
1138.62622070313	43.8889389038086
1139.82690429688	43.8836898803711
1141.02709960938	43.6822662353516
1142.22705078125	43.7605247497559
1143.42663574219	43.7589454650879
1144.62573242188	43.7012062072754
1145.82458496094	43.5685768127441
1147.02294921875	43.7139778137207
1148.22094726563	43.658561706543
1149.41857910156	43.6425285339355
1150.61584472656	43.5573234558105
1151.81274414063	43.5787658691406
1153.00927734375	43.5922012329102
1154.20544433594	43.6280174255371
1155.40124511719	43.6128082275391
1156.5966796875	43.6949195861816
1157.79162597656	43.6407432556152
1158.986328125	43.5915489196777
1160.18054199219	43.5482902526855
1161.37438964844	43.6813354492188
1162.56799316406	43.4736671447754
1163.76110839844	43.5468902587891
1164.95385742188	43.5421180725098
1166.14624023438	43.5036964416504
1167.33825683594	43.4400444030762
1168.52990722656	43.3176918029785
1169.72119140625	43.465404510498
1170.91198730469	43.4295082092285
1172.1025390625	43.3846473693848
1173.29260253906	43.4794464111328
1174.482421875	43.409725189209
1175.67175292969	43.4871597290039
1176.86071777344	43.4501914978027
1178.04943847656	43.5127296447754
1179.23767089844	43.679386138916
1180.42553710938	43.5823745727539
1181.61303710938	43.5448951721191
1182.80017089844	43.6402397155762
1183.98681640625	43.7070846557617
1185.17321777344	43.5567092895508
1186.35925292969	43.7227516174316
1187.54479980469	43.8363761901855
1188.73010253906	43.619213104248
1189.91491699219	43.744556427002
1191.09936523438	43.7470016479492
1192.28356933594	43.7864189147949
1193.46728515625	43.7814254760742
1194.65063476563	43.9173965454102
1195.83361816406	43.7749443054199
1197.01623535156	43.8590507507324
1198.19836425781	44.0414505004883
1199.38024902344	43.9859848022461
1200.56176757813	44.0287895202637
1201.74279785156	44.1618537902832
1202.92358398438	44.1805686950684
1204.10388183594	44.1895294189453
1205.28393554688	44.0724296569824
1206.46350097656	44.341064453125
1207.64270019531	44.3228759765625
1208.82153320313	44.3324851989746
1210	44.4057312011719
1211.17810058594	44.3760986328125
1212.35583496094	44.366584777832
1213.53308105469	44.4211120605469
1214.71008300781	44.4430770874023
1215.88671875	44.4113731384277
1217.06286621094	44.4036560058594
1218.23864746094	44.4210662841797
1219.41418457031	44.4108772277832
1220.58923339844	44.4118270874023
1221.76391601563	44.3567924499512
1222.93823242188	44.3850021362305
1224.11218261719	44.4374084472656
1225.28576660156	44.4741020202637
1226.458984375	44.5346069335938
1227.6318359375	44.4706153869629
1228.80419921875	44.4979591369629
1229.97631835938	44.5226440429688
1231.14794921875	44.471923828125
1232.31921386719	44.6163940429688
1233.490234375	44.4797248840332
1234.66076660156	44.5234718322754
1235.83093261719	44.5326957702637
1237.00073242188	44.4743614196777
1238.17016601563	44.5857467651367
1239.33923339844	44.5472106933594
1240.5078125	44.5549545288086
1241.67614746094	44.5031929016113
1242.84411621094	44.4944610595703
1244.01159667969	44.406608581543
1245.1787109375	44.3541030883789
1246.34558105469	44.3348274230957
1247.51196289063	44.221061706543
1248.67797851563	44.2125701904297
1249.84362792969	44.1556777954102
1251.00891113281	44.235782623291
1252.173828125	44.0813026428223
1253.33825683594	44.0649719238281
1254.50244140625	44.1753158569336
1255.66625976563	44.0994338989258
1256.82958984375	43.9568672180176
1257.99255371094	44.0739936828613
1259.1552734375	44.0685195922852
1260.31750488281	44.0149726867676
1261.47937011719	43.9891204833984
1262.64086914063	43.9084854125977
1263.80200195313	43.9516944885254
1264.96276855469	43.9262657165527
1266.123046875	43.8641166687012
1267.28308105469	43.7659950256348
1268.44262695313	43.6905746459961
1269.60192871094	43.6888427734375
1270.7607421875	43.6242065429688
1271.91918945313	43.5441818237305
1273.07727050781	43.5128479003906
1274.23498535156	43.3851051330566
1275.39233398438	43.3678283691406
1276.54931640625	43.4198684692383
1277.70581054688	43.2811508178711
1278.86206054688	43.287971496582
1280.01794433594	43.3362197875977
1281.17333984375	43.1736259460449
1282.32836914063	43.1502494812012
1283.48303222656	43.1773567199707
1284.63732910156	43.2792015075684
1285.79125976563	43.0721092224121
1286.94482421875	43.2458572387695
1288.09802246094	43.1508865356445
1289.25073242188	42.9979286193848
1290.40319824219	43.1363067626953
1291.55517578125	42.958667755127
1292.70690917969	42.9966773986816
1293.85815429688	43.0902290344238
1295.00903320313	43.0434837341309
1296.15954589844	43.0235328674316
1297.30969238281	42.9019927978516
1298.45935058594	42.8911094665527
1299.60876464844	42.9361763000488
1300.7578125	42.8721122741699
1301.90637207031	42.8205833435059
1303.05456542969	42.6693305969238
1304.20239257813	42.7804298400879
1305.34985351563	42.6814575195313
1306.49694824219	42.69189453125
1307.64367675781	42.5823097229004
1308.7900390625	42.5587997436523
1309.93591308594	42.6252403259277
1311.08154296875	42.5886306762695
1312.22668457031	42.6089706420898
1313.37145996094	42.627025604248
1314.51599121094	42.5155296325684
1315.66003417969	42.7056579589844
1316.80358886719	42.6617698669434
1317.94689941406	42.6281356811523
1319.08984375	42.5995292663574
1320.23229980469	42.6026039123535
1321.37451171875	42.5131721496582
1322.51623535156	42.6615676879883
1323.65759277344	42.5012245178223
1324.79858398438	42.5816612243652
1325.93920898438	42.5799903869629
1327.07934570313	42.4644775390625
1328.21923828125	42.3553466796875
1329.35864257813	42.4217491149902
1330.49780273438	42.3974914550781
1331.63647460938	42.2237739562988
1332.77478027344	42.2312393188477
1333.91271972656	42.1984977722168
1335.05029296875	42.2102508544922
1336.18737792969	42.2001647949219
1337.32421875	42.1455841064453
1338.46057128906	42.0122604370117
1339.5966796875	42.1179084777832
1340.73229980469	41.921501159668
1341.86755371094	42.061450958252
1343.00231933594	42.0593643188477
1344.13684082031	42.0685234069824
1345.27099609375	42.0527267456055
1346.40466308594	42.0737266540527
1347.53796386719	42.0411033630371
1348.6708984375	41.9354705810547
1349.80346679688	41.9756927490234
1350.93566894531	41.9556846618652
1352.06750488281	41.8973236083984
1353.19885253906	41.9106636047363
1354.32995605469	41.9726524353027
1355.46057128906	41.8937911987305
1356.5908203125	41.8466987609863
1357.720703125	41.7817764282227
1358.85021972656	41.761848449707
1359.97924804688	41.6893730163574
1361.10803222656	41.7697067260742
1362.236328125	41.670482635498
1363.3642578125	41.5679550170898
1364.49182128906	41.5781326293945
1365.61901855469	41.5861740112305
1366.74584960938	41.3821792602539
1367.87231445313	41.5798225402832
1368.99829101563	41.5170822143555
1370.12390136719	41.3920478820801
1371.24914550781	41.4405250549316
1372.3740234375	41.4461402893066
1373.49853515625	41.4203071594238
1374.62255859375	41.4787635803223
1375.74633789063	41.462085723877
1376.86962890625	41.4745597839355
1377.99255371094	41.3720474243164
1379.11511230469	41.3973617553711
1380.2373046875	41.3850021362305
1381.35900878906	41.3755760192871
1382.48034667969	41.3012428283691
1383.60144042969	41.3316764831543
1384.72204589844	41.2530746459961
1385.84228515625	41.2131614685059
1386.96203613281	41.2321701049805
1388.08154296875	41.1069030761719
1389.20056152344	41.1576232910156
1390.31921386719	41.199047088623
1391.4375	40.966194152832
1392.55541992188	40.9819488525391
1393.6728515625	40.9905242919922
1394.7900390625	40.9177742004395
1395.90673828125	40.8849029541016
1397.02307128906	40.877555847168
1398.13903808594	40.833812713623
1399.25463867188	40.836799621582
1400.36975097656	40.8396110534668
1401.48449707031	40.7729034423828
1402.59899902344	40.7400856018066
1403.712890625	40.7452735900879
1404.82653808594	40.8237152099609
1405.93981933594	40.8338165283203
1407.05261230469	40.8569793701172
1408.1650390625	40.8889312744141
1409.27709960938	40.8942108154297
1410.38879394531	40.9375190734863
1411.5	40.7476539611816
1412.61096191406	40.95751953125
1413.72143554688	40.890510559082
1414.83154296875	40.9005432128906
1415.94116210938	40.8470001220703
1417.05053710938	40.8449592590332
1418.15942382813	40.7988433837891
1419.26794433594	40.7519454956055
1420.37609863281	40.7495498657227
1421.48388671875	40.682559967041
1422.59118652344	40.5677299499512
1423.6982421875	40.5835113525391
1424.80480957031	40.4758949279785
1425.91088867188	40.4239273071289
1427.01672363281	40.5708122253418
1428.1220703125	40.5454483032227
1429.22717285156	40.4634208679199
1430.33166503906	40.4765548706055
1431.43591308594	40.4668426513672
1432.53979492188	40.4428672790527
1433.64318847656	40.4464721679688
1434.74621582031	40.4706230163574
1435.84887695313	40.4288902282715
1436.95104980469	40.5391273498535
1438.05297851563	40.5823173522949
1439.15441894531	40.5754470825195
1440.25549316406	40.4872055053711
1441.35620117188	40.4539375305176
1442.45642089844	40.6120758056641
1443.55627441406	40.4825477600098
1444.65576171875	40.4571380615234
1445.7548828125	40.4029502868652
1446.853515625	40.330940246582
1447.95190429688	40.2479667663574
1449.0498046875	40.2447052001953
1450.14721679688	40.1523208618164
1451.24438476563	40.1098785400391
1452.34106445313	40.1056594848633
1453.43737792969	40.028736114502
1454.53332519531	40.1123504638672
1455.62890625	40.0864143371582
1456.72399902344	40.0724449157715
1457.81872558594	40.1120185852051
1458.9130859375	40.1378936767578
1460.00695800781	40.1822280883789
1461.10046386719	40.1669540405273
1462.19360351563	40.172477722168
1463.28637695313	40.0394706726074
1464.37878417969	40.1725959777832
1465.470703125	40.1864128112793
1466.56225585938	40.1658973693848
1467.65344238281	40.1575622558594
1468.744140625	40.1360855102539
1469.83447265625	40.1149978637695
1470.92443847656	40.1450119018555
1472.01403808594	39.9803199768066
1473.10314941406	40.0071983337402
1474.19189453125	39.8558311462402
1475.2802734375	39.847354888916
1476.3681640625	39.8551940917969
1477.45581054688	39.7220649719238
1478.54296875	39.7275581359863
1479.62963867188	39.6542053222656
1480.71606445313	39.7958602905273
1481.80200195313	39.7480888366699
1482.88757324219	39.6898918151855
1483.97265625	39.8123779296875
1485.05737304688	39.8246765136719
1486.14172363281	39.7881660461426
1487.22570800781	39.8885078430176
1488.30932617188	39.888069152832
1489.39245605469	39.9104843139648
1490.47509765625	40.0324249267578
1491.55749511719	39.9883003234863
1492.63940429688	40.0943489074707
1493.72094726563	40.0279808044434
1494.80212402344	40.0213394165039
1495.8828125	40.0082054138184
1496.96313476563	40.031364440918
1498.04309082031	40.0569076538086
1499.12255859375	40.0353355407715
1500.20166015625	39.9906883239746
1501.28039550781	39.9689254760742
1502.35864257813	39.9886283874512
1503.4365234375	39.9181289672852
1504.51403808594	40.0083274841309
1505.59118652344	39.9648895263672
1506.66784667969	40.1319808959961
1507.744140625	40.1051712036133
1508.81994628906	40.0844993591309
1509.89538574219	40.1227073669434
1510.97045898438	40.1135177612305
1512.04516601563	40.3148345947266
1513.11938476563	40.3744964599609
1514.19323730469	40.465030670166
1515.26672363281	40.6052474975586
1516.33972167969	40.6250801086426
1517.41235351563	40.7624320983887
1518.48449707031	40.7983551025391
1519.55639648438	40.7895812988281
1520.62768554688	40.9820976257324
1521.69873046875	41.0038681030273
1522.76928710938	40.977352142334
1523.83947753906	41.0498428344727
1524.90930175781	41.1112899780273
1525.97863769531	41.1812934875488
1527.04760742188	41.1811943054199
1528.11608886719	41.2068710327148
1529.18420410156	41.116641998291
1530.251953125	41.1782264709473
1531.31921386719	41.2679977416992
1532.38610839844	41.4178924560547
1533.45263671875	41.4714813232422
1534.51867675781	41.5463180541992
1535.58435058594	41.6483726501465
1536.64965820313	41.7080192565918
1537.71447753906	41.9163475036621
1538.77893066406	42.1211853027344
1539.84301757813	42.1603469848633
1540.90661621094	42.4231147766113
1541.9697265625	42.4123344421387
1543.03259277344	42.5646324157715
1544.09497070313	42.7040901184082
1545.15686035156	42.7796287536621
1546.21850585938	43.089916229248
1547.27966308594	43.1625938415527
1548.34033203125	43.2683258056641
1549.40063476563	43.4576187133789
1550.46057128906	43.557300567627
1551.52001953125	43.6828994750977
1552.5791015625	43.8489532470703
1553.63781738281	43.8443374633789
1554.69604492188	44.051097869873
1555.75378417969	44.0907554626465
1556.81127929688	44.1288414001465
1557.86828613281	44.263729095459
1558.9248046875	44.2548904418945
1559.98095703125	44.5315170288086
1561.03674316406	44.52734375
1562.09204101563	44.7535362243652
1563.14697265625	44.8283576965332
1564.20153808594	45.0967903137207
1565.25561523438	45.1494064331055
1566.30932617188	45.4184226989746
1567.36254882813	45.6125602722168
1568.41540527344	45.8456993103027
1569.4677734375	45.9677925109863
1570.51977539063	46.3007011413574
1571.57141113281	46.5890312194824
1572.62255859375	46.7391357421875
1573.67333984375	47.0334892272949
1574.7236328125	47.2540702819824
1575.77355957031	47.3329200744629
1576.82299804688	47.6655616760254
1577.8720703125	47.9497833251953
1578.92077636719	48.0014877319336
1579.96899414063	48.1967506408691
1581.01684570313	48.3751220703125
1582.06420898438	48.5241775512695
1583.11120605469	48.8791351318359
1584.15771484375	48.8993377685547
1585.20385742188	49.2365226745605
1586.24951171875	49.5480499267578
1587.29479980469	49.6387100219727
1588.33972167969	49.9010124206543
1589.38415527344	50.0973434448242
1590.42810058594	50.3820991516113
1591.47180175781	50.6655921936035
1592.51489257813	51.0668296813965
1593.55773925781	51.2684288024902
1594.59997558594	51.6695709228516
1595.64196777344	52.0219764709473
1596.68334960938	52.3857727050781
1597.72448730469	52.6277732849121
1598.76513671875	53.1804466247559
1599.80529785156	53.5054092407227
1600.84509277344	53.8939437866211
1601.88452148438	54.2232322692871
1602.92346191406	54.5715446472168
1603.9619140625	54.8571586608887
1605	55.1300582885742
1606.03771972656	55.4533004760742
1607.07495117188	55.7582130432129
1608.11169433594	56.1750106811523
1609.14807128906	56.5109939575195
1610.18408203125	56.6366195678711
1611.21960449219	57.0086517333984
1612.25463867188	57.2044715881348
1613.28930664063	57.5341720581055
1614.32360839844	57.7062644958496
1615.357421875	58.0964241027832
1616.39074707031	58.2786102294922
1617.42370605469	58.6561965942383
1618.45629882813	58.9870376586914
1619.48840332031	59.1482353210449
1620.52001953125	59.2915802001953
1621.55126953125	59.6584815979004
1622.58215332031	59.9820327758789
1623.61254882813	60.1063537597656
1624.64245605469	60.4400482177734
1625.67199707031	60.728931427002
1626.70104980469	60.9037742614746
1627.72973632813	61.1592254638672
1628.75793457031	61.3080444335938
1629.78576660156	61.6121711730957
1630.81311035156	61.6765975952148
1631.84008789063	61.8192329406738
1632.86657714844	61.9863777160645
1633.89270019531	62.2766571044922
1634.91833496094	62.1807289123535
1635.94348144531	62.27294921875
1636.96826171875	62.3545188903809
1637.99255371094	62.2574005126953
1639.01647949219	62.3149757385254
1640.03991699219	62.1656684875488
1641.06298828125	62.2182388305664
1642.08557128906	61.9511222839355
1643.10778808594	61.8215522766113
1644.12951660156	61.7180519104004
1645.15075683594	61.4981002807617
1646.17163085938	61.3440971374512
1647.19213867188	61.0673027038574
1648.21203613281	60.7756080627441
1649.23156738281	60.67431640625
1650.25073242188	60.3826560974121
1651.26940917969	60.0576362609863
1652.28759765625	59.718090057373
1653.30541992188	59.582893371582
1654.32275390625	59.2900161743164
1655.33972167969	58.9822120666504
1656.35620117188	58.5490646362305
1657.37231445313	58.2030296325684
1658.38793945313	57.9921112060547
1659.40307617188	57.8191070556641
1660.41772460938	57.5150108337402
1661.43212890625	57.2030792236328
1662.44592285156	56.8556480407715
1663.45935058594	56.8014373779297
1664.47229003906	56.5068893432617
1665.48486328125	56.1381912231445
1666.49694824219	55.7886734008789
1667.50854492188	55.4780807495117
1668.51977539063	55.1983070373535
1669.53051757813	54.7523193359375
1670.54089355469	54.429744720459
1671.55078125	54.1290283203125
1672.56018066406	53.6585235595703
1673.56909179688	53.324520111084
1674.57763671875	52.7737579345703
1675.58581542969	52.5344543457031
1676.59350585938	51.9881820678711
1677.60070800781	51.5993270874023
1678.607421875	51.0112380981445
1679.61376953125	50.4998016357422
1680.61962890625	50.0991706848145
1681.62512207031	49.710823059082
1682.63012695313	49.2671813964844
1683.63464355469	48.6152687072754
1684.638671875	48.3276710510254
1685.64233398438	47.6844596862793
1686.64562988281	47.3851089477539
1687.64831542969	46.9564476013184
1688.65063476563	46.4517517089844
1689.65246582031	45.9364051818848
1690.65393066406	45.5576820373535
1691.65490722656	45.2352600097656
1692.65539550781	44.9370574951172
1693.65551757813	44.5007743835449
1694.65502929688	44.1562194824219
1695.654296875	43.6464500427246
1696.65295410156	43.407054901123
1697.65124511719	43.0747566223145
1698.64904785156	42.6445541381836
1699.646484375	42.3260841369629
1700.64331054688	41.908031463623
1701.63977050781	41.6419677734375
1702.63586425781	41.1893272399902
1703.63134765625	40.9818878173828
1704.62646484375	40.5717849731445
1705.62121582031	40.1276397705078
1706.61535644531	39.7958145141602
1707.60913085938	39.3993530273438
1708.60241699219	39.071533203125
1709.59521484375	38.653980255127
1710.58764648438	38.2052040100098
1711.57958984375	37.8713531494141
1712.57104492188	37.51904296875
1713.56213378906	37.2103843688965
1714.552734375	36.786792755127
1715.54284667969	36.4733047485352
1716.53247070313	36.102668762207
1717.52160644531	35.7588233947754
1718.51037597656	35.4236831665039
1719.49865722656	35.0012588500977
1720.48657226563	34.8540954589844
1721.47387695313	34.4128112792969
1722.46081542969	34.0945701599121
1723.447265625	33.8984489440918
1724.43334960938	33.5312805175781
1725.41882324219	33.2833786010742
1726.40393066406	33.0853004455566
1727.38854980469	32.6574325561523
1728.37268066406	32.5827674865723
1729.3564453125	32.2685623168945
1730.33972167969	32.023811340332
1731.32250976563	31.8669567108154
1732.30480957031	31.6162166595459
1733.28674316406	31.4294395446777
1734.26806640625	31.2293434143066
1735.2490234375	30.9656753540039
1736.2294921875	30.880802154541
1737.20959472656	30.6827278137207
1738.18908691406	30.4504146575928
1739.16821289063	30.3411617279053
1740.14685058594	30.133508682251
1741.125	29.9620056152344
1742.10266113281	29.8623065948486
1743.07995605469	29.6776161193848
1744.05676269531	29.460090637207
1745.03308105469	29.1995506286621
1746.00891113281	29.0637149810791
1746.98425292969	28.8093910217285
1747.95910644531	28.6837863922119
1748.93359375	28.4846572875977
1749.90759277344	28.3093090057373
1750.88110351563	28.0807228088379
1751.85412597656	27.843936920166
1752.82678222656	27.6998901367188
1753.798828125	27.577600479126
1754.7705078125	27.343843460083
1755.74169921875	27.1224498748779
1756.71240234375	26.9835147857666
1757.6826171875	26.8370227813721
1758.65246582031	26.6213779449463
1759.62170410156	26.3900356292725
1760.59057617188	26.2193584442139
1761.55895996094	26.1666698455811
1762.52673339844	25.9673271179199
1763.49426269531	25.9058132171631
1764.46118164063	25.8453178405762
1765.42761230469	25.6524314880371
1766.39367675781	25.5620365142822
1767.35913085938	25.4230060577393
1768.32421875	25.2079677581787
1769.28881835938	25.2242488861084
1770.2529296875	25.1015338897705
1771.21655273438	25.0234394073486
1772.17980957031	24.9240093231201
1773.14245605469	24.9379692077637
1774.10461425781	24.8562393188477
1775.06640625	24.7535705566406
1776.02770996094	24.6749019622803
1776.98852539063	24.5236320495605
1777.94873046875	24.483570098877
1778.90856933594	24.3788414001465
1779.86804199219	24.347526550293
1780.82690429688	24.1771945953369
1781.78527832031	23.9456329345703
1782.7431640625	23.8873844146729
1783.70068359375	23.7551574707031
1784.65771484375	23.621187210083
1785.61413574219	23.5707931518555
1786.57019042969	23.3916320800781
1787.52575683594	23.2813835144043
1788.48083496094	23.174861907959
1789.43530273438	23.0145664215088
1790.38940429688	22.9087619781494
1791.34301757813	22.7779293060303
1792.29626464844	22.7085628509521
1793.24890136719	22.6452617645264
1794.20104980469	22.4966144561768
1795.15270996094	22.5465297698975
1796.10400390625	22.2882404327393
1797.0546875	22.3244724273682
1798.0048828125	22.1530818939209
1798.95471191406	22.0121269226074
1799.90393066406	22.0569610595703
1800.85278320313	21.9746532440186
1801.80102539063	21.9127349853516
1802.74890136719	21.8872356414795
1803.6962890625	21.7523632049561
1804.64306640625	21.7691898345947
1805.58947753906	21.819974899292
1806.53540039063	21.7663955688477
1807.48071289063	21.7170143127441
1808.42565917969	21.6387023925781
1809.3701171875	21.6551265716553
1810.31396484375	21.5845775604248
1811.25744628906	21.5465240478516
1812.20043945313	21.4368286132813
1813.14294433594	21.3936538696289
1814.08483886719	21.4147148132324
1815.0263671875	21.3556594848633
1815.96740722656	21.2428569793701
1816.90783691406	21.1657447814941
1817.84790039063	21.1884841918945
1818.78747558594	21.0423221588135
1819.72644042969	21.0701370239258
1820.6650390625	20.977237701416
1821.60314941406	20.9487075805664
1822.54064941406	20.8726921081543
1823.47778320313	20.7567806243896
1824.41430664063	20.6987037658691
1825.35034179688	20.6149349212646
1826.28601074219	20.550853729248
1827.22106933594	20.4455699920654
1828.15563964844	20.3748340606689
1829.08984375	20.4049243927002
1830.0234375	20.2476978302002
1830.95654296875	20.1904621124268
1831.88916015625	20.1810150146484
1832.8212890625	20.1158714294434
1833.7529296875	20.0532398223877
1834.68408203125	20.0524864196777
1835.61474609375	20.0127983093262
1836.54479980469	19.9615993499756
1837.47448730469	19.9604072570801
1838.40356445313	20.0145950317383
1839.33227539063	19.9997978210449
1840.26037597656	19.9451465606689
1841.18811035156	19.9915046691895
1842.115234375	19.9726486206055
1843.04187011719	19.9499568939209
1843.96801757813	19.8734874725342
1844.89367675781	20.0199909210205
1845.81872558594	19.9612236022949
1846.74340820313	19.8966693878174
1847.66760253906	19.8604831695557
1848.59118652344	19.9116725921631
1849.51428222656	19.9098968505859
1850.43701171875	19.8044338226318
1851.35913085938	19.7688446044922
1852.28076171875	19.7417984008789
1853.20190429688	19.7637348175049
1854.12243652344	19.59840965271
1855.04260253906	19.5421848297119
1855.96215820313	19.4904270172119
1856.88122558594	19.4538536071777
1857.79992675781	19.3242568969727
1858.71801757813	19.2859134674072
1859.63549804688	19.2634143829346
1860.55261230469	19.2406921386719
1861.46923828125	19.1246299743652
1862.38525390625	19.1128063201904
1863.30078125	19.0960464477539
1864.2158203125	19.0451374053955
1865.13037109375	18.9477958679199
1866.04443359375	19.0083465576172
1866.95788574219	18.958667755127
1867.87084960938	19.0156116485596
1868.78332519531	18.980541229248
1869.6953125	19.0020351409912
1870.60681152344	19.0375385284424
1871.51782226563	18.9725284576416
1872.42822265625	19.0625419616699
1873.33813476563	19.0382213592529
1874.24755859375	19.0574207305908
1875.15649414063	19.0570259094238
1876.06481933594	19.0160980224609
1876.97277832031	19.1080093383789
1877.88012695313	19.0959911346436
1878.78698730469	18.9749908447266
1879.69323730469	19.0367641448975
1880.59912109375	19.0309906005859
1881.50439453125	19.0384006500244
1882.4091796875	18.9930858612061
1883.3134765625	18.859354019165
1884.21716308594	18.9008884429932
1885.12048339844	18.7419624328613
1886.02319335938	18.7601337432861
1886.92541503906	18.7337379455566
1887.82702636719	18.6512584686279
1888.72814941406	18.6064147949219
1889.62878417969	18.5797443389893
1890.52893066406	18.5872955322266
1891.42858886719	18.4990520477295
1892.32763671875	18.5369472503662
1893.22619628906	18.4447383880615
1894.12426757813	18.3340358734131
1895.02172851563	18.3296089172363
1895.91870117188	18.2635288238525
1896.81518554688	18.3359642028809
1897.71118164063	18.2435665130615
1898.60656738281	18.2045745849609
1899.50146484375	18.2129497528076
1900.39587402344	18.1743659973145
1901.28967285156	18.1385898590088
1902.18298339844	18.186559677124
1903.07580566406	18.1470737457275
1903.96801757813	18.117582321167
1904.85986328125	18.1085414886475
1905.7509765625	18.1683521270752
1906.64172363281	18.1682662963867
1907.53186035156	18.2259559631348
1908.42150878906	18.2095470428467
1909.31066894531	18.3209571838379
1910.19921875	18.238245010376
1911.08728027344	18.2964839935303
1911.97473144531	18.3281307220459
1912.86181640625	18.2835712432861
1913.74816894531	18.3486709594727
1914.63415527344	18.2866153717041
1915.51953125	18.2433300018311
1916.40441894531	18.2496604919434
1917.28869628906	18.2691287994385
1918.17260742188	18.241340637207
1919.05578613281	18.2212028503418
1919.93859863281	18.2203311920166
1920.82080078125	18.1274566650391
1921.70239257813	18.0816383361816
1922.58349609375	18.0995769500732
1923.46411132813	18.0350894927979
1924.34423828125	17.9460010528564
1925.22375488281	17.9224586486816
1926.10278320313	17.9083404541016
1926.98120117188	17.7745685577393
1927.85913085938	17.7893924713135
1928.73645019531	17.6996593475342
1929.61328125	17.7155704498291
1930.48962402344	17.6826992034912
1931.36535644531	17.605827331543
1932.24060058594	17.5850009918213
1933.11535644531	17.5989360809326
1933.98950195313	17.5860290527344
1934.86303710938	17.5607852935791
1935.73608398438	17.5106391906738
1936.60864257813	17.5018863677979
1937.48059082031	17.5416221618652
1938.35205078125	17.5231838226318
1939.22302246094	17.559871673584
1940.09338378906	17.4911270141602
1940.96313476563	17.5644779205322
1941.83239746094	17.6290493011475
1942.701171875	17.6665019989014
1943.5693359375	17.6664199829102
1944.43701171875	17.6930885314941
1945.30407714844	17.7054138183594
1946.17065429688	17.7756805419922
1947.03662109375	17.7420330047607
1947.90209960938	17.758373260498
1948.76696777344	17.7490501403809
1949.63134765625	17.8318500518799
1950.4951171875	17.7558765411377
1951.3583984375	17.8050556182861
1952.22106933594	17.8241271972656
1953.08325195313	17.7316722869873
1953.94482421875	17.7323207855225
1954.80590820313	17.7227725982666
1955.66650390625	17.6845893859863
1956.5263671875	17.6692523956299
1957.38586425781	17.7160987854004
1958.24462890625	17.5941104888916
1959.10302734375	17.6729831695557
1959.96069335938	17.597375869751
1960.81799316406	17.5310649871826
1961.67456054688	17.5274543762207
1962.53063964844	17.4203510284424
1963.38623046875	17.337890625
1964.2412109375	17.3825588226318
1965.09558105469	17.3011493682861
1965.94946289063	17.2947959899902
1966.80285644531	17.2634754180908
1967.65563964844	17.2350330352783
1968.5078125	17.2848815917969
1969.35949707031	17.2356777191162
1970.21057128906	17.2203845977783
1971.06103515625	17.2064113616943
1971.91101074219	17.2494144439697
1972.76049804688	17.2662963867188
1973.60925292969	17.3118076324463
1974.45764160156	17.3508758544922
1975.30529785156	17.3866081237793
1976.15246582031	17.4120807647705
1976.99914550781	17.4518985748291
1977.84521484375	17.4568099975586
1978.69067382813	17.5394649505615
1979.53552246094	17.5856552124023
1980.3798828125	17.6942024230957
1981.22375488281	17.6617698669434
1982.06701660156	17.6504001617432
1982.90966796875	17.6569805145264
1983.75170898438	17.6721038818359
1984.59326171875	17.6456909179688
1985.43420410156	17.6996822357178
1986.27465820313	17.6543922424316
1987.11450195313	17.5719738006592
1987.95373535156	17.5875587463379
1988.79248046875	17.6773929595947
1989.63061523438	17.6349639892578
1990.46813964844	17.5715751647949
1991.30517578125	17.5727767944336
1992.1416015625	17.4926528930664
1992.9775390625	17.4764823913574
1993.81274414063	17.4104843139648
1994.6474609375	17.4587726593018
1995.48168945313	17.2866897583008
1996.31518554688	17.304967880249
1997.14819335938	17.3232517242432
1997.98071289063	17.3286819458008
1998.8125	17.3070125579834
1999.64379882813	17.2256641387939
2000.47448730469	17.2778739929199
2001.3046875	17.2389755249023
2002.13427734375	17.1948566436768
2002.96325683594	17.2778987884521
2003.79162597656	17.2394218444824
2004.61950683594	17.361270904541
2005.44677734375	17.3506736755371
2006.2734375	17.4044361114502
2007.09948730469	17.3682308197021
2007.92504882813	17.4925727844238
2008.75	17.601354598999
2009.57434082031	17.5890159606934
2010.39819335938	17.576904296875
2011.22131347656	17.6610832214355
2012.0439453125	17.650354385376
2012.86608886719	17.6691646575928
2013.6875	17.7239170074463
2014.50842285156	17.7591533660889
2015.32873535156	17.7641487121582
2016.1484375	17.7404747009277
2016.96752929688	17.7844181060791
2017.7861328125	17.7566337585449
2018.60412597656	17.8475513458252
2019.42150878906	17.8177356719971
2020.23828125	17.8152561187744
2021.05444335938	17.8162002563477
2021.8701171875	17.7705955505371
2022.68518066406	17.7112674713135
2023.49963378906	17.7226867675781
2024.3134765625	17.6847686767578
2025.12683105469	17.7158451080322
2025.939453125	17.6886520385742
2026.75158691406	17.6870574951172
2027.56311035156	17.627124786377
2028.3740234375	17.5886631011963
2029.18432617188	17.595043182373
2029.994140625	17.5549430847168
2030.80322265625	17.5791893005371
2031.61181640625	17.4771785736084
2032.41979980469	17.4500675201416
2033.22717285156	17.4594020843506
2034.03393554688	17.4008388519287
2034.84008789063	17.3908843994141
2035.64575195313	17.3499317169189
2036.45080566406	17.3659152984619
2037.25512695313	17.2587623596191
2038.05895996094	17.2584056854248
2038.86218261719	17.1968879699707
2039.66479492188	17.2119274139404
2040.466796875	17.2497539520264
2041.26831054688	17.2088890075684
2042.06909179688	17.2156658172607
2042.86938476563	17.2602233886719
2043.6689453125	17.2354545593262
2044.46801757813	17.2293376922607
2045.26647949219	17.2398242950439
2046.06433105469	17.3093795776367
2046.86145019531	17.2638339996338
2047.65808105469	17.2937431335449
2048.4541015625	17.3597068786621
2049.24951171875	17.317361831665
2050.04443359375	17.3935546875
2050.83862304688	17.4624061584473
2051.63232421875	17.3677845001221
2052.42529296875	17.5428867340088
2053.2177734375	17.4396667480469
2054.00952148438	17.4850273132324
2054.80078125	17.5427017211914
2055.59130859375	17.5153751373291
2056.38134765625	17.5501537322998
2057.17065429688	17.5902919769287
2057.95947265625	17.5441703796387
2058.74755859375	17.5163478851318
2059.53515625	17.4903621673584
2060.32202148438	17.4650573730469
2061.1083984375	17.4125518798828
2061.89428710938	17.3732566833496
2062.67919921875	17.2918472290039
2063.4638671875	17.343189239502
2064.24780273438	17.3275604248047
2065.03100585938	17.3037796020508
2065.81372070313	17.1763610839844
2066.595703125	17.0614280700684
2067.37719726563	17.1032276153564
2068.15795898438	16.9984436035156
2068.93823242188	17.0551776885986
2069.7177734375	16.97385597229
2070.49682617188	16.8434753417969
2071.27514648438	16.7879257202148
2072.05297851563	16.735143661499
2072.830078125	16.7643280029297
2073.60668945313	16.6519050598145
2074.38256835938	16.6137409210205
2075.15795898438	16.6040878295898
2075.9326171875	16.6058979034424
2076.70654296875	16.4843482971191
2077.47998046875	16.4795589447021
2078.25268554688	16.4211235046387
2079.02490234375	16.4043521881104
2079.79663085938	16.4712619781494
2080.5673828125	16.4076023101807
2081.337890625	16.4396095275879
2082.107421875	16.461784362793
2082.87670898438	16.4170665740967
2083.64501953125	16.4214019775391
2084.41284179688	16.5044498443604
2085.18017578125	16.5539531707764
2085.94677734375	16.4866352081299
2086.71264648438	16.5324039459229
2087.47802734375	16.4859676361084
2088.24267578125	16.5145874023438
2089.0068359375	16.5785598754883
2089.77026367188	16.5337409973145
2090.53295898438	16.54026222229
2091.29516601563	16.5182590484619
2092.056640625	16.5019111633301
2092.81762695313	16.5178680419922
2093.57788085938	16.4158267974854
2094.33764648438	16.4142894744873
2095.0966796875	16.3896083831787
2095.85498046875	16.261173248291
2096.61279296875	16.3056735992432
2097.36987304688	16.2140026092529
2098.12646484375	16.163890838623
2098.88232421875	16.05055809021
2099.63745117188	16.0619068145752
2100.39208984375	15.9747333526611
2101.14624023438	15.8777866363525
2101.8994140625	15.7587213516235
2102.65209960938	15.6971807479858
2103.404296875	15.6382026672363
2104.15551757813	15.554500579834
2104.90649414063	15.5232028961182
2105.65649414063	15.4120845794678
2106.40600585938	15.3671617507935
2107.15502929688	15.3157949447632
2107.90307617188	15.2679443359375
2108.65063476563	15.2595443725586
2109.39770507813	15.2535181045532
2110.14404296875	15.1596536636353
2110.8896484375	15.1123943328857
2111.63452148438	15.1298885345459
2112.37890625	15.1917209625244
2113.12280273438	15.1498985290527
2113.86572265625	15.1826877593994
2114.60815429688	15.1883087158203
2115.35009765625	15.1531200408936
2116.09106445313	15.2518501281738
2116.83154296875	15.2496194839478
2117.57153320313	15.2077207565308
2118.31079101563	15.2853136062622
2119.04931640625	15.2567901611328
2119.787109375	15.1636562347412
2120.5244140625	15.1750268936157
2121.26098632813	15.1782665252686
2121.9970703125	15.0969696044922
2122.732421875	15.1191129684448
2123.46704101563	15.0238246917725
2124.20092773438	15.024133682251
2124.93432617188	14.9920654296875
2125.6669921875	14.8704614639282
2126.39916992188	14.7552394866943
2127.13037109375	14.80419921875
2127.86108398438	14.7357177734375
2128.59130859375	14.7318277359009
2129.32080078125	14.5538663864136
2130.04956054688	14.6035432815552
2130.77758789063	14.474235534668
2131.50512695313	14.419207572937
2132.23193359375	14.3256063461304
2132.9580078125	14.2702407836914
2133.68334960938	14.2247095108032
2134.408203125	14.1974639892578
2135.13232421875	14.0539474487305
2135.85595703125	14.0398826599121
2136.57885742188	13.9987764358521
2137.30102539063	13.9501457214355
2138.0224609375	13.8862638473511
2138.74340820313	13.7930927276611
2139.46337890625	13.7549629211426
2140.18310546875	13.6735191345215
2140.90185546875	13.6111173629761
2141.6201171875	13.5706949234009
2142.33764648438	13.5878648757935
2143.05444335938	13.594633102417
2143.77075195313	13.5105381011963
2144.48608398438	13.523099899292
2145.201171875	13.5288743972778
2145.91528320313	13.4924478530884
2146.62890625	13.520302772522
2147.34155273438	13.4969520568848
2148.05395507813	13.4169883728027
2148.76538085938	13.4497022628784
2149.47631835938	13.4685878753662
2150.18627929688	13.4619598388672
2150.89599609375	13.4378061294556
2151.60473632813	13.4477014541626
2152.31298828125	13.4094009399414
2153.02026367188	13.4061412811279
2153.72729492188	13.3743724822998
2154.43334960938	13.3764553070068
2155.138671875	13.3109979629517
2155.84350585938	13.329891204834
2156.54760742188	13.286078453064
2157.25122070313	13.2891063690186
2157.95385742188	13.1861448287964
2158.65600585938	13.1952390670776
2159.357421875	13.1723222732544
2160.05810546875	13.1936473846436
2160.75805664063	13.0758028030396
2161.45751953125	13.0677347183228
2162.15600585938	12.9886693954468
2162.85400390625	12.9656190872192
2163.55151367188	12.9293279647827
2164.248046875	12.8238821029663
2164.94409179688	12.8470821380615
2165.63916015625	12.7456941604614
2166.33374023438	12.7593078613281
2167.02783203125	12.5883321762085
2167.72094726563	12.5792989730835
2168.41357421875	12.5181760787964
2169.10522460938	12.4764175415039
2169.79638671875	12.3212852478027
2170.48706054688	12.3254117965698
2171.1767578125	12.2165985107422
2171.86572265625	12.1298522949219
2172.55419921875	12.0880994796753
2173.24194335938	11.9502353668213
2173.92895507813	11.8719062805176
2174.615234375	11.8955783843994
2175.30078125	11.7604351043701
2175.98583984375	11.7640924453735
2176.67016601563	11.6927165985107
2177.35375976563	11.6916599273682
2178.03662109375	11.656759262085
2178.71875	11.6072454452515
2179.40014648438	11.6026906967163
2180.08081054688	11.5761156082153
2180.76098632813	11.620285987854
2181.4404296875	11.5496339797974
2182.119140625	11.6096715927124
2182.79711914063	11.578595161438
2183.47436523438	11.6265459060669
2184.15087890625	11.5537996292114
2184.82690429688	11.5806941986084
2185.501953125	11.5587310791016
2186.17651367188	11.5543699264526
2186.85034179688	11.5673894882202
2187.5234375	11.5188083648682
2188.19580078125	11.5020036697388
2188.86743164063	11.4943761825562
2189.53833007813	11.4509296417236
2190.20874023438	11.4487504959106
2190.87817382813	11.3368005752563
2191.54711914063	11.3948259353638
2192.21533203125	11.3211269378662
2192.8828125	11.2964572906494
2193.54956054688	11.1997222900391
2194.21557617188	11.1226100921631
2194.880859375	11.0965785980225
2195.54541015625	11.0697803497314
2196.20947265625	11.0017566680908
2196.87255859375	10.9554119110107
2197.53515625	10.7828369140625
2198.19677734375	10.7476148605347
2198.85791015625	10.6953573226929
2199.51831054688	10.6262893676758
2200.17797851563	10.5421571731567
2200.8369140625	10.5225515365601
2201.4951171875	10.3949689865112
2202.15258789063	10.3424587249756
2202.80932617188	10.3082036972046
2203.46533203125	10.2588787078857
2204.12060546875	10.1176853179932
2204.775390625	10.1721467971802
2205.42919921875	10.0486307144165
2206.08251953125	10.0506057739258
2206.73486328125	10.0370006561279
2207.38671875	10.038215637207
2208.03759765625	9.95895862579346
2208.68798828125	10.0212736129761
2209.33764648438	9.97617053985596
2209.98657226563	9.96602821350098
2210.63452148438	9.95864391326904
2211.28198242188	10.0139951705933
2211.9287109375	10.0212421417236
2212.57470703125	9.96620655059814
2213.21997070313	10.0014390945435
2213.86450195313	9.99682140350342
2214.50830078125	9.96467876434326
2215.1513671875	9.95903396606445
2215.79370117188	9.9207820892334
2216.43530273438	9.90322780609131
2217.076171875	9.86163711547852
2217.71630859375	9.81393623352051
2218.35571289063	9.78948211669922
2218.99462890625	9.7809534072876
2219.63256835938	9.67820072174072
2220.26977539063	9.63667869567871
2220.90625	9.57510089874268
2221.5419921875	9.54745101928711
2222.17700195313	9.42591285705566
2222.81127929688	9.40959739685059
2223.44482421875	9.35188770294189
2224.07763671875	9.30326747894287
2224.70971679688	9.22386741638184
2225.34106445313	9.19447612762451
2225.9716796875	9.11522102355957
2226.6015625	9.01147937774658
2227.23071289063	8.98806667327881
2227.85913085938	8.9305248260498
2228.48681640625	8.87802791595459
2229.11376953125	8.81504154205322
2229.73999023438	8.72524070739746
2230.36547851563	8.75852394104004
2230.990234375	8.72040748596191
2231.61401367188	8.66210079193115
2232.2373046875	8.60502147674561
2232.85986328125	8.5816068649292
2233.4814453125	8.55408000946045
2234.1025390625	8.50940895080566
2234.72265625	8.46009922027588
2235.34228515625	8.42481517791748
2235.9609375	8.41585922241211
2236.57885742188	8.36516761779785
2237.1962890625	8.42122554779053
2237.81274414063	8.35870742797852
2238.42846679688	8.3720006942749
2239.04345703125	8.30505275726318
2239.65771484375	8.32756519317627
2240.27124023438	8.34598922729492
2240.88403320313	8.36339664459229
2241.49584960938	8.3063440322876
2242.10717773438	8.27827644348145
2242.71752929688	8.34142208099365
2243.32739257813	8.3413667678833
2243.93627929688	8.33282089233398
2244.54443359375	8.28180599212646
2245.15209960938	8.24722862243652
2245.7587890625	8.21622657775879
2246.36474609375	8.15479946136475
2246.9697265625	8.200270652771
2247.57421875	8.16662979125977
2248.17797851563	8.11206817626953
2248.78076171875	8.11086940765381
2249.38305664063	8.06424045562744
2249.984375	8.05191326141357
2250.5849609375	8.04836082458496
2251.18481445313	7.98432970046997
2251.78393554688	7.94636011123657
2252.38232421875	7.94016742706299
2252.97973632813	7.83875846862793
2253.57666015625	7.81931304931641
2254.17260742188	7.79726266860962
2254.76782226563	7.76819753646851
2255.3623046875	7.68391609191895
2255.9560546875	7.60552501678467
2256.54907226563	7.61576461791992
2257.14135742188	7.57541990280151
2257.73266601563	7.52465963363647
2258.32348632813	7.45983743667603
2258.91333007813	7.39366292953491
2259.50244140625	7.37758684158325
2260.09057617188	7.28896903991699
2260.67822265625	7.30117702484131
2261.26513671875	7.19450616836548
2261.85107421875	7.2347936630249
2262.43627929688	7.12852668762207
2263.02075195313	7.15657424926758
2263.6044921875	7.13695621490479
2264.18725585938	7.05346393585205
2264.76953125	7.0108380317688
2265.35083007813	7.01226568222046
2265.93139648438	6.96436977386475
2266.51123046875	6.97308921813965
2267.09033203125	6.93767213821411
2267.66845703125	6.90379333496094
2268.24584960938	6.93784379959106
2268.82250976563	6.91569757461548
2269.3984375	6.95396041870117
2269.9736328125	6.92107439041138
2270.5478515625	6.94627380371094
2271.12133789063	6.96834993362427
2271.69409179688	7.01008701324463
2272.26611328125	6.95567417144775
2272.83740234375	6.94919347763062
2273.40771484375	6.95581960678101
2273.97729492188	6.90970849990845
2274.54614257813	6.93994474411011
2275.11401367188	6.87855911254883
2275.68139648438	6.81948661804199
2276.24780273438	6.76247024536133
2276.8134765625	6.75115203857422
2277.37817382813	6.70063161849976
2277.9423828125	6.67454195022583
2278.50561523438	6.72554636001587
2279.06811523438	6.74077701568604
2279.62963867188	6.67330980300903
2280.19067382813	6.67351055145264
2280.75073242188	6.6273136138916
2281.31005859375	6.68919897079468
2281.86840820313	6.65985298156738
2282.42602539063	6.69144487380981
2282.98291015625	6.63883781433105
2283.5390625	6.61577033996582
2284.09448242188	6.58422565460205
2284.64892578125	6.54684114456177
2285.20263671875	6.53507280349731
2285.75537109375	6.54260349273682
2286.3076171875	6.43582344055176
2286.85888671875	6.46820259094238
2287.40942382813	6.40023279190063
2287.958984375	6.38334274291992
2288.5078125	6.33754873275757
2289.05590820313	6.27846336364746
2289.60302734375	6.25778579711914
2290.14965820313	6.23470211029053
2290.6953125	6.17258024215698
2291.23999023438	6.12076330184937
2291.78393554688	6.11831521987915
2292.3271484375	6.0903491973877
2292.86962890625	6.03285551071167
2293.4111328125	6.0011100769043
2293.95190429688	5.99035453796387
2294.49194335938	5.96521806716919
2295.03100585938	5.93926191329956
2295.5693359375	5.8917088508606
2296.10693359375	5.86276912689209
2296.6435546875	5.84233379364014
2297.17944335938	5.84188175201416
2297.71459960938	5.82835531234741
2298.24877929688	5.80841159820557
2298.7822265625	5.78604412078857
2299.31469726563	5.79677629470825
2299.8466796875	5.83716773986816
2300.37744140625	5.80649757385254
2300.90771484375	5.76831531524658
2301.43701171875	5.76754713058472
2301.96557617188	5.76757717132568
2302.4931640625	5.78901863098145
2303.02001953125	5.78503465652466
2303.54614257813	5.79551362991333
2304.0712890625	5.76526641845703
2304.595703125	5.78431606292725
2305.119140625	5.78970193862915
2305.64184570313	5.74036693572998
2306.16381835938	5.76773834228516
2306.68481445313	5.73553371429443
2307.205078125	5.75191259384155
2307.72436523438	5.71053886413574
2308.24291992188	5.78415870666504
2308.7607421875	5.74490976333618
2309.27758789063	5.73925256729126
2309.79370117188	5.70264530181885
2310.30883789063	5.68619441986084
2310.8232421875	5.72519683837891
2311.3369140625	5.69877243041992
2311.849609375	5.67017126083374
2312.361328125	5.67685461044312
2312.87255859375	5.66709327697754
2313.38256835938	5.65678358078003
2313.89208984375	5.60382652282715
2314.40063476563	5.54947805404663
2314.908203125	5.58825397491455
2315.4150390625	5.53844881057739
2315.92114257813	5.45833396911621
2316.42626953125	5.4535870552063
2316.9306640625	5.42070484161377
2317.43408203125	5.36886024475098
2317.93676757813	5.34999227523804
2318.4384765625	5.38986253738403
2318.939453125	5.29352235794067
2319.439453125	5.26267862319946
2319.93872070313	5.24292039871216
2320.43701171875	5.2123007774353
2320.9345703125	5.1944055557251
2321.43139648438	5.12276887893677
2321.92724609375	5.12138175964355
2322.42211914063	5.10695552825928
2322.91625976563	5.0949649810791
2323.40966796875	5.02100038528442
2323.90209960938	5.02201175689697
2324.3935546875	4.99202060699463
2324.88427734375	5.00906610488892
2325.37426757813	5.01795768737793
2325.86303710938	4.98574638366699
2326.35131835938	4.94234466552734
2326.83862304688	4.96973991394043
2327.32495117188	5.00015068054199
2327.810546875	4.97496509552002
2328.29541015625	5.00621461868286
2328.77905273438	5.02384042739868
2329.26220703125	5.04420948028564
2329.74438476563	4.99660587310791
2330.2255859375	5.00850343704224
2330.7060546875	4.99909973144531
2331.185546875	5.04134178161621
2331.6640625	5.03767824172974
2332.14184570313	5.02717304229736
2332.61889648438	5.03471612930298
2333.09497070313	5.01598453521729
2333.57006835938	4.99148750305176
2334.04443359375	4.96423292160034
2334.51782226563	4.98051977157593
2334.99047851563	4.93733930587769
2335.46215820313	4.9336085319519
2335.93310546875	4.91780471801758
2336.40307617188	4.90829610824585
2336.8720703125	4.88587760925293
2337.34033203125	4.87854337692261
2337.8076171875	4.82478189468384
2338.27416992188	4.81494426727295
2338.73974609375	4.79300022125244
2339.20458984375	4.7971625328064
2339.66845703125	4.76419067382813
2340.13134765625	4.71578311920166
2340.59350585938	4.66541242599487
2341.0546875	4.662917137146
2341.51489257813	4.64581918716431
2341.97436523438	4.61988735198975
2342.43286132813	4.57188320159912
2342.890625	4.53818368911743
2343.34741210938	4.52210903167725
2343.80322265625	4.50078201293945
2344.25830078125	4.49654960632324
2344.71240234375	4.50556373596191
2345.16577148438	4.51071834564209
2345.61791992188	4.50426721572876
2346.06958007813	4.54203271865845
2346.52001953125	4.59033346176147
2346.9697265625	4.64447164535522
2347.41845703125	4.71469259262085
2347.86645507813	4.83257055282593
2348.3134765625	4.87410259246826
2348.75952148438	4.98823118209839
2349.20483398438	5.12183332443237
2349.64916992188	5.20396614074707
2350.09252929688	5.2631402015686
2350.53515625	5.31319952011108
2350.97680664063	5.39769506454468
2351.41748046875	5.43339490890503
2351.857421875	5.49438238143921
2352.29638671875	5.51930284500122
2352.734375	5.46949625015259
2353.17138671875	5.48607969284058
2353.60766601563	5.51434659957886
2354.04296875	5.39522981643677
2354.4775390625	5.30468368530273
2354.91088867188	5.25526332855225
2355.34350585938	5.18297576904297
2355.775390625	5.07861280441284
2356.2060546875	4.94770956039429
2356.63598632813	4.81364822387695
2357.06494140625	4.7335786819458
2357.4931640625	4.64090347290039
2357.92041015625	4.55402135848999
2358.3466796875	4.45926713943481
2358.77197265625	4.39319562911987
2359.1962890625	4.33713388442993
2359.61987304688	4.21873903274536
2360.04248046875	4.12010335922241
2360.46411132813	4.10776901245117
2360.88500976563	4.02748012542725
2361.30493164063	3.99132871627808
2361.72387695313	3.95459055900574
