# Supplementary material for: Optics miniaturization strategy for demanding Raman spectroscopy applications
Source: Nat Commun. 2024 Apr 8;15:3049. doi: 10.1038/s41467-024-47044-7 (PMC11001912; doi:10.1038/s41467-024-47044-7)
Supplement: Supplementary file 6 — Source Data [file 41467_2024_47044_MOESM6_ESM.zip › Source Data/NCOMMS-23-34016B s3/S3 pHCA, Glucose, Salts/calibraiton/Glucose standards 23.08.17/Glucose_0_05per_2.csv]

347.42919921875	76.7602615356445
348.892913818359	76.7226943969727
350.356079101563	77.1738204956055
351.818634033203	77.361198425293
353.280670166016	77.6208572387695
354.742095947266	77.9475021362305
356.202972412109	78.2363662719727
357.663299560547	78.6031341552734
359.123046875	78.7043838500977
360.582244873047	78.9478149414063
362.040863037109	79.1978530883789
363.498931884766	79.1387329101563
364.956451416016	79.3348388671875
366.413391113281	79.4994735717773
367.869750976563	79.6730804443359
369.325592041016	79.8813934326172
370.780853271484	79.6482391357422
372.235565185547	79.9822158813477
373.689727783203	79.9680480957031
375.143310546875	79.8489379882813
376.596343994141	80.1098785400391
378.048828125	80.3218078613281
379.500762939453	80.1391525268555
380.9521484375	80.3547973632813
382.402954101563	80.3820190429688
383.853240966797	80.4137420654297
385.302947998047	80.4041442871094
386.752136230469	80.8487701416016
388.200744628906	80.8280487060547
389.648803710938	81.0800170898438
391.096343994141	80.977653503418
392.543304443359	81.2767105102539
393.989715576172	81.5262680053711
395.435607910156	81.8009033203125
396.880920410156	81.9315643310547
398.325714111328	81.9642181396484
399.769927978516	82.2773361206055
401.213623046875	82.6240921020508
402.656768798828	82.7336349487305
404.099395751953	82.8289489746094
405.541442871094	83.0235748291016
406.982971191406	83.2590255737305
408.423950195313	83.4352722167969
409.864379882813	83.6617279052734
411.304290771484	83.7552337646484
412.743621826172	83.8263702392578
414.182434082031	84.1782455444336
415.620727539063	84.3125686645508
417.058471679688	84.1055145263672
418.495666503906	84.3740692138672
419.932342529297	84.4934234619141
421.368469238281	84.3922500610352
422.804077148438	84.5298767089844
424.239135742188	84.473274230957
425.673645019531	84.2518463134766
427.107635498047	84.5871810913086
428.541107177734	84.3990631103516
429.974029541016	84.2549057006836
431.406433105469	84.2060241699219
432.838287353516	84.0256271362305
434.269622802734	84.0956954956055
435.700408935547	84.1321792602539
437.130706787109	83.9091491699219
438.560455322266	83.9388809204102
439.989654541016	83.5761108398438
441.418334960938	83.6484146118164
442.846496582031	83.4554977416992
444.274139404297	83.4882278442383
445.701263427734	83.3986663818359
447.127838134766	83.2192611694336
448.553894042969	83.142204284668
449.979431152344	83.1534805297852
451.404449462891	82.8800888061523
452.828918457031	82.8661880493164
454.252899169922	82.7153472900391
455.676330566406	82.5272827148438
457.099273681641	82.5858306884766
458.521667480469	82.436279296875
459.943542480469	82.6626129150391
461.364929199219	82.2863922119141
462.785766601563	82.4937515258789
464.206085205078	82.3555603027344
465.625885009766	82.1105880737305
467.045196533203	82.3695068359375
468.463958740234	82.2048645019531
469.882202148438	82.2214965820313
471.299957275391	82.1241683959961
472.717193603516	82.2497482299805
474.133911132813	82.2958602905273
475.550109863281	82.2121734619141
476.965789794922	82.2091217041016
478.380950927734	82.4021148681641
479.795623779297	82.2935180664063
481.209777832031	82.4018783569336
482.623413085938	82.6426849365234
484.036529541016	82.6615676879883
485.449157714844	82.6885681152344
486.861267089844	82.8114471435547
488.272857666016	82.8154373168945
489.683959960938	82.9048233032227
491.094543457031	82.8029708862305
492.504608154297	82.7773971557617
493.914184570313	82.8956527709961
495.3232421875	82.8670120239258
496.731811523438	82.7085723876953
498.139862060547	82.5979614257813
499.547393798828	82.5456161499023
500.954467773438	82.3530654907227
502.360992431641	82.1667633056641
503.767028808594	82.0031051635742
505.172576904297	81.9822235107422
506.577606201172	81.7670364379883
507.982147216797	81.6909332275391
509.386169433594	81.3414688110352
510.789703369141	81.3158798217773
512.192749023438	81.0651397705078
513.595275878906	80.9578552246094
514.997314453125	80.6065216064453
516.398803710938	80.5911331176758
517.799865722656	80.3301620483398
519.200378417969	80.2843170166016
520.600463867188	80.0078048706055
522	79.8153762817383
523.399047851563	79.6682205200195
524.797607421875	79.3528518676758
526.195678710938	79.0960845947266
527.59326171875	78.9871139526367
528.990295410156	78.7684936523438
530.386901855469	78.2643432617188
531.782958984375	78.2509002685547
533.178588867188	78.0793685913086
534.573669433594	77.9121170043945
535.968322753906	77.8126678466797
537.362426757813	77.5570983886719
538.756042480469	77.5540466308594
540.149230957031	77.2981719970703
541.541870117188	76.9690551757813
542.934020996094	76.9921493530273
544.32568359375	76.8518218994141
545.716918945313	76.5909576416016
547.107604980469	76.3602752685547
548.497802734375	76.3707275390625
549.887573242188	76.3408889770508
551.276794433594	75.9652862548828
552.66552734375	75.9636688232422
554.053833007813	75.8909301757813
555.441650390625	75.8777847290039
556.828918457031	75.659538269043
558.215759277344	75.6397018432617
559.602111816406	75.6104507446289
560.987976074219	75.6465454101563
562.373352050781	75.4271087646484
563.758239746094	75.3341217041016
565.142639160156	75.2633438110352
566.526611328125	75.3453903198242
567.910034179688	75.2453689575195
569.293029785156	75.0902709960938
570.675537109375	75.1478881835938
572.057556152344	75.0880126953125
573.439086914063	75.1662979125977
574.820129394531	75.0398254394531
576.200744628906	75.0414581298828
577.580871582031	75.0084457397461
578.96044921875	74.9712142944336
580.339660644531	74.9548263549805
581.718322753906	75.09765625
583.096557617188	74.8444747924805
584.474243164063	75.0073547363281
585.851501464844	74.8533782958984
587.228332519531	74.8214950561523
588.604614257813	74.864860534668
589.98046875	74.7558288574219
591.355834960938	74.9112396240234
592.730712890625	74.7125701904297
594.105163574219	74.8056488037109
595.479125976563	74.8606491088867
596.852600097656	74.6103363037109
598.225646972656	74.5643692016602
599.598205566406	74.6269302368164
600.970275878906	74.584831237793
602.341857910156	74.472785949707
603.713012695313	74.3453750610352
605.083679199219	74.3531646728516
606.453918457031	74.4098358154297
607.823608398438	74.2428894042969
609.192932128906	74.1709823608398
610.561706542969	73.9900817871094
611.930053710938	74.0723876953125
613.297912597656	73.8402328491211
614.665344238281	73.6363830566406
616.032287597656	73.4906234741211
617.398803710938	73.6927337646484
618.764831542969	73.2802963256836
620.13037109375	73.243782043457
621.495483398438	73.1323394775391
622.860107421875	72.898567199707
624.224304199219	72.8388977050781
625.588012695313	72.7210311889648
626.951232910156	72.5451889038086
628.314025878906	72.4804153442383
629.676391601563	72.5116958618164
631.038269042969	72.1821136474609
632.399658203125	72.1155014038086
633.760620117188	71.9663543701172
635.12109375	71.8686981201172
636.481140136719	71.7359390258789
637.840759277344	71.6897811889648
639.199890136719	71.5781860351563
640.558532714844	71.2149887084961
641.916748046875	71.3032989501953
643.274536132813	71.2090682983398
644.6318359375	70.9688339233398
645.988647460938	70.9138336181641
647.345031738281	70.8383255004883
648.700988769531	70.7791442871094
650.056457519531	70.5453948974609
651.411499023438	70.5584182739258
652.76611328125	70.4789886474609
654.120239257813	70.2048721313477
655.473876953125	70.2503814697266
656.827087402344	70.1545333862305
658.179870605469	70.0988159179688
659.5322265625	69.9798126220703
660.884094238281	69.8315124511719
662.235473632813	69.8245697021484
663.586486816406	69.7229232788086
664.93701171875	69.6076889038086
666.287048339844	69.6218948364258
667.636657714844	69.6263580322266
668.98583984375	69.5334243774414
670.334594726563	69.5806655883789
671.682861328125	69.4509963989258
673.030700683594	69.3849868774414
674.378051757813	69.3885650634766
675.725036621094	69.2917633056641
677.071533203125	69.3751068115234
678.417541503906	69.3708877563477
679.76318359375	69.4167022705078
681.108337402344	69.1756820678711
682.453002929688	69.3730850219727
683.797302246094	69.4660720825195
685.14111328125	69.2025375366211
686.484497070313	69.2898101806641
687.827453613281	69.459831237793
689.169921875	69.2908325195313
690.512023925781	69.3620529174805
691.853637695313	69.4202499389648
693.194763183594	69.436882019043
694.535522460938	69.2815933227539
695.875793457031	69.4660186767578
697.215637207031	69.4880676269531
698.555053710938	69.5049743652344
699.89404296875	69.3706436157227
701.232543945313	69.526969909668
702.570617675781	69.6103286743164
703.908325195313	69.4645843505859
705.245483398438	69.4545745849609
706.582275390625	69.4539566040039
707.918640136719	69.5389175415039
709.254516601563	69.5065765380859
710.589965820313	69.4832382202148
711.924987792969	69.6141586303711
713.259582519531	69.5076141357422
714.59375	69.5415496826172
715.927490234375	69.3702011108398
717.2607421875	69.455436706543
718.593627929688	69.3820877075195
719.926025390625	69.4977874755859
721.257995605469	69.3842926025391
722.589538574219	69.3863830566406
723.920654296875	69.3339691162109
725.251342773438	69.4973297119141
726.581604003906	69.3697891235352
727.911437988281	69.254150390625
729.240783691406	69.1618423461914
730.569763183594	69.2724761962891
731.898254394531	69.1480941772461
733.226379394531	69.0411605834961
734.554016113281	69.1143493652344
735.881225585938	69.0007553100586
737.208068847656	68.9969329833984
738.534423828125	69.0122375488281
739.8603515625	68.8620147705078
741.185852050781	68.755973815918
742.510925292969	68.7524261474609
743.835571289063	68.6789398193359
745.159790039063	68.6024017333984
746.483581542969	68.4794616699219
747.806945800781	68.37451171875
749.1298828125	68.3357086181641
750.452453613281	68.2873840332031
751.774536132813	68.2512893676758
753.09619140625	68.0572052001953
754.417419433594	68.0255584716797
755.738220214844	68.026985168457
757.05859375	67.8335571289063
758.378540039063	67.8096389770508
759.698059082031	67.6737670898438
761.017211914063	67.5056457519531
762.335876464844	67.5849304199219
763.654113769531	67.3257522583008
764.971984863281	67.2574157714844
766.289367675781	67.1998062133789
767.606384277344	67.1212158203125
768.922973632813	66.8682708740234
770.239074707031	66.9849166870117
771.554809570313	66.8208389282227
772.8701171875	66.8521423339844
774.184997558594	66.6369552612305
775.499450683594	66.4582443237305
776.8134765625	66.4745330810547
778.127136230469	66.313835144043
779.440307617188	66.3194732666016
780.753112792969	66.2458877563477
782.0654296875	66.0801239013672
783.377380371094	65.9149475097656
784.688903808594	65.8523178100586
786	65.8824996948242
787.310668945313	65.8500595092773
788.620971679688	65.6901550292969
789.930786132813	65.6211166381836
791.240234375	65.4177551269531
792.549255371094	65.2651748657227
793.857788085938	65.3643569946289
795.166015625	65.1232833862305
796.473754882813	65.1650619506836
797.781066894531	64.929573059082
799.088012695313	64.9740447998047
800.39453125	64.7981567382813
801.700622558594	64.8598480224609
803.006286621094	64.6471786499023
804.311584472656	64.5377578735352
805.616394042969	64.4606170654297
806.920837402344	64.4183959960938
808.224853515625	64.308479309082
809.528503417969	64.0976715087891
810.831665039063	64.013557434082
812.134460449219	64.0761566162109
813.436828613281	63.9689903259277
814.73876953125	63.8792152404785
816.040344238281	63.8247489929199
817.341430664063	63.6760940551758
818.642150878906	63.5438537597656
819.942504882813	63.4783935546875
821.242370605469	63.350399017334
822.541870117188	63.3053894042969
823.840942382813	63.2628746032715
825.139587402344	63.2604331970215
826.437866210938	63.1147842407227
827.735656738281	62.9605979919434
829.033081054688	62.862117767334
830.330139160156	62.9339179992676
831.626770019531	62.7376518249512
832.922973632813	62.5793609619141
834.21875	62.5131797790527
835.514099121094	62.5574188232422
836.80908203125	62.3888969421387
838.103637695313	62.1904716491699
839.397827148438	62.2385711669922
840.691589355469	62.141040802002
841.984924316406	62.0075073242188
843.27783203125	61.8964767456055
844.570373535156	61.8156051635742
845.862487792969	61.6373481750488
847.154235839844	61.3803901672363
848.445556640625	61.3834419250488
849.736450195313	61.3047409057617
851.026916503906	61.086555480957
852.317016601563	60.8466606140137
853.606689453125	60.9130783081055
854.89599609375	60.6724739074707
856.184875488281	60.455150604248
857.473327636719	60.2710075378418
858.761413574219	60.1194877624512
860.049072265625	60.1768341064453
861.336303710938	59.8515548706055
862.623168945313	59.7746162414551
863.909606933594	59.593074798584
865.195678710938	59.5860824584961
866.481323242188	59.3800163269043
867.766540527344	59.2008209228516
869.051391601563	59.0630035400391
870.335815429688	58.8360404968262
871.619873046875	58.6984558105469
872.903503417969	58.4686851501465
874.186706542969	58.3143844604492
875.469543457031	58.042552947998
876.752014160156	57.8410377502441
878.033996582031	57.5974617004395
879.315612792969	57.4674453735352
880.596862792969	57.377082824707
881.877685546875	57.1728096008301
883.158081054688	56.9237976074219
884.438110351563	56.6525230407715
885.7177734375	56.4246940612793
886.996948242188	56.2904281616211
888.275817871094	56.109130859375
889.55419921875	55.775089263916
890.832275390625	55.6064109802246
892.10986328125	55.4371757507324
893.387084960938	55.1864395141602
894.663940429688	55.0050621032715
895.940368652344	54.7341804504395
897.216369628906	54.5511360168457
898.492004394531	54.4342002868652
899.767272949219	54.1007232666016
901.042114257813	53.9863014221191
902.316528320313	53.7370567321777
903.590576171875	53.667236328125
904.8642578125	53.3591728210449
906.137512207031	53.0966682434082
907.410339355469	52.8846473693848
908.682800292969	52.6617813110352
909.954833984375	52.5362586975098
911.226501464844	52.3711395263672
912.497802734375	52.0458793640137
913.768676757813	51.9198341369629
915.039123535156	51.808666229248
916.309204101563	51.5531730651855
917.578918457031	51.3873825073242
918.848205566406	51.2476959228516
920.117126464844	50.9442672729492
921.385620117188	50.7440643310547
922.653747558594	50.7790603637695
923.921447753906	50.5166206359863
925.188781738281	50.3739738464355
926.455688476563	50.2425880432129
927.722229003906	50.0877914428711
928.988342285156	49.8204803466797
930.254089355469	49.7220840454102
931.519470214844	49.4089088439941
932.784423828125	49.5196151733398
934.049011230469	49.2352256774902
935.313171386719	49.1490898132324
936.576965332031	49.0359115600586
937.84033203125	48.8926696777344
939.103332519531	48.7347869873047
940.365966796875	48.6506004333496
941.628173828125	48.6635322570801
942.890014648438	48.5241661071777
944.151428222656	48.4483947753906
945.412475585938	48.1986198425293
946.673095703125	48.1746673583984
947.933349609375	48.0557327270508
949.193237304688	47.9550857543945
950.452697753906	47.9789772033691
951.711791992188	47.9343299865723
952.970520019531	47.8070755004883
954.228820800781	47.7213287353516
955.486755371094	47.729850769043
956.744262695313	47.6464309692383
958.001403808594	47.5830078125
959.258117675781	47.555778503418
960.514526367188	47.3947143554688
961.770446777344	47.3595161437988
963.026062011719	47.413631439209
964.28125	47.2350845336914
965.536010742188	47.2395324707031
966.790466308594	47.1703109741211
968.044494628906	47.2476997375488
969.298095703125	47.1345291137695
970.551391601563	47.1255073547363
971.80419921875	46.9647560119629
973.056701660156	46.9470062255859
974.308776855469	46.7969360351563
975.560485839844	46.771598815918
976.811767578125	46.8749809265137
978.062683105469	46.7870407104492
979.313232421875	46.813533782959
980.563415527344	46.6654434204102
981.813171386719	46.5952301025391
983.0625	46.5893974304199
984.3115234375	46.5881500244141
985.560119628906	46.5077056884766
986.808349609375	46.4447898864746
988.05615234375	46.4517593383789
989.303588867188	46.3818283081055
990.550659179688	46.4013938903809
991.797302246094	46.2444686889648
993.043579101563	46.400218963623
994.289489746094	46.2368431091309
995.535034179688	46.253044128418
996.780151367188	46.1193962097168
998.02490234375	45.9968070983887
999.269226074219	46.1495819091797
1000.51318359375	45.9188537597656
1001.75677490234	45.8760833740234
1003	45.8527603149414
1004.24279785156	45.8046913146973
1005.48522949219	45.7811965942383
1006.72729492188	45.8066558837891
1007.96893310547	45.701301574707
1009.21026611328	45.6753807067871
1010.45111083984	45.5887107849121
1011.69165039063	45.5249061584473
1012.93176269531	45.5793914794922
1014.17150878906	45.4445762634277
1015.41088867188	45.4444236755371
1016.64984130859	45.5107574462891
1017.88842773438	45.5079689025879
1019.12664794922	45.3406295776367
1020.36450195313	45.2725372314453
1021.60192871094	45.2922554016113
1022.83898925781	45.32666015625
1024.07568359375	45.0847015380859
1025.31201171875	45.1088485717773
1026.5478515625	45.1198616027832
1027.78344726563	45.0832748413086
1029.0185546875	45.1375541687012
1030.25329589844	45.0632705688477
1031.48767089844	44.9257621765137
1032.7216796875	44.9663696289063
1033.95532226563	44.8751640319824
1035.18859863281	44.9567680358887
1036.42138671875	44.9707489013672
1037.65393066406	44.9340782165527
1038.88598632813	44.938175201416
1040.11767578125	45.0771751403809
1041.34899902344	44.824878692627
1042.57995605469	45.0275421142578
1043.810546875	45.0473327636719
1045.04077148438	44.9707145690918
1046.2705078125	45.011302947998
1047.5	44.9383354187012
1048.72900390625	44.9717063903809
1049.95764160156	44.9570732116699
1051.18591308594	45.0400238037109
1052.41381835938	44.9194641113281
1053.64135742188	44.9921493530273
1054.86853027344	45.1736679077148
1056.09521484375	45.0003623962402
1057.32165527344	44.9671363830566
1058.54760742188	44.9985237121582
1059.77331542969	44.9594192504883
1060.99853515625	44.9965591430664
1062.22338867188	44.9610977172852
1063.44787597656	44.9168815612793
1064.671875	44.8410453796387
1065.89562988281	44.9470520019531
1067.11901855469	44.7507629394531
1068.34191894531	44.7308006286621
1069.56457519531	44.7424964904785
1070.78674316406	44.6104736328125
1072.00854492188	44.6810989379883
1073.22998046875	44.5736808776855
1074.45104980469	44.4626579284668
1075.67175292969	44.4694633483887
1076.89208984375	44.4162254333496
1078.11193847656	44.3450813293457
1079.33154296875	44.2644004821777
1080.55065917969	44.2083320617676
1081.76940917969	44.2108192443848
1082.98791503906	44.0922317504883
1084.20593261719	44.0695686340332
1085.42358398438	44.1046981811523
1086.64086914063	43.9819412231445
1087.85766601563	44.0178565979004
1089.07421875	43.9851379394531
1090.29040527344	43.8528709411621
1091.50610351563	43.8918838500977
1092.72155761719	43.8384094238281
1093.9365234375	43.8761138916016
1095.15112304688	43.9029655456543
1096.36535644531	43.877758026123
1097.57922363281	43.8722152709961
1098.79272460938	43.9101753234863
1100.005859375	43.8762321472168
1101.21862792969	43.9071617126465
1102.43090820313	43.8578033447266
1103.64294433594	43.9450454711914
1104.8544921875	43.8838691711426
1106.06579589844	44.0184745788574
1107.27661132813	43.9682006835938
1108.48706054688	43.9902572631836
1109.69714355469	43.9541397094727
1110.90686035156	44.0474090576172
1112.1162109375	43.9296226501465
1113.3251953125	43.9990730285645
1114.53369140625	44.0164413452148
1115.74194335938	44.0488929748535
1116.94982910156	44.1411247253418
1118.1572265625	44.0861930847168
1119.3642578125	44.1374092102051
1120.57104492188	44.1107521057129
1121.77734375	44.1324157714844
1122.98327636719	44.1168632507324
1124.18884277344	44.1437072753906
1125.39404296875	44.157787322998
1126.59875488281	44.0907096862793
1127.80322265625	44.1825256347656
1129.00732421875	44.2006568908691
1130.2109375	44.0114097595215
1131.41430664063	44.0792121887207
1132.6171875	44.0448608398438
1133.81970214844	44.0689659118652
1135.02197265625	44.0279541015625
1136.22375488281	43.9753074645996
1137.42517089844	43.8819770812988
1138.62622070313	43.9229431152344
1139.82690429688	43.7988739013672
1141.02709960938	43.7777824401855
1142.22705078125	43.7072219848633
1143.42663574219	43.6458396911621
1144.62573242188	43.6467552185059
1145.82458496094	43.5813751220703
1147.02294921875	43.5758247375488
1148.22094726563	43.6127014160156
1149.41857910156	43.7336845397949
1150.61584472656	43.6855583190918
1151.81274414063	43.5745620727539
1153.00927734375	43.5685005187988
1154.20544433594	43.5515556335449
1155.40124511719	43.6256141662598
1156.5966796875	43.6283950805664
1157.79162597656	43.6028900146484
1158.986328125	43.4940452575684
1160.18054199219	43.4934158325195
1161.37438964844	43.5201530456543
1162.56799316406	43.480354309082
1163.76110839844	43.4267997741699
1164.95385742188	43.4839820861816
1166.14624023438	43.4956665039063
1167.33825683594	43.3884086608887
1168.52990722656	43.3645439147949
1169.72119140625	43.4416847229004
1170.91198730469	43.2946548461914
1172.1025390625	43.2983741760254
1173.29260253906	43.4195671081543
1174.482421875	43.2968597412109
1175.67175292969	43.439136505127
1176.86071777344	43.479663848877
1178.04943847656	43.4664306640625
1179.23767089844	43.4805679321289
1180.42553710938	43.611083984375
1181.61303710938	43.6116828918457
1182.80017089844	43.6444511413574
1183.98681640625	43.6115798950195
1185.17321777344	43.5978698730469
1186.35925292969	43.581485748291
1187.54479980469	43.7575073242188
1188.73010253906	43.61328125
1189.91491699219	43.6725692749023
1191.09936523438	43.8371849060059
1192.28356933594	43.7732124328613
1193.46728515625	43.7138328552246
1194.65063476563	43.8367691040039
1195.83361816406	43.7333831787109
1197.01623535156	43.7638626098633
1198.19836425781	43.9441528320313
1199.38024902344	44.0106925964355
1200.56176757813	43.9594497680664
1201.74279785156	43.9921226501465
1202.92358398438	44.0621719360352
1204.10388183594	44.0860710144043
1205.28393554688	44.1034698486328
1206.46350097656	44.2124862670898
1207.64270019531	44.1597900390625
1208.82153320313	44.2560195922852
1210	44.4492416381836
1211.17810058594	44.3341217041016
1212.35583496094	44.2780227661133
1213.53308105469	44.3298645019531
1214.71008300781	44.3546981811523
1215.88671875	44.2748680114746
1217.06286621094	44.3020324707031
1218.23864746094	44.4341011047363
1219.41418457031	44.30712890625
1220.58923339844	44.4118270874023
1221.76391601563	44.3638877868652
1222.93823242188	44.3531608581543
1224.11218261719	44.3896408081055
1225.28576660156	44.4251823425293
1226.458984375	44.4803161621094
1227.6318359375	44.4059600830078
1228.80419921875	44.463809967041
1229.97631835938	44.4038696289063
1231.14794921875	44.4249114990234
1232.31921386719	44.4352264404297
1233.490234375	44.4486312866211
1234.66076660156	44.5432395935059
1235.83093261719	44.4731903076172
1237.00073242188	44.452278137207
1238.17016601563	44.4843788146973
1239.33923339844	44.4087753295898
1240.5078125	44.4345664978027
1241.67614746094	44.3733825683594
1242.84411621094	44.3529243469238
1244.01159667969	44.2907981872559
1245.1787109375	44.2509613037109
1246.34558105469	44.2864265441895
1247.51196289063	44.1592063903809
1248.67797851563	44.1178588867188
1249.84362792969	44.1739273071289
1251.00891113281	44.1439399719238
1252.173828125	43.962158203125
1253.33825683594	44.1059036254883
1254.50244140625	43.9871597290039
1255.66625976563	44.0116004943848
1256.82958984375	43.8667182922363
1257.99255371094	43.9202117919922
1259.1552734375	43.9571952819824
1260.31750488281	43.8638534545898
1261.47937011719	43.888370513916
1262.64086914063	43.7446479797363
1263.80200195313	43.8272705078125
1264.96276855469	43.824333190918
1266.123046875	43.8421897888184
1267.28308105469	43.6234550476074
1268.44262695313	43.619010925293
1269.60192871094	43.5897560119629
1270.7607421875	43.5228080749512
1271.91918945313	43.5328254699707
1273.07727050781	43.4743614196777
1274.23498535156	43.3235130310059
1275.39233398438	43.3543548583984
1276.54931640625	43.2065811157227
1277.70581054688	43.2039566040039
1278.86206054688	43.2094306945801
1280.01794433594	43.2112579345703
1281.17333984375	43.0725288391113
1282.32836914063	43.1575660705566
1283.48303222656	43.0858726501465
1284.63732910156	43.1199111938477
1285.79125976563	42.9497909545898
1286.94482421875	43.0593795776367
1288.09802246094	42.993293762207
1289.25073242188	43.0094871520996
1290.40319824219	43.0403366088867
1291.55517578125	42.9544296264648
1292.70690917969	42.9743270874023
1293.85815429688	42.9341011047363
1295.00903320313	42.8152465820313
1296.15954589844	42.8027954101563
1297.30969238281	42.8171539306641
1298.45935058594	42.7304954528809
1299.60876464844	42.7952117919922
1300.7578125	42.7060661315918
1301.90637207031	42.7625274658203
1303.05456542969	42.5991172790527
1304.20239257813	42.5618629455566
1305.34985351563	42.518627166748
1306.49694824219	42.6297607421875
1307.64367675781	42.4931602478027
1308.7900390625	42.4823722839355
1309.93591308594	42.4791297912598
1311.08154296875	42.4660568237305
1312.22668457031	42.4416046142578
1313.37145996094	42.4818420410156
1314.51599121094	42.4776916503906
1315.66003417969	42.430492401123
1316.80358886719	42.3970184326172
1317.94689941406	42.5373611450195
1319.08984375	42.480354309082
1320.23229980469	42.5071754455566
1321.37451171875	42.4163818359375
1322.51623535156	42.5010070800781
1323.65759277344	42.3547592163086
1324.79858398438	42.3988456726074
1325.93920898438	42.2895050048828
1327.07934570313	42.3537254333496
1328.21923828125	42.2758941650391
1329.35864257813	42.2433013916016
1330.49780273438	42.17919921875
1331.63647460938	42.0673332214355
1332.77478027344	42.0523529052734
1333.91271972656	42.0333251953125
1335.05029296875	41.9286193847656
1336.18737792969	42.0088424682617
1337.32421875	41.9534683227539
1338.46057128906	41.9631156921387
1339.5966796875	41.9276924133301
1340.73229980469	41.9060173034668
1341.86755371094	41.887451171875
1343.00231933594	41.9273452758789
1344.13684082031	41.888484954834
1345.27099609375	41.9139060974121
1346.40466308594	41.8094139099121
1347.53796386719	41.8943099975586
1348.6708984375	41.7987327575684
1349.80346679688	41.8894882202148
1350.93566894531	41.8710250854492
1352.06750488281	41.8620643615723
1353.19885253906	41.7911109924316
1354.32995605469	41.7883644104004
1355.46057128906	41.6931991577148
1356.5908203125	41.7775001525879
1357.720703125	41.7028846740723
1358.85021972656	41.6181869506836
1359.97924804688	41.5480270385742
1361.10803222656	41.5055923461914
1362.236328125	41.5405426025391
1363.3642578125	41.4690399169922
1364.49182128906	41.4376831054688
1365.61901855469	41.3545341491699
1366.74584960938	41.27197265625
1367.87231445313	41.3886909484863
1368.99829101563	41.2209320068359
1370.12390136719	41.272876739502
1371.24914550781	41.3131904602051
1372.3740234375	41.246955871582
1373.49853515625	41.2873153686523
1374.62255859375	41.1806945800781
1375.74633789063	41.2599143981934
1376.86962890625	41.2234191894531
1377.99255371094	41.227912902832
1379.11511230469	41.129264831543
1380.2373046875	41.1879920959473
1381.35900878906	41.1888313293457
1382.48034667969	41.1554832458496
1383.60144042969	41.199893951416
1384.72204589844	41.1391639709473
1385.84228515625	41.1198425292969
1386.96203613281	41.0488128662109
1388.08154296875	41.0281448364258
1389.20056152344	41.0172080993652
1390.31921386719	40.9918937683105
1391.4375	40.8895492553711
1392.55541992188	40.8741645812988
1393.6728515625	40.8175430297852
1394.7900390625	40.8661994934082
1395.90673828125	40.7075996398926
1397.02307128906	40.6291732788086
1398.13903808594	40.6819610595703
1399.25463867188	40.5830993652344
1400.36975097656	40.6205406188965
1401.48449707031	40.6334609985352
1402.59899902344	40.5963401794434
1403.712890625	40.6135864257813
1404.82653808594	40.6512985229492
1405.93981933594	40.7293739318848
1407.05261230469	40.640079498291
1408.1650390625	40.647834777832
1409.27709960938	40.7832946777344
1410.38879394531	40.6677017211914
1411.5	40.5749092102051
1412.61096191406	40.6977767944336
1413.72143554688	40.6467170715332
1414.83154296875	40.5552978515625
1415.94116210938	40.592227935791
1417.05053710938	40.5353317260742
1418.15942382813	40.4792213439941
1419.26794433594	40.5148315429688
1420.37609863281	40.5756378173828
1421.48388671875	40.4272270202637
1422.59118652344	40.3219299316406
1423.6982421875	40.4212493896484
1424.80480957031	40.3136100769043
1425.91088867188	40.2170906066895
1427.01672363281	40.3391380310059
1428.1220703125	40.2354011535645
1429.22717285156	40.1511840820313
1430.33166503906	40.1640777587891
1431.43591308594	40.1965408325195
1432.53979492188	40.3275375366211
1433.64318847656	40.272087097168
1434.74621582031	40.3052062988281
1435.84887695313	40.3473472595215
1436.95104980469	40.2432174682617
1438.05297851563	40.2497825622559
1439.15441894531	40.2256546020508
1440.25549316406	40.1721878051758
1441.35620117188	40.2363243103027
1442.45642089844	40.2363014221191
1443.55627441406	40.1942100524902
1444.65576171875	40.2498092651367
1445.7548828125	40.0133056640625
1446.853515625	40.0342636108398
1447.95190429688	39.9289169311523
1449.0498046875	39.9963264465332
1450.14721679688	39.8817596435547
1451.24438476563	40.029541015625
1452.34106445313	39.7801513671875
1453.43737792969	39.8309707641602
1454.53332519531	39.8782958984375
1455.62890625	39.8450736999512
1456.72399902344	39.819694519043
1457.81872558594	39.8527641296387
1458.9130859375	39.9319458007813
1460.00695800781	39.8781661987305
1461.10046386719	39.891487121582
1462.19360351563	39.8306503295898
1463.28637695313	39.9254455566406
1464.37878417969	39.8434295654297
1465.470703125	39.8664207458496
1466.56225585938	39.8295669555664
1467.65344238281	39.9633483886719
1468.744140625	39.8735008239746
1469.83447265625	39.7470893859863
1470.92443847656	39.7393226623535
1472.01403808594	39.6881408691406
1473.10314941406	39.7049560546875
1474.19189453125	39.6014938354492
1475.2802734375	39.5033416748047
1476.3681640625	39.4427108764648
1477.45581054688	39.4546356201172
1478.54296875	39.4217414855957
1479.62963867188	39.3471565246582
1480.71606445313	39.538932800293
1481.80200195313	39.3604736328125
1482.88757324219	39.4039573669434
1483.97265625	39.490966796875
1485.05737304688	39.5057678222656
1486.14172363281	39.474723815918
1487.22570800781	39.5773887634277
1488.30932617188	39.5434150695801
1489.39245605469	39.6461448669434
1490.47509765625	39.7319831848145
1491.55749511719	39.6702842712402
1492.63940429688	39.7681999206543
1493.72094726563	39.7157745361328
1494.80212402344	39.7516632080078
1495.8828125	39.748348236084
1496.96313476563	39.7391242980957
1498.04309082031	39.6750793457031
1499.12255859375	39.628002166748
1500.20166015625	39.7004737854004
1501.28039550781	39.6839942932129
1502.35864257813	39.7295036315918
1503.4365234375	39.7045593261719
1504.51403808594	39.6547508239746
1505.59118652344	39.6258735656738
1506.66784667969	39.7591361999512
1507.744140625	39.6899948120117
1508.81994628906	39.7686195373535
1509.89538574219	39.8372039794922
1510.97045898438	39.9099807739258
1512.04516601563	40.0300331115723
1513.11938476563	40.0637474060059
1514.19323730469	40.1352500915527
1515.26672363281	40.2983474731445
1516.33972167969	40.3122024536133
1517.41235351563	40.5072631835938
1518.48449707031	40.4709320068359
1519.55639648438	40.4951477050781
1520.62768554688	40.5866775512695
1521.69873046875	40.7285308837891
1522.76928710938	40.5827941894531
1523.83947753906	40.692440032959
1524.90930175781	40.8649291992188
1525.97863769531	40.861988067627
1527.04760742188	40.9537696838379
1528.11608886719	40.8351516723633
1529.18420410156	40.8231430053711
1530.251953125	40.8959732055664
1531.31921386719	41.0776786804199
1532.38610839844	40.9588737487793
1533.45263671875	41.1498146057129
1534.51867675781	41.1819496154785
1535.58435058594	41.3777847290039
1536.64965820313	41.3088073730469
1537.71447753906	41.5746116638184
1538.77893066406	41.7815742492676
1539.84301757813	41.772834777832
1540.90661621094	41.9402198791504
1541.9697265625	42.1057052612305
1543.03259277344	42.1596298217773
1544.09497070313	42.3049812316895
1545.15686035156	42.4927024841309
1546.21850585938	42.6715812683105
1547.27966308594	42.8765678405762
1548.34033203125	42.8685340881348
1549.40063476563	43.1128273010254
1550.46057128906	43.0957145690918
1551.52001953125	43.3749847412109
1552.5791015625	43.4500617980957
1553.63781738281	43.5554122924805
1554.69604492188	43.6574401855469
1555.75378417969	43.7063789367676
1556.81127929688	43.7712669372559
1557.86828613281	43.8941497802734
1558.9248046875	43.9645042419434
1559.98095703125	44.1187744140625
1561.03674316406	44.1288681030273
1562.09204101563	44.323112487793
1563.14697265625	44.4086112976074
1564.20153808594	44.5860633850098
1565.25561523438	44.8026695251465
1566.30932617188	44.9822845458984
1567.36254882813	45.2319984436035
1568.41540527344	45.5388793945313
1569.4677734375	45.6395645141602
1570.51977539063	45.9305000305176
1571.57141113281	46.1427040100098
1572.62255859375	46.3083000183105
1573.67333984375	46.5514526367188
1574.7236328125	46.8500289916992
1575.77355957031	47.0161018371582
1576.82299804688	47.2110214233398
1577.8720703125	47.4641914367676
1578.92077636719	47.6251258850098
1579.96899414063	47.7667503356934
1581.01684570313	47.9678268432617
1582.06420898438	48.1786003112793
1583.11120605469	48.4550819396973
1584.15771484375	48.488208770752
1585.20385742188	48.8501243591309
1586.24951171875	49.0080642700195
1587.29479980469	49.1616821289063
1588.33972167969	49.3628158569336
1589.38415527344	49.5662612915039
1590.42810058594	49.9516677856445
1591.47180175781	50.1411094665527
1592.51489257813	50.477123260498
1593.55773925781	50.7725982666016
1594.59997558594	51.0553855895996
1595.64196777344	51.5153312683105
1596.68334960938	52.0063552856445
1597.72448730469	52.0208358764648
1598.76513671875	52.6111068725586
1599.80529785156	52.8956336975098
1600.84509277344	53.2497177124023
1601.88452148438	53.7703857421875
1602.92346191406	53.8497695922852
1603.9619140625	54.3336410522461
1605	54.5909614562988
1606.03771972656	55.0213813781738
1607.07495117188	55.2822036743164
1608.11169433594	55.7692451477051
1609.14807128906	55.9746856689453
1610.18408203125	56.1633338928223
1611.21960449219	56.4190406799316
1612.25463867188	56.5731048583984
1613.28930664063	57.0032653808594
1614.32360839844	57.1420478820801
1615.357421875	57.6123962402344
1616.39074707031	57.8117980957031
1617.42370605469	58.0227737426758
1618.45629882813	58.4600219726563
1619.48840332031	58.5487899780273
1620.52001953125	58.7232475280762
1621.55126953125	59.1083679199219
1622.58215332031	59.3673057556152
1623.61254882813	59.4455375671387
1624.64245605469	59.808536529541
1625.67199707031	60.0454559326172
1626.70104980469	60.3171844482422
1627.72973632813	60.4766731262207
1628.75793457031	60.7553176879883
1629.78576660156	60.9656639099121
1630.81311035156	61.0634689331055
1631.84008789063	61.1672096252441
1632.86657714844	61.306339263916
1633.89270019531	61.4797096252441
1634.91833496094	61.5691032409668
1635.94348144531	61.5815696716309
1636.96826171875	61.6563148498535
1637.99255371094	61.6470069885254
1639.01647949219	61.6126365661621
1640.03991699219	61.4227256774902
1641.06298828125	61.5429039001465
1642.08557128906	61.3201713562012
1643.10778808594	61.2024002075195
1644.12951660156	60.9554405212402
1645.15075683594	60.7239837646484
1646.17163085938	60.5473327636719
1647.19213867188	60.4838714599609
1648.21203613281	60.0384750366211
1649.23156738281	60.0555801391602
1650.25073242188	59.5951347351074
1651.26940917969	59.4335556030273
1652.28759765625	59.0263481140137
1653.30541992188	58.9753799438477
1654.32275390625	58.6060829162598
1655.33972167969	58.2490196228027
1656.35620117188	57.8031234741211
1657.37231445313	57.5588531494141
1658.38793945313	57.2756996154785
1659.40307617188	57.085262298584
1660.41772460938	56.8094520568848
1661.43212890625	56.5367813110352
1662.44592285156	56.2251777648926
1663.45935058594	56.0803642272949
1664.47229003906	55.6925239562988
1665.48486328125	55.3706283569336
1666.49694824219	55.1641502380371
1667.50854492188	54.8855628967285
1668.51977539063	54.5472526550293
1669.53051757813	54.109058380127
1670.54089355469	53.7028617858887
1671.55078125	53.4384307861328
1672.56018066406	53.0647239685059
1673.56909179688	52.6138496398926
1674.57763671875	52.1497344970703
1675.58581542969	51.780029296875
1676.59350585938	51.2199249267578
1677.60070800781	50.9063491821289
1678.607421875	50.3387069702148
1679.61376953125	49.8473167419434
1680.61962890625	49.4183731079102
1681.62512207031	49.0670166015625
1682.63012695313	48.5670852661133
1683.63464355469	48.0855331420898
1684.638671875	47.6401176452637
1685.64233398438	47.1019668579102
1686.64562988281	46.689266204834
1687.64831542969	46.3422050476074
1688.65063476563	45.8432960510254
1689.65246582031	45.4582786560059
1690.65393066406	44.9274635314941
1691.65490722656	44.6077575683594
1692.65539550781	44.2087249755859
1693.65551757813	43.8705177307129
1694.65502929688	43.4813842773438
1695.654296875	43.058910369873
1696.65295410156	42.800121307373
1697.65124511719	42.4705429077148
1698.64904785156	42.0264663696289
1699.646484375	41.8107528686523
1700.64331054688	41.2927284240723
1701.63977050781	41.0298004150391
1702.63586425781	40.6379356384277
1703.63134765625	40.3712692260742
1704.62646484375	39.9840126037598
1705.62121582031	39.660228729248
1706.61535644531	39.3001518249512
1707.60913085938	38.868049621582
1708.60241699219	38.4380073547363
1709.59521484375	38.1166648864746
1710.58764648438	37.6915969848633
1711.57958984375	37.4817886352539
1712.57104492188	37.0537185668945
1713.56213378906	36.6597900390625
1714.552734375	36.4370651245117
1715.54284667969	35.9282073974609
1716.53247070313	35.6146545410156
1717.52160644531	35.2881965637207
1718.51037597656	34.9164924621582
1719.49865722656	34.5880699157715
1720.48657226563	34.3546829223633
1721.47387695313	33.9917907714844
1722.46081542969	33.6421165466309
1723.447265625	33.4161987304688
1724.43334960938	33.1782150268555
1725.41882324219	32.9044456481934
1726.40393066406	32.6462249755859
1727.38854980469	32.4091529846191
1728.37268066406	32.1019859313965
1729.3564453125	31.9726696014404
1730.33972167969	31.7406463623047
1731.32250976563	31.5215435028076
1732.30480957031	31.2426109313965
1733.28674316406	31.0071678161621
1734.26806640625	30.9655380249023
1735.2490234375	30.6976661682129
1736.2294921875	30.5432262420654
1737.20959472656	30.3456859588623
1738.18908691406	30.1283950805664
1739.16821289063	29.9958763122559
1740.14685058594	29.8260307312012
1741.125	29.609504699707
1742.10266113281	29.4686985015869
1743.07995605469	29.2486801147461
1744.05676269531	29.2105369567871
1745.03308105469	28.9793739318848
1746.00891113281	28.8150749206543
1746.98425292969	28.581428527832
1747.95910644531	28.3736000061035
1748.93359375	28.2644672393799
1749.90759277344	28.01930809021
1750.88110351563	27.7592964172363
1751.85412597656	27.6007270812988
1752.82678222656	27.4435272216797
1753.798828125	27.2193508148193
1754.7705078125	27.0493144989014
1755.74169921875	26.843225479126
1756.71240234375	26.6757278442383
1757.6826171875	26.6188125610352
1758.65246582031	26.3775215148926
1759.62170410156	26.2786884307861
1760.59057617188	25.9501819610596
1761.55895996094	25.9363632202148
1762.52673339844	25.7692432403564
1763.49426269531	25.7014274597168
1764.46118164063	25.5606441497803
1765.42761230469	25.417501449585
1766.39367675781	25.3585300445557
1767.35913085938	25.1856575012207
1768.32421875	25.0888442993164
1769.28881835938	25.0320625305176
1770.2529296875	24.872142791748
1771.21655273438	24.8108978271484
1772.17980957031	24.7398090362549
1773.14245605469	24.7104797363281
1774.10461425781	24.7034969329834
1775.06640625	24.6308822631836
1776.02770996094	24.5061855316162
1776.98852539063	24.349645614624
1777.94873046875	24.2620544433594
1778.90856933594	24.2390747070313
1779.86804199219	24.1332149505615
1780.82690429688	24.0111865997314
1781.78527832031	23.8369560241699
1782.7431640625	23.6546783447266
1783.70068359375	23.5198707580566
1784.65771484375	23.4713439941406
1785.61413574219	23.3555068969727
1786.57019042969	23.1668472290039
1787.52575683594	23.1687545776367
1788.48083496094	22.99631690979
1789.43530273438	22.908374786377
1790.38940429688	22.7271881103516
1791.34301757813	22.7258529663086
1792.29626464844	22.5193271636963
1793.24890136719	22.4572334289551
1794.20104980469	22.3642196655273
1795.15270996094	22.2799911499023
1796.10400390625	22.1898365020752
1797.0546875	22.1240367889404
1798.0048828125	22.0171794891357
1798.95471191406	21.8902835845947
1799.90393066406	21.8544635772705
1800.85278320313	21.7927341461182
1801.80102539063	21.6993846893311
1802.74890136719	21.7041645050049
1803.6962890625	21.6840839385986
1804.64306640625	21.6914081573486
1805.58947753906	21.6445465087891
1806.53540039063	21.6023101806641
1807.48071289063	21.5047836303711
1808.42565917969	21.5192642211914
1809.3701171875	21.4581871032715
1810.31396484375	21.408483505249
1811.25744628906	21.3410224914551
1812.20043945313	21.2211284637451
1813.14294433594	21.2677059173584
1814.08483886719	21.2568130493164
1815.0263671875	21.2882099151611
1815.96740722656	21.1417579650879
1816.90783691406	21.0620822906494
1817.84790039063	21.0555858612061
1818.78747558594	20.9136180877686
1819.72644042969	20.8643226623535
1820.6650390625	20.8198680877686
1821.60314941406	20.8383255004883
1822.54064941406	20.7328224182129
1823.47778320313	20.5956745147705
1824.41430664063	20.5600261688232
1825.35034179688	20.4766387939453
1826.28601074219	20.5024795532227
1827.22106933594	20.3534641265869
1828.15563964844	20.2156143188477
1829.08984375	20.1747360229492
1830.0234375	20.096248626709
1830.95654296875	20.0748767852783
1831.88916015625	20.0443553924561
1832.8212890625	19.9827823638916
1833.7529296875	19.9186267852783
1834.68408203125	19.9320869445801
1835.61474609375	19.9168357849121
1836.54479980469	19.8215503692627
1837.47448730469	19.9041976928711
1838.40356445313	19.819938659668
1839.33227539063	19.8461990356445
1840.26037597656	19.7273616790771
1841.18811035156	19.78537940979
1842.115234375	19.7511138916016
1843.04187011719	19.7498931884766
1843.96801757813	19.7384376525879
1844.89367675781	19.7786235809326
1845.81872558594	19.8043251037598
1846.74340820313	19.7410011291504
1847.66760253906	19.7733345031738
1848.59118652344	19.7198028564453
1849.51428222656	19.7102737426758
1850.43701171875	19.6404552459717
1851.35913085938	19.5763759613037
1852.28076171875	19.5614643096924
1853.20190429688	19.5591697692871
1854.12243652344	19.4417266845703
1855.04260253906	19.3578338623047
1855.96215820313	19.3402900695801
1856.88122558594	19.3715858459473
1857.79992675781	19.1971740722656
1858.71801757813	19.1885871887207
1859.63549804688	19.1356105804443
1860.55261230469	19.1227207183838
1861.46923828125	18.9469738006592
1862.38525390625	18.9303760528564
1863.30078125	18.9290142059326
1864.2158203125	18.881706237793
1865.13037109375	18.8717498779297
1866.04443359375	18.8450317382813
1866.95788574219	18.8167991638184
1867.87084960938	18.8734874725342
1868.78332519531	18.8831062316895
1869.6953125	18.8408908843994
1870.60681152344	18.8408336639404
1871.51782226563	18.8289375305176
1872.42822265625	18.8314743041992
1873.33813476563	18.9294376373291
1874.24755859375	18.9160690307617
1875.15649414063	18.928560256958
1876.06481933594	18.854175567627
1876.97277832031	18.9199390411377
1877.88012695313	18.9130401611328
1878.78698730469	18.8532772064209
1879.69323730469	18.8996829986572
1880.59912109375	18.8452816009521
1881.50439453125	18.8234672546387
1882.4091796875	18.8565292358398
1883.3134765625	18.6758480072021
1884.21716308594	18.6511650085449
1885.12048339844	18.6532897949219
1886.02319335938	18.5093898773193
1886.92541503906	18.516242980957
1887.82702636719	18.5315456390381
1888.72814941406	18.450065612793
1889.62878417969	18.3915061950684
1890.52893066406	18.3963947296143
1891.42858886719	18.3312854766846
1892.32763671875	18.2730770111084
1893.22619628906	18.2521438598633
1894.12426757813	18.1483211517334
1895.02172851563	18.1859397888184
1895.91870117188	18.0935478210449
1896.81518554688	18.1609325408936
1897.71118164063	18.1301727294922
1898.60656738281	18.0244369506836
1899.50146484375	18.0097103118896
1900.39587402344	17.9888916015625
1901.28967285156	17.9352226257324
1902.18298339844	17.9467926025391
1903.07580566406	17.9949398040771
1903.96801757813	17.9571285247803
1904.85986328125	17.8877124786377
1905.7509765625	17.9406967163086
1906.64172363281	18.0216045379639
1907.53186035156	18.0888404846191
1908.42150878906	18.0370635986328
1909.31066894531	18.0561485290527
1910.19921875	18.1433258056641
1911.08728027344	18.0646820068359
1911.97473144531	18.1558628082275
1912.86181640625	18.1326484680176
1913.74816894531	18.1502914428711
1914.63415527344	18.1065311431885
1915.51953125	18.0986042022705
1916.40441894531	18.0889205932617
1917.28869628906	18.1332759857178
1918.17260742188	18.0732803344727
1919.05578613281	18.0524291992188
1919.93859863281	17.9952201843262
1920.82080078125	17.9736862182617
1921.70239257813	17.9611225128174
1922.58349609375	17.9459247589111
1923.46411132813	17.8835792541504
1924.34423828125	17.8113269805908
1925.22375488281	17.7802829742432
1926.10278320313	17.7053279876709
1926.98120117188	17.6957511901855
1927.85913085938	17.646858215332
1928.73645019531	17.5917892456055
1929.61328125	17.4896545410156
1930.48962402344	17.5204601287842
1931.36535644531	17.4167060852051
1932.24060058594	17.4807300567627
1933.11535644531	17.4239940643311
1933.98950195313	17.3678855895996
1934.86303710938	17.3478546142578
1935.73608398438	17.3753929138184
1936.60864257813	17.4009704589844
1937.48059082031	17.409595489502
1938.35205078125	17.4204349517822
1939.22302246094	17.3723907470703
1940.09338378906	17.3969135284424
1940.96313476563	17.4461765289307
1941.83239746094	17.4680995941162
1942.701171875	17.4781131744385
1943.5693359375	17.5864448547363
1944.43701171875	17.4977226257324
1945.30407714844	17.5950965881348
1946.17065429688	17.574878692627
1947.03662109375	17.5754508972168
1947.90209960938	17.6034622192383
1948.76696777344	17.6049365997314
1949.63134765625	17.6865825653076
1950.4951171875	17.6584072113037
1951.3583984375	17.6525955200195
1952.22106933594	17.6283912658691
1953.08325195313	17.6418647766113
1953.94482421875	17.5457706451416
1954.80590820313	17.5410404205322
1955.66650390625	17.534538269043
1956.5263671875	17.5542316436768
1957.38586425781	17.5028648376465
1958.24462890625	17.5321178436279
1959.10302734375	17.4844970703125
1959.96069335938	17.4103851318359
1960.81799316406	17.3146476745605
1961.67456054688	17.3151912689209
1962.53063964844	17.2725639343262
1963.38623046875	17.1820373535156
1964.2412109375	17.2377872467041
1965.09558105469	17.117561340332
1965.94946289063	17.1465854644775
1966.80285644531	17.1357250213623
1967.65563964844	17.0632991790771
1968.5078125	17.0733776092529
1969.35949707031	17.1171684265137
1970.21057128906	17.0600852966309
1971.06103515625	17.0931816101074
1971.91101074219	17.0490131378174
1972.76049804688	17.11745262146
1973.60925292969	17.1477108001709
1974.45764160156	17.1008434295654
1975.30529785156	17.1707191467285
1976.15246582031	17.2744464874268
1976.99914550781	17.3334693908691
1977.84521484375	17.3446102142334
1978.69067382813	17.4218521118164
1979.53552246094	17.4339351654053
1980.3798828125	17.4937801361084
1981.22375488281	17.5168972015381
1982.06701660156	17.4965038299561
1982.90966796875	17.5638465881348
1983.75170898438	17.5807342529297
1984.59326171875	17.5154361724854
1985.43420410156	17.4759292602539
1986.27465820313	17.5427017211914
1987.11450195313	17.4526023864746
1987.95373535156	17.50075340271
1988.79248046875	17.5264415740967
1989.63061523438	17.4812602996826
1990.46813964844	17.4200687408447
1991.30517578125	17.4329280853271
1992.1416015625	17.3951072692871
1992.9775390625	17.3392372131348
1993.81274414063	17.2862682342529
1994.6474609375	17.2851219177246
1995.48168945313	17.1707344055176
1996.31518554688	17.1578235626221
1997.14819335938	17.1868953704834
1997.98071289063	17.1414623260498
1998.8125	17.1439018249512
1999.64379882813	17.0744743347168
2000.47448730469	17.0732727050781
2001.3046875	17.1044120788574
2002.13427734375	17.104133605957
2002.96325683594	17.1500301361084
2003.79162597656	17.1386756896973
2004.61950683594	17.1377372741699
2005.44677734375	17.2226676940918
2006.2734375	17.2911167144775
2007.09948730469	17.273458480835
2007.92504882813	17.2857322692871
2008.75	17.3971614837646
2009.57434082031	17.4042701721191
2010.39819335938	17.4508972167969
2011.22131347656	17.4487247467041
2012.0439453125	17.4190578460693
2012.86608886719	17.548246383667
2013.6875	17.5186042785645
2014.50842285156	17.5524024963379
2015.32873535156	17.5775756835938
2016.1484375	17.6082344055176
2016.96752929688	17.5849590301514
2017.7861328125	17.5509548187256
2018.60412597656	17.6083030700684
2019.42150878906	17.6891784667969
2020.23828125	17.6713752746582
2021.05444335938	17.6391925811768
2021.8701171875	17.6357402801514
2022.68518066406	17.5955352783203
2023.49963378906	17.5377254486084
2024.3134765625	17.5637016296387
2025.12683105469	17.5170364379883
2025.939453125	17.5105743408203
2026.75158691406	17.4336776733398
2027.56311035156	17.4974155426025
2028.3740234375	17.4410572052002
2029.18432617188	17.3780174255371
2029.994140625	17.4113521575928
2030.80322265625	17.344367980957
2031.61181640625	17.334171295166
2032.41979980469	17.3310813903809
2033.22717285156	17.3215637207031
2034.03393554688	17.2278480529785
2034.84008789063	17.2770462036133
2035.64575195313	17.1823253631592
2036.45080566406	17.1424369812012
2037.25512695313	17.0949401855469
2038.05895996094	17.0607357025146
2038.86218261719	16.9589061737061
2039.66479492188	16.9842090606689
2040.466796875	17.0585422515869
2041.26831054688	17.0380916595459
2042.06909179688	17.0860214233398
2042.86938476563	17.0266437530518
2043.6689453125	17.0137710571289
2044.46801757813	17.0656642913818
2045.26647949219	17.110221862793
2046.06433105469	17.1075229644775
2046.86145019531	17.113826751709
2047.65808105469	17.1607666015625
2048.4541015625	17.1636295318604
2049.24951171875	17.1972217559814
2050.04443359375	17.187858581543
2050.83862304688	17.2173290252686
2051.63232421875	17.2785091400146
2052.42529296875	17.2893009185791
2053.2177734375	17.1947803497314
2054.00952148438	17.2801074981689
2054.80078125	17.3284397125244
2055.59130859375	17.3561859130859
2056.38134765625	17.2861309051514
2057.17065429688	17.4193878173828
2057.95947265625	17.2764701843262
2058.74755859375	17.3515815734863
2059.53515625	17.2934989929199
2060.32202148438	17.3507957458496
2061.1083984375	17.2376155853271
2061.89428710938	17.2389240264893
2062.67919921875	17.090970993042
2063.4638671875	17.2357387542725
2064.24780273438	17.0888442993164
2065.03100585938	17.0866146087646
2065.81372070313	16.9707584381104
2066.595703125	17.012279510498
2067.37719726563	16.9184474945068
2068.15795898438	16.8226833343506
2068.93823242188	16.81032371521
2069.7177734375	16.7662391662598
2070.49682617188	16.6418437957764
2071.27514648438	16.6901092529297
2072.05297851563	16.5473785400391
2072.830078125	16.6325607299805
2073.60668945313	16.5069999694824
2074.38256835938	16.4306716918945
2075.15795898438	16.4340476989746
2075.9326171875	16.3606834411621
2076.70654296875	16.3336086273193
2077.47998046875	16.339298248291
2078.25268554688	16.2466087341309
2079.02490234375	16.2478160858154
2079.79663085938	16.2670822143555
2080.5673828125	16.2781524658203
2081.337890625	16.318790435791
2082.107421875	16.2712135314941
2082.87670898438	16.2736167907715
2083.64501953125	16.2840061187744
2084.41284179688	16.2990989685059
2085.18017578125	16.3299560546875
2085.94677734375	16.3159275054932
2086.71264648438	16.3557529449463
2087.47802734375	16.335132598877
2088.24267578125	16.3771152496338
2089.0068359375	16.4120693206787
2089.77026367188	16.3846168518066
2090.53295898438	16.3168487548828
2091.29516601563	16.3643093109131
2092.056640625	16.4316272735596
2092.81762695313	16.4053268432617
2093.57788085938	16.2668876647949
2094.33764648438	16.2291717529297
2095.0966796875	16.2171764373779
2095.85498046875	16.0971813201904
2096.61279296875	16.0915050506592
2097.36987304688	16.0510673522949
2098.12646484375	15.9628076553345
2098.88232421875	15.8543672561646
2099.63745117188	15.8521432876587
2100.39208984375	15.7930765151978
2101.14624023438	15.7462902069092
2101.8994140625	15.6084489822388
2102.65209960938	15.5515928268433
2103.404296875	15.4804620742798
2104.15551757813	15.4125986099243
2104.90649414063	15.3622541427612
2105.65649414063	15.2655601501465
2106.40600585938	15.25146484375
2107.15502929688	15.1589365005493
2107.90307617188	15.0561075210571
2108.65063476563	15.0473899841309
2109.39770507813	15.0741157531738
2110.14404296875	15.0123167037964
2110.8896484375	14.9302349090576
2111.63452148438	14.9481344223022
2112.37890625	14.9581861495972
2113.12280273438	15.0016174316406
2113.86572265625	15.0231409072876
2114.60815429688	15.0205888748169
2115.35009765625	15.0960788726807
2116.09106445313	15.0818529129028
2116.83154296875	15.151927947998
2117.57153320313	15.109992980957
2118.31079101563	15.1328086853027
2119.04931640625	15.1140298843384
2119.787109375	14.9847173690796
2120.5244140625	15.0637445449829
2121.26098632813	15.0899238586426
2121.9970703125	14.9286003112793
2122.732421875	14.9461269378662
2123.46704101563	14.8663511276245
2124.20092773438	14.8366250991821
2124.93432617188	14.7761812210083
2125.6669921875	14.7591180801392
2126.39916992188	14.7033891677856
2127.13037109375	14.6320095062256
2127.86108398438	14.5836429595947
2128.59130859375	14.6267995834351
2129.32080078125	14.4757261276245
2130.04956054688	14.4645195007324
2130.77758789063	14.3260145187378
2131.50512695313	14.2430067062378
2132.23193359375	14.1871433258057
2132.9580078125	14.1126909255981
2133.68334960938	14.0509538650513
2134.408203125	14.0641441345215
2135.13232421875	13.9504795074463
2135.85595703125	13.9098329544067
2136.57885742188	13.8394718170166
2137.30102539063	13.7890901565552
2138.0224609375	13.6700687408447
2138.74340820313	13.6377086639404
2139.46337890625	13.6684169769287
2140.18310546875	13.595645904541
2140.90185546875	13.4916000366211
2141.6201171875	13.4554872512817
2142.33764648438	13.4682550430298
2143.05444335938	13.4761877059937
2143.77075195313	13.4368724822998
2144.48608398438	13.4237098693848
2145.201171875	13.4406032562256
2145.91528320313	13.382550239563
2146.62890625	13.4033231735229
2147.34155273438	13.3500642776489
2148.05395507813	13.3577241897583
2148.76538085938	13.3527536392212
2149.47631835938	13.2806911468506
2150.18627929688	13.3415899276733
2150.89599609375	13.2894124984741
2151.60473632813	13.2586116790771
2152.31298828125	13.2993574142456
2153.02026367188	13.3299083709717
2153.72729492188	13.2598600387573
2154.43334960938	13.2231407165527
2155.138671875	13.1876153945923
2155.84350585938	13.1640138626099
2156.54760742188	13.2321481704712
2157.25122070313	13.1355504989624
2157.95385742188	13.1138553619385
2158.65600585938	13.1102142333984
2159.357421875	13.122218132019
2160.05810546875	13.0156412124634
2160.75805664063	12.9997282028198
2161.45751953125	12.938775062561
2162.15600585938	12.9095983505249
2162.85400390625	12.8938646316528
2163.55151367188	12.859748840332
2164.248046875	12.7474145889282
2164.94409179688	12.7345409393311
2165.63916015625	12.6573925018311
2166.33374023438	12.6800498962402
2167.02783203125	12.5782680511475
2167.72094726563	12.4982585906982
2168.41357421875	12.4032020568848
2169.10522460938	12.3392791748047
2169.79638671875	12.2632608413696
2170.48706054688	12.2988471984863
2171.1767578125	12.1103019714355
2171.86572265625	12.1047449111938
2172.55419921875	12.0181636810303
2173.24194335938	11.9290504455566
2173.92895507813	11.8218765258789
2174.615234375	11.7777280807495
2175.30078125	11.7138195037842
2175.98583984375	11.6720590591431
2176.67016601563	11.6243438720703
2177.35375976563	11.631160736084
2178.03662109375	11.5742492675781
2178.71875	11.5155601501465
2179.40014648438	11.6039257049561
2180.08081054688	11.5254135131836
2180.76098632813	11.5049858093262
2181.4404296875	11.5674543380737
2182.119140625	11.5556907653809
2182.79711914063	11.4824810028076
2183.47436523438	11.5189952850342
2184.15087890625	11.5007448196411
2184.82690429688	11.5479564666748
2185.501953125	11.5068759918213
2186.17651367188	11.4890909194946
2186.85034179688	11.5480222702026
2187.5234375	11.486517906189
2188.19580078125	11.4719352722168
2188.86743164063	11.4429149627686
2189.53833007813	11.4166078567505
2190.20874023438	11.3992395401001
2190.87817382813	11.2700967788696
2191.54711914063	11.3315830230713
2192.21533203125	11.2401704788208
2192.8828125	11.2204513549805
2193.54956054688	11.1441316604614
2194.21557617188	11.1128835678101
2194.880859375	11.1030654907227
2195.54541015625	10.98841381073
2196.20947265625	10.9867744445801
2196.87255859375	10.8485040664673
2197.53515625	10.7506017684937
2198.19677734375	10.7146158218384
2198.85791015625	10.6961078643799
2199.51831054688	10.567497253418
2200.17797851563	10.5196323394775
2200.8369140625	10.4549474716187
2201.4951171875	10.3513851165771
2202.15258789063	10.3168992996216
2202.80932617188	10.1743402481079
2203.46533203125	10.2152423858643
2204.12060546875	10.1219511032104
2204.775390625	10.1611042022705
2205.42919921875	10.0835313796997
2206.08251953125	10.0305118560791
2206.73486328125	10.0322246551514
2207.38671875	9.98366832733154
2208.03759765625	10.0084991455078
2208.68798828125	9.98253154754639
2209.33764648438	9.96358776092529
2209.98657226563	9.90686130523682
2210.63452148438	9.9558744430542
2211.28198242188	9.9779634475708
2211.9287109375	9.94486331939697
2212.57470703125	9.98083305358887
2213.21997070313	9.9588041305542
2213.86450195313	9.95088958740234
2214.50830078125	9.95584297180176
2215.1513671875	9.93024063110352
2215.79370117188	9.90511608123779
2216.43530273438	9.84837532043457
2217.076171875	9.87579822540283
2217.71630859375	9.82101917266846
2218.35571289063	9.75303936004639
2218.99462890625	9.73664855957031
2219.63256835938	9.60677814483643
2220.26977539063	9.60500717163086
2220.90625	9.55609035491943
2221.5419921875	9.46757411956787
2222.17700195313	9.4446849822998
2222.81127929688	9.40376091003418
2223.44482421875	9.33640003204346
2224.07763671875	9.26847171783447
2224.70971679688	9.26147174835205
2225.34106445313	9.1077995300293
2225.9716796875	9.09258937835693
2226.6015625	8.99036598205566
2227.23071289063	9.00053787231445
2227.85913085938	8.90557479858398
2228.48681640625	8.8861780166626
2229.11376953125	8.81707954406738
2229.73999023438	8.78947162628174
2230.36547851563	8.67922306060791
2230.990234375	8.70918464660645
2231.61401367188	8.64040946960449
2232.2373046875	8.61727428436279
2232.85986328125	8.54432010650635
2233.4814453125	8.52393341064453
2234.1025390625	8.51094341278076
2234.72265625	8.50510025024414
2235.34228515625	8.43095397949219
2235.9609375	8.39052581787109
2236.57885742188	8.36875152587891
2237.1962890625	8.40022659301758
2237.81274414063	8.29798698425293
2238.42846679688	8.35252380371094
2239.04345703125	8.30043697357178
2239.65771484375	8.32551383972168
2240.27124023438	8.34162712097168
2240.88403320313	8.30563831329346
2241.49584960938	8.31070899963379
2242.10717773438	8.27056980133057
2242.71752929688	8.36301136016846
2243.32739257813	8.3292818069458
2243.93627929688	8.27546310424805
2244.54443359375	8.30625057220459
2245.15209960938	8.25855541229248
2245.7587890625	8.24429607391357
2246.36474609375	8.16999912261963
2246.9697265625	8.18918895721436
2247.57421875	8.12872982025146
2248.17797851563	8.14972400665283
2248.78076171875	8.13305759429932
2249.38305664063	8.09598922729492
2249.984375	8.06637382507324
2250.5849609375	8.05636978149414
2251.18481445313	7.9646897315979
2251.78393554688	7.90939092636108
2252.38232421875	7.90602827072144
2252.97973632813	7.88791656494141
2253.57666015625	7.82190084457397
2254.17260742188	7.80269956588745
2254.76782226563	7.76560735702515
2255.3623046875	7.69454002380371
2255.9560546875	7.62678241729736
2256.54907226563	7.62613821029663
2257.14135742188	7.6203031539917
2257.73266601563	7.53114795684814
2258.32348632813	7.48164653778076
2258.91333007813	7.42587184906006
2259.50244140625	7.37706613540649
2260.09057617188	7.339919090271
2260.67822265625	7.31391954421997
2261.26513671875	7.23040676116943
2261.85107421875	7.2204794883728
2262.43627929688	7.17044353485107
2263.02075195313	7.16022062301636
2263.6044921875	7.10673189163208
2264.18725585938	7.02765798568726
2264.76953125	7.06585884094238
2265.35083007813	7.06756830215454
2265.93139648438	6.98837852478027
2266.51123046875	7.0025897026062
2267.09033203125	6.97841453552246
2267.66845703125	6.95709276199341
2268.24584960938	6.9200701713562
2268.82250976563	6.87516975402832
2269.3984375	6.94716024398804
2269.9736328125	6.97916698455811
2270.5478515625	6.96197986602783
2271.12133789063	7.01182174682617
2271.69409179688	7.05698204040527
2272.26611328125	7.01202154159546
2272.83740234375	6.97934436798096
2273.40771484375	6.96132755279541
2273.97729492188	6.88294553756714
2274.54614257813	6.88875961303711
2275.11401367188	6.91322040557861
2275.68139648438	6.83630037307739
2276.24780273438	6.78428173065186
2276.8134765625	6.77533769607544
2277.37817382813	6.72561645507813
2277.9423828125	6.730055809021
2278.50561523438	6.73870611190796
2279.06811523438	6.73919773101807
2279.62963867188	6.68700742721558
2280.19067382813	6.70802974700928
2280.75073242188	6.70903158187866
2281.31005859375	6.71767950057983
2281.86840820313	6.73371934890747
2282.42602539063	6.65502500534058
2282.98291015625	6.62959718704224
2283.5390625	6.64059686660767
2284.09448242188	6.561767578125
2284.64892578125	6.58040857315063
2285.20263671875	6.54062557220459
2285.75537109375	6.51562356948853
2286.3076171875	6.41782903671265
2286.85888671875	6.41075801849365
2287.40942382813	6.42962789535522
2287.958984375	6.40453672409058
2288.5078125	6.36140060424805
2289.05590820313	6.29277944564819
2289.60302734375	6.28245162963867
2290.14965820313	6.25274419784546
2290.6953125	6.19116067886353
2291.23999023438	6.18050765991211
2291.78393554688	6.11273670196533
2292.3271484375	6.08822298049927
2292.86962890625	6.01345014572144
2293.4111328125	6.02477788925171
2293.95190429688	5.99940013885498
2294.49194335938	5.96787977218628
2295.03100585938	5.92115783691406
2295.5693359375	5.86613988876343
2296.10693359375	5.89873886108398
2296.6435546875	5.87165307998657
2297.17944335938	5.8597469329834
2297.71459960938	5.8238205909729
2298.24877929688	5.83429431915283
2298.7822265625	5.8154091835022
2299.31469726563	5.83763408660889
2299.8466796875	5.83182573318481
2300.37744140625	5.82119560241699
2300.90771484375	5.80948781967163
2301.43701171875	5.77343034744263
2301.96557617188	5.79995059967041
2302.4931640625	5.8345193862915
2303.02001953125	5.8254656791687
2303.54614257813	5.82578086853027
2304.0712890625	5.81081819534302
2304.595703125	5.78485155105591
2305.119140625	5.7956018447876
2305.64184570313	5.84927749633789
2306.16381835938	5.79913711547852
2306.68481445313	5.7548623085022
2307.205078125	5.72908496856689
2307.72436523438	5.73632860183716
2308.24291992188	5.77905321121216
2308.7607421875	5.74141454696655
2309.27758789063	5.75216197967529
2309.79370117188	5.74380970001221
2310.30883789063	5.68888568878174
2310.8232421875	5.73946714401245
2311.3369140625	5.69877243041992
2311.849609375	5.68714618682861
2312.361328125	5.68925428390503
2312.87255859375	5.64552068710327
2313.38256835938	5.65678358078003
2313.89208984375	5.65752792358398
2314.40063476563	5.62128639221191
2314.908203125	5.57205104827881
2315.4150390625	5.52521181106567
2315.92114257813	5.47725248336792
2316.42626953125	5.45331621170044
2316.9306640625	5.40853500366211
2317.43408203125	5.42432403564453
2317.93676757813	5.38247060775757
2318.4384765625	5.3435640335083
2318.939453125	5.29270935058594
2319.439453125	5.27243280410767
2319.93872070313	5.27815675735474
2320.43701171875	5.23968648910522
2320.9345703125	5.19793224334717
2321.43139648438	5.15397357940674
2321.92724609375	5.14336967468262
2322.42211914063	5.13356733322144
2322.91625976563	5.0849142074585
2323.40966796875	5.05361032485962
2323.90209960938	5.0709433555603
2324.3935546875	5.03253984451294
2324.88427734375	5.03627014160156
2325.37426757813	5.00598382949829
2325.86303710938	5.00180864334106
2326.35131835938	4.99190998077393
2326.83862304688	5.01578092575073
2327.32495117188	5.03884983062744
2327.810546875	5.02158498764038
2328.29541015625	5.04057884216309
2328.77905273438	5.04457569122314
2329.26220703125	5.04011535644531
2329.74438476563	5.07551050186157
2330.2255859375	5.04919910430908
2330.7060546875	5.04773330688477
2331.185546875	5.0394287109375
2331.6640625	5.03959274291992
2332.14184570313	5.03838729858398
2332.61889648438	5.01446866989136
2333.09497070313	5.01023626327515
2333.57006835938	4.97889232635498
2334.04443359375	4.9918966293335
2334.51782226563	4.97997236251831
2334.99047851563	4.96063852310181
2335.46215820313	4.95527029037476
2335.93310546875	4.97156620025635
2336.40307617188	4.92695426940918
2336.8720703125	4.88148546218872
2337.34033203125	4.89694023132324
2337.8076171875	4.85087633132935
2338.27416992188	4.79131269454956
2338.73974609375	4.83753061294556
2339.20458984375	4.78066396713257
2339.66845703125	4.76446628570557
2340.13134765625	4.74082326889038
2340.59350585938	4.69293880462646
2341.0546875	4.72762632369995
2341.51489257813	4.64554405212402
2341.97436523438	4.655433177948
2342.43286132813	4.61571168899536
2342.890625	4.56741285324097
2343.34741210938	4.53286695480347
2343.80322265625	4.55541753768921
2344.25830078125	4.5247049331665
2344.71240234375	4.49341440200806
2345.16577148438	4.50740337371826
2345.61791992188	4.55207014083862
2346.06958007813	4.56773900985718
2346.52001953125	4.60056400299072
2346.9697265625	4.65359878540039
2347.41845703125	4.7337851524353
2347.86645507813	4.79852485656738
2348.3134765625	4.89653062820435
2348.75952148438	4.9854621887207
2349.20483398438	5.10936450958252
2349.64916992188	5.18373250961304
2350.09252929688	5.27728080749512
2350.53515625	5.35341691970825
2350.97680664063	5.40574169158936
2351.41748046875	5.47530508041382
2351.857421875	5.52353572845459
2352.29638671875	5.50847101211548
2352.734375	5.53784465789795
2353.17138671875	5.5049786567688
2353.60766601563	5.53102827072144
2354.04296875	5.42526721954346
2354.4775390625	5.33250522613525
2354.91088867188	5.27112770080566
2355.34350585938	5.19494724273682
2355.775390625	5.1017279624939
2356.2060546875	4.96721029281616
2356.63598632813	4.90589141845703
2357.06494140625	4.73162746429443
2357.4931640625	4.67715692520142
2357.92041015625	4.54286289215088
2358.3466796875	4.45815134048462
2358.77197265625	4.3513240814209
2359.1962890625	4.3164701461792
2359.61987304688	4.22739839553833
2360.04248046875	4.16537046432495
2360.46411132813	4.06220722198486
2360.88500976563	4.07193756103516
2361.30493164063	3.9944052696228
2361.72387695313	3.95738840103149
