# Supplementary material for: Optics miniaturization strategy for demanding Raman spectroscopy applications
Source: Nat Commun. 2024 Apr 8;15:3049. doi: 10.1038/s41467-024-47044-7 (PMC11001912; doi:10.1038/s41467-024-47044-7)
Supplement: Supplementary file 6 — Source Data [file 41467_2024_47044_MOESM6_ESM.zip › Source Data/NCOMMS-23-34016B s3/S3 pHCA, Glucose, Salts/calibraiton/Glucose standards 23.08.17/Glucose_0_05per_3.csv]

347.42919921875	77.8924102783203
348.892913818359	78.1129531860352
350.356079101563	78.432373046875
351.818634033203	78.6235198974609
353.280670166016	79.0946807861328
354.742095947266	79.3787612915039
356.202972412109	79.3628845214844
357.663299560547	79.8348159790039
359.123046875	80.0162200927734
360.582244873047	80.147216796875
362.040863037109	80.4189910888672
363.498931884766	80.6524505615234
364.956451416016	80.5566864013672
366.413391113281	80.8457489013672
367.869750976563	81.0268249511719
369.325592041016	81.1147689819336
370.780853271484	80.936897277832
372.235565185547	81.2145385742188
373.689727783203	81.2064819335938
375.143310546875	81.2195129394531
376.596343994141	81.4412994384766
378.048828125	81.5543823242188
379.500762939453	81.4675598144531
380.9521484375	81.5479049682617
382.402954101563	81.7799606323242
383.853240966797	81.7487564086914
385.302947998047	82.006103515625
386.752136230469	82.0971450805664
388.200744628906	82.1222839355469
389.648803710938	82.4411544799805
391.096343994141	82.3906936645508
392.543304443359	82.5699691772461
393.989715576172	82.7642593383789
395.435607910156	83.1636352539063
396.880920410156	83.3335113525391
398.325714111328	83.3428268432617
399.769927978516	83.6100387573242
401.213623046875	83.900390625
402.656768798828	84.0608062744141
404.099395751953	84.1129684448242
405.541442871094	84.4289321899414
406.982971191406	84.6251068115234
408.423950195313	84.6260528564453
409.864379882813	84.9707107543945
411.304290771484	85.1814270019531
412.743621826172	85.1401519775391
414.182434082031	85.3103713989258
415.620727539063	85.5220031738281
417.058471679688	85.5307540893555
418.495666503906	85.7271881103516
419.932342529297	85.8331909179688
421.368469238281	85.8528366088867
422.804077148438	85.8028717041016
424.239135742188	85.7887115478516
425.673645019531	85.6142196655273
427.107635498047	85.8316268920898
428.541107177734	85.6223754882813
429.974029541016	85.5966415405273
431.406433105469	85.494010925293
432.838287353516	85.5328521728516
434.269622802734	85.3791580200195
435.700408935547	85.4510650634766
437.130706787109	85.1601181030273
438.560455322266	85.159797668457
439.989654541016	84.8732299804688
441.418334960938	85.0514526367188
442.846496582031	84.7607269287109
444.274139404297	84.8451843261719
445.701263427734	84.6389999389648
447.127838134766	84.3350524902344
448.553894042969	84.4869232177734
449.979431152344	84.3967590332031
451.404449462891	84.1572113037109
452.828918457031	84.0205535888672
454.252899169922	83.9788360595703
455.676330566406	83.944694519043
457.099273681641	83.8859558105469
458.521667480469	83.7224884033203
459.943542480469	83.914192199707
461.364929199219	83.6028137207031
462.785766601563	83.5668792724609
464.206085205078	83.6572036743164
465.625885009766	83.4241180419922
467.045196533203	83.5623321533203
468.463958740234	83.4599914550781
469.882202148438	83.4612045288086
471.299957275391	83.4401168823242
472.717193603516	83.5060958862305
474.133911132813	83.4214859008789
475.550109863281	83.3049392700195
476.965789794922	83.5129699707031
478.380950927734	83.6585693359375
479.795623779297	83.3782501220703
481.209777832031	83.5285339355469
482.623413085938	83.7004928588867
484.036529541016	83.79150390625
485.449157714844	84.0139846801758
486.861267089844	83.8658599853516
488.272857666016	83.9131240844727
489.683959960938	84.0544891357422
491.094543457031	84.0313110351563
492.504608154297	84.0217056274414
493.914184570313	84.0680389404297
495.3232421875	84.0272979736328
496.731811523438	83.9237060546875
498.139862060547	83.7493362426758
499.547393798828	83.7798843383789
500.954467773438	83.440788269043
502.360992431641	83.4872665405273
503.767028808594	83.2091979980469
505.172576904297	83.190544128418
506.577606201172	82.916259765625
507.982147216797	82.7731552124023
509.386169433594	82.5390090942383
510.789703369141	82.45166015625
512.192749023438	82.210090637207
513.595275878906	82.0348815917969
514.997314453125	81.6103897094727
516.398803710938	81.8051834106445
517.799865722656	81.3568649291992
519.200378417969	81.3698577880859
520.600463867188	81.1444396972656
522	80.9322280883789
523.399047851563	80.7685546875
524.797607421875	80.3976593017578
526.195678710938	80.14794921875
527.59326171875	80.0725021362305
528.990295410156	79.7962493896484
530.386901855469	79.4404907226563
531.782958984375	79.3979873657227
533.178588867188	79.211296081543
534.573669433594	78.9387435913086
535.968322753906	78.8554306030273
537.362426757813	78.6437911987305
538.756042480469	78.5487670898438
540.149230957031	78.3750381469727
541.541870117188	78.1006317138672
542.934020996094	77.993766784668
544.32568359375	77.8506546020508
545.716918945313	77.6910018920898
547.107604980469	77.429557800293
548.497802734375	77.4138793945313
549.887573242188	77.4155960083008
551.276794433594	77.0931396484375
552.66552734375	77.0846786499023
554.053833007813	76.9817733764648
555.441650390625	76.9456024169922
556.828918457031	76.8685836791992
558.215759277344	76.5519561767578
559.602111816406	76.6155471801758
560.987976074219	76.5816040039063
562.373352050781	76.3904190063477
563.758239746094	76.4316940307617
565.142639160156	76.2238082885742
566.526611328125	76.1834182739258
567.910034179688	76.3027877807617
569.293029785156	76.1478118896484
570.675537109375	76.0649108886719
572.057556152344	76.0388641357422
573.439086914063	75.9221343994141
574.820129394531	76.0429077148438
576.200744628906	75.9294967651367
577.580871582031	76.0065689086914
578.96044921875	75.9532852172852
580.339660644531	75.9316101074219
581.718322753906	75.9906234741211
583.096557617188	75.7991790771484
584.474243164063	75.8345413208008
585.851501464844	75.7034225463867
587.228332519531	75.8745193481445
588.604614257813	75.7871398925781
589.98046875	75.7128677368164
591.355834960938	75.5972595214844
592.730712890625	75.6567764282227
594.105163574219	75.7107315063477
595.479125976563	75.7550659179688
596.852600097656	75.5601043701172
598.225646972656	75.5785064697266
599.598205566406	75.6592712402344
600.970275878906	75.4978561401367
602.341857910156	75.4444046020508
603.713012695313	75.3080673217773
605.083679199219	75.3065719604492
606.453918457031	75.2599105834961
607.823608398438	75.1223297119141
609.192932128906	75.0161285400391
610.561706542969	74.8615112304688
611.930053710938	74.855339050293
613.297912597656	74.6852035522461
614.665344238281	74.540885925293
616.032287597656	74.5436248779297
617.398803710938	74.3230590820313
618.764831542969	74.1921005249023
620.13037109375	74.0780868530273
621.495483398438	73.9687194824219
622.860107421875	73.8922271728516
624.224304199219	73.7322006225586
625.588012695313	73.5983428955078
626.951232910156	73.4996566772461
628.314025878906	73.1676330566406
629.676391601563	73.2647552490234
631.038269042969	73.0426712036133
632.399658203125	72.9187774658203
633.760620117188	72.8110504150391
635.12109375	72.6697463989258
636.481140136719	72.6166152954102
637.840759277344	72.4408111572266
639.199890136719	72.3998184204102
640.558532714844	72.1757278442383
641.916748046875	72.0042724609375
643.274536132813	72.0090560913086
644.6318359375	71.7768096923828
645.988647460938	71.6576614379883
647.345031738281	71.5763549804688
648.700988769531	71.5645294189453
650.056457519531	71.2935028076172
651.411499023438	71.2304992675781
652.76611328125	71.1468048095703
654.120239257813	70.8628616333008
655.473876953125	70.9509124755859
656.827087402344	70.8414154052734
658.179870605469	70.8819274902344
659.5322265625	70.7266387939453
660.884094238281	70.619140625
662.235473632813	70.6524200439453
663.586486816406	70.3792877197266
664.93701171875	70.3153991699219
666.287048339844	70.4496002197266
667.636657714844	70.3752059936523
668.98583984375	70.2762908935547
670.334594726563	70.2471923828125
671.682861328125	70.1220779418945
673.030700683594	70.1645126342773
674.378051757813	70.1214828491211
675.725036621094	69.989372253418
677.071533203125	70.0709533691406
678.417541503906	69.9785385131836
679.76318359375	70.1973495483398
681.108337402344	69.9833068847656
682.453002929688	70.0553512573242
683.797302246094	70.0977325439453
685.14111328125	70.0356903076172
686.484497070313	70.0916900634766
687.827453613281	70.0293197631836
689.169921875	70.0851516723633
690.512023925781	69.9452667236328
691.853637695313	70.1920700073242
693.194763183594	70.2004318237305
694.535522460938	69.9943466186523
695.875793457031	70.0688247680664
697.215637207031	70.0724563598633
698.555053710938	70.1421737670898
699.89404296875	70.1642303466797
701.232543945313	70.1570129394531
702.570617675781	70.1272125244141
703.908325195313	70.1678695678711
705.245483398438	70.1375427246094
706.582275390625	70.0503768920898
707.918640136719	70.1668930053711
709.254516601563	70.1366119384766
710.589965820313	70.1329650878906
711.924987792969	70.1796417236328
713.259582519531	70.2213745117188
714.59375	70.1959533691406
715.927490234375	70.0859756469727
717.2607421875	70.1652603149414
718.593627929688	70.0197448730469
719.926025390625	69.9974746704102
721.257995605469	70.0417861938477
722.589538574219	70.0293045043945
723.920654296875	69.9629058837891
725.251342773438	70.1327285766602
726.581604003906	69.8703079223633
727.911437988281	69.9340362548828
729.240783691406	69.8640899658203
730.569763183594	69.8065795898438
731.898254394531	69.7714767456055
733.226379394531	69.6878433227539
734.554016113281	69.6980895996094
735.881225585938	69.6473770141602
737.208068847656	69.5737380981445
738.534423828125	69.4993591308594
739.8603515625	69.3787460327148
741.185852050781	69.3090057373047
742.510925292969	69.3413543701172
743.835571289063	69.313720703125
745.159790039063	69.1744766235352
746.483581542969	69.0857009887695
747.806945800781	68.9256896972656
749.1298828125	68.9138107299805
750.452453613281	68.849967956543
751.774536132813	68.819206237793
753.09619140625	68.6480255126953
754.417419433594	68.6744537353516
755.738220214844	68.5621566772461
757.05859375	68.3906860351563
758.378540039063	68.3562240600586
759.698059082031	68.2766952514648
761.017211914063	68.0455017089844
762.335876464844	68.1253280639648
763.654113769531	67.7681427001953
764.971984863281	67.7739028930664
766.289367675781	67.8190307617188
767.606384277344	67.5308990478516
768.922973632813	67.6247634887695
770.239074707031	67.401252746582
771.554809570313	67.3011322021484
772.8701171875	67.4120483398438
774.184997558594	67.18212890625
775.499450683594	67.0732803344727
776.8134765625	67.0053482055664
778.127136230469	66.8721160888672
779.440307617188	66.8143539428711
780.753112792969	66.7688140869141
782.0654296875	66.591178894043
783.377380371094	66.5071334838867
784.688903808594	66.3404388427734
786	66.3648681640625
787.310668945313	66.1900253295898
788.620971679688	66.0646514892578
789.930786132813	66.1223297119141
791.240234375	65.9361267089844
792.549255371094	65.7428817749023
793.857788085938	65.6765747070313
795.166015625	65.5534286499023
796.473754882813	65.5568313598633
797.781066894531	65.4011001586914
799.088012695313	65.4398345947266
800.39453125	65.1772994995117
801.700622558594	65.2027282714844
803.006286621094	65.0806732177734
804.311584472656	64.9493026733398
805.616394042969	64.8536376953125
806.920837402344	64.8697891235352
808.224853515625	64.6640777587891
809.528503417969	64.592529296875
810.831665039063	64.5358581542969
812.134460449219	64.5843200683594
813.436828613281	64.3068161010742
814.73876953125	64.3532104492188
816.040344238281	64.1987838745117
817.341430664063	64.1443328857422
818.642150878906	64.0450820922852
819.942504882813	63.9193344116211
821.242370605469	63.7804565429688
822.541870117188	63.7155990600586
823.840942382813	63.6995811462402
825.139587402344	63.6633720397949
826.437866210938	63.3617324829102
827.735656738281	63.3871650695801
829.033081054688	63.2707366943359
830.330139160156	63.2124900817871
831.626770019531	63.0108795166016
832.922973632813	62.9561195373535
834.21875	62.8315773010254
835.514099121094	62.7718963623047
836.80908203125	62.6760101318359
838.103637695313	62.5422096252441
839.397827148438	62.5615081787109
840.691589355469	62.493709564209
841.984924316406	62.271900177002
843.27783203125	62.1370391845703
844.570373535156	62.0344314575195
845.862487792969	61.9266891479492
847.154235839844	61.8006744384766
848.445556640625	61.794189453125
849.736450195313	61.4879035949707
851.026916503906	61.3028755187988
852.317016601563	61.2564277648926
853.606689453125	61.1303405761719
854.89599609375	60.957389831543
856.184875488281	60.8302040100098
857.473327636719	60.5543899536133
858.761413574219	60.5476913452148
860.049072265625	60.335765838623
861.336303710938	60.1650238037109
862.623168945313	60.1330490112305
863.909606933594	59.9252014160156
865.195678710938	59.8783798217773
866.481323242188	59.5781707763672
867.766540527344	59.3513488769531
869.051391601563	59.2948913574219
870.335815429688	59.229679107666
871.619873046875	58.9446144104004
872.903503417969	58.7108345031738
874.186706542969	58.5508193969727
875.469543457031	58.1738204956055
876.752014160156	58.1658668518066
878.033996582031	57.8439826965332
879.315612792969	57.6846199035645
880.596862792969	57.4929008483887
881.877685546875	57.3385353088379
883.158081054688	57.0902824401855
884.438110351563	56.8030014038086
885.7177734375	56.6757621765137
886.996948242188	56.5083389282227
888.275817871094	56.1841850280762
889.55419921875	56.0470924377441
890.832275390625	55.7772789001465
892.10986328125	55.5907020568848
893.387084960938	55.4721450805664
894.663940429688	55.2854309082031
895.940368652344	55.0137901306152
897.216369628906	54.786922454834
898.492004394531	54.6014213562012
899.767272949219	54.3511734008789
901.042114257813	54.1784706115723
902.316528320313	53.9732131958008
903.590576171875	53.7493286132813
904.8642578125	53.5391464233398
906.137512207031	53.3171997070313
907.410339355469	53.0293807983398
908.682800292969	52.9234504699707
909.954833984375	52.7316398620605
911.226501464844	52.4606399536133
912.497802734375	52.2947692871094
913.768676757813	51.9876365661621
915.039123535156	51.9033088684082
916.309204101563	51.660572052002
917.578918457031	51.5094451904297
918.848205566406	51.3771858215332
920.117126464844	51.0724258422852
921.385620117188	50.9474334716797
922.653747558594	50.833324432373
923.921447753906	50.6025009155273
925.188781738281	50.4865112304688
926.455688476563	50.4385261535645
927.722229003906	50.1708145141602
928.988342285156	50.0645866394043
930.254089355469	49.9016304016113
931.519470214844	49.5688552856445
932.784423828125	49.6610870361328
934.049011230469	49.261890411377
935.313171386719	49.3042678833008
936.576965332031	49.0793228149414
937.84033203125	48.908088684082
939.103332519531	48.8966217041016
940.365966796875	48.7261810302734
941.628173828125	48.6621971130371
942.890014648438	48.5367240905762
944.151428222656	48.419261932373
945.412475585938	48.3857803344727
946.673095703125	48.311954498291
947.933349609375	48.323055267334
949.193237304688	48.0213432312012
950.452697753906	48.1071128845215
951.711791992188	47.9729804992676
952.970520019531	47.7802276611328
954.228820800781	47.7123832702637
955.486755371094	47.7808799743652
956.744262695313	47.7865676879883
958.001403808594	47.7012519836426
959.258117675781	47.512565612793
960.514526367188	47.5675926208496
961.770446777344	47.4269142150879
963.026062011719	47.4934005737305
964.28125	47.3297119140625
965.536010742188	47.3290176391602
966.790466308594	47.1910629272461
968.044494628906	47.3543243408203
969.298095703125	47.1383247375488
970.551391601563	47.217658996582
971.80419921875	46.9925498962402
973.056701660156	47.0256423950195
974.308776855469	46.9694442749023
975.560485839844	46.8502311706543
976.811767578125	46.9193496704102
978.062683105469	46.7447700500488
979.313232421875	46.7699317932129
980.563415527344	46.7225608825684
981.813171386719	46.688346862793
983.0625	46.5987281799316
984.3115234375	46.6368942260742
985.560119628906	46.5096054077148
986.808349609375	46.4607810974121
988.05615234375	46.4687080383301
989.303588867188	46.3858222961426
990.550659179688	46.3638877868652
991.797302246094	46.3393020629883
993.043579101563	46.3440437316895
994.289489746094	46.2256088256836
995.535034179688	46.2520904541016
996.780151367188	46.0997848510742
998.02490234375	46.006519317627
999.269226074219	46.1269226074219
1000.51318359375	46.0030250549316
1001.75677490234	45.8869400024414
1003	45.892936706543
1004.24279785156	45.7559394836426
1005.48522949219	45.6947402954102
1006.72729492188	45.6943016052246
1007.96893310547	45.7525329589844
1009.21026611328	45.6944236755371
1010.45111083984	45.6841239929199
1011.69165039063	45.5917587280273
1012.93176269531	45.4908332824707
1014.17150878906	45.5630378723145
1015.41088867188	45.4537506103516
1016.64984130859	45.5448455810547
1017.88842773438	45.4329261779785
1019.12664794922	45.3322525024414
1020.36450195313	45.3628120422363
1021.60192871094	45.258544921875
1022.83898925781	45.3460922241211
1024.07568359375	45.1153717041016
1025.31201171875	45.2442779541016
1026.5478515625	45.1543388366699
1027.78344726563	45.1611785888672
1029.0185546875	45.1057434082031
1030.25329589844	44.9703102111816
1031.48767089844	45.0185279846191
1032.7216796875	45.0564765930176
1033.95532226563	44.8747863769531
1035.18859863281	44.9331436157227
1036.42138671875	45.0158996582031
1037.65393066406	44.9620780944824
1038.88598632813	44.9886627197266
1040.11767578125	45.0228805541992
1041.34899902344	44.8336372375488
1042.57995605469	44.9934387207031
1043.810546875	45.0288505554199
1045.04077148438	44.9524269104004
1046.2705078125	45.0638885498047
1047.5	45.0801010131836
1048.72900390625	44.9301719665527
1049.95764160156	44.950023651123
1051.18591308594	45.0823249816895
1052.41381835938	45.095157623291
1053.64135742188	44.9704246520996
1054.86853027344	45.0741882324219
1056.09521484375	45.0392417907715
1057.32165527344	45.0050621032715
1058.54760742188	44.9632682800293
1059.77331542969	45.001537322998
1060.99853515625	45.0247688293457
1062.22338867188	44.9834060668945
1063.44787597656	44.8055763244629
1064.671875	44.8315124511719
1065.89562988281	44.9194145202637
1067.11901855469	44.7608604431152
1068.34191894531	44.7386169433594
1069.56457519531	44.734489440918
1070.78674316406	44.6648063659668
1072.00854492188	44.654224395752
1073.22998046875	44.5048599243164
1074.45104980469	44.5612258911133
1075.67175292969	44.4219932556152
1076.89208984375	44.4459648132324
1078.11193847656	44.2695693969727
1079.33154296875	44.3097801208496
1080.55065917969	44.2047119140625
1081.76940917969	44.2474327087402
1082.98791503906	44.039981842041
1084.20593261719	44.0529747009277
1085.42358398438	44.0070648193359
1086.64086914063	43.9823226928711
1087.85766601563	43.9143028259277
1089.07421875	43.8867263793945
1090.29040527344	43.8448638916016
1091.50610351563	43.7701988220215
1092.72155761719	43.8124694824219
1093.9365234375	43.7940979003906
1095.15112304688	43.7753562927246
1096.36535644531	43.8058433532715
1097.57922363281	43.7846527099609
1098.79272460938	43.8813667297363
1100.005859375	43.8674507141113
1101.21862792969	43.8901863098145
1102.43090820313	43.9947814941406
1103.64294433594	43.8876075744629
1104.8544921875	43.9254608154297
1106.06579589844	43.9919471740723
1107.27661132813	43.8850021362305
1108.48706054688	43.9881629943848
1109.69714355469	44.0508880615234
1110.90686035156	43.9325180053711
1112.1162109375	43.9019470214844
1113.3251953125	43.9032669067383
1114.53369140625	43.9958267211914
1115.74194335938	43.9292221069336
1116.94982910156	44.121265411377
1118.1572265625	44.0546913146973
1119.3642578125	44.0181007385254
1120.57104492188	44.0973930358887
1121.77734375	44.0760955810547
1122.98327636719	44.1120910644531
1124.18884277344	44.0778427124023
1125.39404296875	44.1278114318848
1126.59875488281	44.0708541870117
1127.80322265625	44.0727386474609
1129.00732421875	44.163990020752
1130.2109375	43.964054107666
1131.41430664063	43.953742980957
1132.6171875	44.0007476806641
1133.81970214844	43.9024276733398
1135.02197265625	43.9960594177246
1136.22375488281	43.9338531494141
1137.42517089844	43.8441505432129
1138.62622070313	43.819408416748
1139.82690429688	43.7442359924316
1141.02709960938	43.6620101928711
1142.22705078125	43.591064453125
1143.42663574219	43.6424026489258
1144.62573242188	43.5827484130859
1145.82458496094	43.6316261291504
1147.02294921875	43.5708541870117
1148.22094726563	43.5832748413086
1149.41857910156	43.6146240234375
1150.61584472656	43.6119766235352
1151.81274414063	43.4438362121582
1153.00927734375	43.397819519043
1154.20544433594	43.6295471191406
1155.40124511719	43.4713554382324
1156.5966796875	43.5897789001465
1157.79162597656	43.5598754882813
1158.986328125	43.545093536377
1160.18054199219	43.4760208129883
1161.37438964844	43.5842056274414
1162.56799316406	43.379207611084
1163.76110839844	43.4214477539063
1164.95385742188	43.3596839904785
1166.14624023438	43.4065475463867
1167.33825683594	43.3820953369141
1168.52990722656	43.3016242980957
1169.72119140625	43.3171615600586
1170.91198730469	43.3019256591797
1172.1025390625	43.2105712890625
1173.29260253906	43.3998641967773
1174.482421875	43.3339767456055
1175.67175292969	43.3222389221191
1176.86071777344	43.3231430053711
1178.04943847656	43.4218368530273
1179.23767089844	43.4710006713867
1180.42553710938	43.5400886535645
1181.61303710938	43.5046997070313
1182.80017089844	43.5948791503906
1183.98681640625	43.4779815673828
1185.17321777344	43.5634117126465
1186.35925292969	43.5456924438477
1187.54479980469	43.6928024291992
1188.73010253906	43.5018615722656
1189.91491699219	43.6162757873535
1191.09936523438	43.5978507995605
1192.28356933594	43.7375907897949
1193.46728515625	43.6772575378418
1194.65063476563	43.7521286010742
1195.83361816406	43.7531051635742
1197.01623535156	43.6326713562012
1198.19836425781	43.8303718566895
1199.38024902344	43.8915481567383
1200.56176757813	43.845085144043
1201.74279785156	44.0051498413086
1202.92358398438	43.941463470459
1204.10388183594	43.9509887695313
1205.28393554688	44.1653594970703
1206.46350097656	44.1756935119629
1207.64270019531	44.1145668029785
1208.82153320313	44.1791687011719
1210	44.2027626037598
1211.17810058594	44.2779579162598
1212.35583496094	44.2692070007324
1213.53308105469	44.2769584655762
1214.71008300781	44.1649055480957
1215.88671875	44.2114028930664
1217.06286621094	44.256591796875
1218.23864746094	44.3516464233398
1219.41418457031	44.2193031311035
1220.58923339844	44.316707611084
1221.76391601563	44.2233047485352
1222.93823242188	44.3115386962891
1224.11218261719	44.2248687744141
1225.28576660156	44.3549728393555
1226.458984375	44.351203918457
1227.6318359375	44.3274841308594
1228.80419921875	44.3331413269043
1229.97631835938	44.334789276123
1231.14794921875	44.33203125
1232.31921386719	44.4319648742676
1233.490234375	44.3647613525391
1234.66076660156	44.3866157531738
1235.83093261719	44.3570594787598
1237.00073242188	44.3731880187988
1238.17016601563	44.418140411377
1239.33923339844	44.4110794067383
1240.5078125	44.3172416687012
1241.67614746094	44.3747253417969
1242.84411621094	44.3108673095703
1244.01159667969	44.2197380065918
1245.1787109375	44.1514625549316
1246.34558105469	44.1803932189941
1247.51196289063	44.0585441589355
1248.67797851563	44.0533065795898
1249.84362792969	44.0427055358887
1251.00891113281	43.9821510314941
1252.173828125	43.8768310546875
1253.33825683594	44.0092353820801
1254.50244140625	43.9861946105957
1255.66625976563	43.8945426940918
1256.82958984375	43.7471542358398
1257.99255371094	43.8356246948242
1259.1552734375	43.8055114746094
1260.31750488281	43.8478927612305
1261.47937011719	43.8575973510742
1262.64086914063	43.8198356628418
1263.80200195313	43.8466911315918
1264.96276855469	43.7016296386719
1266.123046875	43.6496505737305
1267.28308105469	43.5842132568359
1268.44262695313	43.5601425170898
1269.60192871094	43.5774421691895
1270.7607421875	43.4685440063477
1271.91918945313	43.4443130493164
1273.07727050781	43.407585144043
1274.23498535156	43.3011856079102
1275.39233398438	43.2409896850586
1276.54931640625	43.178092956543
1277.70581054688	43.1383094787598
1278.86206054688	43.1110420227051
1280.01794433594	43.0789794921875
1281.17333984375	42.9695091247559
1282.32836914063	43.0710983276367
1283.48303222656	42.984188079834
1284.63732910156	43.0494155883789
1285.79125976563	42.9702072143555
1286.94482421875	42.9834785461426
1288.09802246094	42.8565063476563
1289.25073242188	42.7960014343262
1290.40319824219	42.9940872192383
1291.55517578125	42.8551826477051
1292.70690917969	42.8806571960449
1293.85815429688	42.7856826782227
1295.00903320313	42.7990531921387
1296.15954589844	42.7472724914551
1297.30969238281	42.6551971435547
1298.45935058594	42.6460380554199
1299.60876464844	42.7070846557617
1300.7578125	42.5425186157227
1301.90637207031	42.5821914672852
1303.05456542969	42.5775184631348
1304.20239257813	42.5236625671387
1305.34985351563	42.4534187316895
1306.49694824219	42.4977912902832
1307.64367675781	42.4325714111328
1308.7900390625	42.2805137634277
1309.93591308594	42.2429008483887
1311.08154296875	42.3454208374023
1312.22668457031	42.3968200683594
1313.37145996094	42.3364677429199
1314.51599121094	42.3054656982422
1315.66003417969	42.4038467407227
1316.80358886719	42.4084053039551
1317.94689941406	42.384593963623
1319.08984375	42.2966651916504
1320.23229980469	42.3445281982422
1321.37451171875	42.3783264160156
1322.51623535156	42.3193893432617
1323.65759277344	42.2426872253418
1324.79858398438	42.2436676025391
1325.93920898438	42.2583847045898
1327.07934570313	42.231372833252
1328.21923828125	42.1639709472656
1329.35864257813	42.1818237304688
1330.49780273438	42.1459465026855
1331.63647460938	42.079517364502
1332.77478027344	42.0479011535645
1333.91271972656	41.9515151977539
1335.05029296875	41.8938026428223
1336.18737792969	42.0121307373047
1337.32421875	41.7762489318848
1338.46057128906	41.7773666381836
1339.5966796875	41.8264846801758
1340.73229980469	41.7868041992188
1341.86755371094	41.7314491271973
1343.00231933594	41.762035369873
1344.13684082031	41.7256736755371
1345.27099609375	41.7199020385742
1346.40466308594	41.706787109375
1347.53796386719	41.7756004333496
1348.6708984375	41.7210693359375
1349.80346679688	41.795166015625
1350.93566894531	41.7646751403809
1352.06750488281	41.7345809936523
1353.19885253906	41.6998481750488
1354.32995605469	41.7137603759766
1355.46057128906	41.6135482788086
1356.5908203125	41.613525390625
1357.720703125	41.5088424682617
1358.85021972656	41.493335723877
1359.97924804688	41.4555397033691
1361.10803222656	41.4757308959961
1362.236328125	41.4102172851563
1363.3642578125	41.3447113037109
1364.49182128906	41.2599983215332
1365.61901855469	41.2730560302734
1366.74584960938	41.2077484130859
1367.87231445313	41.3029174804688
1368.99829101563	41.1761016845703
1370.12390136719	41.1832046508789
1371.24914550781	41.1270332336426
1372.3740234375	41.1830863952637
1373.49853515625	41.0772323608398
1374.62255859375	41.0467109680176
1375.74633789063	41.0744514465332
1376.86962890625	41.1371841430664
1377.99255371094	41.1138877868652
1379.11511230469	41.1323738098145
1380.2373046875	41.021671295166
1381.35900878906	41.1056671142578
1382.48034667969	41.0174980163574
1383.60144042969	41.0292434692383
1384.72204589844	41.0058135986328
1385.84228515625	40.905403137207
1386.96203613281	40.9078483581543
1388.08154296875	40.9204139709473
1389.20056152344	40.8725090026855
1390.31921386719	40.8174171447754
1391.4375	40.7216644287109
1392.55541992188	40.7416725158691
1393.6728515625	40.7387390136719
1394.7900390625	40.6336479187012
1395.90673828125	40.5398254394531
1397.02307128906	40.5242576599121
1398.13903808594	40.5526962280273
1399.25463867188	40.5297546386719
1400.36975097656	40.4228897094727
1401.48449707031	40.482723236084
1402.59899902344	40.5517387390137
1403.712890625	40.5317649841309
1404.82653808594	40.5266075134277
1405.93981933594	40.5902481079102
1407.05261230469	40.5040588378906
1408.1650390625	40.5086784362793
1409.27709960938	40.5801849365234
1410.38879394531	40.4390258789063
1411.5	40.4793701171875
1412.61096191406	40.4971199035645
1413.72143554688	40.5685195922852
1414.83154296875	40.6136207580566
1415.94116210938	40.3872032165527
1417.05053710938	40.3975868225098
1418.15942382813	40.3902397155762
1419.26794433594	40.3136215209961
1420.37609863281	40.375186920166
1421.48388671875	40.2956581115723
1422.59118652344	40.155590057373
1423.6982421875	40.2773475646973
1424.80480957031	40.1845283508301
1425.91088867188	40.1307563781738
1427.01672363281	40.2102241516113
1428.1220703125	40.163703918457
1429.22717285156	40.1416091918945
1430.33166503906	40.1011581420898
1431.43591308594	40.1371269226074
1432.53979492188	40.0765571594238
1433.64318847656	40.1278076171875
1434.74621582031	40.1728324890137
1435.84887695313	40.0174446105957
1436.95104980469	40.1996002197266
1438.05297851563	40.215747833252
1439.15441894531	40.0963363647461
1440.25549316406	40.1510543823242
1441.35620117188	40.067253112793
1442.45642089844	40.1135864257813
1443.55627441406	40.0329208374023
1444.65576171875	40.0125389099121
1445.7548828125	39.9250030517578
1446.853515625	39.9459495544434
1447.95190429688	39.8135566711426
1449.0498046875	39.8866271972656
1450.14721679688	39.8543395996094
1451.24438476563	39.7411193847656
1452.34106445313	39.6817817687988
1453.43737792969	39.7896156311035
1454.53332519531	39.7553863525391
1455.62890625	39.6803894042969
1456.72399902344	39.6918449401855
1457.81872558594	39.7833366394043
1458.9130859375	39.7059898376465
1460.00695800781	39.7014198303223
1461.10046386719	39.7698516845703
1462.19360351563	39.7902336120605
1463.28637695313	39.7417488098145
1464.37878417969	39.6775703430176
1465.470703125	39.8130264282227
1466.56225585938	39.8635292053223
1467.65344238281	39.8472938537598
1468.744140625	39.7688140869141
1469.83447265625	39.8013038635254
1470.92443847656	39.6634902954102
1472.01403808594	39.6303787231445
1473.10314941406	39.5518646240234
1474.19189453125	39.4953536987305
1475.2802734375	39.3388023376465
1476.3681640625	39.4318962097168
1477.45581054688	39.424747467041
1478.54296875	39.2661743164063
1479.62963867188	39.3522682189941
1480.71606445313	39.3616752624512
1481.80200195313	39.2552070617676
1482.88757324219	39.3630256652832
1483.97265625	39.3531951904297
1485.05737304688	39.4821510314941
1486.14172363281	39.3766746520996
1487.22570800781	39.4696769714355
1488.30932617188	39.4118576049805
1489.39245605469	39.5768127441406
1490.47509765625	39.6261978149414
1491.55749511719	39.6107788085938
1492.63940429688	39.6734046936035
1493.72094726563	39.5872688293457
1494.80212402344	39.6525077819824
1495.8828125	39.7087173461914
1496.96313476563	39.6355934143066
1498.04309082031	39.6549606323242
1499.12255859375	39.6686363220215
1500.20166015625	39.7255363464355
1501.28039550781	39.5776405334473
1502.35864257813	39.6199722290039
1503.4365234375	39.5875091552734
1504.51403808594	39.6267242431641
1505.59118652344	39.6420631408691
1506.66784667969	39.6990966796875
1507.744140625	39.6591835021973
1508.81994628906	39.7079734802246
1509.89538574219	39.7998657226563
1510.97045898438	39.8619575500488
1512.04516601563	39.9588775634766
1513.11938476563	40.0214462280273
1514.19323730469	40.0795021057129
1515.26672363281	40.2198486328125
1516.33972167969	40.18701171875
1517.41235351563	40.4372329711914
1518.48449707031	40.4281921386719
1519.55639648438	40.4965324401855
1520.62768554688	40.5892486572266
1521.69873046875	40.6406364440918
1522.76928710938	40.6237716674805
1523.83947753906	40.7344169616699
1524.90930175781	40.759765625
1525.97863769531	40.8994293212891
1527.04760742188	40.8016128540039
1528.11608886719	40.8622970581055
1529.18420410156	40.8497009277344
1530.251953125	40.8503799438477
1531.31921386719	40.9686470031738
1532.38610839844	41.1321678161621
1533.45263671875	41.0924987792969
1534.51867675781	41.1281967163086
1535.58435058594	41.3420715332031
1536.64965820313	41.3175354003906
1537.71447753906	41.4753875732422
1538.77893066406	41.7265930175781
1539.84301757813	41.8226623535156
1540.90661621094	41.9686164855957
1541.9697265625	42.0781021118164
1543.03259277344	42.1983604431152
1544.09497070313	42.3516654968262
1545.15686035156	42.6077499389648
1546.21850585938	42.7282180786133
1547.27966308594	42.8228988647461
1548.34033203125	42.9383125305176
1549.40063476563	43.0967292785645
1550.46057128906	43.2114601135254
1551.52001953125	43.3640518188477
1552.5791015625	43.4357376098633
1553.63781738281	43.6330223083496
1554.69604492188	43.6960487365723
1555.75378417969	43.732852935791
1556.81127929688	43.7850112915039
1557.86828613281	43.8857765197754
1558.9248046875	44.0186805725098
1559.98095703125	44.1530380249023
1561.03674316406	44.2292823791504
1562.09204101563	44.410587310791
1563.14697265625	44.5118522644043
1564.20153808594	44.635498046875
1565.25561523438	44.8766479492188
1566.30932617188	45.0592613220215
1567.36254882813	45.2912330627441
1568.41540527344	45.6314392089844
1569.4677734375	45.74072265625
1570.51977539063	46.0536308288574
1571.57141113281	46.276439666748
1572.62255859375	46.5057487487793
1573.67333984375	46.6918296813965
1574.7236328125	46.9794540405273
1575.77355957031	47.1775093078613
1576.82299804688	47.3718605041504
1577.8720703125	47.5615119934082
1578.92077636719	47.8305931091309
1579.96899414063	47.9038772583008
1581.01684570313	48.1299781799316
1582.06420898438	48.3717803955078
1583.11120605469	48.5432929992676
1584.15771484375	48.7737007141113
1585.20385742188	48.9459762573242
1586.24951171875	49.2434349060059
1587.29479980469	49.323429107666
1588.33972167969	49.6977844238281
1589.38415527344	49.7645111083984
1590.42810058594	50.0426025390625
1591.47180175781	50.4502296447754
1592.51489257813	50.8271789550781
1593.55773925781	51.1521873474121
1594.59997558594	51.374095916748
1595.64196777344	51.8132667541504
1596.68334960938	52.1956672668457
1597.72448730469	52.4466552734375
1598.76513671875	52.959774017334
1599.80529785156	53.3663597106934
1600.84509277344	53.720947265625
1601.88452148438	54.1616058349609
1602.92346191406	54.256534576416
1603.9619140625	54.7900848388672
1605	54.9177513122559
1606.03771972656	55.3827896118164
1607.07495117188	55.7168235778809
1608.11169433594	56.0031814575195
1609.14807128906	56.3608283996582
1610.18408203125	56.5310592651367
1611.21960449219	56.8224411010742
1612.25463867188	57.0793685913086
1613.28930664063	57.4981575012207
1614.32360839844	57.5813102722168
1615.357421875	58.0618057250977
1616.39074707031	58.2393608093262
1617.42370605469	58.5243186950684
1618.45629882813	58.8289527893066
1619.48840332031	58.9675559997559
1620.52001953125	59.2263031005859
1621.55126953125	59.5399971008301
1622.58215332031	59.8371162414551
1623.61254882813	60.0035362243652
1624.64245605469	60.2928581237793
1625.67199707031	60.5877571105957
1626.70104980469	60.7367553710938
1627.72973632813	61.0466384887695
1628.75793457031	61.1399459838867
1629.78576660156	61.5136680603027
1630.81311035156	61.6929512023926
1631.84008789063	61.7667350769043
1632.86657714844	61.9916343688965
1633.89270019531	62.143123626709
1634.91833496094	62.0932388305664
1635.94348144531	62.2579956054688
1636.96826171875	62.1198234558105
1637.99255371094	62.1185035705566
1639.01647949219	62.2409629821777
1640.03991699219	61.9882774353027
1641.06298828125	62.048900604248
1642.08557128906	61.8887939453125
1643.10778808594	61.7478713989258
1644.12951660156	61.5429344177246
1645.15075683594	61.3480606079102
1646.17163085938	61.1302299499512
1647.19213867188	60.9370422363281
1648.21203613281	60.6078414916992
1649.23156738281	60.4688148498535
1650.25073242188	60.1989974975586
1651.26940917969	59.9996452331543
1652.28759765625	59.5615310668945
1653.30541992188	59.5123062133789
1654.32275390625	59.1518440246582
1655.33972167969	58.864917755127
1656.35620117188	58.2963523864746
1657.37231445313	58.1539039611816
1658.38793945313	57.8168678283691
1659.40307617188	57.6357002258301
1660.41772460938	57.2218589782715
1661.43212890625	56.9053840637207
1662.44592285156	56.674144744873
1663.45935058594	56.6119689941406
1664.47229003906	56.143726348877
1665.48486328125	55.8081016540527
1666.49694824219	55.6304054260254
1667.50854492188	55.2451095581055
1668.51977539063	54.9225463867188
1669.53051757813	54.4760856628418
1670.54089355469	54.1683082580566
1671.55078125	53.8292503356934
1672.56018066406	53.2466316223145
1673.56909179688	53.0148239135742
1674.57763671875	52.6266136169434
1675.58581542969	52.2166595458984
1676.59350585938	51.5761222839355
1677.60070800781	51.2226600646973
1678.607421875	50.6328430175781
1679.61376953125	50.0792999267578
1680.61962890625	49.7267303466797
1681.62512207031	49.36279296875
1682.63012695313	48.7571640014648
1683.63464355469	48.255443572998
1684.638671875	47.7967948913574
1685.64233398438	47.330192565918
1686.64562988281	47.0877647399902
1687.64831542969	46.57666015625
1688.65063476563	46.0414123535156
1689.65246582031	45.5826225280762
1690.65393066406	45.1230163574219
1691.65490722656	44.7984352111816
1692.65539550781	44.4757804870605
1693.65551757813	44.1128768920898
1694.65502929688	43.6953430175781
1695.654296875	43.19775390625
1696.65295410156	43.004753112793
1697.65124511719	42.5107040405273
1698.64904785156	42.289192199707
1699.646484375	41.9702301025391
1700.64331054688	41.5194931030273
1701.63977050781	41.2301635742188
1702.63586425781	40.7737350463867
1703.63134765625	40.4705772399902
1704.62646484375	40.0599517822266
1705.62121582031	39.5963821411133
1706.61535644531	39.2553939819336
1707.60913085938	38.9323348999023
1708.60241699219	38.5594062805176
1709.59521484375	38.2878265380859
1710.58764648438	37.8502655029297
1711.57958984375	37.4104499816895
1712.57104492188	37.1145820617676
1713.56213378906	36.7208786010742
1714.552734375	36.353946685791
1715.54284667969	36.1239013671875
1716.53247070313	35.601692199707
1717.52160644531	35.2855186462402
1718.51037597656	35.0375747680664
1719.49865722656	34.5450210571289
1720.48657226563	34.4183502197266
1721.47387695313	34.0354766845703
1722.46081542969	33.6843757629395
1723.447265625	33.4170227050781
1724.43334960938	33.1806907653809
1725.41882324219	32.812442779541
1726.40393066406	32.5989799499512
1727.38854980469	32.3451766967773
1728.37268066406	32.0289077758789
1729.3564453125	31.8553848266602
1730.33972167969	31.588020324707
1731.32250976563	31.4515075683594
1732.30480957031	31.1820640563965
1733.28674316406	30.9255256652832
1734.26806640625	30.8344612121582
1735.2490234375	30.6052265167236
1736.2294921875	30.4815845489502
1737.20959472656	30.3314113616943
1738.18908691406	30.1041831970215
1739.16821289063	29.9695873260498
1740.14685058594	29.7545928955078
1741.125	29.5689125061035
1742.10266113281	29.4262294769287
1743.07995605469	29.225887298584
1744.05676269531	29.037467956543
1745.03308105469	28.8991394042969
1746.00891113281	28.7333698272705
1746.98425292969	28.4569702148438
1747.95910644531	28.3323097229004
1748.93359375	28.0814228057861
1749.90759277344	27.9514255523682
1750.88110351563	27.7327194213867
1751.85412597656	27.5085105895996
1752.82678222656	27.3037147521973
1753.798828125	27.1414260864258
1754.7705078125	26.9295864105225
1755.74169921875	26.731990814209
1756.71240234375	26.5987815856934
1757.6826171875	26.5208358764648
1758.65246582031	26.314266204834
1759.62170410156	26.0722255706787
1760.59057617188	25.8769035339355
1761.55895996094	25.7733116149902
1762.52673339844	25.577615737915
1763.49426269531	25.5162086486816
1764.46118164063	25.4441471099854
1765.42761230469	25.3172340393066
1766.39367675781	25.1398048400879
1767.35913085938	25.1101589202881
1768.32421875	24.9768161773682
1769.28881835938	24.9064350128174
1770.2529296875	24.7218551635742
1771.21655273438	24.6250762939453
1772.17980957031	24.6051082611084
1773.14245605469	24.5845127105713
1774.10461425781	24.4893169403076
1775.06640625	24.4757976531982
1776.02770996094	24.2764263153076
1776.98852539063	24.2026329040527
1777.94873046875	24.0873870849609
1778.90856933594	24.0951194763184
1779.86804199219	23.9235076904297
1780.82690429688	23.837007522583
1781.78527832031	23.6581268310547
1782.7431640625	23.5294189453125
1783.70068359375	23.4195117950439
1784.65771484375	23.2707824707031
1785.61413574219	23.2052001953125
1786.57019042969	23.0657768249512
1787.52575683594	23.0466804504395
1788.48083496094	22.8186187744141
1789.43530273438	22.7715473175049
1790.38940429688	22.6161403656006
1791.34301757813	22.5328884124756
1792.29626464844	22.4151515960693
1793.24890136719	22.2757167816162
1794.20104980469	22.1542873382568
1795.15270996094	22.1248626708984
1796.10400390625	21.9913482666016
1797.0546875	21.9244403839111
1798.0048828125	21.8194217681885
1798.95471191406	21.73876953125
1799.90393066406	21.6730155944824
1800.85278320313	21.6855621337891
1801.80102539063	21.5768070220947
1802.74890136719	21.5086612701416
1803.6962890625	21.490213394165
1804.64306640625	21.4110584259033
1805.58947753906	21.450777053833
1806.53540039063	21.3903484344482
1807.48071289063	21.3754634857178
1808.42565917969	21.3204784393311
1809.3701171875	21.2815074920654
1810.31396484375	21.2904567718506
1811.25744628906	21.2844219207764
1812.20043945313	21.1385250091553
1813.14294433594	21.077091217041
1814.08483886719	21.096794128418
1815.0263671875	21.0325775146484
1815.96740722656	20.9772071838379
1816.90783691406	20.831901550293
1817.84790039063	20.8881893157959
1818.78747558594	20.7040519714355
1819.72644042969	20.8240909576416
1820.6650390625	20.6817722320557
1821.60314941406	20.6451015472412
1822.54064941406	20.5762062072754
1823.47778320313	20.4438915252686
1824.41430664063	20.4503974914551
1825.35034179688	20.287015914917
1826.28601074219	20.2977352142334
1827.22106933594	20.0650444030762
1828.15563964844	20.0691356658936
1829.08984375	20.0035800933838
1830.0234375	19.9454345703125
1830.95654296875	19.9129695892334
1831.88916015625	19.8377685546875
1832.8212890625	19.8292865753174
1833.7529296875	19.8233547210693
1834.68408203125	19.7576541900635
1835.61474609375	19.6657485961914
1836.54479980469	19.6287078857422
1837.47448730469	19.6706371307373
1838.40356445313	19.7030181884766
1839.33227539063	19.6284809112549
1840.26037597656	19.6080284118652
1841.18811035156	19.6050491333008
1842.115234375	19.6161460876465
1843.04187011719	19.5779914855957
1843.96801757813	19.6181087493896
1844.89367675781	19.6343574523926
1845.81872558594	19.6260719299316
1846.74340820313	19.5930213928223
1847.66760253906	19.5580253601074
1848.59118652344	19.5018692016602
1849.51428222656	19.5392932891846
1850.43701171875	19.4854583740234
1851.35913085938	19.4519119262695
1852.28076171875	19.4095821380615
1853.20190429688	19.3789978027344
1854.12243652344	19.2640686035156
1855.04260253906	19.2312965393066
1855.96215820313	19.1464653015137
1856.88122558594	19.0875072479248
1857.79992675781	19.0368785858154
1858.71801757813	18.998872756958
1859.63549804688	18.9507713317871
1860.55261230469	18.9642086029053
1861.46923828125	18.8384056091309
1862.38525390625	18.7958068847656
1863.30078125	18.7948379516602
1864.2158203125	18.7393245697021
1865.13037109375	18.6859302520752
1866.04443359375	18.7163143157959
1866.95788574219	18.650857925415
1867.87084960938	18.7468395233154
1868.78332519531	18.6622200012207
1869.6953125	18.6610279083252
1870.60681152344	18.6785621643066
1871.51782226563	18.6435832977295
1872.42822265625	18.7238025665283
1873.33813476563	18.6797790527344
1874.24755859375	18.770191192627
1875.15649414063	18.6326198577881
1876.06481933594	18.7774181365967
1876.97277832031	18.7581825256348
1877.88012695313	18.6957912445068
1878.78698730469	18.7138633728027
1879.69323730469	18.758716583252
1880.59912109375	18.6679954528809
1881.50439453125	18.6614627838135
1882.4091796875	18.6668128967285
1883.3134765625	18.5489730834961
1884.21716308594	18.5073852539063
1885.12048339844	18.4802703857422
1886.02319335938	18.4224185943604
1886.92541503906	18.4076061248779
1887.82702636719	18.466817855835
1888.72814941406	18.2965335845947
1889.62878417969	18.290563583374
1890.52893066406	18.2473182678223
1891.42858886719	18.1771755218506
1892.32763671875	18.1549091339111
1893.22619628906	18.0599822998047
1894.12426757813	18.0550308227539
1895.02172851563	18.0717849731445
1895.91870117188	17.9632911682129
1896.81518554688	17.9674415588379
1897.71118164063	17.9459629058838
1898.60656738281	17.8784103393555
1899.50146484375	17.8862457275391
1900.39587402344	17.839298248291
1901.28967285156	17.8077621459961
1902.18298339844	17.8621559143066
1903.07580566406	17.8462924957275
1903.96801757813	17.8286762237549
1904.85986328125	17.7901439666748
1905.7509765625	17.866189956665
1906.64172363281	17.9117736816406
1907.53186035156	17.9355926513672
1908.42150878906	17.9031753540039
1909.31066894531	17.9673690795898
1910.19921875	17.9552364349365
1911.08728027344	17.9743194580078
1911.97473144531	18.0065155029297
1912.86181640625	18.0210437774658
1913.74816894531	18.006311416626
1914.63415527344	17.9288482666016
1915.51953125	17.9871063232422
1916.40441894531	17.9581451416016
1917.28869628906	17.9457969665527
1918.17260742188	17.9645195007324
1919.05578613281	17.8913173675537
1919.93859863281	17.9382877349854
1920.82080078125	17.872486114502
1921.70239257813	17.7998504638672
1922.58349609375	17.7732028961182
1923.46411132813	17.7728538513184
1924.34423828125	17.7064895629883
1925.22375488281	17.6747493743896
1926.10278320313	17.6276321411133
1926.98120117188	17.5521659851074
1927.85913085938	17.5399055480957
1928.73645019531	17.4019756317139
1929.61328125	17.3896636962891
1930.48962402344	17.393835067749
1931.36535644531	17.3546905517578
1932.24060058594	17.3568820953369
1933.11535644531	17.2814025878906
1933.98950195313	17.2756519317627
1934.86303710938	17.3203277587891
1935.73608398438	17.2778129577637
1936.60864257813	17.3033561706543
1937.48059082031	17.2793273925781
1938.35205078125	17.2120742797852
1939.22302246094	17.2387313842773
1940.09338378906	17.2885837554932
1940.96313476563	17.3201503753662
1941.83239746094	17.3042774200439
1942.701171875	17.3526649475098
1943.5693359375	17.4070491790771
1944.43701171875	17.3962821960449
1945.30407714844	17.4303932189941
1946.17065429688	17.4760208129883
1947.03662109375	17.4756774902344
1947.90209960938	17.5472526550293
1948.76696777344	17.5146179199219
1949.63134765625	17.5565929412842
1950.4951171875	17.5604953765869
1951.3583984375	17.6027355194092
1952.22106933594	17.5503616333008
1953.08325195313	17.5205707550049
1953.94482421875	17.5014057159424
1954.80590820313	17.4314250946045
1955.66650390625	17.4921398162842
1956.5263671875	17.4374370574951
1957.38586425781	17.408239364624
1958.24462890625	17.3643608093262
1959.10302734375	17.3584690093994
1959.96069335938	17.3245582580566
1960.81799316406	17.2666034698486
1961.67456054688	17.235538482666
1962.53063964844	17.1897678375244
1963.38623046875	17.1321640014648
1964.2412109375	17.1362228393555
1965.09558105469	17.0108394622803
1965.94946289063	17.1111469268799
1966.80285644531	16.998161315918
1967.65563964844	16.9669513702393
1968.5078125	17.0503978729248
1969.35949707031	16.9678592681885
1970.21057128906	16.9638576507568
1971.06103515625	16.9958095550537
1971.91101074219	16.9875774383545
1972.76049804688	17.0032501220703
1973.60925292969	17.050012588501
1974.45764160156	17.0936870574951
1975.30529785156	17.1161308288574
1976.15246582031	17.188060760498
1976.99914550781	17.2419033050537
1977.84521484375	17.2328605651855
1978.69067382813	17.3727893829346
1979.53552246094	17.4099540710449
1980.3798828125	17.3756351470947
1981.22375488281	17.4236030578613
1982.06701660156	17.4433345794678
1982.90966796875	17.3793754577637
1983.75170898438	17.4393005371094
1984.59326171875	17.4467163085938
1985.43420410156	17.4752578735352
1986.27465820313	17.4995536804199
1987.11450195313	17.3602046966553
1987.95373535156	17.3858337402344
1988.79248046875	17.4452285766602
1989.63061523438	17.4130706787109
1990.46813964844	17.3304691314697
1991.30517578125	17.3752746582031
1992.1416015625	17.3266220092773
1992.9775390625	17.2714042663574
1993.81274414063	17.1352214813232
1994.6474609375	17.1944637298584
1995.48168945313	17.1093692779541
1996.31518554688	17.0829010009766
1997.14819335938	17.0950107574463
1997.98071289063	17.063325881958
1998.8125	17.0517272949219
1999.64379882813	16.989725112915
2000.47448730469	16.9952754974365
2001.3046875	17.0361156463623
2002.13427734375	17.0306091308594
2002.96325683594	17.0843982696533
2003.79162597656	17.0725688934326
2004.61950683594	17.0838375091553
2005.44677734375	17.1030445098877
2006.2734375	17.2494144439697
2007.09948730469	17.2297039031982
2007.92504882813	17.2555675506592
2008.75	17.3025531768799
2009.57434082031	17.3286933898926
2010.39819335938	17.4293251037598
2011.22131347656	17.4185161590576
2012.0439453125	17.4131507873535
2012.86608886719	17.4989261627197
2013.6875	17.4751758575439
2014.50842285156	17.4812107086182
2015.32873535156	17.5322952270508
2016.1484375	17.4901027679443
2016.96752929688	17.5665168762207
2017.7861328125	17.5284061431885
2018.60412597656	17.6055679321289
2019.42150878906	17.5565166473389
2020.23828125	17.5619239807129
2021.05444335938	17.6186637878418
2021.8701171875	17.5494861602783
2022.68518066406	17.5284233093262
2023.49963378906	17.5557613372803
2024.3134765625	17.5123043060303
2025.12683105469	17.486644744873
2025.939453125	17.4477100372314
2026.75158691406	17.4412250518799
2027.56311035156	17.4258136749268
2028.3740234375	17.3456287384033
2029.18432617188	17.356954574585
2029.994140625	17.343563079834
2030.80322265625	17.3418483734131
2031.61181640625	17.272289276123
2032.41979980469	17.19260597229
2033.22717285156	17.1993255615234
2034.03393554688	17.2010059356689
2034.84008789063	17.2221908569336
2035.64575195313	17.0806140899658
2036.45080566406	17.0919094085693
2037.25512695313	17.0455379486084
2038.05895996094	17.0163745880127
2038.86218261719	16.9947776794434
2039.66479492188	17.0035305023193
2040.466796875	17.0065402984619
2041.26831054688	16.9796237945557
2042.06909179688	17.0293750762939
2042.86938476563	16.9321975708008
2043.6689453125	17.0100860595703
2044.46801757813	17.0732727050781
2045.26647949219	17.0583381652832
2046.06433105469	17.0297794342041
2046.86145019531	17.0605182647705
2047.65808105469	17.124059677124
2048.4541015625	17.120210647583
2049.24951171875	17.1570224761963
2050.04443359375	17.1282272338867
2050.83862304688	17.2154788970947
2051.63232421875	17.2276268005371
2052.42529296875	17.285135269165
2053.2177734375	17.2403793334961
2054.00952148438	17.2493114471436
2054.80078125	17.2427349090576
2055.59130859375	17.3105373382568
2056.38134765625	17.2689781188965
2057.17065429688	17.3083152770996
2057.95947265625	17.2838916778564
2058.74755859375	17.3269844055176
2059.53515625	17.2517127990723
2060.32202148438	17.2820568084717
2061.1083984375	17.1985836029053
2061.89428710938	17.1933727264404
2062.67919921875	17.0970191955566
2063.4638671875	17.1385173797607
2064.24780273438	17.1137390136719
2065.03100585938	17.0472812652588
2065.81372070313	16.9591178894043
2066.595703125	16.9836273193359
2067.37719726563	16.8981742858887
2068.15795898438	16.8224487304688
2068.93823242188	16.7305755615234
2069.7177734375	16.713285446167
2070.49682617188	16.6775493621826
2071.27514648438	16.6695652008057
2072.05297851563	16.5569496154785
2072.830078125	16.6024227142334
2073.60668945313	16.4628257751465
2074.38256835938	16.4914627075195
2075.15795898438	16.3484420776367
2075.9326171875	16.3382244110107
2076.70654296875	16.2968578338623
2077.47998046875	16.3023014068604
2078.25268554688	16.2006969451904
2079.02490234375	16.2100887298584
2079.79663085938	16.2326202392578
2080.5673828125	16.192554473877
2081.337890625	16.2765617370605
2082.107421875	16.2714500427246
2082.87670898438	16.2036533355713
2083.64501953125	16.2633380889893
2084.41284179688	16.3077945709229
2085.18017578125	16.3041000366211
2085.94677734375	16.281831741333
2086.71264648438	16.3832740783691
2087.47802734375	16.294189453125
2088.24267578125	16.2773036956787
2089.0068359375	16.3746242523193
2089.77026367188	16.3603553771973
2090.53295898438	16.2979946136475
2091.29516601563	16.3558235168457
2092.056640625	16.2816276550293
2092.81762695313	16.271312713623
2093.57788085938	16.260046005249
2094.33764648438	16.1462955474854
2095.0966796875	16.1335563659668
2095.85498046875	16.1134853363037
2096.61279296875	16.0969409942627
2097.36987304688	15.9737377166748
2098.12646484375	15.9699039459229
2098.88232421875	15.8269138336182
2099.63745117188	15.8831586837769
2100.39208984375	15.7378931045532
2101.14624023438	15.6550703048706
2101.8994140625	15.6406841278076
2102.65209960938	15.4517679214478
2103.404296875	15.4546070098877
2104.15551757813	15.3402233123779
2104.90649414063	15.3337669372559
2105.65649414063	15.2608108520508
2106.40600585938	15.1790084838867
2107.15502929688	15.1491928100586
2107.90307617188	15.0722742080688
2108.65063476563	15.0849685668945
2109.39770507813	14.9703760147095
2110.14404296875	15.0058898925781
2110.8896484375	14.9445219039917
2111.63452148438	14.9004907608032
2112.37890625	14.9917869567871
2113.12280273438	14.943211555481
2113.86572265625	15.0324411392212
2114.60815429688	15.0105695724487
2115.35009765625	15.0290117263794
2116.09106445313	15.0696744918823
2116.83154296875	15.0246181488037
2117.57153320313	15.0598134994507
2118.31079101563	15.0665941238403
2119.04931640625	15.0116815567017
2119.787109375	14.9820861816406
2120.5244140625	14.9809417724609
2121.26098632813	14.9903297424316
2121.9970703125	14.9226131439209
2122.732421875	14.8718509674072
2123.46704101563	14.8582010269165
2124.20092773438	14.8150463104248
2124.93432617188	14.7797775268555
2125.6669921875	14.7308015823364
2126.39916992188	14.6356916427612
2127.13037109375	14.5914239883423
2127.86108398438	14.5533723831177
2128.59130859375	14.5686368942261
2129.32080078125	14.3708972930908
2130.04956054688	14.4094371795654
2130.77758789063	14.2564754486084
2131.50512695313	14.1705503463745
2132.23193359375	14.1647481918335
2132.9580078125	14.0828189849854
2133.68334960938	14.000584602356
2134.408203125	13.9816904067993
2135.13232421875	13.880295753479
2135.85595703125	13.8553047180176
2136.57885742188	13.7566814422607
2137.30102539063	13.676326751709
2138.0224609375	13.6848049163818
2138.74340820313	13.6220006942749
2139.46337890625	13.60387134552
2140.18310546875	13.5001182556152
2140.90185546875	13.4538583755493
2141.6201171875	13.4535522460938
2142.33764648438	13.3515510559082
2143.05444335938	13.3771190643311
2143.77075195313	13.4058570861816
2144.48608398438	13.3817739486694
2145.201171875	13.4064102172852
2145.91528320313	13.3175354003906
2146.62890625	13.3152256011963
2147.34155273438	13.3170433044434
2148.05395507813	13.3018608093262
2148.76538085938	13.3216524124146
2149.47631835938	13.2631912231445
2150.18627929688	13.2732591629028
2150.89599609375	13.3057126998901
2151.60473632813	13.2420616149902
2152.31298828125	13.2660045623779
2153.02026367188	13.204966545105
2153.72729492188	13.212103843689
2154.43334960938	13.1241788864136
2155.138671875	13.1690835952759
2155.84350585938	13.1296186447144
2156.54760742188	13.1638202667236
2157.25122070313	13.1011276245117
2157.95385742188	13.0962705612183
2158.65600585938	13.0645265579224
2159.357421875	12.9980554580688
2160.05810546875	12.9877662658691
2160.75805664063	12.9471387863159
2161.45751953125	12.9045181274414
2162.15600585938	12.8138809204102
2162.85400390625	12.8620290756226
2163.55151367188	12.7693452835083
2164.248046875	12.6434965133667
2164.94409179688	12.7318429946899
2165.63916015625	12.6488075256348
2166.33374023438	12.5131902694702
2167.02783203125	12.5009412765503
2167.72094726563	12.4486532211304
2168.41357421875	12.3744602203369
2169.10522460938	12.3513231277466
2169.79638671875	12.2998952865601
2170.48706054688	12.1414308547974
2171.1767578125	12.0864324569702
2171.86572265625	11.9440050125122
2172.55419921875	11.945273399353
2173.24194335938	11.8019323348999
2173.92895507813	11.7282276153564
2174.615234375	11.7380352020264
2175.30078125	11.6750974655151
2175.98583984375	11.6678638458252
2176.67016601563	11.5873174667358
2177.35375976563	11.5602903366089
2178.03662109375	11.5675783157349
2178.71875	11.4903516769409
2179.40014648438	11.5020685195923
2180.08081054688	11.5016689300537
2180.76098632813	11.4990482330322
2181.4404296875	11.4669609069824
2182.119140625	11.4484710693359
2182.79711914063	11.4141120910645
2183.47436523438	11.4520826339722
2184.15087890625	11.4092655181885
2184.82690429688	11.4373426437378
2185.501953125	11.4679222106934
2186.17651367188	11.403956413269
2186.85034179688	11.4139356613159
2187.5234375	11.3963470458984
2188.19580078125	11.4172639846802
2188.86743164063	11.4098501205444
2189.53833007813	11.3136472702026
2190.20874023438	11.3198719024658
2190.87817382813	11.2484426498413
2191.54711914063	11.1993646621704
2192.21533203125	11.2284631729126
2192.8828125	11.1180334091187
2193.54956054688	11.0558805465698
2194.21557617188	11.0143747329712
2194.880859375	11.0060129165649
2195.54541015625	10.9482307434082
2196.20947265625	10.8344669342041
2196.87255859375	10.7908020019531
2197.53515625	10.7048711776733
2198.19677734375	10.70911693573
2198.85791015625	10.5778169631958
2199.51831054688	10.5072011947632
2200.17797851563	10.4425449371338
2200.8369140625	10.3520402908325
2201.4951171875	10.3060474395752
2202.15258789063	10.2309503555298
2202.80932617188	10.1542863845825
2203.46533203125	10.1548042297363
2204.12060546875	10.0587291717529
2204.775390625	10.0564460754395
2205.42919921875	9.92434692382813
2206.08251953125	10.0051431655884
2206.73486328125	9.98423194885254
2207.38671875	9.91051864624023
2208.03759765625	9.84277629852295
2208.68798828125	9.91938591003418
2209.33764648438	9.86946105957031
2209.98657226563	9.86607360839844
2210.63452148438	9.82238006591797
2211.28198242188	9.86633682250977
2211.9287109375	9.83218574523926
2212.57470703125	9.8807201385498
2213.21997070313	9.86445331573486
2213.86450195313	9.90344333648682
2214.50830078125	9.87631320953369
2215.1513671875	9.85017490386963
2215.79370117188	9.80227756500244
2216.43530273438	9.80641460418701
2217.076171875	9.74430274963379
2217.71630859375	9.71755218505859
2218.35571289063	9.68420314788818
2218.99462890625	9.6520881652832
2219.63256835938	9.58271503448486
2220.26977539063	9.55281162261963
2220.90625	9.46864128112793
2221.5419921875	9.44652652740479
2222.17700195313	9.36604595184326
2222.81127929688	9.33295726776123
2223.44482421875	9.28664016723633
2224.07763671875	9.25577354431152
2224.70971679688	9.13468647003174
2225.34106445313	9.07602787017822
2225.9716796875	9.01605129241943
2226.6015625	8.94686603546143
2227.23071289063	8.88703918457031
2227.85913085938	8.82843494415283
2228.48681640625	8.80187606811523
2229.11376953125	8.76281070709229
2229.73999023438	8.68853569030762
2230.36547851563	8.66366958618164
2230.990234375	8.63495445251465
2231.61401367188	8.55058288574219
2232.2373046875	8.52077674865723
2232.85986328125	8.46361637115479
2233.4814453125	8.45086288452148
2234.1025390625	8.42966461181641
2234.72265625	8.41816520690918
2235.34228515625	8.35882091522217
2235.9609375	8.34165000915527
2236.57885742188	8.28273677825928
2237.1962890625	8.25168991088867
2237.81274414063	8.25366592407227
2238.42846679688	8.26461219787598
2239.04345703125	8.24146461486816
2239.65771484375	8.28626823425293
2240.27124023438	8.23077487945557
2240.88403320313	8.26174163818359
2241.49584960938	8.25344276428223
2242.10717773438	8.21687602996826
2242.71752929688	8.25609493255615
2243.32739257813	8.17681694030762
2243.93627929688	8.21476078033447
2244.54443359375	8.18428611755371
2245.15209960938	8.1733512878418
2245.7587890625	8.15648365020752
2246.36474609375	8.1244010925293
2246.9697265625	8.11290454864502
2247.57421875	8.05447959899902
2248.17797851563	8.06951141357422
2248.78076171875	8.05513572692871
2249.38305664063	7.99970960617065
2249.984375	7.99407052993774
2250.5849609375	7.95691394805908
2251.18481445313	7.9269585609436
2251.78393554688	7.8672513961792
2252.38232421875	7.84421539306641
2252.97973632813	7.75596380233765
2253.57666015625	7.73545169830322
2254.17260742188	7.71543884277344
2254.76782226563	7.65525770187378
2255.3623046875	7.57870626449585
2255.9560546875	7.56093597412109
2256.54907226563	7.56156301498413
2257.14135742188	7.51393270492554
2257.73266601563	7.44601821899414
2258.32348632813	7.40375375747681
2258.91333007813	7.30950546264648
2259.50244140625	7.28430128097534
2260.09057617188	7.21124410629272
2260.67822265625	7.22446155548096
2261.26513671875	7.14897918701172
2261.85107421875	7.13563680648804
2262.43627929688	7.0649995803833
2263.02075195313	7.057861328125
2263.6044921875	7.01423358917236
2264.18725585938	6.9718770980835
2264.76953125	6.96833419799805
2265.35083007813	6.97913503646851
2265.93139648438	6.91243743896484
2266.51123046875	6.88510942459106
2267.09033203125	6.87446928024292
2267.66845703125	6.85075569152832
2268.24584960938	6.84505701065063
2268.82250976563	6.80248069763184
2269.3984375	6.85116195678711
2269.9736328125	6.82059144973755
2270.5478515625	6.82925891876221
2271.12133789063	6.90418910980225
2271.69409179688	6.91655921936035
2272.26611328125	6.90378141403198
2272.83740234375	6.94368696212769
2273.40771484375	6.9128041267395
2273.97729492188	6.85408306121826
2274.54614257813	6.81447553634644
2275.11401367188	6.82656574249268
2275.68139648438	6.75039863586426
2276.24780273438	6.72594165802002
2276.8134765625	6.70067548751831
2277.37817382813	6.64592885971069
2277.9423828125	6.63612937927246
2278.50561523438	6.64211130142212
2279.06811523438	6.66389274597168
2279.62963867188	6.64486217498779
2280.19067382813	6.6624436378479
2280.75073242188	6.62810373306274
2281.31005859375	6.58714437484741
2281.86840820313	6.60656309127808
2282.42602539063	6.5919508934021
2282.98291015625	6.53376007080078
2283.5390625	6.50299406051636
2284.09448242188	6.51367998123169
2284.64892578125	6.47917556762695
2285.20263671875	6.49329519271851
2285.75537109375	6.43335819244385
2286.3076171875	6.39904165267944
2286.85888671875	6.37369680404663
2287.40942382813	6.33402729034424
2287.958984375	6.30572032928467
2288.5078125	6.3017692565918
2289.05590820313	6.26122999191284
2289.60302734375	6.18723440170288
2290.14965820313	6.17022752761841
2290.6953125	6.08074188232422
2291.23999023438	6.09766149520874
2291.78393554688	6.0341100692749
2292.3271484375	6.03002834320068
2292.86962890625	5.99218320846558
2293.4111328125	5.96148633956909
2293.95190429688	5.90575456619263
2294.49194335938	5.89895009994507
2295.03100585938	5.83383178710938
2295.5693359375	5.88105487823486
2296.10693359375	5.79802465438843
2296.6435546875	5.7927565574646
2297.17944335938	5.79281949996948
2297.71459960938	5.78967761993408
2298.24877929688	5.76251363754272
2298.7822265625	5.75294399261475
2299.31469726563	5.74283266067505
2299.8466796875	5.7503457069397
2300.37744140625	5.75384950637817
2300.90771484375	5.70228052139282
2301.43701171875	5.72234773635864
2301.96557617188	5.75259494781494
2302.4931640625	5.72023248672485
2303.02001953125	5.70042610168457
2303.54614257813	5.73551511764526
2304.0712890625	5.72239398956299
2304.595703125	5.74035549163818
2305.119140625	5.7240047454834
2305.64184570313	5.71112680435181
2306.16381835938	5.70628595352173
2306.68481445313	5.7081503868103
2307.205078125	5.65872383117676
2307.72436523438	5.6602988243103
2308.24291992188	5.67853784561157
2308.7607421875	5.64812183380127
2309.27758789063	5.66125535964966
2309.79370117188	5.68919277191162
2310.30883789063	5.6797342300415
2310.8232421875	5.65653610229492
2311.3369140625	5.65459728240967
2311.849609375	5.65238666534424
2312.361328125	5.6108136177063
2312.87255859375	5.57513999938965
2313.38256835938	5.55670404434204
2313.89208984375	5.55795097351074
2314.40063476563	5.50628471374512
2314.908203125	5.47564077377319
2315.4150390625	5.46955966949463
2315.92114257813	5.44860458374023
2316.42626953125	5.36518049240112
2316.9306640625	5.34173250198364
2317.43408203125	5.31799602508545
2317.93676757813	5.30858278274536
2318.4384765625	5.26640033721924
2318.939453125	5.22012090682983
2319.439453125	5.22420358657837
2319.93872070313	5.18193435668945
2320.43701171875	5.13800573348999
2320.9345703125	5.1336464881897
2321.43139648438	5.09699106216431
2321.92724609375	5.06953573226929
2322.42211914063	5.06133651733398
2322.91625976563	5.03384494781494
2323.40966796875	4.9661078453064
2323.90209960938	5.01304006576538
2324.3935546875	4.98005485534668
2324.88427734375	4.93561553955078
2325.37426757813	4.96325778961182
2325.86303710938	4.96560096740723
2326.35131835938	4.9660382270813
2326.83862304688	4.95039701461792
2327.32495117188	4.9328351020813
2327.810546875	4.93516111373901
2328.29541015625	4.9265775680542
2328.77905273438	4.92507696151733
2329.26220703125	4.96915483474731
2329.74438476563	4.94582319259644
2330.2255859375	4.96780824661255
2330.7060546875	5.01713228225708
2331.185546875	4.98011875152588
2331.6640625	4.9553804397583
2332.14184570313	4.95988941192627
2332.61889648438	4.94743394851685
2333.09497070313	4.95412635803223
2333.57006835938	4.94986963272095
2334.04443359375	4.95163297653198
2334.51782226563	4.93339157104492
2334.99047851563	4.9123969078064
2335.46215820313	4.89330244064331
2335.93310546875	4.87885522842407
2336.40307617188	4.8794846534729
2336.8720703125	4.84360599517822
2337.34033203125	4.80522918701172
2337.8076171875	4.7866005897522
2338.27416992188	4.75586700439453
2338.73974609375	4.73802518844604
2339.20458984375	4.70174646377563
2339.66845703125	4.70257520675659
2340.13134765625	4.65937376022339
2340.59350585938	4.62880277633667
2341.0546875	4.62849712371826
2341.51489257813	4.5948600769043
2341.97436523438	4.56477689743042
2342.43286132813	4.54817771911621
2342.890625	4.49627113342285
2343.34741210938	4.5077657699585
2343.80322265625	4.45635604858398
2344.25830078125	4.45376491546631
2344.71240234375	4.46276378631592
2345.16577148438	4.4692850112915
2345.61791992188	4.48879337310791
2346.06958007813	4.5121808052063
2346.52001953125	4.54609107971191
2346.9697265625	4.60436344146729
2347.41845703125	4.70141124725342
2347.86645507813	4.74897813796997
2348.3134765625	4.86247301101685
2348.75952148438	4.95166969299316
2349.20483398438	5.06226015090942
2349.64916992188	5.12580299377441
2350.09252929688	5.21240043640137
2350.53515625	5.27187156677246
2350.97680664063	5.3463659286499
2351.41748046875	5.38288021087646
2351.857421875	5.43052339553833
2352.29638671875	5.46986484527588
2352.734375	5.44588088989258
2353.17138671875	5.40881490707397
2353.60766601563	5.37672424316406
2354.04296875	5.36797428131104
2354.4775390625	5.26295232772827
2354.91088867188	5.22075462341309
2355.34350585938	5.13342142105103
2355.775390625	5.0563325881958
2356.2060546875	4.9206862449646
2356.63598632813	4.82730388641357
2357.06494140625	4.69036912918091
2357.4931640625	4.59935283660889
2357.92041015625	4.50213432312012
2358.3466796875	4.4268970489502
2358.77197265625	4.35551118850708
2359.1962890625	4.25894689559937
2359.61987304688	4.17209053039551
2360.04248046875	4.12541246414185
2360.46411132813	4.05130624771118
2360.88500976563	4.0207691192627
2361.30493164063	3.98461532592773
2361.72387695313	3.93220686912537
