# Supplementary material for: Optics miniaturization strategy for demanding Raman spectroscopy applications
Source: Nat Commun. 2024 Apr 8;15:3049. doi: 10.1038/s41467-024-47044-7 (PMC11001912; doi:10.1038/s41467-024-47044-7)
Supplement: Supplementary file 6 — Source Data [file 41467_2024_47044_MOESM6_ESM.zip › Source Data/NCOMMS-23-34016B s3/S3 pHCA, Glucose, Salts/calibraiton/Glucose standards 23.08.17/Glucose_0_1per_1.csv]

347.42919921875	76.5342636108398
348.892913818359	76.6406021118164
350.356079101563	77.0493087768555
351.818634033203	77.1923370361328
353.280670166016	77.5966262817383
354.742095947266	77.8396377563477
356.202972412109	78.0999908447266
357.663299560547	78.4546661376953
359.123046875	78.6424713134766
360.582244873047	78.7755584716797
362.040863037109	78.8728942871094
363.498931884766	79.0723495483398
364.956451416016	79.1005477905273
366.413391113281	79.4830780029297
367.869750976563	79.5987014770508
369.325592041016	79.6926498413086
370.780853271484	79.493278503418
372.235565185547	79.8128356933594
373.689727783203	79.7612075805664
375.143310546875	79.8311767578125
376.596343994141	79.9711685180664
378.048828125	80.2115936279297
379.500762939453	80.1028747558594
380.9521484375	80.2563095092773
382.402954101563	80.3040313720703
383.853240966797	80.4593658447266
385.302947998047	80.4402084350586
386.752136230469	80.6587066650391
388.200744628906	80.8114776611328
389.648803710938	80.9398880004883
391.096343994141	80.9698638916016
392.543304443359	81.2642593383789
393.989715576172	81.4004135131836
395.435607910156	81.7611541748047
396.880920410156	81.9870834350586
398.325714111328	81.9930419921875
399.769927978516	82.3466644287109
401.213623046875	82.6198196411133
402.656768798828	82.8662338256836
404.099395751953	82.8850326538086
405.541442871094	83.1773681640625
406.982971191406	83.3505172729492
408.423950195313	83.4272842407227
409.864379882813	83.8269500732422
411.304290771484	83.9093551635742
412.743621826172	84.0219268798828
414.182434082031	84.2720260620117
415.620727539063	84.3174285888672
417.058471679688	84.4021606445313
418.495666503906	84.4966049194336
419.932342529297	84.6365661621094
421.368469238281	84.6419372558594
422.804077148438	84.7503662109375
424.239135742188	84.7994995117188
425.673645019531	84.6328887939453
427.107635498047	84.8309478759766
428.541107177734	84.7154769897461
429.974029541016	84.5223236083984
431.406433105469	84.4271697998047
432.838287353516	84.380615234375
434.269622802734	84.1891479492188
435.700408935547	84.3404312133789
437.130706787109	84.0596923828125
438.560455322266	84.0960083007813
439.989654541016	83.9625854492188
441.418334960938	84.0620498657227
442.846496582031	83.8308334350586
444.274139404297	83.7660598754883
445.701263427734	83.6118316650391
447.127838134766	83.4457931518555
448.553894042969	83.4358749389648
449.979431152344	83.3283462524414
451.404449462891	83.1527481079102
452.828918457031	82.9669036865234
454.252899169922	83.1099853515625
455.676330566406	82.90966796875
457.099273681641	82.818244934082
458.521667480469	82.5726318359375
459.943542480469	82.8393096923828
461.364929199219	82.6432342529297
462.785766601563	82.6296844482422
464.206085205078	82.577766418457
465.625885009766	82.3149337768555
467.045196533203	82.5331268310547
468.463958740234	82.3384094238281
469.882202148438	82.5023422241211
471.299957275391	82.3604202270508
472.717193603516	82.4551544189453
474.133911132813	82.4338302612305
475.550109863281	82.3745422363281
476.965789794922	82.3069610595703
478.380950927734	82.5708541870117
479.795623779297	82.4965209960938
481.209777832031	82.6397171020508
482.623413085938	82.7941207885742
484.036529541016	82.7599334716797
485.449157714844	82.9027252197266
486.861267089844	83.0490112304688
488.272857666016	82.9546356201172
489.683959960938	83.1363372802734
491.094543457031	83.1868057250977
492.504608154297	83.1809310913086
493.914184570313	83.1493606567383
495.3232421875	83.1814727783203
496.731811523438	82.9608840942383
498.139862060547	83.0452880859375
499.547393798828	82.8921051025391
500.954467773438	82.5362548828125
502.360992431641	82.5174255371094
503.767028808594	82.4396286010742
505.172576904297	82.4274139404297
506.577606201172	82.1052398681641
507.982147216797	82.0780410766602
509.386169433594	81.7890472412109
510.789703369141	81.6039352416992
512.192749023438	81.491569519043
513.595275878906	81.3280181884766
514.997314453125	81.1397705078125
516.398803710938	81.1415328979492
517.799865722656	80.6884536743164
519.200378417969	80.7654495239258
520.600463867188	80.3318099975586
522	80.2071762084961
523.399047851563	80.1316528320313
524.797607421875	79.7855377197266
526.195678710938	79.4000930786133
527.59326171875	79.3308868408203
528.990295410156	79.0840454101563
530.386901855469	78.6779479980469
531.782958984375	78.6333847045898
533.178588867188	78.3936767578125
534.573669433594	78.1545944213867
535.968322753906	77.9854278564453
537.362426757813	77.798957824707
538.756042480469	77.7592086791992
540.149230957031	77.5392150878906
541.541870117188	77.3667755126953
542.934020996094	77.1750717163086
544.32568359375	77.1782684326172
545.716918945313	76.850456237793
547.107604980469	76.591178894043
548.497802734375	76.6982498168945
549.887573242188	76.7046661376953
551.276794433594	76.2788848876953
552.66552734375	76.1216125488281
554.053833007813	76.2480545043945
555.441650390625	76.0983734130859
556.828918457031	75.9763107299805
558.215759277344	75.7995223999023
559.602111816406	75.704719543457
560.987976074219	75.7176818847656
562.373352050781	75.6886520385742
563.758239746094	75.5653991699219
565.142639160156	75.5173416137695
566.526611328125	75.4222793579102
567.910034179688	75.4943084716797
569.293029785156	75.3168563842773
570.675537109375	75.3981399536133
572.057556152344	75.3542404174805
573.439086914063	75.2238845825195
574.820129394531	75.2156753540039
576.200744628906	75.2461776733398
577.580871582031	75.2015991210938
578.96044921875	75.1870803833008
580.339660644531	75.0260620117188
581.718322753906	75.1579132080078
583.096557617188	75.0997619628906
584.474243164063	75.2352828979492
585.851501464844	74.9821624755859
587.228332519531	75.1386871337891
588.604614257813	75.025764465332
589.98046875	75.0152435302734
591.355834960938	74.8396530151367
592.730712890625	74.9556045532227
594.105163574219	74.7783279418945
595.479125976563	74.972412109375
596.852600097656	74.8177261352539
598.225646972656	74.9085083007813
599.598205566406	74.7994537353516
600.970275878906	74.7560195922852
602.341857910156	74.6433792114258
603.713012695313	74.5680618286133
605.083679199219	74.6110382080078
606.453918457031	74.4954071044922
607.823608398438	74.2476959228516
609.192932128906	74.332275390625
610.561706542969	74.0750503540039
611.930053710938	74.1100616455078
613.297912597656	74.0018844604492
614.665344238281	73.7344131469727
616.032287597656	73.6422576904297
617.398803710938	73.6102828979492
618.764831542969	73.4513244628906
620.13037109375	73.4322814941406
621.495483398438	73.1838455200195
622.860107421875	73.1077880859375
624.224304199219	72.9608764648438
625.588012695313	72.8015213012695
626.951232910156	72.6929016113281
628.314025878906	72.5389862060547
629.676391601563	72.5201416015625
631.038269042969	72.3735885620117
632.399658203125	72.1859817504883
633.760620117188	72.1445465087891
635.12109375	71.9800567626953
636.481140136719	71.8889541625977
637.840759277344	71.8343353271484
639.199890136719	71.6035232543945
640.558532714844	71.4182739257813
641.916748046875	71.3875503540039
643.274536132813	71.2633895874023
644.6318359375	71.158821105957
645.988647460938	70.9900207519531
647.345031738281	70.8878326416016
648.700988769531	70.8785400390625
650.056457519531	70.6651229858398
651.411499023438	70.6207656860352
652.76611328125	70.5200347900391
654.120239257813	70.3658142089844
655.473876953125	70.381965637207
656.827087402344	70.1336288452148
658.179870605469	70.1342926025391
659.5322265625	69.9523849487305
660.884094238281	70.0154190063477
662.235473632813	70.0798110961914
663.586486816406	69.5996246337891
664.93701171875	69.7221603393555
666.287048339844	69.9001007080078
667.636657714844	69.7204895019531
668.98583984375	69.6482543945313
670.334594726563	69.5981140136719
671.682861328125	69.5594940185547
673.030700683594	69.4890670776367
674.378051757813	69.5867462158203
675.725036621094	69.4203643798828
677.071533203125	69.4352798461914
678.417541503906	69.3672409057617
679.76318359375	69.4843444824219
681.108337402344	69.3353042602539
682.453002929688	69.5041351318359
683.797302246094	69.5118637084961
685.14111328125	69.3450622558594
686.484497070313	69.4212188720703
687.827453613281	69.4422149658203
689.169921875	69.4473190307617
690.512023925781	69.4445953369141
691.853637695313	69.6584930419922
693.194763183594	69.4866790771484
694.535522460938	69.4204254150391
695.875793457031	69.5265274047852
697.215637207031	69.4660568237305
698.555053710938	69.455192565918
699.89404296875	69.4774780273438
701.232543945313	69.6328277587891
702.570617675781	69.6200942993164
703.908325195313	69.6008758544922
705.245483398438	69.6668548583984
706.582275390625	69.6553192138672
707.918640136719	69.7565307617188
709.254516601563	69.6087799072266
710.589965820313	69.6284942626953
711.924987792969	69.6989364624023
713.259582519531	69.5277099609375
714.59375	69.5836410522461
715.927490234375	69.5244140625
717.2607421875	69.7010955810547
718.593627929688	69.5336074829102
719.926025390625	69.5863571166992
721.257995605469	69.6021881103516
722.589538574219	69.5910568237305
723.920654296875	69.4747467041016
725.251342773438	69.6002349853516
726.581604003906	69.3552474975586
727.911437988281	69.39892578125
729.240783691406	69.3395156860352
730.569763183594	69.3990631103516
731.898254394531	69.2907485961914
733.226379394531	69.2677459716797
734.554016113281	69.1288833618164
735.881225585938	69.1078338623047
737.208068847656	68.952392578125
738.534423828125	69.0552520751953
739.8603515625	69.0413284301758
741.185852050781	68.9173202514648
742.510925292969	69.0014953613281
743.835571289063	68.7982177734375
745.159790039063	68.7371597290039
746.483581542969	68.6795654296875
747.806945800781	68.4477157592773
749.1298828125	68.4564895629883
750.452453613281	68.3125991821289
751.774536132813	68.2681045532227
753.09619140625	68.1599960327148
754.417419433594	68.1415481567383
755.738220214844	68.0967254638672
757.05859375	67.9063491821289
758.378540039063	67.9502410888672
759.698059082031	67.7861022949219
761.017211914063	67.6703186035156
762.335876464844	67.6166305541992
763.654113769531	67.4564056396484
764.971984863281	67.3204498291016
766.289367675781	67.3768692016602
767.606384277344	67.2337112426758
768.922973632813	67.1988754272461
770.239074707031	67.1252975463867
771.554809570313	67.0118103027344
772.8701171875	66.9571762084961
774.184997558594	66.7360610961914
775.499450683594	66.5296630859375
776.8134765625	66.6479110717773
778.127136230469	66.5811462402344
779.440307617188	66.3735046386719
780.753112792969	66.5162200927734
782.0654296875	66.2265396118164
783.377380371094	66.2045593261719
784.688903808594	66.0911331176758
786	65.903678894043
787.310668945313	66.028923034668
788.620971679688	65.6821365356445
789.930786132813	65.7806777954102
791.240234375	65.588752746582
792.549255371094	65.4640426635742
793.857788085938	65.4489059448242
795.166015625	65.2759552001953
796.473754882813	65.2766952514648
797.781066894531	65.0534133911133
799.088012695313	65.0948333740234
800.39453125	64.9332580566406
801.700622558594	64.8751068115234
803.006286621094	64.8019104003906
804.311584472656	64.6741714477539
805.616394042969	64.6031265258789
806.920837402344	64.5401153564453
808.224853515625	64.3977584838867
809.528503417969	64.2849960327148
810.831665039063	64.3023681640625
812.134460449219	64.1841125488281
813.436828613281	64.1322784423828
814.73876953125	63.9898452758789
816.040344238281	63.9702796936035
817.341430664063	63.8139953613281
818.642150878906	63.8324241638184
819.942504882813	63.796703338623
821.242370605469	63.5746726989746
822.541870117188	63.4199981689453
823.840942382813	63.4741744995117
825.139587402344	63.4211845397949
826.437866210938	63.2438812255859
827.735656738281	63.1888465881348
829.033081054688	62.9837646484375
830.330139160156	63.1070518493652
831.626770019531	62.8415679931641
832.922973632813	62.7450523376465
834.21875	62.7433090209961
835.514099121094	62.5671348571777
836.80908203125	62.6209106445313
838.103637695313	62.3803482055664
839.397827148438	62.4234848022461
840.691589355469	62.3276672363281
841.984924316406	62.1447525024414
843.27783203125	62.0758514404297
844.570373535156	62.0487289428711
845.862487792969	61.8826637268066
847.154235839844	61.7724647521973
848.445556640625	61.6586799621582
849.736450195313	61.4564552307129
851.026916503906	61.3186950683594
852.317016601563	61.1142501831055
853.606689453125	61.0409545898438
854.89599609375	60.9766387939453
856.184875488281	60.671070098877
857.473327636719	60.5715370178223
858.761413574219	60.5000495910645
860.049072265625	60.3689193725586
861.336303710938	60.1227226257324
862.623168945313	59.9853668212891
863.909606933594	59.9596900939941
865.195678710938	59.8471298217773
866.481323242188	59.5503578186035
867.766540527344	59.2856140136719
869.051391601563	59.1862869262695
870.335815429688	59.0385780334473
871.619873046875	58.7737159729004
872.903503417969	58.5799522399902
874.186706542969	58.4450798034668
875.469543457031	58.1176147460938
876.752014160156	57.9101943969727
878.033996582031	57.7881698608398
879.315612792969	57.6922416687012
880.596862792969	57.4235610961914
881.877685546875	57.2130012512207
883.158081054688	57.0116119384766
884.438110351563	56.7492828369141
885.7177734375	56.5195617675781
886.996948242188	56.416145324707
888.275817871094	56.341136932373
889.55419921875	55.9990921020508
890.832275390625	55.8005027770996
892.10986328125	55.6049880981445
893.387084960938	55.4441528320313
894.663940429688	55.1764831542969
895.940368652344	55.0067443847656
897.216369628906	54.8322563171387
898.492004394531	54.5551376342773
899.767272949219	54.3742141723633
901.042114257813	54.2058944702148
902.316528320313	53.9737815856934
903.590576171875	53.793888092041
904.8642578125	53.4403076171875
906.137512207031	53.2699699401855
907.410339355469	53.1160278320313
908.682800292969	52.8821220397949
909.954833984375	52.7870635986328
911.226501464844	52.4909210205078
912.497802734375	52.349235534668
913.768676757813	52.0548515319824
915.039123535156	52.0646057128906
916.309204101563	51.70703125
917.578918457031	51.6221771240234
918.848205566406	51.4474563598633
920.117126464844	51.0497627258301
921.385620117188	51.0833969116211
922.653747558594	50.8396072387695
923.921447753906	50.5674667358398
925.188781738281	50.5333518981934
926.455688476563	50.2277374267578
927.722229003906	50.1574783325195
928.988342285156	49.959098815918
930.254089355469	49.8062400817871
931.519470214844	49.6132164001465
932.784423828125	49.5942573547363
934.049011230469	49.246467590332
935.313171386719	49.1892585754395
936.576965332031	49.1263542175293
937.84033203125	48.9612121582031
939.103332519531	48.7494354248047
940.365966796875	48.6631622314453
941.628173828125	48.5654716491699
942.890014648438	48.5717544555664
944.151428222656	48.2718963623047
945.412475585938	48.2536430358887
946.673095703125	48.1725769042969
947.933349609375	48.1086692810059
949.193237304688	47.9497566223145
950.452697753906	48.0311431884766
951.711791992188	47.9866943359375
952.970520019531	47.798511505127
954.228820800781	47.7297096252441
955.486755371094	47.6672134399414
956.744262695313	47.6304359436035
958.001403808594	47.619945526123
959.258117675781	47.4746704101563
960.514526367188	47.4813461303711
961.770446777344	47.438720703125
963.026062011719	47.4796981811523
964.28125	47.2805938720703
965.536010742188	47.2911338806152
966.790466308594	47.2468490600586
968.044494628906	47.2111473083496
969.298095703125	46.9905815124512
970.551391601563	47.1310234069824
971.80419921875	46.9215354919434
973.056701660156	47.0168838500977
974.308776855469	46.904899597168
975.560485839844	46.8403358459473
976.811767578125	46.8209114074707
978.062683105469	46.730297088623
979.313232421875	46.7849731445313
980.563415527344	46.6342124938965
981.813171386719	46.5836219787598
983.0625	46.5812034606934
984.3115234375	46.6075782775879
985.560119628906	46.5301666259766
986.808349609375	46.4843940734863
988.05615234375	46.4371032714844
989.303588867188	46.3869705200195
990.550659179688	46.2947654724121
991.797302246094	46.3398666381836
993.043579101563	46.4080276489258
994.289489746094	46.2326545715332
995.535034179688	46.2353401184082
996.780151367188	46.0489387512207
998.02490234375	46.0198402404785
999.269226074219	46.1358680725098
1000.51318359375	46.0399627685547
1001.75677490234	45.9235076904297
1003	45.8908462524414
1004.24279785156	45.8450584411621
1005.48522949219	45.8607940673828
1006.72729492188	45.8462677001953
1007.96893310547	45.7129211425781
1009.21026611328	45.6780395507813
1010.45111083984	45.7814445495605
1011.69165039063	45.708309173584
1012.93176269531	45.6075782775879
1014.17150878906	45.6062698364258
1015.41088867188	45.6329727172852
1016.64984130859	45.5448455810547
1017.88842773438	45.6022415161133
1019.12664794922	45.4821395874023
1020.36450195313	45.3715705871582
1021.60192871094	45.508243560791
1022.83898925781	45.4590339660645
1024.07568359375	45.2456512451172
1025.31201171875	45.3006553649902
1026.5478515625	45.2265243530273
1027.78344726563	45.2949028015137
1029.0185546875	45.2215576171875
1030.25329589844	45.038890838623
1031.48767089844	45.0469131469727
1032.7216796875	45.186393737793
1033.95532226563	45.1020469665527
1035.18859863281	45.1165962219238
1036.42138671875	45.2054481506348
1037.65393066406	45.184024810791
1038.88598632813	45.0783882141113
1040.11767578125	45.1053771972656
1041.34899902344	45.0032005310059
1042.57995605469	45.1860618591309
1043.810546875	45.2041320800781
1045.04077148438	45.1231460571289
1046.2705078125	45.2094650268555
1047.5	45.2275810241699
1048.72900390625	45.128719329834
1049.95764160156	45.1924018859863
1051.18591308594	45.2439117431641
1052.41381835938	45.2371253967285
1053.64135742188	45.091236114502
1054.86853027344	45.2723846435547
1056.09521484375	45.2763137817383
1057.32165527344	45.138843536377
1058.54760742188	45.3499641418457
1059.77331542969	45.2310028076172
1060.99853515625	45.3156051635742
1062.22338867188	45.3253288269043
1063.44787597656	45.1181602478027
1064.671875	45.1500129699707
1065.89562988281	45.2718544006348
1067.11901855469	45.1266555786133
1068.34191894531	44.9002571105957
1069.56457519531	45.0375862121582
1070.78674316406	44.9151000976563
1072.00854492188	44.8841247558594
1073.22998046875	44.8510665893555
1074.45104980469	44.7343330383301
1075.67175292969	44.6372375488281
1076.89208984375	44.5786666870117
1078.11193847656	44.5206718444824
1079.33154296875	44.4836730957031
1080.55065917969	44.4207458496094
1081.76940917969	44.3353309631348
1082.98791503906	44.2438278198242
1084.20593261719	44.1990432739258
1085.42358398438	44.186695098877
1086.64086914063	44.0963592529297
1087.85766601563	44.090705871582
1089.07421875	43.9538612365723
1090.29040527344	44.0073623657227
1091.50610351563	43.9210662841797
1092.72155761719	43.9654426574707
1093.9365234375	43.9175071716309
1095.15112304688	43.8985824584961
1096.36535644531	43.9479560852051
1097.57922363281	44.002311706543
1098.79272460938	44.0807228088379
1100.005859375	44.018741607666
1101.21862792969	44.0483474731445
1102.43090820313	44.1001014709473
1103.64294433594	44.1348838806152
1104.8544921875	44.081729888916
1106.06579589844	44.1495628356934
1107.27661132813	44.1729469299316
1108.48706054688	44.2898559570313
1109.69714355469	44.3703384399414
1110.90686035156	44.3052291870117
1112.1162109375	44.2286796569824
1113.3251953125	44.3435554504395
1114.53369140625	44.341667175293
1115.74194335938	44.3686027526855
1116.94982910156	44.4175033569336
1118.1572265625	44.3879776000977
1119.3642578125	44.4602088928223
1120.57104492188	44.5440979003906
1121.77734375	44.5508804321289
1122.98327636719	44.5378303527832
1124.18884277344	44.5085639953613
1125.39404296875	44.57763671875
1126.59875488281	44.5600357055664
1127.80322265625	44.5831298828125
1129.00732421875	44.642520904541
1130.2109375	44.4702949523926
1131.41430664063	44.4116897583008
1132.6171875	44.4673080444336
1133.81970214844	44.387149810791
1135.02197265625	44.2355690002441
1136.22375488281	44.2413749694824
1137.42517089844	44.1041221618652
1138.62622070313	44.1707000732422
1139.82690429688	43.9648818969727
1141.02709960938	43.8654670715332
1142.22705078125	43.9723930358887
1143.42663574219	43.8733940124512
1144.62573242188	43.7038841247559
1145.82458496094	43.6851272583008
1147.02294921875	43.8538551330566
1148.22094726563	43.7822036743164
1149.41857910156	43.7787780761719
1150.61584472656	43.6465721130371
1151.81274414063	43.6882743835449
1153.00927734375	43.6162796020508
1154.20544433594	43.7321891784668
1155.40124511719	43.7554054260254
1156.5966796875	43.738883972168
1157.79162597656	43.6592826843262
1158.986328125	43.6223297119141
1160.18054199219	43.6582260131836
1161.37438964844	43.6337242126465
1162.56799316406	43.5474700927734
1163.76110839844	43.6241455078125
1164.95385742188	43.535041809082
1166.14624023438	43.5044631958008
1167.33825683594	43.4411888122559
1168.52990722656	43.4041328430176
1169.72119140625	43.5287094116211
1170.91198730469	43.3296585083008
1172.1025390625	43.4137229919434
1173.29260253906	43.4128684997559
1174.482421875	43.4139404296875
1175.67175292969	43.4752998352051
1176.86071777344	43.4720077514648
1178.04943847656	43.5081367492676
1179.23767089844	43.5892562866211
1180.42553710938	43.6876335144043
1181.61303710938	43.6495780944824
1182.80017089844	43.6676063537598
1183.98681640625	43.6971435546875
1185.17321777344	43.5484848022461
1186.35925292969	43.6216850280762
1187.54479980469	43.8068962097168
1188.73010253906	43.6479263305664
1189.91491699219	43.6997528076172
1191.09936523438	43.7552375793457
1192.28356933594	43.7973327636719
1193.46728515625	43.7375793457031
1194.65063476563	43.8339004516602
1195.83361816406	43.8086433410645
1197.01623535156	43.8565673828125
1198.19836425781	44.035514831543
1199.38024902344	44.0694999694824
1200.56176757813	43.9456558227539
1201.74279785156	44.1239242553711
1202.92358398438	44.2160110473633
1204.10388183594	44.1705627441406
1205.28393554688	44.1927604675293
1206.46350097656	44.2561798095703
1207.64270019531	44.2795677185059
1208.82153320313	44.3096771240234
1210	44.4450263977051
1211.17810058594	44.3149528503418
1212.35583496094	44.3495178222656
1213.53308105469	44.4073104858398
1214.71008300781	44.3646697998047
1215.88671875	44.3573112487793
1217.06286621094	44.4293479919434
1218.23864746094	44.4665069580078
1219.41418457031	44.3966865539551
1220.58923339844	44.4039688110352
1221.76391601563	44.3523788452148
1222.93823242188	44.3295707702637
1224.11218261719	44.4214782714844
1225.28576660156	44.4727592468262
1226.458984375	44.5670280456543
1227.6318359375	44.487117767334
1228.80419921875	44.5405578613281
1229.97631835938	44.5408706665039
1231.14794921875	44.4062957763672
1232.31921386719	44.5687980651855
1233.490234375	44.4075584411621
1234.66076660156	44.6372947692871
1235.83093261719	44.4680099487305
1237.00073242188	44.5503730773926
1238.17016601563	44.6204948425293
1239.33923339844	44.5274353027344
1240.5078125	44.4883308410645
1241.67614746094	44.4615287780762
1242.84411621094	44.5180778503418
1244.01159667969	44.3847122192383
1245.1787109375	44.3258666992188
1246.34558105469	44.4299087524414
1247.51196289063	44.2481460571289
1248.67797851563	44.1964302062988
1249.84362792969	44.2465515136719
1251.00891113281	44.1766014099121
1252.173828125	44.0357513427734
1253.33825683594	44.0680465698242
1254.50244140625	44.0895957946777
1255.66625976563	44.0744514465332
1256.82958984375	43.9962730407715
1257.99255371094	44.0490074157715
1259.1552734375	44.0629386901855
1260.31750488281	44.0049705505371
1261.47937011719	44.0089302062988
1262.64086914063	44.0007858276367
1263.80200195313	43.9247703552246
1264.96276855469	43.9553108215332
1266.123046875	43.9562492370605
1267.28308105469	43.8427467346191
1268.44262695313	43.7696418762207
1269.60192871094	43.7409782409668
1270.7607421875	43.6061210632324
1271.91918945313	43.5822868347168
1273.07727050781	43.6092643737793
1274.23498535156	43.4697875976563
1275.39233398438	43.3678283691406
1276.54931640625	43.3738594055176
1277.70581054688	43.3847198486328
1278.86206054688	43.2906761169434
1280.01794433594	43.190845489502
1281.17333984375	43.1666870117188
1282.32836914063	43.2163009643555
1283.48303222656	43.1147651672363
1284.63732910156	43.2008094787598
1285.79125976563	43.0331993103027
1286.94482421875	43.1117706298828
1288.09802246094	43.0480079650879
1289.25073242188	43.0607376098633
1290.40319824219	43.1819686889648
1291.55517578125	42.9463386535645
1292.70690917969	42.9841537475586
1293.85815429688	42.945671081543
1295.00903320313	42.9299392700195
1296.15954589844	42.9323463439941
1297.30969238281	42.8539810180664
1298.45935058594	42.7470779418945
1299.60876464844	42.8763961791992
1300.7578125	42.6892852783203
1301.90637207031	42.7492179870605
1303.05456542969	42.721996307373
1304.20239257813	42.7163772583008
1305.34985351563	42.6403617858887
1306.49694824219	42.6401863098145
1307.64367675781	42.6375007629395
1308.7900390625	42.5769424438477
1309.93591308594	42.5468826293945
1311.08154296875	42.5444259643555
1312.22668457031	42.5805931091309
1313.37145996094	42.5712242126465
1314.51599121094	42.5143737792969
1315.66003417969	42.5581321716309
1316.80358886719	42.7181625366211
1317.94689941406	42.609016418457
1319.08984375	42.6159515380859
1320.23229980469	42.5803909301758
1321.37451171875	42.6047477722168
1322.51623535156	42.5400390625
1323.65759277344	42.5365982055664
1324.79858398438	42.5432052612305
1325.93920898438	42.5332145690918
1327.07934570313	42.4623527526855
1328.21923828125	42.4419479370117
1329.35864257813	42.3753471374512
1330.49780273438	42.3764190673828
1331.63647460938	42.3749847412109
1332.77478027344	42.3029899597168
1333.91271972656	42.2000465393066
1335.05029296875	42.2114105224609
1336.18737792969	42.2253150939941
1337.32421875	42.049430847168
1338.46057128906	42.0174865722656
1339.5966796875	42.1552619934082
1340.73229980469	42.0525207519531
1341.86755371094	42.1030693054199
1343.00231933594	42.0996246337891
1344.13684082031	42.1420936584473
1345.27099609375	42.0002555847168
1346.40466308594	42.079532623291
1347.53796386719	42.1379280090332
1348.6708984375	42.0154571533203
1349.80346679688	42.0415458679199
1350.93566894531	42.044792175293
1352.06750488281	42.0129852294922
1353.19885253906	41.881404876709
1354.32995605469	41.9900932312012
1355.46057128906	41.9482460021973
1356.5908203125	41.941089630127
1357.720703125	41.9223175048828
1358.85021972656	41.8822441101074
1359.97924804688	41.8908233642578
1361.10803222656	41.8870239257813
1362.236328125	41.808177947998
1363.3642578125	41.6040344238281
1364.49182128906	41.6460151672363
1365.61901855469	41.6160507202148
1366.74584960938	41.564754486084
1367.87231445313	41.6357116699219
1368.99829101563	41.499813079834
1370.12390136719	41.5071449279785
1371.24914550781	41.5172004699707
1372.3740234375	41.4906005859375
1373.49853515625	41.4855499267578
1374.62255859375	41.4785652160645
1375.74633789063	41.4110069274902
1376.86962890625	41.6060485839844
1377.99255371094	41.4112854003906
1379.11511230469	41.4210624694824
1380.2373046875	41.358772277832
1381.35900878906	41.3973426818848
1382.48034667969	41.2874450683594
1383.60144042969	41.387264251709
1384.72204589844	41.2705688476563
1385.84228515625	41.3006439208984
1386.96203613281	41.2967185974121
1388.08154296875	41.1654396057129
1389.20056152344	41.2661514282227
1390.31921386719	41.0615272521973
1391.4375	40.9696922302246
1392.55541992188	41.1051063537598
1393.6728515625	40.9932518005371
1394.7900390625	41.080265045166
1395.90673828125	40.9133224487305
1397.02307128906	40.8487434387207
1398.13903808594	40.7670364379883
1399.25463867188	40.8101234436035
1400.36975097656	40.6686363220215
1401.48449707031	40.7598571777344
1402.59899902344	40.7424240112305
1403.712890625	40.7425422668457
1404.82653808594	40.7802696228027
1405.93981933594	40.8591461181641
1407.05261230469	40.820728302002
1408.1650390625	40.6842803955078
1409.27709960938	40.695384979248
1410.38879394531	40.7753143310547
1411.5	40.6893577575684
1412.61096191406	40.7792892456055
1413.72143554688	40.7190742492676
1414.83154296875	40.8090667724609
1415.94116210938	40.6786499023438
1417.05053710938	40.6453742980957
1418.15942382813	40.5832252502441
1419.26794433594	40.5320014953613
1420.37609863281	40.4790267944336
1421.48388671875	40.5090217590332
1422.59118652344	40.3797225952148
1423.6982421875	40.5446548461914
1424.80480957031	40.3208389282227
1425.91088867188	40.2938461303711
1427.01672363281	40.4360275268555
1428.1220703125	40.3952102661133
1429.22717285156	40.3153190612793
1430.33166503906	40.3430824279785
1431.43591308594	40.3261222839355
1432.53979492188	40.321475982666
1433.64318847656	40.3256530761719
1434.74621582031	40.3859596252441
1435.84887695313	40.3565368652344
1436.95104980469	40.2324562072754
1438.05297851563	40.4246597290039
1439.15441894531	40.4236373901367
1440.25549316406	40.3353691101074
1441.35620117188	40.2500228881836
1442.45642089844	40.2930564880371
1443.55627441406	40.2699661254883
1444.65576171875	40.267822265625
1445.7548828125	40.1809120178223
1446.853515625	40.1625328063965
1447.95190429688	40.0399627685547
1449.0498046875	40.0805511474609
1450.14721679688	40.0018577575684
1451.24438476563	39.9768333435059
1452.34106445313	39.9261512756348
1453.43737792969	39.9638557434082
1454.53332519531	39.9563140869141
1455.62890625	39.9462394714355
1456.72399902344	40.103816986084
1457.81872558594	39.9812126159668
1458.9130859375	39.9854888916016
1460.00695800781	39.9780158996582
1461.10046386719	40.0001831054688
1462.19360351563	40.0302124023438
1463.28637695313	40.0351486206055
1464.37878417969	40.0752372741699
1465.470703125	40.0874710083008
1466.56225585938	40.0960006713867
1467.65344238281	40.1285018920898
1468.744140625	39.9571647644043
1469.83447265625	39.9798545837402
1470.92443847656	39.8088645935059
1472.01403808594	39.7368698120117
1473.10314941406	39.7613563537598
1474.19189453125	39.7208023071289
1475.2802734375	39.6415328979492
1476.3681640625	39.5868263244629
1477.45581054688	39.5161895751953
1478.54296875	39.4311828613281
1479.62963867188	39.4891738891602
1480.71606445313	39.5625381469727
1481.80200195313	39.5109939575195
1482.88757324219	39.497631072998
1483.97265625	39.5057258605957
1485.05737304688	39.5933723449707
1486.14172363281	39.5650901794434
1487.22570800781	39.6837196350098
1488.30932617188	39.558780670166
1489.39245605469	39.6357078552246
1490.47509765625	39.6947479248047
1491.55749511719	39.6608238220215
1492.63940429688	39.7638626098633
1493.72094726563	39.8271331787109
1494.80212402344	39.7956237792969
1495.8828125	39.8118324279785
1496.96313476563	39.7493782043457
1498.04309082031	39.8220100402832
1499.12255859375	39.7757453918457
1500.20166015625	39.6718711853027
1501.28039550781	39.7110328674316
1502.35864257813	39.6914138793945
1503.4365234375	39.7730484008789
1504.51403808594	39.7931442260742
1505.59118652344	39.6947860717773
1506.66784667969	39.654468536377
1507.744140625	39.766040802002
1508.81994628906	39.8344078063965
1509.89538574219	39.9314498901367
1510.97045898438	39.9532585144043
1512.04516601563	40.044059753418
1513.11938476563	40.0653266906738
1514.19323730469	40.2362823486328
1515.26672363281	40.3736915588379
1516.33972167969	40.3282203674316
1517.41235351563	40.4854965209961
1518.48449707031	40.4879417419434
1519.55639648438	40.5645980834961
1520.62768554688	40.6585159301758
1521.69873046875	40.7400054931641
1522.76928710938	40.7330474853516
1523.83947753906	40.7672882080078
1524.90930175781	40.8882904052734
1525.97863769531	40.8810081481934
1527.04760742188	40.8267784118652
1528.11608886719	40.8624954223633
1529.18420410156	40.8576240539551
1530.251953125	40.8454284667969
1531.31921386719	41.0669784545898
1532.38610839844	41.1795616149902
1533.45263671875	41.2017669677734
1534.51867675781	41.2027740478516
1535.58435058594	41.3139038085938
1536.64965820313	41.4147644042969
1537.71447753906	41.636531829834
1538.77893066406	41.7615242004395
1539.84301757813	41.8510551452637
1540.90661621094	42.0478401184082
1541.9697265625	42.198844909668
1543.03259277344	42.2194137573242
1544.09497070313	42.4416542053223
1545.15686035156	42.5821189880371
1546.21850585938	42.7365646362305
1547.27966308594	42.9336128234863
1548.34033203125	43.096565246582
1549.40063476563	43.2750816345215
1550.46057128906	43.2685356140137
1551.52001953125	43.3113327026367
1552.5791015625	43.5463485717773
1553.63781738281	43.5973968505859
1554.69604492188	43.6811218261719
1555.75378417969	43.6818923950195
1556.81127929688	43.7609176635742
1557.86828613281	43.9954986572266
1558.9248046875	43.9752616882324
1559.98095703125	44.1815223693848
1561.03674316406	44.225700378418
1562.09204101563	44.3729286193848
1563.14697265625	44.4833488464355
1564.20153808594	44.6851348876953
1565.25561523438	44.909740447998
1566.30932617188	45.1091156005859
1567.36254882813	45.2782669067383
1568.41540527344	45.5476531982422
1569.4677734375	45.641960144043
1570.51977539063	45.9987449645996
1571.57141113281	46.2357330322266
1572.62255859375	46.451042175293
1573.67333984375	46.6217384338379
1574.7236328125	47.0102043151855
1575.77355957031	47.1139793395996
1576.82299804688	47.3724555969238
1577.8720703125	47.5115547180176
1578.92077636719	47.7064743041992
1579.96899414063	47.836311340332
1581.01684570313	48.0474052429199
1582.06420898438	48.2695922851563
1583.11120605469	48.5108871459961
1584.15771484375	48.5926361083984
1585.20385742188	48.8675308227539
1586.24951171875	49.108341217041
1587.29479980469	49.2799835205078
1588.33972167969	49.5740547180176
1589.38415527344	49.6958274841309
1590.42810058594	49.9306373596191
1591.47180175781	50.215633392334
1592.51489257813	50.7017440795898
1593.55773925781	50.934741973877
1594.59997558594	51.299732208252
1595.64196777344	51.7386817932129
1596.68334960938	51.9885139465332
1597.72448730469	52.340145111084
1598.76513671875	52.8632774353027
1599.80529785156	53.1903877258301
1600.84509277344	53.4686737060547
1601.88452148438	53.8898162841797
1602.92346191406	54.1697998046875
1603.9619140625	54.5161781311035
1605	54.8223495483398
1606.03771972656	55.2873649597168
1607.07495117188	55.4110069274902
1608.11169433594	55.8132553100586
1609.14807128906	56.1316795349121
1610.18408203125	56.3599700927734
1611.21960449219	56.5968132019043
1612.25463867188	56.8565101623535
1613.28930664063	57.1430816650391
1614.32360839844	57.332202911377
1615.357421875	57.6963233947754
1616.39074707031	57.9760627746582
1617.42370605469	58.2337837219238
1618.45629882813	58.5810508728027
1619.48840332031	58.6974449157715
1620.52001953125	58.9573516845703
1621.55126953125	59.1960220336914
1622.58215332031	59.536003112793
1623.61254882813	59.773323059082
1624.64245605469	59.9648017883301
1625.67199707031	60.2217216491699
1626.70104980469	60.4430503845215
1627.72973632813	60.7851638793945
1628.75793457031	60.8198890686035
1629.78576660156	61.1630668640137
1630.81311035156	61.2597045898438
1631.84008789063	61.4624328613281
1632.86657714844	61.6470680236816
1633.89270019531	61.6516304016113
1634.91833496094	61.8032836914063
1635.94348144531	61.8992691040039
1636.96826171875	61.9969253540039
1637.99255371094	61.7234268188477
1639.01647949219	61.891918182373
1640.03991699219	61.7075271606445
1641.06298828125	61.6151351928711
1642.08557128906	61.4409790039063
1643.10778808594	61.4566268920898
1644.12951660156	61.1807594299316
1645.15075683594	60.9303245544434
1646.17163085938	60.7838897705078
1647.19213867188	60.6098823547363
1648.21203613281	60.2864837646484
1649.23156738281	60.1532669067383
1650.25073242188	59.8122367858887
1651.26940917969	59.6093444824219
1652.28759765625	59.1981163024902
1653.30541992188	59.1429252624512
1654.32275390625	58.7324829101563
1655.33972167969	58.4314575195313
1656.35620117188	58.013614654541
1657.37231445313	57.7975997924805
1658.38793945313	57.4992713928223
1659.40307617188	57.4082069396973
1660.41772460938	56.9744186401367
1661.43212890625	56.8306121826172
1662.44592285156	56.390007019043
1663.45935058594	56.3818473815918
1664.47229003906	55.87451171875
1665.48486328125	55.6779403686523
1666.49694824219	55.3108215332031
1667.50854492188	54.942943572998
1668.51977539063	54.7705192565918
1669.53051757813	54.3344039916992
1670.54089355469	53.9150199890137
1671.55078125	53.648193359375
1672.56018066406	53.1592483520508
1673.56909179688	52.820240020752
1674.57763671875	52.3639297485352
1675.58581542969	51.9494247436523
1676.59350585938	51.5131149291992
1677.60070800781	51.0725631713867
1678.607421875	50.5832748413086
1679.61376953125	49.9666786193848
1680.61962890625	49.616325378418
1681.62512207031	49.1417236328125
1682.63012695313	48.7147026062012
1683.63464355469	48.1192245483398
1684.638671875	47.7126350402832
1685.64233398438	47.1693878173828
1686.64562988281	46.8928108215332
1687.64831542969	46.3902359008789
1688.65063476563	46.0054321289063
1689.65246582031	45.5460166931152
1690.65393066406	44.96142578125
1691.65490722656	44.7511825561523
1692.65539550781	44.3699836730957
1693.65551757813	44.0007095336914
1694.65502929688	43.6371955871582
1695.654296875	43.1240310668945
1696.65295410156	42.9215888977051
1697.65124511719	42.5143890380859
1698.64904785156	42.2287368774414
1699.646484375	41.9552688598633
1700.64331054688	41.529956817627
1701.63977050781	41.0966567993164
1702.63586425781	40.7179412841797
1703.63134765625	40.4313888549805
1704.62646484375	40.0531768798828
1705.62121582031	39.6717224121094
1706.61535644531	39.3241767883301
1707.60913085938	39.0079116821289
1708.60241699219	38.5752220153809
1709.59521484375	38.1277618408203
1710.58764648438	37.842041015625
1711.57958984375	37.5303039550781
1712.57104492188	37.0802421569824
1713.56213378906	36.6708984375
1714.552734375	36.4553718566895
1715.54284667969	36.053524017334
1716.53247070313	35.6412086486816
1717.52160644531	35.3145446777344
1718.51037597656	35.0270690917969
1719.49865722656	34.5544967651367
1720.48657226563	34.4296798706055
1721.47387695313	34.0867919921875
1722.46081542969	33.6536598205566
1723.447265625	33.3990898132324
1724.43334960938	33.2557601928711
1725.41882324219	32.8891792297363
1726.40393066406	32.7081260681152
1727.38854980469	32.3982162475586
1728.37268066406	32.1187057495117
1729.3564453125	31.8640594482422
1730.33972167969	31.6448154449463
1731.32250976563	31.4064712524414
1732.30480957031	31.223804473877
1733.28674316406	31.0375518798828
1734.26806640625	30.8189582824707
1735.2490234375	30.6980781555176
1736.2294921875	30.4979267120361
1737.20959472656	30.3359622955322
1738.18908691406	30.110803604126
1739.16821289063	30.0025005340576
1740.14685058594	29.7372035980225
1741.125	29.5763664245605
1742.10266113281	29.4038581848145
1743.07995605469	29.2095165252686
1744.05676269531	29.1711559295654
1745.03308105469	28.8788204193115
1746.00891113281	28.7244491577148
1746.98425292969	28.5144290924072
1747.95910644531	28.380033493042
1748.93359375	28.1642265319824
1749.90759277344	27.9246501922607
1750.88110351563	27.7819271087646
1751.85412597656	27.5880584716797
1752.82678222656	27.3510818481445
1753.798828125	27.2347278594971
1754.7705078125	27.0073261260986
1755.74169921875	26.7353210449219
1756.71240234375	26.6505661010742
1757.6826171875	26.5666027069092
1758.65246582031	26.3221702575684
1759.62170410156	26.135913848877
1760.59057617188	25.9087543487549
1761.55895996094	25.8230819702148
1762.52673339844	25.7052974700928
1763.49426269531	25.5328769683838
1764.46118164063	25.4564456939697
1765.42761230469	25.337869644165
1766.39367675781	25.2355117797852
1767.35913085938	25.1760635375977
1768.32421875	24.9834899902344
1769.28881835938	24.9168720245361
1770.2529296875	24.8164081573486
1771.21655273438	24.704833984375
1772.17980957031	24.6569004058838
1773.14245605469	24.6104145050049
1774.10461425781	24.535285949707
1775.06640625	24.4718227386475
1776.02770996094	24.4039535522461
1776.98852539063	24.246337890625
1777.94873046875	24.1380081176758
1778.90856933594	24.1403160095215
1779.86804199219	24.0898914337158
1780.82690429688	23.845588684082
1781.78527832031	23.6893272399902
1782.7431640625	23.6442031860352
1783.70068359375	23.4951438903809
1784.65771484375	23.3269500732422
1785.61413574219	23.2955493927002
1786.57019042969	23.1261653900146
1787.52575683594	23.080867767334
1788.48083496094	22.8515567779541
1789.43530273438	22.793794631958
1790.38940429688	22.6669387817383
1791.34301757813	22.6076393127441
1792.29626464844	22.4884510040283
1793.24890136719	22.3379039764404
1794.20104980469	22.2438087463379
1795.15270996094	22.1767826080322
1796.10400390625	22.0584239959717
1797.0546875	22.004150390625
1798.0048828125	21.9006290435791
1798.95471191406	21.8307304382324
1799.90393066406	21.7081699371338
1800.85278320313	21.6407146453857
1801.80102539063	21.6336727142334
1802.74890136719	21.5729160308838
1803.6962890625	21.5304622650146
1804.64306640625	21.50612449646
1805.58947753906	21.439603805542
1806.53540039063	21.4504566192627
1807.48071289063	21.446346282959
1808.42565917969	21.4724159240723
1809.3701171875	21.2903709411621
1810.31396484375	21.2758865356445
1811.25744628906	21.2335186004639
1812.20043945313	21.2287330627441
1813.14294433594	21.0942096710205
1814.08483886719	21.1530246734619
1815.0263671875	21.0985488891602
1815.96740722656	21.0355815887451
1816.90783691406	20.9154663085938
1817.84790039063	20.9051208496094
1818.78747558594	20.7444820404053
1819.72644042969	20.8528881072998
1820.6650390625	20.664192199707
1821.60314941406	20.6991291046143
1822.54064941406	20.6103286743164
1823.47778320313	20.4462242126465
1824.41430664063	20.4624824523926
1825.35034179688	20.3534049987793
1826.28601074219	20.3155555725098
1827.22106933594	20.1919574737549
1828.15563964844	20.154260635376
1829.08984375	20.0636730194092
1830.0234375	19.9679508209229
1830.95654296875	19.9805374145508
1831.88916015625	19.8800621032715
1832.8212890625	19.8284358978271
1833.7529296875	19.8567409515381
1834.68408203125	19.7721214294434
1835.61474609375	19.7029857635498
1836.54479980469	19.7313003540039
1837.47448730469	19.7110900878906
1838.40356445313	19.7498722076416
1839.33227539063	19.6410484313965
1840.26037597656	19.6749382019043
1841.18811035156	19.639368057251
1842.115234375	19.6916255950928
1843.04187011719	19.6526393890381
1843.96801757813	19.6479778289795
1844.89367675781	19.6582584381104
1845.81872558594	19.6337566375732
1846.74340820313	19.5921669006348
1847.66760253906	19.6577777862549
1848.59118652344	19.5864791870117
1849.51428222656	19.5835361480713
1850.43701171875	19.5758934020996
1851.35913085938	19.4934005737305
1852.28076171875	19.4587841033936
1853.20190429688	19.3976135253906
1854.12243652344	19.3389854431152
1855.04260253906	19.2390060424805
1855.96215820313	19.1877994537354
1856.88122558594	19.1941986083984
1857.79992675781	19.1088829040527
1858.71801757813	19.0147361755371
1859.63549804688	18.9664249420166
1860.55261230469	18.8904228210449
1861.46923828125	18.8053646087646
1862.38525390625	18.8786525726318
1863.30078125	18.7999877929688
1864.2158203125	18.6684551239014
1865.13037109375	18.7016124725342
1866.04443359375	18.7006320953369
1866.95788574219	18.6717071533203
1867.87084960938	18.6870670318604
1868.78332519531	18.6531848907471
1869.6953125	18.7318096160889
1870.60681152344	18.6783466339111
1871.51782226563	18.6898670196533
1872.42822265625	18.7455539703369
1873.33813476563	18.7827434539795
1874.24755859375	18.7719135284424
1875.15649414063	18.8115234375
1876.06481933594	18.8293800354004
1876.97277832031	18.7400665283203
1877.88012695313	18.8129367828369
1878.78698730469	18.7924175262451
1879.69323730469	18.6715030670166
1880.59912109375	18.6990909576416
1881.50439453125	18.6690216064453
1882.4091796875	18.6348323822021
1883.3134765625	18.6257019042969
1884.21716308594	18.5674915313721
1885.12048339844	18.4865417480469
1886.02319335938	18.4907836914063
1886.92541503906	18.4465579986572
1887.82702636719	18.3884506225586
1888.72814941406	18.3420104980469
1889.62878417969	18.3020420074463
1890.52893066406	18.2731056213379
1891.42858886719	18.2053527832031
1892.32763671875	18.1637992858887
1893.22619628906	18.1380634307861
1894.12426757813	18.0454845428467
1895.02172851563	18.0537700653076
1895.91870117188	17.9902114868164
1896.81518554688	18.0199947357178
1897.71118164063	17.9390106201172
1898.60656738281	17.9585952758789
1899.50146484375	17.9095039367676
1900.39587402344	17.8573417663574
1901.28967285156	17.8234252929688
1902.18298339844	17.8360481262207
1903.07580566406	17.8504257202148
1903.96801757813	17.8489227294922
1904.85986328125	17.83740234375
1905.7509765625	17.8877582550049
1906.64172363281	17.8873653411865
1907.53186035156	17.9582633972168
1908.42150878906	17.9197483062744
1909.31066894531	17.979585647583
1910.19921875	17.9137802124023
1911.08728027344	17.9413585662842
1911.97473144531	18.0076084136963
1912.86181640625	17.9633808135986
1913.74816894531	18.0412712097168
1914.63415527344	17.9692783355713
1915.51953125	17.9416332244873
1916.40441894531	17.9802322387695
1917.28869628906	17.9790515899658
1918.17260742188	17.9839954376221
1919.05578613281	17.9022617340088
1919.93859863281	17.8933963775635
1920.82080078125	17.8854103088379
1921.70239257813	17.8763236999512
1922.58349609375	17.8648242950439
1923.46411132813	17.7653961181641
1924.34423828125	17.7292995452881
1925.22375488281	17.6258220672607
1926.10278320313	17.5846138000488
1926.98120117188	17.5587520599365
1927.85913085938	17.4957618713379
1928.73645019531	17.3995609283447
1929.61328125	17.3896636962891
1930.48962402344	17.3907566070557
1931.36535644531	17.3626079559326
1932.24060058594	17.318603515625
1933.11535644531	17.3023071289063
1933.98950195313	17.2628841400146
1934.86303710938	17.3364028930664
1935.73608398438	17.1890430450439
1936.60864257813	17.3150367736816
1937.48059082031	17.2879257202148
1938.35205078125	17.2610206604004
1939.22302246094	17.2085132598877
1940.09338378906	17.2581367492676
1940.96313476563	17.3027172088623
1941.83239746094	17.3113441467285
1942.701171875	17.3372058868408
1943.5693359375	17.3842926025391
1944.43701171875	17.3589324951172
1945.30407714844	17.432825088501
1946.17065429688	17.4804439544678
1947.03662109375	17.4590854644775
1947.90209960938	17.4894962310791
1948.76696777344	17.5084171295166
1949.63134765625	17.4901561737061
1950.4951171875	17.5246067047119
1951.3583984375	17.5604114532471
1952.22106933594	17.5867156982422
1953.08325195313	17.4713401794434
1953.94482421875	17.4772300720215
1954.80590820313	17.4209957122803
1955.66650390625	17.409122467041
1956.5263671875	17.4185619354248
1957.38586425781	17.3667030334473
1958.24462890625	17.4048004150391
1959.10302734375	17.3600254058838
1959.96069335938	17.3507957458496
1960.81799316406	17.252815246582
1961.67456054688	17.2304191589355
1962.53063964844	17.1663970947266
1963.38623046875	17.0408782958984
1964.2412109375	17.1767597198486
1965.09558105469	17.0057163238525
1965.94946289063	17.0304660797119
1966.80285644531	17.0503311157227
1967.65563964844	16.9957218170166
1968.5078125	17.045934677124
1969.35949707031	16.959156036377
1970.21057128906	17.0306148529053
1971.06103515625	17.0125560760498
1971.91101074219	16.9719371795654
1972.76049804688	16.9960975646973
1973.60925292969	17.0708045959473
1974.45764160156	17.1010665893555
1975.30529785156	17.0742931365967
1976.15246582031	17.0844421386719
1976.99914550781	17.1796646118164
1977.84521484375	17.2550296783447
1978.69067382813	17.2845211029053
1979.53552246094	17.3039512634277
1980.3798828125	17.3074836730957
1981.22375488281	17.3735904693604
1982.06701660156	17.424488067627
1982.90966796875	17.4305419921875
1983.75170898438	17.4444637298584
1984.59326171875	17.4393062591553
1985.43420410156	17.3813514709473
1986.27465820313	17.3961772918701
1987.11450195313	17.3289566040039
1987.95373535156	17.3619976043701
1988.79248046875	17.3622169494629
1989.63061523438	17.4128456115723
1990.46813964844	17.2813911437988
1991.30517578125	17.2989311218262
1992.1416015625	17.2917022705078
1992.9775390625	17.2689266204834
1993.81274414063	17.1356716156006
1994.6474609375	17.0855388641357
1995.48168945313	17.1222305297852
1996.31518554688	17.0691356658936
1997.14819335938	17.0753707885742
1997.98071289063	17.0147686004639
1998.8125	17.0524044036865
1999.64379882813	17.0204620361328
2000.47448730469	17.0210494995117
2001.3046875	16.9431648254395
2002.13427734375	17.0149974822998
2002.96325683594	17.0418529510498
2003.79162597656	17.0204963684082
2004.61950683594	17.0639057159424
2005.44677734375	17.1055355072021
2006.2734375	17.1177387237549
2007.09948730469	17.2034034729004
2007.92504882813	17.2111129760742
2008.75	17.2855377197266
2009.57434082031	17.3130340576172
2010.39819335938	17.33078956604
2011.22131347656	17.3683223724365
2012.0439453125	17.4372367858887
2012.86608886719	17.4530143737793
2013.6875	17.4651737213135
2014.50842285156	17.4193458557129
2015.32873535156	17.4553909301758
2016.1484375	17.4602870941162
2016.96752929688	17.5455684661865
2017.7861328125	17.4735107421875
2018.60412597656	17.5563526153564
2019.42150878906	17.5494518280029
2020.23828125	17.5746936798096
2021.05444335938	17.5511455535889
2021.8701171875	17.5492572784424
2022.68518066406	17.4145183563232
2023.49963378906	17.5055274963379
2024.3134765625	17.471643447876
2025.12683105469	17.4839038848877
2025.939453125	17.3713569641113
2026.75158691406	17.3950309753418
2027.56311035156	17.3775463104248
2028.3740234375	17.3570690155029
2029.18432617188	17.3571834564209
2029.994140625	17.3866195678711
2030.80322265625	17.2809085845947
2031.61181640625	17.2411231994629
2032.41979980469	17.2054462432861
2033.22717285156	17.2087287902832
2034.03393554688	17.1925182342529
2034.84008789063	17.1579284667969
2035.64575195313	17.1244659423828
2036.45080566406	17.0595226287842
2037.25512695313	17.0034923553467
2038.05895996094	17.0428085327148
2038.86218261719	16.9299354553223
2039.66479492188	16.9646587371826
2040.466796875	17.0175819396973
2041.26831054688	16.9117202758789
2042.06909179688	17.0095729827881
2042.86938476563	16.9946269989014
2043.6689453125	16.9868106842041
2044.46801757813	17.117073059082
2045.26647949219	17.0647926330566
2046.06433105469	17.0699195861816
2046.86145019531	17.0337467193604
2047.65808105469	17.0961246490479
2048.4541015625	17.1079711914063
2049.24951171875	17.1260643005371
2050.04443359375	17.1226825714111
2050.83862304688	17.1870403289795
2051.63232421875	17.2047271728516
2052.42529296875	17.1976737976074
2053.2177734375	17.2253341674805
2054.00952148438	17.22314453125
2054.80078125	17.2596454620361
2055.59130859375	17.2871341705322
2056.38134765625	17.288911819458
2057.17065429688	17.3767204284668
2057.95947265625	17.3089466094971
2058.74755859375	17.3033123016357
2059.53515625	17.2510166168213
2060.32202148438	17.2678890228271
2061.1083984375	17.249927520752
2061.89428710938	17.1399192810059
2062.67919921875	17.0977153778076
2063.4638671875	17.0745582580566
2064.24780273438	17.1684169769287
2065.03100585938	17.094762802124
2065.81372070313	16.9891529083252
2066.595703125	16.9444961547852
2067.37719726563	16.9114570617676
2068.15795898438	16.8245487213135
2068.93823242188	16.8287487030029
2069.7177734375	16.738245010376
2070.49682617188	16.660514831543
2071.27514648438	16.6450519561768
2072.05297851563	16.5401344299316
2072.830078125	16.5648097991943
2073.60668945313	16.4518432617188
2074.38256835938	16.4725227355957
2075.15795898438	16.3765087127686
2075.9326171875	16.3616199493408
2076.70654296875	16.3118419647217
2077.47998046875	16.2861442565918
2078.25268554688	16.2534027099609
2079.02490234375	16.2733592987061
2079.79663085938	16.3214664459229
2080.5673828125	16.2321853637695
2081.337890625	16.2423114776611
2082.107421875	16.2536144256592
2082.87670898438	16.2524852752686
2083.64501953125	16.2915210723877
2084.41284179688	16.2770137786865
2085.18017578125	16.3233737945557
2085.94677734375	16.2282218933105
2086.71264648438	16.3298797607422
2087.47802734375	16.3459568023682
2088.24267578125	16.3472194671631
2089.0068359375	16.3621425628662
2089.77026367188	16.3502235412598
2090.53295898438	16.3286304473877
2091.29516601563	16.4036827087402
2092.056640625	16.2945995330811
2092.81762695313	16.2873554229736
2093.57788085938	16.2475357055664
2094.33764648438	16.2586879730225
2095.0966796875	16.1441879272461
2095.85498046875	16.1560211181641
2096.61279296875	16.1411476135254
2097.36987304688	16.0742416381836
2098.12646484375	15.9623346328735
2098.88232421875	15.9173183441162
2099.63745117188	15.8938140869141
2100.39208984375	15.8008918762207
2101.14624023438	15.6989030838013
2101.8994140625	15.6390256881714
2102.65209960938	15.5598917007446
2103.404296875	15.5056056976318
2104.15551757813	15.3034429550171
2104.90649414063	15.3660516738892
2105.65649414063	15.2546367645264
2106.40600585938	15.1585760116577
2107.15502929688	15.1722469329834
2107.90307617188	15.0687074661255
2108.65063476563	15.0602340698242
2109.39770507813	15.0079708099365
2110.14404296875	15.0765829086304
2110.8896484375	14.9752368927002
2111.63452148438	15.0276975631714
2112.37890625	14.946270942688
2113.12280273438	14.99232006073
2113.86572265625	15.0973081588745
2114.60815429688	15.0279855728149
2115.35009765625	15.0158863067627
2116.09106445313	15.1241121292114
2116.83154296875	15.0857639312744
2117.57153320313	15.0755844116211
2118.31079101563	15.1292209625244
2119.04931640625	15.1116390228271
2119.787109375	15.0780143737793
2120.5244140625	15.1144800186157
2121.26098632813	15.0422821044922
2121.9970703125	14.9702739715576
2122.732421875	15.0354948043823
2123.46704101563	14.918363571167
2124.20092773438	14.8903369903564
2124.93432617188	14.8318309783936
2125.6669921875	14.7778358459473
2126.39916992188	14.7053098678589
2127.13037109375	14.6010303497314
2127.86108398438	14.6163158416748
2128.59130859375	14.579213142395
2129.32080078125	14.4728412628174
2130.04956054688	14.4281988143921
2130.77758789063	14.3512783050537
2131.50512695313	14.242283821106
2132.23193359375	14.2333765029907
2132.9580078125	14.1859245300293
2133.68334960938	14.0632419586182
2134.408203125	13.9973621368408
2135.13232421875	13.9533729553223
2135.85595703125	13.9542303085327
2136.57885742188	13.8694019317627
2137.30102539063	13.8057518005371
2138.0224609375	13.7041301727295
2138.74340820313	13.6263513565063
2139.46337890625	13.6981525421143
2140.18310546875	13.5980634689331
2140.90185546875	13.5675678253174
2141.6201171875	13.4905824661255
2142.33764648438	13.4672870635986
2143.05444335938	13.4347686767578
2143.77075195313	13.4216070175171
2144.48608398438	13.3999547958374
2145.201171875	13.4207172393799
2145.91528320313	13.3648414611816
2146.62890625	13.422739982605
2147.34155273438	13.3617172241211
2148.05395507813	13.3448505401611
2148.76538085938	13.370246887207
2149.47631835938	13.3791379928589
2150.18627929688	13.3415899276733
2150.89599609375	13.345121383667
2151.60473632813	13.3004674911499
2152.31298828125	13.348536491394
2153.02026367188	13.290696144104
2153.72729492188	13.2471904754639
2154.43334960938	13.2699394226074
2155.138671875	13.2785673141479
2155.84350585938	13.2232913970947
2156.54760742188	13.2023763656616
2157.25122070313	13.1687517166138
2157.95385742188	13.1006650924683
2158.65600585938	13.097508430481
2159.357421875	13.1038875579834
2160.05810546875	13.0241994857788
2160.75805664063	13.0173406600952
2161.45751953125	12.9541912078857
2162.15600585938	12.8919725418091
2162.85400390625	12.884560585022
2163.55151367188	12.785270690918
2164.248046875	12.7812376022339
2164.94409179688	12.8156976699829
2165.63916015625	12.7231273651123
2166.33374023438	12.600790977478
2167.02783203125	12.6258888244629
2167.72094726563	12.5503215789795
2168.41357421875	12.4302263259888
2169.10522460938	12.3500947952271
2169.79638671875	12.2954683303833
2170.48706054688	12.3158187866211
2171.1767578125	12.1607427597046
2171.86572265625	12.0429601669312
2172.55419921875	12.0164394378662
2173.24194335938	11.9246158599854
2173.92895507813	11.8231105804443
2174.615234375	11.7594861984253
2175.30078125	11.7342901229858
2175.98583984375	11.6345539093018
2176.67016601563	11.6492738723755
2177.35375976563	11.5933799743652
2178.03662109375	11.5937643051147
2178.71875	11.548921585083
2179.40014648438	11.5443449020386
2180.08081054688	11.5865030288696
2180.76098632813	11.5094394683838
2181.4404296875	11.5454235076904
2182.119140625	11.5376138687134
2182.79711914063	11.5446605682373
2183.47436523438	11.5212249755859
2184.15087890625	11.4913244247437
2184.82690429688	11.5057935714722
2185.501953125	11.5200252532959
2186.17651367188	11.5528802871704
2186.85034179688	11.5087890625
2187.5234375	11.4539756774902
2188.19580078125	11.5440006256104
2188.86743164063	11.436450958252
2189.53833007813	11.4195928573608
2190.20874023438	11.3586835861206
2190.87817382813	11.3278408050537
2191.54711914063	11.2974710464478
2192.21533203125	11.2660751342773
2192.8828125	11.2027606964111
2193.54956054688	11.1565952301025
2194.21557617188	11.117621421814
2194.880859375	11.0821075439453
2195.54541015625	11.0238561630249
2196.20947265625	10.975040435791
2196.87255859375	10.8879699707031
2197.53515625	10.7463541030884
2198.19677734375	10.7298650741577
2198.85791015625	10.6510915756226
2199.51831054688	10.5549879074097
2200.17797851563	10.4783353805542
2200.8369140625	10.4296588897705
2201.4951171875	10.3862018585205
2202.15258789063	10.3038702011108
2202.80932617188	10.2362575531006
2203.46533203125	10.1756191253662
2204.12060546875	10.1400136947632
2204.775390625	10.103630065918
2205.42919921875	10.0609340667725
2206.08251953125	10.0631656646729
2206.73486328125	10.0219230651855
2207.38671875	10.0090570449829
2208.03759765625	9.95895862579346
2208.68798828125	10.0041675567627
2209.33764648438	9.93514919281006
2209.98657226563	9.95520114898682
2210.63452148438	9.96166801452637
2211.28198242188	9.97393131256104
2211.9287109375	9.93629360198975
2212.57470703125	9.97881603240967
2213.21997070313	9.92197227478027
2213.86450195313	9.93625164031982
2214.50830078125	9.92377853393555
2215.1513671875	9.9105396270752
2215.79370117188	9.86847877502441
2216.43530273438	9.84862899780273
2217.076171875	9.8001880645752
2217.71630859375	9.77118492126465
2218.35571289063	9.73304653167725
2218.99462890625	9.70576000213623
2219.63256835938	9.65034103393555
2220.26977539063	9.59233856201172
2220.90625	9.52643299102783
2221.5419921875	9.48912811279297
2222.17700195313	9.42870330810547
2222.81127929688	9.38269805908203
2223.44482421875	9.36305713653564
2224.07763671875	9.29717063903809
2224.70971679688	9.2302188873291
2225.34106445313	9.11212158203125
2225.9716796875	9.07657051086426
2226.6015625	8.97510242462158
2227.23071289063	8.94022464752197
2227.85913085938	8.88495349884033
2228.48681640625	8.82785415649414
2229.11376953125	8.77631378173828
2229.73999023438	8.75225830078125
2230.36547851563	8.75036430358887
2230.990234375	8.6706657409668
2231.61401367188	8.65189266204834
2232.2373046875	8.59787273406982
2232.85986328125	8.581862449646
2233.4814453125	8.53568553924561
2234.1025390625	8.44960021972656
2234.72265625	8.49410533905029
2235.34228515625	8.40409564971924
2235.9609375	8.35214138031006
2236.57885742188	8.32164859771729
2237.1962890625	8.35054302215576
2237.81274414063	8.32360744476318
2238.42846679688	8.34688377380371
2239.04345703125	8.29351329803467
2239.65771484375	8.33603096008301
2240.27124023438	8.29851818084717
2240.88403320313	8.35466861724854
2241.49584960938	8.31687259674072
2242.10717773438	8.28367233276367
2242.71752929688	8.31495094299316
2243.32739257813	8.31539821624756
2243.93627929688	8.25591468811035
2244.54443359375	8.27974700927734
2245.15209960938	8.24517059326172
2245.7587890625	8.19253540039063
2246.36474609375	8.24084281921387
2246.9697265625	8.15182018280029
2247.57421875	8.17230224609375
2248.17797851563	8.16081428527832
2248.78076171875	8.05410385131836
2249.38305664063	8.07869529724121
2249.984375	8.05294609069824
2250.5849609375	8.03828716278076
2251.18481445313	7.99802684783936
2251.78393554688	7.90189361572266
2252.38232421875	7.89723491668701
2252.97973632813	7.83875846862793
2253.57666015625	7.8376898765564
2254.17260742188	7.76903820037842
2254.76782226563	7.74669742584229
2255.3623046875	7.62483263015747
2255.9560546875	7.62678241729736
2256.54907226563	7.57271432876587
2257.14135742188	7.55310821533203
2257.73266601563	7.52933073043823
2258.32348632813	7.44036340713501
2258.91333007813	7.38223457336426
2259.50244140625	7.37550783157349
2260.09057617188	7.2806510925293
2260.67822265625	7.24448585510254
2261.26513671875	7.22364282608032
2261.85107421875	7.191330909729
2262.43627929688	7.10223054885864
2263.02075195313	7.11750555038452
2263.6044921875	7.12757730484009
2264.18725585938	7.07848691940308
2264.76953125	7.00718784332275
2265.35083007813	7.02217769622803
2265.93139648438	6.96436977386475
2266.51123046875	6.97491645812988
2267.09033203125	6.91259956359863
2267.66845703125	6.91502857208252
2268.24584960938	6.90151262283325
2268.82250976563	6.87856912612915
2269.3984375	6.92466497421265
2269.9736328125	6.92290639877319
2270.5478515625	6.91643047332764
2271.12133789063	6.98903846740723
2271.69409179688	6.95061683654785
2272.26611328125	6.99367570877075
2272.83740234375	6.94840669631958
2273.40771484375	6.89129686355591
2273.97729492188	6.9249267578125
2274.54614257813	6.87143564224243
2275.11401367188	6.8433723449707
2275.68139648438	6.81134366989136
2276.24780273438	6.7974214553833
2276.8134765625	6.73826885223389
2277.37817382813	6.67512130737305
2277.9423828125	6.75241899490356
2278.50561523438	6.65527153015137
2279.06811523438	6.72813892364502
2279.62963867188	6.70755290985107
2280.19067382813	6.7006516456604
2280.75073242188	6.65156507492065
2281.31005859375	6.69130849838257
2281.86840820313	6.64639902114868
2282.42602539063	6.60910511016846
2282.98291015625	6.58603525161743
2283.5390625	6.62290096282959
2284.09448242188	6.53587436676025
2284.64892578125	6.54261159896851
2285.20263671875	6.53507280349731
2285.75537109375	6.47806119918823
2286.3076171875	6.40274572372437
2286.85888671875	6.39619827270508
2287.40942382813	6.3827543258667
2287.958984375	6.36373853683472
2288.5078125	6.31608152389526
2289.05590820313	6.26202535629272
2289.60302734375	6.22542762756348
2290.14965820313	6.19516801834106
2290.6953125	6.11976003646851
2291.23999023438	6.11014270782471
2291.78393554688	6.10742425918579
2292.3271484375	6.0581955909729
2292.86962890625	6.00893115997314
2293.4111328125	6.01068305969238
2293.95190429688	5.96082544326782
2294.49194335938	5.93274927139282
2295.03100585938	5.90438461303711
2295.5693359375	5.90609073638916
2296.10693359375	5.8683648109436
2296.6435546875	5.77756452560425
2297.17944335938	5.81841707229614
2297.71459960938	5.79447889328003
2298.24877929688	5.82442188262939
2298.7822265625	5.75374460220337
2299.31469726563	5.77941751480103
2299.8466796875	5.76690816879272
2300.37744140625	5.7787036895752
2300.90771484375	5.73463010787964
2301.43701171875	5.78412866592407
2301.96557617188	5.78817939758301
2302.4931640625	5.7740306854248
2303.02001953125	5.77700281143188
2303.54614257813	5.80890655517578
2304.0712890625	5.76848220825195
2304.595703125	5.77922248840332
2305.119140625	5.78594732284546
2305.64184570313	5.76021766662598
2306.16381835938	5.74197721481323
2306.68481445313	5.76882171630859
2307.205078125	5.77393388748169
2307.72436523438	5.71913528442383
2308.24291992188	5.74599552154541
2308.7607421875	5.72447729110718
2309.27758789063	5.73172187805176
2309.79370117188	5.68919277191162
2310.30883789063	5.7276439666748
2310.8232421875	5.72088813781738
2311.3369140625	5.68207216262817
2311.849609375	5.67151832580566
2312.361328125	5.67362070083618
2312.87255859375	5.61316156387329
2313.38256835938	5.61524105072021
2313.89208984375	5.55660152435303
2314.40063476563	5.58295297622681
2314.908203125	5.55368757247925
2315.4150390625	5.48955059051514
2315.92114257813	5.47617101669312
2316.42626953125	5.41411542892456
2316.9306640625	5.40555953979492
2317.43408203125	5.35939121246338
2317.93676757813	5.33835458755493
2318.4384765625	5.3451886177063
2318.939453125	5.26643705368042
2319.439453125	5.24235677719116
2319.93872070313	5.20497369766235
2320.43701171875	5.17027235031128
2320.9345703125	5.1661958694458
2321.43139648438	5.15967178344727
2321.92724609375	5.12979698181152
2322.42211914063	5.09500741958618
2322.91625976563	5.09550762176514
2323.40966796875	5.05252265930176
2323.90209960938	5.04430246353149
2324.3935546875	4.9686336517334
2324.88427734375	4.97642135620117
2325.37426757813	4.99400997161865
2325.86303710938	4.98139095306396
2326.35131835938	4.97883796691895
2326.83862304688	5.01360130310059
2327.32495117188	4.98652410507202
2327.810546875	5.0267653465271
2328.29541015625	4.99012279510498
2328.77905273438	5.02438592910767
2329.26220703125	5.01527881622314
2329.74438476563	5.01162242889404
2330.2255859375	5.01587820053101
2330.7060546875	5.02915477752686
2331.185546875	5.03696870803833
2331.6640625	4.98846340179443
2332.14184570313	4.99708700180054
2332.61889648438	5.0193943977356
2333.09497070313	5.02392244338989
2333.57006835938	4.98163080215454
2334.04443359375	4.9760103225708
2334.51782226563	5.0029878616333
2334.99047851563	4.93706512451172
2335.46215820313	4.94594764709473
2335.93310546875	4.93014812469482
2336.40307617188	4.91872310638428
2336.8720703125	4.91003274917603
2337.34033203125	4.87277746200562
2337.8076171875	4.82917642593384
2338.27416992188	4.80807495117188
2338.73974609375	4.78118085861206
2339.20458984375	4.78231382369995
2339.66845703125	4.75978994369507
2340.13134765625	4.71853494644165
2340.59350585938	4.70119667053223
2341.0546875	4.6447434425354
2341.51489257813	4.62819004058838
2341.97436523438	4.58930063247681
2342.43286132813	4.56306266784668
2342.890625	4.50481843948364
2343.34741210938	4.52238512039185
2343.80322265625	4.54051685333252
2344.25830078125	4.46066522598267
2344.71240234375	4.48816823959351
2345.16577148438	4.49525022506714
2345.61791992188	4.50896453857422
2346.06958007813	4.54065084457397
2346.52001953125	4.58010196685791
2346.9697265625	4.65442895889282
2347.41845703125	4.69947481155396
2347.86645507813	4.81347179412842
2348.3134765625	4.8613657951355
2348.75952148438	4.96579551696777
2349.20483398438	5.0675253868103
2349.64916992188	5.16987371444702
2350.09252929688	5.2692403793335
2350.53515625	5.3057107925415
2350.97680664063	5.37771797180176
2351.41748046875	5.47169780731201
2351.857421875	5.48022270202637
2352.29638671875	5.49125099182129
2352.734375	5.49172401428223
2353.17138671875	5.50914812088013
2353.60766601563	5.47681283950806
2354.04296875	5.36213397979736
2354.4775390625	5.33194875717163
2354.91088867188	5.2087869644165
2355.34350585938	5.19077157974243
2355.775390625	5.06301593780518
2356.2060546875	4.95745992660522
2356.63598632813	4.86854839324951
2357.06494140625	4.74138450622559
2357.4931640625	4.64703941345215
2357.92041015625	4.55290555953979
2358.3466796875	4.45033740997314
2358.77197265625	4.41496896743774
2359.1962890625	4.2759804725647
2359.61987304688	4.21399021148682
2360.04248046875	4.13351535797119
2360.46411132813	4.07115173339844
2360.88500976563	4.05236482620239
2361.30493164063	4.00167751312256
2361.72387695313	3.9842483997345
