# Supplementary material for: Optics miniaturization strategy for demanding Raman spectroscopy applications
Source: Nat Commun. 2024 Apr 8;15:3049. doi: 10.1038/s41467-024-47044-7 (PMC11001912; doi:10.1038/s41467-024-47044-7)
Supplement: Supplementary file 6 — Source Data [file 41467_2024_47044_MOESM6_ESM.zip › Source Data/NCOMMS-23-34016B s3/S3 pHCA, Glucose, Salts/calibraiton/Glucose standards 23.08.17/Glucose_0_1per_2.csv]

347.42919921875	77.2523422241211
348.892913818359	77.2469787597656
350.356079101563	77.6341247558594
351.818634033203	77.8646392822266
353.280670166016	78.133430480957
354.742095947266	78.4799423217773
356.202972412109	78.6855316162109
357.663299560547	78.9311218261719
359.123046875	79.2464218139648
360.582244873047	79.3671417236328
362.040863037109	79.4308395385742
363.498931884766	79.785270690918
364.956451416016	79.6199035644531
366.413391113281	80.0039291381836
367.869750976563	80.1626510620117
369.325592041016	80.3047485351563
370.780853271484	80.1261901855469
372.235565185547	80.4027481079102
373.689727783203	80.3899002075195
375.143310546875	80.4414443969727
376.596343994141	80.6746292114258
378.048828125	80.6352615356445
379.500762939453	80.5805282592773
380.9521484375	80.7633590698242
382.402954101563	80.7536849975586
383.853240966797	80.85205078125
385.302947998047	80.9706878662109
386.752136230469	81.2324066162109
388.200744628906	81.343994140625
389.648803710938	81.6173400878906
391.096343994141	81.4178771972656
392.543304443359	81.6964416503906
393.989715576172	81.9841461181641
395.435607910156	82.236701965332
396.880920410156	82.502311706543
398.325714111328	82.5491180419922
399.769927978516	82.8364639282227
401.213623046875	83.1060638427734
402.656768798828	83.2461242675781
404.099395751953	83.4586029052734
405.541442871094	83.6940307617188
406.982971191406	83.8361740112305
408.423950195313	84.0454559326172
409.864379882813	84.1363830566406
411.304290771484	84.3477783203125
412.743621826172	84.5460968017578
414.182434082031	84.8918762207031
415.620727539063	84.8487167358398
417.058471679688	84.847412109375
418.495666503906	84.9503707885742
419.932342529297	85.1519241333008
421.368469238281	85.1366424560547
422.804077148438	85.2084655761719
424.239135742188	84.9921798706055
425.673645019531	85.0621185302734
427.107635498047	85.1108551025391
428.541107177734	85.1623229980469
429.974029541016	84.9139251708984
431.406433105469	84.8447647094727
432.838287353516	84.7882690429688
434.269622802734	84.523323059082
435.700408935547	84.7227554321289
437.130706787109	84.5447311401367
438.560455322266	84.3733749389648
439.989654541016	84.2696380615234
441.418334960938	84.3677139282227
442.846496582031	84.1646118164063
444.274139404297	84.2433013916016
445.701263427734	83.9781646728516
447.127838134766	83.8973159790039
448.553894042969	83.9314041137695
449.979431152344	83.8156890869141
451.404449462891	83.6384811401367
452.828918457031	83.3842926025391
454.252899169922	83.5810775756836
455.676330566406	83.2697525024414
457.099273681641	83.2157287597656
458.521667480469	82.9952850341797
459.943542480469	83.1455535888672
461.364929199219	82.999870300293
462.785766601563	82.8598556518555
464.206085205078	82.9515991210938
465.625885009766	82.6821441650391
467.045196533203	82.8037643432617
468.463958740234	82.7032241821289
469.882202148438	82.8289413452148
471.299957275391	82.5929946899414
472.717193603516	82.7165832519531
474.133911132813	82.6622848510742
475.550109863281	82.8467178344727
476.965789794922	82.811653137207
478.380950927734	82.9801788330078
479.795623779297	82.9135513305664
481.209777832031	82.9877700805664
482.623413085938	83.1316909790039
484.036529541016	83.1259231567383
485.449157714844	83.1728439331055
486.861267089844	83.3266525268555
488.272857666016	83.3410491943359
489.683959960938	83.4239959716797
491.094543457031	83.3894653320313
492.504608154297	83.5420837402344
493.914184570313	83.4251480102539
495.3232421875	83.3848495483398
496.731811523438	83.3064575195313
498.139862060547	83.3145980834961
499.547393798828	83.1416625976563
500.954467773438	82.9802093505859
502.360992431641	82.8638534545898
503.767028808594	82.7272262573242
505.172576904297	82.6010818481445
506.577606201172	82.4216079711914
507.982147216797	82.3680725097656
509.386169433594	82.018928527832
510.789703369141	81.9992828369141
512.192749023438	81.7490539550781
513.595275878906	81.6484909057617
514.997314453125	81.3641586303711
516.398803710938	81.3744049072266
517.799865722656	81.1017837524414
519.200378417969	81.0608978271484
520.600463867188	80.7390975952148
522	80.4461517333984
523.399047851563	80.40673828125
524.797607421875	79.9885482788086
526.195678710938	79.6986923217773
527.59326171875	79.6735000610352
528.990295410156	79.3134613037109
530.386901855469	78.8845596313477
531.782958984375	78.9160537719727
533.178588867188	78.7110748291016
534.573669433594	78.4225311279297
535.968322753906	78.2882995605469
537.362426757813	78.033088684082
538.756042480469	78.0353927612305
540.149230957031	77.8186645507813
541.541870117188	77.5483551025391
542.934020996094	77.5771789550781
544.32568359375	77.4296722412109
545.716918945313	77.1573867797852
547.107604980469	76.8967437744141
548.497802734375	76.7736740112305
549.887573242188	76.7897186279297
551.276794433594	76.5722198486328
552.66552734375	76.532958984375
554.053833007813	76.4175491333008
555.441650390625	76.389518737793
556.828918457031	76.1739196777344
558.215759277344	76.1758346557617
559.602111816406	76.0044631958008
560.987976074219	76.0551910400391
562.373352050781	75.8964233398438
563.758239746094	75.80224609375
565.142639160156	75.7364501953125
566.526611328125	75.6641082763672
567.910034179688	75.7449798583984
569.293029785156	75.5517120361328
570.675537109375	75.5611267089844
572.057556152344	75.5480422973633
573.439086914063	75.4450149536133
574.820129394531	75.4215621948242
576.200744628906	75.4241333007813
577.580871582031	75.4082412719727
578.96044921875	75.4391479492188
580.339660644531	75.3895950317383
581.718322753906	75.4378662109375
583.096557617188	75.2485733032227
584.474243164063	75.3794708251953
585.851501464844	75.2425994873047
587.228332519531	75.4268264770508
588.604614257813	75.2979049682617
589.98046875	75.162467956543
591.355834960938	75.2610778808594
592.730712890625	75.1078033447266
594.105163574219	75.1654586791992
595.479125976563	75.1667327880859
596.852600097656	75.0297241210938
598.225646972656	75.1049118041992
599.598205566406	75.0177841186523
600.970275878906	74.8350601196289
602.341857910156	74.7753143310547
603.713012695313	74.7951736450195
605.083679199219	74.7366027832031
606.453918457031	74.5317459106445
607.823608398438	74.4605407714844
609.192932128906	74.4470596313477
610.561706542969	74.2196197509766
611.930053710938	74.3315124511719
613.297912597656	74.0553207397461
614.665344238281	74.0325164794922
616.032287597656	73.8928680419922
617.398803710938	73.8382034301758
618.764831542969	73.83544921875
620.13037109375	73.4257507324219
621.495483398438	73.4313125610352
622.860107421875	73.3333435058594
624.224304199219	73.1410827636719
625.588012695313	73.0668106079102
626.951232910156	72.9343490600586
628.314025878906	72.7256851196289
629.676391601563	72.7239074707031
631.038269042969	72.5464248657227
632.399658203125	72.3651428222656
633.760620117188	72.2662963867188
635.12109375	72.2949447631836
636.481140136719	71.9776458740234
637.840759277344	71.9783325195313
639.199890136719	71.7367553710938
640.558532714844	71.5660781860352
641.916748046875	71.3915786743164
643.274536132813	71.4944839477539
644.6318359375	71.2887573242188
645.988647460938	71.2705917358398
647.345031738281	71.1119689941406
648.700988769531	71.0241851806641
650.056457519531	70.9458312988281
651.411499023438	70.7802047729492
652.76611328125	70.6963500976563
654.120239257813	70.4985656738281
655.473876953125	70.4496841430664
656.827087402344	70.3636093139648
658.179870605469	70.2353820800781
659.5322265625	70.1449508666992
660.884094238281	70.132209777832
662.235473632813	70.099365234375
663.586486816406	69.8475646972656
664.93701171875	69.8009567260742
666.287048339844	69.9386367797852
667.636657714844	69.8922653198242
668.98583984375	69.6950378417969
670.334594726563	69.722526550293
671.682861328125	69.6503448486328
673.030700683594	69.8018646240234
674.378051757813	69.5867462158203
675.725036621094	69.5717544555664
677.071533203125	69.5922317504883
678.417541503906	69.4891204833984
679.76318359375	69.7510681152344
681.108337402344	69.4970092773438
682.453002929688	69.6349945068359
683.797302246094	69.5526809692383
685.14111328125	69.5644149780273
686.484497070313	69.537109375
687.827453613281	69.4600296020508
689.169921875	69.4998016357422
690.512023925781	69.531364440918
691.853637695313	69.6113739013672
693.194763183594	69.6193923950195
694.535522460938	69.4728851318359
695.875793457031	69.5339965820313
697.215637207031	69.5916595458984
698.555053710938	69.5201034545898
699.89404296875	69.7621688842773
701.232543945313	69.6688232421875
702.570617675781	69.6312026977539
703.908325195313	69.6416549682617
705.245483398438	69.7568130493164
706.582275390625	69.733024597168
707.918640136719	69.767448425293
709.254516601563	69.7412109375
710.589965820313	69.5676345825195
711.924987792969	69.6909027099609
713.259582519531	69.7665176391602
714.59375	69.582878112793
715.927490234375	69.7285614013672
717.2607421875	69.7952346801758
718.593627929688	69.5487289428711
719.926025390625	69.6236572265625
721.257995605469	69.6052474975586
722.589538574219	69.6285552978516
723.920654296875	69.528694152832
725.251342773438	69.6807632446289
726.581604003906	69.4145431518555
727.911437988281	69.4800186157227
729.240783691406	69.3852233886719
730.569763183594	69.4748001098633
731.898254394531	69.3739318847656
733.226379394531	69.177490234375
734.554016113281	69.2036437988281
735.881225585938	69.1405181884766
737.208068847656	69.1057205200195
738.534423828125	69.2081985473633
739.8603515625	69.0245056152344
741.185852050781	68.941780090332
742.510925292969	69.1114044189453
743.835571289063	68.831657409668
745.159790039063	68.6782913208008
746.483581542969	68.6063690185547
747.806945800781	68.6113052368164
749.1298828125	68.5105667114258
750.452453613281	68.4217224121094
751.774536132813	68.4144744873047
753.09619140625	68.2448501586914
754.417419433594	68.1671524047852
755.738220214844	68.1171722412109
757.05859375	67.9308090209961
758.378540039063	67.9745101928711
759.698059082031	68.0012130737305
761.017211914063	67.7157821655273
762.335876464844	67.6464385986328
763.654113769531	67.5326232910156
764.971984863281	67.3370666503906
766.289367675781	67.3212738037109
767.606384277344	67.1914978027344
768.922973632813	67.2525329589844
770.239074707031	67.1533584594727
771.554809570313	66.9931030273438
772.8701171875	66.9648132324219
774.184997558594	66.7921905517578
775.499450683594	66.6255187988281
776.8134765625	66.7958831787109
778.127136230469	66.6015701293945
779.440307617188	66.4538803100586
780.753112792969	66.4486389160156
782.0654296875	66.3036651611328
783.377380371094	66.1230392456055
784.688903808594	66.1222457885742
786	65.9586563110352
787.310668945313	65.8710556030273
788.620971679688	65.7880706787109
789.930786132813	65.8219146728516
791.240234375	65.5231018066406
792.549255371094	65.5375213623047
793.857788085938	65.4126434326172
795.166015625	65.2763290405273
796.473754882813	65.2635269165039
797.781066894531	64.9784240722656
799.088012695313	65.1198272705078
800.39453125	64.891845703125
801.700622558594	64.9294891357422
803.006286621094	64.7416229248047
804.311584472656	64.7436218261719
805.616394042969	64.571647644043
806.920837402344	64.3668899536133
808.224853515625	64.4202728271484
809.528503417969	64.3090362548828
810.831665039063	64.2825241088867
812.134460449219	64.1707611083984
813.436828613281	63.9745292663574
814.73876953125	64.0203628540039
816.040344238281	63.9782981872559
817.341430664063	63.9255714416504
818.642150878906	63.7151260375977
819.942504882813	63.7738151550293
821.242370605469	63.5054473876953
822.541870117188	63.4966621398926
823.840942382813	63.3898811340332
825.139587402344	63.3573036193848
826.437866210938	63.1840019226074
827.735656738281	63.0864562988281
829.033081054688	62.9969253540039
830.330139160156	62.9764442443848
831.626770019531	62.8150634765625
832.922973632813	62.6661148071289
834.21875	62.6618957519531
835.514099121094	62.6220436096191
836.80908203125	62.5055732727051
838.103637695313	62.3424110412598
839.397827148438	62.2839469909668
840.691589355469	62.2769622802734
841.984924316406	62.224250793457
843.27783203125	62.0575485229492
844.570373535156	61.8916549682617
845.862487792969	61.8155632019043
847.154235839844	61.626838684082
848.445556640625	61.6333198547363
849.736450195313	61.4265327453613
851.026916503906	61.2052955627441
852.317016601563	60.9943733215332
853.606689453125	60.9574851989746
854.89599609375	60.7540435791016
856.184875488281	60.6112289428711
857.473327636719	60.4171752929688
858.761413574219	60.3386421203613
860.049072265625	60.1682586669922
861.336303710938	60.0644149780273
862.623168945313	60.0074691772461
863.909606933594	59.6820602416992
865.195678710938	59.6950759887695
866.481323242188	59.5579795837402
867.766540527344	59.247501373291
869.051391601563	59.2123870849609
870.335815429688	58.9370193481445
871.619873046875	58.7447509765625
872.903503417969	58.4397201538086
874.186706542969	58.4397430419922
875.469543457031	58.0570297241211
876.752014160156	57.8940048217773
878.033996582031	57.7035713195801
879.315612792969	57.6230888366699
880.596862792969	57.3285026550293
881.877685546875	57.2099494934082
883.158081054688	56.8929290771484
884.438110351563	56.6734733581543
885.7177734375	56.4597434997559
886.996948242188	56.3980407714844
888.275817871094	56.1651344299316
889.55419921875	55.9569969177246
890.832275390625	55.758415222168
892.10986328125	55.6293716430664
893.387084960938	55.4540557861328
894.663940429688	55.1530532836914
895.940368652344	55.0284576416016
897.216369628906	54.7756881713867
898.492004394531	54.53857421875
899.767272949219	54.2915649414063
901.042114257813	54.1792335510254
902.316528320313	53.9524574279785
903.590576171875	53.6807594299316
904.8642578125	53.4062232971191
906.137512207031	53.27587890625
907.410339355469	53.0345268249512
908.682800292969	52.8065147399902
909.954833984375	52.6693687438965
911.226501464844	52.4958724975586
912.497802734375	52.2873458862305
913.768676757813	51.9354476928711
915.039123535156	51.9406356811523
916.309204101563	51.708366394043
917.578918457031	51.5298233032227
918.848205566406	51.3469123840332
920.117126464844	51.0227241516113
921.385620117188	50.9337272644043
922.653747558594	50.8121871948242
923.921447753906	50.5528030395508
925.188781738281	50.4497604370117
926.455688476563	50.1947898864746
927.722229003906	50.1203498840332
928.988342285156	49.8551406860352
930.254089355469	49.8161430358887
931.519470214844	49.4770736694336
932.784423828125	49.4436492919922
934.049011230469	49.2967300415039
935.313171386719	49.0866279602051
936.576965332031	49.006591796875
937.84033203125	48.9391288757324
939.103332519531	48.6392021179199
940.365966796875	48.6585922241211
941.628173828125	48.5698509216309
942.890014648438	48.4371452331543
944.151428222656	48.4000358581543
945.412475585938	48.2340316772461
946.673095703125	48.1784782409668
947.933349609375	48.0753440856934
949.193237304688	47.9299545288086
950.452697753906	47.9816436767578
951.711791992188	47.8503723144531
952.970520019531	47.7333908081055
954.228820800781	47.6040496826172
955.486755371094	47.6548385620117
956.744262695313	47.4602241516113
958.001403808594	47.6045265197754
959.258117675781	47.3988952636719
960.514526367188	47.3672943115234
961.770446777344	47.3557090759277
963.026062011719	47.3673629760742
964.28125	47.2270851135254
965.536010742188	47.189453125
966.790466308594	47.1499290466309
968.044494628906	47.1759185791016
969.298095703125	47.0492248535156
970.551391601563	47.102653503418
971.80419921875	46.8685989379883
973.056701660156	46.9923248291016
974.308776855469	46.7628555297852
975.560485839844	46.8424263000488
976.811767578125	46.7131462097168
978.062683105469	46.7706642150879
979.313232421875	46.6474990844727
980.563415527344	46.6483039855957
981.813171386719	46.511646270752
983.0625	46.4900016784668
984.3115234375	46.584156036377
985.560119628906	46.4795227050781
986.808349609375	46.3650054931641
988.05615234375	46.4148216247559
989.303588867188	46.3456497192383
990.550659179688	46.3760757446289
991.797302246094	46.2509384155273
993.043579101563	46.2343635559082
994.289489746094	46.1597290039063
995.535034179688	46.136890411377
996.780151367188	46.023609161377
998.02490234375	46.0762100219727
999.269226074219	46.0821685791016
1000.51318359375	45.9337043762207
1001.75677490234	45.8602828979492
1003	45.8586654663086
1004.24279785156	45.7652702331543
1005.48522949219	45.6878814697266
1006.72729492188	45.7710456848145
1007.96893310547	45.7089233398438
1009.21026611328	45.5652961730957
1010.45111083984	45.7679176330566
1011.69165039063	45.5342407226563
1012.93176269531	45.6445198059082
1014.17150878906	45.5830345153809
1015.41088867188	45.509937286377
1016.64984130859	45.5023727416992
1017.88842773438	45.5254898071289
1019.12664794922	45.4261474609375
1020.36450195313	45.3534812927246
1021.60192871094	45.3539695739746
1022.83898925781	45.373893737793
1024.07568359375	45.2675590515137
1025.31201171875	45.3258018493652
1026.5478515625	45.2255744934082
1027.78344726563	45.1385116577148
1029.0185546875	45.0981254577637
1030.25329589844	45.0741233825684
1031.48767089844	44.9935722351074
1032.7216796875	45.1536293029785
1033.95532226563	45.0856704711914
1035.18859863281	45.0457305908203
1036.42138671875	45.1260070800781
1037.65393066406	45.0963859558105
1038.88598632813	44.9795188903809
1040.11767578125	45.0745124816895
1041.34899902344	45.0258712768555
1042.57995605469	45.1153755187988
1043.810546875	45.184513092041
1045.04077148438	45.1046600341797
1046.2705078125	45.1696395874023
1047.5	45.1591796875
1048.72900390625	45.0549812316895
1049.95764160156	45.1283836364746
1051.18591308594	45.1819801330566
1052.41381835938	45.144702911377
1053.64135742188	45.1575584411621
1054.86853027344	45.2161598205566
1056.09521484375	45.3050842285156
1057.32165527344	45.1988716125488
1058.54760742188	45.2424736022949
1059.77331542969	45.1989822387695
1060.99853515625	45.1835289001465
1062.22338867188	45.2025871276855
1063.44787597656	45.118350982666
1064.671875	45.1974716186523
1065.89562988281	45.0980110168457
1067.11901855469	44.9297523498535
1068.34191894531	44.8968315124512
1069.56457519531	44.9903030395508
1070.78674316406	44.8201637268066
1072.00854492188	44.8431434631348
1073.22998046875	44.7812881469727
1074.45104980469	44.7015419006348
1075.67175292969	44.6006355285645
1076.89208984375	44.5355758666992
1078.11193847656	44.4989395141602
1079.33154296875	44.4108428955078
1080.55065917969	44.364688873291
1081.76940917969	44.4043617248535
1082.98791503906	44.1845169067383
1084.20593261719	44.1651077270508
1085.42358398438	44.0757064819336
1086.64086914063	44.012264251709
1087.85766601563	43.9621696472168
1089.07421875	43.9628257751465
1090.29040527344	43.9026489257813
1091.50610351563	43.9733276367188
1092.72155761719	43.8649215698242
1093.9365234375	43.8858413696289
1095.15112304688	43.9397811889648
1096.36535644531	43.8502922058105
1097.57922363281	43.8893890380859
1098.79272460938	44.0473365783691
1100.005859375	44.0076751708984
1101.21862792969	44.0050392150879
1102.43090820313	44.0625152587891
1103.64294433594	44.0352935791016
1104.8544921875	44.0773391723633
1106.06579589844	44.1856231689453
1107.27661132813	44.1305809020996
1108.48706054688	44.1557006835938
1109.69714355469	44.1831359863281
1110.90686035156	44.2603797912598
1112.1162109375	44.1538696289063
1113.3251953125	44.2006149291992
1114.53369140625	44.3531188964844
1115.74194335938	44.2834739685059
1116.94982910156	44.3092765808105
1118.1572265625	44.3595390319824
1119.3642578125	44.3410911560059
1120.57104492188	44.4929389953613
1121.77734375	44.4840660095215
1122.98327636719	44.5107231140137
1124.18884277344	44.493480682373
1125.39404296875	44.4737663269043
1126.59875488281	44.5140266418457
1127.80322265625	44.5208892822266
1129.00732421875	44.5096244812012
1130.2109375	44.417781829834
1131.41430664063	44.3387413024902
1132.6171875	44.3305702209473
1133.81970214844	44.2444801330566
1135.02197265625	44.2172355651855
1136.22375488281	44.0912475585938
1137.42517089844	44.0678329467773
1138.62622070313	44.0549430847168
1139.82690429688	43.9010734558105
1141.02709960938	43.7456855773926
1142.22705078125	43.8017883300781
1143.42663574219	43.8154945373535
1144.62573242188	43.666431427002
1145.82458496094	43.759651184082
1147.02294921875	43.7730255126953
1148.22094726563	43.692195892334
1149.41857910156	43.7033004760742
1150.61584472656	43.7289428710938
1151.81274414063	43.6244430541992
1153.00927734375	43.5679244995117
1154.20544433594	43.5800399780273
1155.40124511719	43.6607894897461
1156.5966796875	43.6115684509277
1157.79162597656	43.6097717285156
1158.986328125	43.5372543334961
1160.18054199219	43.6127166748047
1161.37438964844	43.6136436462402
1162.56799316406	43.4220390319824
1163.76110839844	43.4029083251953
1164.95385742188	43.4778671264648
1166.14624023438	43.4164924621582
1167.33825683594	43.4117393493652
1168.52990722656	43.3333702087402
1169.72119140625	43.2907676696777
1170.91198730469	43.3264045715332
1172.1025390625	43.371639251709
1173.29260253906	43.4909210205078
1174.482421875	43.2377395629883
1175.67175292969	43.3788719177246
1176.86071777344	43.4496154785156
1178.04943847656	43.266658782959
1179.23767089844	43.456844329834
1180.42553710938	43.510814666748
1181.61303710938	43.5745544433594
1182.80017089844	43.630859375
1183.98681640625	43.6510124206543
1185.17321777344	43.5421676635742
1186.35925292969	43.5064506530762
1187.54479980469	43.6382446289063
1188.73010253906	43.541675567627
1189.91491699219	43.5781784057617
1191.09936523438	43.601490020752
1192.28356933594	43.7218933105469
1193.46728515625	43.6485328674316
1194.65063476563	43.7488784790039
1195.83361816406	43.7506141662598
1197.01623535156	43.7412643432617
1198.19836425781	43.837459564209
1199.38024902344	43.8787155151367
1200.56176757813	43.8740119934082
1201.74279785156	43.9635734558105
1202.92358398438	44.0520172119141
1204.10388183594	44.0918197631836
1205.28393554688	44.0691680908203
1206.46350097656	44.2255172729492
1207.64270019531	44.176082611084
1208.82153320313	44.1762924194336
1210	44.3171882629395
1211.17810058594	44.336612701416
1212.35583496094	44.3341903686523
1213.53308105469	44.3887176513672
1214.71008300781	44.1867561340332
1215.88671875	44.3066902160645
1217.06286621094	44.2423973083496
1218.23864746094	44.2688140869141
1219.41418457031	44.3408813476563
1220.58923339844	44.3234176635742
1221.76391601563	44.3360786437988
1222.93823242188	44.3702354431152
1224.11218261719	44.3294067382813
1225.28576660156	44.4084968566895
1226.458984375	44.4592094421387
1227.6318359375	44.3794822692871
1228.80419921875	44.2874794006348
1229.97631835938	44.4101982116699
1231.14794921875	44.4341201782227
1232.31921386719	44.4419441223145
1233.490234375	44.3891334533691
1234.66076660156	44.4257736206055
1235.83093261719	44.3539848327637
1237.00073242188	44.4156112670898
1238.17016601563	44.3432655334473
1239.33923339844	44.3315925598145
1240.5078125	44.5361404418945
1241.67614746094	44.3783760070801
1242.84411621094	44.3736610412598
1244.01159667969	44.2692909240723
1245.1787109375	44.1710510253906
1246.34558105469	44.2804679870605
1247.51196289063	44.0990753173828
1248.67797851563	44.0481185913086
1249.84362792969	44.0964965820313
1251.00891113281	44.0841827392578
1252.173828125	43.9077758789063
1253.33825683594	44.0065536499023
1254.50244140625	44.0694160461426
1255.66625976563	44.0073699951172
1256.82958984375	43.8705596923828
1257.99255371094	43.9211730957031
1259.1552734375	43.9573860168457
1260.31750488281	43.9075050354004
1261.47937011719	43.8181838989258
1262.64086914063	43.8594512939453
1263.80200195313	43.7566871643066
1264.96276855469	43.8189506530762
1266.123046875	43.7991027832031
1267.28308105469	43.6821212768555
1268.44262695313	43.7304000854492
1269.60192871094	43.6265068054199
1270.7607421875	43.5401268005371
1271.91918945313	43.5024299621582
1273.07727050781	43.474552154541
1274.23498535156	43.3727836608887
1275.39233398438	43.2613906860352
1276.54931640625	43.2539367675781
1277.70581054688	43.1823959350586
1278.86206054688	43.1751556396484
1280.01794433594	43.1561889648438
1281.17333984375	42.9702796936035
1282.32836914063	43.0277709960938
1283.48303222656	43.0720100402832
1284.63732910156	43.0172500610352
1285.79125976563	42.9615440368652
1286.94482421875	43.0456962585449
1288.09802246094	42.9354972839355
1289.25073242188	42.93896484375
1290.40319824219	43.0289726257324
1291.55517578125	42.9006652832031
1292.70690917969	42.9130325317383
1293.85815429688	42.8483276367188
1295.00903320313	42.8119659423828
1296.15954589844	42.7414932250977
1297.30969238281	42.7209434509277
1298.45935058594	42.7507438659668
1299.60876464844	42.8272247314453
1300.7578125	42.6115608215332
1301.90637207031	42.729736328125
1303.05456542969	42.5507011413574
1304.20239257813	42.5280990600586
1305.34985351563	42.4480133056641
1306.49694824219	42.5379257202148
1307.64367675781	42.4721221923828
1308.7900390625	42.4333572387695
1309.93591308594	42.4208450317383
1311.08154296875	42.4537086486816
1312.22668457031	42.4186325073242
1313.37145996094	42.5399551391602
1314.51599121094	42.4195747375488
1315.66003417969	42.527042388916
1316.80358886719	42.4632530212402
1317.94689941406	42.4566345214844
1319.08984375	42.500057220459
1320.23229980469	42.4780120849609
1321.37451171875	42.4331893920898
1322.51623535156	42.5850601196289
1323.65759277344	42.3663558959961
1324.79858398438	42.3816528320313
1325.93920898438	42.3339576721191
1327.07934570313	42.4378051757813
1328.21923828125	42.3292503356934
1329.35864257813	42.2802238464355
1330.49780273438	42.2161293029785
1331.63647460938	42.2649612426758
1332.77478027344	42.1299018859863
1333.91271972656	42.0990829467773
1335.05029296875	42.0506744384766
1336.18737792969	42.0512084960938
1337.32421875	42.0202217102051
1338.46057128906	41.911262512207
1339.5966796875	41.9565277099609
1340.73229980469	42.0016250610352
1341.86755371094	41.9182243347168
1343.00231933594	41.9739990234375
1344.13684082031	41.9153938293457
1345.27099609375	41.8928031921387
1346.40466308594	41.9757461547852
1347.53796386719	41.9487266540527
1348.6708984375	41.8454093933105
1349.80346679688	41.9377250671387
1350.93566894531	41.9330177307129
1352.06750488281	41.9046859741211
1353.19885253906	41.8482704162598
1354.32995605469	41.8525085449219
1355.46057128906	41.8228607177734
1356.5908203125	41.8308067321777
1357.720703125	41.6676025390625
1358.85021972656	41.7944145202637
1359.97924804688	41.6519546508789
1361.10803222656	41.6046829223633
1362.236328125	41.6107482910156
1363.3642578125	41.6329345703125
1364.49182128906	41.6242942810059
1365.61901855469	41.5312728881836
1366.74584960938	41.3897438049316
1367.87231445313	41.461841583252
1368.99829101563	41.4305267333984
1370.12390136719	41.3943748474121
1371.24914550781	41.3642425537109
1372.3740234375	41.3948860168457
1373.49853515625	41.379150390625
1374.62255859375	41.2599182128906
1375.74633789063	41.387508392334
1376.86962890625	41.4512519836426
1377.99255371094	41.2972640991211
1379.11511230469	41.2316513061523
1380.2373046875	41.2896041870117
1381.35900878906	41.235668182373
1382.48034667969	41.2081527709961
1383.60144042969	41.2076721191406
1384.72204589844	41.2521018981934
1385.84228515625	41.1447296142578
1386.96203613281	41.1225051879883
1388.08154296875	41.1018486022949
1389.20056152344	41.0714683532715
1390.31921386719	40.9586334228516
1391.4375	40.8664016723633
1392.55541992188	40.8942031860352
1393.6728515625	40.8196830749512
1394.7900390625	40.8687286376953
1395.90673828125	40.7430191040039
1397.02307128906	40.7601776123047
1398.13903808594	40.6946182250977
1399.25463867188	40.6960296630859
1400.36975097656	40.550048828125
1401.48449707031	40.642032623291
1402.59899902344	40.6469879150391
1403.712890625	40.5915679931641
1404.82653808594	40.635124206543
1405.93981933594	40.7582130432129
1407.05261230469	40.6985473632813
1408.1650390625	40.5987205505371
1409.27709960938	40.6018142700195
1410.38879394531	40.6222763061523
1411.5	40.4797592163086
1412.61096191406	40.6267967224121
1413.72143554688	40.653736114502
1414.83154296875	40.6458053588867
1415.94116210938	40.5649223327637
1417.05053710938	40.6086883544922
1418.15942382813	40.4175605773926
1419.26794433594	40.5466384887695
1420.37609863281	40.4686813354492
1421.48388671875	40.4477272033691
1422.59118652344	40.2168960571289
1423.6982421875	40.3150291442871
1424.80480957031	40.2323760986328
1425.91088867188	40.2274398803711
1427.01672363281	40.3965721130371
1428.1220703125	40.270565032959
1429.22717285156	40.1246070861816
1430.33166503906	40.1617393493652
1431.43591308594	40.2229232788086
1432.53979492188	40.1715507507324
1433.64318847656	40.1639747619629
1434.74621582031	40.2463493347168
1435.84887695313	40.233341217041
1436.95104980469	40.2201385498047
1438.05297851563	40.2587814331055
1439.15441894531	40.2082405090332
1440.25549316406	40.1674880981445
1441.35620117188	40.2214546203613
1442.45642089844	40.1098670959473
1443.55627441406	40.1634788513184
1444.65576171875	40.0031433105469
1445.7548828125	40.0593223571777
1446.853515625	39.9563255310059
1447.95190429688	39.8155174255371
1449.0498046875	39.9344253540039
1450.14721679688	39.9869689941406
1451.24438476563	39.9433250427246
1452.34106445313	39.7664375305176
1453.43737792969	39.8178405761719
1454.53332519531	39.8296813964844
1455.62890625	39.8289947509766
1456.72399902344	39.8867530822754
1457.81872558594	39.8568801879883
1458.9130859375	40.0188369750977
1460.00695800781	39.9407424926758
1461.10046386719	39.7682838439941
1462.19360351563	39.8810844421387
1463.28637695313	39.8624496459961
1464.37878417969	39.8597145080566
1465.470703125	39.9023475646973
1466.56225585938	39.9404945373535
1467.65344238281	39.8889236450195
1468.744140625	39.9080619812012
1469.83447265625	39.8119087219238
1470.92443847656	39.7332305908203
1472.01403808594	39.6154365539551
1473.10314941406	39.7645034790039
1474.19189453125	39.5574645996094
1475.2802734375	39.4514389038086
1476.3681640625	39.4582405090332
1477.45581054688	39.3921051025391
1478.54296875	39.2337265014648
1479.62963867188	39.3292579650879
1480.71606445313	39.4391860961914
1481.80200195313	39.2733039855957
1482.88757324219	39.3783760070801
1483.97265625	39.3459091186523
1485.05737304688	39.4008483886719
1486.14172363281	39.3731307983398
1487.22570800781	39.5194969177246
1488.30932617188	39.5247077941895
1489.39245605469	39.5535659790039
1490.47509765625	39.5079917907715
1491.55749511719	39.6001358032227
1492.63940429688	39.6814880371094
1493.72094726563	39.6061897277832
1494.80212402344	39.5996704101563
1495.8828125	39.7649116516113
1496.96313476563	39.6174545288086
1498.04309082031	39.5788307189941
1499.12255859375	39.6240539550781
1500.20166015625	39.6724624633789
1501.28039550781	39.5782318115234
1502.35864257813	39.6138534545898
1503.4365234375	39.6048774719238
1504.51403808594	39.6695594787598
1505.59118652344	39.687873840332
1506.66784667969	39.7089767456055
1507.744140625	39.621654510498
1508.81994628906	39.7204208374023
1509.89538574219	39.7874183654785
1510.97045898438	39.8429908752441
1512.04516601563	39.9112434387207
1513.11938476563	39.9896202087402
1514.19323730469	40.0719871520996
1515.26672363281	40.2388343811035
1516.33972167969	40.2289428710938
1517.41235351563	40.2961921691895
1518.48449707031	40.3860511779785
1519.55639648438	40.5416450500488
1520.62768554688	40.5136489868164
1521.69873046875	40.5456237792969
1522.76928710938	40.6103057861328
1523.83947753906	40.5762138366699
1524.90930175781	40.7777862548828
1525.97863769531	40.814453125
1527.04760742188	40.7538719177246
1528.11608886719	40.7440032958984
1529.18420410156	40.7833061218262
1530.251953125	40.8618774414063
1531.31921386719	40.811637878418
1532.38610839844	41.0365982055664
1533.45263671875	41.0811958312988
1534.51867675781	41.1418800354004
1535.58435058594	41.2666854858398
1536.64965820313	41.3026580810547
1537.71447753906	41.4726104736328
1538.77893066406	41.6358833312988
1539.84301757813	41.8572082519531
1540.90661621094	41.9882736206055
1541.9697265625	42.0216979980469
1543.03259277344	42.0922927856445
1544.09497070313	42.2541198730469
1545.15686035156	42.4944915771484
1546.21850585938	42.5722160339355
1547.27966308594	42.725700378418
1548.34033203125	42.8597869873047
1549.40063476563	43.1110458374023
1550.46057128906	43.0521583557129
1551.52001953125	43.1766738891602
1552.5791015625	43.3575439453125
1553.63781738281	43.538501739502
1554.69604492188	43.5487747192383
1555.75378417969	43.5859489440918
1556.81127929688	43.723690032959
1557.86828613281	43.9054985046387
1558.9248046875	43.9037628173828
1559.98095703125	44.0687713623047
1561.03674316406	44.1543655395508
1562.09204101563	44.2704963684082
1563.14697265625	44.4414978027344
1564.20153808594	44.6079902648926
1565.25561523438	44.7470397949219
1566.30932617188	44.9794998168945
1567.36254882813	45.1677703857422
1568.41540527344	45.3832702636719
1569.4677734375	45.6669006347656
1570.51977539063	45.9478569030762
1571.57141113281	46.1423034667969
1572.62255859375	46.3086967468262
1573.67333984375	46.55224609375
1574.7236328125	46.8532257080078
1575.77355957031	46.9941291809082
1576.82299804688	47.2607688903809
1577.8720703125	47.4941673278809
1578.92077636719	47.5985374450684
1579.96899414063	47.7543487548828
1581.01684570313	47.9622268676758
1582.06420898438	48.1635971069336
1583.11120605469	48.4040794372559
1584.15771484375	48.6448554992676
1585.20385742188	48.8947486877441
1586.24951171875	49.0040626525879
1587.29479980469	49.1893081665039
1588.33972167969	49.4435119628906
1589.38415527344	49.5854911804199
1590.42810058594	49.8014450073242
1591.47180175781	50.204418182373
1592.51489257813	50.5672912597656
1593.55773925781	50.8726081848145
1594.59997558594	51.2195510864258
1595.64196777344	51.6195869445801
1596.68334960938	52.006763458252
1597.72448730469	52.1913261413574
1598.76513671875	52.7063980102539
1599.80529785156	53.0581588745117
1600.84509277344	53.3942184448242
1601.88452148438	53.772590637207
1602.92346191406	54.0933036804199
1603.9619140625	54.4593505859375
1605	54.7154922485352
1606.03771972656	55.1198234558105
1607.07495117188	55.4562110900879
1608.11169433594	55.6788024902344
1609.14807128906	56.1917762756348
1610.18408203125	56.3483047485352
1611.21960449219	56.5774993896484
1612.25463867188	56.7376327514648
1613.28930664063	57.165412902832
1614.32360839844	57.3382377624512
1615.357421875	57.7047691345215
1616.39074707031	57.8305206298828
1617.42370605469	58.2257270812988
1618.45629882813	58.4932479858398
1619.48840332031	58.5949249267578
1620.52001953125	58.9218978881836
1621.55126953125	59.1702308654785
1622.58215332031	59.4442939758301
1623.61254882813	59.6439018249512
1624.64245605469	59.983154296875
1625.67199707031	60.3223571777344
1626.70104980469	60.51123046875
1627.72973632813	60.6451377868652
1628.75793457031	60.8796234130859
1629.78576660156	61.1471214294434
1630.81311035156	61.3523712158203
1631.84008789063	61.4531364440918
1632.86657714844	61.5143699645996
1633.89270019531	61.7657585144043
1634.91833496094	61.6699295043945
1635.94348144531	61.8380317687988
1636.96826171875	61.8232841491699
1637.99255371094	61.7594146728516
1639.01647949219	61.8300361633301
1640.03991699219	61.648063659668
1641.06298828125	61.5491828918457
1642.08557128906	61.4547348022461
1643.10778808594	61.4547996520996
1644.12951660156	61.1402702331543
1645.15075683594	60.9534034729004
1646.17163085938	60.7178688049316
1647.19213867188	60.5416107177734
1648.21203613281	60.1805076599121
1649.23156738281	60.1198272705078
1650.25073242188	59.8018913269043
1651.26940917969	59.4481544494629
1652.28759765625	59.1119232177734
1653.30541992188	59.0204124450684
1654.32275390625	58.7754898071289
1655.33972167969	58.4245567321777
1656.35620117188	57.9732208251953
1657.37231445313	57.7592315673828
1658.38793945313	57.5053634643555
1659.40307617188	57.2467384338379
1660.41772460938	56.9709663391113
1661.43212890625	56.7367324829102
1662.44592285156	56.2686767578125
1663.45935058594	56.3015480041504
1664.47229003906	55.8401412963867
1665.48486328125	55.5725898742676
1666.49694824219	55.228832244873
1667.50854492188	55.041431427002
1668.51977539063	54.6830024719238
1669.53051757813	54.1733818054199
1670.54089355469	53.9166488647461
1671.55078125	53.5732536315918
1672.56018066406	53.0194969177246
1673.56909179688	52.8838157653809
1674.57763671875	52.211483001709
1675.58581542969	51.8680839538574
1676.59350585938	51.3699913024902
1677.60070800781	50.8333396911621
1678.607421875	50.496997833252
1679.61376953125	49.8348731994629
1680.61962890625	49.5577583312988
1681.62512207031	49.0255813598633
1682.63012695313	48.5742263793945
1683.63464355469	48.0706253051758
1684.638671875	47.5788421630859
1685.64233398438	47.0294456481934
1686.64562988281	46.8842277526855
1687.64831542969	46.3961639404297
1688.65063476563	45.9770126342773
1689.65246582031	45.3329200744629
1690.65393066406	44.9477195739746
1691.65490722656	44.611026763916
1692.65539550781	44.2201805114746
1693.65551757813	43.9049110412598
1694.65502929688	43.5016555786133
1695.654296875	43.121166229248
1696.65295410156	42.8734550476074
1697.65124511719	42.4643936157227
1698.64904785156	42.0936851501465
1699.646484375	41.8357620239258
1700.64331054688	41.4385032653809
1701.63977050781	41.0550193786621
1702.63586425781	40.6662445068359
1703.63134765625	40.3300323486328
1704.62646484375	39.8947410583496
1705.62121582031	39.5278205871582
1706.61535644531	39.1753196716309
1707.60913085938	38.9512252807617
1708.60241699219	38.4361534118652
1709.59521484375	38.1164588928223
1710.58764648438	37.6907768249512
1711.57958984375	37.3691329956055
1712.57104492188	37.0621490478516
1713.56213378906	36.6877632141113
1714.552734375	36.3551826477051
1715.54284667969	35.872241973877
1716.53247070313	35.5518798828125
1717.52160644531	35.178050994873
1718.51037597656	34.9486122131348
1719.49865722656	34.5417251586914
1720.48657226563	34.2203598022461
1721.47387695313	33.9328536987305
1722.46081542969	33.5825462341309
1723.447265625	33.3559913635254
1724.43334960938	33.0757217407227
1725.41882324219	32.7918167114258
1726.40393066406	32.6121826171875
1727.38854980469	32.2807846069336
1728.37268066406	31.9905128479004
1729.3564453125	31.8184223175049
1730.33972167969	31.5756244659424
1731.32250976563	31.3928356170654
1732.30480957031	31.0874214172363
1733.28674316406	30.8885250091553
1734.26806640625	30.7443237304688
1735.2490234375	30.5264358520508
1736.2294921875	30.4342174530029
1737.20959472656	30.1766510009766
1738.18908691406	30.0530624389648
1739.16821289063	29.9449520111084
1740.14685058594	29.6914405822754
1741.125	29.5274887084961
1742.10266113281	29.4388675689697
1743.07995605469	29.2008152008057
1744.05676269531	28.9951877593994
1745.03308105469	28.840259552002
1746.00891113281	28.6811103820801
1746.98425292969	28.4706630706787
1747.95910644531	28.3011913299561
1748.93359375	28.0405349731445
1749.90759277344	27.9051380157471
1750.88110351563	27.6598358154297
1751.85412597656	27.4975032806396
1752.82678222656	27.3303050994873
1753.798828125	27.1322822570801
1754.7705078125	26.87575340271
1755.74169921875	26.7218074798584
1756.71240234375	26.5440902709961
1757.6826171875	26.4900493621826
1758.65246582031	26.2838878631592
1759.62170410156	26.0857524871826
1760.59057617188	25.893138885498
1761.55895996094	25.7731037139893
1762.52673339844	25.5532455444336
1763.49426269531	25.4914150238037
1764.46118164063	25.4293537139893
1765.42761230469	25.2415637969971
1766.39367675781	25.0820484161377
1767.35913085938	25.0098400115967
1768.32421875	24.9599170684814
1769.28881835938	24.8893260955811
1770.2529296875	24.7057838439941
1771.21655273438	24.7119312286377
1772.17980957031	24.6013488769531
1773.14245605469	24.589319229126
1774.10461425781	24.4822158813477
1775.06640625	24.4333667755127
1776.02770996094	24.2768421173096
1776.98852539063	24.1856937408447
1777.94873046875	24.1545333862305
1778.90856933594	24.094705581665
1779.86804199219	23.8919010162354
1780.82690429688	23.8497791290283
1781.78527832031	23.630485534668
1782.7431640625	23.5482711791992
1783.70068359375	23.4746131896973
1784.65771484375	23.2561130523682
1785.61413574219	23.2052001953125
1786.57019042969	23.0156650543213
1787.52575683594	22.9973926544189
1788.48083496094	22.8507194519043
1789.43530273438	22.7350330352783
1790.38940429688	22.6178207397461
1791.34301757813	22.5219688415527
1792.29626464844	22.4197692871094
1793.24890136719	22.3488254547119
1794.20104980469	22.1885395050049
1795.15270996094	22.1307487487793
1796.10400390625	21.9568653106689
1797.0546875	21.9892196655273
1798.0048828125	21.8812732696533
1798.95471191406	21.7492904663086
1799.90393066406	21.6717529296875
1800.85278320313	21.6076583862305
1801.80102539063	21.4894046783447
1802.74890136719	21.5554313659668
1803.6962890625	21.4918994903564
1804.64306640625	21.4258136749268
1805.58947753906	21.4107189178467
1806.53540039063	21.362720489502
1807.48071289063	21.36301612854
1808.42565917969	21.3449573516846
1809.3701171875	21.2327480316162
1810.31396484375	21.2718715667725
1811.25744628906	21.2014179229736
1812.20043945313	21.1334533691406
1813.14294433594	21.0762462615967
1814.08483886719	21.0936241149902
1815.0263671875	21.1514072418213
1815.96740722656	20.9505577087402
1816.90783691406	20.8418445587158
1817.84790039063	20.8327465057373
1818.78747558594	20.7313575744629
1819.72644042969	20.7474403381348
1820.6650390625	20.656566619873
1821.60314941406	20.6427745819092
1822.54064941406	20.5969753265381
1823.47778320313	20.3877143859863
1824.41430664063	20.3708801269531
1825.35034179688	20.277681350708
1826.28601074219	20.2478771209717
1827.22106933594	20.1925945281982
1828.15563964844	20.0924854278564
1829.08984375	19.9938106536865
1830.0234375	19.9445858001709
1830.95654296875	19.9476013183594
1831.88916015625	19.8609352111816
1832.8212890625	19.8443832397461
1833.7529296875	19.7797603607178
1834.68408203125	19.7704200744629
1835.61474609375	19.6878776550293
1836.54479980469	19.6757488250732
1837.47448730469	19.6606311798096
1838.40356445313	19.7270851135254
1839.33227539063	19.6314640045166
1840.26037597656	19.5698852539063
1841.18811035156	19.696704864502
1842.115234375	19.6219024658203
1843.04187011719	19.6445331573486
1843.96801757813	19.6857395172119
1844.89367675781	19.6328639984131
1845.81872558594	19.5803890228271
1846.74340820313	19.5671806335449
1847.66760253906	19.5789585113525
1848.59118652344	19.5260124206543
1849.51428222656	19.5957183837891
1850.43701171875	19.5446796417236
1851.35913085938	19.4938278198242
1852.28076171875	19.3751411437988
1853.20190429688	19.411735534668
1854.12243652344	19.2619285583496
1855.04260253906	19.2205905914307
1855.96215820313	19.1807327270508
1856.88122558594	19.0662975311279
1857.79992675781	19.0488796234131
1858.71801757813	18.9665069580078
1859.63549804688	18.9156055450439
1860.55261230469	18.8537445068359
1861.46923828125	18.7660980224609
1862.38525390625	18.8449535369873
1863.30078125	18.7969818115234
1864.2158203125	18.7543563842773
1865.13037109375	18.6438236236572
1866.04443359375	18.7068634033203
1866.95788574219	18.6781558990479
1867.87084960938	18.6963119506836
1868.78332519531	18.6161918640137
1869.6953125	18.6676959991455
1870.60681152344	18.6828670501709
1871.51782226563	18.6199016571045
1872.42822265625	18.6992511749268
1873.33813476563	18.6976566314697
1874.24755859375	18.7531681060791
1875.15649414063	18.6862926483154
1876.06481933594	18.7772026062012
1876.97277832031	18.7650833129883
1877.88012695313	18.6888847351074
1878.78698730469	18.6905574798584
1879.69323730469	18.7265510559082
1880.59912109375	18.6723117828369
1881.50439453125	18.7174091339111
1882.4091796875	18.6776142120361
1883.3134765625	18.5107135772705
1884.21716308594	18.5056552886963
1885.12048339844	18.4197120666504
1886.02319335938	18.4702320098877
1886.92541503906	18.3829326629639
1887.82702636719	18.3386611938477
1888.72814941406	18.3255500793457
1889.62878417969	18.2626190185547
1890.52893066406	18.2124347686768
1891.42858886719	18.1804275512695
1892.32763671875	18.1321430206299
1893.22619628906	18.1603984832764
1894.12426757813	18.051778793335
1895.02172851563	18.0068950653076
1895.91870117188	18.0071430206299
1896.81518554688	17.9967594146729
1897.71118164063	17.9240226745605
1898.60656738281	17.9194793701172
1899.50146484375	17.9068965911865
1900.39587402344	17.881477355957
1901.28967285156	17.8727970123291
1902.18298339844	17.838005065918
1903.07580566406	17.8014545440674
1903.96801757813	17.8426113128662
1904.85986328125	17.8339195251465
1905.7509765625	17.7903785705566
1906.64172363281	17.8799571990967
1907.53186035156	17.9336318969727
1908.42150878906	17.905574798584
1909.31066894531	17.9789295196533
1910.19921875	17.9552364349365
1911.08728027344	17.9542388916016
1911.97473144531	18.0255126953125
1912.86181640625	18.0107765197754
1913.74816894531	18.0272884368896
1914.63415527344	17.9541988372803
1915.51953125	18.0290832519531
1916.40441894531	17.9340896606445
1917.28869628906	17.8983268737793
1918.17260742188	17.9266624450684
1919.05578613281	17.8341789245605
1919.93859863281	17.8125972747803
1920.82080078125	17.8194789886475
1921.70239257813	17.7757472991943
1922.58349609375	17.8091506958008
1923.46411132813	17.6774749755859
1924.34423828125	17.6882839202881
1925.22375488281	17.6931800842285
1926.10278320313	17.5918579101563
1926.98120117188	17.5517272949219
1927.85913085938	17.4768753051758
1928.73645019531	17.4290008544922
1929.61328125	17.3276901245117
1930.48962402344	17.3379955291748
1931.36535644531	17.3294010162354
1932.24060058594	17.2493095397949
1933.11535644531	17.2622566223145
1933.98950195313	17.2877597808838
1934.86303710938	17.2758483886719
1935.73608398438	17.2286930084229
1936.60864257813	17.2079486846924
1937.48059082031	17.2251052856445
1938.35205078125	17.2815265655518
1939.22302246094	17.2715969085693
1940.09338378906	17.2804222106934
1940.96313476563	17.3168411254883
1941.83239746094	17.3097972869873
1942.701171875	17.3206405639648
1943.5693359375	17.369047164917
1944.43701171875	17.3478832244873
1945.30407714844	17.4509525299072
1946.17065429688	17.4390888214111
1947.03662109375	17.4787750244141
1947.90209960938	17.4888324737549
1948.76696777344	17.4787521362305
1949.63134765625	17.4750995635986
1950.4951171875	17.5518550872803
1951.3583984375	17.4963703155518
1952.22106933594	17.517110824585
1953.08325195313	17.4642448425293
1953.94482421875	17.4701290130615
1954.80590820313	17.399471282959
1955.66650390625	17.4231090545654
1956.5263671875	17.3921375274658
1957.38586425781	17.3984680175781
1958.24462890625	17.3456974029541
1959.10302734375	17.2811183929443
1959.96069335938	17.306324005127
1960.81799316406	17.2216777801514
1961.67456054688	17.2081718444824
1962.53063964844	17.1325664520264
1963.38623046875	17.06982421875
1964.2412109375	17.0743064880371
1965.09558105469	17.0529518127441
1965.94946289063	16.9961414337158
1966.80285644531	17.0307121276855
1967.65563964844	16.9350566864014
1968.5078125	16.9520072937012
1969.35949707031	16.932149887085
1970.21057128906	16.9647521972656
1971.06103515625	16.9178657531738
1971.91101074219	17.0626430511475
1972.76049804688	17.0247039794922
1973.60925292969	17.0739345550537
1974.45764160156	17.0391178131104
1975.30529785156	17.0637817382813
1976.15246582031	17.1562805175781
1976.99914550781	17.2157096862793
1977.84521484375	17.2389049530029
1978.69067382813	17.3093872070313
1979.53552246094	17.3243465423584
1980.3798828125	17.3482856750488
1981.22375488281	17.4195652008057
1982.06701660156	17.42067527771
1982.90966796875	17.4752025604248
1983.75170898438	17.4464836120605
1984.59326171875	17.4157257080078
1985.43420410156	17.4514427185059
1986.27465820313	17.3532524108887
1987.11450195313	17.3433456420898
1987.95373535156	17.4400329589844
1988.79248046875	17.3705406188965
1989.63061523438	17.3417320251465
1990.46813964844	17.2784671783447
1991.30517578125	17.3034343719482
1992.1416015625	17.3167095184326
1992.9775390625	17.2448120117188
1993.81274414063	17.1056900024414
1994.6474609375	17.1536464691162
1995.48168945313	17.0577087402344
1996.31518554688	17.0190334320068
1997.14819335938	17.0527954101563
1997.98071289063	16.9668922424316
1998.8125	16.9853096008301
1999.64379882813	16.9499492645264
2000.47448730469	16.9000988006592
2001.3046875	17.0232238769531
2002.13427734375	16.992826461792
2002.96325683594	16.9594707489014
2003.79162597656	17.0223083496094
2004.61950683594	17.060962677002
2005.44677734375	17.0330390930176
2006.2734375	17.1607990264893
2007.09948730469	17.1959209442139
2007.92504882813	17.2471752166748
2008.75	17.2637557983398
2009.57434082031	17.3330039978027
2010.39819335938	17.3478183746338
2011.22131347656	17.4201068878174
2012.0439453125	17.4024715423584
2012.86608886719	17.4264221191406
2013.6875	17.4558506011963
2014.50842285156	17.4944019317627
2015.32873535156	17.475866317749
2016.1484375	17.4193153381348
2016.96752929688	17.489782333374
2017.7861328125	17.513599395752
2018.60412597656	17.5110092163086
2019.42150878906	17.5102462768555
2020.23828125	17.5268115997314
2021.05444335938	17.5057525634766
2021.8701171875	17.4271774291992
2022.68518066406	17.4743251800537
2023.49963378906	17.5160293579102
2024.3134765625	17.4405765533447
2025.12683105469	17.4589958190918
2025.939453125	17.3875885009766
2026.75158691406	17.4025764465332
2027.56311035156	17.3898963928223
2028.3740234375	17.3074111938477
2029.18432617188	17.3184947967529
2029.994140625	17.3733367919922
2030.80322265625	17.2788467407227
2031.61181640625	17.1654930114746
2032.41979980469	17.1843528747559
2033.22717285156	17.1486377716064
2034.03393554688	17.1392879486084
2034.84008789063	17.131763458252
2035.64575195313	17.1042633056641
2036.45080566406	17.0806541442871
2037.25512695313	16.9756908416748
2038.05895996094	17.0032730102539
2038.86218261719	16.9207382202148
2039.66479492188	16.942346572876
2040.466796875	16.9722537994385
2041.26831054688	16.9754810333252
2042.06909179688	17.0648384094238
2042.86938476563	16.9612236022949
2043.6689453125	16.9430274963379
2044.46801757813	17.0184078216553
2045.26647949219	17.0661773681641
2046.06433105469	17.0260887145996
2046.86145019531	16.9933586120605
2047.65808105469	17.0963535308838
2048.4541015625	17.0938835144043
2049.24951171875	17.1068897247314
2050.04443359375	17.0903244018555
2050.83862304688	17.1354827880859
2051.63232421875	17.1829853057861
2052.42529296875	17.1918907165527
2053.2177734375	17.1156215667725
2054.00952148438	17.1636390686035
2054.80078125	17.2154026031494
2055.59130859375	17.2885246276855
2056.38134765625	17.2914600372314
2057.17065429688	17.3277912139893
2057.95947265625	17.3219356536865
2058.74755859375	17.2464580535889
2059.53515625	17.2103900909424
2060.32202148438	17.2862358093262
2061.1083984375	17.2234420776367
2061.89428710938	17.1206283569336
2062.67919921875	17.0586547851563
2063.4638671875	17.1045608520508
2064.24780273438	17.0539436340332
2065.03100585938	17.0079460144043
2065.81372070313	16.9411888122559
2066.595703125	16.9214344024658
2067.37719726563	16.8236083984375
2068.15795898438	16.7245464324951
2068.93823242188	16.7587909698486
2069.7177734375	16.6642971038818
2070.49682617188	16.5989055633545
2071.27514648438	16.6011638641357
2072.05297851563	16.5511131286621
2072.830078125	16.4807014465332
2073.60668945313	16.4135112762451
2074.38256835938	16.3750267028809
2075.15795898438	16.3737030029297
2075.9326171875	16.3157615661621
2076.70654296875	16.2657279968262
2077.47998046875	16.2821636199951
2078.25268554688	16.1957778930664
2079.02490234375	16.2140731811523
2079.79663085938	16.2166786193848
2080.5673828125	16.1979484558105
2081.337890625	16.2404327392578
2082.107421875	16.2104301452637
2082.87670898438	16.2146873474121
2083.64501953125	16.1996879577637
2084.41284179688	16.2264976501465
2085.18017578125	16.261791229248
2085.94677734375	16.2289276123047
2086.71264648438	16.279541015625
2087.47802734375	16.2934837341309
2088.24267578125	16.3123798370361
2089.0068359375	16.3098640441895
2089.77026367188	16.3563480377197
2090.53295898438	16.3177909851074
2091.29516601563	16.3412055969238
2092.056640625	16.2665328979492
2092.81762695313	16.3104782104492
2093.57788085938	16.1550121307373
2094.33764648438	16.1824207305908
2095.0966796875	16.1838703155518
2095.85498046875	16.1089954376221
2096.61279296875	16.0352458953857
2097.36987304688	16.0212707519531
2098.12646484375	15.8937282562256
2098.88232421875	15.8524742126465
2099.63745117188	15.7972192764282
2100.39208984375	15.7589721679688
2101.14624023438	15.6093435287476
2101.8994140625	15.5648374557495
2102.65209960938	15.4752426147461
2103.404296875	15.4816484451294
2104.15551757813	15.3475790023804
2104.90649414063	15.348484992981
2105.65649414063	15.213077545166
2106.40600585938	15.138144493103
2107.15502929688	15.0973834991455
2107.90307617188	15.0803575515747
2108.65063476563	15.0197992324829
2109.39770507813	15.0293846130371
2110.14404296875	14.9539995193481
2110.8896484375	14.9428558349609
2111.63452148438	14.9343175888062
2112.37890625	14.9786796569824
2113.12280273438	14.9291458129883
2113.86572265625	14.9785442352295
2114.60815429688	14.9938688278198
2115.35009765625	15.0216121673584
2116.09106445313	15.038875579834
2116.83154296875	15.0750169754028
2117.57153320313	15.0555124282837
2118.31079101563	15.0501022338867
2119.04931640625	15.0396595001221
2119.787109375	15.0177297592163
2120.5244140625	15.0395736694336
2121.26098632813	14.9884147644043
2121.9970703125	14.8881254196167
2122.732421875	14.9214468002319
2123.46704101563	14.8907995223999
2124.20092773438	14.786750793457
2124.93432617188	14.7934513092041
2125.6669921875	14.7106437683105
2126.39916992188	14.6517763137817
2127.13037109375	14.6315298080444
2127.86108398438	14.5831623077393
2128.59130859375	14.5371551513672
2129.32080078125	14.3819570541382
2130.04956054688	14.4238691329956
2130.77758789063	14.2964172363281
2131.50512695313	14.196307182312
2132.23193359375	14.1469278335571
2132.9580078125	14.0900449752808
2133.68334960938	14.023962020874
2134.408203125	13.992299079895
2135.13232421875	13.9138202667236
2135.85595703125	13.8403453826904
2136.57885742188	13.7953014373779
2137.30102539063	13.7567338943481
2138.0224609375	13.664514541626
2138.74340820313	13.5444316864014
2139.46337890625	13.6333637237549
2140.18310546875	13.5332498550415
2140.90185546875	13.4192609786987
2141.6201171875	13.4390296936035
2142.33764648438	13.4154720306396
2143.05444335938	13.3948020935059
2143.77075195313	13.3886528015137
2144.48608398438	13.3643207550049
2145.201171875	13.3637294769287
2145.91528320313	13.3388824462891
2146.62890625	13.3751697540283
2147.34155273438	13.3143749237061
2148.05395507813	13.2962732315063
2148.76538085938	13.3026990890503
2149.47631835938	13.2532234191895
2150.18627929688	13.3060865402222
2150.89599609375	13.2760334014893
2151.60473632813	13.2700490951538
2152.31298828125	13.2974100112915
2153.02026367188	13.2792501449585
2153.72729492188	13.1748247146606
2154.43334960938	13.2041273117065
2155.138671875	13.1534776687622
2155.84350585938	13.172553062439
2156.54760742188	13.1452732086182
2157.25122070313	13.1545915603638
2157.95385742188	13.0618343353271
2158.65600585938	13.0657482147217
2159.357421875	12.9809446334839
2160.05810546875	12.9488897323608
2160.75805664063	12.9131374359131
2161.45751953125	12.8788232803345
2162.15600585938	12.8596591949463
2162.85400390625	12.8321514129639
2163.55151367188	12.7722854614258
2164.248046875	12.7101602554321
2164.94409179688	12.6820697784424
2165.63916015625	12.6156949996948
2166.33374023438	12.6010360717773
2167.02783203125	12.5002040863037
2167.72094726563	12.4292516708374
2168.41357421875	12.3943576812744
2169.10522460938	12.3070850372314
2169.79638671875	12.2627687454224
2170.48706054688	12.2016925811768
2171.1767578125	12.0706853866577
2171.86572265625	11.9912662506104
2172.55419921875	11.9676818847656
2173.24194335938	11.8487405776978
2173.92895507813	11.7410430908203
2174.615234375	11.7644166946411
2175.30078125	11.6837301254272
2175.98583984375	11.6463985443115
2176.67016601563	11.5868244171143
2177.35375976563	11.5975780487061
2178.03662109375	11.5416402816772
2178.71875	11.4866456985474
2179.40014648438	11.4991016387939
2180.08081054688	11.4855947494507
2180.76098632813	11.4854393005371
2181.4404296875	11.4600305557251
2182.119140625	11.4046421051025
2182.79711914063	11.4695997238159
2183.47436523438	11.4714136123657
2184.15087890625	11.4286031723022
2184.82690429688	11.4928970336914
2185.501953125	11.4284734725952
2186.17651367188	11.4885950088501
2186.85034179688	11.4442310333252
2187.5234375	11.4485111236572
2188.19580078125	11.3936567306519
2188.86743164063	11.4123373031616
2189.53833007813	11.3492116928101
2190.20874023438	11.3270883560181
2190.87817382813	11.2790575027466
2191.54711914063	11.2509088516235
2192.21533203125	11.2643337249756
2192.8828125	11.170862197876
2193.54956054688	11.0838022232056
2194.21557617188	11.0769710540771
2194.880859375	11.0504217147827
2195.54541015625	10.9432382583618
2196.20947265625	10.8918943405151
2196.87255859375	10.8435068130493
2197.53515625	10.7128686904907
2198.19677734375	10.6946172714233
2198.85791015625	10.6095771789551
2199.51831054688	10.5387258529663
2200.17797851563	10.4024991989136
2200.8369140625	10.3815860748291
2201.4951171875	10.3258361816406
2202.15258789063	10.2773084640503
2202.80932617188	10.1938934326172
2203.46533203125	10.1663408279419
2204.12060546875	10.0522060394287
2204.775390625	10.0760221481323
2205.42919921875	10.03733253479
2206.08251953125	10.0033845901489
2206.73486328125	9.96387958526611
2207.38671875	9.90850639343262
2208.03759765625	9.90992069244385
2208.68798828125	9.94253158569336
2209.33764648438	9.91325283050537
2209.98657226563	9.86607360839844
2210.63452148438	9.93446445465088
2211.28198242188	9.89103221893311
2211.9287109375	9.90957260131836
2212.57470703125	9.88601493835449
2213.21997070313	9.87303066253662
2213.86450195313	9.92035293579102
2214.50830078125	9.89449024200439
2215.1513671875	9.87644195556641
2215.79370117188	9.88010120391846
2216.43530273438	9.7470121383667
2217.076171875	9.75340557098389
2217.71630859375	9.73627185821533
2218.35571289063	9.71558475494385
2218.99462890625	9.64423751831055
2219.63256835938	9.5482702255249
2220.26977539063	9.60348606109619
2220.90625	9.52111053466797
2221.5419921875	9.45286655426025
2222.17700195313	9.41957092285156
2222.81127929688	9.3080883026123
2223.44482421875	9.24500465393066
2224.07763671875	9.26059818267822
2224.70971679688	9.1692419052124
2225.34106445313	9.08466911315918
2225.9716796875	9.07275581359863
2226.6015625	8.9717960357666
2227.23071289063	8.98297882080078
2227.85913085938	8.83098220825195
2228.48681640625	8.83549404144287
2229.11376953125	8.79312992095947
2229.73999023438	8.77825736999512
2230.36547851563	8.67208385467529
2230.990234375	8.66556453704834
2231.61401367188	8.63275337219238
2232.2373046875	8.56596183776855
2232.85986328125	8.52950859069824
2233.4814453125	8.46389198303223
2234.1025390625	8.42455291748047
2234.72265625	8.46623516082764
2235.34228515625	8.3723783493042
2235.9609375	8.35035037994385
2236.57885742188	8.32497596740723
2237.1962890625	8.30034923553467
2237.81274414063	8.30874729156494
2238.42846679688	8.3463716506958
2239.04345703125	8.27838611602783
2239.65771484375	8.26292705535889
2240.27124023438	8.28004264831543
2240.88403320313	8.30281448364258
2241.49584960938	8.27193260192871
2242.10717773438	8.23588752746582
2242.71752929688	8.26072216033936
2243.32739257813	8.27117538452148
2243.93627929688	8.22041988372803
2244.54443359375	8.23446083068848
2245.15209960938	8.19832134246826
2245.7587890625	8.15159130096436
2246.36474609375	8.12182426452637
2246.9697265625	8.11780166625977
2247.57421875	8.09495639801025
2248.17797851563	8.07054328918457
2248.78076171875	8.05204010009766
2249.38305664063	8.0353307723999
2249.984375	8.01447105407715
2250.5849609375	7.93159866333008
2251.18481445313	7.92825126647949
2251.78393554688	7.86570024490356
2252.38232421875	7.88197565078735
2252.97973632813	7.81159162521362
2253.57666015625	7.78514719009399
2254.17260742188	7.74340391159058
2254.76782226563	7.71716737747192
2255.3623046875	7.6535964012146
2255.9560546875	7.60734033584595
2256.54907226563	7.55585670471191
2257.14135742188	7.52846145629883
2257.73266601563	7.44160556793213
2258.32348632813	7.38376140594482
2258.91333007813	7.38405275344849
2259.50244140625	7.27728462219238
2260.09057617188	7.27597093582153
2260.67822265625	7.2517671585083
2261.26513671875	7.15886497497559
2261.85107421875	7.17077016830444
2262.43627929688	7.12410068511963
2263.02075195313	7.08078098297119
2263.6044921875	7.0486273765564
2264.18725585938	7.03182888031006
2264.76953125	6.96911668777466
2265.35083007813	6.97626638412476
2265.93139648438	6.9359245300293
2266.51123046875	6.9268798828125
2267.09033203125	6.9068546295166
2267.66845703125	6.88263034820557
2268.24584960938	6.88138818740845
2268.82250976563	6.85555934906006
2269.3984375	6.886474609375
2269.9736328125	6.88862705230713
2270.5478515625	6.92794895172119
2271.12133789063	6.91230726242065
2271.69409179688	6.95559549331665
2272.26611328125	6.95619821548462
2272.83740234375	6.93713283538818
2273.40771484375	6.87503528594971
2273.97729492188	6.88425779342651
2274.54614257813	6.84046125411987
2275.11401367188	6.85177516937256
2275.68139648438	6.74435615539551
2276.24780273438	6.76536083221436
2276.8134765625	6.74168729782104
2277.37817382813	6.68616628646851
2277.9423828125	6.6898021697998
2278.50561523438	6.65448188781738
2279.06811523438	6.72076654434204
2279.62963867188	6.70860624313354
2280.19067382813	6.65401124954224
2280.75073242188	6.60859680175781
2281.31005859375	6.60270357131958
2281.86840820313	6.62186479568481
2282.42602539063	6.61860656738281
2282.98291015625	6.60213994979858
2283.5390625	6.55502462387085
2284.09448242188	6.52874088287354
2284.64892578125	6.50877952575684
2285.20263671875	6.4724063873291
2285.75537109375	6.45769309997559
2286.3076171875	6.40433359146118
2286.85888671875	6.39858055114746
2287.40942382813	6.34250211715698
2287.958984375	6.34307479858398
2288.5078125	6.30892562866211
2289.05590820313	6.24267053604126
2289.60302734375	6.2373628616333
2290.14965820313	6.16783905029297
2290.6953125	6.0974645614624
2291.23999023438	6.12740182876587
2291.78393554688	6.08856439590454
2292.3271484375	6.0573992729187
2292.86962890625	5.9913854598999
2293.4111328125	5.94898653030396
2293.95190429688	5.94459676742554
2294.49194335938	5.9146523475647
2295.03100585938	5.89267063140869
2295.5693359375	5.87279844284058
2296.10693359375	5.84571743011475
2296.6435546875	5.82447576522827
2297.17944335938	5.80935144424438
2297.71459960938	5.78807640075684
2298.24877929688	5.78039216995239
2298.7822265625	5.77696895599365
2299.31469726563	5.75324821472168
2299.8466796875	5.7532844543457
2300.37744140625	5.74155569076538
2300.90771484375	5.73436260223389
2301.43701171875	5.7627329826355
2301.96557617188	5.7579460144043
2302.4931640625	5.75261831283569
2303.02001953125	5.74406909942627
2303.54614257813	5.77087163925171
2304.0712890625	5.73311138153076
2304.595703125	5.76984071731567
2305.119140625	5.75001573562622
2305.64184570313	5.72266149520874
2306.16381835938	5.72963237762451
2306.68481445313	5.76398849487305
2307.205078125	5.69766426086426
2307.72436523438	5.70194101333618
2308.24291992188	5.68848180770874
2308.7607421875	5.69140768051147
2309.27758789063	5.69084072113037
2309.79370117188	5.68165874481201
2310.30883789063	5.6711220741272
2310.8232421875	5.70392608642578
2311.3369140625	5.66968154907227
2311.849609375	5.66585969924927
2312.361328125	5.65690755844116
2312.87255859375	5.6107349395752
2313.38256835938	5.59635782241821
2313.89208984375	5.589524269104
2314.40063476563	5.54380893707275
2314.908203125	5.56475925445557
2315.4150390625	5.47280168533325
2315.92114257813	5.43941640853882
2316.42626953125	5.41573762893677
2316.9306640625	5.38338184356689
2317.43408203125	5.36588478088379
2317.93676757813	5.31426620483398
2318.4384765625	5.30593013763428
2318.939453125	5.24801921844482
2319.439453125	5.22230672836304
2319.93872070313	5.16106367111206
2320.43701171875	5.16756057739258
2320.9345703125	5.15182018280029
2321.43139648438	5.12955236434937
2321.92724609375	5.10428047180176
2322.42211914063	5.06160736083984
2322.91625976563	5.04634094238281
2323.40966796875	5.04246807098389
2323.90209960938	5.0402250289917
2324.3935546875	5.00371408462524
2324.88427734375	4.99655246734619
2325.37426757813	4.96380186080933
2325.86303710938	4.99091958999634
2326.35131835938	4.95596122741699
2326.83862304688	4.9454927444458
2327.32495117188	4.96172380447388
2327.810546875	4.97251224517822
2328.29541015625	4.95657777786255
2328.77905273438	4.99001026153564
2329.26220703125	5.01145792007446
2329.74438476563	4.9927830696106
2330.2255859375	4.97108602523804
2330.7060546875	4.97997522354126
2331.185546875	4.96863889694214
2331.6640625	4.99119758605957
2332.14184570313	4.99161577224731
2332.61889648438	4.99093914031982
2333.09497070313	4.97328567504883
2333.57006835938	4.97834491729736
2334.04443359375	4.97299766540527
2334.51782226563	4.94572162628174
2334.99047851563	4.93651723861694
2335.46215820313	4.88096332550049
2335.93310546875	4.885986328125
2336.40307617188	4.85259485244751
2336.8720703125	4.8611741065979
2337.34033203125	4.83790493011475
2337.8076171875	4.84538221359253
2338.27416992188	4.78444385528564
2338.73974609375	4.80069732666016
2339.20458984375	4.78038883209229
2339.66845703125	4.73805952072144
2340.13134765625	4.70037364959717
2340.59350585938	4.66899108886719
2341.0546875	4.64419317245483
2341.51489257813	4.6177225112915
2341.97436523438	4.61410045623779
2342.43286132813	4.56140851974487
2342.890625	4.52439594268799
2343.34741210938	4.51548862457275
2343.80322265625	4.49691915512085
2344.25830078125	4.46094131469727
2344.71240234375	4.45448064804077
2345.16577148438	4.46541786193848
2345.61791992188	4.5125560760498
2346.06958007813	4.55032587051392
2346.52001953125	4.52424716949463
2346.9697265625	4.59274578094482
2347.41845703125	4.69532442092896
2347.86645507813	4.82814168930054
2348.3134765625	4.83838367462158
2348.75952148438	4.95471668243408
2349.20483398438	5.04702138900757
2349.64916992188	5.15296602249146
2350.09252929688	5.22848129272461
2350.53515625	5.31236696243286
2350.97680664063	5.33304738998413
2351.41748046875	5.40175342559814
2351.857421875	5.4974365234375
2352.29638671875	5.47569704055786
2352.734375	5.46977472305298
2353.17138671875	5.47774219512939
2353.60766601563	5.42565679550171
2354.04296875	5.39578676223755
2354.4775390625	5.33055734634399
2354.91088867188	5.20906543731689
2355.34350585938	5.16571521759033
2355.775390625	5.1028413772583
2356.2060546875	4.94492340087891
2356.63598632813	4.86826992034912
2357.06494140625	4.73441505432129
2357.4931640625	4.59628534317017
2357.92041015625	4.53030967712402
2358.3466796875	4.46708011627197
2358.77197265625	4.39794111251831
2359.1962890625	4.29413032531738
2359.61987304688	4.20058250427246
2360.04248046875	4.09188175201416
2360.46411132813	4.06444358825684
2360.88500976563	4.01349973678589
2361.30493164063	3.98209834098816
2361.72387695313	3.97137761116028
