# Supplementary material for: Optics miniaturization strategy for demanding Raman spectroscopy applications
Source: Nat Commun. 2024 Apr 8;15:3049. doi: 10.1038/s41467-024-47044-7 (PMC11001912; doi:10.1038/s41467-024-47044-7)
Supplement: Supplementary file 6 — Source Data [file 41467_2024_47044_MOESM6_ESM.zip › Source Data/NCOMMS-23-34016B s3/S3 pHCA, Glucose, Salts/calibraiton/Glucose standards 23.08.17/Glucose_0_1per_3.csv]

347.42919921875	77.311767578125
348.892913818359	77.5012969970703
350.356079101563	77.8131637573242
351.818634033203	78.1245651245117
353.280670166016	78.4871292114258
354.742095947266	78.7038650512695
356.202972412109	78.9787826538086
357.663299560547	79.1712188720703
359.123046875	79.3765106201172
360.582244873047	79.7001495361328
362.040863037109	79.8362579345703
363.498931884766	79.9272308349609
364.956451416016	79.9791488647461
366.413391113281	80.2108764648438
367.869750976563	80.2657165527344
369.325592041016	80.54736328125
370.780853271484	80.3840026855469
372.235565185547	80.6523361206055
373.689727783203	80.4790649414063
375.143310546875	80.6431884765625
376.596343994141	80.711311340332
378.048828125	80.8662185668945
379.500762939453	80.7989654541016
380.9521484375	80.9767074584961
382.402954101563	81.0662689208984
383.853240966797	81.1788330078125
385.302947998047	81.2553253173828
386.752136230469	81.4526748657227
388.200744628906	81.6139526367188
389.648803710938	81.6738586425781
391.096343994141	81.7031784057617
392.543304443359	81.9542388916016
393.989715576172	82.1631927490234
395.435607910156	82.5189819335938
396.880920410156	82.6180191040039
398.325714111328	82.7538223266602
399.769927978516	83.0185699462891
401.213623046875	83.3317642211914
402.656768798828	83.3954696655273
404.099395751953	83.6139678955078
405.541442871094	83.9336700439453
406.982971191406	84.0857238769531
408.423950195313	84.0193634033203
409.864379882813	84.5715484619141
411.304290771484	84.5818786621094
412.743621826172	84.7044906616211
414.182434082031	84.8329238891602
415.620727539063	85.1385726928711
417.058471679688	85.0489273071289
418.495666503906	85.2300567626953
419.932342529297	85.3308486938477
421.368469238281	85.2793655395508
422.804077148438	85.3716049194336
424.239135742188	85.3992919921875
425.673645019531	85.3002624511719
427.107635498047	85.2473068237305
428.541107177734	85.3150863647461
429.974029541016	85.10302734375
431.406433105469	85.0738754272461
432.838287353516	84.9409942626953
434.269622802734	84.8652725219727
435.700408935547	84.9343109130859
437.130706787109	84.6560363769531
438.560455322266	84.5194396972656
439.989654541016	84.4737548828125
441.418334960938	84.4760589599609
442.846496582031	84.3820953369141
444.274139404297	84.4098815917969
445.701263427734	84.1820068359375
447.127838134766	84.0529937744141
448.553894042969	83.9399566650391
449.979431152344	83.9596939086914
451.404449462891	83.8009185791016
452.828918457031	83.5529022216797
454.252899169922	83.5777893066406
455.676330566406	83.3186416625977
457.099273681641	83.3740158081055
458.521667480469	83.1293258666992
459.943542480469	83.3468856811523
461.364929199219	82.9636154174805
462.785766601563	83.1565475463867
464.206085205078	83.1869964599609
465.625885009766	82.8787384033203
467.045196533203	83.0666427612305
468.463958740234	82.8652801513672
469.882202148438	82.9425201416016
471.299957275391	82.8680038452148
472.717193603516	82.8210372924805
474.133911132813	82.8973388671875
475.550109863281	82.9217071533203
476.965789794922	82.9147033691406
478.380950927734	83.0191268920898
479.795623779297	82.9298248291016
481.209777832031	83.1289672851563
482.623413085938	83.2812118530273
484.036529541016	83.2932357788086
485.449157714844	83.3180694580078
486.861267089844	83.5928726196289
488.272857666016	83.5005798339844
489.683959960938	83.6177749633789
491.094543457031	83.5936660766602
492.504608154297	83.6369247436523
493.914184570313	83.6099624633789
495.3232421875	83.6393127441406
496.731811523438	83.4442291259766
498.139862060547	83.4308776855469
499.547393798828	83.3656921386719
500.954467773438	83.0384216308594
502.360992431641	82.987060546875
503.767028808594	82.7637786865234
505.172576904297	82.7588958740234
506.577606201172	82.5111465454102
507.982147216797	82.4709320068359
509.386169433594	82.1697311401367
510.789703369141	82.0934295654297
512.192749023438	81.9398498535156
513.595275878906	81.753059387207
514.997314453125	81.5089263916016
516.398803710938	81.5587768554688
517.799865722656	81.1699981689453
519.200378417969	81.0359725952148
520.600463867188	80.8324203491211
522	80.5699996948242
523.399047851563	80.3638458251953
524.797607421875	80.1936721801758
526.195678710938	79.8943557739258
527.59326171875	79.6860427856445
528.990295410156	79.4262390136719
530.386901855469	78.9730072021484
531.782958984375	78.9678039550781
533.178588867188	78.7776870727539
534.573669433594	78.4599914550781
535.968322753906	78.443115234375
537.362426757813	78.2208862304688
538.756042480469	78.0168533325195
540.149230957031	77.7067337036133
541.541870117188	77.6622085571289
542.934020996094	77.6813735961914
544.32568359375	77.3764190673828
545.716918945313	77.3445281982422
547.107604980469	76.9681243896484
548.497802734375	76.9598159790039
549.887573242188	77.0036163330078
551.276794433594	76.5801239013672
552.66552734375	76.6509704589844
554.053833007813	76.39306640625
555.441650390625	76.4940185546875
556.828918457031	76.1401901245117
558.215759277344	76.1131820678711
559.602111816406	76.1725692749023
560.987976074219	76.2043762207031
562.373352050781	76.0403900146484
563.758239746094	75.8893585205078
565.142639160156	75.7476272583008
566.526611328125	75.849479675293
567.910034179688	75.7991333007813
569.293029785156	75.6699981689453
570.675537109375	75.7541580200195
572.057556152344	75.7029113769531
573.439086914063	75.5149307250977
574.820129394531	75.5382843017578
576.200744628906	75.5146484375
577.580871582031	75.5272521972656
578.96044921875	75.6166839599609
580.339660644531	75.3404846191406
581.718322753906	75.5298843383789
583.096557617188	75.4135665893555
584.474243164063	75.4841918945313
585.851501464844	75.3276824951172
587.228332519531	75.4023818969727
588.604614257813	75.3223419189453
589.98046875	75.2023086547852
591.355834960938	75.2304840087891
592.730712890625	75.255012512207
594.105163574219	75.2918548583984
595.479125976563	75.2059783935547
596.852600097656	75.0239562988281
598.225646972656	75.1918563842773
599.598205566406	75.1449203491211
600.970275878906	75.021240234375
602.341857910156	74.8605041503906
603.713012695313	74.8194046020508
605.083679199219	74.7719879150391
606.453918457031	74.7144088745117
607.823608398438	74.6707000732422
609.192932128906	74.5664443969727
610.561706542969	74.3318939208984
611.930053710938	74.2899932861328
613.297912597656	74.1418228149414
614.665344238281	74.1153564453125
616.032287597656	73.8953704833984
617.398803710938	73.862419128418
618.764831542969	73.6703872680664
620.13037109375	73.5464172363281
621.495483398438	73.3500366210938
622.860107421875	73.1961669921875
624.224304199219	73.1781616210938
625.588012695313	73.157470703125
626.951232910156	73.0108032226563
628.314025878906	72.7496948242188
629.676391601563	72.8141708374023
631.038269042969	72.5045623779297
632.399658203125	72.4169921875
633.760620117188	72.3527069091797
635.12109375	72.2743911743164
636.481140136719	72.0081787109375
637.840759277344	71.91650390625
639.199890136719	71.9607849121094
640.558532714844	71.7361526489258
641.916748046875	71.5802612304688
643.274536132813	71.4858474731445
644.6318359375	71.3801116943359
645.988647460938	71.2297134399414
647.345031738281	71.0089111328125
648.700988769531	71.0761795043945
650.056457519531	70.8978652954102
651.411499023438	70.7838516235352
652.76611328125	70.7807540893555
654.120239257813	70.4692230224609
655.473876953125	70.5112609863281
656.827087402344	70.3916091918945
658.179870605469	70.370979309082
659.5322265625	70.2176284790039
660.884094238281	70.1370086669922
662.235473632813	70.1223831176758
663.586486816406	69.8395080566406
664.93701171875	69.8740158081055
666.287048339844	69.9359512329102
667.636657714844	69.8857498168945
668.98583984375	69.6037902832031
670.334594726563	69.820671081543
671.682861328125	69.7553863525391
673.030700683594	69.6834259033203
674.378051757813	69.6844940185547
675.725036621094	69.583251953125
677.071533203125	69.6420669555664
678.417541503906	69.602180480957
679.76318359375	69.587043762207
681.108337402344	69.5387878417969
682.453002929688	69.5516510009766
683.797302246094	69.6222152709961
685.14111328125	69.5209274291992
686.484497070313	69.5275344848633
687.827453613281	69.6178665161133
689.169921875	69.6057205200195
690.512023925781	69.4409561157227
691.853637695313	69.672477722168
693.194763183594	69.6580810546875
694.535522460938	69.5705642700195
695.875793457031	69.7017440795898
697.215637207031	69.6812744140625
698.555053710938	69.6669540405273
699.89404296875	69.7541275024414
701.232543945313	69.7748870849609
702.570617675781	69.692268371582
703.908325195313	69.5964736938477
705.245483398438	69.7233200073242
706.582275390625	69.6668014526367
707.918640136719	69.690315246582
709.254516601563	69.6939392089844
710.589965820313	69.723030090332
711.924987792969	69.8747940063477
713.259582519531	69.7207870483398
714.59375	69.8077087402344
715.927490234375	69.5320663452148
717.2607421875	69.7246322631836
718.593627929688	69.5272979736328
719.926025390625	69.6500701904297
721.257995605469	69.704719543457
722.589538574219	69.7199935913086
723.920654296875	69.5023040771484
725.251342773438	69.6557006835938
726.581604003906	69.4409408569336
727.911437988281	69.5152053833008
729.240783691406	69.38330078125
730.569763183594	69.4453506469727
731.898254394531	69.3421859741211
733.226379394531	69.2566452026367
734.554016113281	69.2242889404297
735.881225585938	69.2003631591797
737.208068847656	69.1640319824219
738.534423828125	69.1508407592773
739.8603515625	68.9784393310547
741.185852050781	68.9566955566406
742.510925292969	68.9630737304688
743.835571289063	68.8368225097656
745.159790039063	68.8080673217773
746.483581542969	68.7915725708008
747.806945800781	68.5555038452148
749.1298828125	68.3703079223633
750.452453613281	68.4079666137695
751.774536132813	68.3678512573242
753.09619140625	68.2551651000977
754.417419433594	68.0683670043945
755.738220214844	68.1343612670898
757.05859375	67.9797210693359
758.378540039063	67.9510116577148
759.698059082031	67.9236450195313
761.017211914063	67.6468276977539
762.335876464844	67.6135787963867
763.654113769531	67.5127563476563
764.971984863281	67.371452331543
766.289367675781	67.328727722168
767.606384277344	67.2782135009766
768.922973632813	67.2061233520508
770.239074707031	67.1122970581055
771.554809570313	66.9430618286133
772.8701171875	67.0222930908203
774.184997558594	66.8876647949219
775.499450683594	66.6765060424805
776.8134765625	66.6885757446289
778.127136230469	66.5190811157227
779.440307617188	66.4403305053711
780.753112792969	66.4501724243164
782.0654296875	66.2467803955078
783.377380371094	66.1709518432617
784.688903808594	66.099723815918
786	65.9869079589844
787.310668945313	65.9231719970703
788.620971679688	65.7575225830078
789.930786132813	65.7625427246094
791.240234375	65.528450012207
792.549255371094	65.462516784668
793.857788085938	65.3532791137695
795.166015625	65.1952285766602
796.473754882813	65.2347106933594
797.781066894531	65.0066528320313
799.088012695313	65.0541839599609
800.39453125	64.8502502441406
801.700622558594	64.8852233886719
803.006286621094	64.7731018066406
804.311584472656	64.6402130126953
805.616394042969	64.5310134887695
806.920837402344	64.494514465332
808.224853515625	64.3970031738281
809.528503417969	64.2655410766602
810.831665039063	64.2426605224609
812.134460449219	64.2251281738281
813.436828613281	64.0449066162109
814.73876953125	63.9701957702637
816.040344238281	63.8562240600586
817.341430664063	63.7928199768066
818.642150878906	63.6827011108398
819.942504882813	63.6292572021484
821.242370605469	63.5514106750488
822.541870117188	63.371753692627
823.840942382813	63.4213447570801
825.139587402344	63.3338508605957
826.437866210938	63.2211875915527
827.735656738281	63.0733032226563
829.033081054688	62.9412422180176
830.330139160156	62.9381141662598
831.626770019531	62.7572937011719
832.922973632813	62.6973876953125
834.21875	62.6878280639648
835.514099121094	62.5995483398438
836.80908203125	62.4260711669922
838.103637695313	62.3378372192383
839.397827148438	62.2991943359375
840.691589355469	62.3314819335938
841.984924316406	62.151237487793
843.27783203125	62.1069259643555
844.570373535156	62.0062217712402
845.862487792969	61.787166595459
847.154235839844	61.5492630004883
848.445556640625	61.4842681884766
849.736450195313	61.3211326599121
851.026916503906	61.2756195068359
852.317016601563	61.064697265625
853.606689453125	60.9700622558594
854.89599609375	60.7870063781738
856.184875488281	60.5151824951172
857.473327636719	60.4087905883789
858.761413574219	60.2542190551758
860.049072265625	60.1562538146973
861.336303710938	59.9519805908203
862.623168945313	59.8481674194336
863.909606933594	59.7874336242676
865.195678710938	59.6628761291504
866.481323242188	59.5690307617188
867.766540527344	59.2212066650391
869.051391601563	59.1712265014648
870.335815429688	58.9665565490723
871.619873046875	58.6906394958496
872.903503417969	58.4631614685059
874.186706542969	58.4239311218262
875.469543457031	58.1012306213379
876.752014160156	57.8044624328613
878.033996582031	57.7051010131836
879.315612792969	57.5842208862305
880.596862792969	57.2829627990723
881.877685546875	57.1061363220215
883.158081054688	56.8807373046875
884.438110351563	56.6923294067383
885.7177734375	56.4043083190918
886.996948242188	56.269847869873
888.275817871094	56.0742721557617
889.55419921875	56.0257568359375
890.832275390625	55.6938400268555
892.10986328125	55.5076560974121
893.387084960938	55.4117660522461
894.663940429688	55.2122917175293
895.940368652344	54.904468536377
897.216369628906	54.7295989990234
898.492004394531	54.4406814575195
899.767272949219	54.3460350036621
901.042114257813	54.1140937805176
902.316528320313	53.9336051940918
903.590576171875	53.6228637695313
904.8642578125	53.3877487182617
906.137512207031	53.1094245910645
907.410339355469	53.1076583862305
908.682800292969	52.8434677124023
909.954833984375	52.6474723815918
911.226501464844	52.4069366455078
912.497802734375	52.289249420166
913.768676757813	51.9508743286133
915.039123535156	52.0546989440918
916.309204101563	51.6668510437012
917.578918457031	51.4888801574707
918.848205566406	51.3404350280762
920.117126464844	51.0090179443359
921.385620117188	50.9647636413574
922.653747558594	50.7807693481445
923.921447753906	50.5040550231934
925.188781738281	50.4078674316406
926.455688476563	50.1631851196289
927.722229003906	50.0561828613281
928.988342285156	49.800106048584
930.254089355469	49.7611122131348
931.519470214844	49.5033531188965
932.784423828125	49.4824867248535
934.049011230469	49.1914367675781
935.313171386719	49.1329040527344
936.576965332031	49.0439109802246
937.84033203125	48.9846343994141
939.103332519531	48.7027854919434
940.365966796875	48.5616798400879
941.628173828125	48.5976486206055
942.890014648438	48.5093078613281
944.151428222656	48.2968406677246
945.412475585938	48.2090950012207
946.673095703125	48.0562477111816
947.933349609375	48.1052398681641
949.193237304688	47.9404220581055
950.452697753906	47.9643135070801
951.711791992188	47.8840713500977
952.970520019531	47.5846939086914
954.228820800781	47.6267013549805
955.486755371094	47.6609306335449
956.744262695313	47.5394248962402
958.001403808594	47.5727348327637
959.258117675781	47.4523963928223
960.514526367188	47.3954734802246
961.770446777344	47.2881202697754
963.026062011719	47.2820625305176
964.28125	47.1937675476074
965.536010742188	47.1881217956543
966.790466308594	47.1307067871094
968.044494628906	47.127368927002
969.298095703125	46.9997215270996
970.551391601563	47.0428733825684
971.80419921875	46.9095344543457
973.056701660156	46.8860816955566
974.308776855469	46.9039459228516
975.560485839844	46.7466583251953
976.811767578125	46.8268089294434
978.062683105469	46.6996383666992
979.313232421875	46.660831451416
980.563415527344	46.5780448913574
981.813171386719	46.5512542724609
983.0625	46.425838470459
984.3115234375	46.6123352050781
985.560119628906	46.4903755187988
986.808349609375	46.4255523681641
988.05615234375	46.4287185668945
989.303588867188	46.3694458007813
990.550659179688	46.3846397399902
991.797302246094	46.2130508422852
993.043579101563	46.2294120788574
994.289489746094	46.1460189819336
995.535034179688	46.1698303222656
996.780151367188	46.0757865905762
998.02490234375	46.0371704101563
999.269226074219	46.0463676452637
1000.51318359375	45.9262809753418
1001.75677490234	45.8385696411133
1003	45.861328125
1004.24279785156	45.717472076416
1005.48522949219	45.7029228210449
1006.72729492188	45.7165832519531
1007.96893310547	45.6906433105469
1009.21026611328	45.6462440490723
1010.45111083984	45.7056465148926
1011.69165039063	45.5702323913574
1012.93176269531	45.5578651428223
1014.17150878906	45.4881896972656
1015.41088867188	45.4844169616699
1016.64984130859	45.5690383911133
1017.88842773438	45.5251045227051
1019.12664794922	45.394344329834
1020.36450195313	45.4167098999023
1021.60192871094	45.3627319335938
1022.83898925781	45.2121849060059
1024.07568359375	45.2488899230957
1025.31201171875	45.2002754211426
1026.5478515625	45.1156692504883
1027.78344726563	45.1790885925293
1029.0185546875	45.1305046081543
1030.25329589844	44.9931716918945
1031.48767089844	45.0046234130859
1032.7216796875	45.038948059082
1033.95532226563	45.0208969116211
1035.18859863281	45.0133399963379
1036.42138671875	45.0124664306641
1037.65393066406	45.020565032959
1038.88598632813	45.0324745178223
1040.11767578125	45.0579376220703
1041.34899902344	45.0062484741211
1042.57995605469	45.1001358032227
1043.810546875	45.1709861755371
1045.04077148438	45.0467414855957
1046.2705078125	45.234806060791
1047.5	45.1370697021484
1048.72900390625	45.16015625
1049.95764160156	45.1567726135254
1051.18591308594	45.1288185119629
1052.41381835938	45.1492767333984
1053.64135742188	45.1099166870117
1054.86853027344	45.2220687866211
1056.09521484375	45.2191352844238
1057.32165527344	45.1601905822754
1058.54760742188	45.1824378967285
1059.77331542969	45.182788848877
1060.99853515625	45.2428092956543
1062.22338867188	45.1860046386719
1063.44787597656	45.0970001220703
1064.671875	45.1400985717773
1065.89562988281	45.0617980957031
1067.11901855469	44.9312705993652
1068.34191894531	44.9069328308105
1069.56457519531	44.9474182128906
1070.78674316406	44.7879486083984
1072.00854492188	44.8032989501953
1073.22998046875	44.7605133056641
1074.45104980469	44.6544532775879
1075.67175292969	44.635139465332
1076.89208984375	44.5069732666016
1078.11193847656	44.4712944030762
1079.33154296875	44.3465843200684
1080.55065917969	44.3923377990723
1081.76940917969	44.3254165649414
1082.98791503906	44.1782264709473
1084.20593261719	44.1254425048828
1085.42358398438	44.0436782836914
1086.64086914063	44.0340003967285
1087.85766601563	44.0010757446289
1089.07421875	43.8241691589355
1090.29040527344	43.806526184082
1091.50610351563	43.882152557373
1092.72155761719	43.8193359375
1093.9365234375	43.8843193054199
1095.15112304688	43.8766441345215
1096.36535644531	43.912670135498
1097.57922363281	43.8954887390137
1098.79272460938	44.0130004882813
1100.005859375	43.9441452026367
1101.21862792969	43.9510459899902
1102.43090820313	44.1065864562988
1103.64294433594	44.0574188232422
1104.8544921875	44.0418510437012
1106.06579589844	44.1329612731934
1107.27661132813	43.9376640319824
1108.48706054688	44.0223197937012
1109.69714355469	44.1291313171387
1110.90686035156	44.2695388793945
1112.1162109375	44.0801963806152
1113.3251953125	44.1395416259766
1114.53369140625	44.2323036193848
1115.74194335938	44.2661094665527
1116.94982910156	44.3300819396973
1118.1572265625	44.2969245910645
1119.3642578125	44.3231468200684
1120.57104492188	44.4511260986328
1121.77734375	44.406364440918
1122.98327636719	44.3711624145508
1124.18884277344	44.4854583740234
1125.39404296875	44.4667053222656
1126.59875488281	44.435546875
1127.80322265625	44.544750213623
1129.00732421875	44.5050392150879
1130.2109375	44.4418411254883
1131.41430664063	44.3419876098633
1132.6171875	44.2853088378906
1133.81970214844	44.2908935546875
1135.02197265625	44.1811370849609
1136.22375488281	44.103084564209
1137.42517089844	43.9843597412109
1138.62622070313	44.0320167541504
1139.82690429688	43.8833084106445
1141.02709960938	43.815990447998
1142.22705078125	43.7905197143555
1143.42663574219	43.781867980957
1144.62573242188	43.7073211669922
1145.82458496094	43.6528396606445
1147.02294921875	43.6858863830566
1148.22094726563	43.6625747680664
1149.41857910156	43.6398544311523
1150.61584472656	43.6416053771973
1151.81274414063	43.601318359375
1153.00927734375	43.4501876831055
1154.20544433594	43.5993423461914
1155.40124511719	43.5961761474609
1156.5966796875	43.5947456359863
1157.79162597656	43.5807151794434
1158.986328125	43.5735816955566
1160.18054199219	43.5731468200684
1161.37438964844	43.4914703369141
1162.56799316406	43.4367637634277
1163.76110839844	43.4275703430176
1164.95385742188	43.4449691772461
1166.14624023438	43.421085357666
1167.33825683594	43.331226348877
1168.52990722656	43.2815399169922
1169.72119140625	43.2771911621094
1170.91198730469	43.2919769287109
1172.1025390625	43.2953186035156
1173.29260253906	43.4191856384277
1174.482421875	43.215934753418
1175.67175292969	43.3708305358887
1176.86071777344	43.3623695373535
1178.04943847656	43.3650131225586
1179.23767089844	43.4497604370117
1180.42553710938	43.4822959899902
1181.61303710938	43.4633712768555
1182.80017089844	43.5608139038086
1183.98681640625	43.4835395812988
1185.17321777344	43.459285736084
1186.35925292969	43.5638732910156
1187.54479980469	43.5930671691895
1188.73010253906	43.4735221862793
1189.91491699219	43.5312728881836
1191.09936523438	43.6022491455078
1192.28356933594	43.6619567871094
1193.46728515625	43.5579643249512
1194.65063476563	43.7467727661133
1195.83361816406	43.6064071655273
1197.01623535156	43.6460762023926
1198.19836425781	43.7765579223633
1199.38024902344	43.898063659668
1200.56176757813	43.8500671386719
1201.74279785156	44.0170249938965
1202.92358398438	43.9972229003906
1204.10388183594	44.1004333496094
1205.28393554688	44.0768356323242
1206.46350097656	44.181827545166
1207.64270019531	44.0816040039063
1208.82153320313	44.1573143005371
1210	44.2729148864746
1211.17810058594	44.2009086608887
1212.35583496094	44.2207069396973
1213.53308105469	44.4142150878906
1214.71008300781	44.2032432556152
1215.88671875	44.1398963928223
1217.06286621094	44.2086563110352
1218.23864746094	44.2227897644043
1219.41418457031	44.2547798156738
1220.58923339844	44.2678031921387
1221.76391601563	44.3042449951172
1222.93823242188	44.3276557922363
1224.11218261719	44.2960357666016
1225.28576660156	44.3630332946777
1226.458984375	44.3320198059082
1227.6318359375	44.3186645507813
1228.80419921875	44.3419723510742
1229.97631835938	44.3541679382324
1231.14794921875	44.3437385559082
1232.31921386719	44.4411735534668
1233.490234375	44.2774314880371
1234.66076660156	44.4278831481934
1235.83093261719	44.420783996582
1237.00073242188	44.3163642883301
1238.17016601563	44.4110374450684
1239.33923339844	44.4214477539063
1240.5078125	44.4174766540527
1241.67614746094	44.3418922424316
1242.84411621094	44.3556137084961
1244.01159667969	44.247013092041
1245.1787109375	44.2893714904785
1246.34558105469	44.1882705688477
1247.51196289063	44.1255836486816
1248.67797851563	44.0387115478516
1249.84362792969	44.0108070373535
1251.00891113281	44.0444068908691
1252.173828125	43.8847122192383
1253.33825683594	43.9414024353027
1254.50244140625	43.9815864562988
1255.66625976563	43.9099159240723
1256.82958984375	43.8332672119141
1257.99255371094	43.8681144714355
1259.1552734375	43.8685760498047
1260.31750488281	43.8663482666016
1261.47937011719	43.8137626647949
1262.64086914063	43.8375282287598
1263.80200195313	43.8124580383301
1264.96276855469	43.8245239257813
1266.123046875	43.7864074707031
1267.28308105469	43.6878929138184
1268.44262695313	43.5422515869141
1269.60192871094	43.6136131286621
1270.7607421875	43.5203018188477
1271.91918945313	43.3425178527832
1273.07727050781	43.4628105163574
1274.23498535156	43.2786750793457
1275.39233398438	43.2409896850586
1276.54931640625	43.2167854309082
1277.70581054688	43.1103935241699
1278.86206054688	43.1522521972656
1280.01794433594	43.1001586914063
1281.17333984375	43.0546226501465
1282.32836914063	43.0221862792969
1283.48303222656	42.9423904418945
1284.63732910156	42.9116973876953
1285.79125976563	42.9108772277832
1286.94482421875	42.9906005859375
1288.09802246094	42.8580474853516
1289.25073242188	42.8010139465332
1290.40319824219	42.971736907959
1291.55517578125	42.9093399047852
1292.70690917969	42.8494338989258
1293.85815429688	42.8645248413086
1295.00903320313	42.7774620056152
1296.15954589844	42.7501678466797
1297.30969238281	42.724609375
1298.45935058594	42.6327362060547
1299.60876464844	42.6849060058594
1300.7578125	42.4867820739746
1301.90637207031	42.6072616577148
1303.05456542969	42.4878196716309
1304.20239257813	42.551830291748
1305.34985351563	42.4161834716797
1306.49694824219	42.4553375244141
1307.64367675781	42.4150123596191
1308.7900390625	42.3964996337891
1309.93591308594	42.4459381103516
1311.08154296875	42.3498649597168
1312.22668457031	42.3705635070801
1313.37145996094	42.4183235168457
1314.51599121094	42.4641723632813
1315.66003417969	42.4990425109863
1316.80358886719	42.386775970459
1317.94689941406	42.4425354003906
1319.08984375	42.4780349731445
1320.23229980469	42.4134902954102
1321.37451171875	42.4407272338867
1322.51623535156	42.3951263427734
1323.65759277344	42.367317199707
1324.79858398438	42.2614479064941
1325.93920898438	42.2875747680664
1327.07934570313	42.2427749633789
1328.21923828125	42.2063064575195
1329.35864257813	42.2452354431152
1330.49780273438	42.250545501709
1331.63647460938	42.1893501281738
1332.77478027344	42.1627769470215
1333.91271972656	42.0192070007324
1335.05029296875	42.062858581543
1336.18737792969	42.0330276489258
1337.32421875	41.9279289245605
1338.46057128906	41.9346733093262
1339.5966796875	41.980712890625
1340.73229980469	41.8471832275391
1341.86755371094	41.9131889343262
1343.00231933594	41.9281234741211
1344.13684082031	41.8600273132324
1345.27099609375	41.9100303649902
1346.40466308594	41.9081687927246
1347.53796386719	41.8917961120605
1348.6708984375	41.9259796142578
1349.80346679688	41.9131278991699
1350.93566894531	41.7904434204102
1352.06750488281	41.8169212341309
1353.19885253906	41.8577728271484
1354.32995605469	41.8736343383789
1355.46057128906	41.792236328125
1356.5908203125	41.7067527770996
1357.720703125	41.7912788391113
1358.85021972656	41.5679779052734
1359.97924804688	41.6063842773438
1361.10803222656	41.6081771850586
1362.236328125	41.5506324768066
1363.3642578125	41.4965782165527
1364.49182128906	41.4991760253906
1365.61901855469	41.3859634399414
1366.74584960938	41.3682060241699
1367.87231445313	41.3355178833008
1368.99829101563	41.2374305725098
1370.12390136719	41.329158782959
1371.24914550781	41.2842674255371
1372.3740234375	41.3325691223145
1373.49853515625	41.3108062744141
1374.62255859375	41.267879486084
1375.74633789063	41.2556419372559
1376.86962890625	41.3327713012695
1377.99255371094	41.317268371582
1379.11511230469	41.1793899536133
1380.2373046875	41.1749687194824
1381.35900878906	41.1682357788086
1382.48034667969	41.1168098449707
1383.60144042969	41.1351699829102
1384.72204589844	41.0664596557617
1385.84228515625	40.9645080566406
1386.96203613281	41.0880889892578
1388.08154296875	41.0186157226563
1389.20056152344	41.0405464172363
1390.31921386719	40.9296531677246
1391.4375	40.7773056030273
1392.55541992188	40.8264999389648
1393.6728515625	40.7103271484375
1394.7900390625	40.7301712036133
1395.90673828125	40.6560211181641
1397.02307128906	40.662654876709
1398.13903808594	40.6151885986328
1399.25463867188	40.6383972167969
1400.36975097656	40.5165557861328
1401.48449707031	40.5666618347168
1402.59899902344	40.6054992675781
1403.712890625	40.4840431213379
1404.82653808594	40.6542205810547
1405.93981933594	40.6317520141602
1407.05261230469	40.5681648254395
1408.1650390625	40.487434387207
1409.27709960938	40.5170249938965
1410.38879394531	40.6877861022949
1411.5	40.5205116271973
1412.61096191406	40.5181770324707
1413.72143554688	40.5523223876953
1414.83154296875	40.5519866943359
1415.94116210938	40.4387016296387
1417.05053710938	40.42333984375
1418.15942382813	40.3564872741699
1419.26794433594	40.4599914550781
1420.37609863281	40.3488388061523
1421.48388671875	40.3149833679199
1422.59118652344	40.3313026428223
1423.6982421875	40.3484230041504
1424.80480957031	40.1677322387695
1425.91088867188	40.1899375915527
1427.01672363281	40.1768188476563
1428.1220703125	40.1152534484863
1429.22717285156	40.0816268920898
1430.33166503906	40.0722312927246
1431.43591308594	40.1193389892578
1432.53979492188	40.1594352722168
1433.64318847656	40.15771484375
1434.74621582031	40.2052917480469
1435.84887695313	40.1474914550781
1436.95104980469	40.0773658752441
1438.05297851563	40.1588325500488
1439.15441894531	40.1788940429688
1440.25549316406	40.2144470214844
1441.35620117188	40.166072845459
1442.45642089844	40.1728858947754
1443.55627441406	40.1094589233398
1444.65576171875	40.1207962036133
1445.7548828125	39.9506530761719
1446.853515625	39.9680709838867
1447.95190429688	39.9114799499512
1449.0498046875	39.8509788513184
1450.14721679688	39.8504180908203
1451.24438476563	39.7660026550293
1452.34106445313	39.7476234436035
1453.43737792969	39.6920127868652
1454.53332519531	39.7781257629395
1455.62890625	39.7895889282227
1456.72399902344	39.6600799560547
1457.81872558594	39.7423515319824
1458.9130859375	39.8134803771973
1460.00695800781	39.8510932922363
1461.10046386719	39.9148406982422
1462.19360351563	39.9063987731934
1463.28637695313	39.8701019287109
1464.37878417969	39.9040832519531
1465.470703125	39.9082374572754
1466.56225585938	39.8539047241211
1467.65344238281	39.8655586242676
1468.744140625	39.7562408447266
1469.83447265625	39.7879409790039
1470.92443847656	39.8188896179199
1472.01403808594	39.5395927429199
1473.10314941406	39.7316818237305
1474.19189453125	39.5268020629883
1475.2802734375	39.4182205200195
1476.3681640625	39.4230499267578
1477.45581054688	39.3400001525879
1478.54296875	39.2958717346191
1479.62963867188	39.3076171875
1480.71606445313	39.3677787780762
1481.80200195313	39.1733551025391
1482.88757324219	39.2862777709961
1483.97265625	39.330753326416
1485.05737304688	39.4492797851563
1486.14172363281	39.3705749511719
1487.22570800781	39.3958320617676
1488.30932617188	39.4425811767578
1489.39245605469	39.41943359375
1490.47509765625	39.5349769592285
1491.55749511719	39.5268363952637
1492.63940429688	39.5719184875488
1493.72094726563	39.5052719116211
1494.80212402344	39.6720237731934
1495.8828125	39.6194038391113
1496.96313476563	39.5815620422363
1498.04309082031	39.5638465881348
1499.12255859375	39.5717811584473
1500.20166015625	39.5148277282715
1501.28039550781	39.6015167236328
1502.35864257813	39.5507049560547
1503.4365234375	39.4994735717773
1504.51403808594	39.5260429382324
1505.59118652344	39.5940818786621
1506.66784667969	39.6268196105957
1507.744140625	39.6670875549316
1508.81994628906	39.6548347473145
1509.89538574219	39.6637344360352
1510.97045898438	39.7483329772949
1512.04516601563	39.9051170349121
1513.11938476563	39.9071884155273
1514.19323730469	39.9919166564941
1515.26672363281	40.18603515625
1516.33972167969	40.2010536193848
1517.41235351563	40.2912521362305
1518.48449707031	40.3894157409668
1519.55639648438	40.4773368835449
1520.62768554688	40.4934616088867
1521.69873046875	40.5800704956055
1522.76928710938	40.4843940734863
1523.83947753906	40.5960121154785
1524.90930175781	40.6658935546875
1525.97863769531	40.7514610290527
1527.04760742188	40.6776008605957
1528.11608886719	40.7188415527344
1529.18420410156	40.7741851806641
1530.251953125	40.797061920166
1531.31921386719	40.8768539428711
1532.38610839844	40.9156494140625
1533.45263671875	41.0042533874512
1534.51867675781	41.0790023803711
1535.58435058594	41.266487121582
1536.64965820313	41.2732925415039
1537.71447753906	41.4182319641113
1538.77893066406	41.552318572998
1539.84301757813	41.6308937072754
1540.90661621094	41.8469009399414
1541.9697265625	42.0612182617188
1543.03259277344	41.9818572998047
1544.09497070313	42.1923370361328
1545.15686035156	42.389778137207
1546.21850585938	42.5968589782715
1547.27966308594	42.7026443481445
1548.34033203125	42.8224029541016
1549.40063476563	43.0921516418457
1550.46057128906	43.1090354919434
1551.52001953125	43.2419128417969
1552.5791015625	43.3161697387695
1553.63781738281	43.4815902709961
1554.69604492188	43.6144485473633
1555.75378417969	43.5234451293945
1556.81127929688	43.5220069885254
1557.86828613281	43.7210998535156
1558.9248046875	43.8234901428223
1559.98095703125	43.9661827087402
1561.03674316406	43.992790222168
1562.09204101563	44.218090057373
1563.14697265625	44.3410377502441
1564.20153808594	44.5170822143555
1565.25561523438	44.6619033813477
1566.30932617188	44.9788970947266
1567.36254882813	45.1286735534668
1568.41540527344	45.3351898193359
1569.4677734375	45.5224342346191
1570.51977539063	45.9305000305176
1571.57141113281	46.0944023132324
1572.62255859375	46.3769760131836
1573.67333984375	46.5011291503906
1574.7236328125	46.7921104431152
1575.77355957031	46.9274063110352
1576.82299804688	47.2395896911621
1577.8720703125	47.3446884155273
1578.92077636719	47.5579681396484
1579.96899414063	47.6993713378906
1581.01684570313	47.9562301635742
1582.06420898438	48.1168022155762
1583.11120605469	48.4318809509277
1584.15771484375	48.4930076599121
1585.20385742188	48.7616729736328
1586.24951171875	49.0186805725098
1587.29479980469	49.1835021972656
1588.33972167969	49.4541168212891
1589.38415527344	49.5083808898926
1590.42810058594	49.8134613037109
1591.47180175781	50.1593437194824
1592.51489257813	50.5568733215332
1593.55773925781	50.768798828125
1594.59997558594	51.1273422241211
1595.64196777344	51.5963325500488
1596.68334960938	51.9040870666504
1597.72448730469	52.2416687011719
1598.76513671875	52.6757049560547
1599.80529785156	53.0332717895508
1600.84509277344	53.2611618041992
1601.88452148438	53.7958679199219
1602.92346191406	54.0212287902832
1603.9619140625	54.4119529724121
1605	54.734977722168
1606.03771972656	55.0874786376953
1607.07495117188	55.3714218139648
1608.11169433594	55.668155670166
1609.14807128906	56.1113739013672
1610.18408203125	56.2775344848633
1611.21960449219	56.5366821289063
1612.25463867188	56.6921768188477
1613.28930664063	57.1869354248047
1614.32360839844	57.1690101623535
1615.357421875	57.6878623962402
1616.39074707031	57.820255279541
1617.42370605469	58.1757926940918
1618.45629882813	58.5129852294922
1619.48840332031	58.6934204101563
1620.52001953125	58.9019470214844
1621.55126953125	59.0781440734863
1622.58215332031	59.432201385498
1623.61254882813	59.5787887573242
1624.64245605469	59.9835586547852
1625.67199707031	60.2695159912109
1626.70104980469	60.4253044128418
1627.72973632813	60.6239624023438
1628.75793457031	60.8186798095703
1629.78576660156	61.1091728210449
1630.81311035156	61.3178482055664
1631.84008789063	61.310173034668
1632.86657714844	61.5050811767578
1633.89270019531	61.7310180664063
1634.91833496094	61.5895080566406
1635.94348144531	61.8701667785645
1636.96826171875	61.7674903869629
1637.99255371094	61.8550491333008
1639.01647949219	61.756420135498
1640.03991699219	61.5835342407227
1641.06298828125	61.6266632080078
1642.08557128906	61.3828964233398
1643.10778808594	61.4151229858398
1644.12951660156	61.0969429016113
1645.15075683594	60.9718360900879
1646.17163085938	60.7419700622559
1647.19213867188	60.5843505859375
1648.21203613281	60.2883071899414
1649.23156738281	60.1277275085449
1650.25073242188	59.8418273925781
1651.26940917969	59.4848556518555
1652.28759765625	59.1062431335449
1653.30541992188	59.0648345947266
1654.32275390625	58.7608871459961
1655.33972167969	58.3259353637695
1656.35620117188	57.9900665283203
1657.37231445313	57.709285736084
1658.38793945313	57.4586601257324
1659.40307617188	57.1949424743652
1660.41772460938	56.9634437561035
1661.43212890625	56.6450843811035
1662.44592285156	56.2735481262207
1663.45935058594	56.2064094543457
1664.47229003906	55.7596282958984
1665.48486328125	55.6006507873535
1666.49694824219	55.1348495483398
1667.50854492188	54.8662376403809
1668.51977539063	54.5798187255859
1669.53051757813	54.1780700683594
1670.54089355469	53.8643188476563
1671.55078125	53.6532859802246
1672.56018066406	53.1172752380371
1673.56909179688	52.7786827087402
1674.57763671875	52.2206497192383
1675.58581542969	51.8854179382324
1676.59350585938	51.2274742126465
1677.60070800781	50.9583549499512
1678.607421875	50.441104888916
1679.61376953125	49.9358673095703
1680.61962890625	49.5667381286621
1681.62512207031	49.2325630187988
1682.63012695313	48.504810333252
1683.63464355469	48.0242691040039
1684.638671875	47.6679000854492
1685.64233398438	47.0180015563965
1686.64562988281	46.7195091247559
1687.64831542969	46.4098587036133
1688.65063476563	45.7981147766113
1689.65246582031	45.2770881652832
1690.65393066406	44.8922843933105
1691.65490722656	44.6499061584473
1692.65539550781	44.2330780029297
1693.65551757813	43.7788200378418
1694.65502929688	43.4580421447754
1695.654296875	43.0560417175293
1696.65295410156	42.7999153137207
1697.65124511719	42.3734283447266
1698.64904785156	42.015811920166
1699.646484375	41.753360748291
1700.64331054688	41.3466606140137
1701.63977050781	41.0416946411133
1702.63586425781	40.6379356384277
1703.63134765625	40.3000755310059
1704.62646484375	39.923469543457
1705.62121582031	39.5198173522949
1706.61535644531	39.1570434570313
1707.60913085938	38.794734954834
1708.60241699219	38.3661003112793
1709.59521484375	38.018856048584
1710.58764648438	37.6679649353027
1711.57958984375	37.3701629638672
1712.57104492188	37.038501739502
1713.56213378906	36.5534591674805
1714.552734375	36.2844123840332
1715.54284667969	35.8996086120605
1716.53247070313	35.4724311828613
1717.52160644531	35.1733169555664
1718.51037597656	34.9337882995605
1719.49865722656	34.4576873779297
1720.48657226563	34.2368392944336
1721.47387695313	33.8236312866211
1722.46081542969	33.5573997497559
1723.447265625	33.27001953125
1724.43334960938	33.0903663635254
1725.41882324219	32.8015098571777
1726.40393066406	32.5636940002441
1727.38854980469	32.2496223449707
1728.37268066406	31.9343585968018
1729.3564453125	31.8120250701904
1730.33972167969	31.4816513061523
1731.32250976563	31.3882884979248
1732.30480957031	31.0733699798584
1733.28674316406	30.8380928039551
1734.26806640625	30.7184810638428
1735.2490234375	30.5214767456055
1736.2294921875	30.4120845794678
1737.20959472656	30.2130641937256
1738.18908691406	30.0820369720459
1739.16821289063	29.8756046295166
1740.14685058594	29.5850124359131
1741.125	29.4465084075928
1742.10266113281	29.3636646270752
1743.07995605469	29.1374053955078
1744.05676269531	29.013011932373
1745.03308105469	28.7735061645508
1746.00891113281	28.6622371673584
1746.98425292969	28.3750381469727
1747.95910644531	28.2208938598633
1748.93359375	28.0594234466553
1749.90759277344	27.9645042419434
1750.88110351563	27.6550617218018
1751.85412597656	27.522632598877
1752.82678222656	27.282320022583
1753.798828125	27.129581451416
1754.7705078125	26.93332862854
1755.74169921875	26.6486206054688
1756.71240234375	26.494384765625
1757.6826171875	26.4255657196045
1758.65246582031	26.2897129058838
1759.62170410156	26.1026153564453
1760.59057617188	25.861909866333
1761.55895996094	25.7791423797607
1762.52673339844	25.5986499786377
1763.49426269531	25.4953765869141
1764.46118164063	25.4870777130127
1765.42761230469	25.2797145843506
1766.39367675781	25.0684909820557
1767.35913085938	24.9825172424316
1768.32421875	24.9720191955566
1769.28881835938	24.8267250061035
1770.2529296875	24.6917991638184
1771.21655273438	24.658483505249
1772.17980957031	24.5420379638672
1773.14245605469	24.5068016052246
1774.10461425781	24.4715576171875
1775.06640625	24.3919849395752
1776.02770996094	24.2837429046631
1776.98852539063	24.1555805206299
1777.94873046875	24.0944995880127
1778.90856933594	24.016658782959
1779.86804199219	23.9678745269775
1780.82690429688	23.7624778747559
1781.78527832031	23.6329975128174
1782.7431640625	23.499885559082
1783.70068359375	23.3744659423828
1784.65771484375	23.2303352355957
1785.61413574219	23.2504787445068
1786.57019042969	22.9829540252686
1787.52575683594	22.988582611084
1788.48083496094	22.7802238464355
1789.43530273438	22.7260112762451
1790.38940429688	22.5611419677734
1791.34301757813	22.4258041381836
1792.29626464844	22.3208446502686
1793.24890136719	22.2765598297119
1794.20104980469	22.101541519165
1795.15270996094	22.134952545166
1796.10400390625	21.9171257019043
1797.0546875	21.8443088531494
1798.0048828125	21.832462310791
1798.95471191406	21.7545509338379
1799.90393066406	21.6808013916016
1800.85278320313	21.5735473632813
1801.80102539063	21.5704898834229
1802.74890136719	21.4915943145752
1803.6962890625	21.4417457580566
1804.64306640625	21.484203338623
1805.58947753906	21.4379177093506
1806.53540039063	21.3833885192871
1807.48071289063	21.3634376525879
1808.42565917969	21.3280735015869
1809.3701171875	21.1901092529297
1810.31396484375	21.2720832824707
1811.25744628906	21.1995162963867
1812.20043945313	21.1273288726807
1813.14294433594	21.119779586792
1814.08483886719	21.1006031036377
1815.0263671875	21.0279235839844
1815.96740722656	20.8801288604736
1816.90783691406	20.8957920074463
1817.84790039063	20.8475589752197
1818.78747558594	20.704475402832
1819.72644042969	20.7817401885986
1820.6650390625	20.7245559692383
1821.60314941406	20.60400390625
1822.54064941406	20.5617961883545
1823.47778320313	20.3866539001465
1824.41430664063	20.3195667266846
1825.35034179688	20.21702003479
1826.28601074219	20.2111721038818
1827.22106933594	20.1369895935059
1828.15563964844	20.0636157989502
1829.08984375	20.0239658355713
1830.0234375	19.887659072876
1830.95654296875	19.8810977935791
1831.88916015625	19.8726253509521
1832.8212890625	19.7827281951904
1833.7529296875	19.7659358978271
1834.68408203125	19.7217063903809
1835.61474609375	19.6497898101807
1836.54479980469	19.6459503173828
1837.47448730469	19.6697864532471
1838.40356445313	19.7025947570801
1839.33227539063	19.5995063781738
1840.26037597656	19.6237964630127
1841.18811035156	19.6440563201904
1842.115234375	19.6430110931396
1843.04187011719	19.6285381317139
1843.96801757813	19.6076526641846
1844.89367675781	19.6377735137939
1845.81872558594	19.5558395385742
1846.74340820313	19.5883197784424
1847.66760253906	19.592414855957
1848.59118652344	19.4843482971191
1849.51428222656	19.5854587554932
1850.43701171875	19.4965763092041
1851.35913085938	19.3755664825439
1852.28076171875	19.4095821380615
1853.20190429688	19.3614501953125
1854.12243652344	19.22190284729
1855.04260253906	19.2238025665283
1855.96215820313	19.1805191040039
1856.88122558594	19.0883636474609
1857.79992675781	19.0630226135254
1858.71801757813	18.947639465332
1859.63549804688	18.8853702545166
1860.55261230469	18.8914928436279
1861.46923828125	18.7585887908936
1862.38525390625	18.7631816864014
1863.30078125	18.7154006958008
1864.2158203125	18.6768321990967
1865.13037109375	18.6880779266357
1866.04443359375	18.6873092651367
1866.95788574219	18.6592407226563
1867.87084960938	18.7001838684082
1868.78332519531	18.6323204040527
1869.6953125	18.6489772796631
1870.60681152344	18.6254062652588
1871.51782226563	18.6801815032959
1872.42822265625	18.67578125
1873.33813476563	18.7790832519531
1874.24755859375	18.6546955108643
1875.15649414063	18.7679824829102
1876.06481933594	18.6969966888428
1876.97277832031	18.7148303985596
1877.88012695313	18.789852142334
1878.78698730469	18.6873188018799
1879.69323730469	18.6982707977295
1880.59912109375	18.6740398406982
1881.50439453125	18.643533706665
1882.4091796875	18.6253261566162
1883.3134765625	18.54616355896
1884.21716308594	18.4790630340576
1885.12048339844	18.4184112548828
1886.02319335938	18.4544372558594
1886.92541503906	18.3957023620605
1887.82702636719	18.3678874969482
1888.72814941406	18.3054141998291
1889.62878417969	18.2825469970703
1890.52893066406	18.2837219238281
1891.42858886719	18.1587505340576
1892.32763671875	18.141902923584
1893.22619628906	18.0814533233643
1894.12426757813	18.0888767242432
1895.02172851563	17.9819374084473
1895.91870117188	17.9535217285156
1896.81518554688	18.0037078857422
1897.71118164063	17.9057769775391
1898.60656738281	17.8612461090088
1899.50146484375	17.8036479949951
1900.39587402344	17.8327751159668
1901.28967285156	17.7385997772217
1902.18298339844	17.8560657501221
1903.07580566406	17.8380184173584
1903.96801757813	17.7731628417969
1904.85986328125	17.8025588989258
1905.7509765625	17.8624877929688
1906.64172363281	17.8753795623779
1907.53186035156	17.9004974365234
1908.42150878906	17.9511489868164
1909.31066894531	17.8960399627686
1910.19921875	17.9521827697754
1911.08728027344	17.952054977417
1911.97473144531	18.0589179992676
1912.86181640625	17.9922103881836
1913.74816894531	18.0100269317627
1914.63415527344	17.9017467498779
1915.51953125	17.9779243469238
1916.40441894531	17.9531135559082
1917.28869628906	17.9554252624512
1918.17260742188	17.9546699523926
1919.05578613281	17.8978824615479
1919.93859863281	17.9363193511963
1920.82080078125	17.8280200958252
1921.70239257813	17.8257064819336
1922.58349609375	17.7374782562256
1923.46411132813	17.6976470947266
1924.34423828125	17.6959609985352
1925.22375488281	17.6534671783447
1926.10278320313	17.5646419525146
1926.98120117188	17.5403099060059
1927.85913085938	17.4856586456299
1928.73645019531	17.3551826477051
1929.61328125	17.3030757904053
1930.48962402344	17.3368968963623
1931.36535644531	17.3568897247314
1932.24060058594	17.2660293579102
1933.11535644531	17.3001041412354
1933.98950195313	17.2736701965332
1934.86303710938	17.2577896118164
1935.73608398438	17.2154750823975
1936.60864257813	17.183931350708
1937.48059082031	17.2762413024902
1938.35205078125	17.2971801757813
1939.22302246094	17.2089557647705
1940.09338378906	17.3031463623047
1940.96313476563	17.2941093444824
1941.83239746094	17.3058223724365
1942.701171875	17.3031921386719
1943.5693359375	17.360876083374
1944.43701171875	17.3527450561523
1945.30407714844	17.4361400604248
1946.17065429688	17.5160503387451
1947.03662109375	17.4862995147705
1947.90209960938	17.4447917938232
1948.76696777344	17.460599899292
1949.63134765625	17.5552635192871
1950.4951171875	17.5168552398682
1951.3583984375	17.5154285430908
1952.22106933594	17.5230960845947
1953.08325195313	17.5034942626953
1953.94482421875	17.4603691101074
1954.80590820313	17.3590869903564
1955.66650390625	17.4541835784912
1956.5263671875	17.4358806610107
1957.38586425781	17.3575954437256
1958.24462890625	17.3519172668457
1959.10302734375	17.3764743804932
1959.96069335938	17.2589645385742
1960.81799316406	17.2775039672852
1961.67456054688	17.2281951904297
1962.53063964844	17.1343460083008
1963.38623046875	17.0736064910889
1964.2412109375	17.1037082672119
1965.09558105469	17.0805778503418
1965.94946289063	17.0318012237549
1966.80285644531	17.0133228302002
1967.65563964844	16.9381809234619
1968.5078125	16.9852504730225
1969.35949707031	16.9970970153809
1970.21057128906	16.9477844238281
1971.06103515625	16.9589557647705
1971.91101074219	16.9752883911133
1972.76049804688	17.023588180542
1973.60925292969	17.0164775848389
1974.45764160156	17.0035572052002
1975.30529785156	17.0955486297607
1976.15246582031	17.1274147033691
1976.99914550781	17.211009979248
1977.84521484375	17.2026252746582
1978.69067382813	17.3111820220947
1979.53552246094	17.3333110809326
1980.3798828125	17.3937969207764
1981.22375488281	17.3493709564209
1982.06701660156	17.4018306732178
1982.90966796875	17.4013690948486
1983.75170898438	17.3766651153564
1984.59326171875	17.3979835510254
1985.43420410156	17.3741626739502
1986.27465820313	17.3835906982422
1987.11450195313	17.4206790924072
1987.95373535156	17.3527755737305
1988.79248046875	17.3228454589844
1989.63061523438	17.310676574707
1990.46813964844	17.2586536407471
1991.30517578125	17.3151473999023
1992.1416015625	17.3187370300293
1992.9775390625	17.2272338867188
1993.81274414063	17.066463470459
1994.6474609375	17.1428203582764
1995.48168945313	16.9934120178223
1996.31518554688	17.0666522979736
1997.14819335938	17.0390224456787
1997.98071289063	17.0177040100098
1998.8125	17.0295867919922
1999.64379882813	16.9666728973389
2000.47448730469	17.0212745666504
2001.3046875	16.9094657897949
2002.13427734375	17.0030097961426
2002.96325683594	16.9857234954834
2003.79162597656	17.0030632019043
2004.61950683594	17.007740020752
2005.44677734375	17.1646690368652
2006.2734375	17.1338291168213
2007.09948730469	17.1417369842529
2007.92504882813	17.197732925415
2008.75	17.2907562255859
2009.57434082031	17.2651443481445
2010.39819335938	17.3053646087646
2011.22131347656	17.3592376708984
2012.0439453125	17.4092884063721
2012.86608886719	17.4268779754639
2013.6875	17.4087867736816
2014.50842285156	17.4857616424561
2015.32873535156	17.5049915313721
2016.1484375	17.4438991546631
2016.96752929688	17.4968395233154
2017.7861328125	17.4901371002197
2018.60412597656	17.5458698272705
2019.42150878906	17.5344066619873
2020.23828125	17.5108470916748
2021.05444335938	17.5896949768066
2021.8701171875	17.479887008667
2022.68518066406	17.4261608123779
2023.49963378906	17.526762008667
2024.3134765625	17.4743843078613
2025.12683105469	17.4395713806152
2025.939453125	17.446569442749
2026.75158691406	17.3899993896484
2027.56311035156	17.3471183776855
2028.3740234375	17.3078689575195
2029.18432617188	17.3539791107178
2029.994140625	17.3467712402344
2030.80322265625	17.2600593566895
2031.61181640625	17.1712245941162
2032.41979980469	17.1685333251953
2033.22717285156	17.2279930114746
2034.03393554688	17.1691150665283
2034.84008789063	17.1537990570068
2035.64575195313	17.0675296783447
2036.45080566406	17.0331077575684
2037.25512695313	16.9472007751465
2038.05895996094	16.9600601196289
2038.86218261719	16.8853302001953
2039.66479492188	16.9009437561035
2040.466796875	16.9404983520508
2041.26831054688	16.9322071075439
2042.06909179688	16.9467105865479
2042.86938476563	16.9331188201904
2043.6689453125	16.898551940918
2044.46801757813	17.0084953308105
2045.26647949219	17.0350456237793
2046.06433105469	17.0180149078369
2046.86145019531	17.0342063903809
2047.65808105469	17.0125522613525
2048.4541015625	17.0162868499756
2049.24951171875	17.0962619781494
2050.04443359375	17.0903244018555
2050.83862304688	17.0924758911133
2051.63232421875	17.1339550018311
2052.42529296875	17.194896697998
2053.2177734375	17.1848278045654
2054.00952148438	17.2277774810791
2054.80078125	17.2028942108154
2055.59130859375	17.2866706848145
2056.38134765625	17.2587776184082
2057.17065429688	17.2999649047852
2057.95947265625	17.2623176574707
2058.74755859375	17.2218608856201
2059.53515625	17.2405700683594
2060.32202148438	17.2572059631348
2061.1083984375	17.1521186828613
2061.89428710938	17.0490493774414
2062.67919921875	17.0412158966064
2063.4638671875	17.0640907287598
2064.24780273438	16.9722747802734
2065.03100585938	16.9956092834473
2065.81372070313	16.8699378967285
2066.595703125	16.940071105957
2067.37719726563	16.9026031494141
2068.15795898438	16.7364349365234
2068.93823242188	16.7552947998047
2069.7177734375	16.6927547454834
2070.49682617188	16.6626148223877
2071.27514648438	16.564510345459
2072.05297851563	16.4920272827148
2072.830078125	16.5187816619873
2073.60668945313	16.4308071136475
2074.38256835938	16.3736228942871
2075.15795898438	16.2845897674561
2075.9326171875	16.2911930084229
2076.70654296875	16.2479381561279
2077.47998046875	16.2557029724121
2078.25268554688	16.1315956115723
2079.02490234375	16.1845474243164
2079.79663085938	16.1791706085205
2080.5673828125	16.1273593902588
2081.337890625	16.1531620025635
2082.107421875	16.1914215087891
2082.87670898438	16.1557579040527
2083.64501953125	16.2032108306885
2084.41284179688	16.2600975036621
2085.18017578125	16.2486305236816
2085.94677734375	16.2134094238281
2086.71264648438	16.3437557220459
2087.47802734375	16.2887763977051
2088.24267578125	16.2601203918457
2089.0068359375	16.3345928192139
2089.77026367188	16.2962760925293
2090.53295898438	16.3206176757813
2091.29516601563	16.2525596618652
2092.056640625	16.2915344238281
2092.81762695313	16.2564487457275
2093.57788085938	16.1557197570801
2094.33764648438	16.1925735473633
2095.0966796875	16.1243457794189
2095.85498046875	16.0952892303467
2096.61279296875	16.0295715332031
2097.36987304688	15.9432325363159
2098.12646484375	15.8641586303711
2098.88232421875	15.8396949768066
2099.63745117188	15.8369932174683
2100.39208984375	15.6876821517944
2101.14624023438	15.6261653900146
2101.8994140625	15.5491943359375
2102.65209960938	15.4138288497925
2103.404296875	15.4109621047974
2104.15551757813	15.3043928146362
2104.90649414063	15.280592918396
2105.65649414063	15.2570114135742
2106.40600585938	15.1550121307373
2107.15502929688	15.023946762085
2107.90307617188	15.0539665222168
2108.65063476563	14.9070606231689
2109.39770507813	14.9920291900635
2110.14404296875	14.908299446106
2110.8896484375	14.8642740249634
2111.63452148438	14.8619012832642
2112.37890625	14.9048070907593
2113.12280273438	14.9322452545166
2113.86572265625	14.9785442352295
2114.60815429688	14.9528322219849
2115.35009765625	15.0094413757324
2116.09106445313	15.0161933898926
2116.83154296875	15.0210361480713
2117.57153320313	15.0237321853638
2118.31079101563	15.0565557479858
2119.04931640625	15.0365514755249
2119.787109375	15.0141410827637
2120.5244140625	14.9651479721069
2121.26098632813	14.964714050293
2121.9970703125	14.9453659057617
2122.732421875	14.8756847381592
2123.46704101563	14.8186531066895
2124.20092773438	14.7965822219849
2124.93432617188	14.7836170196533
2125.6669921875	14.7118444442749
2126.39916992188	14.6112051010132
2127.13037109375	14.5467557907104
2127.86108398438	14.5019588470459
2128.59130859375	14.4974966049194
2129.32080078125	14.3372354507446
2130.04956054688	14.3697519302368
2130.77758789063	14.2391500473022
2131.50512695313	14.1662187576294
2132.23193359375	14.185938835144
2132.9580078125	14.0406608581543
2133.68334960938	13.9926328659058
2134.408203125	13.9616813659668
2135.13232421875	13.851354598999
2135.85595703125	13.8022241592407
2136.57885742188	13.7950611114502
2137.30102539063	13.7328300476074
2138.0224609375	13.652195930481
2138.74340820313	13.584303855896
2139.46337890625	13.5564880371094
2140.18310546875	13.4887504577637
2140.90185546875	13.4649868011475
2141.6201171875	13.3814249038696
2142.33764648438	13.3905324935913
2143.05444335938	13.3698539733887
2143.77075195313	13.3758096694946
2144.48608398438	13.3289279937744
2145.201171875	13.4015588760376
2145.91528320313	13.3527097702026
2146.62890625	13.3096437454224
2147.34155273438	13.3012638092041
2148.05395507813	13.3079319000244
2148.76538085938	13.3017272949219
2149.47631835938	13.2855529785156
2150.18627929688	13.2484540939331
2150.89599609375	13.2641115188599
2151.60473632813	13.2359771728516
2152.31298828125	13.2501792907715
2153.02026367188	13.2207975387573
2153.72729492188	13.2011404037476
2154.43334960938	13.1526975631714
2155.138671875	13.1076354980469
2155.84350585938	13.1301069259644
2156.54760742188	13.1103763580322
2157.25122070313	13.0654859542847
2157.95385742188	13.0435161590576
2158.65600585938	13.0234813690186
2159.357421875	12.9868106842041
2160.05810546875	12.940821647644
2160.75805664063	12.9358863830566
2161.45751953125	12.8646297454834
2162.15600585938	12.8667583465576
2162.85400390625	12.8375396728516
2163.55151367188	12.7597904205322
2164.248046875	12.7231512069702
2164.94409179688	12.6938390731812
2165.63916015625	12.6061267852783
2166.33374023438	12.489143371582
2167.02783203125	12.4955406188965
2167.72094726563	12.4118146896362
2168.41357421875	12.3607025146484
2169.10522460938	12.3073301315308
2169.79638671875	12.2426080703735
2170.48706054688	12.1574192047119
2171.1767578125	12.0765905380249
2171.86572265625	11.9848651885986
2172.55419921875	11.9228630065918
2173.24194335938	11.8662300109863
2173.92895507813	11.7060470581055
2174.615234375	11.7340908050537
2175.30078125	11.6218223571777
2175.98583984375	11.6219701766968
2176.67016601563	11.5873174667358
2177.35375976563	11.6383218765259
2178.03662109375	11.5006332397461
2178.71875	11.4594612121582
2179.40014648438	11.4424877166748
2180.08081054688	11.480152130127
2180.76098632813	11.4720773696899
2181.4404296875	11.4535942077637
2182.119140625	11.5039386749268
2182.79711914063	11.4257555007935
2183.47436523438	11.4528274536133
2184.15087890625	11.4057950973511
2184.82690429688	11.4599113464355
2185.501953125	11.4443511962891
2186.17651367188	11.4248056411743
2186.85034179688	11.4372777938843
2187.5234375	11.4226779937744
2188.19580078125	11.3598594665527
2188.86743164063	11.3839960098267
2189.53833007813	11.3606519699097
2190.20874023438	11.3041982650757
2190.87817382813	11.2927446365356
2191.54711914063	11.2287473678589
2192.21533203125	11.2421636581421
2192.8828125	11.1544160842896
2193.54956054688	11.0401763916016
2194.21557617188	11.0133752822876
2194.880859375	10.9977807998657
2195.54541015625	10.9387464523315
2196.20947265625	10.8379602432251
2196.87255859375	10.8062896728516
2197.53515625	10.6876287460327
2198.19677734375	10.6416215896606
2198.85791015625	10.5363025665283
2199.51831054688	10.5014495849609
2200.17797851563	10.4135122299194
2200.8369140625	10.3740749359131
2201.4951171875	10.2278966903687
2202.15258789063	10.1958703994751
2202.80932617188	10.1838674545288
2203.46533203125	10.1608238220215
2204.12060546875	9.99826622009277
2204.775390625	10.0436458587646
2205.42919921875	9.97933197021484
2206.08251953125	9.98203468322754
2206.73486328125	9.98749923706055
2207.38671875	9.91403675079346
2208.03759765625	9.87069034576416
2208.68798828125	9.94278240203857
2209.33764648438	9.89311790466309
2209.98657226563	9.81949424743652
2210.63452148438	9.90499496459961
2211.28198242188	9.9288272857666
2211.9287109375	9.88285255432129
2212.57470703125	9.87844848632813
2213.21997070313	9.88185977935791
2213.86450195313	9.8888053894043
2214.50830078125	9.90206432342529
2215.1513671875	9.82163333892822
2215.79370117188	9.83158874511719
2216.43530273438	9.78796195983887
2217.076171875	9.78223419189453
2217.71630859375	9.73424911499023
2218.35571289063	9.67686462402344
2218.99462890625	9.62271785736084
2219.63256835938	9.52294254302979
2220.26977539063	9.55711841583252
2220.90625	9.47751140594482
2221.5419921875	9.45337390899658
2222.17700195313	9.40790176391602
2222.81127929688	9.35427474975586
2223.44482421875	9.22799396514893
2224.07763671875	9.18135643005371
2224.70971679688	9.10724449157715
2225.34106445313	9.040696144104
2225.9716796875	8.98274040222168
2226.6015625	8.92626190185547
2227.23071289063	8.92419242858887
2227.85913085938	8.84472942352295
2228.48681640625	8.80646133422852
2229.11376953125	8.75898838043213
2229.73999023438	8.69949722290039
2230.36547851563	8.65423393249512
2230.990234375	8.57960033416748
2231.61401367188	8.59166812896729
2232.2373046875	8.5366039276123
2232.85986328125	8.49911689758301
2233.4814453125	8.43553256988525
2234.1025390625	8.4380989074707
2234.72265625	8.37750911712646
2235.34228515625	8.39053916931152
2235.9609375	8.37210083007813
2236.57885742188	8.27608108520508
2237.1962890625	8.2703857421875
2237.81274414063	8.25289630889893
2238.42846679688	8.25999927520752
2239.04345703125	8.29043674468994
2239.65771484375	8.28498649597168
2240.27124023438	8.26362037658691
2240.88403320313	8.28997898101807
2241.49584960938	8.24727916717529
2242.10717773438	8.23100566864014
2242.71752929688	8.25738048553467
2243.32739257813	8.22875213623047
2243.93627929688	8.22119235992432
2244.54443359375	8.22416877746582
2245.15209960938	8.12778949737549
2245.7587890625	8.13948726654053
2246.36474609375	8.12311363220215
2246.9697265625	8.11548137664795
2247.57421875	8.10062789916992
2248.17797851563	8.05171489715576
2248.78076171875	8.05487823486328
2249.38305664063	8.00125885009766
2249.984375	8.00956439971924
2250.5849609375	7.98068046569824
2251.18481445313	7.89904880523682
2251.78393554688	7.87371397018433
2252.38232421875	7.86438846588135
2252.97973632813	7.80434656143188
2253.57666015625	7.7473578453064
2254.17260742188	7.74184989929199
2254.76782226563	7.70058965682983
2255.3623046875	7.61135721206665
2255.9560546875	7.58063793182373
2256.54907226563	7.57427072525024
2257.14135742188	7.49862575531006
2257.73266601563	7.43330097198486
2258.32348632813	7.41621685028076
2258.91333007813	7.31132364273071
2259.50244140625	7.3037896156311
2260.09057617188	7.27077198028564
2260.67822265625	7.21796083450317
2261.26513671875	7.18201875686646
2261.85107421875	7.17363309860229
2262.43627929688	7.06525993347168
2263.02075195313	7.04327583312988
2263.6044921875	7.01371192932129
2264.18725585938	7.00602436065674
2264.76953125	6.9516453742981
2265.35083007813	6.95591926574707
2265.93139648438	6.93279266357422
2266.51123046875	6.91121625900269
2267.09033203125	6.88334846496582
2267.66845703125	6.87557649612427
2268.24584960938	6.83434009552002
2268.82250976563	6.82967376708984
2269.3984375	6.8765344619751
2269.9736328125	6.88784217834473
2270.5478515625	6.88082933425903
2271.12133789063	6.91099834442139
2271.69409179688	6.93673324584961
2272.26611328125	6.93654155731201
2272.83740234375	6.90645694732666
2273.40771484375	6.85719919204712
2273.97729492188	6.86693906784058
2274.54614257813	6.88980913162231
2275.11401367188	6.84153366088867
2275.68139648438	6.77404165267944
2276.24780273438	6.75064420700073
2276.8134765625	6.72223281860352
2277.37817382813	6.66644191741943
2277.9423828125	6.65349435806274
2278.50561523438	6.67790651321411
2279.06811523438	6.69101285934448
2279.62963867188	6.68648052215576
2280.19067382813	6.66586875915527
2280.75073242188	6.64075708389282
2281.31005859375	6.60507678985596
2281.86840820313	6.60471677780151
2282.42602539063	6.61253595352173
2282.98291015625	6.5638575553894
2283.5390625	6.52095365524292
2284.09448242188	6.53455352783203
2284.64892578125	6.48499011993408
2285.20263671875	6.47954511642456
2285.75537109375	6.44155836105347
2286.3076171875	6.34744024276733
2286.85888671875	6.37104988098145
2287.40942382813	6.34091234207153
2287.958984375	6.30095148086548
2288.5078125	6.30574560165405
2289.05590820313	6.30338430404663
2289.60302734375	6.18882656097412
2290.14965820313	6.19835233688354
2290.6953125	6.08605051040649
2291.23999023438	6.11863899230957
2291.78393554688	6.04898500442505
2292.3271484375	6.05128622055054
2292.86962890625	5.97968912124634
2293.4111328125	5.9386157989502
2293.95190429688	5.90229606628418
2294.49194335938	5.88830423355103
2295.03100585938	5.8790922164917
2295.5693359375	5.86347675323486
2296.10693359375	5.82413578033447
2296.6435546875	5.77090072631836
2297.17944335938	5.78801965713501
2297.71459960938	5.76780462265015
2298.24877929688	5.79800415039063
2298.7822265625	5.75374460220337
2299.31469726563	5.76633358001709
2299.8466796875	5.77225160598755
2300.37744140625	5.72712469100952
2300.90771484375	5.74184799194336
2301.43701171875	5.75845336914063
2301.96557617188	5.76302909851074
2302.4931640625	5.74539184570313
2303.02001953125	5.74380111694336
2303.54614257813	5.74515819549561
2304.0712890625	5.79018592834473
2304.595703125	5.71355056762695
2305.119140625	5.75108766555786
2305.64184570313	5.72373485565186
2306.16381835938	5.71487283706665
2306.68481445313	5.71539878845215
2307.205078125	5.70545291900635
2307.72436523438	5.70973205566406
2308.24291992188	5.75889539718628
2308.7607421875	5.68871974945068
2309.27758789063	5.67066955566406
2309.79370117188	5.7023754119873
2310.30883789063	5.6805419921875
2310.8232421875	5.65061235427856
2311.3369140625	5.63358736038208
2311.849609375	5.646728515625
2312.361328125	5.67712450027466
2312.87255859375	5.61639738082886
2313.38256835938	5.57342863082886
2313.89208984375	5.56766605377197
2314.40063476563	5.54299879074097
2314.908203125	5.51398849487305
2315.4150390625	5.50278902053833
2315.92114257813	5.44482135772705
2316.42626953125	5.42492866516113
2316.9306640625	5.41313219070435
2317.43408203125	5.34451103210449
2317.93676757813	5.29288530349731
2318.4384765625	5.27912521362305
2318.939453125	5.19466161727905
2319.439453125	5.20686292648315
2319.93872070313	5.17922449111938
2320.43701171875	5.13014268875122
2320.9345703125	5.17487621307373
2321.43139648438	5.11571359634399
2321.92724609375	5.11758232116699
2322.42211914063	5.03119516372681
2322.91625976563	5.05014371871948
2323.40966796875	5.0201849937439
2323.90209960938	5.00841951370239
2324.3935546875	4.96809005737305
2324.88427734375	4.93942403793335
2325.37426757813	4.94475269317627
2325.86303710938	4.95062875747681
2326.35131835938	4.94043827056885
2326.83862304688	4.94685506820679
2327.32495117188	4.96308612823486
2327.810546875	4.95015621185303
2328.29541015625	4.97485113143921
2328.77905273438	4.98973655700684
2329.26220703125	4.99180793762207
2329.74438476563	4.99333000183105
2330.2255859375	5.00058269500732
2330.7060546875	4.99008321762085
2331.185546875	5.00253105163574
2331.6640625	4.99338579177856
2332.14184570313	4.97137641906738
2332.61889648438	4.98491907119751
2333.09497070313	4.97985506057739
2333.57006835938	4.94247674942017
2334.04443359375	4.9782018661499
2334.51782226563	4.94270753860474
2334.99047851563	4.93706512451172
2335.46215820313	4.91441535949707
2335.93310546875	4.86596345901489
2336.40307617188	4.88250303268433
2336.8720703125	4.81560897827148
2337.34033203125	4.80111074447632
2337.8076171875	4.79429149627686
2338.27416992188	4.76026344299316
2338.73974609375	4.76881170272827
2339.20458984375	4.77708911895752
2339.66845703125	4.74466133117676
2340.13134765625	4.67230749130249
2340.59350585938	4.64779567718506
2341.0546875	4.66732263565063
2341.51489257813	4.58191347122192
2341.97436523438	4.59646511077881
2342.43286132813	4.57794761657715
2342.890625	4.51805448532104
2343.34741210938	4.50555944442749
2343.80322265625	4.49140024185181
2344.25830078125	4.45762920379639
2344.71240234375	4.45282363891602
2345.16577148438	4.47094249725342
2345.61791992188	4.47470092773438
2346.06958007813	4.51107501983643
2346.52001953125	4.55964088439941
2346.9697265625	4.63340711593628
2347.41845703125	4.72244071960449
2347.86645507813	4.80323028564453
2348.3134765625	4.84447526931763
2348.75952148438	4.97244358062744
2349.20483398438	5.04535818099976
2349.64916992188	5.16211271286011
2350.09252929688	5.23069953918457
2350.53515625	5.29988622665405
2350.97680664063	5.35163688659668
2351.41748046875	5.39814567565918
2351.857421875	5.4238600730896
2352.29638671875	5.50180530548096
2352.734375	5.42865514755249
2353.17138671875	5.42910432815552
2353.60766601563	5.4267692565918
2354.04296875	5.35851764678955
2354.4775390625	5.3024582862854
2354.91088867188	5.22325849533081
2355.34350585938	5.16014766693115
2355.775390625	5.05048418045044
2356.2060546875	4.92793035507202
2356.63598632813	4.83148384094238
2357.06494140625	4.71378612518311
2357.4931640625	4.60548782348633
2357.92041015625	4.55346345901489
2358.3466796875	4.47628927230835
2358.77197265625	4.38593769073486
2359.1962890625	4.29999494552612
2359.61987304688	4.17544221878052
2360.04248046875	4.11786794662476
2360.46411132813	4.05521965026855
2360.88500976563	4.00315380096436
2361.30493164063	3.98265767097473
2361.72387695313	3.9495542049408
