# Supplementary material for: Optics miniaturization strategy for demanding Raman spectroscopy applications
Source: Nat Commun. 2024 Apr 8;15:3049. doi: 10.1038/s41467-024-47044-7 (PMC11001912; doi:10.1038/s41467-024-47044-7)
Supplement: Supplementary file 6 — Source Data [file 41467_2024_47044_MOESM6_ESM.zip › Source Data/NCOMMS-23-34016B s3/S3 pHCA, Glucose, Salts/calibraiton/Glucose standards 23.08.17/Glucose_0_25per_1.csv]

347.42919921875	76.9377822875977
348.892913818359	77.0982208251953
350.356079101563	77.5758743286133
351.818634033203	77.7602767944336
353.280670166016	78.06640625
354.742095947266	78.4475173950195
356.202972412109	78.6247711181641
357.663299560547	78.9321060180664
359.123046875	78.9839019775391
360.582244873047	79.1317977905273
362.040863037109	79.5429382324219
363.498931884766	79.5892181396484
364.956451416016	79.616584777832
366.413391113281	79.7848968505859
367.869750976563	79.9405059814453
369.325592041016	80.216911315918
370.780853271484	79.9384460449219
372.235565185547	80.0245666503906
373.689727783203	80.2068710327148
375.143310546875	80.3556060791016
376.596343994141	80.4311752319336
378.048828125	80.5394897460938
379.500762939453	80.4878768920898
380.9521484375	80.6172790527344
382.402954101563	80.7248306274414
383.853240966797	80.7902374267578
385.302947998047	80.768913269043
386.752136230469	81.1538467407227
388.200744628906	81.2221755981445
389.648803710938	81.5475692749023
391.096343994141	81.5433807373047
392.543304443359	81.7977676391602
393.989715576172	81.9806365966797
395.435607910156	82.3395614624023
396.880920410156	82.5741958618164
398.325714111328	82.6521682739258
399.769927978516	82.9615173339844
401.213623046875	83.2869720458984
402.656768798828	83.2435836791992
404.099395751953	83.755500793457
405.541442871094	83.8608551025391
406.982971191406	84.0243988037109
408.423950195313	84.1342086791992
409.864379882813	84.582649230957
411.304290771484	84.6219711303711
412.743621826172	84.7766876220703
414.182434082031	85.0572509765625
415.620727539063	85.1278762817383
417.058471679688	85.1681747436523
418.495666503906	85.566535949707
419.932342529297	85.5945587158203
421.368469238281	85.6352310180664
422.804077148438	85.7130432128906
424.239135742188	85.7426376342773
425.673645019531	85.6981964111328
427.107635498047	85.6354904174805
428.541107177734	85.578254699707
429.974029541016	85.4182510375977
431.406433105469	85.2967681884766
432.838287353516	85.1815414428711
434.269622802734	85.0840301513672
435.700408935547	84.9865646362305
437.130706787109	84.7832717895508
438.560455322266	84.8562240600586
439.989654541016	84.5648422241211
441.418334960938	84.833381652832
442.846496582031	84.5508270263672
444.274139404297	84.6261825561523
445.701263427734	84.5473709106445
447.127838134766	84.3645629882813
448.553894042969	84.3264083862305
449.979431152344	84.1661911010742
451.404449462891	84.0240936279297
452.828918457031	83.9458541870117
454.252899169922	83.9029769897461
455.676330566406	83.54833984375
457.099273681641	83.5243530273438
458.521667480469	83.2168121337891
459.943542480469	83.4731369018555
461.364929199219	83.1687850952148
462.785766601563	83.0475692749023
464.206085205078	83.1278457641602
465.625885009766	82.664306640625
467.045196533203	82.9448928833008
468.463958740234	82.763916015625
469.882202148438	82.9047317504883
471.299957275391	82.7557907104492
472.717193603516	82.7415771484375
474.133911132813	82.7181015014648
475.550109863281	82.715934753418
476.965789794922	82.7357025146484
478.380950927734	82.9548034667969
479.795623779297	82.8525466918945
481.209777832031	83.0991363525391
482.623413085938	83.1239395141602
484.036529541016	83.2918853759766
485.449157714844	83.3039398193359
486.861267089844	83.500129699707
488.272857666016	83.5034790039063
489.683959960938	83.7931518554688
491.094543457031	83.5675430297852
492.504608154297	83.8070526123047
493.914184570313	83.7676849365234
495.3232421875	83.9456481933594
496.731811523438	83.7501449584961
498.139862060547	83.8789672851563
499.547393798828	83.6653594970703
500.954467773438	83.4286117553711
502.360992431641	83.2561187744141
503.767028808594	83.0747833251953
505.172576904297	83.1903457641602
506.577606201172	82.9166488647461
507.982147216797	82.8363800048828
509.386169433594	82.4636077880859
510.789703369141	82.6173477172852
512.192749023438	82.3633804321289
513.595275878906	82.4208755493164
514.997314453125	82.1749420166016
516.398803710938	82.1615524291992
517.799865722656	81.8359146118164
519.200378417969	81.9412307739258
520.600463867188	81.6149139404297
522	81.2417221069336
523.399047851563	80.9999771118164
524.797607421875	80.63427734375
526.195678710938	80.2794723510742
527.59326171875	80.1109313964844
528.990295410156	79.832160949707
530.386901855469	79.2968292236328
531.782958984375	79.2672729492188
533.178588867188	78.9489364624023
534.573669433594	78.7416458129883
535.968322753906	78.6600799560547
537.362426757813	78.4110107421875
538.756042480469	78.3200607299805
540.149230957031	78.1295623779297
541.541870117188	77.9186630249023
542.934020996094	77.8444213867188
544.32568359375	77.789306640625
545.716918945313	77.4573822021484
547.107604980469	77.2734909057617
548.497802734375	77.105827331543
549.887573242188	76.9993743896484
551.276794433594	76.6728973388672
552.66552734375	76.6274490356445
554.053833007813	76.5897445678711
555.441650390625	76.4978790283203
556.828918457031	76.3636322021484
558.215759277344	76.1473083496094
559.602111816406	76.2037887573242
560.987976074219	76.2130584716797
562.373352050781	76.0323028564453
563.758239746094	76.0647354125977
565.142639160156	75.9418716430664
566.526611328125	75.893798828125
567.910034179688	75.9553909301758
569.293029785156	75.6962051391602
570.675537109375	75.6919403076172
572.057556152344	75.5655670166016
573.439086914063	75.6335906982422
574.820129394531	75.4743499755859
576.200744628906	75.4535980224609
577.580871582031	75.3402557373047
578.96044921875	75.5579605102539
580.339660644531	75.452751159668
581.718322753906	75.5160293579102
583.096557617188	75.3507995605469
584.474243164063	75.4555053710938
585.851501464844	75.3792724609375
587.228332519531	75.3669662475586
588.604614257813	75.3698806762695
589.98046875	75.3077697753906
591.355834960938	75.3463287353516
592.730712890625	75.3700714111328
594.105163574219	75.3157272338867
595.479125976563	75.1388397216797
596.852600097656	75.1028289794922
598.225646972656	75.02392578125
599.598205566406	75.0718307495117
600.970275878906	74.9329605102539
602.341857910156	74.8366546630859
603.713012695313	74.8080596923828
605.083679199219	74.7748641967773
606.453918457031	74.6725006103516
607.823608398438	74.3847885131836
609.192932128906	74.490119934082
610.561706542969	74.2359619140625
611.930053710938	74.1783065795898
613.297912597656	74.0176467895508
614.665344238281	74.1372756958008
616.032287597656	73.7856292724609
617.398803710938	73.6552581787109
618.764831542969	73.6131134033203
620.13037109375	73.501838684082
621.495483398438	73.3129501342773
622.860107421875	73.223258972168
624.224304199219	73.0500106811523
625.588012695313	72.9511642456055
626.951232910156	72.9326248168945
628.314025878906	72.6696014404297
629.676391601563	72.7058563232422
631.038269042969	72.4874649047852
632.399658203125	72.4087371826172
633.760620117188	72.2369232177734
635.12109375	72.0710678100586
636.481140136719	71.9647903442383
637.840759277344	71.8583297729492
639.199890136719	71.8711395263672
640.558532714844	71.5637741088867
641.916748046875	71.5084762573242
643.274536132813	71.3749084472656
644.6318359375	71.2670745849609
645.988647460938	71.1381759643555
647.345031738281	71.0774230957031
648.700988769531	70.991569519043
650.056457519531	70.8450927734375
651.411499023438	70.7426071166992
652.76611328125	70.6644973754883
654.120239257813	70.4586639404297
655.473876953125	70.4523620605469
656.827087402344	70.2657852172852
658.179870605469	70.2488021850586
659.5322265625	70.2523498535156
660.884094238281	70.0094757080078
662.235473632813	70.0746307373047
663.586486816406	69.9123687744141
664.93701171875	69.7967376708984
666.287048339844	69.7946548461914
667.636657714844	69.8278503417969
668.98583984375	69.6982955932617
670.334594726563	69.6370315551758
671.682861328125	69.6928939819336
673.030700683594	69.4480438232422
674.378051757813	69.5729446411133
675.725036621094	69.5042953491211
677.071533203125	69.5611953735352
678.417541503906	69.5063705444336
679.76318359375	69.6541137695313
681.108337402344	69.3437271118164
682.453002929688	69.4330596923828
683.797302246094	69.6371612548828
685.14111328125	69.4736099243164
686.484497070313	69.6338577270508
687.827453613281	69.5236282348633
689.169921875	69.4739456176758
690.512023925781	69.5530014038086
691.853637695313	69.5721130371094
693.194763183594	69.5881805419922
694.535522460938	69.5385818481445
695.875793457031	69.533805847168
697.215637207031	69.6039199829102
698.555053710938	69.6456985473633
699.89404296875	69.6976547241211
701.232543945313	69.7986297607422
702.570617675781	69.7359161376953
703.908325195313	69.6473922729492
705.245483398438	69.6951751708984
706.582275390625	69.6981964111328
707.918640136719	69.7530899047852
709.254516601563	69.8219757080078
710.589965820313	69.7680053710938
711.924987792969	69.7607421875
713.259582519531	69.7464294433594
714.59375	69.639892578125
715.927490234375	69.6709747314453
717.2607421875	69.7215728759766
718.593627929688	69.6633224487305
719.926025390625	69.6919555664063
721.257995605469	69.6699066162109
722.589538574219	69.5960388183594
723.920654296875	69.5753707885742
725.251342773438	69.5501251220703
726.581604003906	69.4206619262695
727.911437988281	69.5731506347656
729.240783691406	69.3448638916016
730.569763183594	69.4281311035156
731.898254394531	69.4096908569336
733.226379394531	69.2331237792969
734.554016113281	69.2516250610352
735.881225585938	69.2754974365234
737.208068847656	69.2129745483398
738.534423828125	69.1888809204102
739.8603515625	68.9298782348633
741.185852050781	68.8932266235352
742.510925292969	68.9556274414063
743.835571289063	68.8968353271484
745.159790039063	68.7925872802734
746.483581542969	68.7546844482422
747.806945800781	68.6021347045898
749.1298828125	68.553955078125
750.452453613281	68.4545822143555
751.774536132813	68.5608596801758
753.09619140625	68.1540756225586
754.417419433594	68.1577911376953
755.738220214844	68.1431655883789
757.05859375	67.9842987060547
758.378540039063	68.0039215087891
759.698059082031	67.9784698486328
761.017211914063	67.6626663208008
762.335876464844	67.767936706543
763.654113769531	67.4306182861328
764.971984863281	67.4873962402344
766.289367675781	67.5600357055664
767.606384277344	67.428337097168
768.922973632813	67.3482208251953
770.239074707031	67.1461029052734
771.554809570313	67.1521759033203
772.8701171875	67.0559005737305
774.184997558594	66.8351593017578
775.499450683594	66.7880096435547
776.8134765625	66.7584533691406
778.127136230469	66.6874923706055
779.440307617188	66.5287322998047
780.753112792969	66.6599807739258
782.0654296875	66.3756408691406
783.377380371094	66.2849273681641
784.688903808594	66.2354507446289
786	66.044563293457
787.310668945313	65.9882583618164
788.620971679688	65.7920837402344
789.930786132813	65.843864440918
791.240234375	65.70556640625
792.549255371094	65.6445922851563
793.857788085938	65.4979476928711
795.166015625	65.2750015258789
796.473754882813	65.3133316040039
797.781066894531	65.2965240478516
799.088012695313	65.2850875854492
800.39453125	65.0007934570313
801.700622558594	64.9775772094727
803.006286621094	64.8759460449219
804.311584472656	64.8084945678711
805.616394042969	64.7145462036133
806.920837402344	64.6482849121094
808.224853515625	64.5715560913086
809.528503417969	64.4080505371094
810.831665039063	64.2909240722656
812.134460449219	64.3514099121094
813.436828613281	64.2024765014648
814.73876953125	64.0230331420898
816.040344238281	63.9729537963867
817.341430664063	63.9446411132813
818.642150878906	63.8339500427246
819.942504882813	63.8014678955078
821.242370605469	63.6772766113281
822.541870117188	63.4884605407715
823.840942382813	63.5031585693359
825.139587402344	63.4629554748535
826.437866210938	63.3516235351563
827.735656738281	63.3192749023438
829.033081054688	63.0979804992676
830.330139160156	63.1840896606445
831.626770019531	62.9445266723633
832.922973632813	62.9309501647949
834.21875	62.9116592407227
835.514099121094	62.864933013916
836.80908203125	62.8331031799316
838.103637695313	62.7326583862305
839.397827148438	62.7250747680664
840.691589355469	62.534122467041
841.984924316406	62.5711898803711
843.27783203125	62.429271697998
844.570373535156	62.3369407653809
845.862487792969	62.263313293457
847.154235839844	62.1144180297852
848.445556640625	62.0440711975098
849.736450195313	61.7989616394043
851.026916503906	61.6074485778809
852.317016601563	61.4885711669922
853.606689453125	61.2667961120605
854.89599609375	61.0641136169434
856.184875488281	61.015438079834
857.473327636719	60.8259544372559
858.761413574219	60.6469764709473
860.049072265625	60.4973602294922
861.336303710938	60.4342842102051
862.623168945313	60.3609504699707
863.909606933594	60.1759605407715
865.195678710938	60.0706367492676
866.481323242188	59.908763885498
867.766540527344	59.6060943603516
869.051391601563	59.544677734375
870.335815429688	59.3245620727539
871.619873046875	58.9015579223633
872.903503417969	58.7643699645996
874.186706542969	58.6727523803711
875.469543457031	58.3483276367188
876.752014160156	58.172721862793
878.033996582031	57.8748474121094
879.315612792969	57.859504699707
880.596862792969	57.5835876464844
881.877685546875	57.4362602233887
883.158081054688	57.1779174804688
884.438110351563	56.9466361999512
885.7177734375	56.8163414001465
886.996948242188	56.7039642333984
888.275817871094	56.5297164916992
889.55419921875	56.3495750427246
890.832275390625	56.2016525268555
892.10986328125	56.0685997009277
893.387084960938	55.8641395568848
894.663940429688	55.7972183227539
895.940368652344	55.5314788818359
897.216369628906	55.4716377258301
898.492004394531	55.1356658935547
899.767272949219	54.969783782959
901.042114257813	54.7085075378418
902.316528320313	54.6110382080078
903.590576171875	54.3427658081055
904.8642578125	54.0655479431152
906.137512207031	53.8354072570801
907.410339355469	53.6532745361328
908.682800292969	53.5604667663574
909.954833984375	53.1930770874023
911.226501464844	53.135929107666
912.497802734375	52.9521560668945
913.768676757813	52.7023239135742
915.039123535156	52.6678886413574
916.309204101563	52.3093605041504
917.578918457031	52.1919288635254
918.848205566406	51.9833106994629
920.117126464844	51.7335739135742
921.385620117188	51.5965881347656
922.653747558594	51.4232444763184
923.921447753906	51.0288543701172
925.188781738281	50.9431228637695
926.455688476563	50.6797828674316
927.722229003906	50.5166015625
928.988342285156	50.2736625671387
930.254089355469	50.069766998291
931.519470214844	49.8845558166504
932.784423828125	49.7926635742188
934.049011230469	49.5577774047852
935.313171386719	49.4470710754395
936.576965332031	49.2234649658203
937.84033203125	49.1805610656738
939.103332519531	49.0142936706543
940.365966796875	48.8457565307617
941.628173828125	48.8118476867676
942.890014648438	48.6258277893066
944.151428222656	48.5481643676758
945.412475585938	48.361026763916
946.673095703125	48.2580718994141
947.933349609375	48.3300971984863
949.193237304688	48.1154022216797
950.452697753906	48.1659507751465
951.711791992188	48.0089683532715
952.970520019531	47.8668594360352
954.228820800781	47.8808860778809
955.486755371094	47.7656517028809
956.744262695313	47.8069343566895
958.001403808594	47.791877746582
959.258117675781	47.7393226623535
960.514526367188	47.5217056274414
961.770446777344	47.5407752990723
963.026062011719	47.5501480102539
964.28125	47.4976463317871
965.536010742188	47.3619575500488
966.790466308594	47.3985939025879
968.044494628906	47.3764114379883
969.298095703125	47.2744636535645
970.551391601563	47.3347549438477
971.80419921875	47.1498184204102
973.056701660156	47.0831413269043
974.308776855469	47.0389366149902
975.560485839844	46.9564781188965
976.811767578125	47.0631065368652
978.062683105469	46.9026145935059
979.313232421875	46.9112091064453
980.563415527344	46.8230934143066
981.813171386719	46.8692359924316
983.0625	46.8378791809082
984.3115234375	46.7456207275391
985.560119628906	46.7061080932617
986.808349609375	46.6325340270996
988.05615234375	46.7689895629883
989.303588867188	46.68896484375
990.550659179688	46.6413230895996
991.797302246094	46.5674209594727
993.043579101563	46.7210655212402
994.289489746094	46.479434967041
995.535034179688	46.5106811523438
996.780151367188	46.4118843078613
998.02490234375	46.3171005249023
999.269226074219	46.4154167175293
1000.51318359375	46.3728332519531
1001.75677490234	46.2712211608887
1003	46.2395286560059
1004.24279785156	46.1796569824219
1005.48522949219	46.2393836975098
1006.72729492188	46.2751388549805
1007.96893310547	46.2741546630859
1009.21026611328	46.2320442199707
1010.45111083984	46.2377433776855
1011.69165039063	46.2211875915527
1012.93176269531	46.1349296569824
1014.17150878906	46.2827568054199
1015.41088867188	46.2654685974121
1016.64984130859	46.3521957397461
1017.88842773438	46.1745796203613
1019.12664794922	46.0939102172852
1020.36450195313	46.0945816040039
1021.60192871094	46.0678520202637
1022.83898925781	46.0889282226563
1024.07568359375	45.9134559631348
1025.31201171875	46.0410385131836
1026.5478515625	45.9086380004883
1027.78344726563	45.9621620178223
1029.0185546875	45.9480819702148
1030.25329589844	45.7917022705078
1031.48767089844	45.6911659240723
1032.7216796875	45.8447494506836
1033.95532226563	45.8949203491211
1035.18859863281	45.8818511962891
1036.42138671875	45.9000396728516
1037.65393066406	45.8269958496094
1038.88598632813	45.8492088317871
1040.11767578125	46.0335807800293
1041.34899902344	45.8615036010742
1042.57995605469	45.998649597168
1043.810546875	45.9473876953125
1045.04077148438	45.906810760498
1046.2705078125	46.0068626403809
1047.5	45.986701965332
1048.72900390625	45.9979972839355
1049.95764160156	46.0453071594238
1051.18591308594	46.0878791809082
1052.41381835938	46.1376991271973
1053.64135742188	46.0753059387207
1054.86853027344	46.2909622192383
1056.09521484375	46.1325492858887
1057.32165527344	46.2844009399414
1058.54760742188	46.4581909179688
1059.77331542969	46.4088287353516
1060.99853515625	46.5066070556641
1062.22338867188	46.5392303466797
1063.44787597656	46.3932762145996
1064.671875	46.4093437194824
1065.89562988281	46.362907409668
1067.11901855469	46.1706504821777
1068.34191894531	46.0958290100098
1069.56457519531	46.0949859619141
1070.78674316406	45.9992218017578
1072.00854492188	45.9084129333496
1073.22998046875	45.8410720825195
1074.45104980469	45.7512435913086
1075.67175292969	45.6475067138672
1076.89208984375	45.563793182373
1078.11193847656	45.4219398498535
1079.33154296875	45.3332977294922
1080.55065917969	45.3384628295898
1081.76940917969	45.2584190368652
1082.98791503906	44.9463157653809
1084.20593261719	44.9761161804199
1085.42358398438	44.8398361206055
1086.64086914063	44.848690032959
1087.85766601563	44.8115997314453
1089.07421875	44.5868492126465
1090.29040527344	44.6026077270508
1091.50610351563	44.5167083740234
1092.72155761719	44.5048408508301
1093.9365234375	44.5887260437012
1095.15112304688	44.5400733947754
1096.36535644531	44.7042999267578
1097.57922363281	44.7428512573242
1098.79272460938	44.8022079467773
1100.005859375	44.7452087402344
1101.21862792969	44.8938865661621
1102.43090820313	45.0168380737305
1103.64294433594	44.9032211303711
1104.8544921875	44.9678153991699
1106.06579589844	45.1175346374512
1107.27661132813	45.0684432983398
1108.48706054688	45.1048583984375
1109.69714355469	45.2397613525391
1110.90686035156	45.3554077148438
1112.1162109375	45.3073310852051
1113.3251953125	45.5024185180664
1114.53369140625	45.5709915161133
1115.74194335938	45.6277542114258
1116.94982910156	45.7872161865234
1118.1572265625	45.8234062194824
1119.3642578125	45.8949394226074
1120.57104492188	45.9126358032227
1121.77734375	46.0429992675781
1122.98327636719	46.0807952880859
1124.18884277344	46.0395584106445
1125.39404296875	46.1787719726563
1126.59875488281	45.9850044250488
1127.80322265625	46.1234931945801
1129.00732421875	46.0597763061523
1130.2109375	45.8570594787598
1131.41430664063	45.7614707946777
1132.6171875	45.8009185791016
1133.81970214844	45.5766181945801
1135.02197265625	45.4812393188477
1136.22375488281	45.3321990966797
1137.42517089844	45.046199798584
1138.62622070313	45.0986824035645
1139.82690429688	44.8594741821289
1141.02709960938	44.7780647277832
1142.22705078125	44.6376304626465
1143.42663574219	44.5908126831055
1144.62573242188	44.4509506225586
1145.82458496094	44.3489265441895
1147.02294921875	44.4209861755371
1148.22094726563	44.4414672851563
1149.41857910156	44.4189796447754
1150.61584472656	44.3701171875
1151.81274414063	44.2989082336426
1153.00927734375	44.1980895996094
1154.20544433594	44.2643203735352
1155.40124511719	44.263484954834
1156.5966796875	44.2951545715332
1157.79162597656	44.2809677124023
1158.986328125	44.1643257141113
1160.18054199219	44.1438484191895
1161.37438964844	44.1572265625
1162.56799316406	44.0339012145996
1163.76110839844	44.0079231262207
1164.95385742188	44.0303192138672
1166.14624023438	43.9645805358887
1167.33825683594	43.7863960266113
1168.52990722656	43.7772827148438
1169.72119140625	43.7800407409668
1170.91198730469	43.7937088012695
1172.1025390625	43.7102241516113
1173.29260253906	43.8641548156738
1174.482421875	43.6879005432129
1175.67175292969	43.8028373718262
1176.86071777344	43.7370071411133
1178.04943847656	43.7829093933105
1179.23767089844	43.7823333740234
1180.42553710938	43.8309631347656
1181.61303710938	43.9085083007813
1182.80017089844	43.9602432250977
1183.98681640625	43.9291152954102
1185.17321777344	43.901252746582
1186.35925292969	43.9878768920898
1187.54479980469	44.0128784179688
1188.73010253906	43.9391174316406
1189.91491699219	43.9296913146973
1191.09936523438	44.0265502929688
1192.28356933594	44.0399398803711
1193.46728515625	44.0303688049316
1194.65063476563	44.150074005127
1195.83361816406	44.1589279174805
1197.01623535156	44.1156997680664
1198.19836425781	44.2779998779297
1199.38024902344	44.3049163818359
1200.56176757813	44.3312759399414
1201.74279785156	44.4239273071289
1202.92358398438	44.4625816345215
1204.10388183594	44.421558380127
1205.28393554688	44.4675369262695
1206.46350097656	44.556453704834
1207.64270019531	44.6155014038086
1208.82153320313	44.5829734802246
1210	44.6656265258789
1211.17810058594	44.6820106506348
1212.35583496094	44.6558418273926
1213.53308105469	44.7471961975098
1214.71008300781	44.6014366149902
1215.88671875	44.7248458862305
1217.06286621094	44.721363067627
1218.23864746094	44.7575874328613
1219.41418457031	44.6874008178711
1220.58923339844	44.6676559448242
1221.76391601563	44.6910858154297
1222.93823242188	44.7162475585938
1224.11218261719	44.7535209655762
1225.28576660156	44.9072570800781
1226.458984375	44.8208427429199
1227.6318359375	44.7660789489746
1228.80419921875	44.7387657165527
1229.97631835938	44.8177642822266
1231.14794921875	44.786262512207
1232.31921386719	44.9558868408203
1233.490234375	44.8532180786133
1234.66076660156	45.0152320861816
1235.83093261719	44.9450187683105
1237.00073242188	44.8805694580078
1238.17016601563	44.8871574401855
1239.33923339844	44.9411888122559
1240.5078125	44.8516159057617
1241.67614746094	44.780101776123
1242.84411621094	44.8330345153809
1244.01159667969	44.7346420288086
1245.1787109375	44.6788940429688
1246.34558105469	44.753963470459
1247.51196289063	44.6050720214844
1248.67797851563	44.5495414733887
1249.84362792969	44.6275444030762
1251.00891113281	44.5706939697266
1252.173828125	44.4473609924316
1253.33825683594	44.4835357666016
1254.50244140625	44.5083770751953
1255.66625976563	44.5434341430664
1256.82958984375	44.4062767028809
1257.99255371094	44.4963455200195
1259.1552734375	44.5439529418945
1260.31750488281	44.5229454040527
1261.47937011719	44.4982872009277
1262.64086914063	44.4501876831055
1263.80200195313	44.4042091369629
1264.96276855469	44.4261360168457
1266.123046875	44.4340362548828
1267.28308105469	44.2669067382813
1268.44262695313	44.3021430969238
1269.60192871094	44.2256202697754
1270.7607421875	44.1288986206055
1271.91918945313	44.1562957763672
1273.07727050781	44.0135841369629
1274.23498535156	43.8716430664063
1275.39233398438	43.8180313110352
1276.54931640625	43.7295875549316
1277.70581054688	43.6688652038574
1278.86206054688	43.7044143676758
1280.01794433594	43.6460227966309
1281.17333984375	43.4381980895996
1282.32836914063	43.5768051147461
1283.48303222656	43.5371246337891
1284.63732910156	43.5981674194336
1285.79125976563	43.3974571228027
1286.94482421875	43.5550537109375
1288.09802246094	43.4624252319336
1289.25073242188	43.4480285644531
1290.40319824219	43.4344062805176
1291.55517578125	43.2749099731445
1292.70690917969	43.3104476928711
1293.85815429688	43.3356018066406
1295.00903320313	43.3551864624023
1296.15954589844	43.2012825012207
1297.30969238281	43.2719764709473
1298.45935058594	43.1689682006836
1299.60876464844	43.2827072143555
1300.7578125	43.065544128418
1301.90637207031	43.075756072998
1303.05456542969	43.169116973877
1304.20239257813	43.0624618530273
1305.34985351563	42.9191474914551
1306.49694824219	43.0804862976074
1307.64367675781	42.973258972168
1308.7900390625	42.9264335632324
1309.93591308594	42.9643440246582
1311.08154296875	42.9291229248047
1312.22668457031	43.0965843200684
1313.37145996094	43.0515556335449
1314.51599121094	42.9536247253418
1315.66003417969	43.072151184082
1316.80358886719	43.2287635803223
1317.94689941406	43.1042175292969
1319.08984375	43.1475067138672
1320.23229980469	43.1883087158203
1321.37451171875	43.2121467590332
1322.51623535156	43.2224617004395
1323.65759277344	43.0994720458984
1324.79858398438	43.1138763427734
1325.93920898438	43.1404762268066
1327.07934570313	43.1286277770996
1328.21923828125	43.080451965332
1329.35864257813	43.0800361633301
1330.49780273438	43.0001640319824
1331.63647460938	42.9322776794434
1332.77478027344	42.9249267578125
1333.91271972656	42.7916831970215
1335.05029296875	42.8232345581055
1336.18737792969	42.7855453491211
1337.32421875	42.6706619262695
1338.46057128906	42.6403350830078
1339.5966796875	42.7369499206543
1340.73229980469	42.608341217041
1341.86755371094	42.7067565917969
1343.00231933594	42.7252540588379
1344.13684082031	42.5767135620117
1345.27099609375	42.6091766357422
1346.40466308594	42.6505699157715
1347.53796386719	42.7622833251953
1348.6708984375	42.745433807373
1349.80346679688	42.7146492004395
1350.93566894531	42.6523017883301
1352.06750488281	42.7038688659668
1353.19885253906	42.7138061523438
1354.32995605469	42.7706642150879
1355.46057128906	42.6091270446777
1356.5908203125	42.6627082824707
1357.720703125	42.6046714782715
1358.85021972656	42.6061515808105
1359.97924804688	42.5494804382324
1361.10803222656	42.5697937011719
1362.236328125	42.5722808837891
1363.3642578125	42.494686126709
1364.49182128906	42.4483222961426
1365.61901855469	42.4215507507324
1366.74584960938	42.3334808349609
1367.87231445313	42.4617729187012
1368.99829101563	42.4294052124023
1370.12390136719	42.3240776062012
1371.24914550781	42.2604713439941
1372.3740234375	42.4247856140137
1373.49853515625	42.2505378723145
1374.62255859375	42.1954917907715
1375.74633789063	42.2210388183594
1376.86962890625	42.3384857177734
1377.99255371094	42.1146697998047
1379.11511230469	42.1023826599121
1380.2373046875	42.0761222839355
1381.35900878906	42.0968933105469
1382.48034667969	41.9594879150391
1383.60144042969	42.000301361084
1384.72204589844	41.9493865966797
1385.84228515625	41.8265380859375
1386.96203613281	41.9257278442383
1388.08154296875	41.8063812255859
1389.20056152344	41.821605682373
1390.31921386719	41.6596450805664
1391.4375	41.605037689209
1392.55541992188	41.5623168945313
1393.6728515625	41.5110282897949
1394.7900390625	41.475513458252
1395.90673828125	41.3409233093262
1397.02307128906	41.3604888916016
1398.13903808594	41.2652206420898
1399.25463867188	41.2925987243652
1400.36975097656	41.2121200561523
1401.48449707031	41.2687454223633
1402.59899902344	41.2583885192871
1403.712890625	41.2147445678711
1404.82653808594	41.2121963500977
1405.93981933594	41.359130859375
1407.05261230469	41.2966156005859
1408.1650390625	41.2038917541504
1409.27709960938	41.2129135131836
1410.38879394531	41.2862854003906
1411.5	41.2255439758301
1412.61096191406	41.2118072509766
1413.72143554688	41.2025451660156
1414.83154296875	41.1494331359863
1415.94116210938	41.0766067504883
1417.05053710938	41.1438598632813
1418.15942382813	40.9781684875488
1419.26794433594	41.0483894348145
1420.37609863281	41.0561828613281
1421.48388671875	40.9421844482422
1422.59118652344	40.8594131469727
1423.6982421875	40.8920249938965
1424.80480957031	40.8069076538086
1425.91088867188	40.7838859558105
1427.01672363281	40.7683029174805
1428.1220703125	40.7580070495605
1429.22717285156	40.7014083862305
1430.33166503906	40.7034378051758
1431.43591308594	40.7865905761719
1432.53979492188	40.7047996520996
1433.64318847656	40.6787261962891
1434.74621582031	40.8206100463867
1435.84887695313	40.7122421264648
1436.95104980469	40.738037109375
1438.05297851563	40.841495513916
1439.15441894531	40.7102432250977
1440.25549316406	40.6994972229004
1441.35620117188	40.7143974304199
1442.45642089844	40.6531791687012
1443.55627441406	40.6655693054199
1444.65576171875	40.6055297851563
1445.7548828125	40.5840644836426
1446.853515625	40.5512542724609
1447.95190429688	40.5391998291016
1449.0498046875	40.3710479736328
1450.14721679688	40.5092697143555
1451.24438476563	40.4271049499512
1452.34106445313	40.3784446716309
1453.43737792969	40.5112800598145
1454.53332519531	40.6008453369141
1455.62890625	40.4198951721191
1456.72399902344	40.6030387878418
1457.81872558594	40.5354194641113
1458.9130859375	40.6111755371094
1460.00695800781	40.6371421813965
1461.10046386719	40.6172180175781
1462.19360351563	40.7117042541504
1463.28637695313	40.6812210083008
1464.37878417969	40.6214981079102
1465.470703125	40.6978073120117
1466.56225585938	40.6106109619141
1467.65344238281	40.5660171508789
1468.744140625	40.4791946411133
1469.83447265625	40.4416618347168
1470.92443847656	40.4224090576172
1472.01403808594	40.2742729187012
1473.10314941406	40.2041130065918
1474.19189453125	40.1329650878906
1475.2802734375	39.9338455200195
1476.3681640625	39.953498840332
1477.45581054688	39.870532989502
1478.54296875	39.8138999938965
1479.62963867188	39.7781181335449
1480.71606445313	39.7519874572754
1481.80200195313	39.7297859191895
1482.88757324219	39.789665222168
1483.97265625	39.8129653930664
1485.05737304688	39.8482971191406
1486.14172363281	39.8257637023926
1487.22570800781	39.9731864929199
1488.30932617188	39.8537979125977
1489.39245605469	39.9494857788086
1490.47509765625	39.9382514953613
1491.55749511719	39.8911628723145
1492.63940429688	40.0793685913086
1493.72094726563	39.9824485778809
1494.80212402344	40.0609664916992
1495.8828125	40.0466537475586
1496.96313476563	39.9720077514648
1498.04309082031	40.0835342407227
1499.12255859375	39.9872093200684
1500.20166015625	39.8957939147949
1501.28039550781	39.9073600769043
1502.35864257813	39.9191589355469
1503.4365234375	40.0227432250977
1504.51403808594	40.026294708252
1505.59118652344	39.9500885009766
1506.66784667969	40.0101318359375
1507.744140625	39.9825172424316
1508.81994628906	39.9995536804199
1509.89538574219	40.0816192626953
1510.97045898438	40.1271553039551
1512.04516601563	40.278865814209
1513.11938476563	40.2952270507813
1514.19323730469	40.4318199157715
1515.26672363281	40.4869956970215
1516.33972167969	40.5010795593262
1517.41235351563	40.7483940124512
1518.48449707031	40.6580848693848
1519.55639648438	40.7132034301758
1520.62768554688	40.8552398681641
1521.69873046875	40.9419059753418
1522.76928710938	40.8532218933105
1523.83947753906	40.9298515319824
1524.90930175781	41.0063247680664
1525.97863769531	41.0741310119629
1527.04760742188	41.1399879455566
1528.11608886719	41.1177062988281
1529.18420410156	41.1390380859375
1530.251953125	41.1857566833496
1531.31921386719	41.1456756591797
1532.38610839844	41.3181610107422
1533.45263671875	41.4165458679199
1534.51867675781	41.474910736084
1535.58435058594	41.4698295593262
1536.64965820313	41.5298461914063
1537.71447753906	41.696662902832
1538.77893066406	41.961799621582
1539.84301757813	42.0108642578125
1540.90661621094	42.287899017334
1541.9697265625	42.3964424133301
1543.03259277344	42.4863739013672
1544.09497070313	42.6421127319336
1545.15686035156	42.6623954772949
1546.21850585938	42.9702796936035
1547.27966308594	43.051685333252
1548.34033203125	43.0907974243164
1549.40063476563	43.4576187133789
1550.46057128906	43.3942260742188
1551.52001953125	43.5317306518555
1552.5791015625	43.6854133605957
1553.63781738281	43.8132972717285
1554.69604492188	43.8461112976074
1555.75378417969	43.8662223815918
1556.81127929688	43.9140205383301
1557.86828613281	44.0922737121582
1558.9248046875	44.2007179260254
1559.98095703125	44.3797302246094
1561.03674316406	44.4175605773926
1562.09204101563	44.4701728820801
1563.14697265625	44.6687126159668
1564.20153808594	44.8412208557129
1565.25561523438	44.9968719482422
1566.30932617188	45.3001670837402
1567.36254882813	45.4133033752441
1568.41540527344	45.7842597961426
1569.4677734375	45.894962310791
1570.51977539063	46.135856628418
1571.57141113281	46.3391227722168
1572.62255859375	46.5620460510254
1573.67333984375	46.6994209289551
1574.7236328125	47.1366310119629
1575.77355957031	47.1741142272949
1576.82299804688	47.4343948364258
1577.8720703125	47.6484413146973
1578.92077636719	47.8699645996094
1579.96899414063	47.9932403564453
1581.01684570313	48.223560333252
1582.06420898438	48.3985824584961
1583.11120605469	48.6327056884766
1584.15771484375	48.8251075744629
1585.20385742188	49.0258140563965
1586.24951171875	49.3114852905273
1587.29479980469	49.3934860229492
1588.33972167969	49.6641502380371
1589.38415527344	49.822193145752
1590.42810058594	50.1048927307129
1591.47180175781	50.4219856262207
1592.51489257813	50.920352935791
1593.55773925781	51.2650260925293
1594.59997558594	51.4338340759277
1595.64196777344	51.8196830749512
1596.68334960938	52.2289428710938
1597.72448730469	52.3686332702637
1598.76513671875	52.9808349609375
1599.80529785156	53.2660369873047
1600.84509277344	53.553768157959
1601.88452148438	53.978141784668
1602.92346191406	54.2330360412598
1603.9619140625	54.5890655517578
1605	54.9135322570801
1606.03771972656	55.3373870849609
1607.07495117188	55.5982780456543
1608.11169433594	56.0005683898926
1609.14807128906	56.2776145935059
1610.18408203125	56.4273223876953
1611.21960449219	56.7136497497559
1612.25463867188	56.9369659423828
1613.28930664063	57.2535209655762
1614.32360839844	57.5231590270996
1615.357421875	57.8961639404297
1616.39074707031	58.0223579406738
1617.42370605469	58.3376808166504
1618.45629882813	58.5796432495117
1619.48840332031	58.7888984680176
1620.52001953125	58.983943939209
1621.55126953125	59.2885131835938
1622.58215332031	59.730899810791
1623.61254882813	59.8862152099609
1624.64245605469	60.0795288085938
1625.67199707031	60.3663215637207
1626.70104980469	60.5130500793457
1627.72973632813	60.7308883666992
1628.75793457031	60.9498519897461
1629.78576660156	61.2765045166016
1630.81311035156	61.2661628723145
1631.84008789063	61.4178047180176
1632.86657714844	61.6640357971191
1633.89270019531	61.7659645080566
1634.91833496094	61.8424873352051
1635.94348144531	62.0847930908203
1636.96826171875	61.8905982971191
1637.99255371094	61.8241157531738
1639.01647949219	61.9808921813965
1640.03991699219	61.7224922180176
1641.06298828125	61.695858001709
1642.08557128906	61.5917358398438
1643.10778808594	61.4620895385742
1644.12951660156	61.3433303833008
1645.15075683594	61.1324043273926
1646.17163085938	60.9175682067871
1647.19213867188	60.625072479248
1648.21203613281	60.4088668823242
1649.23156738281	60.3196487426758
1650.25073242188	59.9444007873535
1651.26940917969	59.7455978393555
1652.28759765625	59.3094482421875
1653.30541992188	59.2244682312012
1654.32275390625	58.8939781188965
1655.33972167969	58.6057739257813
1656.35620117188	58.1228141784668
1657.37231445313	57.8757629394531
1658.38793945313	57.6960411071777
1659.40307617188	57.4275093078613
1660.41772460938	57.0831031799316
1661.43212890625	56.8178100585938
1662.44592285156	56.4942779541016
1663.45935058594	56.3952674865723
1664.47229003906	56.0117645263672
1665.48486328125	55.8453178405762
1666.49694824219	55.4605407714844
1667.50854492188	55.1458129882813
1668.51977539063	54.852123260498
1669.53051757813	54.4714050292969
1670.54089355469	54.0241508483887
1671.55078125	53.7972717285156
1672.56018066406	53.2934837341309
1673.56909179688	52.9604225158691
1674.57763671875	52.492115020752
1675.58581542969	51.9993629455566
1676.59350585938	51.4898796081543
1677.60070800781	51.2524299621582
1678.607421875	50.7032241821289
1679.61376953125	50.1192893981934
1680.61962890625	49.7153053283691
1681.62512207031	49.3291091918945
1682.63012695313	48.9149856567383
1683.63464355469	48.267692565918
1684.638671875	47.7892303466797
1685.64233398438	47.2733879089355
1686.64562988281	47.120059967041
1687.64831542969	46.6122283935547
1688.65063476563	46.1841201782227
1689.65246582031	45.6343574523926
1690.65393066406	45.1127891540527
1691.65490722656	44.9406356811523
1692.65539550781	44.6081962585449
1693.65551757813	44.2217712402344
1694.65502929688	43.7774391174316
1695.654296875	43.4056167602539
1696.65295410156	43.1528511047363
1697.65124511719	42.7448844909668
1698.64904785156	42.3357124328613
1699.646484375	42.2565956115723
1700.64331054688	41.7470817565918
1701.63977050781	41.3649024963379
1702.63586425781	40.8804016113281
1703.63134765625	40.6808815002441
1704.62646484375	40.2060699462891
1705.62121582031	39.836971282959
1706.61535644531	39.4742736816406
1707.60913085938	39.0974540710449
1708.60241699219	38.70751953125
1709.59521484375	38.3644676208496
1710.58764648438	37.9398727416992
1711.57958984375	37.6929130554199
1712.57104492188	37.2396011352539
1713.56213378906	36.9160614013672
1714.552734375	36.5960845947266
1715.54284667969	36.2160873413086
1716.53247070313	35.862060546875
1717.52160644531	35.5080718994141
1718.51037597656	35.1442413330078
1719.49865722656	34.7989921569824
1720.48657226563	34.588321685791
1721.47387695313	34.2250709533691
1722.46081542969	33.8921508789063
1723.447265625	33.615161895752
1724.43334960938	33.3434066772461
1725.41882324219	33.0463676452637
1726.40393066406	32.7863235473633
1727.38854980469	32.5507354736328
1728.37268066406	32.2939682006836
1729.3564453125	32.1093635559082
1730.33972167969	31.8620910644531
1731.32250976563	31.6626434326172
1732.30480957031	31.3732070922852
1733.28674316406	31.2202682495117
1734.26806640625	31.036247253418
1735.2490234375	30.8496608734131
1736.2294921875	30.7477951049805
1737.20959472656	30.5637607574463
1738.18908691406	30.3101005554199
1739.16821289063	30.230827331543
1740.14685058594	29.9488124847412
1741.125	29.801082611084
1742.10266113281	29.6934680938721
1743.07995605469	29.4786891937256
1744.05676269531	29.4064083099365
1745.03308105469	29.0235347747803
1746.00891113281	28.995491027832
1746.98425292969	28.682861328125
1747.95910644531	28.5792140960693
1748.93359375	28.3808937072754
1749.90759277344	28.2229499816895
1750.88110351563	27.9517803192139
1751.85412597656	27.8368721008301
1752.82678222656	27.5494823455811
1753.798828125	27.3668880462646
1754.7705078125	27.1551113128662
1755.74169921875	27.0621547698975
1756.71240234375	26.8560314178467
1757.6826171875	26.6712341308594
1758.65246582031	26.5067348480225
1759.62170410156	26.3586082458496
1760.59057617188	26.1552391052246
1761.55895996094	26.0858726501465
1762.52673339844	25.9065036773682
1763.49426269531	25.791015625
1764.46118164063	25.7344493865967
1765.42761230469	25.542781829834
1766.39367675781	25.3249607086182
1767.35913085938	25.2453079223633
1768.32421875	25.217981338501
1769.28881835938	25.2029647827148
1770.2529296875	24.9969635009766
1771.21655273438	24.9549579620361
1772.17980957031	24.8966503143311
1773.14245605469	24.8224468231201
1774.10461425781	24.7977333068848
1775.06640625	24.7071685791016
1776.02770996094	24.5787353515625
1776.98852539063	24.4636154174805
1777.94873046875	24.3595294952393
1778.90856933594	24.3773746490479
1779.86804199219	24.2456016540527
1780.82690429688	24.1196231842041
1781.78527832031	23.9232292175293
1782.7431640625	23.8848743438721
1783.70068359375	23.6497688293457
1784.65771484375	23.5296058654785
1785.61413574219	23.4974231719971
1786.57019042969	23.2890968322754
1787.52575683594	23.2144756317139
1788.48083496094	23.1301765441895
1789.43530273438	22.9744815826416
1790.38940429688	22.8955402374268
1791.34301757813	22.746431350708
1792.29626464844	22.5989284515381
1793.24890136719	22.5545043945313
1794.20104980469	22.4220104217529
1795.15270996094	22.379207611084
1796.10400390625	22.2260036468506
1797.0546875	22.202693939209
1798.0048828125	22.0691394805908
1798.95471191406	22.0546360015869
1799.90393066406	21.9355010986328
1800.85278320313	21.9018020629883
1801.80102539063	21.8295440673828
1802.74890136719	21.7757911682129
1803.6962890625	21.7827053070068
1804.64306640625	21.7495861053467
1805.58947753906	21.7293090820313
1806.53540039063	21.6596775054932
1807.48071289063	21.6218719482422
1808.42565917969	21.6397590637207
1809.3701171875	21.5544395446777
1810.31396484375	21.5343246459961
1811.25744628906	21.4584541320801
1812.20043945313	21.4294338226318
1813.14294433594	21.3234939575195
1814.08483886719	21.3944225311279
1815.0263671875	21.3725757598877
1815.96740722656	21.2555465698242
1816.90783691406	21.1388778686523
1817.84790039063	21.0754776000977
1818.78747558594	21.0215759277344
1819.72644042969	21.0430335998535
1820.6650390625	20.8601093292236
1821.60314941406	20.885570526123
1822.54064941406	20.8512840270996
1823.47778320313	20.6815280914307
1824.41430664063	20.6210956573486
1825.35034179688	20.4857616424561
1826.28601074219	20.5126628875732
1827.22106933594	20.4029140472412
1828.15563964844	20.3644313812256
1829.08984375	20.2849445343018
1830.0234375	20.2107391357422
1830.95654296875	20.1367034912109
1831.88916015625	20.0896244049072
1832.8212890625	20.0414600372314
1833.7529296875	20.062385559082
1834.68408203125	19.9839916229248
1835.61474609375	19.9783306121826
1836.54479980469	19.9130725860596
1837.47448730469	19.8905715942383
1838.40356445313	19.9230175018311
1839.33227539063	19.9248104095459
1840.26037597656	19.8897380828857
1841.18811035156	19.935230255127
1842.115234375	19.8943996429443
1843.04187011719	19.8514194488525
1843.96801757813	19.8382835388184
1844.89367675781	19.9314250946045
1845.81872558594	19.8111534118652
1846.74340820313	19.8947467803955
1847.66760253906	19.8241710662842
1848.59118652344	19.8715076446533
1849.51428222656	19.7927722930908
1850.43701171875	19.773006439209
1851.35913085938	19.6448097229004
1852.28076171875	19.6254253387451
1853.20190429688	19.6045341491699
1854.12243652344	19.5213527679443
1855.04260253906	19.5218448638916
1855.96215820313	19.4801464080811
1856.88122558594	19.351448059082
1857.79992675781	19.3276844024658
1858.71801757813	19.2374629974365
1859.63549804688	19.2200946807861
1860.55261230469	19.1696949005127
1861.46923828125	19.0448131561279
1862.38525390625	19.089412689209
1863.30078125	19.0309925079346
1864.2158203125	18.9910163879395
1865.13037109375	18.9383430480957
1866.04443359375	18.9720306396484
1866.95788574219	18.915246963501
1867.87084960938	18.9450874328613
1868.78332519531	18.8648242950439
1869.6953125	18.8873615264893
1870.60681152344	18.9226169586182
1871.51782226563	18.9012718200684
1872.42822265625	18.9710178375244
1873.33813476563	19.0584678649902
1874.24755859375	18.9882545471191
1875.15649414063	18.9828796386719
1876.06481933594	18.9626274108887
1876.97277832031	19.0445995330811
1877.88012695313	18.9620151519775
1878.78698730469	18.9654960632324
1879.69323730469	18.9771823883057
1880.59912109375	18.9139518737793
1881.50439453125	18.8880577087402
1882.4091796875	18.881160736084
1883.3134765625	18.7571182250977
1884.21716308594	18.7374324798584
1885.12048339844	18.7573204040527
1886.02319335938	18.6513137817383
1886.92541503906	18.6917552947998
1887.82702636719	18.594539642334
1888.72814941406	18.5466480255127
1889.62878417969	18.473819732666
1890.52893066406	18.4683361053467
1891.42858886719	18.493631362915
1892.32763671875	18.3463611602783
1893.22619628906	18.3592872619629
1894.12426757813	18.2340202331543
1895.02172851563	18.2247848510742
1895.91870117188	18.2379112243652
1896.81518554688	18.2560501098633
1897.71118164063	18.1136627197266
1898.60656738281	18.1065731048584
1899.50146484375	18.1170921325684
1900.39587402344	18.0249862670898
1901.28967285156	18.0039539337158
1902.18298339844	18.1056213378906
1903.07580566406	18.0430393218994
1903.96801757813	18.0326728820801
1904.85986328125	18.0532264709473
1905.7509765625	18.1082248687744
1906.64172363281	18.1327419281006
1907.53186035156	18.1557655334473
1908.42150878906	18.1341018676758
1909.31066894531	18.1660861968994
1910.19921875	18.2166404724121
1911.08728027344	18.2264213562012
1911.97473144531	18.2324981689453
1912.86181640625	18.2521209716797
1913.74816894531	18.2261047363281
1914.63415527344	18.1747188568115
1915.51953125	18.2439861297607
1916.40441894531	18.1976127624512
1917.28869628906	18.1317462921143
1918.17260742188	18.1168251037598
1919.05578613281	18.0944576263428
1919.93859863281	18.1049289703369
1920.82080078125	18.0702857971191
1921.70239257813	18.0345249176025
1922.58349609375	18.0636291503906
1923.46411132813	17.9333515167236
1924.34423828125	17.906078338623
1925.22375488281	17.8513698577881
1926.10278320313	17.7770938873291
1926.98120117188	17.7253894805908
1927.85913085938	17.6927585601807
1928.73645019531	17.6069507598877
1929.61328125	17.6041526794434
1930.48962402344	17.5334320068359
1931.36535644531	17.5068664550781
1932.24060058594	17.5097675323486
1933.11535644531	17.4919929504395
1933.98950195313	17.5237331390381
1934.86303710938	17.5207080841064
1935.73608398438	17.4665851593018
1936.60864257813	17.4340229034424
1937.48059082031	17.4721927642822
1938.35205078125	17.4920959472656
1939.22302246094	17.461498260498
1940.09338378906	17.5034809112549
1940.96313476563	17.5315933227539
1941.83239746094	17.5308036804199
1942.701171875	17.6028938293457
1943.5693359375	17.594841003418
1944.43701171875	17.5308742523193
1945.30407714844	17.678882598877
1946.17065429688	17.6447601318359
1947.03662109375	17.6252269744873
1947.90209960938	17.6731739044189
1948.76696777344	17.7094249725342
1949.63134765625	17.7091693878174
1950.4951171875	17.7554340362549
1951.3583984375	17.7709312438965
1952.22106933594	17.7405548095703
1953.08325195313	17.678897857666
1953.94482421875	17.6850738525391
1954.80590820313	17.5667819976807
1955.66650390625	17.6062335968018
1956.5263671875	17.5759925842285
1957.38586425781	17.5712757110596
1958.24462890625	17.572114944458
1959.10302734375	17.5916309356689
1959.96069335938	17.5082149505615
1960.81799316406	17.3938293457031
1961.67456054688	17.4137573242188
1962.53063964844	17.358699798584
1963.38623046875	17.3214149475098
1964.2412109375	17.2950267791748
1965.09558105469	17.1685848236084
1965.94946289063	17.2152309417725
1966.80285644531	17.2146492004395
1967.65563964844	17.1529579162598
1968.5078125	17.2177276611328
1969.35949707031	17.2236270904541
1970.21057128906	17.1650161743164
1971.06103515625	17.1831855773926
1971.91101074219	17.1638469696045
1972.76049804688	17.1923217773438
1973.60925292969	17.2313251495361
1974.45764160156	17.2457637786865
1975.30529785156	17.2973442077637
1976.15246582031	17.3346500396729
1976.99914550781	17.4039859771729
1977.84521484375	17.4104518890381
1978.69067382813	17.4980201721191
1979.53552246094	17.4946670532227
1980.3798828125	17.5473613739014
1981.22375488281	17.5588340759277
1982.06701660156	17.599027633667
1982.90966796875	17.6403732299805
1983.75170898438	17.6078968048096
1984.59326171875	17.5334014892578
1985.43420410156	17.6026344299316
1986.27465820313	17.5991096496582
1987.11450195313	17.5144233703613
1987.95373535156	17.5389842987061
1988.79248046875	17.6809921264648
1989.63061523438	17.5568752288818
1990.46813964844	17.4722957611084
1991.30517578125	17.4899044036865
1992.1416015625	17.4845447540283
1992.9775390625	17.4057197570801
1993.81274414063	17.2941551208496
1994.6474609375	17.3523292541504
1995.48168945313	17.2474365234375
1996.31518554688	17.2499008178711
1997.14819335938	17.274715423584
1997.98071289063	17.1818866729736
1998.8125	17.18479347229
1999.64379882813	17.196964263916
2000.47448730469	17.1937713623047
2001.3046875	17.191032409668
2002.13427734375	17.1299266815186
2002.96325683594	17.2045726776123
2003.79162597656	17.1905212402344
2004.61950683594	17.208625793457
2005.44677734375	17.2996959686279
2006.2734375	17.2870388031006
2007.09948730469	17.3507709503174
2007.92504882813	17.4188613891602
2008.75	17.4511585235596
2009.57434082031	17.484842300415
2010.39819335938	17.5394420623779
2011.22131347656	17.5963535308838
2012.0439453125	17.569242477417
2012.86608886719	17.5984783172607
2013.6875	17.6488838195801
2014.50842285156	17.6565742492676
2015.32873535156	17.7013511657715
2016.1484375	17.691312789917
2016.96752929688	17.7095050811768
2017.7861328125	17.7010593414307
2018.60412597656	17.733850479126
2019.42150878906	17.7514038085938
2020.23828125	17.7518653869629
2021.05444335938	17.7338542938232
2021.8701171875	17.6943817138672
2022.68518066406	17.610372543335
2023.49963378906	17.6133079528809
2024.3134765625	17.6383991241455
2025.12683105469	17.633810043335
2025.939453125	17.5578956604004
2026.75158691406	17.5653972625732
2027.56311035156	17.5017642974854
2028.3740234375	17.5790519714355
2029.18432617188	17.4551658630371
2029.994140625	17.4965438842773
2030.80322265625	17.4568538665771
2031.61181640625	17.4329452514648
2032.41979980469	17.4005489349365
2033.22717285156	17.3795909881592
2034.03393554688	17.3551807403564
2034.84008789063	17.3144569396973
2035.64575195313	17.2890872955322
2036.45080566406	17.1991672515869
2037.25512695313	17.1291732788086
2038.05895996094	17.0830307006836
2038.86218261719	17.1449222564697
2039.66479492188	17.101749420166
2040.466796875	17.1487407684326
2041.26831054688	17.1971492767334
2042.06909179688	17.2099075317383
2042.86938476563	17.1070384979248
2043.6689453125	17.0536365509033
2044.46801757813	17.2180423736572
2045.26647949219	17.1814823150635
2046.06433105469	17.190803527832
2046.86145019531	17.1761360168457
2047.65808105469	17.2651176452637
2048.4541015625	17.236608505249
2049.24951171875	17.2905616760254
2050.04443359375	17.2712917327881
2050.83862304688	17.3313121795654
2051.63232421875	17.2972431182861
2052.42529296875	17.4031352996826
2053.2177734375	17.305419921875
2054.00952148438	17.39866065979
2054.80078125	17.4058055877686
2055.59130859375	17.418285369873
2056.38134765625	17.421272277832
2057.17065429688	17.5520305633545
2057.95947265625	17.4212226867676
2058.74755859375	17.397762298584
2059.53515625	17.432788848877
2060.32202148438	17.4081611633301
2061.1083984375	17.341926574707
2061.89428710938	17.2756462097168
2062.67919921875	17.2406978607178
2063.4638671875	17.2282943725586
2064.24780273438	17.1998252868652
2065.03100585938	17.1832103729248
2065.81372070313	17.0615673065186
2066.595703125	17.0910091400146
2067.37719726563	17.0568580627441
2068.15795898438	16.8783950805664
2068.93823242188	16.9210910797119
2069.7177734375	16.8110275268555
2070.49682617188	16.7764987945557
2071.27514648438	16.6882419586182
2072.05297851563	16.716459274292
2072.830078125	16.6706428527832
2073.60668945313	16.591136932373
2074.38256835938	16.6457710266113
2075.15795898438	16.5444450378418
2075.9326171875	16.4797801971436
2076.70654296875	16.3979778289795
2077.47998046875	16.4898624420166
2078.25268554688	16.3695888519287
2079.02490234375	16.3274898529053
2079.79663085938	16.3587398529053
2080.5673828125	16.3349018096924
2081.337890625	16.3743896484375
2082.107421875	16.3261318206787
2082.87670898438	16.3905353546143
2083.64501953125	16.392276763916
2084.41284179688	16.3754596710205
2085.18017578125	16.4357261657715
2085.94677734375	16.4767589569092
2086.71264648438	16.4561920166016
2087.47802734375	16.4231395721436
2088.24267578125	16.4091281890869
2089.0068359375	16.4829521179199
2089.77026367188	16.4564685821533
2090.53295898438	16.4104099273682
2091.29516601563	16.4527187347412
2092.056640625	16.5099277496338
2092.81762695313	16.5058364868164
2093.57788085938	16.3233013153076
2094.33764648438	16.3418006896973
2095.0966796875	16.2852039337158
2095.85498046875	16.2403774261475
2096.61279296875	16.1825141906738
2097.36987304688	16.1435298919678
2098.12646484375	16.0834579467773
2098.88232421875	16.0586051940918
2099.63745117188	15.9690990447998
2100.39208984375	15.8693408966064
2101.14624023438	15.7998352050781
2101.8994140625	15.710132598877
2102.65209960938	15.6694383621216
2103.404296875	15.5777158737183
2104.15551757813	15.4977855682373
2104.90649414063	15.4567317962646
2105.65649414063	15.3814496994019
2106.40600585938	15.3094329833984
2107.15502929688	15.2813310623169
2107.90307617188	15.1602411270142
2108.65063476563	15.1760635375977
2109.39770507813	15.1059980392456
2110.14404296875	15.1282348632813
2110.8896484375	15.0797729492188
2111.63452148438	15.1175022125244
2112.37890625	15.1180858612061
2113.12280273438	15.0681295394897
2113.86572265625	15.1440525054932
2114.60815429688	15.1298570632935
2115.35009765625	15.1325941085815
2116.09106445313	15.2157974243164
2116.83154296875	15.2023267745972
2117.57153320313	15.2191925048828
2118.31079101563	15.1380681991577
2119.04931640625	15.2257041931152
2119.787109375	15.1471500396729
2120.5244140625	15.1719160079956
2121.26098632813	15.1217660903931
2121.9970703125	15.0373344421387
2122.732421875	15.0592136383057
2123.46704101563	14.9778051376343
2124.20092773438	14.9265432357788
2124.93432617188	14.8745288848877
2125.6669921875	14.8471870422363
2126.39916992188	14.7761259078979
2127.13037109375	14.7311916351318
2127.86108398438	14.7270698547363
2128.59130859375	14.6652536392212
2129.32080078125	14.5379991531372
2130.04956054688	14.5513486862183
2130.77758789063	14.4518566131592
2131.50512695313	14.3590307235718
2132.23193359375	14.3166961669922
2132.9580078125	14.2141084671021
2133.68334960938	14.1562671661377
2134.408203125	14.1007900238037
2135.13232421875	14.0172872543335
2135.85595703125	13.9995889663696
2136.57885742188	13.9205722808838
2137.30102539063	13.8593559265137
2138.0224609375	13.7976140975952
2138.74340820313	13.7607116699219
2139.46337890625	13.7680177688599
2140.18310546875	13.6623945236206
2140.90185546875	13.5905532836914
2141.6201171875	13.5685167312622
2142.33764648438	13.5672836303711
2143.05444335938	13.5541820526123
2143.77075195313	13.5388879776001
2144.48608398438	13.5211601257324
2145.201171875	13.5679197311401
2145.91528320313	13.4943895339966
2146.62890625	13.4717655181885
2147.34155273438	13.4984073638916
2148.05395507813	13.4614353179932
2148.76538085938	13.4514026641846
2149.47631835938	13.4882783889771
2150.18627929688	13.3875494003296
2150.89599609375	13.4480218887329
2151.60473632813	13.3871049880981
2152.31298828125	13.4415369033813
2153.02026367188	13.3776445388794
2153.72729492188	13.3383150100708
2154.43334960938	13.3474502563477
2155.138671875	13.2900285720825
2155.84350585938	13.308669090271
2156.54760742188	13.2282438278198
2157.25122070313	13.2146472930908
2157.95385742188	13.2435369491577
2158.65600585938	13.1683626174927
2159.357421875	13.1649904251099
2160.05810546875	13.0911951065063
2160.75805664063	13.0948829650879
2161.45751953125	13.0148782730103
2162.15600585938	12.9830389022827
2162.85400390625	12.9369688034058
2163.55151367188	12.9222230911255
2164.248046875	12.8368730545044
2164.94409179688	12.8282032012939
2165.63916015625	12.7425050735474
2166.33374023438	12.6434860229492
2167.02783203125	12.6997785568237
2167.72094726563	12.5107822418213
2168.41357421875	12.5162105560303
2169.10522460938	12.4565105438232
2169.79638671875	12.3857021331787
2170.48706054688	12.3202457427979
2171.1767578125	12.2293930053711
2171.86572265625	12.1030216217041
2172.55419921875	12.0659370422363
2173.24194335938	11.9492511749268
2173.92895507813	11.9103517532349
2174.615234375	11.8248205184937
2175.30078125	11.7725219726563
2175.98583984375	11.7221479415894
2176.67016601563	11.6443357467651
2177.35375976563	11.6919078826904
2178.03662109375	11.6530523300171
2178.71875	11.6213312149048
2179.40014648438	11.6106023788452
2180.08081054688	11.6065368652344
2180.76098632813	11.5626354217529
2181.4404296875	11.6095333099365
2182.119140625	11.593822479248
2182.79711914063	11.6472148895264
2183.47436523438	11.6372032165527
2184.15087890625	11.5595016479492
2184.82690429688	11.5764780044556
2185.501953125	11.5875129699707
2186.17651367188	11.5484132766724
2186.85034179688	11.5708665847778
2187.5234375	11.5441474914551
2188.19580078125	11.537787437439
2188.86743164063	11.5157556533813
2189.53833007813	11.4750537872314
2190.20874023438	11.471640586853
2190.87817382813	11.4052495956421
2191.54711914063	11.3641996383667
2192.21533203125	11.3388109207153
2192.8828125	11.2638130187988
2193.54956054688	11.2211618423462
2194.21557617188	11.1600179672241
2194.880859375	11.1170377731323
2195.54541015625	11.0712776184082
2196.20947265625	10.996262550354
2196.87255859375	10.9126977920532
2197.53515625	10.8590507507324
2198.19677734375	10.7903614044189
2198.85791015625	10.7041101455688
2199.51831054688	10.6212854385376
2200.17797851563	10.579948425293
2200.8369140625	10.4754781723022
2201.4951171875	10.4094972610474
2202.15258789063	10.3389511108398
2202.80932617188	10.3041934967041
2203.46533203125	10.2523584365845
2204.12060546875	10.1630954742432
2204.775390625	10.1641159057617
2205.42919921875	10.1410274505615
2206.08251953125	10.0772314071655
2206.73486328125	10.0802202224731
2207.38671875	10.0570697784424
2208.03759765625	9.99969863891602
2208.68798828125	10.0197649002075
2209.33764648438	10.0451307296753
2209.98657226563	9.97232151031494
2210.63452148438	10.0135526657104
2211.28198242188	9.99610614776611
2211.9287109375	10.0131750106812
2212.57470703125	10.0398416519165
2213.21997070313	10.0122861862183
2213.86450195313	9.96249866485596
2214.50830078125	10.0394124984741
2215.1513671875	9.974440574646
2215.79370117188	9.9460506439209
2216.43530273438	9.91763591766357
2217.076171875	9.85506153106689
2217.71630859375	9.85415935516357
2218.35571289063	9.76442813873291
2218.99462890625	9.80120754241943
2219.63256835938	9.67566871643066
2220.26977539063	9.62502384185791
2220.90625	9.60475826263428
2221.5419921875	9.5697660446167
2222.17700195313	9.48248195648193
2222.81127929688	9.41518115997314
2223.44482421875	9.36305713653564
2224.07763671875	9.30758380889893
2224.70971679688	9.28154373168945
2225.34106445313	9.19956016540527
2225.9716796875	9.09284400939941
2226.6015625	9.05370712280273
2227.23071289063	8.99442958831787
2227.85913085938	8.97711277008057
2228.48681640625	8.94169807434082
2229.11376953125	8.86319541931152
2229.73999023438	8.80833339691162
2230.36547851563	8.79804611206055
2230.990234375	8.75688552856445
2231.61401367188	8.7019100189209
2232.2373046875	8.69692611694336
2232.85986328125	8.56679439544678
2233.4814453125	8.56302356719971
2234.1025390625	8.53062438964844
2234.72265625	8.52990245819092
2235.34228515625	8.44706916809082
2235.9609375	8.45629119873047
2236.57885742188	8.40971088409424
2237.1962890625	8.42481136322021
2237.81274414063	8.38022804260254
2238.42846679688	8.37866592407227
2239.04345703125	8.38299655914307
2239.65771484375	8.3565502166748
2240.27124023438	8.3724193572998
2240.88403320313	8.37520408630371
2241.49584960938	8.3795337677002
2242.10717773438	8.30448055267334
2242.71752929688	8.37560367584229
2243.32739257813	8.31514167785645
2243.93627929688	8.309157371521
2244.54443359375	8.33995819091797
2245.15209960938	8.31801795959473
2245.7587890625	8.26644134521484
2246.36474609375	8.22590065002441
2246.9697265625	8.23815441131592
2247.57421875	8.15683269500732
2248.17797851563	8.153076171875
2248.78076171875	8.12505912780762
2249.38305664063	8.11741256713867
2249.984375	8.07386302947998
2250.5849609375	8.05042743682861
2251.18481445313	8.01198101043701
2251.78393554688	7.95230674743652
2252.38232421875	7.96680641174316
2252.97973632813	7.85738658905029
2253.57666015625	7.80792427062988
2254.17260742188	7.80943155288696
2254.76782226563	7.81352806091309
2255.3623046875	7.71501207351685
2255.9560546875	7.65737247467041
2256.54907226563	7.64714527130127
2257.14135742188	7.61822748184204
2257.73266601563	7.49585103988647
2258.32348632813	7.47229909896851
2258.91333007813	7.46483373641968
2259.50244140625	7.40175247192383
2260.09057617188	7.28688907623291
2260.67822265625	7.28427314758301
2261.26513671875	7.27047061920166
2261.85107421875	7.23713541030884
2262.43627929688	7.17851543426514
2263.02075195313	7.15032434463501
2263.6044921875	7.10438680648804
2264.18725585938	7.09595108032227
2264.76953125	7.08411264419556
2265.35083007813	7.05948162078857
2265.93139648438	7.04761743545532
2266.51123046875	7.03339529037476
2267.09033203125	6.94002294540405
2267.66845703125	6.93070459365845
2268.24584960938	6.90621709823608
2268.82250976563	6.91465187072754
2269.3984375	6.97279405593872
2269.9736328125	6.96346712112427
2270.5478515625	6.99915266036987
2271.12133789063	6.99270534515381
2271.69409179688	6.99829816818237
2272.26611328125	6.99472522735596
2272.83740234375	6.96308946609497
2273.40771484375	6.96631050109863
2273.97729492188	6.96874570846558
2274.54614257813	6.93732023239136
2275.11401367188	6.90691900253296
2275.68139648438	6.84312915802002
2276.24780273438	6.85339689254761
2276.8134765625	6.76955413818359
2277.37817382813	6.70746946334839
2277.9423828125	6.73505449295044
2278.50561523438	6.7187032699585
2279.06811523438	6.781325340271
2279.62963867188	6.7531213760376
2280.19067382813	6.74307537078857
2280.75073242188	6.70744943618774
2281.31005859375	6.65623569488525
2281.86840820313	6.72211170196533
2282.42602539063	6.67297124862671
2282.98291015625	6.61824464797974
2283.5390625	6.65036869049072
2284.09448242188	6.60245656967163
2284.64892578125	6.61477041244507
2285.20263671875	6.55331802368164
2285.75537109375	6.53413963317871
2286.3076171875	6.46890068054199
2286.85888671875	6.47137880325317
2287.40942382813	6.41585683822632
2287.958984375	6.41009998321533
2288.5078125	6.34311389923096
2289.05590820313	6.3169059753418
2289.60302734375	6.32144021987915
2290.14965820313	6.27848100662231
2290.6953125	6.17895126342773
2291.23999023438	6.16935539245605
2291.78393554688	6.10503339767456
2292.3271484375	6.07068490982056
2292.86962890625	6.02886867523193
2293.4111328125	6.01414155960083
2293.95190429688	6.00472068786621
2294.49194335938	5.99050140380859
2295.03100585938	5.92994356155396
2295.5693359375	5.94417762756348
2296.10693359375	5.90859746932983
2296.6435546875	5.84340000152588
2297.17944335938	5.91174268722534
2297.71459960938	5.83315658569336
2298.24877929688	5.87218713760376
2298.7822265625	5.84931135177612
2299.31469726563	5.80932712554932
2299.8466796875	5.85586833953857
2300.37744140625	5.81745481491089
2300.90771484375	5.80868577957153
2301.43701171875	5.84751415252686
2301.96557617188	5.81359624862671
2302.4931640625	5.82675790786743
2303.02001953125	5.80993604660034
2303.54614257813	5.8014063835144
2304.0712890625	5.8295750617981
2304.595703125	5.80281162261963
2305.119140625	5.79881906509399
2305.64184570313	5.82701301574707
2306.16381835938	5.82060480117798
2306.68481445313	5.80371999740601
2307.205078125	5.82281064987183
2307.72436523438	5.7540602684021
2308.24291992188	5.8236665725708
2308.7607421875	5.77932357788086
2309.27758789063	5.74436330795288
2309.79370117188	5.78120899200439
2310.30883789063	5.75429153442383
2310.8232421875	5.76154661178589
2311.3369140625	5.71035432815552
2311.849609375	5.76582717895508
2312.361328125	5.70030641555786
2312.87255859375	5.68408203125
2313.38256835938	5.66730356216431
2313.89208984375	5.66778230667114
2314.40063476563	5.62803506851196
2314.908203125	5.57583141326904
2315.4150390625	5.55276775360107
2315.92114257813	5.51562786102295
2316.42626953125	5.46845626831055
2316.9306640625	5.44829177856445
2317.43408203125	5.4037618637085
2317.93676757813	5.41197204589844
2318.4384765625	5.38201093673706
2318.939453125	5.29758501052856
2319.439453125	5.30169486999512
2319.93872070313	5.26080942153931
2320.43701171875	5.21799421310425
2320.9345703125	5.20525550842285
2321.43139648438	5.1564154624939
2321.92724609375	5.13929748535156
2322.42211914063	5.12243366241455
2322.91625976563	5.1278338432312
2323.40966796875	5.06855535507202
2323.90209960938	5.04321527481079
2324.3935546875	5.03199625015259
2324.88427734375	5.05803346633911
2325.37426757813	5.04408264160156
2325.86303710938	5.05407905578613
2326.35131835938	5.00008010864258
2326.83862304688	4.99970674514771
2327.32495117188	5.04402828216553
2327.810546875	5.04912042617798
2328.29541015625	5.02885150909424
2328.77905273438	5.06121778488159
2329.26220703125	5.0180082321167
2329.74438476563	5.05831003189087
2330.2255859375	5.0451021194458
2330.7060546875	5.05565643310547
2331.185546875	5.03396224975586
2331.6640625	5.0535364151001
2332.14184570313	5.0364727973938
2332.61889648438	5.01364803314209
2333.09497070313	5.02556419372559
2333.57006835938	5.03885650634766
2334.04443359375	5.02613496780396
2334.51782226563	5.0336766242981
2334.99047851563	4.98284006118774
2335.46215820313	4.96952819824219
2335.93310546875	4.91369009017944
2336.40307617188	4.95411968231201
2336.8720703125	4.91003274917603
2337.34033203125	4.90243244171143
2337.8076171875	4.82752799987793
2338.27416992188	4.81439399719238
2338.73974609375	4.81938886642456
2339.20458984375	4.79551267623901
2339.66845703125	4.75593852996826
2340.13134765625	4.73697090148926
2340.59350585938	4.7345027923584
2341.0546875	4.69430780410767
2341.51489257813	4.65683698654175
2341.97436523438	4.62705135345459
2342.43286132813	4.59531307220459
2342.890625	4.57844209671021
2343.34741210938	4.59299993515015
2343.80322265625	4.54355239868164
2344.25830078125	4.51946020126343
2344.71240234375	4.52434110641479
2345.16577148438	4.5198335647583
2345.61791992188	4.55510950088501
2346.06958007813	4.58819437026978
2346.52001953125	4.63374519348145
2346.9697265625	4.68070650100708
2347.41845703125	4.73821210861206
2347.86645507813	4.84059762954712
2348.3134765625	4.91785144805908
2348.75952148438	5.00014162063599
2349.20483398438	5.13014554977417
2349.64916992188	5.18456411361694
2350.09252929688	5.29973936080933
2350.53515625	5.3614616394043
2350.97680664063	5.4132342338562
2351.41748046875	5.44893789291382
2351.857421875	5.49938011169434
2352.29638671875	5.54096698760986
2352.734375	5.55201387405396
2353.17138671875	5.55389547348022
2353.60766601563	5.48765659332275
2354.04296875	5.44640445709229
2354.4775390625	5.35225820541382
2354.91088867188	5.30118417739868
2355.34350585938	5.20274257659912
2355.775390625	5.13319683074951
2356.2060546875	5.02543544769287
2356.63598632813	4.87133502960205
2357.06494140625	4.76312923431396
2357.4931640625	4.65066432952881
2357.92041015625	4.56350612640381
2358.3466796875	4.49861335754395
2358.77197265625	4.44065046310425
2359.1962890625	4.3092098236084
2359.61987304688	4.23047065734863
2360.04248046875	4.15279579162598
2360.46411132813	4.14159059524536
2360.88500976563	4.07697057723999
2361.30493164063	4.01734066009521
2361.72387695313	4.0099892616272
