# Supplementary material for: Optics miniaturization strategy for demanding Raman spectroscopy applications
Source: Nat Commun. 2024 Apr 8;15:3049. doi: 10.1038/s41467-024-47044-7 (PMC11001912; doi:10.1038/s41467-024-47044-7)
Supplement: Supplementary file 6 — Source Data [file 41467_2024_47044_MOESM6_ESM.zip › Source Data/NCOMMS-23-34016B s3/S3 pHCA, Glucose, Salts/calibraiton/Glucose standards 23.08.17/Glucose_0_25per_2.csv]

347.42919921875	77.3453979492188
348.892913818359	77.4719696044922
350.356079101563	77.8471755981445
351.818634033203	78.0100402832031
353.280670166016	78.4261703491211
354.742095947266	78.6948699951172
356.202972412109	79.0467834472656
357.663299560547	79.1565628051758
359.123046875	79.4841461181641
360.582244873047	79.5064086914063
362.040863037109	79.6741638183594
363.498931884766	79.8623962402344
364.956451416016	79.9787673950195
366.413391113281	80.1608963012695
367.869750976563	80.2284317016602
369.325592041016	80.4874420166016
370.780853271484	80.3051528930664
372.235565185547	80.5879364013672
373.689727783203	80.469108581543
375.143310546875	80.6045608520508
376.596343994141	80.7507171630859
378.048828125	80.8188171386719
379.500762939453	80.8459701538086
380.9521484375	80.9694900512695
382.402954101563	81.0264892578125
383.853240966797	81.1622543334961
385.302947998047	81.1863098144531
386.752136230469	81.4004364013672
388.200744628906	81.6051788330078
389.648803710938	81.7767639160156
391.096343994141	81.9060440063477
392.543304443359	82.1011581420898
393.989715576172	82.3482818603516
395.435607910156	82.6666641235352
396.880920410156	82.9220962524414
398.325714111328	82.8058242797852
399.769927978516	83.2353363037109
401.213623046875	83.552001953125
402.656768798828	83.7517929077148
404.099395751953	84.0154266357422
405.541442871094	84.3366470336914
406.982971191406	84.4429168701172
408.423950195313	84.4514694213867
409.864379882813	84.8068466186523
411.304290771484	84.9049072265625
412.743621826172	85.0720520019531
414.182434082031	85.2854690551758
415.620727539063	85.5013809204102
417.058471679688	85.4770660400391
418.495666503906	85.7791366577148
419.932342529297	85.8767471313477
421.368469238281	86.0881271362305
422.804077148438	86.0807266235352
424.239135742188	86.0410766601563
425.673645019531	85.8850173950195
427.107635498047	85.9222106933594
428.541107177734	85.8202362060547
429.974029541016	85.7214202880859
431.406433105469	85.5043029785156
432.838287353516	85.4378356933594
434.269622802734	85.2085800170898
435.700408935547	85.2789459228516
437.130706787109	85.0907669067383
438.560455322266	85.1578674316406
439.989654541016	84.8749923706055
441.418334960938	84.9524154663086
442.846496582031	84.8851928710938
444.274139404297	84.8267288208008
445.701263427734	84.7659683227539
447.127838134766	84.5483932495117
448.553894042969	84.467903137207
449.979431152344	84.5603713989258
451.404449462891	84.2142639160156
452.828918457031	84.1437759399414
454.252899169922	83.9563446044922
455.676330566406	83.7962799072266
457.099273681641	83.7443389892578
458.521667480469	83.4854583740234
459.943542480469	83.5833053588867
461.364929199219	83.3475952148438
462.785766601563	83.3225402832031
464.206085205078	83.2922821044922
465.625885009766	83.0313186645508
467.045196533203	83.1719055175781
468.463958740234	82.9649200439453
469.882202148438	83.0669555664063
471.299957275391	82.9631652832031
472.717193603516	82.8565063476563
474.133911132813	82.9223403930664
475.550109863281	83.0015258789063
476.965789794922	82.9468688964844
478.380950927734	83.0942764282227
479.795623779297	82.9831008911133
481.209777832031	83.2391662597656
482.623413085938	83.3635177612305
484.036529541016	83.5370559692383
485.449157714844	83.4950561523438
486.861267089844	83.8143615722656
488.272857666016	83.6885604858398
489.683959960938	83.8891677856445
491.094543457031	83.8402709960938
492.504608154297	83.9779510498047
493.914184570313	84.0875854492188
495.3232421875	84.2030181884766
496.731811523438	83.9442138671875
498.139862060547	83.9768676757813
499.547393798828	83.7791137695313
500.954467773438	83.6228103637695
502.360992431641	83.4391021728516
503.767028808594	83.3484649658203
505.172576904297	83.3220443725586
506.577606201172	83.0436935424805
507.982147216797	83.123908996582
509.386169433594	82.7839813232422
510.789703369141	82.6745681762695
512.192749023438	82.6100540161133
513.595275878906	82.5024490356445
514.997314453125	82.4186706542969
516.398803710938	82.3863067626953
517.799865722656	81.9677047729492
519.200378417969	81.9690551757813
520.600463867188	81.6670761108398
522	81.4756774902344
523.399047851563	81.2186508178711
524.797607421875	80.7793350219727
526.195678710938	80.568229675293
527.59326171875	80.3768692016602
528.990295410156	79.9478302001953
530.386901855469	79.4177093505859
531.782958984375	79.4317779541016
533.178588867188	79.2867889404297
534.573669433594	78.9373931884766
535.968322753906	78.748291015625
537.362426757813	78.6219787597656
538.756042480469	78.4150161743164
540.149230957031	78.1938247680664
541.541870117188	78.1129837036133
542.934020996094	77.9922256469727
544.32568359375	77.8676376342773
545.716918945313	77.5426483154297
547.107604980469	77.3755340576172
548.497802734375	77.2622680664063
549.887573242188	77.0855865478516
551.276794433594	76.8898620605469
552.66552734375	76.8054351806641
554.053833007813	76.6636047363281
555.441650390625	76.632080078125
556.828918457031	76.4315032958984
558.215759277344	76.3368072509766
559.602111816406	76.3601226806641
560.987976074219	76.2986373901367
562.373352050781	76.2435531616211
563.758239746094	76.1194763183594
565.142639160156	76.0370788574219
566.526611328125	75.9606628417969
567.910034179688	76.0492248535156
569.293029785156	75.7815551757813
570.675537109375	75.8595428466797
572.057556152344	75.9269485473633
573.439086914063	75.7320175170898
574.820129394531	75.5612030029297
576.200744628906	75.6540908813477
577.580871582031	75.6312408447266
578.96044921875	75.6523056030273
580.339660644531	75.511474609375
581.718322753906	75.6985473632813
583.096557617188	75.4326171875
584.474243164063	75.6258697509766
585.851501464844	75.3646392822266
587.228332519531	75.5045776367188
588.604614257813	75.4231872558594
589.98046875	75.2887191772461
591.355834960938	75.3596038818359
592.730712890625	75.2819442749023
594.105163574219	75.3536224365234
595.479125976563	75.231575012207
596.852600097656	75.0995559692383
598.225646972656	75.1668548583984
599.598205566406	75.0472106933594
600.970275878906	75.055290222168
602.341857910156	74.8907012939453
603.713012695313	74.8651733398438
605.083679199219	74.6114196777344
606.453918457031	74.8391952514648
607.823608398438	74.5501327514648
609.192932128906	74.5322265625
610.561706542969	74.3620681762695
611.930053710938	74.251350402832
613.297912597656	74.1552734375
614.665344238281	73.9959945678711
616.032287597656	73.8755874633789
617.398803710938	73.7920837402344
618.764831542969	73.6853790283203
620.13037109375	73.5227813720703
621.495483398438	73.4257354736328
622.860107421875	73.3268127441406
624.224304199219	73.1814270019531
625.588012695313	72.9963073730469
626.951232910156	73.057861328125
628.314025878906	72.7585296630859
629.676391601563	72.7890167236328
631.038269042969	72.5324096679688
632.399658203125	72.4465713500977
633.760620117188	72.2474746704102
635.12109375	72.1357650756836
636.481140136719	72.0515670776367
637.840759277344	71.9453048706055
639.199890136719	71.8799667358398
640.558532714844	71.7184906005859
641.916748046875	71.52978515625
643.274536132813	71.5180969238281
644.6318359375	71.3718566894531
645.988647460938	71.2133941650391
647.345031738281	71.0856857299805
648.700988769531	71.0307083129883
650.056457519531	70.8767547607422
651.411499023438	70.7826995849609
652.76611328125	70.5892944335938
654.120239257813	70.4392929077148
655.473876953125	70.4740447998047
656.827087402344	70.3091354370117
658.179870605469	70.2633743286133
659.5322265625	70.1015930175781
660.884094238281	70.0470657348633
662.235473632813	70.0554580688477
663.586486816406	69.8627166748047
664.93701171875	69.762809753418
666.287048339844	69.8594589233398
667.636657714844	69.8301544189453
668.98583984375	69.7193832397461
670.334594726563	69.6863021850586
671.682861328125	69.7341079711914
673.030700683594	69.7512741088867
674.378051757813	69.5465087890625
675.725036621094	69.5863189697266
677.071533203125	69.6023941040039
678.417541503906	69.5262985229492
679.76318359375	69.6002655029297
681.108337402344	69.451416015625
682.453002929688	69.4826812744141
683.797302246094	69.6061248779297
685.14111328125	69.4538879394531
686.484497070313	69.4784927368164
687.827453613281	69.5607833862305
689.169921875	69.4553680419922
690.512023925781	69.5957183837891
691.853637695313	69.7082901000977
693.194763183594	69.6444854736328
694.535522460938	69.4887924194336
695.875793457031	69.5981521606445
697.215637207031	69.5774917602539
698.555053710938	69.6506805419922
699.89404296875	69.6836700439453
701.232543945313	69.737174987793
702.570617675781	69.7008819580078
703.908325195313	69.6983184814453
705.245483398438	69.6542205810547
706.582275390625	69.7169570922852
707.918640136719	69.7957763671875
709.254516601563	69.7613067626953
710.589965820313	69.7794876098633
711.924987792969	69.8005523681641
713.259582519531	69.7288208007813
714.59375	69.7401657104492
715.927490234375	69.6939392089844
717.2607421875	69.8335037231445
718.593627929688	69.656623840332
719.926025390625	69.7160720825195
721.257995605469	69.6010437011719
722.589538574219	69.6006317138672
723.920654296875	69.4900588989258
725.251342773438	69.6212768554688
726.581604003906	69.4855041503906
727.911437988281	69.4719696044922
729.240783691406	69.3569107055664
730.569763183594	69.4254608154297
731.898254394531	69.2758331298828
733.226379394531	69.2465133666992
734.554016113281	69.2372894287109
735.881225585938	69.2252197265625
737.208068847656	69.1307678222656
738.534423828125	69.0021057128906
739.8603515625	68.9952621459961
741.185852050781	68.9240036010742
742.510925292969	68.8088150024414
743.835571289063	68.8129196166992
745.159790039063	68.6694946289063
746.483581542969	68.6961975097656
747.806945800781	68.6296539306641
749.1298828125	68.4906997680664
750.452453613281	68.4494323730469
751.774536132813	68.3728256225586
753.09619140625	68.1718444824219
754.417419433594	68.1258773803711
755.738220214844	68.0839309692383
757.05859375	67.9403610229492
758.378540039063	67.9756546020508
759.698059082031	67.8907852172852
761.017211914063	67.7797775268555
762.335876464844	67.6586685180664
763.654113769531	67.487922668457
764.971984863281	67.5080261230469
766.289367675781	67.4656829833984
767.606384277344	67.211555480957
768.922973632813	67.2238845825195
770.239074707031	67.1990127563477
771.554809570313	67.0192565917969
772.8701171875	67.036994934082
774.184997558594	66.7610702514648
775.499450683594	66.6511001586914
776.8134765625	66.7028961181641
778.127136230469	66.5072479248047
779.440307617188	66.4708786010742
780.753112792969	66.5326385498047
782.0654296875	66.2318878173828
783.377380371094	66.2207641601563
784.688903808594	66.0978164672852
786	66.0678482055664
787.310668945313	65.8517837524414
788.620971679688	65.7668838500977
789.930786132813	65.7654113769531
791.240234375	65.5815124511719
792.549255371094	65.5331344604492
793.857788085938	65.4258117675781
795.166015625	65.3017120361328
796.473754882813	65.2450103759766
797.781066894531	65.0057067871094
799.088012695313	64.995231628418
800.39453125	64.9506225585938
801.700622558594	64.8941879272461
803.006286621094	64.7406692504883
804.311584472656	64.5892715454102
805.616394042969	64.5285339355469
806.920837402344	64.4582672119141
808.224853515625	64.4429702758789
809.528503417969	64.2790832519531
810.831665039063	64.3214416503906
812.134460449219	64.2382888793945
813.436828613281	64.034797668457
814.73876953125	63.9818344116211
816.040344238281	63.8442039489746
817.341430664063	63.8679695129395
818.642150878906	63.7429656982422
819.942504882813	63.7412033081055
821.242370605469	63.5994682312012
822.541870117188	63.3564987182617
823.840942382813	63.3229484558105
825.139587402344	63.3334693908691
826.437866210938	63.2419776916504
827.735656738281	63.098274230957
829.033081054688	63.0121765136719
830.330139160156	63.0302047729492
831.626770019531	62.7942771911621
832.922973632813	62.8108329772949
834.21875	62.8149948120117
835.514099121094	62.6956329345703
836.80908203125	62.6760101318359
838.103637695313	62.5978736877441
839.397827148438	62.5197639465332
840.691589355469	62.5449867248535
841.984924316406	62.392951965332
843.27783203125	62.404670715332
844.570373535156	62.2532577514648
845.862487792969	62.1502838134766
847.154235839844	61.8487091064453
848.445556640625	61.8448944091797
849.736450195313	61.6590614318848
851.026916503906	61.3974113464355
852.317016601563	61.3944129943848
853.606689453125	61.287956237793
854.89599609375	61.1702651977539
856.184875488281	60.9150123596191
857.473327636719	60.7199897766113
858.761413574219	60.6835708618164
860.049072265625	60.5762519836426
861.336303710938	60.3007011413574
862.623168945313	60.1850662231445
863.909606933594	60.0040855407715
865.195678710938	59.9328804016113
866.481323242188	59.7471809387207
867.766540527344	59.3778305053711
869.051391601563	59.393970489502
870.335815429688	59.1967163085938
871.619873046875	59.0257797241211
872.903503417969	58.6799774169922
874.186706542969	58.4793701171875
875.469543457031	58.2738456726074
876.752014160156	58.1624374389648
878.033996582031	57.9201850891113
879.315612792969	57.7819709777832
880.596862792969	57.5068092346191
881.877685546875	57.3522567749023
883.158081054688	57.0371398925781
884.438110351563	56.9193992614746
885.7177734375	56.6778602600098
886.996948242188	56.6502456665039
888.275817871094	56.5203857421875
889.55419921875	56.2625274658203
890.832275390625	55.9883232116699
892.10986328125	55.9409866333008
893.387084960938	55.7182426452637
894.663940429688	55.6149444580078
895.940368652344	55.4771957397461
897.216369628906	55.2487983703613
898.492004394531	55.0768165588379
899.767272949219	54.7606620788574
901.042114257813	54.6285171508789
902.316528320313	54.3331718444824
903.590576171875	54.2498168945313
904.8642578125	54.0154647827148
906.137512207031	53.7847480773926
907.410339355469	53.4614944458008
908.682800292969	53.3416595458984
909.954833984375	53.2145957946777
911.226501464844	53.0424270629883
912.497802734375	52.8601722717285
913.768676757813	52.5398826599121
915.039123535156	52.4717407226563
916.309204101563	52.1935806274414
917.578918457031	52.0605392456055
918.848205566406	51.956844329834
920.117126464844	51.5381927490234
921.385620117188	51.5531692504883
922.653747558594	51.3390769958496
923.921447753906	51.0454139709473
925.188781738281	50.8250732421875
926.455688476563	50.5085983276367
927.722229003906	50.4794807434082
928.988342285156	50.2361526489258
930.254089355469	50.0389251708984
931.519470214844	49.7335548400879
932.784423828125	49.7667655944824
934.049011230469	49.4193534851074
935.313171386719	49.3410148620605
936.576965332031	49.1844291687012
937.84033203125	49.1257247924805
939.103332519531	48.8530235290527
940.365966796875	48.7318992614746
941.628173828125	48.771484375
942.890014648438	48.6393508911133
944.151428222656	48.5072288513184
945.412475585938	48.2584075927734
946.673095703125	48.2626342773438
947.933349609375	48.2267189025879
949.193237304688	48.0927429199219
950.452697753906	48.1697578430176
951.711791992188	48.0510482788086
952.970520019531	47.9190368652344
954.228820800781	47.7485618591309
955.486755371094	47.7620391845703
956.744262695313	47.7233505249023
958.001403808594	47.6827812194824
959.258117675781	47.6245155334473
960.514526367188	47.4499282836914
961.770446777344	47.4994621276855
963.026062011719	47.4953117370605
964.28125	47.3201904296875
965.536010742188	47.4266929626465
966.790466308594	47.2780685424805
968.044494628906	47.2050476074219
969.298095703125	47.1590843200684
970.551391601563	47.2058563232422
971.80419921875	46.9853172302246
973.056701660156	47.0797157287598
974.308776855469	46.9288864135742
975.560485839844	46.9433441162109
976.811767578125	47.0354957580566
978.062683105469	46.9121322631836
979.313232421875	46.9180679321289
980.563415527344	46.8312797546387
981.813171386719	46.7793579101563
983.0625	46.8026542663574
984.3115234375	46.6662216186523
985.560119628906	46.7015380859375
986.808349609375	46.6235771179199
988.05615234375	46.6901588439941
989.303588867188	46.6089897155762
990.550659179688	46.5782928466797
991.797302246094	46.516960144043
993.043579101563	46.5978736877441
994.289489746094	46.4480133056641
995.535034179688	46.5032577514648
996.780151367188	46.4137840270996
998.02490234375	46.2616844177246
999.269226074219	46.4291229248047
1000.51318359375	46.286376953125
1001.75677490234	46.1070785522461
1003	46.1536445617676
1004.24279785156	46.09033203125
1005.48522949219	46.1359786987305
1006.72729492188	46.1503944396973
1007.96893310547	46.1949272155762
1009.21026611328	46.1988983154297
1010.45111083984	46.1509017944336
1011.69165039063	46.2164192199707
1012.93176269531	46.2488212585449
1014.17150878906	46.1966781616211
1015.41088867188	46.1847190856934
1016.64984130859	46.1984977722168
1017.88842773438	46.2208557128906
1019.12664794922	46.1192474365234
1020.36450195313	46.0528717041016
1021.60192871094	46.0272827148438
1022.83898925781	45.994068145752
1024.07568359375	45.7751655578613
1025.31201171875	45.9067535400391
1026.5478515625	45.7737808227539
1027.78344726563	45.8726348876953
1029.0185546875	45.9042587280273
1030.25329589844	45.8078994750977
1031.48767089844	45.7037353515625
1032.7216796875	45.8956146240234
1033.95532226563	45.8189010620117
1035.18859863281	45.8397483825684
1036.42138671875	45.9072761535645
1037.65393066406	45.7566986083984
1038.88598632813	45.8120651245117
1040.11767578125	45.9177474975586
1041.34899902344	45.7696723937988
1042.57995605469	45.9765586853027
1043.810546875	45.9603538513184
1045.04077148438	45.8999519348145
1046.2705078125	46.010669708252
1047.5	46.0133743286133
1048.72900390625	45.9231033325195
1049.95764160156	46.0843696594238
1051.18591308594	46.0785446166992
1052.41381835938	45.9822120666504
1053.64135742188	45.9813613891602
1054.86853027344	46.3163108825684
1056.09521484375	46.2146873474121
1057.32165527344	46.2535209655762
1058.54760742188	46.3781471252441
1059.77331542969	46.3722343444824
1060.99853515625	46.423511505127
1062.22338867188	46.4456520080566
1063.44787597656	46.3048324584961
1064.671875	46.338623046875
1065.89562988281	46.2603530883789
1067.11901855469	46.1839981079102
1068.34191894531	46.0125274658203
1069.56457519531	46.0437088012695
1070.78674316406	46.0316276550293
1072.00854492188	45.7578086853027
1073.22998046875	45.7970352172852
1074.45104980469	45.698055267334
1075.67175292969	45.5767669677734
1076.89208984375	45.5432052612305
1078.11193847656	45.4635047912598
1079.33154296875	45.2312889099121
1080.55065917969	45.1874504089355
1081.76940917969	45.1670799255371
1082.98791503906	44.9554672241211
1084.20593261719	44.8969802856445
1085.42358398438	44.7515449523926
1086.64086914063	44.7724113464355
1087.85766601563	44.7553329467773
1089.07421875	44.5996246337891
1090.29040527344	44.4874076843262
1091.50610351563	44.5352096557617
1092.72155761719	44.5267753601074
1093.9365234375	44.4952621459961
1095.15112304688	44.5620002746582
1096.36535644531	44.6409721374512
1097.57922363281	44.6089363098145
1098.79272460938	44.8582916259766
1100.005859375	44.674243927002
1101.21862792969	44.8000221252441
1102.43090820313	44.915153503418
1103.64294433594	44.8711624145508
1104.8544921875	45.013988494873
1106.06579589844	45.1238288879395
1107.27661132813	45.0297050476074
1108.48706054688	45.1575241088867
1109.69714355469	45.1994972229004
1110.90686035156	45.2897567749023
1112.1162109375	45.2907333374023
1113.3251953125	45.3251152038574
1114.53369140625	45.5190811157227
1115.74194335938	45.4968185424805
1116.94982910156	45.7265281677246
1118.1572265625	45.6936111450195
1119.3642578125	45.7601699829102
1120.57104492188	45.8893585205078
1121.77734375	45.9114685058594
1122.98327636719	46.0330581665039
1124.18884277344	46.0746841430664
1125.39404296875	45.9779052734375
1126.59875488281	45.9378433227539
1127.80322265625	46.0018615722656
1129.00732421875	46.0666618347168
1130.2109375	45.8009185791016
1131.41430664063	45.6992149353027
1132.6171875	45.7157402038574
1133.81970214844	45.5330696105957
1135.02197265625	45.3469734191895
1136.22375488281	45.3197822570801
1137.42517089844	45.0782890319824
1138.62622070313	44.9999237060547
1139.82690429688	44.8531723022461
1141.02709960938	44.6517906188965
1142.22705078125	44.5298767089844
1143.42663574219	44.526611328125
1144.62573242188	44.3542747497559
1145.82458496094	44.3859901428223
1147.02294921875	44.3997764587402
1148.22094726563	44.2945251464844
1149.41857910156	44.3048858642578
1150.61584472656	44.381778717041
1151.81274414063	44.2677574157715
1153.00927734375	44.1256484985352
1154.20544433594	44.3340873718262
1155.40124511719	44.2218132019043
1156.5966796875	44.2674407958984
1157.79162597656	44.2035446166992
1158.986328125	44.0561141967773
1160.18054199219	44.0612487792969
1161.37438964844	44.0388793945313
1162.56799316406	43.965648651123
1163.76110839844	43.9538040161133
1164.95385742188	43.9557495117188
1166.14624023438	43.8953552246094
1167.33825683594	43.7523536682129
1168.52990722656	43.7025032043457
1169.72119140625	43.668529510498
1170.91198730469	43.6777954101563
1172.1025390625	43.6930084228516
1173.29260253906	43.6728477478027
1174.482421875	43.6306991577148
1175.67175292969	43.6097946166992
1176.86071777344	43.6455459594727
1178.04943847656	43.579891204834
1179.23767089844	43.7348785400391
1180.42553710938	43.7417907714844
1181.61303710938	43.7584609985352
1182.80017089844	43.8197631835938
1183.98681640625	43.826904296875
1185.17321777344	43.7932968139648
1186.35925292969	43.8682403564453
1187.54479980469	43.959659576416
1188.73010253906	43.8943214416504
1189.91491699219	43.8199844360352
1191.09936523438	43.9038162231445
1192.28356933594	43.9430503845215
1193.46728515625	43.9187316894531
1194.65063476563	43.9962997436523
1195.83361816406	43.9566841125488
1197.01623535156	44.0714569091797
1198.19836425781	44.0736351013184
1199.38024902344	44.2118225097656
1200.56176757813	44.1941108703613
1201.74279785156	44.3287162780762
1202.92358398438	44.307975769043
1204.10388183594	44.4200286865234
1205.28393554688	44.3991241455078
1206.46350097656	44.5039443969727
1207.64270019531	44.5296516418457
1208.82153320313	44.5601654052734
1210	44.5943336486816
1211.17810058594	44.5035591125488
1212.35583496094	44.5571212768555
1213.53308105469	44.6977348327637
1214.71008300781	44.4766273498535
1215.88671875	44.5480804443359
1217.06286621094	44.6774597167969
1218.23864746094	44.6314163208008
1219.41418457031	44.6120414733887
1220.58923339844	44.5259323120117
1221.76391601563	44.5771560668945
1222.93823242188	44.6391487121582
1224.11218261719	44.7145805358887
1225.28576660156	44.7514915466309
1226.458984375	44.8099021911621
1227.6318359375	44.711009979248
1228.80419921875	44.7621726989746
1229.97631835938	44.8091278076172
1231.14794921875	44.7455749511719
1232.31921386719	44.8393936157227
1233.490234375	44.8244209289551
1234.66076660156	44.8027420043945
1235.83093261719	44.8047027587891
1237.00073242188	44.8279724121094
1238.17016601563	44.848762512207
1239.33923339844	44.877254486084
1240.5078125	44.8698577880859
1241.67614746094	44.7555236816406
1242.84411621094	44.7975006103516
1244.01159667969	44.6822166442871
1245.1787109375	44.6230010986328
1246.34558105469	44.6554222106934
1247.51196289063	44.5541610717773
1248.67797851563	44.5558776855469
1249.84362792969	44.5424308776855
1251.00891113281	44.5126686096191
1252.173828125	44.4383277893066
1253.33825683594	44.4887161254883
1254.50244140625	44.4670600891113
1255.66625976563	44.5001831054688
1256.82958984375	44.4258880615234
1257.99255371094	44.4056053161621
1259.1552734375	44.5164642333984
1260.31750488281	44.3781661987305
1261.47937011719	44.4284934997559
1262.64086914063	44.4194259643555
1263.80200195313	44.385555267334
1264.96276855469	44.398250579834
1266.123046875	44.505012512207
1267.28308105469	44.269214630127
1268.44262695313	44.2015342712402
1269.60192871094	44.1923408508301
1270.7607421875	44.103889465332
1271.91918945313	44.075855255127
1273.07727050781	44.003963470459
1274.23498535156	43.7879257202148
1275.39233398438	43.777027130127
1276.54931640625	43.7734756469727
1277.70581054688	43.7123718261719
1278.86206054688	43.7198143005371
1280.01794433594	43.4937133789063
1281.17333984375	43.4312629699707
1282.32836914063	43.4369964599609
1283.48303222656	43.4878120422363
1284.63732910156	43.5261306762695
1285.79125976563	43.3939895629883
1286.94482421875	43.4668197631836
1288.09802246094	43.4086761474609
1289.25073242188	43.3568916320801
1290.40319824219	43.441535949707
1291.55517578125	43.3117218017578
1292.70690917969	43.3310699462891
1293.85815429688	43.3294296264648
1295.00903320313	43.3073806762695
1296.15954589844	43.2830200195313
1297.30969238281	43.2789192199707
1298.45935058594	43.1410102844238
1299.60876464844	43.2302551269531
1300.7578125	43.0410537719727
1301.90637207031	43.163703918457
1303.05456542969	43.087329864502
1304.20239257813	43.1133880615234
1305.34985351563	43.0418510437012
1306.49694824219	43.0183563232422
1307.64367675781	43.013786315918
1308.7900390625	42.9592437744141
1309.93591308594	43.0185775756836
1311.08154296875	42.9783363342285
1312.22668457031	43.0108795166016
1313.37145996094	43.1907501220703
1314.51599121094	43.0573120117188
1315.66003417969	43.1658058166504
1316.80358886719	43.0510940551758
1317.94689941406	43.1308670043945
1319.08984375	43.1961784362793
1320.23229980469	43.1927490234375
1321.37451171875	43.1752433776855
1322.51623535156	43.2124137878418
1323.65759277344	43.1435279846191
1324.79858398438	43.0951271057129
1325.93920898438	43.1826057434082
1327.07934570313	43.0348815917969
1328.21923828125	43.0990104675293
1329.35864257813	43.0181655883789
1330.49780273438	43.0173721313477
1331.63647460938	42.8887748718262
1332.77478027344	42.8725242614746
1333.91271972656	42.8593788146973
1335.05029296875	42.8785552978516
1336.18737792969	42.9718360900879
1337.32421875	42.7076148986816
1338.46057128906	42.725471496582
1339.5966796875	42.794620513916
1340.73229980469	42.6826591491699
1341.86755371094	42.6854667663574
1343.00231933594	42.8065567016602
1344.13684082031	42.681640625
1345.27099609375	42.7696838378906
1346.40466308594	42.7504844665527
1347.53796386719	42.8259925842285
1348.6708984375	42.6667976379395
1349.80346679688	42.7776031494141
1350.93566894531	42.6792297363281
1352.06750488281	42.7594718933105
1353.19885253906	42.8457641601563
1354.32995605469	42.8284034729004
1355.46057128906	42.6916923522949
1356.5908203125	42.7437286376953
1357.720703125	42.637622833252
1358.85021972656	42.5821113586426
1359.97924804688	42.5973701477051
1361.10803222656	42.6694641113281
1362.236328125	42.6124305725098
1363.3642578125	42.5092391967773
1364.49182128906	42.476261138916
1365.61901855469	42.4306640625
1366.74584960938	42.4157447814941
1367.87231445313	42.4957275390625
1368.99829101563	42.4051475524902
1370.12390136719	42.4222831726074
1371.24914550781	42.3194770812988
1372.3740234375	42.3698387145996
1373.49853515625	42.3920822143555
1374.62255859375	42.2469482421875
1375.74633789063	42.2214279174805
1376.86962890625	42.3213958740234
1377.99255371094	42.2323875427246
1379.11511230469	42.2092399597168
1380.2373046875	42.2556571960449
1381.35900878906	42.1305160522461
1382.48034667969	42.0918388366699
1383.60144042969	42.0939865112305
1384.72204589844	42.0636825561523
1385.84228515625	41.9608764648438
1386.96203613281	42.0112800598145
1388.08154296875	41.9036140441895
1389.20056152344	41.887336730957
1390.31921386719	41.8070869445801
1391.4375	41.6888809204102
1392.55541992188	41.6895599365234
1393.6728515625	41.6172676086426
1394.7900390625	41.6158180236816
1395.90673828125	41.4691848754883
1397.02307128906	41.4714431762695
1398.13903808594	41.3415336608887
1399.25463867188	41.377685546875
1400.36975097656	41.3468742370605
1401.48449707031	41.3865661621094
1402.59899902344	41.3238334655762
1403.712890625	41.3592872619629
1404.82653808594	41.2881813049316
1405.93981933594	41.4700012207031
1407.05261230469	41.4338111877441
1408.1650390625	41.4362106323242
1409.27709960938	41.4678802490234
1410.38879394531	41.438346862793
1411.5	41.3302459716797
1412.61096191406	41.4582862854004
1413.72143554688	41.3954277038574
1414.83154296875	41.3224411010742
1415.94116210938	41.2691497802734
1417.05053710938	41.2864875793457
1418.15942382813	41.2205200195313
1419.26794433594	41.1504516601563
1420.37609863281	41.2402381896973
1421.48388671875	41.1444244384766
1422.59118652344	41.0333633422852
1423.6982421875	41.089427947998
1424.80480957031	41.0148887634277
1425.91088867188	40.8610343933105
1427.01672363281	41.0183372497559
1428.1220703125	40.9563026428223
1429.22717285156	40.907356262207
1430.33166503906	40.9086227416992
1431.43591308594	40.8721923828125
1432.53979492188	40.9774894714355
1433.64318847656	40.9455871582031
1434.74621582031	40.9905281066895
1435.84887695313	40.9222717285156
1436.95104980469	40.968620300293
1438.05297851563	40.9993553161621
1439.15441894531	41.1075744628906
1440.25549316406	41.0010108947754
1441.35620117188	40.9756393432617
1442.45642089844	40.9359931945801
1443.55627441406	40.9229698181152
1444.65576171875	40.8547554016113
1445.7548828125	40.8174591064453
1446.853515625	40.7876167297363
1447.95190429688	40.634578704834
1449.0498046875	40.7718276977539
1450.14721679688	40.6993064880371
1451.24438476563	40.5885581970215
1452.34106445313	40.6939544677734
1453.43737792969	40.7066879272461
1454.53332519531	40.739631652832
1455.62890625	40.7098655700684
1456.72399902344	40.8161811828613
1457.81872558594	40.8854789733887
1458.9130859375	40.9836463928223
1460.00695800781	40.9372711181641
1461.10046386719	40.9170112609863
1462.19360351563	40.8671188354492
1463.28637695313	40.8833656311035
1464.37878417969	40.9969863891602
1465.470703125	40.9922752380371
1466.56225585938	40.8890228271484
1467.65344238281	40.9935188293457
1468.744140625	40.8482322692871
1469.83447265625	40.7400436401367
1470.92443847656	40.7526626586914
1472.01403808594	40.6124267578125
1473.10314941406	40.4798316955566
1474.19189453125	40.4000778198242
1475.2802734375	40.1962814331055
1476.3681640625	40.2841987609863
1477.45581054688	40.2366714477539
1478.54296875	40.166130065918
1479.62963867188	40.0694351196289
1480.71606445313	40.1696472167969
1481.80200195313	40.0756988525391
1482.88757324219	40.1059112548828
1483.97265625	40.1044578552246
1485.05737304688	40.1059684753418
1486.14172363281	40.0769882202148
1487.22570800781	40.3248748779297
1488.30932617188	40.172061920166
1489.39245605469	40.231559753418
1490.47509765625	40.2189826965332
1491.55749511719	40.2391319274902
1492.63940429688	40.3540840148926
1493.72094726563	40.2601661682129
1494.80212402344	40.4595603942871
1495.8828125	40.3729591369629
1496.96313476563	40.3281402587891
1498.04309082031	40.3570823669434
1499.12255859375	40.2844734191895
1500.20166015625	40.2718276977539
1501.28039550781	40.3029899597168
1502.35864257813	40.36181640625
1503.4365234375	40.2390747070313
1504.51403808594	40.2781982421875
1505.59118652344	40.2873306274414
1506.66784667969	40.2465171813965
1507.744140625	40.3354721069336
1508.81994628906	40.3705406188965
1509.89538574219	40.3353042602539
1510.97045898438	40.5362091064453
1512.04516601563	40.5964775085449
1513.11938476563	40.6911773681641
1514.19323730469	40.676383972168
1515.26672363281	40.8326530456543
1516.33972167969	40.859447479248
1517.41235351563	41.0318489074707
1518.48449707031	41.0798835754395
1519.55639648438	41.0412788391113
1520.62768554688	41.1600189208984
1521.69873046875	41.2582206726074
1522.76928710938	41.2238311767578
1523.83947753906	41.3700294494629
1524.90930175781	41.4228096008301
1525.97863769531	41.4393844604492
1527.04760742188	41.435173034668
1528.11608886719	41.4523735046387
1529.18420410156	41.4287719726563
1530.251953125	41.4775276184082
1531.31921386719	41.5800399780273
1532.38610839844	41.578498840332
1533.45263671875	41.798698425293
1534.51867675781	41.815673828125
1535.58435058594	41.9263076782227
1536.64965820313	41.9671592712402
1537.71447753906	42.1290893554688
1538.77893066406	42.3647384643555
1539.84301757813	42.4033432006836
1540.90661621094	42.5523796081543
1541.9697265625	42.6764602661133
1543.03259277344	42.9231567382813
1544.09497070313	42.9295768737793
1545.15686035156	43.1233749389648
1546.21850585938	43.2832870483398
1547.27966308594	43.4128494262695
1548.34033203125	43.5210113525391
1549.40063476563	43.8226890563965
1550.46057128906	43.7903861999512
1551.52001953125	43.9854507446289
1552.5791015625	44.036750793457
1553.63781738281	44.1587333679199
1554.69604492188	44.2206611633301
1555.75378417969	44.2332801818848
1556.81127929688	44.3002586364746
1557.86828613281	44.5214042663574
1558.9248046875	44.6502304077148
1559.98095703125	44.6809158325195
1561.03674316406	44.7801780700684
1562.09204101563	44.931697845459
1563.14697265625	45.0581703186035
1564.20153808594	45.3493690490723
1565.25561523438	45.4371147155762
1566.30932617188	45.664909362793
1567.36254882813	45.7916831970215
1568.41540527344	46.1152153015137
1569.4677734375	46.1944618225098
1570.51977539063	46.5226287841797
1571.57141113281	46.7533073425293
1572.62255859375	47.0535736083984
1573.67333984375	47.2126083374023
1574.7236328125	47.5536460876465
1575.77355957031	47.5011138916016
1576.82299804688	47.7748489379883
1577.8720703125	48.1304397583008
1578.92077636719	48.3202781677246
1579.96899414063	48.3892669677734
1581.01684570313	48.6152610778809
1582.06420898438	48.8499603271484
1583.11120605469	49.0117568969727
1584.15771484375	49.1698303222656
1585.20385742188	49.4078102111816
1586.24951171875	49.6653366088867
1587.29479980469	49.7522087097168
1588.33972167969	50.0856094360352
1589.38415527344	50.285587310791
1590.42810058594	50.5469551086426
1591.47180175781	50.9212265014648
1592.51489257813	51.1373596191406
1593.55773925781	51.5918960571289
1594.59997558594	51.8327369689941
1595.64196777344	52.2948455810547
1596.68334960938	52.6366348266602
1597.72448730469	52.875072479248
1598.76513671875	53.4077377319336
1599.80529785156	53.7225151062012
1600.84509277344	54.0504837036133
1601.88452148438	54.4199523925781
1602.92346191406	54.5735473632813
1603.9619140625	55.1362838745117
1605	55.3572158813477
1606.03771972656	55.7210884094238
1607.07495117188	56.1438026428223
1608.11169433594	56.4053268432617
1609.14807128906	56.6868743896484
1610.18408203125	56.905029296875
1611.21960449219	57.1832046508789
1612.25463867188	57.4490509033203
1613.28930664063	57.8940734863281
1614.32360839844	57.886962890625
1615.357421875	58.3791885375977
1616.39074707031	58.5493621826172
1617.42370605469	58.8019714355469
1618.45629882813	59.1437187194824
1619.48840332031	59.3202514648438
1620.52001953125	59.6175498962402
1621.55126953125	59.8319816589355
1622.58215332031	60.0733337402344
1623.61254882813	60.2746772766113
1624.64245605469	60.70458984375
1625.67199707031	60.8463020324707
1626.70104980469	61.1530990600586
1627.72973632813	61.3853950500488
1628.75793457031	61.5613059997559
1629.78576660156	61.7988739013672
1630.81311035156	61.8631439208984
1631.84008789063	62.001781463623
1632.86657714844	62.3071098327637
1633.89270019531	62.3871536254883
1634.91833496094	62.3387336730957
1635.94348144531	62.648250579834
1636.96826171875	62.5184516906738
1637.99255371094	62.5248947143555
1639.01647949219	62.5750465393066
1640.03991699219	62.3256683349609
1641.06298828125	62.5172653198242
1642.08557128906	62.2332153320313
1643.10778808594	62.1842575073242
1644.12951660156	61.9081497192383
1645.15075683594	61.772876739502
1646.17163085938	61.6308860778809
1647.19213867188	61.403377532959
1648.21203613281	60.9490547180176
1649.23156738281	60.8800201416016
1650.25073242188	60.6427345275879
1651.26940917969	60.2741737365723
1652.28759765625	60.0366897583008
1653.30541992188	59.9086570739746
1654.32275390625	59.6383781433105
1655.33972167969	59.3255729675293
1656.35620117188	58.7946586608887
1657.37231445313	58.5390357971191
1658.38793945313	58.2404632568359
1659.40307617188	58.1658134460449
1660.41772460938	57.7923240661621
1661.43212890625	57.6247177124023
1662.44592285156	57.1320571899414
1663.45935058594	57.2179794311523
1664.47229003906	56.7405242919922
1665.48486328125	56.4603500366211
1666.49694824219	56.1977615356445
1667.50854492188	55.9442405700684
1668.51977539063	55.6055488586426
1669.53051757813	55.1822547912598
1670.54089355469	54.7940063476563
1671.55078125	54.6061935424805
1672.56018066406	54.0229415893555
1673.56909179688	53.8194351196289
1674.57763671875	53.3466300964355
1675.58581542969	52.8092346191406
1676.59350585938	52.295238494873
1677.60070800781	51.952953338623
1678.607421875	51.3365859985352
1679.61376953125	50.8062515258789
1680.61962890625	50.4377326965332
1681.62512207031	50.0029220581055
1682.63012695313	49.5426063537598
1683.63464355469	49.0745544433594
1684.638671875	48.6044540405273
1685.64233398438	48.031177520752
1686.64562988281	47.7521362304688
1687.64831542969	47.2914619445801
1688.65063476563	46.8696517944336
1689.65246582031	46.2961273193359
1690.65393066406	45.9571647644043
1691.65490722656	45.5894088745117
1692.65539550781	45.2417755126953
1693.65551757813	44.877815246582
1694.65502929688	44.5487098693848
1695.654296875	44.0605392456055
1696.65295410156	43.8146858215332
1697.65124511719	43.4201927185059
1698.64904785156	43.0343399047852
1699.646484375	42.8895835876465
1700.64331054688	42.4810943603516
1701.63977050781	42.0160369873047
1702.63586425781	41.7056465148926
1703.63134765625	41.3191947937012
1704.62646484375	40.9278602600098
1705.62121582031	40.5694007873535
1706.61535644531	40.286750793457
1707.60913085938	39.8748016357422
1708.60241699219	39.4287643432617
1709.59521484375	39.0390396118164
1710.58764648438	38.6992835998535
1711.57958984375	38.3248481750488
1712.57104492188	37.9438629150391
1713.56213378906	37.6118583679199
1714.552734375	37.2758026123047
1715.54284667969	36.867977142334
1716.53247070313	36.5449829101563
1717.52160644531	36.2257461547852
1718.51037597656	35.8345069885254
1719.49865722656	35.4747924804688
1720.48657226563	35.1548919677734
1721.47387695313	34.8317604064941
1722.46081542969	34.5779342651367
1723.447265625	34.2532844543457
1724.43334960938	33.9769439697266
1725.41882324219	33.6885185241699
1726.40393066406	33.474437713623
1727.38854980469	33.1366577148438
1728.37268066406	32.9702453613281
1729.3564453125	32.7864303588867
1730.33972167969	32.535816192627
1731.32250976563	32.2867431640625
1732.30480957031	31.9683322906494
1733.28674316406	31.8012790679932
1734.26806640625	31.6339435577393
1735.2490234375	31.4779052734375
1736.2294921875	31.2630577087402
1737.20959472656	31.0865993499756
1738.18908691406	30.8939113616943
1739.16821289063	30.7429599761963
1740.14685058594	30.5383071899414
1741.125	30.2859306335449
1742.10266113281	30.2822265625
1743.07995605469	30.0379657745361
1744.05676269531	29.9152507781982
1745.03308105469	29.6471576690674
1746.00891113281	29.5141334533691
1746.98425292969	29.225076675415
1747.95910644531	29.1095371246338
1748.93359375	28.8831233978271
1749.90759277344	28.7593555450439
1750.88110351563	28.4816780090332
1751.85412597656	28.337833404541
1752.82678222656	28.1415634155273
1753.798828125	27.9547634124756
1754.7705078125	27.701976776123
1755.74169921875	27.5343170166016
1756.71240234375	27.3651294708252
1757.6826171875	27.2711582183838
1758.65246582031	27.0689430236816
1759.62170410156	26.8849582672119
1760.59057617188	26.6952610015869
1761.55895996094	26.4894351959229
1762.52673339844	26.3462085723877
1763.49426269531	26.2991695404053
1764.46118164063	26.153959274292
1765.42761230469	26.0099277496338
1766.39367675781	25.9060764312744
1767.35913085938	25.8186531066895
1768.32421875	25.71533203125
1769.28881835938	25.6171855926514
1770.2529296875	25.4186000823975
1771.21655273438	25.399881362915
1772.17980957031	25.3172569274902
1773.14245605469	25.33131980896
1774.10461425781	25.2273406982422
1775.06640625	25.138355255127
1776.02770996094	25.0158882141113
1776.98852539063	24.8902225494385
1777.94873046875	24.8318500518799
1778.90856933594	24.7648773193359
1779.86804199219	24.7181797027588
1780.82690429688	24.5301532745361
1781.78527832031	24.4031810760498
1782.7431640625	24.303581237793
1783.70068359375	24.1475811004639
1784.65771484375	24.0612907409668
1785.61413574219	23.975170135498
1786.57019042969	23.7948608398438
1787.52575683594	23.7029705047607
1788.48083496094	23.474666595459
1789.43530273438	23.3979721069336
1790.38940429688	23.3128490447998
1791.34301757813	23.2236995697021
1792.29626464844	23.0288600921631
1793.24890136719	22.959135055542
1794.20104980469	22.8429355621338
1795.15270996094	22.7960433959961
1796.10400390625	22.6530456542969
1797.0546875	22.6473121643066
1798.0048828125	22.5570106506348
1798.95471191406	22.4849796295166
1799.90393066406	22.3962783813477
1800.85278320313	22.3014335632324
1801.80102539063	22.266773223877
1802.74890136719	22.2575931549072
1803.6962890625	22.1932067871094
1804.64306640625	22.1913986206055
1805.58947753906	22.1109447479248
1806.53540039063	22.1198749542236
1807.48071289063	22.05983543396
1808.42565917969	22.0339546203613
1809.3701171875	21.9698524475098
1810.31396484375	21.9922962188721
1811.25744628906	21.9000778198242
1812.20043945313	21.8494243621826
1813.14294433594	21.8105907440186
1814.08483886719	21.824161529541
1815.0263671875	21.7861557006836
1815.96740722656	21.6504211425781
1816.90783691406	21.5571365356445
1817.84790039063	21.591833114624
1818.78747558594	21.4110717773438
1819.72644042969	21.4826126098633
1820.6650390625	21.3635692596436
1821.60314941406	21.3512496948242
1822.54064941406	21.2764072418213
1823.47778320313	21.10422706604
1824.41430664063	21.0727558135986
1825.35034179688	20.9920635223389
1826.28601074219	20.8879871368408
1827.22106933594	20.8632392883301
1828.15563964844	20.7834911346436
1829.08984375	20.7884330749512
1830.0234375	20.6219749450684
1830.95654296875	20.6613082885742
1831.88916015625	20.5538063049316
1832.8212890625	20.5740184783936
1833.7529296875	20.4685668945313
1834.68408203125	20.4645328521729
1835.61474609375	20.481351852417
1836.54479980469	20.4219875335693
1837.47448730469	20.3996353149414
1838.40356445313	20.4360656738281
1839.33227539063	20.3647232055664
1840.26037597656	20.3807144165039
1841.18811035156	20.395227432251
1842.115234375	20.3466396331787
1843.04187011719	20.3325901031494
1843.96801757813	20.4081325531006
1844.89367675781	20.3279418945313
1845.81872558594	20.3561515808105
1846.74340820313	20.3760566711426
1847.66760253906	20.4058036804199
1848.59118652344	20.263578414917
1849.51428222656	20.2757949829102
1850.43701171875	20.2001571655273
1851.35913085938	20.102668762207
1852.28076171875	20.1696338653564
1853.20190429688	20.1497573852539
1854.12243652344	20.0134429931641
1855.04260253906	19.9492053985596
1855.96215820313	19.9080657958984
1856.88122558594	19.8486957550049
1857.79992675781	19.7511444091797
1858.71801757813	19.6914920806885
1859.63549804688	19.7040672302246
1860.55261230469	19.5658683776855
1861.46923828125	19.5389442443848
1862.38525390625	19.5263900756836
1863.30078125	19.4994487762451
1864.2158203125	19.4525260925293
1865.13037109375	19.4569206237793
1866.04443359375	19.4458541870117
1866.95788574219	19.3939418792725
1867.87084960938	19.4299488067627
1868.78332519531	19.3975830078125
1869.6953125	19.4026393890381
1870.60681152344	19.4068450927734
1871.51782226563	19.4054546356201
1872.42822265625	19.413553237915
1873.33813476563	19.5282821655273
1874.24755859375	19.4862174987793
1875.15649414063	19.432071685791
1876.06481933594	19.470386505127
1876.97277832031	19.4893245697021
1877.88012695313	19.4804458618164
1878.78698730469	19.4590492248535
1879.69323730469	19.4110908508301
1880.59912109375	19.4270324707031
1881.50439453125	19.3604679107666
1882.4091796875	19.3692760467529
1883.3134765625	19.2203140258789
1884.21716308594	19.2736339569092
1885.12048339844	19.1924686431885
1886.02319335938	19.1796283721924
1886.92541503906	19.1083469390869
1887.82702636719	19.0868167877197
1888.72814941406	18.9684810638428
1889.62878417969	19.042652130127
1890.52893066406	19.0156764984131
1891.42858886719	18.9436073303223
1892.32763671875	18.8704128265381
1893.22619628906	18.8143157958984
1894.12426757813	18.7512397766113
1895.02172851563	18.7475967407227
1895.91870117188	18.6920700073242
1896.81518554688	18.7379302978516
1897.71118164063	18.6032981872559
1898.60656738281	18.5976676940918
1899.50146484375	18.6483345031738
1900.39587402344	18.515739440918
1901.28967285156	18.4900760650635
1902.18298339844	18.5351104736328
1903.07580566406	18.5460147857666
1903.96801757813	18.5308017730713
1904.85986328125	18.516227722168
1905.7509765625	18.5861911773682
1906.64172363281	18.6557540893555
1907.53186035156	18.6349048614502
1908.42150878906	18.5911540985107
1909.31066894531	18.662769317627
1910.19921875	18.6724605560303
1911.08728027344	18.700719833374
1911.97473144531	18.7113170623779
1912.86181640625	18.7402667999268
1913.74816894531	18.756139755249
1914.63415527344	18.6736717224121
1915.51953125	18.6534652709961
1916.40441894531	18.7388744354248
1917.28869628906	18.7007503509521
1918.17260742188	18.6608486175537
1919.05578613281	18.6642684936523
1919.93859863281	18.6188659667969
1920.82080078125	18.5410175323486
1921.70239257813	18.5056304931641
1922.58349609375	18.5035438537598
1923.46411132813	18.4369945526123
1924.34423828125	18.4158096313477
1925.22375488281	18.3636779785156
1926.10278320313	18.3062496185303
1926.98120117188	18.2558155059814
1927.85913085938	18.1849269866943
1928.73645019531	18.0447940826416
1929.61328125	18.0691719055176
1930.48962402344	18.0896129608154
1931.36535644531	18.0181522369385
1932.24060058594	17.9607257843018
1933.11535644531	17.9939308166504
1933.98950195313	17.9908390045166
1934.86303710938	17.9159641265869
1935.73608398438	17.8472137451172
1936.60864257813	17.9355239868164
1937.48059082031	17.9502754211426
1938.35205078125	17.9921646118164
1939.22302246094	17.9260063171387
1940.09338378906	17.9343852996826
1940.96313476563	18.0107517242432
1941.83239746094	17.9871578216553
1942.701171875	18.0618343353271
1943.5693359375	18.0028972625732
1944.43701171875	18.0619449615479
1945.30407714844	18.1367359161377
1946.17065429688	18.1430130004883
1947.03662109375	18.1530685424805
1947.90209960938	18.1483020782471
1948.76696777344	18.1470813751221
1949.63134765625	18.1651306152344
1950.4951171875	18.1933822631836
1951.3583984375	18.1870880126953
1952.22106933594	18.1335773468018
1953.08325195313	18.1873607635498
1953.94482421875	18.151782989502
1954.80590820313	18.1263999938965
1955.66650390625	18.1156539916992
1956.5263671875	18.1015739440918
1957.38586425781	18.0885963439941
1958.24462890625	18.0425033569336
1959.10302734375	18.0681800842285
1959.96069335938	17.9787006378174
1960.81799316406	17.9223041534424
1961.67456054688	17.8954658508301
1962.53063964844	17.853479385376
1963.38623046875	17.7435569763184
1964.2412109375	17.7467155456543
1965.09558105469	17.6966209411621
1965.94946289063	17.679708480835
1966.80285644531	17.6581020355225
1967.65563964844	17.6333637237549
1968.5078125	17.6173076629639
1969.35949707031	17.6563758850098
1970.21057128906	17.617115020752
1971.06103515625	17.5965805053711
1971.91101074219	17.5999488830566
1972.76049804688	17.6978530883789
1973.60925292969	17.6594524383545
1974.45764160156	17.7028903961182
1975.30529785156	17.696460723877
1976.15246582031	17.8102188110352
1976.99914550781	17.8331565856934
1977.84521484375	17.881872177124
1978.69067382813	17.9572792053223
1979.53552246094	17.9090385437012
1980.3798828125	17.9820556640625
1981.22375488281	18.0190181732178
1982.06701660156	18.0331249237061
1982.90966796875	18.1253395080566
1983.75170898438	18.0274791717529
1984.59326171875	18.0047836303711
1985.43420410156	17.9991455078125
1986.27465820313	18.0463199615479
1987.11450195313	18.0130500793457
1987.95373535156	17.9680709838867
1988.79248046875	17.9831199645996
1989.63061523438	18.0155143737793
1990.46813964844	17.901834487915
1991.30517578125	17.9299488067627
1992.1416015625	17.8709011077881
1992.9775390625	17.8404407501221
1993.81274414063	17.7513484954834
1994.6474609375	17.7438297271729
1995.48168945313	17.6947994232178
1996.31518554688	17.6861362457275
1997.14819335938	17.7020740509033
1997.98071289063	17.6136875152588
1998.8125	17.5894088745117
1999.64379882813	17.5764122009277
2000.47448730469	17.5487098693848
2001.3046875	17.6010513305664
2002.13427734375	17.5633964538574
2002.96325683594	17.5777683258057
2003.79162597656	17.6338043212891
2004.61950683594	17.6896629333496
2005.44677734375	17.6764640808105
2006.2734375	17.7183303833008
2007.09948730469	17.7892475128174
2007.92504882813	17.8441123962402
2008.75	17.885181427002
2009.57434082031	17.8665904998779
2010.39819335938	17.9717311859131
2011.22131347656	17.969518661499
2012.0439453125	17.9593505859375
2012.86608886719	18.0169105529785
2013.6875	18.0704231262207
2014.50842285156	18.1305770874023
2015.32873535156	18.0196647644043
2016.1484375	18.0796165466309
2016.96752929688	18.1450843811035
2017.7861328125	18.0976142883301
2018.60412597656	18.1412601470947
2019.42150878906	18.0951366424561
2020.23828125	18.1832809448242
2021.05444335938	18.0972232818604
2021.8701171875	18.1518936157227
2022.68518066406	18.0388298034668
2023.49963378906	18.0960388183594
2024.3134765625	17.9874439239502
2025.12683105469	18.0261688232422
2025.939453125	18.0633239746094
2026.75158691406	17.9731349945068
2027.56311035156	17.9357261657715
2028.3740234375	17.907901763916
2029.18432617188	17.8837203979492
2029.994140625	17.9067058563232
2030.80322265625	17.838529586792
2031.61181640625	17.765941619873
2032.41979980469	17.7774543762207
2033.22717285156	17.8208522796631
2034.03393554688	17.7674655914307
2034.84008789063	17.6543655395508
2035.64575195313	17.6465721130371
2036.45080566406	17.5749263763428
2037.25512695313	17.5310325622559
2038.05895996094	17.532154083252
2038.86218261719	17.4422245025635
2039.66479492188	17.478515625
2040.466796875	17.4609870910645
2041.26831054688	17.4192790985107
2042.06909179688	17.5090293884277
2042.86938476563	17.5223655700684
2043.6689453125	17.5057582855225
2044.46801757813	17.5880336761475
2045.26647949219	17.5797443389893
2046.06433105469	17.5336151123047
2046.86145019531	17.4664554595947
2047.65808105469	17.6093330383301
2048.4541015625	17.6931934356689
2049.24951171875	17.709888458252
2050.04443359375	17.6482467651367
2050.83862304688	17.7014713287354
2051.63232421875	17.6774864196777
2052.42529296875	17.7252101898193
2053.2177734375	17.685245513916
2054.00952148438	17.6572971343994
2054.80078125	17.811393737793
2055.59130859375	17.831672668457
2056.38134765625	17.7807998657227
2057.17065429688	17.8662414550781
2057.95947265625	17.7436695098877
2058.74755859375	17.7887878417969
2059.53515625	17.7485103607178
2060.32202148438	17.7037963867188
2061.1083984375	17.6272201538086
2061.89428710938	17.6653938293457
2062.67919921875	17.5759582519531
2063.4638671875	17.5927505493164
2064.24780273438	17.5306816101074
2065.03100585938	17.5239658355713
2065.81372070313	17.3968620300293
2066.595703125	17.4059295654297
2067.37719726563	17.424560546875
2068.15795898438	17.3229236602783
2068.93823242188	17.2666816711426
2069.7177734375	17.2423610687256
2070.49682617188	17.135648727417
2071.27514648438	17.032585144043
2072.05297851563	16.9719562530518
2072.830078125	16.9615097045898
2073.60668945313	16.8931007385254
2074.38256835938	16.8611068725586
2075.15795898438	16.7921371459961
2075.9326171875	16.8017406463623
2076.70654296875	16.694543838501
2077.47998046875	16.6949844360352
2078.25268554688	16.6106281280518
2079.02490234375	16.6707916259766
2079.79663085938	16.6698188781738
2080.5673828125	16.6233520507813
2081.337890625	16.696496963501
2082.107421875	16.6875553131104
2082.87670898438	16.6077060699463
2083.64501953125	16.7692394256592
2084.41284179688	16.6691551208496
2085.18017578125	16.7088451385498
2085.94677734375	16.7168312072754
2086.71264648438	16.7358722686768
2087.47802734375	16.7186908721924
2088.24267578125	16.7349243164063
2089.0068359375	16.7711906433105
2089.77026367188	16.7813358306885
2090.53295898438	16.7290344238281
2091.29516601563	16.7634506225586
2092.056640625	16.7415332794189
2092.81762695313	16.6825542449951
2093.57788085938	16.5994548797607
2094.33764648438	16.6064891815186
2095.0966796875	16.5471611022949
2095.85498046875	16.540714263916
2096.61279296875	16.4848575592041
2097.36987304688	16.4017677307129
2098.12646484375	16.3275985717773
2098.88232421875	16.242015838623
2099.63745117188	16.1947250366211
2100.39208984375	16.1405239105225
2101.14624023438	16.0668601989746
2101.8994140625	16.0004863739014
2102.65209960938	15.8126554489136
2103.404296875	15.7629737854004
2104.15551757813	15.7037591934204
2104.90649414063	15.710262298584
2105.65649414063	15.5745191574097
2106.40600585938	15.5246696472168
2107.15502929688	15.5113868713379
2107.90307617188	15.4070281982422
2108.65063476563	15.3748989105225
2109.39770507813	15.3484544754028
2110.14404296875	15.3407917022705
2110.8896484375	15.2388343811035
2111.63452148438	15.2201700210571
2112.37890625	15.3235015869141
2113.12280273438	15.3630218505859
2113.86572265625	15.3987550735474
2114.60815429688	15.3538818359375
2115.35009765625	15.3913116455078
2116.09106445313	15.3955841064453
2116.83154296875	15.3943643569946
2117.57153320313	15.3907556533813
2118.31079101563	15.4440355300903
2119.04931640625	15.4263343811035
2119.787109375	15.3483362197876
2120.5244140625	15.3913688659668
2121.26098632813	15.2953367233276
2121.9970703125	15.2940797805786
2122.732421875	15.2506494522095
2123.46704101563	15.1892099380493
2124.20092773438	15.1586513519287
2124.93432617188	15.119439125061
2125.6669921875	15.0933904647827
2126.39916992188	14.9506502151489
2127.13037109375	14.9024219512939
2127.86108398438	14.8495950698853
2128.59130859375	14.8813190460205
2129.32080078125	14.701491355896
2130.04956054688	14.6903734207153
2130.77758789063	14.6448354721069
2131.50512695313	14.4991235733032
2132.23193359375	14.5182523727417
2132.9580078125	14.4205617904663
2133.68334960938	14.2743558883667
2134.408203125	14.3093299865723
2135.13232421875	14.1863555908203
2135.85595703125	14.1363945007324
2136.57885742188	14.1069097518921
2137.30102539063	14.0163087844849
2138.0224609375	13.8947200775146
2138.74340820313	13.8699378967285
2139.46337890625	13.8538379669189
2140.18310546875	13.8072566986084
2140.90185546875	13.7599077224731
2141.6201171875	13.7258367538452
2142.33764648438	13.7367725372314
2143.05444335938	13.7254333496094
2143.77075195313	13.6173982620239
2144.48608398438	13.6188507080078
2145.201171875	13.6770458221436
2145.91528320313	13.5940971374512
2146.62890625	13.6154384613037
2147.34155273438	13.5746440887451
2148.05395507813	13.5724353790283
2148.76538085938	13.5673065185547
2149.47631835938	13.6071443557739
2150.18627929688	13.5623893737793
2150.89599609375	13.5689258575439
2151.60473632813	13.5287427902222
2152.31298828125	13.5111665725708
2153.02026367188	13.5325450897217
2153.72729492188	13.4545335769653
2154.43334960938	13.4222803115845
2155.138671875	13.403657913208
2155.84350585938	13.4406385421753
2156.54760742188	13.4068746566772
2157.25122070313	13.355507850647
2157.95385742188	13.3175382614136
2158.65600585938	13.3139772415161
2159.357421875	13.2588453292847
2160.05810546875	13.2085618972778
2160.75805664063	13.2096042633057
2161.45751953125	13.1391887664795
2162.15600585938	13.1078863143921
2162.85400390625	13.0491313934326
2163.55151367188	13.0356550216675
2164.248046875	12.9599075317383
2164.94409179688	12.9002885818481
2165.63916015625	12.8124113082886
2166.33374023438	12.7889986038208
2167.02783203125	12.714506149292
2167.72094726563	12.6785087585449
2168.41357421875	12.5098247528076
2169.10522460938	12.4985370635986
2169.79638671875	12.4860143661499
2170.48706054688	12.4178915023804
2171.1767578125	12.3789978027344
2171.86572265625	12.2472686767578
2172.55419921875	12.1614837646484
2173.24194335938	12.0332555770874
2173.92895507813	11.9852733612061
2174.615234375	11.9803895950317
2175.30078125	11.8899230957031
2175.98583984375	11.8511934280396
2176.67016601563	11.8368701934814
2177.35375976563	11.8087072372437
2178.03662109375	11.7071533203125
2178.71875	11.6917638778687
2179.40014648438	11.700345993042
2180.08081054688	11.6589689254761
2180.76098632813	11.7452354431152
2181.4404296875	11.6342859268188
2182.119140625	11.6227960586548
2182.79711914063	11.6739683151245
2183.47436523438	11.7056007385254
2184.15087890625	11.6765165328979
2184.82690429688	11.6828756332397
2185.501953125	11.6557426452637
2186.17651367188	11.659610748291
2186.85034179688	11.6324462890625
2187.5234375	11.6236371994019
2188.19580078125	11.5589122772217
2188.86743164063	11.5890922546387
2189.53833007813	11.5046491622925
2190.20874023438	11.4696483612061
2190.87817382813	11.4786739349365
2191.54711914063	11.4321765899658
2192.21533203125	11.4195184707642
2192.8828125	11.3555154800415
2193.54956054688	11.2535715103149
2194.21557617188	11.2283525466919
2194.880859375	11.1427345275879
2195.54541015625	11.1309289932251
2196.20947265625	11.046950340271
2196.87255859375	10.9319334030151
2197.53515625	10.8700475692749
2198.19677734375	10.7916107177734
2198.85791015625	10.7228670120239
2199.51831054688	10.6963424682617
2200.17797851563	10.6167411804199
2200.8369140625	10.5706233978271
2201.4951171875	10.4207677841187
2202.15258789063	10.3725280761719
2202.80932617188	10.3701210021973
2203.46533203125	10.2892227172852
2204.12060546875	10.2451324462891
2204.775390625	10.2363967895508
2205.42919921875	10.1355018615723
2206.08251953125	10.1593656539917
2206.73486328125	10.1289672851563
2207.38671875	10.1048316955566
2208.03759765625	10.053261756897
2208.68798828125	10.1042957305908
2209.33764648438	10.1030168533325
2209.98657226563	10.0284671783447
2210.63452148438	10.0604028701782
2211.28198242188	10.0580911636353
2211.9287109375	10.0371227264404
2212.57470703125	10.0774164199829
2213.21997070313	10.0652637481689
2213.86450195313	10.0167598724365
2214.50830078125	10.0505208969116
2215.1513671875	10.0593061447144
2215.79370117188	9.98041439056396
2216.43530273438	9.96338748931885
2217.076171875	9.89855670928955
2217.71630859375	9.89842987060547
2218.35571289063	9.85477733612061
2218.99462890625	9.78297901153564
2219.63256835938	9.72303199768066
2220.26977539063	9.6898889541626
2220.90625	9.60323715209961
2221.5419921875	9.60298442840576
2222.17700195313	9.54894638061523
2222.81127929688	9.47380447387695
2223.44482421875	9.40571022033691
2224.07763671875	9.35025310516357
2224.70971679688	9.30466651916504
2225.34106445313	9.20820236206055
2225.9716796875	9.20930576324463
2226.6015625	9.07634735107422
2227.23071289063	8.99824714660645
2227.85913085938	9.00715255737305
2228.48681640625	8.9419527053833
2229.11376953125	8.90268707275391
2229.73999023438	8.82643032073975
2230.36547851563	8.79218196868896
2230.990234375	8.78341484069824
2231.61401367188	8.67868709564209
2232.2373046875	8.6798210144043
2232.85986328125	8.62221336364746
2233.4814453125	8.55918979644775
2234.1025390625	8.54084777832031
2234.72265625	8.53220367431641
2235.34228515625	8.51229667663574
2235.9609375	8.48239135742188
2236.57885742188	8.41534233093262
2237.1962890625	8.42583560943604
2237.81274414063	8.40379810333252
2238.42846679688	8.40993404388428
2239.04345703125	8.38761234283447
2239.65771484375	8.39194774627686
2240.27124023438	8.36549091339111
2240.88403320313	8.40318584442139
2241.49584960938	8.3595027923584
2242.10717773438	8.338134765625
2242.71752929688	8.3807430267334
2243.32739257813	8.3616771697998
2243.93627929688	8.35365390777588
2244.54443359375	8.3566837310791
2245.15209960938	8.26061534881592
2245.7587890625	8.25845909118652
2246.36474609375	8.21224784851074
2246.9697265625	8.22501182556152
2247.57421875	8.23108386993408
2248.17797851563	8.18299674987793
2248.78076171875	8.12712383270264
2249.38305664063	8.13212585449219
2249.984375	8.10020065307617
2250.5849609375	8.07755279541016
2251.18481445313	8.00965404510498
2251.78393554688	7.94972085952759
2252.38232421875	7.97844362258911
2252.97973632813	7.89464330673218
2253.57666015625	7.8747034072876
2254.17260742188	7.8459415435791
2254.76782226563	7.79902267456055
2255.3623046875	7.72149038314819
2255.9560546875	7.71596097946167
2256.54907226563	7.66867065429688
2257.14135742188	7.63119983673096
2257.73266601563	7.54023218154907
2258.32348632813	7.4954080581665
2258.91333007813	7.42171573638916
2259.50244140625	7.36771249771118
2260.09057617188	7.35863542556763
2260.67822265625	7.35500717163086
2261.26513671875	7.26656770706177
2261.85107421875	7.2301082611084
2262.43627929688	7.18189907073975
2263.02075195313	7.16126251220703
2263.6044921875	7.15571737289429
2264.18725585938	7.06884336471558
2264.76953125	7.04995250701904
2265.35083007813	6.9984393119812
2265.93139648438	7.04709529876709
2266.51123046875	6.99945688247681
2267.09033203125	6.98651075363159
2267.66845703125	6.95970487594604
2268.24584960938	6.98044729232788
2268.82250976563	6.92563390731812
2269.3984375	6.99476623535156
2269.9736328125	6.95378494262695
2270.5478515625	6.98606395721436
2271.12133789063	7.00291776657104
2271.69409179688	7.03209400177002
2272.26611328125	6.99944162368774
2272.83740234375	6.9990086555481
2273.40771484375	6.96972036361694
2273.97729492188	6.91889190673828
2274.54614257813	6.91973352432251
2275.11401367188	6.91715908050537
2275.68139648438	6.86256837844849
2276.24780273438	6.81292629241943
2276.8134765625	6.7945294380188
2277.37817382813	6.79189109802246
2277.9423828125	6.7382116317749
2278.50561523438	6.75739336013794
2279.06811523438	6.78000926971436
2279.62963867188	6.73362970352173
2280.19067382813	6.72094106674194
2280.75073242188	6.70507717132568
2281.31005859375	6.69526433944702
2281.86840820313	6.7387318611145
2282.42602539063	6.64737272262573
2282.98291015625	6.68662357330322
2283.5390625	6.64825630187988
2284.09448242188	6.60826969146729
2284.64892578125	6.60340404510498
2285.20263671875	6.53084278106689
2285.75537109375	6.53228759765625
2286.3076171875	6.47366428375244
2286.85888671875	6.47773170471191
2287.40942382813	6.43651342391968
2287.958984375	6.41089582443237
2288.5078125	6.39373397827148
2289.05590820313	6.35481882095337
2289.60302734375	6.25486850738525
2290.14965820313	6.27290916442871
2290.6953125	6.16010522842407
2291.23999023438	6.20148515701294
2291.78393554688	6.1642689704895
2292.3271484375	6.07015419006348
2292.86962890625	6.04136276245117
2293.4111328125	6.03275680541992
2293.95190429688	5.99487781524658
2294.49194335938	5.97293663024902
2295.03100585938	5.92648267745972
2295.5693359375	5.93086004257202
2296.10693359375	5.91792297363281
2296.6435546875	5.86179161071777
2297.17944335938	5.89441013336182
2297.71459960938	5.86756706237793
2298.24877929688	5.86177921295166
2298.7822265625	5.81807851791382
2299.31469726563	5.82989025115967
2299.8466796875	5.85399913787842
2300.37744140625	5.81237697601318
2300.90771484375	5.79478311538696
2301.43701171875	5.80953693389893
2301.96557617188	5.84436416625977
2302.4931640625	5.82809543609619
2303.02001953125	5.80913305282593
2303.54614257813	5.85792255401611
2304.0712890625	5.81671333312988
2304.595703125	5.81326580047607
2305.119140625	5.81893062591553
2305.64184570313	5.84364461898804
2306.16381835938	5.78947591781616
2306.68481445313	5.8034520149231
2307.205078125	5.75271844863892
2307.72436523438	5.75728464126587
2308.24291992188	5.77932119369507
2308.7607421875	5.79787445068359
2309.27758789063	5.75189399719238
2309.79370117188	5.73627662658691
2310.30883789063	5.72279977798462
2310.8232421875	5.72923564910889
2311.3369140625	5.73190259933472
2311.849609375	5.71031904220581
2312.361328125	5.69141101837158
2312.87255859375	5.65981245040894
2313.38256835938	5.66892290115356
2313.89208984375	5.64079713821411
2314.40063476563	5.60886859893799
2314.908203125	5.58096265792847
2315.4150390625	5.5727596282959
2315.92114257813	5.53697872161865
2316.42626953125	5.48170375823975
2316.9306640625	5.45721626281738
2317.43408203125	5.41079568862915
2317.93676757813	5.39979267120361
2318.4384765625	5.33652448654175
2318.939453125	5.29866790771484
2319.439453125	5.26890993118286
2319.93872070313	5.26812791824341
2320.43701171875	5.1919641494751
2320.9345703125	5.16728115081787
2321.43139648438	5.16726970672607
2321.92724609375	5.14282608032227
2322.42211914063	5.10261106491089
2322.91625976563	5.09550762176514
2323.40966796875	5.09029483795166
2323.90209960938	5.07148694992065
2324.3935546875	5.04096984863281
2324.88427734375	5.01641082763672
2325.37426757813	5.02666616439819
2325.86303710938	5.03366041183472
2326.35131835938	5.0077052116394
2326.83862304688	4.98199987411499
2327.32495117188	5.00069570541382
2327.810546875	5.00549983978271
2328.29541015625	5.02803325653076
2328.77905273438	5.00719785690308
2329.26220703125	5.05376148223877
2329.74438476563	5.03564882278442
2330.2255859375	5.00249481201172
2330.7060546875	5.01440000534058
2331.185546875	5.04270839691162
2331.6640625	5.01963329315186
2332.14184570313	5.04932737350464
2332.61889648438	5.03499031066895
2333.09497070313	5.04308176040649
2333.57006835938	5.01174974441528
2334.04443359375	5.02996921539307
2334.51782226563	5.00463199615479
2334.99047851563	4.99928617477417
2335.46215820313	4.9920129776001
2335.93310546875	4.93673038482666
2336.40307617188	4.97030878067017
2336.8720703125	4.91003274917603
2337.34033203125	4.8812894821167
2337.8076171875	4.88713407516479
2338.27416992188	4.85973358154297
2338.73974609375	4.83423185348511
2339.20458984375	4.80733585357666
2339.66845703125	4.78592205047607
2340.13134765625	4.72073650360107
2340.59350585938	4.71936416625977
2341.0546875	4.6681489944458
2341.51489257813	4.65766334533691
2341.97436523438	4.62236642837524
2342.43286132813	4.5762939453125
2342.890625	4.53570175170898
2343.34741210938	4.52348804473877
2343.80322265625	4.53223896026611
2344.25830078125	4.52056455612183
2344.71240234375	4.50749731063843
2345.16577148438	4.53447389602661
2345.61791992188	4.5354905128479
2346.06958007813	4.57547950744629
2346.52001953125	4.66803216934204
2346.9697265625	4.68540859222412
2347.41845703125	4.76449871063232
2347.86645507813	4.83810710906982
2348.3134765625	4.95024824142456
2348.75952148438	5.03227186203003
2349.20483398438	5.14039707183838
2349.64916992188	5.23556423187256
2350.09252929688	5.347984790802
2350.53515625	5.38198566436768
2350.97680664063	5.45818185806274
2351.41748046875	5.4750280380249
2351.857421875	5.57073640823364
2352.29638671875	5.56901884078979
2352.734375	5.54562377929688
2353.17138671875	5.55139398574829
2353.60766601563	5.47486686706543
2354.04296875	5.43806028366089
2354.4775390625	5.38536596298218
2354.91088867188	5.30118417739868
2355.34350585938	5.22083854675293
2355.775390625	5.16271686553955
2356.2060546875	5.0223708152771
2356.63598632813	4.90199041366577
2357.06494140625	4.75448703765869
2357.4931640625	4.67576265335083
2357.92041015625	4.59140157699585
2358.3466796875	4.47014999389648
2358.77197265625	4.40687417984009
2359.1962890625	4.34104347229004
2359.61987304688	4.24276113510132
2360.04248046875	4.16257572174072
2360.46411132813	4.07366800308228
2360.88500976563	4.08116483688354
2361.30493164063	4.04754829406738
2361.72387695313	3.94703578948975
