# Supplementary material for: Optics miniaturization strategy for demanding Raman spectroscopy applications
Source: Nat Commun. 2024 Apr 8;15:3049. doi: 10.1038/s41467-024-47044-7 (PMC11001912; doi:10.1038/s41467-024-47044-7)
Supplement: Supplementary file 6 — Source Data [file 41467_2024_47044_MOESM6_ESM.zip › Source Data/NCOMMS-23-34016B s3/S3 pHCA, Glucose, Salts/calibraiton/Glucose standards 23.08.17/Glucose_0_25per_3.csv]

347.42919921875	77.4007263183594
348.892913818359	77.641845703125
350.356079101563	78.0830917358398
351.818634033203	78.3108215332031
353.280670166016	78.5056915283203
354.742095947266	78.8572463989258
356.202972412109	79.0373916625977
357.663299560547	79.3185195922852
359.123046875	79.4374694824219
360.582244873047	79.563232421875
362.040863037109	79.923942565918
363.498931884766	80.0457611083984
364.956451416016	80.0424041748047
366.413391113281	80.2821350097656
367.869750976563	80.2493286132813
369.325592041016	80.6166610717773
370.780853271484	80.3545303344727
372.235565185547	80.7333221435547
373.689727783203	80.5889205932617
375.143310546875	80.6855163574219
376.596343994141	80.8080673217773
378.048828125	80.9157562255859
379.500762939453	80.9050750732422
380.9521484375	81.1637268066406
382.402954101563	81.2265548706055
383.853240966797	81.1907196044922
385.302947998047	81.3607940673828
386.752136230469	81.543327331543
388.200744628906	81.6511764526367
389.648803710938	81.9022827148438
391.096343994141	81.9122772216797
392.543304443359	82.1956558227539
393.989715576172	82.414924621582
395.435607910156	82.7531661987305
396.880920410156	83.0214385986328
398.325714111328	82.9860000610352
399.769927978516	83.3734130859375
401.213623046875	83.5944595336914
402.656768798828	83.8113708496094
404.099395751953	84.0422973632813
405.541442871094	84.3913497924805
406.982971191406	84.4616088867188
408.423950195313	84.6571960449219
409.864379882813	84.9792709350586
411.304290771484	84.986442565918
412.743621826172	85.1619415283203
414.182434082031	85.5043487548828
415.620727539063	85.5792007446289
417.058471679688	85.6239242553711
418.495666503906	85.9014663696289
419.932342529297	85.9644622802734
421.368469238281	86.1274185180664
422.804077148438	86.089469909668
424.239135742188	86.1221466064453
425.673645019531	85.9098968505859
427.107635498047	86.1282501220703
428.541107177734	85.8313217163086
429.974029541016	85.7474670410156
431.406433105469	85.5219955444336
432.838287353516	85.4512405395508
434.269622802734	85.3573989868164
435.700408935547	85.2707748413086
437.130706787109	85.1150436401367
438.560455322266	85.2114715576172
439.989654541016	84.8761520385742
441.418334960938	85.0825271606445
442.846496582031	84.8776245117188
444.274139404297	85.018180847168
445.701263427734	84.753547668457
447.127838134766	84.6582565307617
448.553894042969	84.6260986328125
449.979431152344	84.5351486206055
451.404449462891	84.2569732666016
452.828918457031	84.0778045654297
454.252899169922	84.1839218139648
455.676330566406	83.7124710083008
457.099273681641	83.8006057739258
458.521667480469	83.5756530761719
459.943542480469	83.5650787353516
461.364929199219	83.3514862060547
462.785766601563	83.3506622314453
464.206085205078	83.4130706787109
465.625885009766	83.1414489746094
467.045196533203	83.203498840332
468.463958740234	82.9720916748047
469.882202148438	83.0429306030273
471.299957275391	82.9817810058594
472.717193603516	82.9506912231445
474.133911132813	82.9380340576172
475.550109863281	82.9054260253906
476.965789794922	83.0902328491211
478.380950927734	83.1231384277344
479.795623779297	83.0582504272461
481.209777832031	83.0143051147461
482.623413085938	83.2827606201172
484.036529541016	83.4105987548828
485.449157714844	83.5413208007813
486.861267089844	83.6803817749023
488.272857666016	83.7561264038086
489.683959960938	83.8732986450195
491.094543457031	83.9384002685547
492.504608154297	84.0048675537109
493.914184570313	84.060302734375
495.3232421875	84.0466613769531
496.731811523438	84.0893325805664
498.139862060547	83.9660339355469
499.547393798828	83.8516693115234
500.954467773438	83.5998001098633
502.360992431641	83.5408401489258
503.767028808594	83.3989334106445
505.172576904297	83.4291839599609
506.577606201172	82.9901275634766
507.982147216797	83.0728530883789
509.386169433594	82.8062133789063
510.789703369141	82.770263671875
512.192749023438	82.6166229248047
513.595275878906	82.5107574462891
514.997314453125	82.3981781005859
516.398803710938	82.2807922363281
517.799865722656	82.1207580566406
519.200378417969	82.0672073364258
520.600463867188	81.8703308105469
522	81.4563522338867
523.399047851563	81.2702407836914
524.797607421875	80.7407073974609
526.195678710938	80.6205749511719
527.59326171875	80.2789611816406
528.990295410156	79.8891296386719
530.386901855469	79.4402923583984
531.782958984375	79.427734375
533.178588867188	79.2719268798828
534.573669433594	78.9738845825195
535.968322753906	78.7448196411133
537.362426757813	78.6329803466797
538.756042480469	78.5939254760742
540.149230957031	78.2667770385742
541.541870117188	78.066276550293
542.934020996094	78.0352554321289
544.32568359375	77.8564453125
545.716918945313	77.5694732666016
547.107604980469	77.4606094360352
548.497802734375	77.2987213134766
549.887573242188	77.0699691772461
551.276794433594	76.9101028442383
552.66552734375	76.8671493530273
554.053833007813	76.692138671875
555.441650390625	76.6829833984375
556.828918457031	76.4384460449219
558.215759277344	76.265869140625
559.602111816406	76.226921081543
560.987976074219	76.3130950927734
562.373352050781	76.2140579223633
563.758239746094	76.1360397338867
565.142639160156	76.0366897583008
566.526611328125	75.9785919189453
567.910034179688	76.0079956054688
569.293029785156	75.9035110473633
570.675537109375	75.9073181152344
572.057556152344	75.7969207763672
573.439086914063	75.678466796875
574.820129394531	75.7823181152344
576.200744628906	75.6115264892578
577.580871582031	75.6015930175781
578.96044921875	75.5460205078125
580.339660644531	75.5717391967773
581.718322753906	75.6427230834961
583.096557617188	75.4778671264648
584.474243164063	75.4581985473633
585.851501464844	75.3902359008789
587.228332519531	75.5168991088867
588.604614257813	75.3388977050781
589.98046875	75.3256607055664
591.355834960938	75.2764739990234
592.730712890625	75.3092651367188
594.105163574219	75.4138488769531
595.479125976563	75.3131484985352
596.852600097656	75.2009353637695
598.225646972656	75.2237854003906
599.598205566406	75.0791320800781
600.970275878906	75.035285949707
602.341857910156	74.9770584106445
603.713012695313	74.9188385009766
605.083679199219	74.8398742675781
606.453918457031	74.8480453491211
607.823608398438	74.5653228759766
609.192932128906	74.5333786010742
610.561706542969	74.2680587768555
611.930053710938	74.2309722900391
613.297912597656	74.08837890625
614.665344238281	74.0038833618164
616.032287597656	73.9182357788086
617.398803710938	73.7351989746094
618.764831542969	73.6532745361328
620.13037109375	73.5973358154297
621.495483398438	73.4386138916016
622.860107421875	73.3246994018555
624.224304199219	73.1162948608398
625.588012695313	73.0089950561523
626.951232910156	73.009651184082
628.314025878906	72.7521896362305
629.676391601563	72.660530090332
631.038269042969	72.5291519165039
632.399658203125	72.3678359985352
633.760620117188	72.2891464233398
635.12109375	72.1415328979492
636.481140136719	72.096305847168
637.840759277344	71.8967361450195
639.199890136719	71.9402465820313
640.558532714844	71.6324920654297
641.916748046875	71.5186538696289
643.274536132813	71.5278778076172
644.6318359375	71.3282928466797
645.988647460938	71.1644592285156
647.345031738281	71.0684051513672
648.700988769531	71.046257019043
650.056457519531	70.9241485595703
651.411499023438	70.736457824707
652.76611328125	70.6894454956055
654.120239257813	70.4091644287109
655.473876953125	70.4210968017578
656.827087402344	70.3511352539063
658.179870605469	70.2198333740234
659.5322265625	70.2776641845703
660.884094238281	70.1747894287109
662.235473632813	70.0567932128906
663.586486816406	69.8617553710938
664.93701171875	69.8835983276367
666.287048339844	69.8143920898438
667.636657714844	69.9265823364258
668.98583984375	69.6906280517578
670.334594726563	69.7024002075195
671.682861328125	69.6100845336914
673.030700683594	69.5609436035156
674.378051757813	69.6795120239258
675.725036621094	69.5437850952148
677.071533203125	69.6376571655273
678.417541503906	69.4799270629883
679.76318359375	69.489128112793
681.108337402344	69.5508499145508
682.453002929688	69.5805816650391
683.797302246094	69.6563186645508
685.14111328125	69.4479446411133
686.484497070313	69.4851989746094
687.827453613281	69.6140365600586
689.169921875	69.5019149780273
690.512023925781	69.4631805419922
691.853637695313	69.665771484375
693.194763183594	69.5023803710938
694.535522460938	69.3750457763672
695.875793457031	69.5115966796875
697.215637207031	69.5510711669922
698.555053710938	69.6564178466797
699.89404296875	69.7166061401367
701.232543945313	69.5926284790039
702.570617675781	69.6955184936523
703.908325195313	69.5964736938477
705.245483398438	69.7552795410156
706.582275390625	69.7140808105469
707.918640136719	69.7927169799805
709.254516601563	69.7002563476563
710.589965820313	69.6989212036133
711.924987792969	69.6348342895508
713.259582519531	69.6015701293945
714.59375	69.5895767211914
715.927490234375	69.6508865356445
717.2607421875	69.7359313964844
718.593627929688	69.5029983520508
719.926025390625	69.5693283081055
721.257995605469	69.6251449584961
722.589538574219	69.5306167602539
723.920654296875	69.4102935791016
725.251342773438	69.5579605102539
726.581604003906	69.4332962036133
727.911437988281	69.4079055786133
729.240783691406	69.216926574707
730.569763183594	69.3430404663086
731.898254394531	69.2456207275391
733.226379394531	69.2229919433594
734.554016113281	69.1313629150391
735.881225585938	69.0957794189453
737.208068847656	69.0365142822266
738.534423828125	69.1227340698242
739.8603515625	69.0027084350586
741.185852050781	68.8645553588867
742.510925292969	68.8998031616211
743.835571289063	68.847526550293
745.159790039063	68.7818832397461
746.483581542969	68.6992568969727
747.806945800781	68.5578002929688
749.1298828125	68.5656127929688
750.452453613281	68.3445205688477
751.774536132813	68.3921279907227
753.09619140625	68.2159881591797
754.417419433594	68.1260681152344
755.738220214844	68.1550064086914
757.05859375	67.8616485595703
758.378540039063	67.9164276123047
759.698059082031	67.756103515625
761.017211914063	67.6892242431641
762.335876464844	67.590087890625
763.654113769531	67.3507766723633
764.971984863281	67.4830017089844
766.289367675781	67.3107757568359
767.606384277344	67.2090759277344
768.922973632813	67.3172760009766
770.239074707031	67.1004638671875
771.554809570313	66.9877471923828
772.8701171875	66.9459075927734
774.184997558594	66.8815612792969
775.499450683594	66.6862411499023
776.8134765625	66.632438659668
778.127136230469	66.5513610839844
779.440307617188	66.3757934570313
780.753112792969	66.4604797363281
782.0654296875	66.1614456176758
783.377380371094	66.1550979614258
784.688903808594	66.0728073120117
786	65.9823303222656
787.310668945313	65.816276550293
788.620971679688	65.6552352905273
789.930786132813	65.6884994506836
791.240234375	65.5227279663086
792.549255371094	65.4274063110352
793.857788085938	65.3988952636719
795.166015625	65.1532363891602
796.473754882813	65.2419586181641
797.781066894531	65.0060882568359
799.088012695313	65.0501937866211
800.39453125	64.841667175293
801.700622558594	64.8104248046875
803.006286621094	64.7534561157227
804.311584472656	64.613883972168
805.616394042969	64.6428070068359
806.920837402344	64.5029144287109
808.224853515625	64.43115234375
809.528503417969	64.3103713989258
810.831665039063	64.1371688842773
812.134460449219	64.2049102783203
813.436828613281	63.9438133239746
814.73876953125	63.8786430358887
816.040344238281	63.8726272583008
817.341430664063	63.805793762207
818.642150878906	63.6830863952637
819.942504882813	63.646800994873
821.242370605469	63.500675201416
822.541870117188	63.5996475219727
823.840942382813	63.348503112793
825.139587402344	63.3628311157227
826.437866210938	63.1243209838867
827.735656738281	62.9361953735352
829.033081054688	62.922176361084
830.330139160156	63.1186828613281
831.626770019531	62.8577766418457
832.922973632813	62.8380928039551
834.21875	62.6681900024414
835.514099121094	62.6106071472168
836.80908203125	62.592887878418
838.103637695313	62.4571838378906
839.397827148438	62.5035552978516
840.691589355469	62.4151725769043
841.984924316406	62.3988647460938
843.27783203125	62.3734130859375
844.570373535156	62.1770095825195
845.862487792969	62.0786094665527
847.154235839844	61.8145904541016
848.445556640625	61.8772964477539
849.736450195313	61.630859375
851.026916503906	61.3644371032715
852.317016601563	61.213550567627
853.606689453125	61.1478729248047
854.89599609375	61.0873641967773
856.184875488281	60.8277244567871
857.473327636719	60.6660614013672
858.761413574219	60.5898056030273
860.049072265625	60.4026489257813
861.336303710938	60.2237167358398
862.623168945313	60.1703948974609
863.909606933594	59.9471092224121
865.195678710938	59.9235382080078
866.481323242188	59.5896110534668
867.766540527344	59.3904113769531
869.051391601563	59.3118476867676
870.335815429688	59.0050392150879
871.619873046875	58.8737411499023
872.903503417969	58.6012878417969
874.186706542969	58.504711151123
875.469543457031	58.1921043395996
876.752014160156	57.9174385070801
878.033996582031	57.8102607727051
879.315612792969	57.6514778137207
880.596862792969	57.457275390625
881.877685546875	57.246524810791
883.158081054688	56.9750366210938
884.438110351563	56.8521537780762
885.7177734375	56.5955619812012
886.996948242188	56.5030059814453
888.275817871094	56.2758026123047
889.55419921875	56.1179504394531
890.832275390625	56.0067939758301
892.10986328125	55.740795135498
893.387084960938	55.786994934082
894.663940429688	55.5520858764648
895.940368652344	55.409008026123
897.216369628906	55.2773742675781
898.492004394531	54.9916763305664
899.767272949219	54.7402763366699
901.042114257813	54.5159606933594
902.316528320313	54.412971496582
903.590576171875	54.098991394043
904.8642578125	53.8314933776855
906.137512207031	53.701904296875
907.410339355469	53.4778785705566
908.682800292969	53.2441482543945
909.954833984375	53.0734748840332
911.226501464844	52.9885330200195
912.497802734375	52.7144889831543
913.768676757813	52.546932220459
915.039123535156	52.496883392334
916.309204101563	52.1362571716309
917.578918457031	52.0376892089844
918.848205566406	51.86181640625
920.117126464844	51.555721282959
921.385620117188	51.4351043701172
922.653747558594	51.2021598815918
923.921447753906	50.9172554016113
925.188781738281	50.6963500976563
926.455688476563	50.5280227661133
927.722229003906	50.2791595458984
928.988342285156	50.1483764648438
930.254089355469	49.9113502502441
931.519470214844	49.7150917053223
932.784423828125	49.6454772949219
934.049011230469	49.3359565734863
935.313171386719	49.2684669494629
936.576965332031	49.1526222229004
937.84033203125	48.9583587646484
939.103332519531	48.8240776062012
940.365966796875	48.664493560791
941.628173828125	48.6441078186035
942.890014648438	48.4875984191895
944.151428222656	48.4388771057129
945.412475585938	48.2458381652832
946.673095703125	48.1369705200195
947.933349609375	48.1631202697754
949.193237304688	48.0040245056152
950.452697753906	48.0039215087891
951.711791992188	47.892635345459
952.970520019531	47.7855644226074
954.228820800781	47.7179069519043
955.486755371094	47.7589797973633
956.744262695313	47.5323867797852
958.001403808594	47.623950958252
959.258117675781	47.4706726074219
960.514526367188	47.4733505249023
961.770446777344	47.3913154602051
963.026062011719	47.4223899841309
964.28125	47.2857360839844
965.536010742188	47.3269233703613
966.790466308594	47.165355682373
968.044494628906	47.2397079467773
969.298095703125	47.0878715515137
970.551391601563	47.1864280700684
971.80419921875	46.9495239257813
973.056701660156	47.0003204345703
974.308776855469	46.9361190795898
975.560485839844	46.8014869689941
976.811767578125	46.911922454834
978.062683105469	46.9422187805176
979.313232421875	46.7857322692871
980.563415527344	46.7374153137207
981.813171386719	46.6521682739258
983.0625	46.6552810668945
984.3115234375	46.7012519836426
985.560119628906	46.5911064147949
986.808349609375	46.6100616455078
988.05615234375	46.541446685791
989.303588867188	46.4256172180176
990.550659179688	46.4849891662598
991.797302246094	46.4874382019043
993.043579101563	46.5632209777832
994.289489746094	46.4278373718262
995.535034179688	46.480598449707
996.780151367188	46.2833518981934
998.02490234375	46.2270240783691
999.269226074219	46.3335342407227
1000.51318359375	46.1972579956055
1001.75677490234	46.125545501709
1003	46.1414604187012
1004.24279785156	46.0692024230957
1005.48522949219	46.0879898071289
1006.72729492188	46.1711578369141
1007.96893310547	46.1429405212402
1009.21026611328	46.0353126525879
1010.45111083984	46.2381286621094
1011.69165039063	46.1036758422852
1012.93176269531	46.1000747680664
1014.17150878906	46.1338195800781
1015.41088867188	46.1611022949219
1016.64984130859	46.1878318786621
1017.88842773438	46.0732536315918
1019.12664794922	46.0365791320801
1020.36450195313	46.0450630187988
1021.60192871094	45.9558448791504
1022.83898925781	46.054256439209
1024.07568359375	45.7753601074219
1025.31201171875	45.854564666748
1026.5478515625	45.7516860961914
1027.78344726563	45.8055839538574
1029.0185546875	45.8095932006836
1030.25329589844	45.7793235778809
1031.48767089844	45.7166862487793
1032.7216796875	45.8731346130371
1033.95532226563	45.7137489318848
1035.18859863281	45.6576232910156
1036.42138671875	45.7773475646973
1037.65393066406	45.7921333312988
1038.88598632813	45.6432685852051
1040.11767578125	45.8093414306641
1041.34899902344	45.725471496582
1042.57995605469	45.8271751403809
1043.810546875	45.9172897338867
1045.04077148438	45.7966842651367
1046.2705078125	45.8353729248047
1047.5	45.8436012268066
1048.72900390625	45.889762878418
1049.95764160156	45.8684768676758
1051.18591308594	45.9398231506348
1052.41381835938	45.9932594299316
1053.64135742188	45.9767913818359
1054.86853027344	46.2063522338867
1056.09521484375	46.1758041381836
1057.32165527344	46.1307983398438
1058.54760742188	46.2685623168945
1059.77331542969	46.2818946838379
1060.99853515625	46.3745269775391
1062.22338867188	46.3511161804199
1063.44787597656	46.1670265197754
1064.671875	46.2383651733398
1065.89562988281	46.2087059020996
1067.11901855469	46.0280685424805
1068.34191894531	45.9946174621582
1069.56457519531	45.9386711120605
1070.78674316406	45.8276519775391
1072.00854492188	45.8763847351074
1073.22998046875	45.7324066162109
1074.45104980469	45.6132125854492
1075.67175292969	45.5373077392578
1076.89208984375	45.5557861328125
1078.11193847656	45.3033485412598
1079.33154296875	45.2678985595703
1080.55065917969	45.1645660400391
1081.76940917969	45.1201705932617
1082.98791503906	44.847728729248
1084.20593261719	44.8601722717285
1085.42358398438	44.7572631835938
1086.64086914063	44.7234001159668
1087.85766601563	44.5358276367188
1089.07421875	44.4350357055664
1090.29040527344	44.4856872558594
1091.50610351563	44.5527534484863
1092.72155761719	44.3522529602051
1093.9365234375	44.4538726806641
1095.15112304688	44.5326271057129
1096.36535644531	44.545783996582
1097.57922363281	44.5967254638672
1098.79272460938	44.7863731384277
1100.005859375	44.684154510498
1101.21862792969	44.7572860717773
1102.43090820313	44.8628768920898
1103.64294433594	44.7910308837891
1104.8544921875	44.8867263793945
1106.06579589844	45.069450378418
1107.27661132813	45.0020446777344
1108.48706054688	45.079662322998
1109.69714355469	45.1638145446777
1110.90686035156	45.176025390625
1112.1162109375	45.2117195129395
1113.3251953125	45.3588981628418
1114.53369140625	45.4778518676758
1115.74194335938	45.4584541320801
1116.94982910156	45.6889190673828
1118.1572265625	45.6430282592773
1119.3642578125	45.8239250183105
1120.57104492188	45.8662528991699
1121.77734375	45.9173851013184
1122.98327636719	45.9588012695313
1124.18884277344	45.8824310302734
1125.39404296875	45.9977645874023
1126.59875488281	45.9517822265625
1127.80322265625	45.9499244689941
1129.00732421875	45.9366188049316
1130.2109375	45.7468757629395
1131.41430664063	45.6033477783203
1132.6171875	45.5650520324707
1133.81970214844	45.4100799560547
1135.02197265625	45.3668403625488
1136.22375488281	45.1736679077148
1137.42517089844	45.0056991577148
1138.62622070313	44.971851348877
1139.82690429688	44.6906051635742
1141.02709960938	44.5503463745117
1142.22705078125	44.4645385742188
1143.42663574219	44.442741394043
1144.62573242188	44.2524375915527
1145.82458496094	44.2056198120117
1147.02294921875	44.2616233825684
1148.22094726563	44.200309753418
1149.41857910156	44.2207984924316
1150.61584472656	44.2292709350586
1151.81274414063	44.1626396179199
1153.00927734375	44.0889549255371
1154.20544433594	44.0984115600586
1155.40124511719	44.1663818359375
1156.5966796875	44.1733894348145
1157.79162597656	44.1586227416992
1158.986328125	44.0857429504395
1160.18054199219	44.0002632141113
1161.37438964844	44.0247230529785
1162.56799316406	43.9033088684082
1163.76110839844	43.8652687072754
1164.95385742188	43.8641471862793
1166.14624023438	43.7848167419434
1167.33825683594	43.6955528259277
1168.52990722656	43.6500968933105
1169.72119140625	43.6954956054688
1170.91198730469	43.5915222167969
1172.1025390625	43.5457153320313
1173.29260253906	43.633056640625
1174.482421875	43.520881652832
1175.67175292969	43.6103706359863
1176.86071777344	43.6616172790527
1178.04943847656	43.5582695007324
1179.23767089844	43.6740303039551
1180.42553710938	43.6914558410645
1181.61303710938	43.6400032043457
1182.80017089844	43.7445449829102
1183.98681640625	43.7292976379395
1185.17321777344	43.6080131530762
1186.35925292969	43.7629508972168
1187.54479980469	43.7821998596191
1188.73010253906	43.7220153808594
1189.91491699219	43.7935676574707
1191.09936523438	43.8615036010742
1192.28356933594	43.9114608764648
1193.46728515625	43.8285331726074
1194.65063476563	43.9059104919434
1195.83361816406	43.949405670166
1197.01623535156	43.9423675537109
1198.19836425781	44.1372261047363
1199.38024902344	44.1756172180176
1200.56176757813	44.1510124206543
1201.74279785156	44.1930770874023
1202.92358398438	44.2694625854492
1204.10388183594	44.3799819946289
1205.28393554688	44.3188400268555
1206.46350097656	44.4152221679688
1207.64270019531	44.4378547668457
1208.82153320313	44.4392318725586
1210	44.4768409729004
1211.17810058594	44.4680976867676
1212.35583496094	44.5024871826172
1213.53308105469	44.6344795227051
1214.71008300781	44.4760513305664
1215.88671875	44.4838485717773
1217.06286621094	44.4607887268066
1218.23864746094	44.562385559082
1219.41418457031	44.5863456726074
1220.58923339844	44.538402557373
1221.76391601563	44.6199264526367
1222.93823242188	44.5025787353516
1224.11218261719	44.5866355895996
1225.28576660156	44.6511650085449
1226.458984375	44.647029876709
1227.6318359375	44.6486587524414
1228.80419921875	44.7381896972656
1229.97631835938	44.6120681762695
1231.14794921875	44.6515426635742
1232.31921386719	44.7551422119141
1233.490234375	44.7288436889648
1234.66076660156	44.78662109375
1235.83093261719	44.7576751708984
1237.00073242188	44.7436904907227
1238.17016601563	44.729736328125
1239.33923339844	44.8067893981934
1240.5078125	44.8495025634766
1241.67614746094	44.6890754699707
1242.84411621094	44.6809310913086
1244.01159667969	44.6032752990723
1245.1787109375	44.5461730957031
1246.34558105469	44.5499649047852
1247.51196289063	44.5359115600586
1248.67797851563	44.4175605773926
1249.84362792969	44.4482879638672
1251.00891113281	44.4725112915039
1252.173828125	44.2897911071777
1253.33825683594	44.3745613098145
1254.50244140625	44.4326515197754
1255.66625976563	44.3087463378906
1256.82958984375	44.2584609985352
1257.99255371094	44.3433227539063
1259.1552734375	44.3326683044434
1260.31750488281	44.4079666137695
1261.47937011719	44.3152351379395
1262.64086914063	44.2873115539551
1263.80200195313	44.2738189697266
1264.96276855469	44.2234191894531
1266.123046875	44.2899742126465
1267.28308105469	44.1928482055664
1268.44262695313	44.0782165527344
1269.60192871094	44.0936393737793
1270.7607421875	44.0069122314453
1271.91918945313	43.9332695007324
1273.07727050781	43.9552726745605
1274.23498535156	43.8008193969727
1275.39233398438	43.7527770996094
1276.54931640625	43.6843452453613
1277.70581054688	43.5591354370117
1278.86206054688	43.6591682434082
1280.01794433594	43.5589828491211
1281.17333984375	43.3756141662598
1282.32836914063	43.4481658935547
1283.48303222656	43.404613494873
1284.63732910156	43.4423370361328
1285.79125976563	43.3550834655762
1286.94482421875	43.2743682861328
1288.09802246094	43.319091796875
1289.25073242188	43.3110275268555
1290.40319824219	43.4924049377441
1291.55517578125	43.1548500061035
1292.70690917969	43.2973403930664
1293.85815429688	43.2519454956055
1295.00903320313	43.1982727050781
1296.15954589844	43.1297569274902
1297.30969238281	43.1535911560059
1298.45935058594	43.1379203796387
1299.60876464844	43.1093482971191
1300.7578125	43.0406684875488
1301.90637207031	43.0855903625488
1303.05456542969	42.9507637023926
1304.20239257813	43.0258102416992
1305.34985351563	42.9504013061523
1306.49694824219	43.0407447814941
1307.64367675781	42.9865798950195
1308.7900390625	42.881664276123
1309.93591308594	42.885986328125
1311.08154296875	42.939151763916
1312.22668457031	42.9178352355957
1313.37145996094	42.9623641967773
1314.51599121094	43.0594329833984
1315.66003417969	42.9856491088867
1316.80358886719	42.9875602722168
1317.94689941406	43.0146026611328
1319.08984375	43.0401153564453
1320.23229980469	43.0455551147461
1321.37451171875	43.0960350036621
1322.51623535156	43.1757011413574
1323.65759277344	43.072811126709
1324.79858398438	43.0694274902344
1325.93920898438	42.9607315063477
1327.07934570313	42.9710922241211
1328.21923828125	43.0170478820801
1329.35864257813	42.9309768676758
1330.49780273438	42.9110298156738
1331.63647460938	42.8777465820313
1332.77478027344	42.8752250671387
1333.91271972656	42.7106475830078
1335.05029296875	42.7168426513672
1336.18737792969	42.6907539367676
1337.32421875	42.6404800415039
1338.46057128906	42.6676177978516
1339.5966796875	42.6121406555176
1340.73229980469	42.6725921630859
1341.86755371094	42.5528831481934
1343.00231933594	42.671443939209
1344.13684082031	42.6227836608887
1345.27099609375	42.5667762756348
1346.40466308594	42.6246185302734
1347.53796386719	42.7123184204102
1348.6708984375	42.6199340820313
1349.80346679688	42.6363983154297
1350.93566894531	42.6154937744141
1352.06750488281	42.8040313720703
1353.19885253906	42.6665306091309
1354.32995605469	42.7103881835938
1355.46057128906	42.5461387634277
1356.5908203125	42.7088432312012
1357.720703125	42.5773391723633
1358.85021972656	42.6338806152344
1359.97924804688	42.5041122436523
1361.10803222656	42.5909271240234
1362.236328125	42.5654945373535
1363.3642578125	42.388786315918
1364.49182128906	42.5113639831543
1365.61901855469	42.3784790039063
1366.74584960938	42.3100090026855
1367.87231445313	42.4846649169922
1368.99829101563	42.2954978942871
1370.12390136719	42.3151473999023
1371.24914550781	42.2837600708008
1372.3740234375	42.2991828918457
1373.49853515625	42.2831573486328
1374.62255859375	42.1782073974609
1375.74633789063	42.2324981689453
1376.86962890625	42.1967010498047
1377.99255371094	42.1626472473145
1379.11511230469	42.1540603637695
1380.2373046875	42.1600570678711
1381.35900878906	42.0502586364746
1382.48034667969	42.0642356872559
1383.60144042969	42.015266418457
1384.72204589844	41.9171180725098
1385.84228515625	41.8805809020996
1386.96203613281	41.9233932495117
1388.08154296875	41.7655448913574
1389.20056152344	41.7797889709473
1390.31921386719	41.6701469421387
1391.4375	41.6371421813965
1392.55541992188	41.5772972106934
1393.6728515625	41.5639572143555
1394.7900390625	41.5541305541992
1395.90673828125	41.4682121276855
1397.02307128906	41.2997550964355
1398.13903808594	41.3561325073242
1399.25463867188	41.2631950378418
1400.36975097656	41.190502166748
1401.48449707031	41.3234672546387
1402.59899902344	41.2624778747559
1403.712890625	41.2330551147461
1404.82653808594	41.262077331543
1405.93981933594	41.3408126831055
1407.05261230469	41.2599830627441
1408.1650390625	41.2514457702637
1409.27709960938	41.2074546813965
1410.38879394531	41.2652320861816
1411.5	41.2953453063965
1412.61096191406	41.2927322387695
1413.72143554688	41.2758827209473
1414.83154296875	41.2807083129883
1415.94116210938	41.1374740600586
1417.05053710938	41.1787910461426
1418.15942382813	41.1690101623535
1419.26794433594	41.1405029296875
1420.37609863281	41.0413475036621
1421.48388671875	41.0704383850098
1422.59118652344	40.9824104309082
1423.6982421875	41.085521697998
1424.80480957031	40.9428253173828
1425.91088867188	40.8143577575684
1427.01672363281	41.013843536377
1428.1220703125	40.8943748474121
1429.22717285156	40.8178634643555
1430.33166503906	40.8546943664551
1431.43591308594	40.8763008117676
1432.53979492188	40.9084854125977
1433.64318847656	40.8560447692871
1434.74621582031	40.8100547790527
1435.84887695313	40.8111953735352
1436.95104980469	40.8794403076172
1438.05297851563	40.9126968383789
1439.15441894531	40.9226989746094
1440.25549316406	40.879508972168
1441.35620117188	40.8799476623535
1442.45642089844	40.9105453491211
1443.55627441406	40.8523101806641
1444.65576171875	40.7823104858398
1445.7548828125	40.7330703735352
1446.853515625	40.7370948791504
1447.95190429688	40.6185188293457
1449.0498046875	40.6433258056641
1450.14721679688	40.6612968444824
1451.24438476563	40.6048202514648
1452.34106445313	40.5066108703613
1453.43737792969	40.6864967346191
1454.53332519531	40.594181060791
1455.62890625	40.7155494689941
1456.72399902344	40.7918663024902
1457.81872558594	40.7529067993164
1458.9130859375	40.8808670043945
1460.00695800781	40.8907890319824
1461.10046386719	40.8824806213379
1462.19360351563	40.9562072753906
1463.28637695313	40.8745307922363
1464.37878417969	40.8295593261719
1465.470703125	40.9037399291992
1466.56225585938	40.9265251159668
1467.65344238281	40.7841873168945
1468.744140625	40.7700653076172
1469.83447265625	40.6801300048828
1470.92443847656	40.6192665100098
1472.01403808594	40.4271430969238
1473.10314941406	40.4073143005371
1474.19189453125	40.3204765319824
1475.2802734375	40.1673812866211
1476.3681640625	40.2623748779297
1477.45581054688	40.1269493103027
1478.54296875	40.0135192871094
1479.62963867188	40.0202598571777
1480.71606445313	40.1013832092285
1481.80200195313	40.0190277099609
1482.88757324219	40.0277824401855
1483.97265625	40.009593963623
1485.05737304688	40.0634536743164
1486.14172363281	40.0539512634277
1487.22570800781	40.1338653564453
1488.30932617188	40.1891937255859
1489.39245605469	40.1498107910156
1490.47509765625	40.1872673034668
1491.55749511719	40.2125282287598
1492.63940429688	40.2774238586426
1493.72094726563	40.2073440551758
1494.80212402344	40.2693328857422
1495.8828125	40.1903839111328
1496.96313476563	40.2287521362305
1498.04309082031	40.2635955810547
1499.12255859375	40.2213478088379
1500.20166015625	40.1796913146973
1501.28039550781	40.2205123901367
1502.35864257813	40.1907157897949
1503.4365234375	40.1958503723145
1504.51403808594	40.2685241699219
1505.59118652344	40.1360855102539
1506.66784667969	40.2360496520996
1507.744140625	40.2274322509766
1508.81994628906	40.2978477478027
1509.89538574219	40.3457794189453
1510.97045898438	40.3306922912598
1512.04516601563	40.5023994445801
1513.11938476563	40.5409393310547
1514.19323730469	40.6852798461914
1515.26672363281	40.7521743774414
1516.33972167969	40.7728233337402
1517.41235351563	40.8427467346191
1518.48449707031	40.9748306274414
1519.55639648438	40.8956451416016
1520.62768554688	41.0879821777344
1521.69873046875	41.2000274658203
1522.76928710938	41.2127456665039
1523.83947753906	41.2163734436035
1524.90930175781	41.262393951416
1525.97863769531	41.3686676025391
1527.04760742188	41.4050598144531
1528.11608886719	41.4442481994629
1529.18420410156	41.308479309082
1530.251953125	41.4267845153809
1531.31921386719	41.4793319702148
1532.38610839844	41.6231117248535
1533.45263671875	41.7027130126953
1534.51867675781	41.7002334594727
1535.58435058594	41.7937889099121
1536.64965820313	41.8520812988281
1537.71447753906	42.0114097595215
1538.77893066406	42.198600769043
1539.84301757813	42.3364448547363
1540.90661621094	42.4977760314941
1541.9697265625	42.665340423584
1543.03259277344	42.695930480957
1544.09497070313	42.8407745361328
1545.15686035156	43.0915794372559
1546.21850585938	43.2411499023438
1547.27966308594	43.3353271484375
1548.34033203125	43.3878135681152
1549.40063476563	43.5966110229492
1550.46057128906	43.7046737670898
1551.52001953125	43.7976760864258
1552.5791015625	43.9567794799805
1553.63781738281	44.0998382568359
1554.69604492188	44.2347946166992
1555.75378417969	44.173168182373
1556.81127929688	44.2658195495605
1557.86828613281	44.3905754089355
1558.9248046875	44.5502548217773
1559.98095703125	44.6777305603027
1561.03674316406	44.7319564819336
1562.09204101563	44.8629417419434
1563.14697265625	44.9557189941406
1564.20153808594	45.145435333252
1565.25561523438	45.297550201416
1566.30932617188	45.5005836486816
1567.36254882813	45.7084999084473
1568.41540527344	46.0950698852539
1569.4677734375	46.2617073059082
1570.51977539063	46.4322204589844
1571.57141113281	46.6638870239258
1572.62255859375	46.9170188903809
1573.67333984375	47.1019821166992
1574.7236328125	47.4084548950195
1575.77355957031	47.6369514465332
1576.82299804688	47.7261009216309
1577.8720703125	48.0281257629395
1578.92077636719	48.1529884338379
1579.96899414063	48.2909126281738
1581.01684570313	48.5406837463379
1582.06420898438	48.6641654968262
1583.11120605469	48.9497489929199
1584.15771484375	49.1722259521484
1585.20385742188	49.3597869873047
1586.24951171875	49.6599273681641
1587.29479980469	49.6923599243164
1588.33972167969	49.9955101013184
1589.38415527344	50.1295852661133
1590.42810058594	50.5036811828613
1591.47180175781	50.8020210266113
1592.51489257813	51.0990905761719
1593.55773925781	51.4337730407715
1594.59997558594	51.703239440918
1595.64196777344	52.0961608886719
1596.68334960938	52.4627723693848
1597.72448730469	52.8387756347656
1598.76513671875	53.3022155761719
1599.80529785156	53.641658782959
1600.84509277344	54.0284042358398
1601.88452148438	54.4245681762695
1602.92346191406	54.6486358642578
1603.9619140625	55.0575637817383
1605	55.2122039794922
1606.03771972656	55.7289276123047
1607.07495117188	56.0240440368652
1608.11169433594	56.2911720275879
1609.14807128906	56.6030578613281
1610.18408203125	56.8438987731934
1611.21960449219	57.0989379882813
1612.25463867188	57.3203239440918
1613.28930664063	57.7890625
1614.32360839844	57.8819313049316
1615.357421875	58.3228340148926
1616.39074707031	58.6117668151855
1617.42370605469	58.7290878295898
1618.45629882813	59.101619720459
1619.48840332031	59.2463226318359
1620.52001953125	59.4706840515137
1621.55126953125	59.9063377380371
1622.58215332031	60.1481056213379
1623.61254882813	60.2567367553711
1624.64245605469	60.6445045471191
1625.67199707031	60.962474822998
1626.70104980469	61.1178016662598
1627.72973632813	61.2929954528809
1628.75793457031	61.5039939880371
1629.78576660156	61.8414611816406
1630.81311035156	61.9168434143066
1631.84008789063	61.9965286254883
1632.86657714844	62.2170257568359
1633.89270019531	62.4063491821289
1634.91833496094	62.3771286010742
1635.94348144531	62.5366897583008
1636.96826171875	62.5742416381836
1637.99255371094	62.4696998596191
1639.01647949219	62.628231048584
1640.03991699219	62.3784599304199
1641.06298828125	62.3861618041992
1642.08557128906	62.1704750061035
1643.10778808594	62.0581550598145
1644.12951660156	61.8555107116699
1645.15075683594	61.6669769287109
1646.17163085938	61.495189666748
1647.19213867188	61.2407035827637
1648.21203613281	61.0317230224609
1649.23156738281	60.8863067626953
1650.25073242188	60.4592781066895
1651.26940917969	60.3759536743164
1652.28759765625	59.9166297912598
1653.30541992188	59.7948608398438
1654.32275390625	59.5137977600098
1655.33972167969	59.1979293823242
1656.35620117188	58.6929664611816
1657.37231445313	58.5455284118652
1658.38793945313	58.2995567321777
1659.40307617188	58.0260772705078
1660.41772460938	57.7047576904297
1661.43212890625	57.5214958190918
1662.44592285156	57.1306381225586
1663.45935058594	57.0758819580078
1664.47229003906	56.6652870178223
1665.48486328125	56.4082832336426
1666.49694824219	56.2004051208496
1667.50854492188	55.8372116088867
1668.51977539063	55.5371704101563
1669.53051757813	55.1775741577148
1670.54089355469	54.7728309631348
1671.55078125	54.4573287963867
1672.56018066406	53.9712028503418
1673.56909179688	53.6266937255859
1674.57763671875	53.1907196044922
1675.58581542969	52.7607154846191
1676.59350585938	52.1794242858887
1677.60070800781	51.9246025085449
1678.607421875	51.3061904907227
1679.61376953125	50.8299255371094
1680.61962890625	50.4516067504883
1681.62512207031	50.0835456848145
1682.63012695313	49.4870719909668
1683.63464355469	48.9755096435547
1684.638671875	48.5431747436523
1685.64233398438	47.9008331298828
1686.64562988281	47.6710052490234
1687.64831542969	47.231372833252
1688.65063476563	46.7786674499512
1689.65246582031	46.270565032959
1690.65393066406	45.9770088195801
1691.65490722656	45.4963226318359
1692.65539550781	45.2118911743164
1693.65551757813	44.7871360778809
1694.65502929688	44.5138969421387
1695.654296875	44.0251083374023
1696.65295410156	43.8740921020508
1697.65124511719	43.3355712890625
1698.64904785156	43.0320854187012
1699.646484375	42.7356414794922
1700.64331054688	42.3279418945313
1701.63977050781	41.9245681762695
1702.63586425781	41.568000793457
1703.63134765625	41.3089408874512
1704.62646484375	40.9210891723633
1705.62121582031	40.5002212524414
1706.61535644531	40.075267791748
1707.60913085938	39.7445945739746
1708.60241699219	39.3806991577148
1709.59521484375	38.9958915710449
1710.58764648438	38.5854187011719
1711.57958984375	38.2574195861816
1712.57104492188	37.9656600952148
1713.56213378906	37.5427551269531
1714.552734375	37.1908378601074
1715.54284667969	36.8412322998047
1716.53247070313	36.4595680236816
1717.52160644531	36.0425224304199
1718.51037597656	35.7842597961426
1719.49865722656	35.4160919189453
1720.48657226563	35.1427421569824
1721.47387695313	34.8871955871582
1722.46081542969	34.4113883972168
1723.447265625	34.1685447692871
1724.43334960938	33.9161071777344
1725.41882324219	33.7629852294922
1726.40393066406	33.3481674194336
1727.38854980469	33.0410995483398
1728.37268066406	32.8880882263184
1729.3564453125	32.6557235717773
1730.33972167969	32.4734420776367
1731.32250976563	32.2084503173828
1732.30480957031	31.9625453948975
1733.28674316406	31.7789573669434
1734.26806640625	31.6143054962158
1735.2490234375	31.431583404541
1736.2294921875	31.2928409576416
1737.20959472656	31.0934238433838
1738.18908691406	30.8465194702148
1739.16821289063	30.7400569915771
1740.14685058594	30.4581775665283
1741.125	30.286548614502
1742.10266113281	30.2484607696533
1743.07995605469	29.9720706939697
1744.05676269531	29.8458156585693
1745.03308105469	29.5721054077148
1746.00891113281	29.423095703125
1746.98425292969	29.2651100158691
1747.95910644531	29.0414810180664
1748.93359375	28.8154678344727
1749.90759277344	28.6960411071777
1750.88110351563	28.5026512145996
1751.85412597656	28.2520561218262
1752.82678222656	28.0337429046631
1753.798828125	27.8972034454346
1754.7705078125	27.6523036956787
1755.74169921875	27.4575996398926
1756.71240234375	27.3484916687012
1757.6826171875	27.1457233428955
1758.65246582031	26.9961204528809
1759.62170410156	26.8029594421387
1760.59057617188	26.5557804107666
1761.55895996094	26.4617385864258
1762.52673339844	26.3426628112793
1763.49426269531	26.2162475585938
1764.46118164063	26.064136505127
1765.42761230469	25.9680290222168
1766.39367675781	25.8070373535156
1767.35913085938	25.8101005554199
1768.32421875	25.6479473114014
1769.28881835938	25.5639743804932
1770.2529296875	25.4461498260498
1771.21655273438	25.325138092041
1772.17980957031	25.2717304229736
1773.14245605469	25.2201900482178
1774.10461425781	25.1458473205566
1775.06640625	25.154447555542
1776.02770996094	24.9619464874268
1776.98852539063	24.8417072296143
1777.94873046875	24.7303981781006
1778.90856933594	24.7217750549316
1779.86804199219	24.6756916046143
1780.82690429688	24.5253410339355
1781.78527832031	24.3162784576416
1782.7431640625	24.2195911407471
1783.70068359375	24.0899620056152
1784.65771484375	23.9606990814209
1785.61413574219	23.8632278442383
1786.57019042969	23.7374057769775
1787.52575683594	23.713249206543
1788.48083496094	23.4889335632324
1789.43530273438	23.4038524627686
1790.38940429688	23.2190208435059
1791.34301757813	23.1739387512207
1792.29626464844	22.9790859222412
1793.24890136719	22.9419097900391
1794.20104980469	22.8221321105957
1795.15270996094	22.7514820098877
1796.10400390625	22.6206645965576
1797.0546875	22.5657081604004
1798.0048828125	22.5185108184814
1798.95471191406	22.3711318969727
1799.90393066406	22.2885036468506
1800.85278320313	22.2791137695313
1801.80102539063	22.2653007507324
1802.74890136719	22.1577377319336
1803.6962890625	22.1837253570557
1804.64306640625	22.1526165008545
1805.58947753906	22.1415157318115
1806.53540039063	22.0139999389648
1807.48071289063	22.0336742401123
1808.42565917969	21.9887924194336
1809.3701171875	21.8814105987549
1810.31396484375	21.8941135406494
1811.25744628906	21.8202419281006
1812.20043945313	21.8122406005859
1813.14294433594	21.8067874908447
1814.08483886719	21.786111831665
1815.0263671875	21.7237815856934
1815.96740722656	21.6436519622803
1816.90783691406	21.5059375762939
1817.84790039063	21.5395641326904
1818.78747558594	21.3619613647461
1819.72644042969	21.430944442749
1820.6650390625	21.3661079406738
1821.60314941406	21.3044261932373
1822.54064941406	21.1848564147949
1823.47778320313	21.1464099884033
1824.41430664063	21.0776309967041
1825.35034179688	20.9619407653809
1826.28601074219	20.8886241912842
1827.22106933594	20.8530540466309
1828.15563964844	20.7164077758789
1829.08984375	20.725154876709
1830.0234375	20.5905361175537
1830.95654296875	20.5491199493408
1831.88916015625	20.5238380432129
1832.8212890625	20.4689998626709
1833.7529296875	20.4587860107422
1834.68408203125	20.4036922454834
1835.61474609375	20.3558082580566
1836.54479980469	20.4239025115967
1837.47448730469	20.3236293792725
1838.40356445313	20.3713226318359
1839.33227539063	20.3841094970703
1840.26037597656	20.3272247314453
1841.18811035156	20.2602977752686
1842.115234375	20.3067684173584
1843.04187011719	20.3249092102051
1843.96801757813	20.2850322723389
1844.89367675781	20.265625
1845.81872558594	20.2876262664795
1846.74340820313	20.3092193603516
1847.66760253906	20.2656841278076
1848.59118652344	20.221700668335
1849.51428222656	20.2277069091797
1850.43701171875	20.1518421173096
1851.35913085938	20.1507873535156
1852.28076171875	20.0365753173828
1853.20190429688	20.0254325866699
1854.12243652344	19.9171237945557
1855.04260253906	19.9579849243164
1855.96215820313	19.9425468444824
1856.88122558594	19.7964172363281
1857.79992675781	19.7468605041504
1858.71801757813	19.6582641601563
1859.63549804688	19.6118640899658
1860.55261230469	19.6235694885254
1861.46923828125	19.4943161010742
1862.38525390625	19.5263900756836
1863.30078125	19.4702491760254
1864.2158203125	19.3694152832031
1865.13037109375	19.3533744812012
1866.04443359375	19.3880500793457
1866.95788574219	19.3561115264893
1867.87084960938	19.3925361633301
1868.78332519531	19.3687629699707
1869.6953125	19.4344806671143
1870.60681152344	19.4010353088379
1871.51782226563	19.3469009399414
1872.42822265625	19.3939571380615
1873.33813476563	19.5138473510742
1874.24755859375	19.4478645324707
1875.15649414063	19.456859588623
1876.06481933594	19.4537868499756
1876.97277832031	19.4425220489502
1877.88012695313	19.4280185699463
1878.78698730469	19.4279747009277
1879.69323730469	19.4611740112305
1880.59912109375	19.4203357696533
1881.50439453125	19.3602523803711
1882.4091796875	19.3826751708984
1883.3134765625	19.2546787261963
1884.21716308594	19.2401237487793
1885.12048339844	19.1288833618164
1886.02319335938	19.1140747070313
1886.92541503906	19.1340999603271
1887.82702636719	18.9974098205566
1888.72814941406	18.9936008453369
1889.62878417969	18.970516204834
1890.52893066406	18.8932514190674
1891.42858886719	18.9048099517822
1892.32763671875	18.8235816955566
1893.22619628906	18.8013019561768
1894.12426757813	18.7089347839355
1895.02172851563	18.6440753936768
1895.91870117188	18.6603736877441
1896.81518554688	18.7110004425049
1897.71118164063	18.5802726745605
1898.60656738281	18.563117980957
1899.50146484375	18.6324672698975
1900.39587402344	18.5422668457031
1901.28967285156	18.4691944122314
1902.18298339844	18.535982131958
1903.07580566406	18.6258888244629
1903.96801757813	18.5096836090088
1904.85986328125	18.4909648895264
1905.7509765625	18.5600471496582
1906.64172363281	18.5775184631348
1907.53186035156	18.5666770935059
1908.42150878906	18.6312770843506
1909.31066894531	18.630485534668
1910.19921875	18.5565967559814
1911.08728027344	18.5942058563232
1911.97473144531	18.775728225708
1912.86181640625	18.6740894317627
1913.74816894531	18.6844787597656
1914.63415527344	18.7175979614258
1915.51953125	18.6727046966553
1916.40441894531	18.6623344421387
1917.28869628906	18.670560836792
1918.17260742188	18.6558151245117
1919.05578613281	18.5517501831055
1919.93859863281	18.5822944641113
1920.82080078125	18.4912929534912
1921.70239257813	18.4778022766113
1922.58349609375	18.4855709075928
1923.46411132813	18.4220848083496
1924.34423828125	18.3337783813477
1925.22375488281	18.2767963409424
1926.10278320313	18.2823276519775
1926.98120117188	18.2336406707764
1927.85913085938	18.1473731994629
1928.73645019531	18.0549011230469
1929.61328125	18.0157718658447
1930.48962402344	17.9684829711914
1931.36535644531	17.9730739593506
1932.24060058594	17.9723873138428
1933.11535644531	17.9695053100586
1933.98950195313	17.8706512451172
1934.86303710938	17.9340190887451
1935.73608398438	17.9251880645752
1936.60864257813	17.9119472503662
1937.48059082031	17.8748931884766
1938.35205078125	17.8916206359863
1939.22302246094	17.9330615997314
1940.09338378906	17.9087905883789
1940.96313476563	17.937255859375
1941.83239746094	17.9840698242188
1942.701171875	17.9856376647949
1943.5693359375	18.0740375518799
1944.43701171875	17.9786262512207
1945.30407714844	18.0931816101074
1946.17065429688	18.1027641296387
1947.03662109375	18.1400165557861
1947.90209960938	18.2138061523438
1948.76696777344	18.1652336120605
1949.63134765625	18.2180557250977
1950.4951171875	18.196704864502
1951.3583984375	18.174898147583
1952.22106933594	18.1083087921143
1953.08325195313	18.2011051177979
1953.94482421875	18.1566638946533
1954.80590820313	18.0300979614258
1955.66650390625	18.0730381011963
1956.5263671875	18.0600509643555
1957.38586425781	17.991527557373
1958.24462890625	18.0393924713135
1959.10302734375	17.9850521087646
1959.96069335938	17.9291172027588
1960.81799316406	17.8308887481689
1961.67456054688	17.879222869873
1962.53063964844	17.8096313476563
1963.38623046875	17.6794338226318
1964.2412109375	17.703727722168
1965.09558105469	17.6877098083496
1965.94946289063	17.6215343475342
1966.80285644531	17.699125289917
1967.65563964844	17.6262264251709
1968.5078125	17.6621494293213
1969.35949707031	17.5675506591797
1970.21057128906	17.5135231018066
1971.06103515625	17.5548152923584
1971.91101074219	17.5695667266846
1972.76049804688	17.617395401001
1973.60925292969	17.6552066802979
1974.45764160156	17.6700134277344
1975.30529785156	17.7219638824463
1976.15246582031	17.7641162872314
1976.99914550781	17.8318119049072
1977.84521484375	17.7880363464355
1978.69067382813	17.948543548584
1979.53552246094	17.9531898498535
1980.3798828125	17.9690532684326
1981.22375488281	18.0555725097656
1982.06701660156	18.0403022766113
1982.90966796875	18.0290641784668
1983.75170898438	18.0508251190186
1984.59326171875	18.0090484619141
1985.43420410156	17.9753303527832
1986.27465820313	17.9894676208496
1987.11450195313	17.9734859466553
1987.95373535156	17.9896583557129
1988.79248046875	17.965799331665
1989.63061523438	17.9365253448486
1990.46813964844	17.8595104217529
1991.30517578125	17.8986473083496
1992.1416015625	17.8711280822754
1992.9775390625	17.782299041748
1993.81274414063	17.8137950897217
1994.6474609375	17.6849689483643
1995.48168945313	17.6465225219727
1996.31518554688	17.6335525512695
1997.14819335938	17.6456336975098
1997.98071289063	17.599910736084
1998.8125	17.5342845916748
1999.64379882813	17.5947170257568
2000.47448730469	17.5688323974609
2001.3046875	17.4877490997314
2002.13427734375	17.5287818908691
2002.96325683594	17.6112632751465
2003.79162597656	17.5799217224121
2004.61950683594	17.7009868621826
2005.44677734375	17.6553916931152
2006.2734375	17.7280712127686
2007.09948730469	17.8148632049561
2007.92504882813	17.8202953338623
2008.75	17.8645343780518
2009.57434082031	17.8066749572754
2010.39819335938	17.8909034729004
2011.22131347656	18.003812789917
2012.0439453125	17.9611663818359
2012.86608886719	17.9791812896729
2013.6875	18.0188102722168
2014.50842285156	18.0498332977295
2015.32873535156	18.0770015716553
2016.1484375	18.0347747802734
2016.96752929688	18.0881595611572
2017.7861328125	18.0725593566895
2018.60412597656	18.1300926208496
2019.42150878906	18.1028881072998
2020.23828125	18.0396289825439
2021.05444335938	18.1426162719727
2021.8701171875	18.0508079528809
2022.68518066406	18.0420246124268
2023.49963378906	18.0960388183594
2024.3134765625	18.0043468475342
2025.12683105469	17.9587554931641
2025.939453125	17.9753150939941
2026.75158691406	17.9831962585449
2027.56311035156	17.9039287567139
2028.3740234375	17.9326171875
2029.18432617188	17.8617458343506
2029.994140625	17.843729019165
2030.80322265625	17.8426513671875
2031.61181640625	17.7780914306641
2032.41979980469	17.7201385498047
2033.22717285156	17.7130603790283
2034.03393554688	17.6740894317627
2034.84008789063	17.652759552002
2035.64575195313	17.5797576904297
2036.45080566406	17.56711769104
2037.25512695313	17.5742282867432
2038.05895996094	17.4944591522217
2038.86218261719	17.4422245025635
2039.66479492188	17.4752960205078
2040.466796875	17.4188804626465
2041.26831054688	17.4139842987061
2042.06909179688	17.5530090332031
2042.86938476563	17.5071640014648
2043.6689453125	17.458288192749
2044.46801757813	17.5112686157227
2045.26647949219	17.5901184082031
2046.06433105469	17.5338439941406
2046.86145019531	17.5096092224121
2047.65808105469	17.6088733673096
2048.4541015625	17.6054344177246
2049.24951171875	17.5710353851318
2050.04443359375	17.6182022094727
2050.83862304688	17.6686382293701
2051.63232421875	17.7043132781982
2052.42529296875	17.7080879211426
2053.2177734375	17.723669052124
2054.00952148438	17.6769771575928
2054.80078125	17.7053050994873
2055.59130859375	17.8047924041748
2056.38134765625	17.7321224212646
2057.17065429688	17.818473815918
2057.95947265625	17.7480792999268
2058.74755859375	17.8068904876709
2059.53515625	17.7622089385986
2060.32202148438	17.7056541442871
2061.1083984375	17.6808853149414
2061.89428710938	17.5687122344971
2062.67919921875	17.4685440063477
2063.4638671875	17.5820503234863
2064.24780273438	17.495548248291
2065.03100585938	17.506742477417
2065.81372070313	17.3596057891846
2066.595703125	17.3164863586426
2067.37719726563	17.33717918396
2068.15795898438	17.2520599365234
2068.93823242188	17.2505912780762
2069.7177734375	17.138786315918
2070.49682617188	17.1004104614258
2071.27514648438	17.0400562286377
2072.05297851563	16.9310855865479
2072.830078125	16.9264678955078
2073.60668945313	16.8895950317383
2074.38256835938	16.8655490875244
2075.15795898438	16.7827816009521
2075.9326171875	16.7254638671875
2076.70654296875	16.6964168548584
2077.47998046875	16.7109069824219
2078.25268554688	16.5614356994629
2079.02490234375	16.5871315002441
2079.79663085938	16.6339511871338
2080.5673828125	16.5504188537598
2081.337890625	16.6446495056152
2082.107421875	16.6335754394531
2082.87670898438	16.6476173400879
2083.64501953125	16.635835647583
2084.41284179688	16.6585807800293
2085.18017578125	16.6322212219238
2085.94677734375	16.7318782806396
2086.71264648438	16.7194080352783
2087.47802734375	16.708101272583
2088.24267578125	16.723388671875
2089.0068359375	16.7215042114258
2089.77026367188	16.7521228790283
2090.53295898438	16.7057018280029
2091.29516601563	16.7181854248047
2092.056640625	16.6981372833252
2092.81762695313	16.6214485168457
2093.57788085938	16.5215644836426
2094.33764648438	16.6109771728516
2095.0966796875	16.5294437408447
2095.85498046875	16.5244102478027
2096.61279296875	16.4564914703369
2097.36987304688	16.3213653564453
2098.12646484375	16.299919128418
2098.88232421875	16.2370471954346
2099.63745117188	16.2124786376953
2100.39208984375	16.0995483398438
2101.14624023438	16.0080986022949
2101.8994140625	15.9601917266846
2102.65209960938	15.8036451339722
2103.404296875	15.7954692840576
2104.15551757813	15.693793296814
2104.90649414063	15.672755241394
2105.65649414063	15.5422210693359
2106.40600585938	15.5061407089233
2107.15502929688	15.4569644927979
2107.90307617188	15.3789730072021
2108.65063476563	15.3565855026245
2109.39770507813	15.3417921066284
2110.14404296875	15.2677173614502
2110.8896484375	15.2981262207031
2111.63452148438	15.289966583252
2112.37890625	15.336371421814
2113.12280273438	15.2862596511841
2113.86572265625	15.3293552398682
2114.60815429688	15.3767852783203
2115.35009765625	15.3557510375977
2116.09106445313	15.3752899169922
2116.83154296875	15.3905429840088
2117.57153320313	15.3379487991333
2118.31079101563	15.3787784576416
2119.04931640625	15.3600959777832
2119.787109375	15.3016862869263
2120.5244140625	15.3729410171509
2121.26098632813	15.3089847564697
2121.9970703125	15.2653379440308
2122.732421875	15.1957817077637
2123.46704101563	15.1570911407471
2124.20092773438	15.0939092636108
2124.93432617188	15.0661869049072
2125.6669921875	15.0398788452148
2126.39916992188	14.8906335830688
2127.13037109375	14.840461730957
2127.86108398438	14.8668928146362
2128.59130859375	14.8858842849731
2129.32080078125	14.6776905059814
2130.04956054688	14.6956644058228
2130.77758789063	14.5683193206787
2131.50512695313	14.5075483322144
2132.23193359375	14.4091672897339
2132.9580078125	14.3629856109619
2133.68334960938	14.2854404449463
2134.408203125	14.2693099975586
2135.13232421875	14.1501798629761
2135.85595703125	14.132773399353
2136.57885742188	14.0552568435669
2137.30102539063	13.9631872177124
2138.0224609375	13.9304704666138
2138.74340820313	13.8051748275757
2139.46337890625	13.8741445541382
2140.18310546875	13.8220109939575
2140.90185546875	13.65611743927
2141.6201171875	13.6926794052124
2142.33764648438	13.6408920288086
2143.05444335938	13.6692371368408
2143.77075195313	13.6559267044067
2144.48608398438	13.6084280014038
2145.201171875	13.6457633972168
2145.91528320313	13.5863351821899
2146.62890625	13.5894708633423
2147.34155273438	13.5947961807251
2148.05395507813	13.5209426879883
2148.76538085938	13.5558853149414
2149.47631835938	13.5388383865356
2150.18627929688	13.4913835525513
2150.89599609375	13.491081237793
2151.60473632813	13.5725469589233
2152.31298828125	13.5206613540649
2153.02026367188	13.5067281723022
2153.72729492188	13.4523410797119
2154.43334960938	13.4076547622681
2155.138671875	13.4173145294189
2155.84350585938	13.3835563659668
2156.54760742188	13.3644142150879
2157.25122070313	13.3638095855713
2157.95385742188	13.3314571380615
2158.65600585938	13.3022508621216
2159.357421875	13.2581129074097
2160.05810546875	13.2012271881104
2160.75805664063	13.1924819946289
2161.45751953125	13.1196126937866
2162.15600585938	13.0307750701904
2162.85400390625	13.0457019805908
2163.55151367188	12.9834718704224
2164.248046875	12.8983907699585
2164.94409179688	12.9275026321411
2165.63916015625	12.8339958190918
2166.33374023438	12.7504739761353
2167.02783203125	12.7103338241577
2167.72094726563	12.6151523590088
2168.41357421875	12.5646085739136
2169.10522460938	12.5422840118408
2169.79638671875	12.4184007644653
2170.48706054688	12.3568954467773
2171.1767578125	12.2702398300171
2171.86572265625	12.1867151260376
2172.55419921875	12.162223815918
2173.24194335938	12.0012292861938
2173.92895507813	11.986011505127
2174.615234375	11.946120262146
2175.30078125	11.8529262542725
2175.98583984375	11.7897539138794
2176.67016601563	11.7450456619263
2177.35375976563	11.7491960525513
2178.03662109375	11.7004833221436
2178.71875	11.6475276947021
2179.40014648438	11.6499118804932
2180.08081054688	11.631516456604
2180.76098632813	11.6593780517578
2181.4404296875	11.6741371154785
2182.119140625	11.6428518295288
2182.79711914063	11.6420116424561
2183.47436523438	11.6223335266113
2184.15087890625	11.6083383560181
2184.82690429688	11.6310405731201
2185.501953125	11.6537570953369
2186.17651367188	11.6576261520386
2186.85034179688	11.6416349411011
2187.5234375	11.5632743835449
2188.19580078125	11.5437536239624
2188.86743164063	11.5831270217896
2189.53833007813	11.5496635437012
2190.20874023438	11.5057258605957
2190.87817382813	11.4460678100586
2191.54711914063	11.4486103057861
2192.21533203125	11.4103031158447
2192.8828125	11.3300981521606
2193.54956054688	11.2700233459473
2194.21557617188	11.1879501342773
2194.880859375	11.2026119232178
2195.54541015625	11.1092147827148
2196.20947265625	11.045202255249
2196.87255859375	10.9798908233643
2197.53515625	10.8965349197388
2198.19677734375	10.8198614120483
2198.85791015625	10.7548780441284
2199.51831054688	10.6275415420532
2200.17797851563	10.6012239456177
2200.8369140625	10.4864959716797
2201.4951171875	10.4247760772705
2202.15258789063	10.3933267593384
2202.80932617188	10.2899036407471
2203.46533203125	10.232045173645
2204.12060546875	10.1896867752075
2204.775390625	10.2210874557495
2205.42919921875	10.1774339675903
2206.08251953125	10.1282205581665
2206.73486328125	10.112886428833
2207.38671875	10.066873550415
2208.03759765625	10.0273599624634
2208.68798828125	10.0343570709229
2209.33764648438	10.0174465179443
2209.98657226563	10.0249433517456
2210.63452148438	10.0528450012207
2211.28198242188	10.040452003479
2211.9287109375	9.99124622344971
2212.57470703125	10.02370262146
2213.21997070313	10.0347385406494
2213.86450195313	10.0006074905396
2214.50830078125	10.0182027816772
2215.1513671875	9.98429107666016
2215.79370117188	9.94630336761475
2216.43530273438	9.93406677246094
2217.076171875	9.89754581451416
2217.71630859375	9.86857891082764
2218.35571289063	9.77986717224121
2218.99462890625	9.75107955932617
2219.63256835938	9.69187927246094
2220.26977539063	9.66100311279297
2220.90625	9.61667156219482
2221.5419921875	9.56114482879639
2222.17700195313	9.55782604217529
2222.81127929688	9.48243236541748
2223.44482421875	9.36356449127197
2224.07763671875	9.31901359558105
2224.70971679688	9.26325035095215
2225.34106445313	9.22014808654785
2225.9716796875	9.11064338684082
2226.6015625	9.05523300170898
2227.23071289063	9.0425271987915
2227.85913085938	8.90557479858398
2228.48681640625	8.92947292327881
2229.11376953125	8.91109561920166
2229.73999023438	8.82260608673096
2230.36547851563	8.75164031982422
2230.990234375	8.70765399932861
2231.61401367188	8.70573711395264
2232.2373046875	8.62672138214111
2232.85986328125	8.61710643768311
2233.4814453125	8.584228515625
2234.1025390625	8.524489402771
2234.72265625	8.56416511535645
2235.34228515625	8.46241760253906
2235.9609375	8.42737483978271
2236.57885742188	8.37489604949951
2237.1962890625	8.39766502380371
2237.81274414063	8.35998821258545
2238.42846679688	8.38635444641113
2239.04345703125	8.36171627044678
2239.65771484375	8.39194774627686
2240.27124023438	8.36549091339111
2240.88403320313	8.40292835235596
2241.49584960938	8.38672351837158
2242.10717773438	8.31424236297607
2242.71752929688	8.34399223327637
2243.32739257813	8.28634548187256
2243.93627929688	8.33847999572754
2244.54443359375	8.3101110458374
2245.15209960938	8.28043556213379
2245.7587890625	8.26618385314941
2246.36474609375	8.24625301361084
2246.9697265625	8.2487211227417
2247.57421875	8.22334957122803
2248.17797851563	8.1801586151123
2248.78076171875	8.16660118103027
2249.38305664063	8.11509037017822
2249.984375	8.03383731842041
2250.5849609375	8.0349292755127
2251.18481445313	7.99776840209961
2251.78393554688	7.91300964355469
2252.38232421875	7.88507890701294
2252.97973632813	7.86437225341797
2253.57666015625	7.84027862548828
2254.17260742188	7.79959201812744
2254.76782226563	7.75498676300049
2255.3623046875	7.69764947891235
2255.9560546875	7.66774225234985
2256.54907226563	7.66711378097534
2257.14135742188	7.54895687103271
2257.73266601563	7.54646158218384
2258.32348632813	7.48450326919556
2258.91333007813	7.42405366897583
2259.50244140625	7.40590953826904
2260.09057617188	7.31834268569946
2260.67822265625	7.30949831008911
2261.26513671875	7.28659963607788
2261.85107421875	7.20876789093018
2262.43627929688	7.18866872787476
2263.02075195313	7.16204404830933
2263.6044921875	7.09135866165161
2264.18725585938	7.0685830116272
2264.76953125	7.03900051116943
2265.35083007813	7.02426481246948
2265.93139648438	7.01943254470825
2266.51123046875	6.96160173416138
2267.09033203125	6.90580987930298
2267.66845703125	6.94324541091919
2268.24584960938	6.93732070922852
2268.82250976563	6.93190908432007
2269.3984375	6.93800497055054
2269.9736328125	6.97419500350952
2270.5478515625	6.97323656082153
2271.12133789063	7.02962970733643
2271.69409179688	7.04781246185303
2272.26611328125	7.00206232070923
2272.83740234375	6.96728420257568
2273.40771484375	6.96814680099487
2273.97729492188	6.94408082962036
2274.54614257813	6.90083408355713
2275.11401367188	6.8919506072998
2275.68139648438	6.80897951126099
2276.24780273438	6.83342409133911
2276.8134765625	6.77270841598511
2277.37817382813	6.71036291122437
2277.9423828125	6.74584197998047
2278.50561523438	6.68290758132935
2279.06811523438	6.76157760620117
2279.62963867188	6.72994136810303
2280.19067382813	6.72225904464722
2280.75073242188	6.68820571899414
2281.31005859375	6.68445301055908
2281.86840820313	6.69045448303223
2282.42602539063	6.65924835205078
2282.98291015625	6.66550302505493
2283.5390625	6.62448644638062
2284.09448242188	6.60087156295776
2284.64892578125	6.5846381187439
2285.20263671875	6.5387749671936
2285.75537109375	6.50530672073364
2286.3076171875	6.43264818191528
2286.85888671875	6.4531135559082
2287.40942382813	6.41956520080566
2287.958984375	6.42705488204956
2288.5078125	6.31475687026978
2289.05590820313	6.3009991645813
2289.60302734375	6.26653814315796
2290.14965820313	6.22010803222656
2290.6953125	6.18638277053833
2291.23999023438	6.18316221237183
2291.78393554688	6.13186264038086
2292.3271484375	6.1039023399353
2292.86962890625	6.02355194091797
2293.4111328125	6.03382062911987
2293.95190429688	5.97519111633301
2294.49194335938	5.98544502258301
2295.03100585938	5.93047618865967
2295.5693359375	5.91248273849487
2296.10693359375	5.90673303604126
2296.6435546875	5.86419057846069
2297.17944335938	5.86588048934937
2297.71459960938	5.87876987457275
2298.24877929688	5.79293346405029
2298.7822265625	5.81434106826782
2299.31469726563	5.84083843231201
2299.8466796875	5.8131251335144
2300.37744140625	5.80328989028931
2300.90771484375	5.75815582275391
2301.43701171875	5.78439569473267
2301.96557617188	5.82804393768311
2302.4931640625	5.80614852905273
2303.02001953125	5.82439422607422
2303.54614257813	5.76953172683716
2304.0712890625	5.80385112762451
2304.595703125	5.81996726989746
2305.119140625	5.7832670211792
2305.64184570313	5.84391260147095
2306.16381835938	5.79779434204102
2306.68481445313	5.79915618896484
2307.205078125	5.77581357955933
2307.72436523438	5.75217962265015
2308.24291992188	5.78174018859863
2308.7607421875	5.75243759155273
2309.27758789063	5.7631893157959
2309.79370117188	5.7314338684082
2310.30883789063	5.74971437454224
2310.8232421875	5.74700593948364
2311.3369140625	5.75345134735107
2311.849609375	5.71274518966675
2312.361328125	5.70488834381104
2312.87255859375	5.64902544021606
2313.38256835938	5.6330451965332
2313.89208984375	5.66859197616577
2314.40063476563	5.5667552947998
2314.908203125	5.5782618522644
2315.4150390625	5.55735969543457
2315.92114257813	5.50508880615234
2316.42626953125	5.47332286834717
2316.9306640625	5.41232013702393
2317.43408203125	5.42973518371582
2317.93676757813	5.36920928955078
2318.4384765625	5.35683107376099
2318.939453125	5.27510499954224
2319.439453125	5.26403284072876
2319.93872070313	5.25701475143433
2320.43701171875	5.18898153305054
2320.9345703125	5.18870973587036
2321.43139648438	5.16157102584839
2321.92724609375	5.15829944610596
2322.42211914063	5.10071086883545
2322.91625976563	5.10854721069336
2323.40966796875	5.06638145446777
2323.90209960938	5.0342435836792
2324.3935546875	5.01350402832031
2324.88427734375	5.004714012146
2325.37426757813	5.03809547424316
2325.86303710938	5.02277135848999
2326.35131835938	4.99381589889526
2326.83862304688	4.99725532531738
2327.32495117188	5.00669145584106
2327.810546875	5.00222873687744
2328.29541015625	5.02121496200562
2328.77905273438	5.02602338790894
2329.26220703125	5.04420948028564
2329.74438476563	5.02854919433594
2330.2255859375	4.99320888519287
2330.7060546875	4.99964618682861
2331.185546875	5.05036211013794
2331.6640625	5.05107593536377
2332.14184570313	5.04987525939941
2332.61889648438	5.0475754737854
2333.09497070313	5.01571083068848
2333.57006835938	5.05090379714966
2334.04443359375	4.97655868530273
2334.51782226563	5.00737190246582
2334.99047851563	4.96721649169922
2335.46215820313	4.93470573425293
2335.93310546875	4.9246621131897
2336.40307617188	4.91680240631104
2336.8720703125	4.88889646530151
2337.34033203125	4.89199781417847
2337.8076171875	4.8223090171814
2338.27416992188	4.79598474502563
2338.73974609375	4.78200578689575
2339.20458984375	4.79083776473999
2339.66845703125	4.75786447525024
2340.13134765625	4.73669576644897
2340.59350585938	4.69514083862305
2341.0546875	4.6987133026123
2341.51489257813	4.67391538619995
2341.97436523438	4.61437606811523
2342.43286132813	4.61405754089355
2342.890625	4.56630897521973
2343.34741210938	4.54941749572754
2343.80322265625	4.51319932937622
2344.25830078125	4.53823089599609
2344.71240234375	4.50418376922607
2345.16577148438	4.49359226226807
2345.61791992188	4.53991222381592
2346.06958007813	4.56663417816162
2346.52001953125	4.60637044906616
2346.9697265625	4.66659927368164
2347.41845703125	4.7894024848938
2347.86645507813	4.85388422012329
2348.3134765625	4.87853288650513
2348.75952148438	5.0150990486145
2349.20483398438	5.13097715377808
2349.64916992188	5.21616125106812
2350.09252929688	5.28587627410889
2350.53515625	5.35841035842896
2350.97680664063	5.45180082321167
2351.41748046875	5.47419548034668
2351.857421875	5.49493789672852
2352.29638671875	5.56040906906128
2352.734375	5.50367069244385
2353.17138671875	5.54583501815796
2353.60766601563	5.51156663894653
2354.04296875	5.43806028366089
2354.4775390625	5.35643148422241
2354.91088867188	5.30007171630859
2355.34350585938	5.17852210998535
2355.775390625	5.11063957214355
2356.2060546875	4.99924802780151
2356.63598632813	4.90115404129028
2357.06494140625	4.76034116744995
2357.4931640625	4.65512609481812
2357.92041015625	4.55485820770264
2358.3466796875	4.49610185623169
2358.77197265625	4.42445993423462
2359.1962890625	4.32205486297607
2359.61987304688	4.22404623031616
2360.04248046875	4.17570829391479
2360.46411132813	4.09183692932129
2360.88500976563	4.06410837173462
2361.30493164063	4.01342487335205
2361.72387695313	3.96494269371033
