# Supplementary material for: Optics miniaturization strategy for demanding Raman spectroscopy applications
Source: Nat Commun. 2024 Apr 8;15:3049. doi: 10.1038/s41467-024-47044-7 (PMC11001912; doi:10.1038/s41467-024-47044-7)
Supplement: Supplementary file 6 — Source Data [file 41467_2024_47044_MOESM6_ESM.zip › Source Data/NCOMMS-23-34016B s3/S3 pHCA, Glucose, Salts/calibraiton/Glucose standards 23.08.17/Glucose_0_5per_1.csv]

347.42919921875	77.0187149047852
348.892913818359	77.186767578125
350.356079101563	77.5696182250977
351.818634033203	77.7849044799805
353.280670166016	78.0138397216797
354.742095947266	78.3269500732422
356.202972412109	78.4755020141602
357.663299560547	78.6968994140625
359.123046875	79.0233535766602
360.582244873047	79.0056304931641
362.040863037109	79.4029006958008
363.498931884766	79.4331970214844
364.956451416016	79.4924087524414
366.413391113281	79.7878265380859
367.869750976563	79.6197814941406
369.325592041016	80.010612487793
370.780853271484	79.721809387207
372.235565185547	80.0604705810547
373.689727783203	80.0008163452148
375.143310546875	80.0873413085938
376.596343994141	80.2811508178711
378.048828125	80.3128280639648
379.500762939453	80.3874435424805
380.9521484375	80.4456634521484
382.402954101563	80.5637512207031
383.853240966797	80.7120590209961
385.302947998047	80.7657928466797
386.752136230469	81.0573577880859
388.200744628906	81.2849273681641
389.648803710938	81.4608459472656
391.096343994141	81.4782943725586
392.543304443359	81.6648864746094
393.989715576172	82.0503768920898
395.435607910156	82.4911270141602
396.880920410156	82.7294464111328
398.325714111328	82.7717514038086
399.769927978516	83.240592956543
401.213623046875	83.6018600463867
402.656768798828	83.8316192626953
404.099395751953	84.1176452636719
405.541442871094	84.3681869506836
406.982971191406	84.4943008422852
408.423950195313	84.6807403564453
409.864379882813	85.1024703979492
411.304290771484	84.9381866455078
412.743621826172	85.2352905273438
414.182434082031	85.4738006591797
415.620727539063	85.72607421875
417.058471679688	85.871940612793
418.495666503906	86.2503967285156
419.932342529297	86.4257583618164
421.368469238281	86.5770034790039
422.804077148438	86.8304824829102
424.239135742188	86.7221298217773
425.673645019531	86.5887451171875
427.107635498047	86.6705856323242
428.541107177734	86.3144989013672
429.974029541016	86.0970916748047
431.406433105469	85.8381652832031
432.838287353516	85.7489166259766
434.269622802734	85.4764938354492
435.700408935547	85.5276031494141
437.130706787109	85.3969039916992
438.560455322266	85.2975158691406
439.989654541016	85.2362213134766
441.418334960938	85.3571243286133
442.846496582031	85.2912139892578
444.274139404297	85.2909698486328
445.701263427734	85.3322601318359
447.127838134766	85.1058883666992
448.553894042969	85.2336273193359
449.979431152344	84.9337844848633
451.404449462891	84.7516250610352
452.828918457031	84.4490051269531
454.252899169922	84.3406982421875
455.676330566406	84.1835250854492
457.099273681641	83.9784927368164
458.521667480469	83.7624435424805
459.943542480469	83.8443756103516
461.364929199219	83.3664169311523
462.785766601563	83.3461990356445
464.206085205078	83.2736663818359
465.625885009766	82.8329849243164
467.045196533203	83.1238250732422
468.463958740234	82.7615814208984
469.882202148438	82.8056716918945
471.299957275391	82.6625747680664
472.717193603516	82.6014785766602
474.133911132813	82.622184753418
475.550109863281	82.5400085449219
476.965789794922	82.6233367919922
478.380950927734	82.9464721679688
479.795623779297	82.8554458618164
481.209777832031	82.8924713134766
482.623413085938	83.2029571533203
484.036529541016	83.3377914428711
485.449157714844	83.3196182250977
486.861267089844	83.6724472045898
488.272857666016	83.6242828369141
489.683959960938	83.9464645385742
491.094543457031	84.0975112915039
492.504608154297	84.1773071289063
493.914184570313	84.4314880371094
495.3232421875	84.4930877685547
496.731811523438	84.3803482055664
498.139862060547	84.4520416259766
499.547393798828	84.2823028564453
500.954467773438	84.1222839355469
502.360992431641	83.9064254760742
503.767028808594	83.8619537353516
505.172576904297	83.9087982177734
506.577606201172	83.6934356689453
507.982147216797	83.6699523925781
509.386169433594	83.410026550293
510.789703369141	83.3738250732422
512.192749023438	83.4464950561523
513.595275878906	83.526123046875
514.997314453125	83.1631622314453
516.398803710938	83.5307922363281
517.799865722656	83.0803985595703
519.200378417969	83.0772018432617
520.600463867188	82.8300094604492
522	82.4250259399414
523.399047851563	82.2573699951172
524.797607421875	81.6526260375977
526.195678710938	81.2146835327148
527.59326171875	80.881706237793
528.990295410156	80.4230880737305
530.386901855469	79.7872924804688
531.782958984375	79.626594543457
533.178588867188	79.4200057983398
534.573669433594	79.1279296875
535.968322753906	78.9698944091797
537.362426757813	78.8892974853516
538.756042480469	78.8317031860352
540.149230957031	78.6214828491211
541.541870117188	78.3804473876953
542.934020996094	78.348030090332
544.32568359375	78.0895233154297
545.716918945313	77.8013610839844
547.107604980469	77.4853057861328
548.497802734375	77.3967132568359
549.887573242188	77.1615829467773
551.276794433594	76.8426132202148
552.66552734375	76.7570343017578
554.053833007813	76.6892395019531
555.441650390625	76.5825271606445
556.828918457031	76.357666015625
558.215759277344	76.2546920776367
559.602111816406	76.2427291870117
560.987976074219	76.2918930053711
562.373352050781	76.1069030761719
563.758239746094	76.0913314819336
565.142639160156	76.0233993530273
566.526611328125	75.9319610595703
567.910034179688	76.0284118652344
569.293029785156	75.8012084960938
570.675537109375	75.7851791381836
572.057556152344	75.7915267944336
573.439086914063	75.4609985351563
574.820129394531	75.437744140625
576.200744628906	75.5360260009766
577.580871582031	75.3937911987305
578.96044921875	75.3615493774414
580.339660644531	75.2821502685547
581.718322753906	75.5089111328125
583.096557617188	75.2522354125977
584.474243164063	75.2753295898438
585.851501464844	75.2270050048828
587.228332519531	75.3015213012695
588.604614257813	75.2986755371094
589.98046875	75.1690139770508
591.355834960938	75.2185516357422
592.730712890625	75.1129989624023
594.105163574219	75.1202392578125
595.479125976563	75.0766983032227
596.852600097656	74.9235305786133
598.225646972656	74.9090805053711
599.598205566406	74.7411727905273
600.970275878906	74.6302337646484
602.341857910156	74.6293334960938
603.713012695313	74.5038375854492
605.083679199219	74.3706665039063
606.453918457031	74.2646636962891
607.823608398438	74.0529403686523
609.192932128906	73.9950714111328
610.561706542969	73.7868881225586
611.930053710938	73.9255218505859
613.297912597656	73.6855010986328
614.665344238281	73.7009735107422
616.032287597656	73.5086975097656
617.398803710938	73.4969024658203
618.764831542969	73.1688385009766
620.13037109375	73.0610504150391
621.495483398438	72.8529891967773
622.860107421875	72.8432388305664
624.224304199219	72.543815612793
625.588012695313	72.4757232666016
626.951232910156	72.4451217651367
628.314025878906	72.2197647094727
629.676391601563	72.2935104370117
631.038269042969	72.0643997192383
632.399658203125	71.9595794677734
633.760620117188	71.9148941040039
635.12109375	71.8325958251953
636.481140136719	71.644157409668
637.840759277344	71.6198959350586
639.199890136719	71.4117431640625
640.558532714844	71.22900390625
641.916748046875	71.1564483642578
643.274536132813	71.0586013793945
644.6318359375	71.0540390014648
645.988647460938	70.9522094726563
647.345031738281	70.7064895629883
648.700988769531	70.6939544677734
650.056457519531	70.5041427612305
651.411499023438	70.5031585693359
652.76611328125	70.3053665161133
654.120239257813	70.0429611206055
655.473876953125	70.0831069946289
656.827087402344	69.8691253662109
658.179870605469	69.8086166381836
659.5322265625	69.802604675293
660.884094238281	69.7292938232422
662.235473632813	69.7027969360352
663.586486816406	69.4168853759766
664.93701171875	69.4343490600586
666.287048339844	69.4836654663086
667.636657714844	69.4154663085938
668.98583984375	69.2970581054688
670.334594726563	69.2283325195313
671.682861328125	69.255859375
673.030700683594	69.1423263549805
674.378051757813	69.1698837280273
675.725036621094	69.1127624511719
677.071533203125	69.150505065918
678.417541503906	69.0136947631836
679.76318359375	69.1837005615234
681.108337402344	68.982551574707
682.453002929688	69.2721176147461
683.797302246094	69.2175903320313
685.14111328125	69.0649871826172
686.484497070313	69.0423126220703
687.827453613281	69.1414794921875
689.169921875	69.0812835693359
690.512023925781	69.0826110839844
691.853637695313	69.1237716674805
693.194763183594	69.3166198730469
694.535522460938	69.0330276489258
695.875793457031	69.1966018676758
697.215637207031	69.2288208007813
698.555053710938	69.1926956176758
699.89404296875	69.3132019042969
701.232543945313	69.2941665649414
702.570617675781	69.3063278198242
703.908325195313	69.2084503173828
705.245483398438	69.4379196166992
706.582275390625	69.3638076782227
707.918640136719	69.4501113891602
709.254516601563	69.2880096435547
710.589965820313	69.2612457275391
711.924987792969	69.3606033325195
713.259582519531	69.3751983642578
714.59375	69.3234100341797
715.927490234375	69.3569869995117
717.2607421875	69.4741897583008
718.593627929688	69.2984771728516
719.926025390625	69.3336410522461
721.257995605469	69.3234634399414
722.589538574219	69.2169036865234
723.920654296875	69.1097946166992
725.251342773438	69.3682327270508
726.581604003906	69.0890197753906
727.911437988281	69.1307983398438
729.240783691406	68.9664001464844
730.569763183594	69.0089569091797
731.898254394531	69.0285873413086
733.226379394531	68.9398040771484
734.554016113281	68.9179840087891
735.881225585938	68.7797317504883
737.208068847656	68.698112487793
738.534423828125	68.7394332885742
739.8603515625	68.5918884277344
741.185852050781	68.4554748535156
742.510925292969	68.5436859130859
743.835571289063	68.4499359130859
745.159790039063	68.435546875
746.483581542969	68.2564163208008
747.806945800781	68.1996383666992
749.1298828125	68.0897598266602
750.452453613281	68.1241836547852
751.774536132813	68.0770111083984
753.09619140625	67.9280319213867
754.417419433594	67.9199066162109
755.738220214844	67.8229293823242
757.05859375	67.6287460327148
758.378540039063	67.6802978515625
759.698059082031	67.507942199707
761.017211914063	67.365234375
762.335876464844	67.4951477050781
763.654113769531	67.2260360717773
764.971984863281	67.2427139282227
766.289367675781	67.2320861816406
767.606384277344	67.0245819091797
768.922973632813	67.0023422241211
770.239074707031	66.8455047607422
771.554809570313	66.8185501098633
772.8701171875	66.9155349731445
774.184997558594	66.6127014160156
775.499450683594	66.5025482177734
776.8134765625	66.5932998657227
778.127136230469	66.3407592773438
779.440307617188	66.2032012939453
780.753112792969	66.3281707763672
782.0654296875	66.0965347290039
783.377380371094	65.9643936157227
784.688903808594	65.8885955810547
786	65.7544097900391
787.310668945313	65.6570816040039
788.620971679688	65.6029205322266
789.930786132813	65.479118347168
791.240234375	65.2494201660156
792.549255371094	65.2355880737305
793.857788085938	65.1166381835938
795.166015625	64.9583892822266
796.473754882813	64.9408264160156
797.781066894531	64.815071105957
799.088012695313	64.8740692138672
800.39453125	64.6779479980469
801.700622558594	64.6013107299805
803.006286621094	64.4691543579102
804.311584472656	64.4747924804688
805.616394042969	64.4272308349609
806.920837402344	64.2526092529297
808.224853515625	64.0961456298828
809.528503417969	64.047492980957
810.831665039063	64.0780334472656
812.134460449219	63.9424324035645
813.436828613281	63.8102874755859
814.73876953125	63.7769813537598
816.040344238281	63.8148345947266
817.341430664063	63.6886825561523
818.642150878906	63.6020278930664
819.942504882813	63.3929481506348
821.242370605469	63.2571334838867
822.541870117188	63.3502006530762
823.840942382813	63.2293090820313
825.139587402344	63.303524017334
826.437866210938	63.0781784057617
827.735656738281	62.9501152038574
829.033081054688	62.9578285217285
830.330139160156	62.9609985351563
831.626770019531	62.8606376647949
832.922973632813	62.7099685668945
834.21875	62.7126159667969
835.514099121094	62.7429122924805
836.80908203125	62.6117630004883
838.103637695313	62.5176086425781
839.397827148438	62.6352844238281
840.691589355469	62.7457237243652
841.984924316406	62.6300926208496
843.27783203125	62.4973182678223
844.570373535156	62.522029876709
845.862487792969	62.3649139404297
847.154235839844	62.2194404602051
848.445556640625	62.1853103637695
849.736450195313	61.931999206543
851.026916503906	61.6869239807129
852.317016601563	61.6585693359375
853.606689453125	61.4743423461914
854.89599609375	61.3600845336914
856.184875488281	61.1608505249023
857.473327636719	61.063404083252
858.761413574219	60.849552154541
860.049072265625	60.7483291625977
861.336303710938	60.5108871459961
862.623168945313	60.3714294433594
863.909606933594	60.3486099243164
865.195678710938	60.2072639465332
866.481323242188	60.0930213928223
867.766540527344	59.579231262207
869.051391601563	59.574779510498
870.335815429688	59.3956260681152
871.619873046875	59.0088195800781
872.903503417969	58.6910209655762
874.186706542969	58.6058807373047
875.469543457031	58.2187805175781
876.752014160156	58.0330810546875
878.033996582031	57.8942718505859
879.315612792969	57.8381652832031
880.596862792969	57.5250930786133
881.877685546875	57.3659706115723
883.158081054688	57.1676254272461
884.438110351563	56.9214935302734
885.7177734375	56.87158203125
886.996948242188	56.7213020324707
888.275817871094	56.5914344787598
889.55419921875	56.5053863525391
890.832275390625	56.4361267089844
892.10986328125	56.3562126159668
893.387084960938	56.2671699523926
894.663940429688	56.0975875854492
895.940368652344	55.9181251525879
897.216369628906	55.9396057128906
898.492004394531	55.6537094116211
899.767272949219	55.4828720092773
901.042114257813	55.2705421447754
902.316528320313	55.1610641479492
903.590576171875	54.841739654541
904.8642578125	54.4201622009277
906.137512207031	54.3617973327637
907.410339355469	54.0514907836914
908.682800292969	53.9004020690918
909.954833984375	53.7961959838867
911.226501464844	53.5023307800293
912.497802734375	53.3655815124512
913.768676757813	53.1684989929199
915.039123535156	53.1845245361328
916.309204101563	52.873218536377
917.578918457031	52.7445526123047
918.848205566406	52.5654373168945
920.117126464844	52.1557388305664
921.385620117188	52.1074867248535
922.653747558594	51.8935813903809
923.921447753906	51.4887046813965
925.188781738281	51.2076148986816
926.455688476563	50.9785461425781
927.722229003906	50.7258682250977
928.988342285156	50.4880676269531
930.254089355469	50.1727828979492
931.519470214844	49.9515762329102
932.784423828125	49.8316955566406
934.049011230469	49.5116996765137
935.313171386719	49.3429183959961
936.576965332031	49.2356491088867
937.84033203125	49.0937385559082
939.103332519531	48.8813896179199
940.365966796875	48.7337989807129
941.628173828125	48.6046981811523
942.890014648438	48.5689086914063
944.151428222656	48.4327812194824
945.412475585938	48.3111457824707
946.673095703125	48.2371253967285
947.933349609375	48.1088600158691
949.193237304688	48.0813179016113
950.452697753906	48.0140151977539
951.711791992188	47.9564170837402
952.970520019531	47.7579536437988
954.228820800781	47.7639808654785
955.486755371094	47.6704483032227
956.744262695313	47.583984375
958.001403808594	47.6359405517578
959.258117675781	47.5041847229004
960.514526367188	47.5199928283691
961.770446777344	47.416633605957
963.026062011719	47.4530410766602
964.28125	47.2192840576172
965.536010742188	47.3048400878906
966.790466308594	47.2293243408203
968.044494628906	47.2322769165039
969.298095703125	47.0417976379395
970.551391601563	47.2456474304199
971.80419921875	47.0736618041992
973.056701660156	47.0859985351563
974.308776855469	46.8803291320801
975.560485839844	46.8540458679199
976.811767578125	46.9243011474609
978.062683105469	46.9186058044434
979.313232421875	46.793155670166
980.563415527344	46.8120536804199
981.813171386719	46.7228088378906
983.0625	46.7169723510742
984.3115234375	46.7492370605469
985.560119628906	46.7285804748535
986.808349609375	46.7024078369141
988.05615234375	46.6353187561035
989.303588867188	46.6447906494141
990.550659179688	46.6510276794434
991.797302246094	46.6563415527344
993.043579101563	46.7201232910156
994.289489746094	46.5746536254883
995.535034179688	46.655216217041
996.780151367188	46.5577430725098
998.02490234375	46.4012641906738
999.269226074219	46.5035820007324
1000.51318359375	46.426342010498
1001.75677490234	46.4287109375
1003	46.3947334289551
1004.24279785156	46.3590393066406
1005.48522949219	46.4930419921875
1006.72729492188	46.5514602661133
1007.96893310547	46.6792106628418
1009.21026611328	46.6673927307129
1010.45111083984	46.7708053588867
1011.69165039063	46.7241554260254
1012.93176269531	46.8066520690918
1014.17150878906	46.8390655517578
1015.41088867188	46.9316825866699
1016.64984130859	46.9797515869141
1017.88842773438	46.9668960571289
1019.12664794922	46.9035682678223
1020.36450195313	46.8537788391113
1021.60192871094	46.7653427124023
1022.83898925781	46.8031921386719
1024.07568359375	46.6349716186523
1025.31201171875	46.7185745239258
1026.5478515625	46.5136070251465
1027.78344726563	46.6098098754883
1029.0185546875	46.6010627746582
1030.25329589844	46.5965270996094
1031.48767089844	46.4874267578125
1032.7216796875	46.6675033569336
1033.95532226563	46.7014923095703
1035.18859863281	46.69091796875
1036.42138671875	46.7510375976563
1037.65393066406	46.7404975891113
1038.88598632813	46.826358795166
1040.11767578125	46.8389053344727
1041.34899902344	46.8362159729004
1042.57995605469	46.983097076416
1043.810546875	46.8912734985352
1045.04077148438	46.7775459289551
1046.2705078125	46.8953437805176
1047.5	46.9243583679199
1048.72900390625	46.9356651306152
1049.95764160156	47.0432167053223
1051.18591308594	47.075138092041
1052.41381835938	47.1669120788574
1053.64135742188	47.1851501464844
1054.86853027344	47.4311332702637
1056.09521484375	47.6205368041992
1057.32165527344	47.648551940918
1058.54760742188	47.7629127502441
1059.77331542969	47.9994583129883
1060.99853515625	48.0134239196777
1062.22338867188	48.0727691650391
1063.44787597656	47.9598197937012
1064.671875	48.0506439208984
1065.89562988281	47.8174514770508
1067.11901855469	47.6103668212891
1068.34191894531	47.5878143310547
1069.56457519531	47.4672966003418
1070.78674316406	47.2945518493652
1072.00854492188	47.1736640930176
1073.22998046875	47.0676574707031
1074.45104980469	46.9856834411621
1075.67175292969	46.8293571472168
1076.89208984375	46.6465377807617
1078.11193847656	46.4553375244141
1079.33154296875	46.4103851318359
1080.55065917969	46.2579040527344
1081.76940917969	46.1727333068848
1082.98791503906	45.9256820678711
1084.20593261719	45.8191719055176
1085.42358398438	45.6947326660156
1086.64086914063	45.4946136474609
1087.85766601563	45.364086151123
1089.07421875	45.2598876953125
1090.29040527344	45.2682189941406
1091.50610351563	45.1968536376953
1092.72155761719	45.2237205505371
1093.9365234375	45.3305244445801
1095.15112304688	45.2641487121582
1096.36535644531	45.3589706420898
1097.57922363281	45.5261116027832
1098.79272460938	45.6513137817383
1100.005859375	45.5869026184082
1101.21862792969	45.8226089477539
1102.43090820313	45.9328117370605
1103.64294433594	45.9321708679199
1104.8544921875	46.0916328430176
1106.06579589844	46.3224906921387
1107.27661132813	46.2841339111328
1108.48706054688	46.490608215332
1109.69714355469	46.676139831543
1110.90686035156	46.7506217956543
1112.1162109375	46.860237121582
1113.3251953125	47.1078643798828
1114.53369140625	47.1471176147461
1115.74194335938	47.2980308532715
1116.94982910156	47.5251350402832
1118.1572265625	47.6440467834473
1119.3642578125	47.8534660339355
1120.57104492188	47.9355888366699
1121.77734375	48.0606842041016
1122.98327636719	48.1040954589844
1124.18884277344	48.3504753112793
1125.39404296875	48.2721176147461
1126.59875488281	48.2273788452148
1127.80322265625	48.1946754455566
1129.00732421875	48.1436614990234
1130.2109375	47.9076156616211
1131.41430664063	47.709171295166
1132.6171875	47.4943237304688
1133.81970214844	47.2985572814941
1135.02197265625	47.0233459472656
1136.22375488281	46.7351264953613
1137.42517089844	46.4291381835938
1138.62622070313	46.2165412902832
1139.82690429688	45.9527473449707
1141.02709960938	45.6774711608887
1142.22705078125	45.4748001098633
1143.42663574219	45.4014663696289
1144.62573242188	45.3287124633789
1145.82458496094	45.1665344238281
1147.02294921875	45.1272392272949
1148.22094726563	45.0810623168945
1149.41857910156	45.062427520752
1150.61584472656	45.0239105224609
1151.81274414063	45.0909194946289
1153.00927734375	44.8890266418457
1154.20544433594	44.9658050537109
1155.40124511719	44.9342308044434
1156.5966796875	44.9105033874512
1157.79162597656	44.8250389099121
1158.986328125	44.850269317627
1160.18054199219	44.7613868713379
1161.37438964844	44.7185859680176
1162.56799316406	44.4937629699707
1163.76110839844	44.4232482910156
1164.95385742188	44.4059028625488
1166.14624023438	44.2196960449219
1167.33825683594	44.1572341918945
1168.52990722656	44.1116027832031
1169.72119140625	44.0405426025391
1170.91198730469	43.8572158813477
1172.1025390625	43.9059143066406
1173.29260253906	43.9179077148438
1174.482421875	43.8357849121094
1175.67175292969	43.8744010925293
1176.86071777344	43.7456169128418
1178.04943847656	43.836483001709
1179.23767089844	43.9141845703125
1180.42553710938	43.9354553222656
1181.61303710938	43.9215240478516
1182.80017089844	43.9613876342773
1183.98681640625	43.9913139343262
1185.17321777344	43.9090995788574
1186.35925292969	43.8890991210938
1187.54479980469	44.0452270507813
1188.73010253906	43.9350967407227
1189.91491699219	44.1031532287598
1191.09936523438	44.0374565124512
1192.28356933594	44.084171295166
1193.46728515625	44.0893478393555
1194.65063476563	44.2653579711914
1195.83361816406	44.1696510314941
1197.01623535156	44.3336563110352
1198.19836425781	44.3343162536621
1199.38024902344	44.4928245544434
1200.56176757813	44.438549041748
1201.74279785156	44.6087989807129
1202.92358398438	44.5913314819336
1204.10388183594	44.7083854675293
1205.28393554688	44.6612510681152
1206.46350097656	44.7653198242188
1207.64270019531	44.7561645507813
1208.82153320313	44.6856918334961
1210	44.7652969360352
1211.17810058594	44.7498664855957
1212.35583496094	44.8335304260254
1213.53308105469	44.8418998718262
1214.71008300781	44.7613182067871
1215.88671875	44.7959823608398
1217.06286621094	44.8396682739258
1218.23864746094	44.8099403381348
1219.41418457031	44.8212547302246
1220.58923339844	44.8632736206055
1221.76391601563	44.8182411193848
1222.93823242188	44.8691177368164
1224.11218261719	44.9035263061523
1225.28576660156	44.9707527160645
1226.458984375	44.9599266052246
1227.6318359375	44.9997596740723
1228.80419921875	44.9590339660645
1229.97631835938	45.0689506530762
1231.14794921875	45.0265121459961
1232.31921386719	45.169490814209
1233.490234375	45.0654907226563
1234.66076660156	45.1645584106445
1235.83093261719	45.1659660339355
1237.00073242188	45.1063232421875
1238.17016601563	45.1102485656738
1239.33923339844	45.1698608398438
1240.5078125	45.1907119750977
1241.67614746094	45.1245994567871
1242.84411621094	45.0984306335449
1244.01159667969	45.0037155151367
1245.1787109375	45.0616912841797
1246.34558105469	45.0384407043457
1247.51196289063	44.830982208252
1248.67797851563	44.8784408569336
1249.84362792969	44.8934631347656
1251.00891113281	44.9346199035645
1252.173828125	44.8597373962402
1253.33825683594	44.9072761535645
1254.50244140625	44.956184387207
1255.66625976563	44.872875213623
1256.82958984375	44.9145164489746
1257.99255371094	44.9871215820313
1259.1552734375	44.8784790039063
1260.31750488281	45.0580291748047
1261.47937011719	44.9843826293945
1262.64086914063	44.9465179443359
1263.80200195313	44.999813079834
1264.96276855469	44.9058074951172
1266.123046875	44.8949012756348
1267.28308105469	44.7335815429688
1268.44262695313	44.6717071533203
1269.60192871094	44.673511505127
1270.7607421875	44.5687522888184
1271.91918945313	44.5677032470703
1273.07727050781	44.4731407165527
1274.23498535156	44.3166084289551
1275.39233398438	44.1952819824219
1276.54931640625	44.2502822875977
1277.70581054688	44.0565795898438
1278.86206054688	44.0118789672852
1280.01794433594	43.9009399414063
1281.17333984375	43.8824348449707
1282.32836914063	43.8441009521484
1283.48303222656	43.8993873596191
1284.63732910156	43.7975120544434
1285.79125976563	43.8108406066895
1286.94482421875	43.8068428039551
1288.09802246094	43.7753067016602
1289.25073242188	43.6094856262207
1290.40319824219	43.7153587341309
1291.55517578125	43.7195053100586
1292.70690917969	43.6839637756348
1293.85815429688	43.6411094665527
1295.00903320313	43.6071319580078
1296.15954589844	43.4985580444336
1297.30969238281	43.548454284668
1298.45935058594	43.463981628418
1299.60876464844	43.5019607543945
1300.7578125	43.452220916748
1301.90637207031	43.4341125488281
1303.05456542969	43.4360809326172
1304.20239257813	43.457347869873
1305.34985351563	43.3333702087402
1306.49694824219	43.498218536377
1307.64367675781	43.4184303283691
1308.7900390625	43.4721984863281
1309.93591308594	43.3758201599121
1311.08154296875	43.4898452758789
1312.22668457031	43.4894256591797
1313.37145996094	43.6008110046387
1314.51599121094	43.609317779541
1315.66003417969	43.7221183776855
1316.80358886719	43.717342376709
1317.94689941406	43.6828460693359
1319.08984375	43.7578773498535
1320.23229980469	43.8933868408203
1321.37451171875	43.7919082641602
1322.51623535156	43.9491348266602
1323.65759277344	43.7392692565918
1324.79858398438	43.7983665466309
1325.93920898438	43.7523727416992
1327.07934570313	43.785041809082
1328.21923828125	43.705810546875
1329.35864257813	43.7193756103516
1330.49780273438	43.6664505004883
1331.63647460938	43.6601257324219
1332.77478027344	43.6561317443848
1333.91271972656	43.5676460266113
1335.05029296875	43.5400810241699
1336.18737792969	43.5140800476074
1337.32421875	43.3642578125
1338.46057128906	43.5170402526855
1339.5966796875	43.5166091918945
1340.73229980469	43.4850425720215
1341.86755371094	43.351863861084
1343.00231933594	43.4585075378418
1344.13684082031	43.4351043701172
1345.27099609375	43.429328918457
1346.40466308594	43.4111709594727
1347.53796386719	43.5427169799805
1348.6708984375	43.4496459960938
1349.80346679688	43.4987411499023
1350.93566894531	43.5984230041504
1352.06750488281	43.6371154785156
1353.19885253906	43.608024597168
1354.32995605469	43.647144317627
1355.46057128906	43.6068382263184
1356.5908203125	43.6601448059082
1357.720703125	43.5698394775391
1358.85021972656	43.5852012634277
1359.97924804688	43.5482215881348
1361.10803222656	43.6144104003906
1362.236328125	43.6517333984375
1363.3642578125	43.5835723876953
1364.49182128906	43.6034812927246
1365.61901855469	43.6393051147461
1366.74584960938	43.5251846313477
1367.87231445313	43.6182861328125
1368.99829101563	43.4335174560547
1370.12390136719	43.5260848999023
1371.24914550781	43.3727378845215
1372.3740234375	43.4614753723145
1373.49853515625	43.4710311889648
1374.62255859375	43.3172874450684
1375.74633789063	43.2159538269043
1376.86962890625	43.3766441345215
1377.99255371094	43.2022895812988
1379.11511230469	43.1751708984375
1380.2373046875	43.0948295593262
1381.35900878906	43.0512084960938
1382.48034667969	42.9827079772949
1383.60144042969	42.9876899719238
1384.72204589844	42.8772125244141
1385.84228515625	42.695182800293
1386.96203613281	42.8386116027832
1388.08154296875	42.6382904052734
1389.20056152344	42.6042098999023
1390.31921386719	42.5287170410156
1391.4375	42.3135299682617
1392.55541992188	42.2813987731934
1393.6728515625	42.2607536315918
1394.7900390625	42.2475090026855
1395.90673828125	42.0392570495605
1397.02307128906	42.0328254699707
1398.13903808594	42.0388679504395
1399.25463867188	41.9600410461426
1400.36975097656	41.7024421691895
1401.48449707031	41.8070411682129
1402.59899902344	41.8259658813477
1403.712890625	41.8571968078613
1404.82653808594	41.7884941101074
1405.93981933594	41.8341751098633
1407.05261230469	41.7362594604492
1408.1650390625	41.7402610778809
1409.27709960938	41.7939872741699
1410.38879394531	41.8547668457031
1411.5	41.6681442260742
1412.61096191406	41.7564430236816
1413.72143554688	41.7519378662109
1414.83154296875	41.7053375244141
1415.94116210938	41.6382446289063
1417.05053710938	41.6638145446777
1418.15942382813	41.571949005127
1419.26794433594	41.606143951416
1420.37609863281	41.5361328125
1421.48388671875	41.5133628845215
1422.59118652344	41.375804901123
1423.6982421875	41.5151023864746
1424.80480957031	41.3671875
1425.91088867188	41.2500991821289
1427.01672363281	41.3254089355469
1428.1220703125	41.3562164306641
1429.22717285156	41.2387351989746
1430.33166503906	41.2840232849121
1431.43591308594	41.1856918334961
1432.53979492188	41.2538833618164
1433.64318847656	41.2855567932129
1434.74621582031	41.3237037658691
1435.84887695313	41.3073081970215
1436.95104980469	41.260425567627
1438.05297851563	41.2737884521484
1439.15441894531	41.2474555969238
1440.25549316406	41.2291564941406
1441.35620117188	41.2595901489258
1442.45642089844	41.2287826538086
1443.55627441406	41.2113037109375
1444.65576171875	41.1648559570313
1445.7548828125	41.0804138183594
1446.853515625	41.1218910217285
1447.95190429688	40.9383583068848
1449.0498046875	41.1042442321777
1450.14721679688	41.1295280456543
1451.24438476563	41.0940818786621
1452.34106445313	41.0386619567871
1453.43737792969	41.2654724121094
1454.53332519531	41.2298851013184
1455.62890625	41.3046875
1456.72399902344	41.4783515930176
1457.81872558594	41.5163688659668
1458.9130859375	41.5975608825684
1460.00695800781	41.6630973815918
1461.10046386719	41.7067031860352
1462.19360351563	41.7575836181641
1463.28637695313	41.6199073791504
1464.37878417969	41.6025238037109
1465.470703125	41.5755195617676
1466.56225585938	41.5194778442383
1467.65344238281	41.534912109375
1468.744140625	41.333740234375
1469.83447265625	41.2252235412598
1470.92443847656	41.1868438720703
1472.01403808594	40.9641418457031
1473.10314941406	40.9145278930664
1474.19189453125	40.6876258850098
1475.2802734375	40.5418663024902
1476.3681640625	40.5447006225586
1477.45581054688	40.4036178588867
1478.54296875	40.3344802856445
1479.62963867188	40.2325019836426
1480.71606445313	40.2790298461914
1481.80200195313	40.1923713684082
1482.88757324219	40.1745948791504
1483.97265625	40.1796417236328
1485.05737304688	40.1471138000488
1486.14172363281	40.1492462158203
1487.22570800781	40.1303215026855
1488.30932617188	40.1846656799316
1489.39245605469	40.3519058227539
1490.47509765625	40.1917991638184
1491.55749511719	40.2937088012695
1492.63940429688	40.3800964355469
1493.72094726563	40.3462944030762
1494.80212402344	40.2711067199707
1495.8828125	40.3325424194336
1496.96313476563	40.3847351074219
1498.04309082031	40.2720794677734
1499.12255859375	40.3184013366699
1500.20166015625	40.2262535095215
1501.28039550781	40.2439918518066
1502.35864257813	40.1980209350586
1503.4365234375	40.1840057373047
1504.51403808594	40.2961654663086
1505.59118652344	40.3388595581055
1506.66784667969	40.316032409668
1507.744140625	40.2572593688965
1508.81994628906	40.3055534362793
1509.89538574219	40.3378753662109
1510.97045898438	40.4757423400879
1512.04516601563	40.5190010070801
1513.11938476563	40.6168479919434
1514.19323730469	40.607780456543
1515.26672363281	40.8018074035645
1516.33972167969	40.8859481811523
1517.41235351563	40.9226570129395
1518.48449707031	41.0438766479492
1519.55639648438	41.0005187988281
1520.62768554688	41.185546875
1521.69873046875	41.2231864929199
1522.76928710938	41.1699867248535
1523.83947753906	41.2789421081543
1524.90930175781	41.2465476989746
1525.97863769531	41.3926391601563
1527.04760742188	41.4803466796875
1528.11608886719	41.4202690124512
1529.18420410156	41.3154144287109
1530.251953125	41.3320388793945
1531.31921386719	41.4850769042969
1532.38610839844	41.5297241210938
1533.45263671875	41.723934173584
1534.51867675781	41.7178916931152
1535.58435058594	41.844181060791
1536.64965820313	41.8883895874023
1537.71447753906	42.0215301513672
1538.77893066406	42.1511611938477
1539.84301757813	42.2340049743652
1540.90661621094	42.4638175964355
1541.9697265625	42.5716018676758
1543.03259277344	42.7751770019531
1544.09497070313	42.8389854431152
1545.15686035156	43.0391311645508
1546.21850585938	43.2403564453125
1547.27966308594	43.2085113525391
1548.34033203125	43.4482421875
1549.40063476563	43.6417465209961
1550.46057128906	43.6141815185547
1551.52001953125	43.8298988342285
1552.5791015625	43.9020652770996
1553.63781738281	44.0317802429199
1554.69604492188	44.0588607788086
1555.75378417969	44.1176300048828
1556.81127929688	44.1344146728516
1557.86828613281	44.3772315979004
1558.9248046875	44.4100379943848
1559.98095703125	44.5841026306152
1561.03674316406	44.6409072875977
1562.09204101563	44.7744674682617
1563.14697265625	44.9363899230957
1564.20153808594	45.0971908569336
1565.25561523438	45.2696304321289
1566.30932617188	45.5508422851563
1567.36254882813	45.6775894165039
1568.41540527344	45.8847999572754
1569.4677734375	46.1370010375977
1570.51977539063	46.3697547912598
1571.57141113281	46.5910301208496
1572.62255859375	46.8088111877441
1573.67333984375	47.0542602539063
1574.7236328125	47.2886199951172
1575.77355957031	47.467155456543
1576.82299804688	47.6585655212402
1577.8720703125	47.9286003112793
1578.92077636719	48.0472526550293
1579.96899414063	48.3005065917969
1581.01684570313	48.4029159545898
1582.06420898438	48.6669616699219
1583.11120605469	48.837532043457
1584.15771484375	48.998966217041
1585.20385742188	49.1836967468262
1586.24951171875	49.4623947143555
1587.29479980469	49.5820579528809
1588.33972167969	49.7250137329102
1589.38415527344	49.9297256469727
1590.42810058594	50.2166595458984
1591.47180175781	50.5886650085449
1592.51489257813	50.9912872314453
1593.55773925781	51.225341796875
1594.59997558594	51.6152458190918
1595.64196777344	52.0125541687012
1596.68334960938	52.2993354797363
1597.72448730469	52.5930671691895
1598.76513671875	52.998893737793
1599.80529785156	53.3721771240234
1600.84509277344	53.721752166748
1601.88452148438	54.1102180480957
1602.92346191406	54.4047012329102
1603.9619140625	54.7607650756836
1605	55.1013298034668
1606.03771972656	55.49609375
1607.07495117188	55.7694702148438
1608.11169433594	56.1058769226074
1609.14807128906	56.3763122558594
1610.18408203125	56.613697052002
1611.21960449219	56.6802673339844
1612.25463867188	56.9689407348633
1613.28930664063	57.3587455749512
1614.32360839844	57.5982131958008
1615.357421875	58.0231590270996
1616.39074707031	58.1393127441406
1617.42370605469	58.4099540710449
1618.45629882813	58.7330932617188
1619.48840332031	59.016902923584
1620.52001953125	59.1233558654785
1621.55126953125	59.5498695373535
1622.58215332031	59.7266693115234
1623.61254882813	59.8120307922363
1624.64245605469	60.2263145446777
1625.67199707031	60.544605255127
1626.70104980469	60.6330757141113
1627.72973632813	60.9772338867188
1628.75793457031	61.1034202575684
1629.78576660156	61.3858985900879
1630.81311035156	61.4480590820313
1631.84008789063	61.6698112487793
1632.86657714844	61.9999084472656
1633.89270019531	62.0267677307129
1634.91833496094	61.9340171813965
1635.94348144531	62.1278381347656
1636.96826171875	62.1034545898438
1637.99255371094	62.0172080993652
1639.01647949219	62.1916198730469
1640.03991699219	61.9403419494629
1641.06298828125	61.969181060791
1642.08557128906	61.7465362548828
1643.10778808594	61.7284507751465
1644.12951660156	61.5698585510254
1645.15075683594	61.293384552002
1646.17163085938	61.1490631103516
1647.19213867188	60.9647903442383
1648.21203613281	60.6157417297363
1649.23156738281	60.5054931640625
1650.25073242188	60.1221809387207
1651.26940917969	59.935375213623
1652.28759765625	59.5309066772461
1653.30541992188	59.3279228210449
1654.32275390625	59.2549133300781
1655.33972167969	58.8691825866699
1656.35620117188	58.3891220092773
1657.37231445313	58.1997833251953
1658.38793945313	57.9604339599609
1659.40307617188	57.7467918395996
1660.41772460938	57.3425369262695
1661.43212890625	57.1882476806641
1662.44592285156	56.7446784973145
1663.45935058594	56.8183135986328
1664.47229003906	56.4161949157715
1665.48486328125	56.0771751403809
1666.49694824219	55.749813079834
1667.50854492188	55.5452270507813
1668.51977539063	55.1726684570313
1669.53051757813	54.7525291442871
1670.54089355469	54.3544120788574
1671.55078125	54.1658935546875
1672.56018066406	53.6350936889648
1673.56909179688	53.3569183349609
1674.57763671875	52.8408050537109
1675.58581542969	52.4355850219727
1676.59350585938	52.0738182067871
1677.60070800781	51.7388191223145
1678.607421875	51.1413726806641
1679.61376953125	50.5942687988281
1680.61962890625	50.1897773742676
1681.62512207031	49.6957130432129
1682.63012695313	49.1677474975586
1683.63464355469	48.7022705078125
1684.638671875	48.3246078491211
1685.64233398438	47.7594451904297
1686.64562988281	47.4795265197754
1687.64831542969	46.9756622314453
1688.65063476563	46.5492782592773
1689.65246582031	46.1094131469727
1690.65393066406	45.6480941772461
1691.65490722656	45.3618965148926
1692.65539550781	45.081127166748
1693.65551757813	44.6381225585938
1694.65502929688	44.2888832092285
1695.654296875	43.8559532165527
1696.65295410156	43.6694564819336
1697.65124511719	43.2163276672363
1698.64904785156	42.7652587890625
1699.646484375	42.6216697692871
1700.64331054688	42.1758041381836
1701.63977050781	41.7592735290527
1702.63586425781	41.4332275390625
1703.63134765625	41.1119689941406
1704.62646484375	40.690616607666
1705.62121582031	40.4121589660645
1706.61535644531	39.9146957397461
1707.60913085938	39.633487701416
1708.60241699219	39.1958122253418
1709.59521484375	38.7850723266602
1710.58764648438	38.4871826171875
1711.57958984375	38.1780700683594
1712.57104492188	37.7583923339844
1713.56213378906	37.408447265625
1714.552734375	37.1472244262695
1715.54284667969	36.6976013183594
1716.53247070313	36.3428688049316
1717.52160644531	36.0221328735352
1718.51037597656	35.6952972412109
1719.49865722656	35.1936416625977
1720.48657226563	35.0335426330566
1721.47387695313	34.6998710632324
1722.46081542969	34.3645973205566
1723.447265625	34.0821571350098
1724.43334960938	33.7484397888184
1725.41882324219	33.5589714050293
1726.40393066406	33.2930793762207
1727.38854980469	33.0249977111816
1728.37268066406	32.8168678283691
1729.3564453125	32.5832481384277
1730.33972167969	32.3464241027832
1731.32250976563	32.1299476623535
1732.30480957031	31.8375263214111
1733.28674316406	31.6222820281982
1734.26806640625	31.5622024536133
1735.2490234375	31.2285099029541
1736.2294921875	31.186731338501
1737.20959472656	30.998664855957
1738.18908691406	30.7773990631104
1739.16821289063	30.6332454681396
1740.14685058594	30.3554763793945
1741.125	30.2500972747803
1742.10266113281	30.1001319885254
1743.07995605469	29.8663883209229
1744.05676269531	29.7964859008789
1745.03308105469	29.5331287384033
1746.00891113281	29.3924045562744
1746.98425292969	29.1114025115967
1747.95910644531	28.9759178161621
1748.93359375	28.7972030639648
1749.90759277344	28.6416568756104
1750.88110351563	28.4052677154541
1751.85412597656	28.2339859008789
1752.82678222656	28.0441303253174
1753.798828125	27.826545715332
1754.7705078125	27.6579132080078
1755.74169921875	27.4118556976318
1756.71240234375	27.2376461029053
1757.6826171875	27.1363620758057
1758.65246582031	26.966157913208
1759.62170410156	26.7540512084961
1760.59057617188	26.5720195770264
1761.55895996094	26.4652805328369
1762.52673339844	26.2933006286621
1763.49426269531	26.1754131317139
1764.46118164063	26.1020660400391
1765.42761230469	25.9259223937988
1766.39367675781	25.7818069458008
1767.35913085938	25.7406482696533
1768.32421875	25.5361270904541
1769.28881835938	25.4971981048584
1770.2529296875	25.3551445007324
1771.21655273438	25.3098964691162
1772.17980957031	25.261287689209
1773.14245605469	25.2757530212402
1774.10461425781	25.0915222167969
1775.06640625	25.000617980957
1776.02770996094	24.8868942260742
1776.98852539063	24.7829456329346
1777.94873046875	24.7274703979492
1778.90856933594	24.7213554382324
1779.86804199219	24.7095985412598
1780.82690429688	24.4470405578613
1781.78527832031	24.2515735626221
1782.7431640625	24.1946640014648
1783.70068359375	24.0637722015381
1784.65771484375	23.8615703582764
1785.61413574219	23.8714027404785
1786.57019042969	23.6602401733398
1787.52575683594	23.6046009063721
1788.48083496094	23.4064788818359
1789.43530273438	23.327465057373
1790.38940429688	23.266881942749
1791.34301757813	23.1338329315186
1792.29626464844	22.9761447906494
1793.24890136719	22.8973693847656
1794.20104980469	22.8133068084717
1795.15270996094	22.7893161773682
1796.10400390625	22.5950126647949
1797.0546875	22.6561470031738
1798.0048828125	22.4423503875732
1798.95471191406	22.3860740661621
1799.90393066406	22.3461799621582
1800.85278320313	22.296802520752
1801.80102539063	22.1934814453125
1802.74890136719	22.1617393493652
1803.6962890625	22.1196613311768
1804.64306640625	22.0786285400391
1805.58947753906	22.0778408050537
1806.53540039063	22.016321182251
1807.48071289063	21.9393749237061
1808.42565917969	21.9771862030029
1809.3701171875	21.9449424743652
1810.31396484375	21.8892555236816
1811.25744628906	21.8301696777344
1812.20043945313	21.7285804748535
1813.14294433594	21.7362079620361
1814.08483886719	21.7708930969238
1815.0263671875	21.6829719543457
1815.96740722656	21.5924701690674
1816.90783691406	21.4551639556885
1817.84790039063	21.5109939575195
1818.78747558594	21.345235824585
1819.72644042969	21.407018661499
1820.6650390625	21.2837181091309
1821.60314941406	21.2730693817139
1822.54064941406	21.2136783599854
1823.47778320313	21.1122817993164
1824.41430664063	20.998327255249
1825.35034179688	20.8686141967773
1826.28601074219	20.8434314727783
1827.22106933594	20.7768611907959
1828.15563964844	20.6714057922363
1829.08984375	20.6676044464111
1830.0234375	20.5355205535889
1830.95654296875	20.585241317749
1831.88916015625	20.502161026001
1832.8212890625	20.4488010406494
1833.7529296875	20.3873310089111
1834.68408203125	20.3556175231934
1835.61474609375	20.3249549865723
1836.54479980469	20.3030071258545
1837.47448730469	20.3104286193848
1838.40356445313	20.3021049499512
1839.33227539063	20.2586326599121
1840.26037597656	20.2703304290771
1841.18811035156	20.2877960205078
1842.115234375	20.3082599639893
1843.04187011719	20.2771339416504
1843.96801757813	20.2252960205078
1844.89367675781	20.3048896789551
1845.81872558594	20.2515468597412
1846.74340820313	20.2391796112061
1847.66760253906	20.2447509765625
1848.59118652344	20.1928539276123
1849.51428222656	20.1954345703125
1850.43701171875	20.1317443847656
1851.35913085938	20.0667419433594
1852.28076171875	20.0763645172119
1853.20190429688	20.0727272033691
1854.12243652344	19.9062061309814
1855.04260253906	19.8903255462646
1855.96215820313	19.8221817016602
1856.88122558594	19.7377166748047
1857.79992675781	19.6731395721436
1858.71801757813	19.5903148651123
1859.63549804688	19.5865592956543
1860.55261230469	19.556001663208
1861.46923828125	19.4659957885742
1862.38525390625	19.4429016113281
1863.30078125	19.3856639862061
1864.2158203125	19.3477268218994
1865.13037109375	19.3050422668457
1866.04443359375	19.3538837432861
1866.95788574219	19.3322525024414
1867.87084960938	19.3026599884033
1868.78332519531	19.2829437255859
1869.6953125	19.3667106628418
1870.60681152344	19.3823108673096
1871.51782226563	19.2629413604736
1872.42822265625	19.3450717926025
1873.33813476563	19.37619972229
1874.24755859375	19.3616752624512
1875.15649414063	19.3997402191162
1876.06481933594	19.4522762298584
1876.97277832031	19.4496402740479
1877.88012695313	19.4362144470215
1878.78698730469	19.2753982543945
1879.69323730469	19.3884258270264
1880.59912109375	19.3955039978027
1881.50439453125	19.291130065918
1882.4091796875	19.3025074005127
1883.3134765625	19.1680068969727
1884.21716308594	19.131368637085
1885.12048339844	19.1262893676758
1886.02319335938	19.0835704803467
1886.92541503906	19.0371475219727
1887.82702636719	19.0090980529785
1888.72814941406	18.9877529144287
1889.62878417969	18.9050998687744
1890.52893066406	18.8338794708252
1891.42858886719	18.828727722168
1892.32763671875	18.7427062988281
1893.22619628906	18.7373218536377
1894.12426757813	18.6839847564697
1895.02172851563	18.637565612793
1895.91870117188	18.6284618377686
1896.81518554688	18.6139316558838
1897.71118164063	18.5192317962646
1898.60656738281	18.4827156066895
1899.50146484375	18.4881362915039
1900.39587402344	18.4824714660645
1901.28967285156	18.5187873840332
1902.18298339844	18.4907264709473
1903.07580566406	18.4754962921143
1903.96801757813	18.4387073516846
1904.85986328125	18.4082088470459
1905.7509765625	18.4713840484619
1906.64172363281	18.5250015258789
1907.53186035156	18.5056381225586
1908.42150878906	18.5662937164307
1909.31066894531	18.5842399597168
1910.19921875	18.5629234313965
1911.08728027344	18.5902767181396
1911.97473144531	18.6333713531494
1912.86181640625	18.6275672912598
1913.74816894531	18.6115074157715
1914.63415527344	18.5659236907959
1915.51953125	18.658275604248
1916.40441894531	18.55517578125
1917.28869628906	18.5679607391357
1918.17260742188	18.595853805542
1919.05578613281	18.5147571563721
1919.93859863281	18.532808303833
1920.82080078125	18.4093704223633
1921.70239257813	18.4046173095703
1922.58349609375	18.4465560913086
1923.46411132813	18.3532371520996
1924.34423828125	18.287281036377
1925.22375488281	18.2535381317139
1926.10278320313	18.2443580627441
1926.98120117188	18.1377010345459
1927.85913085938	18.1109142303467
1928.73645019531	18.0689601898193
1929.61328125	17.9821472167969
1930.48962402344	17.9478206634521
1931.36535644531	17.9024810791016
1932.24060058594	17.8522777557373
1933.11535644531	17.7912635803223
1933.98950195313	17.8481979370117
1934.86303710938	17.7818622589111
1935.73608398438	17.8152732849121
1936.60864257813	17.8656749725342
1937.48059082031	17.8488826751709
1938.35205078125	17.8409099578857
1939.22302246094	17.7969760894775
1940.09338378906	17.8551750183105
1940.96313476563	17.8853893280029
1941.83239746094	17.9006118774414
1942.701171875	17.973934173584
1943.5693359375	17.9660015106201
1944.43701171875	17.9472427368164
1945.30407714844	18.0292892456055
1946.17065429688	18.05344581604
1947.03662109375	18.0767459869385
1947.90209960938	18.0761585235596
1948.76696777344	18.0738048553467
1949.63134765625	18.1130905151367
1950.4951171875	18.084171295166
1951.3583984375	18.0412769317627
1952.22106933594	18.0582103729248
1953.08325195313	18.0223808288574
1953.94482421875	18.0515193939209
1954.80590820313	17.9801731109619
1955.66650390625	17.9682655334473
1956.5263671875	17.9221591949463
1957.38586425781	17.9742031097412
1958.24462890625	17.9347381591797
1959.10302734375	17.8961429595947
1959.96069335938	17.8628597259521
1960.81799316406	17.7730598449707
1961.67456054688	17.7993469238281
1962.53063964844	17.6996822357178
1963.38623046875	17.6066303253174
1964.2412109375	17.6440372467041
1965.09558105469	17.5997047424316
1965.94946289063	17.5876579284668
1966.80285644531	17.5729351043701
1967.65563964844	17.5017757415771
1968.5078125	17.5207042694092
1969.35949707031	17.5293846130371
1970.21057128906	17.4865093231201
1971.06103515625	17.4869213104248
1971.91101074219	17.5713539123535
1972.76049804688	17.550350189209
1973.60925292969	17.5508003234863
1974.45764160156	17.5669136047363
1975.30529785156	17.5767688751221
1976.15246582031	17.6237945556641
1976.99914550781	17.70263671875
1977.84521484375	17.7040557861328
1978.69067382813	17.8936557769775
1979.53552246094	17.8873023986816
1980.3798828125	17.8672733306885
1981.22375488281	17.9362640380859
1982.06701660156	17.9431629180908
1982.90966796875	17.9278545379639
1983.75170898438	18.0149078369141
1984.59326171875	17.9412288665771
1985.43420410156	17.9587078094482
1986.27465820313	17.9487915039063
1987.11450195313	17.8862571716309
1987.95373535156	17.8943042755127
1988.79248046875	17.9309310913086
1989.63061523438	17.8807125091553
1990.46813964844	17.8394737243652
1991.30517578125	17.8218517303467
1992.1416015625	17.7539806365967
1992.9775390625	17.7142372131348
1993.81274414063	17.6368236541748
1994.6474609375	17.6376094818115
1995.48168945313	17.5612449645996
1996.31518554688	17.5398979187012
1997.14819335938	17.5424613952637
1997.98071289063	17.5156745910645
1998.8125	17.5340576171875
1999.64379882813	17.5151672363281
2000.47448730469	17.4759140014648
2001.3046875	17.4902381896973
2002.13427734375	17.5104560852051
2002.96325683594	17.4795475006104
2003.79162597656	17.5047588348389
2004.61950683594	17.5598907470703
2005.44677734375	17.5600128173828
2006.2734375	17.6186084747314
2007.09948730469	17.6992378234863
2007.92504882813	17.7073516845703
2008.75	17.7610778808594
2009.57434082031	17.8482074737549
2010.39819335938	17.7996311187744
2011.22131347656	17.8432350158691
2012.0439453125	17.842794418335
2012.86608886719	17.9491806030273
2013.6875	17.9080829620361
2014.50842285156	18.0452823638916
2015.32873535156	17.9912223815918
2016.1484375	17.9642181396484
2016.96752929688	18.0134754180908
2017.7861328125	17.9481925964355
2018.60412597656	17.985860824585
2019.42150878906	18.0155849456787
2020.23828125	17.9912872314453
2021.05444335938	18.0417938232422
2021.8701171875	17.9732246398926
2022.68518066406	17.9488945007324
2023.49963378906	17.9505786895752
2024.3134765625	17.9077186584473
2025.12683105469	17.9567012786865
2025.939453125	17.8994178771973
2026.75158691406	17.8549060821533
2027.56311035156	17.8577175140381
2028.3740234375	17.8587017059326
2029.18432617188	17.7953548431396
2029.994140625	17.8068561553955
2030.80322265625	17.717565536499
2031.61181640625	17.6596050262451
2032.41979980469	17.6467723846436
2033.22717285156	17.6481552124023
2034.03393554688	17.6504554748535
2034.84008789063	17.5783958435059
2035.64575195313	17.5418739318848
2036.45080566406	17.5220985412598
2037.25512695313	17.4446411132813
2038.05895996094	17.3993015289307
2038.86218261719	17.4233722686768
2039.66479492188	17.3678760528564
2040.466796875	17.4030055999756
2041.26831054688	17.4096088409424
2042.06909179688	17.463436126709
2042.86938476563	17.3532867431641
2043.6689453125	17.4382400512695
2044.46801757813	17.4965152740479
2045.26647949219	17.4395313262939
2046.06433105469	17.4482574462891
2046.86145019531	17.4692249298096
2047.65808105469	17.5659332275391
2048.4541015625	17.5643253326416
2049.24951171875	17.5220565795898
2050.04443359375	17.5091133117676
2050.83862304688	17.5696849822998
2051.63232421875	17.5953750610352
2052.42529296875	17.6208610534668
2053.2177734375	17.5579452514648
2054.00952148438	17.5915374755859
2054.80078125	17.7032203674316
2055.59130859375	17.7473258972168
2056.38134765625	17.7165908813477
2057.17065429688	17.7839202880859
2057.95947265625	17.685676574707
2058.74755859375	17.6502475738525
2059.53515625	17.6129379272461
2060.32202148438	17.6515445709229
2061.1083984375	17.5905094146729
2061.89428710938	17.551513671875
2062.67919921875	17.4487819671631
2063.4638671875	17.5494899749756
2064.24780273438	17.4587879180908
2065.03100585938	17.4941730499268
2065.81372070313	17.326078414917
2066.595703125	17.3556175231934
2067.37719726563	17.2083225250244
2068.15795898438	17.1709403991699
2068.93823242188	17.1477527618408
2069.7177734375	17.0653038024902
2070.49682617188	17.0782413482666
2071.27514648438	16.9865970611572
2072.05297851563	16.8892822265625
2072.830078125	16.9082431793213
2073.60668945313	16.8650550842285
2074.38256835938	16.7729625701904
2075.15795898438	16.7280502319336
2075.9326171875	16.6784324645996
2076.70654296875	16.6318130493164
2077.47998046875	16.6783580780029
2078.25268554688	16.5961055755615
2079.02490234375	16.5674476623535
2079.79663085938	16.6398124694824
2080.5673828125	16.5044536590576
2081.337890625	16.5925674438477
2082.107421875	16.6429634094238
2082.87670898438	16.5755405426025
2083.64501953125	16.6057720184326
2084.41284179688	16.6606960296631
2085.18017578125	16.6618366241455
2085.94677734375	16.6622772216797
2086.71264648438	16.7024707794189
2087.47802734375	16.7066898345947
2088.24267578125	16.6781940460205
2089.0068359375	16.7339859008789
2089.77026367188	16.7073631286621
2090.53295898438	16.695333480835
2091.29516601563	16.7139415740967
2092.056640625	16.6415328979492
2092.81762695313	16.6702842712402
2093.57788085938	16.6020526885986
2094.33764648438	16.5816974639893
2095.0966796875	16.5164546966553
2095.85498046875	16.4523391723633
2096.61279296875	16.4888763427734
2097.36987304688	16.3476142883301
2098.12646484375	16.2367553710938
2098.88232421875	16.192081451416
2099.63745117188	16.2039566040039
2100.39208984375	16.1303386688232
2101.14624023438	15.9931735992432
2101.8994140625	15.9473905563354
2102.65209960938	15.8145523071289
2103.404296875	15.7418622970581
2104.15551757813	15.648943901062
2104.90649414063	15.6435556411743
2105.65649414063	15.5073127746582
2106.40600585938	15.474781036377
2107.15502929688	15.4370002746582
2107.90307617188	15.3970413208008
2108.65063476563	15.3025951385498
2109.39770507813	15.3139553070068
2110.14404296875	15.262957572937
2110.8896484375	15.2631235122681
2111.63452148438	15.31640625
2112.37890625	15.2825145721436
2113.12280273438	15.2428712844849
2113.86572265625	15.3472423553467
2114.60815429688	15.2808771133423
2115.35009765625	15.303243637085
2116.09106445313	15.3693199157715
2116.83154296875	15.3876762390137
2117.57153320313	15.3881254196167
2118.31079101563	15.3689785003662
2119.04931640625	15.3935747146606
2119.787109375	15.2899646759033
2120.5244140625	15.4014196395874
2121.26098632813	15.3353185653687
2121.9970703125	15.2327661514282
2122.732421875	15.1838035583496
2123.46704101563	15.1594886779785
2124.20092773438	15.1082973480225
2124.93432617188	15.0582704544067
2125.6669921875	15.0353193283081
2126.39916992188	14.964334487915
2127.13037109375	14.8781661987305
2127.86108398438	14.8527183532715
2128.59130859375	14.8361358642578
2129.32080078125	14.6969242095947
2130.04956054688	14.7425651550293
2130.77758789063	14.6380987167358
2131.50512695313	14.4911813735962
2132.23193359375	14.4332475662231
2132.9580078125	14.3261280059814
2133.68334960938	14.3003835678101
2134.408203125	14.2637662887573
2135.13232421875	14.1839437484741
2135.85595703125	14.1600379943848
2136.57885742188	14.1088418960571
2137.30102539063	14.0349025726318
2138.0224609375	13.9080047607422
2138.74340820313	13.9124689102173
2139.46337890625	13.8748693466187
2140.18310546875	13.8723134994507
2140.90185546875	13.7487773895264
2141.6201171875	13.6718645095825
2142.33764648438	13.6631669998169
2143.05444335938	13.670690536499
2143.77075195313	13.6721620559692
2144.48608398438	13.6576366424561
2145.201171875	13.655704498291
2145.91528320313	13.6268491744995
2146.62890625	13.6071882247925
2147.34155273438	13.5853261947632
2148.05395507813	13.5680637359619
2148.76538085938	13.6066665649414
2149.47631835938	13.5252265930176
2150.18627929688	13.5229959487915
2150.89599609375	13.5548162460327
2151.60473632813	13.4669284820557
2152.31298828125	13.5325899124146
2153.02026367188	13.548376083374
2153.72729492188	13.4616012573242
2154.43334960938	13.4408054351807
2155.138671875	13.4090223312378
2155.84350585938	13.4125843048096
2156.54760742188	13.3612403869629
2157.25122070313	13.3647861480713
2157.95385742188	13.302393913269
2158.65600585938	13.2809944152832
2159.357421875	13.225115776062
2160.05810546875	13.2083168029785
2160.75805664063	13.2536315917969
2161.45751953125	13.110068321228
2162.15600585938	13.0944242477417
2162.85400390625	13.0515804290771
2163.55151367188	12.9873914718628
2164.248046875	12.9248609542847
2164.94409179688	12.9503049850464
2165.63916015625	12.8614683151245
2166.33374023438	12.8071575164795
2167.02783203125	12.7498550415039
2167.72094726563	12.6785087585449
2168.41357421875	12.5751714706421
2169.10522460938	12.5152492523193
2169.79638671875	12.4953575134277
2170.48706054688	12.3718996047974
2171.1767578125	12.3347063064575
2171.86572265625	12.275577545166
2172.55419921875	12.1476926803589
2173.24194335938	12.0830183029175
2173.92895507813	12.0032634735107
2174.615234375	11.9574613571167
2175.30078125	11.8854827880859
2175.98583984375	11.8166494369507
2176.67016601563	11.8104581832886
2177.35375976563	11.7780876159668
2178.03662109375	11.7345743179321
2178.71875	11.7295761108398
2179.40014648438	11.634087562561
2180.08081054688	11.6720781326294
2180.76098632813	11.6811513900757
2181.4404296875	11.7078008651733
2182.119140625	11.629976272583
2182.79711914063	11.6501865386963
2183.47436523438	11.6369543075562
2184.15087890625	11.678747177124
2184.82690429688	11.609712600708
2185.501953125	11.6912212371826
2186.17651367188	11.6223793029785
2186.85034179688	11.6389026641846
2187.5234375	11.6092290878296
2188.19580078125	11.5909690856934
2188.86743164063	11.6171836853027
2189.53833007813	11.5175809860229
2190.20874023438	11.5059747695923
2190.87817382813	11.4234180450439
2191.54711914063	11.4750051498413
2192.21533203125	11.4210138320923
2192.8828125	11.3435544967651
2193.54956054688	11.321626663208
2194.21557617188	11.2777318954468
2194.880859375	11.1983709335327
2195.54541015625	11.1551399230957
2196.20947265625	11.0559387207031
2196.87255859375	10.9409236907959
2197.53515625	10.9067802429199
2198.19677734375	10.8836059570313
2198.85791015625	10.7393712997437
2199.51831054688	10.6938381195068
2200.17797851563	10.6142387390137
2200.8369140625	10.6034250259399
2201.4951171875	10.4866456985474
2202.15258789063	10.4594793319702
2202.80932617188	10.3543291091919
2203.46533203125	10.2869653701782
2204.12060546875	10.2029838562012
2204.775390625	10.2301235198975
2205.42919921875	10.1678924560547
2206.08251953125	10.1327428817749
2206.73486328125	10.1337413787842
2207.38671875	10.1259469985962
2208.03759765625	10.0864562988281
2208.68798828125	10.1063079833984
2209.33764648438	10.0519247055054
2209.98657226563	10.0795783996582
2210.63452148438	10.0697231292725
2211.28198242188	10.0910987854004
2211.9287109375	10.050986289978
2212.57470703125	10.0731287002563
2213.21997070313	10.1369113922119
2213.86450195313	10.0874242782593
2214.50830078125	10.0704660415649
2215.1513671875	10.031270980835
2215.79370117188	10.0299386978149
2216.43530273438	10.0149545669556
2217.076171875	9.9536828994751
2217.71630859375	9.89109325408936
2218.35571289063	9.86312770843506
2218.99462890625	9.86450290679932
2219.63256835938	9.72986888885498
2220.26977539063	9.72206592559814
2220.90625	9.62047386169434
2221.5419921875	9.59487056732178
2222.17700195313	9.53905296325684
2222.81127929688	9.46593761444092
2223.44482421875	9.43338298797607
2224.07763671875	9.43736839294434
2224.70971679688	9.32067203521729
2225.34106445313	9.24353313446045
2225.9716796875	9.19201374053955
2226.6015625	9.10076713562012
2227.23071289063	9.11556243896484
2227.85913085938	8.97838592529297
2228.48681640625	8.94169807434082
2229.11376953125	8.89377021789551
2229.73999023438	8.88199520111084
2230.36547851563	8.84496402740479
2230.990234375	8.80356597900391
2231.61401367188	8.72666358947754
2232.2373046875	8.70790386199951
2232.85986328125	8.6053581237793
2233.4814453125	8.57452011108398
2234.1025390625	8.54008102416992
2234.72265625	8.53936386108398
2235.34228515625	8.490553855896
2235.9609375	8.46985244750977
2236.57885742188	8.42199802398682
2237.1962890625	8.48960399627686
2237.81274414063	8.41506958007813
2238.42846679688	8.42710494995117
2239.04345703125	8.3576135635376
2239.65771484375	8.44632625579834
2240.27124023438	8.3724193572998
2240.88403320313	8.40703582763672
2241.49584960938	8.41625690460205
2242.10717773438	8.33299732208252
2242.71752929688	8.4550199508667
2243.32739257813	8.35036468505859
2243.93627929688	8.35494041442871
2244.54443359375	8.36002826690674
2245.15209960938	8.35714435577393
2245.7587890625	8.3097038269043
2246.36474609375	8.28979015350342
2246.9697265625	8.23119735717773
2247.57421875	8.22824764251709
2248.17797851563	8.145339012146
2248.78076171875	8.16660118103027
2249.38305664063	8.12051010131836
2249.984375	8.09632682800293
2250.5849609375	8.04087066650391
2251.18481445313	8.00836277008057
2251.78393554688	7.96213054656982
2252.38232421875	8.00353145599365
2252.97973632813	7.90706253051758
2253.57666015625	7.85839700698853
2254.17260742188	7.83273553848267
2254.76782226563	7.8425407409668
2255.3623046875	7.70127773284912
2255.9560546875	7.73358869552612
2256.54907226563	7.64818286895752
2257.14135742188	7.61329889297485
2257.73266601563	7.53348445892334
2258.32348632813	7.47178030014038
2258.91333007813	7.47782039642334
2259.50244140625	7.40954732894897
2260.09057617188	7.39814710617065
2260.67822265625	7.30585813522339
2261.26513671875	7.27463293075562
2261.85107421875	7.25509357452393
2262.43627929688	7.19647884368896
2263.02075195313	7.19355916976929
2263.6044921875	7.17161083221436
2264.18725585938	7.14391231536865
2264.76953125	7.08254814147949
2265.35083007813	7.05948162078857
2265.93139648438	7.04135465621948
2266.51123046875	7.01929759979248
2267.09033203125	7.01759004592896
2267.66845703125	6.96545362472534
2268.24584960938	6.949866771698
2268.82250976563	6.92223501205444
2269.3984375	7.00889205932617
2269.9736328125	7.00978374481201
2270.5478515625	6.98318433761597
2271.12133789063	7.01627397537231
2271.69409179688	7.08291864395142
2272.26611328125	7.02800893783569
2272.83740234375	6.99717283248901
2273.40771484375	7.01693248748779
2273.97729492188	6.98816251754761
2274.54614257813	6.96566867828369
2275.11401367188	6.93632888793945
2275.68139648438	6.84076547622681
2276.24780273438	6.86785078048706
2276.8134765625	6.81030321121216
2277.37817382813	6.71509695053101
2277.9423828125	6.7603120803833
2278.50561523438	6.74660205841064
2279.06811523438	6.79238414764404
2279.62963867188	6.75443840026855
2280.19067382813	6.78971529006958
2280.75073242188	6.7509446144104
2281.31005859375	6.72321701049805
2281.86840820313	6.72158432006836
2282.42602539063	6.70569610595703
2282.98291015625	6.65731859207153
2283.5390625	6.62844753265381
2284.09448242188	6.61249685287476
2284.64892578125	6.57036447525024
2285.20263671875	6.57685089111328
2285.75537109375	6.57223033905029
2286.3076171875	6.48636531829834
2286.85888671875	6.49255609512329
2287.40942382813	6.45054960250854
2287.958984375	6.42652559280396
2288.5078125	6.38260316848755
2289.05590820313	6.36621999740601
2289.60302734375	6.28430843353271
2290.14965820313	6.28299140930176
2290.6953125	6.19938945770264
2291.23999023438	6.19617414474487
2291.78393554688	6.15019083023071
2292.3271484375	6.07387399673462
2292.86962890625	6.08256769180298
2293.4111328125	6.05669069290161
2293.95190429688	6.02148103713989
2294.49194335938	5.99928379058838
2295.03100585938	5.94245719909668
2295.5693359375	5.92952871322632
2296.10693359375	5.91659116744995
2296.6435546875	5.86099195480347
2297.17944335938	5.88507795333862
2297.71459960938	5.86836719512939
2298.24877929688	5.88045883178711
2298.7822265625	5.85438394546509
2299.31469726563	5.81627082824707
2299.8466796875	5.86521863937378
2300.37744140625	5.83188533782959
2300.90771484375	5.81189346313477
2301.43701171875	5.84590911865234
2301.96557617188	5.85881233215332
2302.4931640625	5.80507802963257
2303.02001953125	5.84420824050903
2303.54614257813	5.81935214996338
2304.0712890625	5.8636040687561
2304.595703125	5.84516382217407
2305.119140625	5.84225988388062
2305.64184570313	5.82969570159912
2306.16381835938	5.82221412658691
2306.68481445313	5.84908962249756
2307.205078125	5.80723524093628
2307.72436523438	5.80886650085449
2308.24291992188	5.81667804718018
2308.7607421875	5.74222135543823
2309.27758789063	5.79062271118164
2309.79370117188	5.78389978408813
2310.30883789063	5.78012990951538
2310.8232421875	5.74539041519165
2311.3369140625	5.74725580215454
2311.849609375	5.72513961791992
2312.361328125	5.69464492797852
2312.87255859375	5.64471197128296
2313.38256835938	5.7010235786438
2313.89208984375	5.6410665512085
2314.40063476563	5.60508918762207
2314.908203125	5.60175609588623
2315.4150390625	5.57627153396606
2315.92114257813	5.53616762161255
2316.42626953125	5.48900270462036
2316.9306640625	5.45532321929932
2317.43408203125	5.4378514289856
2317.93676757813	5.40222835540771
2318.4384765625	5.36170387268066
2318.939453125	5.31762742996216
2319.439453125	5.30142402648926
2319.93872070313	5.32179689407349
2320.43701171875	5.20633506774902
2320.9345703125	5.22993946075439
2321.43139648438	5.21801137924194
2321.92724609375	5.18272924423218
2322.42211914063	5.16425180435181
2322.91625976563	5.09034729003906
2323.40966796875	5.108229637146
2323.90209960938	5.09214687347412
2324.3935546875	5.05647134780884
2324.88427734375	5.04905557632446
2325.37426757813	5.01142644882202
2325.86303710938	5.03747177124023
2326.35131835938	5.00525426864624
2326.83862304688	5.00542879104614
2327.32495117188	5.03912305831909
2327.810546875	5.03167247772217
2328.29541015625	5.0632152557373
2328.77905273438	5.08877325057983
2329.26220703125	5.0695915222168
2329.74438476563	5.0727801322937
2330.2255859375	5.06148910522461
2330.7060546875	5.0878963470459
2331.185546875	5.03860902786255
2331.6640625	5.07185506820679
2332.14184570313	5.05808019638062
2332.61889648438	5.04265069961548
2333.09497070313	5.05539894104004
2333.57006835938	5.0322847366333
2334.04443359375	5.05242919921875
2334.51782226563	5.00517988204956
2334.99047851563	4.96310520172119
2335.46215820313	4.95033502578735
2335.93310546875	4.96141719818115
2336.40307617188	4.94698524475098
2336.8720703125	4.92650175094604
2337.34033203125	4.91561269760132
2337.8076171875	4.86955451965332
2338.27416992188	4.86742639541626
2338.73974609375	4.83588075637817
2339.20458984375	4.8348331451416
2339.66845703125	4.76996755599976
2340.13134765625	4.78815174102783
2340.59350585938	4.70092105865479
2341.0546875	4.71468448638916
2341.51489257813	4.68493366241455
2341.97436523438	4.67830371856689
2342.43286132813	4.62784004211426
2342.890625	4.59498643875122
2343.34741210938	4.55465841293335
2343.80322265625	4.56452322006226
2344.25830078125	4.52856922149658
2344.71240234375	4.49948978424072
2345.16577148438	4.54220771789551
2345.61791992188	4.52167510986328
2346.06958007813	4.62219285964966
2346.52001953125	4.65807819366455
2346.9697265625	4.67987632751465
2347.41845703125	4.78054761886597
2347.86645507813	4.87990283966064
2348.3134765625	4.93363428115845
2348.75952148438	5.06135559082031
2349.20483398438	5.19138097763062
2349.64916992188	5.25302600860596
2350.09252929688	5.33245849609375
2350.53515625	5.4188756942749
2350.97680664063	5.50701475143433
2351.41748046875	5.52248907089233
2351.857421875	5.55019044876099
2352.29638671875	5.55790948867798
2352.734375	5.57507467269897
2353.17138671875	5.55250549316406
2353.60766601563	5.59775400161743
2354.04296875	5.50230550765991
2354.4775390625	5.39816379547119
2354.91088867188	5.31955289840698
2355.34350585938	5.22696399688721
2355.775390625	5.16550254821777
2356.2060546875	5.04660797119141
2356.63598632813	4.88721990585327
2357.06494140625	4.81247138977051
2357.4931640625	4.69082117080688
2357.92041015625	4.58582258224487
2358.3466796875	4.52037954330444
2358.77197265625	4.45684051513672
2359.1962890625	4.37678575515747
2359.61987304688	4.24695110321045
2360.04248046875	4.16453123092651
2360.46411132813	4.12761449813843
2360.88500976563	4.09178972244263
2361.30493164063	4.03328371047974
2361.72387695313	3.98396873474121
