# Supplementary material for: Optics miniaturization strategy for demanding Raman spectroscopy applications
Source: Nat Commun. 2024 Apr 8;15:3049. doi: 10.1038/s41467-024-47044-7 (PMC11001912; doi:10.1038/s41467-024-47044-7)
Supplement: Supplementary file 6 — Source Data [file 41467_2024_47044_MOESM6_ESM.zip › Source Data/NCOMMS-23-34016B s3/S3 pHCA, Glucose, Salts/calibraiton/Glucose standards 23.08.17/Glucose_0_5per_2.csv]

347.42919921875	77.4046401977539
348.892913818359	77.6383285522461
350.356079101563	77.9665908813477
351.818634033203	78.2422256469727
353.280670166016	78.5033569335938
354.742095947266	78.8261871337891
356.202972412109	78.9807434082031
357.663299560547	79.3218307495117
359.123046875	79.3468322753906
360.582244873047	79.6798400878906
362.040863037109	79.8887939453125
363.498931884766	79.9035873413086
364.956451416016	79.9270248413086
366.413391113281	80.0771484375
367.869750976563	80.2098922729492
369.325592041016	80.2805404663086
370.780853271484	80.2122573852539
372.235565185547	80.4823608398438
373.689727783203	80.5885238647461
375.143310546875	80.4555053710938
376.596343994141	80.6412734985352
378.048828125	80.7688827514648
379.500762939453	80.7921447753906
380.9521484375	80.9735870361328
382.402954101563	80.9656524658203
383.853240966797	81.1474380493164
385.302947998047	81.291389465332
386.752136230469	81.467887878418
388.200744628906	81.5143508911133
389.648803710938	81.8106689453125
391.096343994141	81.9403381347656
392.543304443359	82.1902008056641
393.989715576172	82.4291381835938
395.435607910156	82.818229675293
396.880920410156	83.1439743041992
398.325714111328	83.2265396118164
399.769927978516	83.6353607177734
401.213623046875	83.9529647827148
402.656768798828	84.1645965576172
404.099395751953	84.5196914672852
405.541442871094	84.6767425537109
406.982971191406	84.8425445556641
408.423950195313	85.0606689453125
409.864379882813	85.3255004882813
411.304290771484	85.3509216308594
412.743621826172	85.5935134887695
414.182434082031	85.9183578491211
415.620727539063	86.1548385620117
417.058471679688	86.2932739257813
418.495666503906	86.6189651489258
419.932342529297	86.7069778442383
421.368469238281	86.9456939697266
422.804077148438	87.1394653320313
424.239135742188	87.0769577026367
425.673645019531	86.8486633300781
427.107635498047	86.8725357055664
428.541107177734	86.6346206665039
429.974029541016	86.4463195800781
431.406433105469	86.3070678710938
432.838287353516	85.9927749633789
434.269622802734	85.7360610961914
435.700408935547	85.8671875
437.130706787109	85.7245941162109
438.560455322266	85.6500396728516
439.989654541016	85.5337524414063
441.418334960938	85.839485168457
442.846496582031	85.5727615356445
444.274139404297	85.699462890625
445.701263427734	85.6619110107422
447.127838134766	85.4671401977539
448.553894042969	85.4110260009766
449.979431152344	85.3460083007813
451.404449462891	85.0506820678711
452.828918457031	84.7641372680664
454.252899169922	84.6427993774414
455.676330566406	84.53662109375
457.099273681641	84.2778091430664
458.521667480469	83.943603515625
459.943542480469	84.1418914794922
461.364929199219	83.6563415527344
462.785766601563	83.8036499023438
464.206085205078	83.5158386230469
465.625885009766	83.1751708984375
467.045196533203	83.2922897338867
468.463958740234	83.1574020385742
469.882202148438	83.0656051635742
471.299957275391	83.0054168701172
472.717193603516	82.8966217041016
474.133911132813	82.9589538574219
475.550109863281	82.8153305053711
476.965789794922	82.9387283325195
478.380950927734	83.1874542236328
479.795623779297	83.0053787231445
481.209777832031	83.2126312255859
482.623413085938	83.3853988647461
484.036529541016	83.5631942749023
485.449157714844	83.6507263183594
486.861267089844	83.8726348876953
488.272857666016	83.996955871582
489.683959960938	84.2352905273438
491.094543457031	84.3483657836914
492.504608154297	84.5293579101563
493.914184570313	84.5321273803711
495.3232421875	84.6531143188477
496.731811523438	84.6377029418945
498.139862060547	84.7395477294922
499.547393798828	84.563591003418
500.954467773438	84.4422378540039
502.360992431641	84.0803070068359
503.767028808594	84.144905090332
505.172576904297	84.0035629272461
506.577606201172	83.9264602661133
507.982147216797	83.8859329223633
509.386169433594	83.8028869628906
510.789703369141	83.699577331543
512.192749023438	83.6860046386719
513.595275878906	83.6600799560547
514.997314453125	83.5278778076172
516.398803710938	83.6751556396484
517.799865722656	83.2772979736328
519.200378417969	83.3649215698242
520.600463867188	82.8991775512695
522	82.5747528076172
523.399047851563	82.4057312011719
524.797607421875	81.9124221801758
526.195678710938	81.3334655761719
527.59326171875	81.0566787719727
528.990295410156	80.5424194335938
530.386901855469	80.1062927246094
531.782958984375	79.8901519775391
533.178588867188	79.7018890380859
534.573669433594	79.387580871582
535.968322753906	79.2360916137695
537.362426757813	79.1211166381836
538.756042480469	78.9828262329102
540.149230957031	78.6975173950195
541.541870117188	78.5873031616211
542.934020996094	78.3949203491211
544.32568359375	78.3615646362305
545.716918945313	78.0492706298828
547.107604980469	77.7231597900391
548.497802734375	77.5784225463867
549.887573242188	77.3378753662109
551.276794433594	76.950798034668
552.66552734375	76.9845962524414
554.053833007813	76.8892135620117
555.441650390625	76.7290649414063
556.828918457031	76.5362014770508
558.215759277344	76.4711837768555
559.602111816406	76.5089492797852
560.987976074219	76.5251312255859
562.373352050781	76.4256896972656
563.758239746094	76.2613143920898
565.142639160156	76.3756637573242
566.526611328125	76.1666564941406
567.910034179688	76.2155075073242
569.293029785156	75.9104537963867
570.675537109375	75.9242706298828
572.057556152344	75.8980484008789
573.439086914063	75.7085189819336
574.820129394531	75.7565078735352
576.200744628906	75.6009292602539
577.580871582031	75.5798263549805
578.96044921875	75.6313171386719
580.339660644531	75.5307235717773
581.718322753906	75.5547256469727
583.096557617188	75.4903793334961
584.474243164063	75.5238494873047
585.851501464844	75.3886947631836
587.228332519531	75.5130462646484
588.604614257813	75.4720764160156
589.98046875	75.3741607666016
591.355834960938	75.4023208618164
592.730712890625	75.2969512939453
594.105163574219	75.2664642333984
595.479125976563	75.2267684936523
596.852600097656	75.0760803222656
598.225646972656	75.0916366577148
599.598205566406	75.0220108032227
600.970275878906	74.8196792602539
602.341857910156	74.7068481445313
603.713012695313	74.7024917602539
605.083679199219	74.5564193725586
606.453918457031	74.6321182250977
607.823608398438	74.2578887939453
609.192932128906	74.1963577270508
610.561706542969	73.8939666748047
611.930053710938	74.001838684082
613.297912597656	73.8531112670898
614.665344238281	73.7388229370117
616.032287597656	73.5938262939453
617.398803710938	73.5551300048828
618.764831542969	73.3558120727539
620.13037109375	73.2184219360352
621.495483398438	73.0497360229492
622.860107421875	72.98291015625
624.224304199219	72.7299652099609
625.588012695313	72.7711715698242
626.951232910156	72.6183700561523
628.314025878906	72.5553207397461
629.676391601563	72.4166259765625
631.038269042969	72.2026672363281
632.399658203125	72.1045684814453
633.760620117188	71.9851760864258
635.12109375	71.9042053222656
636.481140136719	71.7701110839844
637.840759277344	71.7458267211914
639.199890136719	71.6089019775391
640.558532714844	71.4194259643555
641.916748046875	71.2869720458984
643.274536132813	71.2334594726563
644.6318359375	71.0513534545898
645.988647460938	70.9673767089844
647.345031738281	70.7164611816406
648.700988769531	70.8739395141602
650.056457519531	70.5774307250977
651.411499023438	70.4753494262695
652.76611328125	70.4268035888672
654.120239257813	70.1923980712891
655.473876953125	70.2457809448242
656.827087402344	70.0582504272461
658.179870605469	69.9739532470703
659.5322265625	69.9069290161133
660.884094238281	69.8708267211914
662.235473632813	69.7664642333984
663.586486816406	69.5710525512695
664.93701171875	69.566276550293
666.287048339844	69.5354385375977
667.636657714844	69.4632034301758
668.98583984375	69.3102798461914
670.334594726563	69.4307632446289
671.682861328125	69.3835220336914
673.030700683594	69.2914428710938
674.378051757813	69.3268508911133
675.725036621094	69.1794509887695
677.071533203125	69.2647247314453
678.417541503906	69.2058944702148
679.76318359375	69.3013534545898
681.108337402344	69.1322021484375
682.453002929688	69.2855224609375
683.797302246094	69.199577331543
685.14111328125	69.1534957885742
686.484497070313	69.0982437133789
687.827453613281	69.2897338867188
689.169921875	69.1728439331055
690.512023925781	69.1611328125
691.853637695313	69.2304458618164
693.194763183594	69.2057418823242
694.535522460938	69.1628570556641
695.875793457031	69.1816711425781
697.215637207031	69.2594451904297
698.555053710938	69.2826843261719
699.89404296875	69.2885055541992
701.232543945313	69.3362808227539
702.570617675781	69.2900543212891
703.908325195313	69.3112411499023
705.245483398438	69.4440460205078
706.582275390625	69.4112777709961
707.918640136719	69.4688720703125
709.254516601563	69.3061904907227
710.589965820313	69.4101333618164
711.924987792969	69.3709335327148
713.259582519531	69.4442749023438
714.59375	69.3924865722656
715.927490234375	69.2775955200195
717.2607421875	69.2782745361328
718.593627929688	69.2133407592773
719.926025390625	69.2464065551758
721.257995605469	69.3179244995117
722.589538574219	69.2463607788086
723.920654296875	69.1566619873047
725.251342773438	69.2890396118164
726.581604003906	69.1477355957031
727.911437988281	69.1879806518555
729.240783691406	69.0352478027344
730.569763183594	69.0858306884766
731.898254394531	69.0012359619141
733.226379394531	68.9338912963867
734.554016113281	69.0045928955078
735.881225585938	68.9126205444336
737.208068847656	68.8447494506836
738.534423828125	68.806526184082
739.8603515625	68.7628021240234
741.185852050781	68.624267578125
742.510925292969	68.5501861572266
743.835571289063	68.5546875
745.159790039063	68.3027114868164
746.483581542969	68.4374160766602
747.806945800781	68.2378692626953
749.1298828125	68.0717926025391
750.452453613281	68.025764465332
751.774536132813	67.9916000366211
753.09619140625	67.8802642822266
754.417419433594	67.9074783325195
755.738220214844	67.8676452636719
757.05859375	67.6728820800781
758.378540039063	67.59375
759.698059082031	67.5318222045898
761.017211914063	67.4603729248047
762.335876464844	67.3547439575195
763.654113769531	67.2195434570313
764.971984863281	67.1332626342773
766.289367675781	67.1700134277344
767.606384277344	67.0793991088867
768.922973632813	66.9933700561523
770.239074707031	66.9423370361328
771.554809570313	66.7415924072266
772.8701171875	66.8252182006836
774.184997558594	66.5788955688477
775.499450683594	66.5267944335938
776.8134765625	66.5205535888672
778.127136230469	66.2578887939453
779.440307617188	66.3399047851563
780.753112792969	66.2751007080078
782.0654296875	65.9325485229492
783.377380371094	65.8931884765625
784.688903808594	65.9025268554688
786	65.6728973388672
787.310668945313	65.7666549682617
788.620971679688	65.419303894043
789.930786132813	65.5046844482422
791.240234375	65.3927536010742
792.549255371094	65.1113433837891
793.857788085938	65.0445022583008
795.166015625	64.9761352539063
796.473754882813	64.9908218383789
797.781066894531	64.75
799.088012695313	64.9313049316406
800.39453125	64.6065826416016
801.700622558594	64.5618057250977
803.006286621094	64.512092590332
804.311584472656	64.4257659912109
805.616394042969	64.3667449951172
806.920837402344	64.3144226074219
808.224853515625	64.1745529174805
809.528503417969	63.9475402832031
810.831665039063	64.1285858154297
812.134460449219	63.9815368652344
813.436828613281	63.7902603149414
814.73876953125	63.7521820068359
816.040344238281	63.5987281799316
817.341430664063	63.56298828125
818.642150878906	63.4919815063477
819.942504882813	63.4267082214355
821.242370605469	63.278694152832
822.541870117188	63.3435249328613
823.840942382813	63.1715354919434
825.139587402344	63.1717567443848
826.437866210938	62.9959831237793
827.735656738281	63.0166625976563
829.033081054688	62.8844261169434
830.330139160156	62.9451675415039
831.626770019531	62.7300262451172
832.922973632813	62.7105445861816
834.21875	62.6437835693359
835.514099121094	62.5923042297363
836.80908203125	62.5478973388672
838.103637695313	62.5458297729492
839.397827148438	62.633373260498
840.691589355469	62.6120834350586
841.984924316406	62.7193031311035
843.27783203125	62.4944534301758
844.570373535156	62.4495964050293
845.862487792969	62.2816200256348
847.154235839844	62.1658744812012
848.445556640625	62.1853103637695
849.736450195313	61.9203720092773
851.026916503906	61.6979827880859
852.317016601563	61.6160697937012
853.606689453125	61.345703125
854.89599609375	61.2979583740234
856.184875488281	61.0731773376465
857.473327636719	60.9698295593262
858.761413574219	60.7773246765137
860.049072265625	60.6362762451172
861.336303710938	60.5819664001465
862.623168945313	60.4021072387695
863.909606933594	60.2638130187988
865.195678710938	60.1255187988281
866.481323242188	59.8998146057129
867.766540527344	59.5685615539551
869.051391601563	59.4995231628418
870.335815429688	59.2969398498535
871.619873046875	58.9815826416016
872.903503417969	58.6879730224609
874.186706542969	58.523193359375
875.469543457031	58.2584037780762
876.752014160156	58.0275535583496
878.033996582031	57.8001670837402
879.315612792969	57.6983413696289
880.596862792969	57.4128913879395
881.877685546875	57.3151092529297
883.158081054688	57.0805702209473
884.438110351563	56.9146347045898
885.7177734375	56.7414741516113
886.996948242188	56.6346321105957
888.275817871094	56.4885787963867
889.55419921875	56.5013847351074
890.832275390625	56.3233642578125
892.10986328125	56.2722129821777
893.387084960938	56.2635536193848
894.663940429688	56.0695877075195
895.940368652344	55.8933563232422
897.216369628906	55.806468963623
898.492004394531	55.5920066833496
899.767272949219	55.3449821472168
901.042114257813	55.2425422668457
902.316528320313	54.9388084411621
903.590576171875	54.7592735290527
904.8642578125	54.4915771484375
906.137512207031	54.1884956359863
907.410339355469	54.0160675048828
908.682800292969	53.8670806884766
909.954833984375	53.6922187805176
911.226501464844	53.4769973754883
912.497802734375	53.3067436218262
913.768676757813	53.0626220703125
915.039123535156	53.1567192077637
916.309204101563	52.7231636047363
917.578918457031	52.6061134338379
918.848205566406	52.4806938171387
920.117126464844	52.1290817260742
921.385620117188	52.0745391845703
922.653747558594	51.7983741760254
923.921447753906	51.3893051147461
925.188781738281	51.1590614318848
926.455688476563	50.8321075439453
927.722229003906	50.6504669189453
928.988342285156	50.2868041992188
930.254089355469	50.0985145568848
931.519470214844	49.8068695068359
932.784423828125	49.7138366699219
934.049011230469	49.4233512878418
935.313171386719	49.1873550415039
936.576965332031	49.1735763549805
937.84033203125	49.08935546875
939.103332519531	48.8471145629883
940.365966796875	48.6650657653809
941.628173828125	48.629638671875
942.890014648438	48.514835357666
944.151428222656	48.396411895752
945.412475585938	48.2100410461426
946.673095703125	48.1179313659668
947.933349609375	48.101245880127
949.193237304688	47.9503288269043
950.452697753906	47.9879264831543
951.711791992188	47.8433227539063
952.970520019531	47.7644233703613
954.228820800781	47.7085800170898
955.486755371094	47.6948204040527
956.744262695313	47.5706520080566
958.001403808594	47.5224647521973
959.258117675781	47.4602012634277
960.514526367188	47.4255561828613
961.770446777344	47.3330535888672
963.026062011719	47.3603096008301
964.28125	47.2514610290527
965.536010742188	47.1568984985352
966.790466308594	47.2169570922852
968.044494628906	47.1587867736816
969.298095703125	47.0991058349609
970.551391601563	47.1403579711914
971.80419921875	46.9571380615234
973.056701660156	46.9548110961914
974.308776855469	46.7986526489258
975.560485839844	46.8616600036621
976.811767578125	46.8588066101074
978.062683105469	46.8603439331055
979.313232421875	46.8137245178223
980.563415527344	46.7410278320313
981.813171386719	46.6704444885254
983.0625	46.6029167175293
984.3115234375	46.6260414123535
985.560119628906	46.6904983520508
986.808349609375	46.654052734375
988.05615234375	46.5903778076172
989.303588867188	46.6027069091797
990.550659179688	46.4720420837402
991.797302246094	46.5805511474609
993.043579101563	46.5906372070313
994.289489746094	46.4405937194824
995.535034179688	46.4411773681641
996.780151367188	46.4899559020996
998.02490234375	46.3847007751465
999.269226074219	46.4651145935059
1000.51318359375	46.4295768737793
1001.75677490234	46.3291168212891
1003	46.3374061584473
1004.24279785156	46.3430442810059
1005.48522949219	46.3399353027344
1006.72729492188	46.3947334289551
1007.96893310547	46.5228652954102
1009.21026611328	46.5177040100098
1010.45111083984	46.6972923278809
1011.69165039063	46.7433815002441
1012.93176269531	46.7468490600586
1014.17150878906	46.7950744628906
1015.41088867188	46.8316917419434
1016.64984130859	46.930419921875
1017.88842773438	46.8558540344238
1019.12664794922	46.7525253295898
1020.36450195313	46.7356986999512
1021.60192871094	46.6708679199219
1022.83898925781	46.6626281738281
1024.07568359375	46.5446853637695
1025.31201171875	46.577995300293
1026.5478515625	46.5537948608398
1027.78344726563	46.5924758911133
1029.0185546875	46.4374389648438
1030.25329589844	46.4597511291504
1031.48767089844	46.5636253356934
1032.7216796875	46.7073173522949
1033.95532226563	46.6190032958984
1035.18859863281	46.7421684265137
1036.42138671875	46.6689262390137
1037.65393066406	46.7637367248535
1038.88598632813	46.7564506530762
1040.11767578125	46.8610038757324
1041.34899902344	46.6689338684082
1042.57995605469	46.78076171875
1043.810546875	46.8099174499512
1045.04077148438	46.7828826904297
1046.2705078125	46.8381767272949
1047.5	46.8551864624023
1048.72900390625	46.8321914672852
1049.95764160156	46.9273643493652
1051.18591308594	46.984245300293
1052.41381835938	47.1850204467773
1053.64135742188	47.0608978271484
1054.86853027344	47.4776306152344
1056.09521484375	47.5545921325684
1057.32165527344	47.5972785949707
1058.54760742188	47.7951202392578
1059.77331542969	47.8532752990723
1060.99853515625	47.9286079406738
1062.22338867188	47.9526901245117
1063.44787597656	47.8258247375488
1064.671875	47.8251571655273
1065.89562988281	47.7852401733398
1067.11901855469	47.6014099121094
1068.34191894531	47.4909858703613
1069.56457519531	47.4589080810547
1070.78674316406	47.1748390197754
1072.00854492188	47.1595611572266
1073.22998046875	47.0667037963867
1074.45104980469	46.8712959289551
1075.67175292969	46.7264022827148
1076.89208984375	46.5327186584473
1078.11193847656	46.5352249145508
1079.33154296875	46.2650947570801
1080.55065917969	46.1953544616699
1081.76940917969	46.1345977783203
1082.98791503906	45.7859077453613
1084.20593261719	45.7247772216797
1085.42358398438	45.5824165344238
1086.64086914063	45.4747734069824
1087.85766601563	45.3133544921875
1089.07421875	45.2848701477051
1090.29040527344	45.1244201660156
1091.50610351563	45.1541290283203
1092.72155761719	45.1636390686035
1093.9365234375	45.2580413818359
1095.15112304688	45.272346496582
1096.36535644531	45.3177680969238
1097.57922363281	45.4124183654785
1098.79272460938	45.5465812683105
1100.005859375	45.6056022644043
1101.21862792969	45.7999038696289
1102.43090820313	45.8284530639648
1103.64294433594	45.8798980712891
1104.8544921875	46.0113105773926
1106.06579589844	46.1534309387207
1107.27661132813	46.1950187683105
1108.48706054688	46.4209671020508
1109.69714355469	46.5645027160645
1110.90686035156	46.729434967041
1112.1162109375	46.6964874267578
1113.3251953125	46.9454498291016
1114.53369140625	47.1005401611328
1115.74194335938	47.2419166564941
1116.94982910156	47.4833297729492
1118.1572265625	47.5243644714355
1119.3642578125	47.7637519836426
1120.57104492188	47.9025650024414
1121.77734375	47.9470901489258
1122.98327636719	47.9851531982422
1124.18884277344	48.1242294311523
1125.39404296875	48.1434326171875
1126.59875488281	48.0807342529297
1127.80322265625	48.1244125366211
1129.00732421875	48.0138092041016
1130.2109375	47.8430709838867
1131.41430664063	47.6795768737793
1132.6171875	47.5590629577637
1133.81970214844	47.226936340332
1135.02197265625	46.8990020751953
1136.22375488281	46.6172752380371
1137.42517089844	46.2774658203125
1138.62622070313	46.1198844909668
1139.82690429688	45.9447174072266
1141.02709960938	45.5987663269043
1142.22705078125	45.4295234680176
1143.42663574219	45.3489227294922
1144.62573242188	45.1743278503418
1145.82458496094	45.0159645080566
1147.02294921875	45.1360282897949
1148.22094726563	44.8976135253906
1149.41857910156	44.9984016418457
1150.61584472656	44.9539680480957
1151.81274414063	44.854118347168
1153.00927734375	44.8244247436523
1154.20544433594	44.8721504211426
1155.40124511719	44.8424758911133
1156.5966796875	44.8135795593262
1157.79162597656	44.8611717224121
1158.986328125	44.7009582519531
1160.18054199219	44.6701927185059
1161.37438964844	44.5369491577148
1162.56799316406	44.4599189758301
1163.76110839844	44.3492431640625
1164.95385742188	44.2104644775391
1166.14624023438	44.1573486328125
1167.33825683594	44.0545310974121
1168.52990722656	43.9335403442383
1169.72119140625	43.9336318969727
1170.91198730469	43.8097724914551
1172.1025390625	43.7660789489746
1173.29260253906	43.8008308410645
1174.482421875	43.7028198242188
1175.67175292969	43.7414283752441
1176.86071777344	43.7193946838379
1178.04943847656	43.6738395690918
1179.23767089844	43.8368759155273
1180.42553710938	43.8231201171875
1181.61303710938	43.8327217102051
1182.80017089844	43.8113403320313
1183.98681640625	43.9101600646973
1185.17321777344	43.7850685119629
1186.35925292969	43.8988609313965
1187.54479980469	43.9477958679199
1188.73010253906	43.8357353210449
1189.91491699219	43.9053764343262
1191.09936523438	43.9396171569824
1192.28356933594	43.9823036193848
1193.46728515625	44.026927947998
1194.65063476563	44.1100463867188
1195.83361816406	44.1614151000977
1197.01623535156	44.0973167419434
1198.19836425781	44.2653579711914
1199.38024902344	44.385555267334
1200.56176757813	44.4496612548828
1201.74279785156	44.4492149353027
1202.92358398438	44.5352020263672
1204.10388183594	44.5093116760254
1205.28393554688	44.5506896972656
1206.46350097656	44.730827331543
1207.64270019531	44.7101707458496
1208.82153320313	44.6306915283203
1210	44.7582015991211
1211.17810058594	44.724365234375
1212.35583496094	44.6351318359375
1213.53308105469	44.7510299682617
1214.71008300781	44.6319160461426
1215.88671875	44.682861328125
1217.06286621094	44.8116760253906
1218.23864746094	44.7439765930176
1219.41418457031	44.662281036377
1220.58923339844	44.7746696472168
1221.76391601563	44.750545501709
1222.93823242188	44.7893257141113
1224.11218261719	44.7368354797363
1225.28576660156	44.8441429138184
1226.458984375	44.8728294372559
1227.6318359375	44.8217163085938
1228.80419921875	44.9835929870605
1229.97631835938	45.0347900390625
1231.14794921875	44.9223175048828
1232.31921386719	45.0844764709473
1233.490234375	45.0272941589355
1234.66076660156	45.0405616760254
1235.83093261719	45.0421485900879
1237.00073242188	45.0197486877441
1238.17016601563	45.0941200256348
1239.33923339844	45.0982398986816
1240.5078125	45.0307655334473
1241.67614746094	44.9857597351074
1242.84411621094	44.9513282775879
1244.01159667969	44.9180526733398
1245.1787109375	44.9723815917969
1246.34558105469	44.9168510437012
1247.51196289063	44.7739219665527
1248.67797851563	44.8037147521973
1249.84362792969	44.818904876709
1251.00891113281	44.802806854248
1252.173828125	44.5757255554199
1253.33825683594	44.8444328308105
1254.50244140625	44.8143539428711
1255.66625976563	44.7627410888672
1256.82958984375	44.6934623718262
1257.99255371094	44.7945022583008
1259.1552734375	44.8852043151855
1260.31750488281	44.7950096130371
1261.47937011719	44.905158996582
1262.64086914063	44.8422889709473
1263.80200195313	44.8065376281738
1264.96276855469	44.8625373840332
1266.123046875	44.8335418701172
1267.28308105469	44.6166229248047
1268.44262695313	44.5503158569336
1269.60192871094	44.5859794616699
1270.7607421875	44.4248313903809
1271.91918945313	44.4214553833008
1273.07727050781	44.3888511657715
1274.23498535156	44.180347442627
1275.39233398438	44.0790328979492
1276.54931640625	44.0291061401367
1277.70581054688	43.910083770752
1278.86206054688	43.8911628723145
1280.01794433594	43.8524208068848
1281.17333984375	43.8125343322754
1282.32836914063	43.722583770752
1283.48303222656	43.7716979980469
1284.63732910156	43.7514839172363
1285.79125976563	43.521125793457
1286.94482421875	43.6831665039063
1288.09802246094	43.5429573059082
1289.25073242188	43.5412864685059
1290.40319824219	43.7515830993652
1291.55517578125	43.5244750976563
1292.70690917969	43.559268951416
1293.85815429688	43.5248794555664
1295.00903320313	43.4891586303711
1296.15954589844	43.3979187011719
1297.30969238281	43.3641357421875
1298.45935058594	43.3629455566406
1299.60876464844	43.3789367675781
1300.7578125	43.2771110534668
1301.90637207031	43.399585723877
1303.05456542969	43.2765579223633
1304.20239257813	43.2362747192383
1305.34985351563	43.1686058044434
1306.49694824219	43.2892570495605
1307.64367675781	43.2526779174805
1308.7900390625	43.301212310791
1309.93591308594	43.3547859191895
1311.08154296875	43.3207588195801
1312.22668457031	43.4894256591797
1313.37145996094	43.3944282531738
1314.51599121094	43.4370956420898
1315.66003417969	43.5602951049805
1316.80358886719	43.5927848815918
1317.94689941406	43.5630989074707
1319.08984375	43.6251792907715
1320.23229980469	43.6922988891602
1321.37451171875	43.742073059082
1322.51623535156	43.7099342346191
1323.65759277344	43.6478652954102
1324.79858398438	43.6696662902832
1325.93920898438	43.6294479370117
1327.07934570313	43.6101112365723
1328.21923828125	43.5712661743164
1329.35864257813	43.481388092041
1330.49780273438	43.6273918151855
1331.63647460938	43.4665565490723
1332.77478027344	43.5586585998535
1333.91271972656	43.4879608154297
1335.05029296875	43.4866943359375
1336.18737792969	43.4535293579102
1337.32421875	43.1998062133789
1338.46057128906	43.3628311157227
1339.5966796875	43.3095550537109
1340.73229980469	43.3193778991699
1341.86755371094	43.2928352355957
1343.00231933594	43.3566856384277
1344.13684082031	43.311206817627
1345.27099609375	43.3410377502441
1346.40466308594	43.390251159668
1347.53796386719	43.3527412414551
1348.6708984375	43.3373146057129
1349.80346679688	43.401123046875
1350.93566894531	43.3835983276367
1352.06750488281	43.4474449157715
1353.19885253906	43.4078674316406
1354.32995605469	43.5921058654785
1355.46057128906	43.3874473571777
1356.5908203125	43.4915161132813
1357.720703125	43.4277534484863
1358.85021972656	43.4903984069824
1359.97924804688	43.4541816711426
1361.10803222656	43.4637413024902
1362.236328125	43.4085350036621
1363.3642578125	43.4898910522461
1364.49182128906	43.4789428710938
1365.61901855469	43.3209419250488
1366.74584960938	43.3008880615234
1367.87231445313	43.3963012695313
1368.99829101563	43.3667602539063
1370.12390136719	43.2770652770996
1371.24914550781	43.228515625
1372.3740234375	43.2518081665039
1373.49853515625	43.2743453979492
1374.62255859375	43.2192230224609
1375.74633789063	43.2126502990723
1376.86962890625	43.2680625915527
1377.99255371094	43.0696105957031
1379.11511230469	43.0279083251953
1380.2373046875	42.9549293518066
1381.35900878906	42.8728179931641
1382.48034667969	42.78466796875
1383.60144042969	42.8757362365723
1384.72204589844	42.7687454223633
1385.84228515625	42.5923347473145
1386.96203613281	42.622013092041
1388.08154296875	42.4453811645508
1389.20056152344	42.4564018249512
1390.31921386719	42.3789405822754
1391.4375	42.2499198913574
1392.55541992188	42.210578918457
1393.6728515625	42.074535369873
1394.7900390625	42.0760650634766
1395.90673828125	41.9614028930664
1397.02307128906	41.9391975402832
1398.13903808594	41.7764472961426
1399.25463867188	41.711597442627
1400.36975097656	41.7351570129395
1401.48449707031	41.7472496032715
1402.59899902344	41.6976089477539
1403.712890625	41.6855735778809
1404.82653808594	41.6579627990723
1405.93981933594	41.6870651245117
1407.05261230469	41.5862045288086
1408.1650390625	41.5909690856934
1409.27709960938	41.7210845947266
1410.38879394531	41.6334953308105
1411.5	41.6769180297852
1412.61096191406	41.651725769043
1413.72143554688	41.596508026123
1414.83154296875	41.5645065307617
1415.94116210938	41.5963020324707
1417.05053710938	41.5192451477051
1418.15942382813	41.3875541687012
1419.26794433594	41.505054473877
1420.37609863281	41.4422492980957
1421.48388671875	41.415958404541
1422.59118652344	41.1674880981445
1423.6982421875	41.3399505615234
1424.80480957031	41.2617340087891
1425.91088867188	41.1469764709473
1427.01672363281	41.2689590454102
1428.1220703125	41.056526184082
1429.22717285156	41.0681610107422
1430.33166503906	41.0964279174805
1431.43591308594	41.1143569946289
1432.53979492188	41.0873413085938
1433.64318847656	41.0597534179688
1434.74621582031	41.1008033752441
1435.84887695313	41.129753112793
1436.95104980469	41.1303672790527
1438.05297851563	41.1259117126465
1439.15441894531	41.0481033325195
1440.25549316406	41.1098022460938
1441.35620117188	41.1004867553711
1442.45642089844	41.1115455627441
1443.55627441406	41.014575958252
1444.65576171875	41.0295753479004
1445.7548828125	40.9531440734863
1446.853515625	40.9568138122559
1447.95190429688	40.9328727722168
1449.0498046875	40.9880828857422
1450.14721679688	40.9042282104492
1451.24438476563	40.8740463256836
1452.34106445313	40.9032516479492
1453.43737792969	41.1124000549316
1454.53332519531	41.1271705627441
1455.62890625	41.2652854919434
1456.72399902344	41.3330497741699
1457.81872558594	41.368106842041
1458.9130859375	41.4632034301758
1460.00695800781	41.5773696899414
1461.10046386719	41.5191345214844
1462.19360351563	41.5493927001953
1463.28637695313	41.5777130126953
1464.37878417969	41.5589447021484
1465.470703125	41.4543991088867
1466.56225585938	41.4040298461914
1467.65344238281	41.401969909668
1468.744140625	41.1689567565918
1469.83447265625	41.1684608459473
1470.92443847656	40.9288864135742
1472.01403808594	40.7643127441406
1473.10314941406	40.7423782348633
1474.19189453125	40.5903358459473
1475.2802734375	40.3800811767578
1476.3681640625	40.3518333435059
1477.45581054688	40.168041229248
1478.54296875	40.087272644043
1479.62963867188	40.0304908752441
1480.71606445313	40.1434783935547
1481.80200195313	39.931079864502
1482.88757324219	40.0596618652344
1483.97265625	40.0727691650391
1485.05737304688	40.0681800842285
1486.14172363281	39.9781532287598
1487.22570800781	40.0836486816406
1488.30932617188	40.1224327087402
1489.39245605469	40.0625534057617
1490.47509765625	40.1356544494629
1491.55749511719	40.1660270690918
1492.63940429688	40.19189453125
1493.72094726563	40.206356048584
1494.80212402344	40.154598236084
1495.8828125	40.1933441162109
1496.96313476563	40.1729545593262
1498.04309082031	40.1935844421387
1499.12255859375	40.1110877990723
1500.20166015625	40.0100212097168
1501.28039550781	40.102710723877
1502.35864257813	39.9943504333496
1503.4365234375	39.9256248474121
1504.51403808594	40.0975608825684
1505.59118652344	40.1064643859863
1506.66784667969	40.1126251220703
1507.744140625	40.0976638793945
1508.81994628906	40.1368522644043
1509.89538574219	40.2232780456543
1510.97045898438	40.2959136962891
1512.04516601563	40.3820304870605
1513.11938476563	40.524730682373
1514.19323730469	40.5947341918945
1515.26672363281	40.6422271728516
1516.33972167969	40.7293128967285
1517.41235351563	40.719108581543
1518.48449707031	40.8468246459961
1519.55639648438	40.8538932800293
1520.62768554688	41.0226707458496
1521.69873046875	41.0094032287598
1522.76928710938	40.99853515625
1523.83947753906	41.1191444396973
1524.90930175781	41.1893196105957
1525.97863769531	41.2143707275391
1527.04760742188	41.2261657714844
1528.11608886719	41.2048835754395
1529.18420410156	41.1727256774902
1530.251953125	41.1952743530273
1531.31921386719	41.2551155090332
1532.38610839844	41.3764533996582
1533.45263671875	41.4746551513672
1534.51867675781	41.4774894714355
1535.58435058594	41.5964012145996
1536.64965820313	41.6284599304199
1537.71447753906	41.8990859985352
1538.77893066406	42.071964263916
1539.84301757813	42.1627349853516
1540.90661621094	42.362361907959
1541.9697265625	42.4631690979004
1543.03259277344	42.6510353088379
1544.09497070313	42.7487907409668
1545.15686035156	42.9014282226563
1546.21850585938	42.9998893737793
1547.27966308594	43.1717376708984
1548.34033203125	43.3182258605957
1549.40063476563	43.4480743408203
1550.46057128906	43.5423889160156
1551.52001953125	43.6632118225098
1552.5791015625	43.744499206543
1553.63781738281	43.8875198364258
1554.69604492188	44.0013427734375
1555.75378417969	43.9816780090332
1556.81127929688	44.0181427001953
1557.86828613281	44.2824440002441
1558.9248046875	44.2823715209961
1559.98095703125	44.3912773132324
1561.03674316406	44.4906806945801
1562.09204101563	44.5905342102051
1563.14697265625	44.7191352844238
1564.20153808594	44.9076042175293
1565.25561523438	45.2050247192383
1566.30932617188	45.371955871582
1567.36254882813	45.5301895141602
1568.41540527344	45.8445053100586
1569.4677734375	46.057186126709
1570.51977539063	46.1452369689941
1571.57141113281	46.4930229187012
1572.62255859375	46.7101860046387
1573.67333984375	46.9030990600586
1574.7236328125	47.280834197998
1575.77355957031	47.4060363769531
1576.82299804688	47.5015335083008
1577.8720703125	47.7705345153809
1578.92077636719	47.9779014587402
1579.96899414063	48.1989517211914
1581.01684570313	48.2483558654785
1582.06420898438	48.4537811279297
1583.11120605469	48.7705230712891
1584.15771484375	48.8261108398438
1585.20385742188	49.0628356933594
1586.24951171875	49.3571128845215
1587.29479980469	49.4851684570313
1588.33972167969	49.6971893310547
1589.38415527344	49.8526344299316
1590.42810058594	50.1389427185059
1591.47180175781	50.4780807495117
1592.51489257813	50.844409942627
1593.55773925781	51.2870674133301
1594.59997558594	51.4434585571289
1595.64196777344	51.9355697631836
1596.68334960938	52.1639785766602
1597.72448730469	52.520263671875
1598.76513671875	52.8991851806641
1599.80529785156	53.3210144042969
1600.84509277344	53.7107124328613
1601.88452148438	54.1742515563965
1602.92346191406	54.227222442627
1603.9619140625	54.657341003418
1605	54.9780082702637
1606.03771972656	55.3410034179688
1607.07495117188	55.6475067138672
1608.11169433594	56.0694999694824
1609.14807128906	56.3031425476074
1610.18408203125	56.421688079834
1611.21960449219	56.6764488220215
1612.25463867188	56.9460144042969
1613.28930664063	57.3215255737305
1614.32360839844	57.4122886657715
1615.357421875	57.853702545166
1616.39074707031	58.0316200256348
1617.42370605469	58.3183479309082
1618.45629882813	58.7790107727051
1619.48840332031	58.8156776428223
1620.52001953125	59.1140899658203
1621.55126953125	59.3550148010254
1622.58215332031	59.7502555847168
1623.61254882813	59.8989181518555
1624.64245605469	60.2067604064941
1625.67199707031	60.4588890075684
1626.70104980469	60.5858688354492
1627.72973632813	60.7978744506836
1628.75793457031	61.0158348083496
1629.78576660156	61.3574409484863
1630.81311035156	61.494701385498
1631.84008789063	61.4644508361816
1632.86657714844	61.8369178771973
1633.89270019531	61.9180755615234
1634.91833496094	61.9548263549805
1635.94348144531	62.0949020385742
1636.96826171875	62.0610046386719
1637.99255371094	61.9523048400879
1639.01647949219	62.0688629150391
1640.03991699219	61.8422393798828
1641.06298828125	61.9987258911133
1642.08557128906	61.652645111084
1643.10778808594	61.5871658325195
1644.12951660156	61.4356422424316
1645.15075683594	61.1818084716797
1646.17163085938	61.0174140930176
1647.19213867188	60.7662696838379
1648.21203613281	60.4339942932129
1649.23156738281	60.4319305419922
1650.25073242188	60.0733261108398
1651.26940917969	59.7989234924316
1652.28759765625	59.5067710876465
1653.30541992188	59.3619956970215
1654.32275390625	59.081657409668
1655.33972167969	58.722053527832
1656.35620117188	58.2886428833008
1657.37231445313	57.9841766357422
1658.38793945313	57.8710823059082
1659.40307617188	57.6444282531738
1660.41772460938	57.2905235290527
1661.43212890625	57.0563697814941
1662.44592285156	56.6339073181152
1663.45935058594	56.5835113525391
1664.47229003906	56.2250671386719
1665.48486328125	55.9917602539063
1666.49694824219	55.5860557556152
1667.50854492188	55.4652633666992
1668.51977539063	55.1069297790527
1669.53051757813	54.7032623291016
1670.54089355469	54.369270324707
1671.55078125	53.992992401123
1672.56018066406	53.5210189819336
1673.56909179688	53.269718170166
1674.57763671875	52.6983528137207
1675.58581542969	52.3267288208008
1676.59350585938	51.9192733764648
1677.60070800781	51.4388236999512
1678.607421875	50.9812507629395
1679.61376953125	50.4804267883301
1680.61962890625	49.9714241027832
1681.62512207031	49.7212333679199
1682.63012695313	49.0797538757324
1683.63464355469	48.5646286010742
1684.638671875	48.1922492980957
1685.64233398438	47.6952896118164
1686.64562988281	47.4198455810547
1687.64831542969	46.9709587097168
1688.65063476563	46.4329414367676
1689.65246582031	45.9327278137207
1690.65393066406	45.5838661193848
1691.65490722656	45.1624221801758
1692.65539550781	44.9059524536133
1693.65551757813	44.496265411377
1694.65502929688	44.018627166748
1695.654296875	43.7265243530273
1696.65295410156	43.4131965637207
1697.65124511719	43.0196380615234
1698.64904785156	42.5943412780762
1699.646484375	42.4252967834473
1700.64331054688	41.9057769775391
1701.63977050781	41.6829833984375
1702.63586425781	41.2514839172363
1703.63134765625	40.9312057495117
1704.62646484375	40.4671211242676
1705.62121582031	40.150016784668
1706.61535644531	39.8880043029785
1707.60913085938	39.552978515625
1708.60241699219	39.1011123657227
1709.59521484375	38.797607421875
1710.58764648438	38.3710632324219
1711.57958984375	38.0561637878418
1712.57104492188	37.6214485168457
1713.56213378906	37.2276573181152
1714.552734375	36.905086517334
1715.54284667969	36.5735168457031
1716.53247070313	36.1777954101563
1717.52160644531	35.9309387207031
1718.51037597656	35.4502487182617
1719.49865722656	35.1153678894043
1720.48657226563	34.9286766052246
1721.47387695313	34.550464630127
1722.46081542969	34.2761688232422
1723.447265625	33.9805107116699
1724.43334960938	33.6845092773438
1725.41882324219	33.380744934082
1726.40393066406	33.1989860534668
1727.38854980469	32.9476051330566
1728.37268066406	32.674015045166
1729.3564453125	32.461009979248
1730.33972167969	32.1948204040527
1731.32250976563	31.974796295166
1732.30480957031	31.7381324768066
1733.28674316406	31.5495262145996
1734.26806640625	31.4431209564209
1735.2490234375	31.144552230835
1736.2294921875	31.0510387420654
1737.20959472656	30.8352146148682
1738.18908691406	30.6664714813232
1739.16821289063	30.5353298187256
1740.14685058594	30.3424301147461
1741.125	30.1231384277344
1742.10266113281	30.0367412567139
1743.07995605469	29.8620376586914
1744.05676269531	29.6563720703125
1745.03308105469	29.3573188781738
1746.00891113281	29.2331428527832
1746.98425292969	29.0506286621094
1747.95910644531	28.9020557403564
1748.93359375	28.6369915008545
1749.90759277344	28.5044384002686
1750.88110351563	28.2808895111084
1751.85412597656	28.111442565918
1752.82678222656	27.9101333618164
1753.798828125	27.6910591125488
1754.7705078125	27.5666675567627
1755.74169921875	27.2979221343994
1756.71240234375	27.2218418121338
1757.6826171875	26.9901218414307
1758.65246582031	26.8999900817871
1759.62170410156	26.6079444885254
1760.59057617188	26.4069328308105
1761.55895996094	26.3097267150879
1762.52673339844	26.1554088592529
1763.49426269531	26.0479030609131
1764.46118164063	25.9603519439697
1765.42761230469	25.7760448455811
1766.39367675781	25.6617069244385
1767.35913085938	25.6591014862061
1768.32421875	25.459981918335
1769.28881835938	25.4583835601807
1770.2529296875	25.2476444244385
1771.21655273438	25.2213687896729
1772.17980957031	25.1823482513428
1773.14245605469	25.1021614074707
1774.10461425781	25.0183906555176
1775.06640625	25.051197052002
1776.02770996094	24.8576259613037
1776.98852539063	24.7432117462158
1777.94873046875	24.6900253295898
1778.90856933594	24.5922603607178
1779.86804199219	24.5394458770752
1780.82690429688	24.3580684661865
1781.78527832031	24.2059211730957
1782.7431640625	24.0616550445557
1783.70068359375	24.0296249389648
1784.65771484375	23.8391456604004
1785.61413574219	23.7793750762939
1786.57019042969	23.5646228790283
1787.52575683594	23.556568145752
1788.48083496094	23.4001884460449
1789.43530273438	23.257999420166
1790.38940429688	23.137149810791
1791.34301757813	23.0804996490479
1792.29626464844	22.8946533203125
1793.24890136719	22.8528308868408
1794.20104980469	22.7059211730957
1795.15270996094	22.6810665130615
1796.10400390625	22.5241546630859
1797.0546875	22.4071254730225
1798.0048828125	22.4160537719727
1798.95471191406	22.3511409759521
1799.90393066406	22.2539806365967
1800.85278320313	22.1845741271973
1801.80102539063	22.1429347991943
1802.74890136719	22.1134986877441
1803.6962890625	22.076042175293
1804.64306640625	21.9978942871094
1805.58947753906	22.036937713623
1806.53540039063	21.9606399536133
1807.48071289063	21.8748188018799
1808.42565917969	21.9259090423584
1809.3701171875	21.8250484466553
1810.31396484375	21.7731285095215
1811.25744628906	21.7691326141357
1812.20043945313	21.685905456543
1813.14294433594	21.6506195068359
1814.08483886719	21.6497745513916
1815.0263671875	21.6089668273926
1815.96740722656	21.5025806427002
1816.90783691406	21.466588973999
1817.84790039063	21.4263458251953
1818.78747558594	21.3160266876221
1819.72644042969	21.2842102050781
1820.6650390625	21.1657428741455
1821.60314941406	21.1794261932373
1822.54064941406	21.0411682128906
1823.47778320313	20.9840316772461
1824.41430664063	20.9245319366455
1825.35034179688	20.8037090301514
1826.28601074219	20.8067283630371
1827.22106933594	20.7255039215088
1828.15563964844	20.6189670562744
1829.08984375	20.6147270202637
1830.0234375	20.5450782775879
1830.95654296875	20.5493316650391
1831.88916015625	20.3884525299072
1832.8212890625	20.3356952667236
1833.7529296875	20.3222560882568
1834.68408203125	20.2877597808838
1835.61474609375	20.2600555419922
1836.54479980469	20.2168025970459
1837.47448730469	20.1860885620117
1838.40356445313	20.266752243042
1839.33227539063	20.2198600769043
1840.26037597656	20.2198276519775
1841.18811035156	20.1586208343506
1842.115234375	20.1321411132813
1843.04187011719	20.1875553131104
1843.96801757813	20.1117935180664
1844.89367675781	20.2724533081055
1845.81872558594	20.2649974822998
1846.74340820313	20.1471462249756
1847.66760253906	20.154182434082
1848.59118652344	20.0509815216064
1849.51428222656	20.1524772644043
1850.43701171875	20.092622756958
1851.35913085938	20.0393676757813
1852.28076171875	19.945873260498
1853.20190429688	19.9766445159912
1854.12243652344	19.8783798217773
1855.04260253906	19.7860546112061
1855.96215820313	19.738655090332
1856.88122558594	19.6875858306885
1857.79992675781	19.6054210662842
1858.71801757813	19.5652294158936
1859.63549804688	19.5183696746826
1860.55261230469	19.4815731048584
1861.46923828125	19.3696575164795
1862.38525390625	19.3847389221191
1863.30078125	19.3523845672607
1864.2158203125	19.3071384429932
1865.13037109375	19.2738914489746
1866.04443359375	19.2105560302734
1866.95788574219	19.2479915618896
1867.87084960938	19.3417911529541
1868.78332519531	19.1852989196777
1869.6953125	19.2681732177734
1870.60681152344	19.28955078125
1871.51782226563	19.2063217163086
1872.42822265625	19.2961902618408
1873.33813476563	19.3393669128418
1874.24755859375	19.3452968597412
1875.15649414063	19.3053340911865
1876.06481933594	19.2806529998779
1876.97277832031	19.3105297088623
1877.88012695313	19.32985496521
1878.78698730469	19.2693557739258
1879.69323730469	19.3368320465088
1880.59912109375	19.2940120697021
1881.50439453125	19.2984733581543
1882.4091796875	19.1592483520508
1883.3134765625	19.1291007995605
1884.21716308594	19.0822906494141
1885.12048339844	18.984411239624
1886.02319335938	19.0476570129395
1886.92541503906	18.9395446777344
1887.82702636719	18.89479637146
1888.72814941406	18.8766651153564
1889.62878417969	18.8364315032959
1890.52893066406	18.8932514190674
1891.42858886719	18.7569847106934
1892.32763671875	18.676794052124
1893.22619628906	18.7134647369385
1894.12426757813	18.5915603637695
1895.02172851563	18.6113052368164
1895.91870117188	18.5411911010742
1896.81518554688	18.5283699035645
1897.71118164063	18.4382038116455
1898.60656738281	18.4307823181152
1899.50146484375	18.4596614837646
1900.39587402344	18.4374618530273
1901.28967285156	18.4098167419434
1902.18298339844	18.4376373291016
1903.07580566406	18.3638458251953
1903.96801757813	18.3646850585938
1904.85986328125	18.3914413452148
1905.7509765625	18.3964424133301
1906.64172363281	18.4633293151855
1907.53186035156	18.4598598480225
1908.42150878906	18.4598827362061
1909.31066894531	18.5580654144287
1910.19921875	18.4690990447998
1911.08728027344	18.5669193267822
1911.97473144531	18.5901393890381
1912.86181640625	18.5900001525879
1913.74816894531	18.4854412078857
1914.63415527344	18.5320491790771
1915.51953125	18.5804443359375
1916.40441894531	18.5715770721436
1917.28869628906	18.5158939361572
1918.17260742188	18.505256652832
1919.05578613281	18.406177520752
1919.93859863281	18.4774074554443
1920.82080078125	18.4093704223633
1921.70239257813	18.3187236785889
1922.58349609375	18.3207397460938
1923.46411132813	18.2729873657227
1924.34423828125	18.2589874267578
1925.22375488281	18.1589736938477
1926.10278320313	18.0984077453613
1926.98120117188	18.0940074920654
1927.85913085938	18.0300960540771
1928.73645019531	17.9650459289551
1929.61328125	17.9425888061523
1930.48962402344	17.9124279022217
1931.36535644531	17.8646583557129
1932.24060058594	17.8073997497559
1933.11535644531	17.8429737091064
1933.98950195313	17.7925071716309
1934.86303710938	17.8243618011475
1935.73608398438	17.8073444366455
1936.60864257813	17.7837066650391
1937.48059082031	17.7582931518555
1938.35205078125	17.7134647369385
1939.22302246094	17.7908000946045
1940.09338378906	17.8061962127686
1940.96313476563	17.816967010498
1941.83239746094	17.8454170227051
1942.701171875	17.8760929107666
1943.5693359375	17.9264545440674
1944.43701171875	17.9045906066895
1945.30407714844	17.9309101104736
1946.17065429688	18.038854598999
1947.03662109375	18.0435619354248
1947.90209960938	18.0515937805176
1948.76696777344	18.0399360656738
1949.63134765625	18.0510845184326
1950.4951171875	18.0287933349609
1951.3583984375	18.021556854248
1952.22106933594	18.0214138031006
1953.08325195313	18.0476570129395
1953.94482421875	17.9581356048584
1954.80590820313	17.9453353881836
1955.66650390625	17.9538402557373
1956.5263671875	17.927267074585
1957.38586425781	17.9444370269775
1958.24462890625	17.8903007507324
1959.10302734375	17.9265937805176
1959.96069335938	17.8174991607666
1960.81799316406	17.7859592437744
1961.67456054688	17.7750930786133
1962.53063964844	17.6714153289795
1963.38623046875	17.589038848877
1964.2412109375	17.603723526001
1965.09558105469	17.4816207885742
1965.94946289063	17.5363960266113
1966.80285644531	17.5165271759033
1967.65563964844	17.4333057403564
1968.5078125	17.5363216400146
1969.35949707031	17.4822940826416
1970.21057128906	17.4804801940918
1971.06103515625	17.4469432830811
1971.91101074219	17.4701442718506
1972.76049804688	17.478385925293
1973.60925292969	17.5396213531494
1974.45764160156	17.4964656829834
1975.30529785156	17.5711765289307
1976.15246582031	17.6000728607178
1976.99914550781	17.6988296508789
1977.84521484375	17.7275695800781
1978.69067382813	17.7915000915527
1979.53552246094	17.8046073913574
1980.3798828125	17.8775844573975
1981.22375488281	17.8371410369873
1982.06701660156	17.9097385406494
1982.90966796875	17.8955364227295
1983.75170898438	17.9500274658203
1984.59326171875	17.9553756713867
1985.43420410156	17.9211902618408
1986.27465820313	17.902494430542
1987.11450195313	17.8152179718018
1987.95373535156	17.8985786437988
1988.79248046875	17.9239559173584
1989.63061523438	17.8246784210205
1990.46813964844	17.7491989135742
1991.30517578125	17.8027095794678
1992.1416015625	17.7307758331299
1992.9775390625	17.7180690765381
1993.81274414063	17.6332187652588
1994.6474609375	17.6017532348633
1995.48168945313	17.4883766174316
1996.31518554688	17.5078525543213
1997.14819335938	17.5101795196533
1997.98071289063	17.4668941497803
1998.8125	17.416130065918
1999.64379882813	17.4448833465576
2000.47448730469	17.4236927032471
2001.3046875	17.5069713592529
2002.13427734375	17.3663444519043
2002.96325683594	17.4548778533936
2003.79162597656	17.5072498321533
2004.61950683594	17.5102920532227
2005.44677734375	17.5538959503174
2006.2734375	17.6263160705566
2007.09948730469	17.6443729400635
2007.92504882813	17.6898880004883
2008.75	17.7313575744629
2009.57434082031	17.7903308868408
2010.39819335938	17.7862396240234
2011.22131347656	17.8484592437744
2012.0439453125	17.8057613372803
2012.86608886719	17.9000854492188
2013.6875	17.8244113922119
2014.50842285156	17.8883438110352
2015.32873535156	17.8927021026611
2016.1484375	17.9462356567383
2016.96752929688	17.9560985565186
2017.7861328125	17.92063331604
2018.60412597656	18.0191268920898
2019.42150878906	17.972505569458
2020.23828125	18.0193347930908
2021.05444335938	17.9697151184082
2021.8701171875	17.9885139465332
2022.68518066406	17.8829231262207
2023.49963378906	17.9277458190918
2024.3134765625	17.9100036621094
2025.12683105469	17.9281368255615
2025.939453125	17.7988376617432
2026.75158691406	17.8791465759277
2027.56311035156	17.8087635040283
2028.3740234375	17.7172756195068
2029.18432617188	17.739725112915
2029.994140625	17.7796039581299
2030.80322265625	17.6857223510742
2031.61181640625	17.552806854248
2032.41979980469	17.6694717407227
2033.22717285156	17.6181106567383
2034.03393554688	17.5676345825195
2034.84008789063	17.5134429931641
2035.64575195313	17.4869995117188
2036.45080566406	17.4320640563965
2037.25512695313	17.3628444671631
2038.05895996094	17.4409046173096
2038.86218261719	17.2950668334961
2039.66479492188	17.3766193389893
2040.466796875	17.3786106109619
2041.26831054688	17.3651847839355
2042.06909179688	17.3556690216064
2042.86938476563	17.3244915008545
2043.6689453125	17.2601089477539
2044.46801757813	17.4137554168701
2045.26647949219	17.4231586456299
2046.06433105469	17.3995800018311
2046.86145019531	17.3983745574951
2047.65808105469	17.4703540802002
2048.4541015625	17.4423866271973
2049.24951171875	17.4938716888428
2050.04443359375	17.5234432220459
2050.83862304688	17.5516510009766
2051.63232421875	17.5923690795898
2052.42529296875	17.5935573577881
2053.2177734375	17.5500717163086
2054.00952148438	17.6024188995361
2054.80078125	17.6897850036621
2055.59130859375	17.6435165405273
2056.38134765625	17.6595668792725
2057.17065429688	17.6802673339844
2057.95947265625	17.6457748413086
2058.74755859375	17.5996589660645
2059.53515625	17.6649379730225
2060.32202148438	17.6403961181641
2061.1083984375	17.5589141845703
2061.89428710938	17.4539031982422
2062.67919921875	17.394380569458
2063.4638671875	17.4685516357422
2064.24780273438	17.4245853424072
2065.03100585938	17.4508800506592
2065.81372070313	17.2066287994385
2066.595703125	17.2510318756104
2067.37719726563	17.3054885864258
2068.15795898438	17.1909885406494
2068.93823242188	17.1102104187012
2069.7177734375	16.9911193847656
2070.49682617188	16.9841938018799
2071.27514648438	16.9107246398926
2072.05297851563	16.8556518554688
2072.830078125	16.8687610626221
2073.60668945313	16.7168769836426
2074.38256835938	16.7498149871826
2075.15795898438	16.6263065338135
2075.9326171875	16.6590137481689
2076.70654296875	16.6411762237549
2077.47998046875	16.6074085235596
2078.25268554688	16.5363731384277
2079.02490234375	16.5967407226563
2079.79663085938	16.5645637512207
2080.5673828125	16.537052154541
2081.337890625	16.5219535827637
2082.107421875	16.5758419036865
2082.87670898438	16.5328121185303
2083.64501953125	16.5364856719971
2084.41284179688	16.5239505767822
2085.18017578125	16.580982208252
2085.94677734375	16.5637588500977
2086.71264648438	16.6309642791748
2087.47802734375	16.601505279541
2088.24267578125	16.6231079101563
2089.0068359375	16.6777019500732
2089.77026367188	16.6475257873535
2090.53295898438	16.6307601928711
2091.29516601563	16.6927223205566
2092.056640625	16.6295051574707
2092.81762695313	16.5924263000488
2093.57788085938	16.5149555206299
2094.33764648438	16.512279510498
2095.0966796875	16.4477157592773
2095.85498046875	16.4308376312256
2096.61279296875	16.3709163665771
2097.36987304688	16.3443012237549
2098.12646484375	16.208366394043
2098.88232421875	16.1395435333252
2099.63745117188	16.1450042724609
2100.39208984375	16.0761032104492
2101.14624023438	15.9341773986816
2101.8994140625	15.8988018035889
2102.65209960938	15.7550363540649
2103.404296875	15.6927604675293
2104.15551757813	15.5542631149292
2104.90649414063	15.5692548751831
2105.65649414063	15.5350980758667
2106.40600585938	15.4569644927979
2107.15502929688	15.3742580413818
2107.90307617188	15.2805452346802
2108.65063476563	15.3159151077271
2109.39770507813	15.2566108703613
2110.14404296875	15.2239208221436
2110.8896484375	15.2109746932983
2111.63452148438	15.2906799316406
2112.37890625	15.2381906509399
2113.12280273438	15.1971006393433
2113.86572265625	15.3140926361084
2114.60815429688	15.2276744842529
2115.35009765625	15.2827186584473
2116.09106445313	15.3160762786865
2116.83154296875	15.2706394195557
2117.57153320313	15.28537940979
2118.31079101563	15.3147163391113
2119.04931640625	15.3297271728516
2119.787109375	15.2504949569702
2120.5244140625	15.2717123031616
2121.26098632813	15.2192049026489
2121.9970703125	15.1163692474365
2122.732421875	15.1121654510498
2123.46704101563	15.1163444519043
2124.20092773438	15.0461940765381
2124.93432617188	14.9963827133179
2125.6669921875	14.9890050888062
2126.39916992188	14.8419027328491
2127.13037109375	14.7965145111084
2127.86108398438	14.815239906311
2128.59130859375	14.783501625061
2129.32080078125	14.6276807785034
2130.04956054688	14.6379384994507
2130.77758789063	14.5228414535522
2131.50512695313	14.4820337295532
2132.23193359375	14.3882160186768
2132.9580078125	14.3451595306396
2133.68334960938	14.2483263015747
2134.408203125	14.2608709335327
2135.13232421875	14.1598262786865
2135.85595703125	14.0114116668701
2136.57885742188	14.0007066726685
2137.30102539063	13.9899883270264
2138.0224609375	13.9101800918579
2138.74340820313	13.8300657272339
2139.46337890625	13.8185415267944
2140.18310546875	13.7122135162354
2140.90185546875	13.610876083374
2141.6201171875	13.6360445022583
2142.33764648438	13.6234588623047
2143.05444335938	13.6360530853271
2143.77075195313	13.5810518264771
2144.48608398438	13.6149711608887
2145.201171875	13.5436668395996
2145.91528320313	13.5547971725464
2146.62890625	13.5421457290649
2147.34155273438	13.5224447250366
2148.05395507813	13.5036964416504
2148.76538085938	13.5250253677368
2149.47631835938	13.4209451675415
2150.18627929688	13.5059728622437
2150.89599609375	13.4942426681519
2151.60473632813	13.4250707626343
2152.31298828125	13.4415369033813
2153.02026367188	13.5028314590454
2153.72729492188	13.4245662689209
2154.43334960938	13.3708486557007
2155.138671875	13.3500127792358
2155.84350585938	13.3372097015381
2156.54760742188	13.3080434799194
2157.25122070313	13.2593240737915
2157.95385742188	13.2496423721313
2158.65600585938	13.2301759719849
2159.357421875	13.2312259674072
2160.05810546875	13.1784868240356
2160.75805664063	13.170955657959
2161.45751953125	13.0924501419067
2162.15600585938	13.0129051208496
2162.85400390625	12.9763975143433
2163.55151367188	12.925407409668
2164.248046875	12.8817253112793
2164.94409179688	12.8385009765625
2165.63916015625	12.8671092987061
2166.33374023438	12.741886138916
2167.02783203125	12.6808767318726
2167.72094726563	12.6320962905884
2168.41357421875	12.536111831665
2169.10522460938	12.5194272994995
2169.79638671875	12.45823097229
2170.48706054688	12.3632898330688
2171.1767578125	12.2500629425049
2171.86572265625	12.1426515579224
2172.55419921875	12.1358728408813
2173.24194335938	12.0152730941772
2173.92895507813	11.9507694244385
2174.615234375	11.893853187561
2175.30078125	11.8541603088379
2175.98583984375	11.8048057556152
2176.67016601563	11.7455396652222
2177.35375976563	11.7114152908325
2178.03662109375	11.666392326355
2178.71875	11.6238021850586
2179.40014648438	11.6061525344849
2180.08081054688	11.631763458252
2180.76098632813	11.6653175354004
2181.4404296875	11.6553239822388
2182.119140625	11.6052150726318
2182.79711914063	11.6145153045654
2183.47436523438	11.5960655212402
2184.15087890625	11.6304054260254
2184.82690429688	11.6124401092529
2185.501953125	11.5969400405884
2186.17651367188	11.5881271362305
2186.85034179688	11.577073097229
2187.5234375	11.5322237014771
2188.19580078125	11.4987745285034
2188.86743164063	11.558762550354
2189.53833007813	11.5006694793701
2190.20874023438	11.4853239059448
2190.87817382813	11.4211778640747
2191.54711914063	11.4172382354736
2192.21533203125	11.391619682312
2192.8828125	11.3203792572021
2193.54956054688	11.233377456665
2194.21557617188	11.1754808425903
2194.880859375	11.1841506958008
2195.54541015625	11.0787658691406
2196.20947265625	10.9905204772949
2196.87255859375	10.8994588851929
2197.53515625	10.8358125686646
2198.19677734375	10.8013620376587
2198.85791015625	10.6976089477539
2199.51831054688	10.6335468292236
2200.17797851563	10.5651836395264
2200.8369140625	10.4955101013184
2201.4951171875	10.418514251709
2202.15258789063	10.3574934005737
2202.80932617188	10.3139696121216
2203.46533203125	10.2428283691406
2204.12060546875	10.1585779190063
2204.775390625	10.1457948684692
2205.42919921875	10.1076345443726
2206.08251953125	10.0656766891479
2206.73486328125	10.1166553497314
2207.38671875	10.0294198989868
2208.03759765625	10.0009546279907
2208.68798828125	10.0368719100952
2209.33764648438	10.0335540771484
2209.98657226563	9.96753787994385
2210.63452148438	10.0180864334106
2211.28198242188	10.05002784729
2211.9287109375	9.98368263244629
2212.57470703125	10.0262250900269
2213.21997070313	10.0027008056641
2213.86450195313	10.0041408538818
2214.50830078125	10.0500144958496
2215.1513671875	9.99515151977539
2215.79370117188	9.96449565887451
2216.43530273438	9.89943695068359
2217.076171875	9.88920021057129
2217.71630859375	9.89665794372559
2218.35571289063	9.78416728973389
2218.99462890625	9.76373767852783
2219.63256835938	9.70732879638672
2220.26977539063	9.66353702545166
2220.90625	9.58448028564453
2221.5419921875	9.55252265930176
2222.17700195313	9.48704814910889
2222.81127929688	9.42609405517578
2223.44482421875	9.36712074279785
2224.07763671875	9.32968139648438
2224.70971679688	9.29501056671143
2225.34106445313	9.15507793426514
2225.9716796875	9.1091194152832
2226.6015625	9.07024192810059
2227.23071289063	9.02852916717529
2227.85913085938	8.95776557922363
2228.48681640625	8.90680599212646
2229.11376953125	8.83134746551514
2229.73999023438	8.78947162628174
2230.36547851563	8.73710441589355
2230.990234375	8.72984600067139
2231.61401367188	8.69399929046631
2232.2373046875	8.61548900604248
2232.85986328125	8.55887699127197
2233.4814453125	8.51907825469971
2234.1025390625	8.51196479797363
2234.72265625	8.52657794952393
2235.34228515625	8.44706916809082
2235.9609375	8.49748992919922
2236.57885742188	8.37847995758057
2237.1962890625	8.42506694793701
2237.81274414063	8.3725414276123
2238.42846679688	8.36713123321533
2239.04345703125	8.33248615264893
2239.65771484375	8.35193347930908
2240.27124023438	8.39166450500488
2240.88403320313	8.37700080871582
2241.49584960938	8.35462284088135
2242.10717773438	8.29651641845703
2242.71752929688	8.35889911651611
2243.32739257813	8.34907913208008
2243.93627929688	8.36831569671631
2244.54443359375	8.35925769805908
2245.15209960938	8.29974174499512
2245.7587890625	8.24223613739014
2246.36474609375	8.27304458618164
2246.9697265625	8.15465450286865
2247.57421875	8.14626121520996
2248.17797851563	8.15514087677002
2248.78076171875	8.13976573944092
2249.38305664063	8.09056949615479
2249.984375	8.08909702301025
2250.5849609375	8.03312015533447
2251.18481445313	7.96959924697876
2251.78393554688	7.95721817016602
2252.38232421875	7.95051240921021
2252.97973632813	7.85298776626587
2253.57666015625	7.8177604675293
2254.17260742188	7.83325386047363
2254.76782226563	7.80394411087036
2255.3623046875	7.72926473617554
2255.9560546875	7.65607595443726
2256.54907226563	7.64066123962402
2257.14135742188	7.58839178085327
2257.73266601563	7.53971290588379
2258.32348632813	7.48606061935425
2258.91333007813	7.44405460357666
2259.50244140625	7.36225509643555
2260.09057617188	7.31366348266602
2260.67822265625	7.30767774581909
2261.26513671875	7.2535605430603
2261.85107421875	7.25171041488647
2262.43627929688	7.17773342132568
2263.02075195313	7.17741060256958
2263.6044921875	7.09787273406982
2264.18725585938	7.08682775497437
2264.76953125	7.05464649200439
2265.35083007813	7.05217742919922
2265.93139648438	7.01395320892334
2266.51123046875	7.01668691635132
2267.09033203125	6.9598708152771
2267.66845703125	6.95866012573242
2268.24584960938	6.94463920593262
2268.82250976563	6.94001483917236
2269.3984375	6.93434286117554
2269.9736328125	6.95692491531372
2270.5478515625	6.96433639526367
2271.12133789063	6.96075534820557
2271.69409179688	7.03235578536987
2272.26611328125	6.99577331542969
2272.83740234375	6.98668527603149
2273.40771484375	6.96473693847656
2273.97729492188	6.93279886245728
2274.54614257813	6.95175695419312
2275.11401367188	6.91689729690552
2275.68139648438	6.82789325714111
2276.24780273438	6.83762884140015
2276.8134765625	6.78059530258179
2277.37817382813	6.7356104850769
2277.9423828125	6.72584676742554
2278.50561523438	6.75002384185791
2279.06811523438	6.73630094528198
2279.62963867188	6.74758958816528
2280.19067382813	6.73885917663574
2280.75073242188	6.69980478286743
2281.31005859375	6.67917776107788
2281.86840820313	6.70390892028809
2282.42602539063	6.6890697479248
2282.98291015625	6.66999053955078
2283.5390625	6.59200048446655
2284.09448242188	6.56837224960327
2284.64892578125	6.56877899169922
2285.20263671875	6.54644250869751
2285.75537109375	6.47647380828857
2286.3076171875	6.43317699432373
2286.85888671875	6.42796421051025
2287.40942382813	6.4031457901001
2287.958984375	6.40135812759399
2288.5078125	6.36034059524536
2289.05590820313	6.31266355514526
2289.60302734375	6.27025127410889
2290.14965820313	6.25194835662842
2290.6953125	6.19142627716064
2291.23999023438	6.16776180267334
2291.78393554688	6.14541006088257
2292.3271484375	6.0619158744812
2292.86962890625	6.03631210327148
2293.4111328125	6.01201391220093
2293.95190429688	5.9911527633667
2294.49194335938	6.00913143157959
2295.03100585938	5.90172243118286
2295.5693359375	5.92420196533203
2296.10693359375	5.87822341918945
2296.6435546875	5.8481969833374
2297.17944335938	5.86987972259521
2297.71459960938	5.85129499435425
2298.24877929688	5.84763765335083
2298.7822265625	5.81727743148804
2299.31469726563	5.83122491836548
2299.8466796875	5.81526231765747
2300.37744140625	5.83108329772949
2300.90771484375	5.78997087478638
2301.43701171875	5.80632734298706
2301.96557617188	5.80262660980225
2302.4931640625	5.83103942871094
2303.02001953125	5.80431318283081
2303.54614257813	5.81399488449097
2304.0712890625	5.81403350830078
2304.595703125	5.81246185302734
2305.119140625	5.8221492767334
2305.64184570313	5.81655120849609
2306.16381835938	5.82811832427979
2306.68481445313	5.79056596755981
2307.205078125	5.76722049713135
2307.72436523438	5.75594139099121
2308.24291992188	5.78630876541138
2308.7607421875	5.77636623382568
2309.27758789063	5.75673532485962
2309.79370117188	5.76452827453613
2310.30883789063	5.72199201583862
2310.8232421875	5.73273611068726
2311.3369140625	5.74106073379517
2311.849609375	5.69738578796387
2312.361328125	5.69060182571411
2312.87255859375	5.69999122619629
2313.38256835938	5.69967460632324
2313.89208984375	5.58844423294067
2314.40063476563	5.5964503288269
2314.908203125	5.56772994995117
2315.4150390625	5.54817485809326
2315.92114257813	5.48671102523804
2316.42626953125	5.45250558853149
2316.9306640625	5.47290277481079
2317.43408203125	5.3942928314209
2317.93676757813	5.37435150146484
2318.4384765625	5.36224603652954
2318.939453125	5.29785585403442
2319.439453125	5.30386304855347
2319.93872070313	5.25023889541626
2320.43701171875	5.24863481521606
2320.9345703125	5.21990251541138
2321.43139648438	5.15994262695313
2321.92724609375	5.18164300918579
2322.42211914063	5.12867975234985
2322.91625976563	5.09143352508545
2323.40966796875	5.06638145446777
2323.90209960938	5.05517578125
2324.3935546875	5.08692836761475
2324.88427734375	5.0311017036438
2325.37426757813	5.00652837753296
2325.86303710938	5.06578493118286
2326.35131835938	5.0077052116394
2326.83862304688	5.00706338882446
2327.32495117188	5.03012943267822
2327.810546875	5.03112697601318
2328.29541015625	5.00866889953613
2328.77905273438	5.03857326507568
2329.26220703125	5.06031179428101
2329.74438476563	5.03455591201782
2330.2255859375	5.04045915603638
2330.7060546875	5.03789758682251
2331.185546875	5.0741400718689
2331.6640625	5.03521776199341
2332.14184570313	5.03565216064453
2332.61889648438	5.02842330932617
2333.09497070313	5.02200603485107
2333.57006835938	5.00764274597168
2334.04443359375	5.00066184997559
2334.51782226563	5.00161790847778
2334.99047851563	4.96749067306519
2335.46215820313	4.93580198287964
2335.93310546875	4.93618202209473
2336.40307617188	4.92283868789673
2336.8720703125	4.93610858917236
2337.34033203125	4.88238716125488
2337.8076171875	4.89976978302002
2338.27416992188	4.81357002258301
2338.73974609375	4.81114196777344
2339.20458984375	4.77818918228149
2339.66845703125	4.75236320495605
2340.13134765625	4.74577617645264
2340.59350585938	4.71881341934204
2341.0546875	4.7033953666687
2341.51489257813	4.66372346878052
2341.97436523438	4.62429571151733
2342.43286132813	4.56085729598999
2342.890625	4.600501537323
2343.34741210938	4.56817483901978
2343.80322265625	4.53720569610596
2344.25830078125	4.52553272247314
2344.71240234375	4.50887775421143
2345.16577148438	4.51016616821289
2345.61791992188	4.53466176986694
2346.06958007813	4.57188558578491
2346.52001953125	4.60249996185303
2346.9697265625	4.66991901397705
2347.41845703125	4.75481462478638
2347.86645507813	4.81983757019043
2348.3134765625	4.97267532348633
2348.75952148438	5.04252052307129
2349.20483398438	5.10271453857422
2349.64916992188	5.23223781585693
2350.09252929688	5.34049844741821
2350.53515625	5.39169359207153
2350.97680664063	5.47399759292603
2351.41748046875	5.49612188339233
2351.857421875	5.5299220085144
2352.29638671875	5.58873844146729
2352.734375	5.56562852859497
2353.17138671875	5.54833650588989
2353.60766601563	5.52435541152954
2354.04296875	5.48951244354248
2354.4775390625	5.38759136199951
2354.91088867188	5.31788301467896
2355.34350585938	5.21304368972778
2355.775390625	5.16076755523682
2356.2060546875	5.01039171218872
2356.63598632813	4.89836740493774
2357.06494140625	4.81024122238159
2357.4931640625	4.68384981155396
2357.92041015625	4.59558582305908
2358.3466796875	4.4963812828064
2358.77197265625	4.43032217025757
2359.1962890625	4.35081624984741
2359.61987304688	4.26287317276001
2360.04248046875	4.15167808532715
2360.46411132813	4.10832834243774
2360.88500976563	4.10940456390381
2361.30493164063	4.03440189361572
2361.72387695313	4.01418590545654
