# Supplementary material for: Optics miniaturization strategy for demanding Raman spectroscopy applications
Source: Nat Commun. 2024 Apr 8;15:3049. doi: 10.1038/s41467-024-47044-7 (PMC11001912; doi:10.1038/s41467-024-47044-7)
Supplement: Supplementary file 6 — Source Data [file 41467_2024_47044_MOESM6_ESM.zip › Source Data/NCOMMS-23-34016B s3/S3 pHCA, Glucose, Salts/calibraiton/Glucose standards 23.08.17/Glucose_0_5per_3.csv]

347.42919921875	78.990348815918
348.892913818359	79.2185821533203
350.356079101563	79.6213455200195
351.818634033203	79.8188171386719
353.280670166016	80.1552047729492
354.742095947266	80.5274887084961
356.202972412109	80.6836166381836
357.663299560547	81.0399551391602
359.123046875	81.1137924194336
360.582244873047	81.312629699707
362.040863037109	81.5391693115234
363.498931884766	81.5210037231445
364.956451416016	81.3997650146484
366.413391113281	81.828125
367.869750976563	81.9987487792969
369.325592041016	82.1121520996094
370.780853271484	81.6923675537109
372.235565185547	82.0503311157227
373.689727783203	82.1290130615234
375.143310546875	82.2151184082031
376.596343994141	82.3417816162109
378.048828125	82.4212265014648
379.500762939453	82.4441223144531
380.9521484375	82.6604843139648
382.402954101563	82.6915664672852
383.853240966797	82.8998870849609
385.302947998047	82.8564987182617
386.752136230469	83.1737747192383
388.200744628906	83.213623046875
389.648803710938	83.4990615844727
391.096343994141	83.4615325927734
392.543304443359	83.8920669555664
393.989715576172	84.1668701171875
395.435607910156	84.4885635375977
396.880920410156	84.891471862793
398.325714111328	84.9861373901367
399.769927978516	85.3118057250977
401.213623046875	85.7211456298828
402.656768798828	85.9734954833984
404.099395751953	86.2919921875
405.541442871094	86.4679489135742
406.982971191406	86.6144866943359
408.423950195313	86.7343444824219
409.864379882813	87.1404800415039
411.304290771484	87.2293472290039
412.743621826172	87.3499526977539
414.182434082031	87.7378463745117
415.620727539063	88.0146179199219
417.058471679688	88.1341857910156
418.495666503906	88.423713684082
419.932342529297	88.6200714111328
421.368469238281	88.7602005004883
422.804077148438	89.0404968261719
424.239135742188	88.7985534667969
425.673645019531	88.7119979858398
427.107635498047	88.5895080566406
428.541107177734	88.4180908203125
429.974029541016	88.2721939086914
431.406433105469	87.9337539672852
432.838287353516	87.7904815673828
434.269622802734	87.5584716796875
435.700408935547	87.4729995727539
437.130706787109	87.4497222900391
438.560455322266	87.3767395019531
439.989654541016	87.3585662841797
441.418334960938	87.4821548461914
442.846496582031	87.2983932495117
444.274139404297	87.5412216186523
445.701263427734	87.4215621948242
447.127838134766	87.1573333740234
448.553894042969	87.1008529663086
449.979431152344	87.0137405395508
451.404449462891	86.851188659668
452.828918457031	86.5922317504883
454.252899169922	86.4169616699219
455.676330566406	86.1092376708984
457.099273681641	85.959114074707
458.521667480469	85.6781005859375
459.943542480469	85.7641067504883
461.364929199219	85.492317199707
462.785766601563	85.2787704467773
464.206085205078	85.2659606933594
465.625885009766	84.8848037719727
467.045196533203	85.0228958129883
468.463958740234	84.5774993896484
469.882202148438	84.6460494995117
471.299957275391	84.6772003173828
472.717193603516	84.6465377807617
474.133911132813	84.5180435180664
475.550109863281	84.5319900512695
476.965789794922	84.5942077636719
478.380950927734	84.870491027832
479.795623779297	84.706657409668
481.209777832031	84.8473358154297
482.623413085938	84.9883651733398
484.036529541016	85.135612487793
485.449157714844	85.2723846435547
486.861267089844	85.5359802246094
488.272857666016	85.5919952392578
489.683959960938	85.8433532714844
491.094543457031	85.8635635375977
492.504608154297	86.0868225097656
493.914184570313	86.3870849609375
495.3232421875	86.2644882202148
496.731811523438	86.2630462646484
498.139862060547	86.3229675292969
499.547393798828	86.140869140625
500.954467773438	85.957275390625
502.360992431641	85.7785720825195
503.767028808594	85.6426696777344
505.172576904297	85.6220550537109
506.577606201172	85.4746170043945
507.982147216797	85.5513305664063
509.386169433594	85.2892990112305
510.789703369141	85.4373779296875
512.192749023438	85.3774490356445
513.595275878906	85.2968673706055
514.997314453125	85.229850769043
516.398803710938	85.3835678100586
517.799865722656	85.0278854370117
519.200378417969	84.9992218017578
520.600463867188	84.6040573120117
522	84.3389892578125
523.399047851563	83.9088439941406
524.797607421875	83.4382019042969
526.195678710938	82.9077835083008
527.59326171875	82.673942565918
528.990295410156	82.134635925293
530.386901855469	81.5566253662109
531.782958984375	81.549674987793
533.178588867188	81.2741928100586
534.573669433594	80.8910369873047
535.968322753906	80.7181930541992
537.362426757813	80.4712677001953
538.756042480469	80.4905395507813
540.149230957031	80.3469543457031
541.541870117188	80.0415191650391
542.934020996094	80.0001068115234
544.32568359375	79.7047958374023
545.716918945313	79.5179824829102
547.107604980469	79.1674499511719
548.497802734375	79.1223220825195
549.887573242188	78.8772125244141
551.276794433594	78.4352493286133
552.66552734375	78.3541870117188
554.053833007813	78.3421859741211
555.441650390625	78.4107971191406
556.828918457031	78.1063613891602
558.215759277344	77.9064636230469
559.602111816406	77.9421920776367
560.987976074219	77.9335861206055
562.373352050781	77.8166809082031
563.758239746094	77.7375793457031
565.142639160156	77.6681671142578
566.526611328125	77.6488647460938
567.910034179688	77.6669616699219
569.293029785156	77.4186248779297
570.675537109375	77.3650970458984
572.057556152344	77.2630615234375
573.439086914063	77.1096343994141
574.820129394531	77.1511688232422
576.200744628906	77.0680923461914
577.580871582031	77.050537109375
578.96044921875	76.9952392578125
580.339660644531	76.8577651977539
581.718322753906	76.9910278320313
583.096557617188	76.8526458740234
584.474243164063	77.03173828125
585.851501464844	76.7780914306641
587.228332519531	76.9019622802734
588.604614257813	76.9055328369141
589.98046875	76.7197570800781
591.355834960938	76.7553253173828
592.730712890625	76.6340789794922
594.105163574219	76.7320175170898
595.479125976563	76.5825500488281
596.852600097656	76.5214157104492
598.225646972656	76.4883880615234
599.598205566406	76.3474960327148
600.970275878906	76.3018264770508
602.341857910156	76.1261901855469
603.713012695313	76.0665435791016
605.083679199219	75.8605728149414
606.453918457031	75.8367691040039
607.823608398438	75.7423934936523
609.192932128906	75.5732803344727
610.561706542969	75.3528747558594
611.930053710938	75.2318954467773
613.297912597656	75.0598373413086
614.665344238281	74.992561340332
616.032287597656	74.9543304443359
617.398803710938	74.8805618286133
618.764831542969	74.6004409790039
620.13037109375	74.5855560302734
621.495483398438	74.2811279296875
622.860107421875	74.2974166870117
624.224304199219	74.1160354614258
625.588012695313	74.0647506713867
626.951232910156	73.9120635986328
628.314025878906	73.7090911865234
629.676391601563	73.6901473999023
631.038269042969	73.4782409667969
632.399658203125	73.3176345825195
633.760620117188	73.2926406860352
635.12109375	73.2073669433594
636.481140136719	73.0802764892578
637.840759277344	72.8911972045898
639.199890136719	72.7897033691406
640.558532714844	72.6752090454102
641.916748046875	72.5549621582031
643.274536132813	72.4057769775391
644.6318359375	72.3166885375977
645.988647460938	72.1642990112305
647.345031738281	72.0979309082031
648.700988769531	72.0446166992188
650.056457519531	71.8825531005859
651.411499023438	71.7068939208984
652.76611328125	71.5947647094727
654.120239257813	71.3773727416992
655.473876953125	71.3134613037109
656.827087402344	71.2491989135742
658.179870605469	71.1853561401367
659.5322265625	71.1029205322266
660.884094238281	70.9693222045898
662.235473632813	70.9605865478516
663.586486816406	70.6341247558594
664.93701171875	70.5986022949219
666.287048339844	70.7136077880859
667.636657714844	70.6689147949219
668.98583984375	70.5360565185547
670.334594726563	70.5155715942383
671.682861328125	70.5029602050781
673.030700683594	70.413688659668
674.378051757813	70.4235458374023
675.725036621094	70.4842147827148
677.071533203125	70.3193130493164
678.417541503906	70.3386154174805
679.76318359375	70.3657836914063
681.108337402344	70.2034606933594
682.453002929688	70.4195709228516
683.797302246094	70.3255233764648
685.14111328125	70.2163467407227
686.484497070313	70.2960891723633
687.827453613281	70.3043899536133
689.169921875	70.3295516967773
690.512023925781	70.3612670898438
691.853637695313	70.4180603027344
693.194763183594	70.395378112793
694.535522460938	70.3652801513672
695.875793457031	70.3876571655273
697.215637207031	70.342643737793
698.555053710938	70.3076019287109
699.89404296875	70.4426040649414
701.232543945313	70.596565246582
702.570617675781	70.4465255737305
703.908325195313	70.4381713867188
705.245483398438	70.4905090332031
706.582275390625	70.5746383666992
707.918640136719	70.6488189697266
709.254516601563	70.5850372314453
710.589965820313	70.6012573242188
711.924987792969	70.5713729858398
713.259582519531	70.5776748657227
714.59375	70.5633316040039
715.927490234375	70.5363845825195
717.2607421875	70.5943984985352
718.593627929688	70.4486770629883
719.926025390625	70.4047698974609
721.257995605469	70.3943405151367
722.589538574219	70.3866271972656
723.920654296875	70.2218933105469
725.251342773438	70.3890228271484
726.581604003906	70.1256484985352
727.911437988281	70.2976150512695
729.240783691406	70.1501770019531
730.569763183594	70.2816009521484
731.898254394531	70.1560287475586
733.226379394531	70.1184463500977
734.554016113281	69.9349975585938
735.881225585938	69.7961273193359
737.208068847656	69.9765701293945
738.534423828125	69.825309753418
739.8603515625	69.7167282104492
741.185852050781	69.6211624145508
742.510925292969	69.6483459472656
743.835571289063	69.5484390258789
745.159790039063	69.4477920532227
746.483581542969	69.5335159301758
747.806945800781	69.2664566040039
749.1298828125	69.2455673217773
750.452453613281	69.1324234008789
751.774536132813	69.1396636962891
753.09619140625	68.890510559082
754.417419433594	68.8746948242188
755.738220214844	68.750358581543
757.05859375	68.6784133911133
758.378540039063	68.7138671875
759.698059082031	68.6029891967773
761.017211914063	68.381721496582
762.335876464844	68.5039520263672
763.654113769531	68.1381378173828
764.971984863281	68.2017669677734
766.289367675781	68.2201232910156
767.606384277344	68.136344909668
768.922973632813	68.0258331298828
770.239074707031	67.8175811767578
771.554809570313	67.8213272094727
772.8701171875	67.8231887817383
774.184997558594	67.5225982666016
775.499450683594	67.5323181152344
776.8134765625	67.5405426025391
778.127136230469	67.3362731933594
779.440307617188	67.3124694824219
780.753112792969	67.1561813354492
782.0654296875	66.9168701171875
783.377380371094	66.8784332275391
784.688903808594	66.7842712402344
786	66.6918487548828
787.310668945313	66.6372528076172
788.620971679688	66.4517440795898
789.930786132813	66.4134063720703
791.240234375	66.2540969848633
792.549255371094	66.2016906738281
793.857788085938	66.0933837890625
795.166015625	65.9755630493164
796.473754882813	65.9123458862305
797.781066894531	65.7718658447266
799.088012695313	65.7224349975586
800.39453125	65.632194519043
801.700622558594	65.5436859130859
803.006286621094	65.4420394897461
804.311584472656	65.3560638427734
805.616394042969	65.220703125
806.920837402344	65.0992965698242
808.224853515625	65.0334167480469
809.528503417969	64.9696655273438
810.831665039063	64.8507995605469
812.134460449219	64.7695388793945
813.436828613281	64.6825866699219
814.73876953125	64.6805191040039
816.040344238281	64.5796890258789
817.341430664063	64.4248962402344
818.642150878906	64.4820251464844
819.942504882813	64.2378387451172
821.242370605469	64.1416625976563
822.541870117188	64.1572723388672
823.840942382813	64.0308303833008
825.139587402344	64.035041809082
826.437866210938	63.8790740966797
827.735656738281	63.7378349304199
829.033081054688	63.7068252563477
830.330139160156	63.7869987487793
831.626770019531	63.6252136230469
832.922973632813	63.5143775939941
834.21875	63.5724792480469
835.514099121094	63.5032386779785
836.80908203125	63.5207710266113
838.103637695313	63.3631057739258
839.397827148438	63.5093574523926
840.691589355469	63.4447708129883
841.984924316406	63.4825782775879
843.27783203125	63.206428527832
844.570373535156	63.257999420166
845.862487792969	63.1666259765625
847.154235839844	63.0175132751465
848.445556640625	63.0150032043457
849.736450195313	62.6606559753418
851.026916503906	62.5733757019043
852.317016601563	62.5268936157227
853.606689453125	62.240306854248
854.89599609375	62.1736755371094
856.184875488281	61.8467254638672
857.473327636719	61.7092475891113
858.761413574219	61.5708503723145
860.049072265625	61.5235404968262
861.336303710938	61.2571144104004
862.623168945313	61.2134857177734
863.909606933594	60.9757041931152
865.195678710938	60.8455924987793
866.481323242188	60.7340087890625
867.766540527344	60.3236656188965
869.051391601563	60.2231674194336
870.335815429688	60.042667388916
871.619873046875	59.5966033935547
872.903503417969	59.4378776550293
874.186706542969	59.2986030578613
875.469543457031	58.8686332702637
876.752014160156	58.7196846008301
878.033996582031	58.5913505554199
879.315612792969	58.447208404541
880.596862792969	58.1920509338379
881.877685546875	58.0727195739746
883.158081054688	57.8214073181152
884.438110351563	57.6407928466797
885.7177734375	57.4192352294922
886.996948242188	57.3664741516113
888.275817871094	57.196216583252
889.55419921875	57.0893936157227
890.832275390625	57.050609588623
892.10986328125	56.9337348937988
893.387084960938	56.9191513061523
894.663940429688	56.7705154418945
895.940368652344	56.6220779418945
897.216369628906	56.4580459594727
898.492004394531	56.2605171203613
899.767272949219	56.144718170166
901.042114257813	55.8205757141113
902.316528320313	55.6213912963867
903.590576171875	55.4189949035645
904.8642578125	55.1103439331055
906.137512207031	54.9293174743652
907.410339355469	54.6060600280762
908.682800292969	54.4144058227539
909.954833984375	54.3825492858887
911.226501464844	54.1081047058105
912.497802734375	53.9601249694824
913.768676757813	53.7508392333984
915.039123535156	53.7352447509766
916.309204101563	53.4618339538574
917.578918457031	53.3074531555176
918.848205566406	53.1193885803223
920.117126464844	52.7574768066406
921.385620117188	52.5673522949219
922.653747558594	52.4259910583496
923.921447753906	52.0155944824219
925.188781738281	51.748592376709
926.455688476563	51.4050712585449
927.722229003906	51.2243728637695
928.988342285156	50.9418182373047
930.254089355469	50.6402473449707
931.519470214844	50.4980583190918
932.784423828125	50.3101921081543
934.049011230469	49.9167022705078
935.313171386719	49.8720588684082
936.576965332031	49.6979560852051
937.84033203125	49.4983406066895
939.103332519531	49.3789138793945
940.365966796875	49.2684478759766
941.628173828125	49.1620025634766
942.890014648438	49.0643272399902
944.151428222656	48.8352890014648
945.412475585938	48.7610626220703
946.673095703125	48.7268295288086
947.933349609375	48.6581497192383
949.193237304688	48.5232353210449
950.452697753906	48.5233268737793
951.711791992188	48.3931999206543
952.970520019531	48.2170028686523
954.228820800781	48.3096580505371
955.486755371094	48.1565399169922
956.744262695313	48.0898666381836
958.001403808594	48.0919418334961
959.258117675781	48.0597648620605
960.514526367188	48.0293006896973
961.770446777344	48.0024909973145
963.026062011719	47.9122772216797
964.28125	47.7851409912109
965.536010742188	47.7389488220215
966.790466308594	47.7283630371094
968.044494628906	47.6178283691406
969.298095703125	47.4981880187988
970.551391601563	47.553524017334
971.80419921875	47.3946723937988
973.056701660156	47.3855018615723
974.308776855469	47.3763275146484
975.560485839844	47.3911666870117
976.811767578125	47.3094825744629
978.062683105469	47.2912254333496
979.313232421875	47.2773590087891
980.563415527344	47.250171661377
981.813171386719	47.184154510498
983.0625	47.1078758239746
984.3115234375	47.158805847168
985.560119628906	47.1259613037109
986.808349609375	47.0615272521973
988.05615234375	47.1301956176758
989.303588867188	47.0269470214844
990.550659179688	46.9922523498535
991.797302246094	47.091251373291
993.043579101563	47.1350326538086
994.289489746094	46.915885925293
995.535034179688	46.9665489196777
996.780151367188	46.9543991088867
998.02490234375	46.7984886169434
999.269226074219	46.9821243286133
1000.51318359375	46.8881301879883
1001.75677490234	46.8528022766113
1003	46.8254852294922
1004.24279785156	46.7823753356934
1005.48522949219	46.8832473754883
1006.72729492188	46.9595718383789
1007.96893310547	47.0282974243164
1009.21026611328	47.0557098388672
1010.45111083984	47.1819763183594
1011.69165039063	47.1642837524414
1012.93176269531	47.196117401123
1014.17150878906	47.3346252441406
1015.41088867188	47.3563957214355
1016.64984130859	47.3227653503418
1017.88842773438	47.2542953491211
1019.12664794922	47.3254432678223
1020.36450195313	47.2048072814941
1021.60192871094	47.1706619262695
1022.83898925781	47.2370834350586
1024.07568359375	46.940299987793
1025.31201171875	47.0642890930176
1026.5478515625	47.0172348022461
1027.78344726563	46.9599189758301
1029.0185546875	46.9548034667969
1030.25329589844	46.9224510192871
1031.48767089844	46.9813766479492
1032.7216796875	47.1460342407227
1033.95532226563	47.0434379577637
1035.18859863281	47.1452751159668
1036.42138671875	47.2522583007813
1037.65393066406	47.1548614501953
1038.88598632813	47.2748336791992
1040.11767578125	47.2332725524902
1041.34899902344	47.1532440185547
1042.57995605469	47.2608909606934
1043.810546875	47.2902526855469
1045.04077148438	47.2676010131836
1046.2705078125	47.3541564941406
1047.5	47.2610397338867
1048.72900390625	47.3422966003418
1049.95764160156	47.4492835998535
1051.18591308594	47.5320892333984
1052.41381835938	47.4830551147461
1053.64135742188	47.6245880126953
1054.86853027344	47.938232421875
1056.09521484375	47.9546089172363
1057.32165527344	48.1005935668945
1058.54760742188	48.3135070800781
1059.77331542969	48.3996849060059
1060.99853515625	48.4279556274414
1062.22338867188	48.4348945617676
1063.44787597656	48.3206253051758
1064.671875	48.3241577148438
1065.89562988281	48.3002662658691
1067.11901855469	47.9809265136719
1068.34191894531	47.8893814086914
1069.56457519531	47.8584594726563
1070.78674316406	47.5778350830078
1072.00854492188	47.5799102783203
1073.22998046875	47.4298782348633
1074.45104980469	47.333423614502
1075.67175292969	47.1687202453613
1076.89208984375	47.1151695251465
1078.11193847656	46.9487762451172
1079.33154296875	46.7425346374512
1080.55065917969	46.6489753723145
1081.76940917969	46.567626953125
1082.98791503906	46.1934051513672
1084.20593261719	46.0617256164551
1085.42358398438	45.9586639404297
1086.64086914063	45.922737121582
1087.85766601563	45.7024002075195
1089.07421875	45.668212890625
1090.29040527344	45.5600280761719
1091.50610351563	45.6357231140137
1092.72155761719	45.5308113098145
1093.9365234375	45.5437698364258
1095.15112304688	45.6244697570801
1096.36535644531	45.7267417907715
1097.57922363281	45.7895545959473
1098.79272460938	45.9918365478516
1100.005859375	45.916187286377
1101.21862792969	46.1457901000977
1102.43090820313	46.2945404052734
1103.64294433594	46.2612915039063
1104.8544921875	46.4879264831543
1106.06579589844	46.6069869995117
1107.27661132813	46.632942199707
1108.48706054688	46.8839073181152
1109.69714355469	46.9471168518066
1110.90686035156	47.1147346496582
1112.1162109375	47.2360076904297
1113.3251953125	47.3823127746582
1114.53369140625	47.6420097351074
1115.74194335938	47.6461753845215
1116.94982910156	47.914134979248
1118.1572265625	48.0655136108398
1119.3642578125	48.1947822570801
1120.57104492188	48.3051643371582
1121.77734375	48.5587539672852
1122.98327636719	48.5767936706543
1124.18884277344	48.624828338623
1125.39404296875	48.7089691162109
1126.59875488281	48.5769805908203
1127.80322265625	48.5811576843262
1129.00732421875	48.4759216308594
1130.2109375	48.1917610168457
1131.41430664063	48.0720176696777
1132.6171875	47.8707389831543
1133.81970214844	47.5682334899902
1135.02197265625	47.3298873901367
1136.22375488281	47.2286834716797
1137.42517089844	46.8138313293457
1138.62622070313	46.552547454834
1139.82690429688	46.2715759277344
1141.02709960938	45.9896354675293
1142.22705078125	45.8513488769531
1143.42663574219	45.7197647094727
1144.62573242188	45.682559967041
1145.82458496094	45.4959411621094
1147.02294921875	45.4979400634766
1148.22094726563	45.3466835021973
1149.41857910156	45.4515037536621
1150.61584472656	45.3277816772461
1151.81274414063	45.3196907043457
1153.00927734375	45.2099304199219
1154.20544433594	45.320369720459
1155.40124511719	45.1932373046875
1156.5966796875	45.2649154663086
1157.79162597656	45.1830940246582
1158.986328125	45.0758666992188
1160.18054199219	45.0785713195801
1161.37438964844	44.9168586730957
1162.56799316406	44.7425270080566
1163.76110839844	44.7276725769043
1164.95385742188	44.6554527282715
1166.14624023438	44.5488243103027
1167.33825683594	44.4431457519531
1168.52990722656	44.3738250732422
1169.72119140625	44.2199630737305
1170.91198730469	44.2080192565918
1172.1025390625	44.2087287902832
1173.29260253906	44.2004623413086
1174.482421875	44.0546455383301
1175.67175292969	44.0873374938965
1176.86071777344	44.1462707519531
1178.04943847656	44.1206321716309
1179.23767089844	44.1627502441406
1180.42553710938	44.1934127807617
1181.61303710938	44.1802711486816
1182.80017089844	44.1594772338867
1183.98681640625	44.258129119873
1185.17321777344	44.1774597167969
1186.35925292969	44.1270408630371
1187.54479980469	44.3584136962891
1188.73010253906	44.2077140808105
1189.91491699219	44.2901992797852
1191.09936523438	44.3731002807617
1192.28356933594	44.2850303649902
1193.46728515625	44.4104804992676
1194.65063476563	44.4555206298828
1195.83361816406	44.3634643554688
1197.01623535156	44.5349502563477
1198.19836425781	44.6352272033691
1199.38024902344	44.7362861633301
1200.56176757813	44.7984962463379
1201.74279785156	44.7817916870117
1202.92358398438	44.8813972473145
1204.10388183594	44.8536186218262
1205.28393554688	44.8791198730469
1206.46350097656	45.0242118835449
1207.64270019531	44.9801864624023
1208.82153320313	44.9917602539063
1210	45.0696487426758
1211.17810058594	45.0325813293457
1212.35583496094	45.0390243530273
1213.53308105469	45.0299530029297
1214.71008300781	44.9530296325684
1215.88671875	45.0226020812988
1217.06286621094	45.1470260620117
1218.23864746094	45.1527862548828
1219.41418457031	45.081672668457
1220.58923339844	45.0897636413574
1221.76391601563	45.0735168457031
1222.93823242188	45.132080078125
1224.11218261719	45.0924606323242
1225.28576660156	45.1437911987305
1226.458984375	45.2177658081055
1227.6318359375	45.1929626464844
1228.80419921875	45.1629943847656
1229.97631835938	45.184268951416
1231.14794921875	45.2397193908691
1232.31921386719	45.400936126709
1233.490234375	45.3090438842773
1234.66076660156	45.3647537231445
1235.83093261719	45.3068580627441
1237.00073242188	45.4200057983398
1238.17016601563	45.3087577819824
1239.33923339844	45.3240356445313
1240.5078125	45.3268508911133
1241.67614746094	45.2622833251953
1242.84411621094	45.2420845031738
1244.01159667969	45.1932754516602
1245.1787109375	45.2184257507324
1246.34558105469	45.2072868347168
1247.51196289063	45.1417999267578
1248.67797851563	45.0619125366211
1249.84362792969	45.1582145690918
1251.00891113281	45.1984329223633
1252.173828125	45.0726509094238
1253.33825683594	45.0335350036621
1254.50244140625	45.1773986816406
1255.66625976563	45.0308647155762
1256.82958984375	45.0467643737793
1257.99255371094	45.134765625
1259.1552734375	45.1641616821289
1260.31750488281	45.2076148986816
1261.47937011719	45.210319519043
1262.64086914063	45.0901641845703
1263.80200195313	45.1126976013184
1264.96276855469	45.0823669433594
1266.123046875	45.0595512390137
1267.28308105469	44.9421005249023
1268.44262695313	44.927375793457
1269.60192871094	44.9068946838379
1270.7607421875	44.7765579223633
1271.91918945313	44.6335144042969
1273.07727050781	44.5730209350586
1274.23498535156	44.5300407409668
1275.39233398438	44.263614654541
1276.54931640625	44.2835845947266
1277.70581054688	44.2623710632324
1278.86206054688	44.2346267700195
1280.01794433594	44.2020797729492
1281.17333984375	44.024356842041
1282.32836914063	43.9635009765625
1283.48303222656	43.9666023254395
1284.63732910156	43.9546852111816
1285.79125976563	43.8378067016602
1286.94482421875	43.828800201416
1288.09802246094	43.8612365722656
1289.25073242188	43.797737121582
1290.40319824219	43.8797264099121
1291.55517578125	43.679615020752
1292.70690917969	43.7647171020508
1293.85815429688	43.7502059936523
1295.00903320313	43.6985015869141
1296.15954589844	43.5720024108887
1297.30969238281	43.6350173950195
1298.45935058594	43.580638885498
1299.60876464844	43.5752410888672
1300.7578125	43.379711151123
1301.90637207031	43.604419708252
1303.05456542969	43.4748497009277
1304.20239257813	43.4830093383789
1305.34985351563	43.4950370788574
1306.49694824219	43.5319862365723
1307.64367675781	43.455867767334
1308.7900390625	43.5459098815918
1309.93591308594	43.5580215454102
1311.08154296875	43.4977531433105
1312.22668457031	43.5703086853027
1313.37145996094	43.5944404602051
1314.51599121094	43.7027702331543
1315.66003417969	43.8169288635254
1316.80358886719	43.7492027282715
1317.94689941406	43.8786849975586
1319.08984375	43.830883026123
1320.23229980469	43.9190826416016
1321.37451171875	43.8305549621582
1322.51623535156	43.8791885375977
1323.65759277344	43.7639961242676
1324.79858398438	43.7272567749023
1325.93920898438	43.8269691467285
1327.07934570313	43.8308486938477
1328.21923828125	43.8030471801758
1329.35864257813	43.737548828125
1330.49780273438	43.7248420715332
1331.63647460938	43.6887397766113
1332.77478027344	43.629638671875
1333.91271972656	43.5556526184082
1335.05029296875	43.6654281616211
1336.18737792969	43.5908813476563
1337.32421875	43.4604034423828
1338.46057128906	43.491886138916
1339.5966796875	43.4732666015625
1340.73229980469	43.4728469848633
1341.86755371094	43.4850311279297
1343.00231933594	43.502254486084
1344.13684082031	43.4744071960449
1345.27099609375	43.4535331726074
1346.40466308594	43.546516418457
1347.53796386719	43.6124267578125
1348.6708984375	43.5580978393555
1349.80346679688	43.5671157836914
1350.93566894531	43.5736351013184
1352.06750488281	43.6088371276855
1353.19885253906	43.6328239440918
1354.32995605469	43.6514091491699
1355.46057128906	43.5777626037598
1356.5908203125	43.6739082336426
1357.720703125	43.6103591918945
1358.85021972656	43.7003555297852
1359.97924804688	43.5796279907227
1361.10803222656	43.6208114624023
1362.236328125	43.6530914306641
1363.3642578125	43.6450614929199
1364.49182128906	43.6376152038574
1365.61901855469	43.5390014648438
1366.74584960938	43.4006195068359
1367.87231445313	43.5851058959961
1368.99829101563	43.5010566711426
1370.12390136719	43.3684883117676
1371.24914550781	43.446117401123
1372.3740234375	43.4709892272949
1373.49853515625	43.4343376159668
1374.62255859375	43.2584457397461
1375.74633789063	43.3068428039551
1376.86962890625	43.4125709533691
1377.99255371094	43.1890754699707
1379.11511230469	43.1238784790039
1380.2373046875	43.1467018127441
1381.35900878906	43.0230293273926
1382.48034667969	42.8892288208008
1383.60144042969	42.8547401428223
1384.72204589844	42.8686599731445
1385.84228515625	42.7348442077637
1386.96203613281	42.7170944213867
1388.08154296875	42.6075668334961
1389.20056152344	42.581844329834
1390.31921386719	42.535717010498
1391.4375	42.3318176269531
1392.55541992188	42.330623626709
1393.6728515625	42.2315635681152
1394.7900390625	42.085205078125
1395.90673828125	41.9244194030762
1397.02307128906	41.988639831543
1398.13903808594	41.8247261047363
1399.25463867188	41.8387413024902
1400.36975097656	41.8449859619141
1401.48449707031	41.7040138244629
1402.59899902344	41.7178649902344
1403.712890625	41.6731109619141
1404.82653808594	41.6891326904297
1405.93981933594	41.7712440490723
1407.05261230469	41.7189140319824
1408.1650390625	41.6638565063477
1409.27709960938	41.6922378540039
1410.38879394531	41.7654762268066
1411.5	41.5529098510742
1412.61096191406	41.5797729492188
1413.72143554688	41.5294151306152
1414.83154296875	41.6513061523438
1415.94116210938	41.5395317077637
1417.05053710938	41.4958343505859
1418.15942382813	41.3947715759277
1419.26794433594	41.4890518188477
1420.37609863281	41.3589096069336
1421.48388671875	41.4321594238281
1422.59118652344	41.1829109191895
1423.6982421875	41.283130645752
1424.80480957031	41.1498336791992
1425.91088867188	41.1133804321289
1427.01672363281	41.1671867370605
1428.1220703125	41.055549621582
1429.22717285156	40.9765205383301
1430.33166503906	41.088996887207
1431.43591308594	40.9914169311523
1432.53979492188	41.0087623596191
1433.64318847656	41.0370788574219
1434.74621582031	41.0216102600098
1435.84887695313	41.023567199707
1436.95104980469	41.0781478881836
1438.05297851563	41.0901107788086
1439.15441894531	41.0371475219727
1440.25549316406	41.0620613098145
1441.35620117188	41.0683975219727
1442.45642089844	40.9757194519043
1443.55627441406	40.9396095275879
1444.65576171875	40.9800453186035
1445.7548828125	40.8599433898926
1446.853515625	40.8931655883789
1447.95190429688	40.8141822814941
1449.0498046875	40.8754463195801
1450.14721679688	40.803337097168
1451.24438476563	40.7919464111328
1452.34106445313	40.7805709838867
1453.43737792969	40.9162063598633
1454.53332519531	41.0683670043945
1455.62890625	41.0700149536133
1456.72399902344	41.1734390258789
1457.81872558594	41.2977027893066
1458.9130859375	41.3302192687988
1460.00695800781	41.4094505310059
1461.10046386719	41.4302635192871
1462.19360351563	41.4094848632813
1463.28637695313	41.4305229187012
1464.37878417969	41.3720855712891
1465.470703125	41.2655448913574
1466.56225585938	41.2669830322266
1467.65344238281	41.1435394287109
1468.744140625	41.0187072753906
1469.83447265625	40.9629898071289
1470.92443847656	40.8958854675293
1472.01403808594	40.6527099609375
1473.10314941406	40.6504096984863
1474.19189453125	40.3232269287109
1475.2802734375	40.2656745910645
1476.3681640625	40.1369400024414
1477.45581054688	40.1296997070313
1478.54296875	40.0072250366211
1479.62963867188	39.8154945373535
1480.71606445313	39.9821624755859
1481.80200195313	39.8771629333496
1482.88757324219	39.8725128173828
1483.97265625	39.864143371582
1485.05737304688	39.9032135009766
1486.14172363281	39.8102149963379
1487.22570800781	39.9686546325684
1488.30932617188	39.920955657959
1489.39245605469	39.9662284851074
1490.47509765625	39.9689865112305
1491.55749511719	39.9827842712402
1492.63940429688	40.0438995361328
1493.72094726563	40.0551834106445
1494.80212402344	40.0144386291504
1495.8828125	40.0289115905762
1496.96313476563	39.890567779541
1498.04309082031	40.0239715576172
1499.12255859375	39.923885345459
1500.20166015625	39.9303207397461
1501.28039550781	39.9272918701172
1502.35864257813	39.8530464172363
1503.4365234375	39.9145736694336
1504.51403808594	39.9682540893555
1505.59118652344	40.0612487792969
1506.66784667969	39.9872245788574
1507.744140625	39.9840965270996
1508.81994628906	40.0596084594727
1509.89538574219	40.0818099975586
1510.97045898438	40.1303176879883
1512.04516601563	40.3425064086914
1513.11938476563	40.282772064209
1514.19323730469	40.3145751953125
1515.26672363281	40.5107269287109
1516.33972167969	40.5722732543945
1517.41235351563	40.6904258728027
1518.48449707031	40.7192153930664
1519.55639648438	40.7941360473633
1520.62768554688	40.934009552002
1521.69873046875	40.9254837036133
1522.76928710938	40.9134101867676
1523.83947753906	40.9981689453125
1524.90930175781	41.1388206481934
1525.97863769531	41.1723747253418
1527.04760742188	41.1851577758789
1528.11608886719	41.1882400512695
1529.18420410156	41.031623840332
1530.251953125	41.0721817016602
1531.31921386719	41.2005958557129
1532.38610839844	41.361385345459
1533.45263671875	41.3901710510254
1534.51867675781	41.4745140075684
1535.58435058594	41.4454307556152
1536.64965820313	41.6137771606445
1537.71447753906	41.8828163146973
1538.77893066406	41.8931274414063
1539.84301757813	41.9904136657715
1540.90661621094	42.2334899902344
1541.9697265625	42.3785705566406
1543.03259277344	42.4363174438477
1544.09497070313	42.6134986877441
1545.15686035156	42.7289581298828
1546.21850585938	42.9352989196777
1547.27966308594	43.0938262939453
1548.34033203125	43.1247901916504
1549.40063476563	43.3816604614258
1550.46057128906	43.4628372192383
1551.52001953125	43.6095085144043
1552.5791015625	43.7285842895508
1553.63781738281	43.8777694702148
1554.69604492188	43.9756736755371
1555.75378417969	43.9910278320313
1556.81127929688	44.0163536071777
1557.86828613281	44.144645690918
1558.9248046875	44.2108688354492
1559.98095703125	44.3775367736816
1561.03674316406	44.4721565246582
1562.09204101563	44.5819625854492
1563.14697265625	44.6537666320801
1564.20153808594	44.8892669677734
1565.25561523438	45.1801109313965
1566.30932617188	45.2754325866699
1567.36254882813	45.5792579650879
1568.41540527344	45.7276000976563
1569.4677734375	45.9641990661621
1570.51977539063	46.2735557556152
1571.57141113281	46.3956146240234
1572.62255859375	46.6782379150391
1573.67333984375	46.8429870605469
1574.7236328125	47.2111206054688
1575.77355957031	47.3864479064941
1576.82299804688	47.6062202453613
1577.8720703125	47.7913131713867
1578.92077636719	47.9555130004883
1579.96899414063	48.1393737792969
1581.01684570313	48.3431243896484
1582.06420898438	48.5633735656738
1583.11120605469	48.820930480957
1584.15771484375	48.8523216247559
1585.20385742188	49.1632843017578
1586.24951171875	49.3829383850098
1587.29479980469	49.535816192627
1588.33972167969	49.8137168884277
1589.38415527344	49.8740577697754
1590.42810058594	50.2751426696777
1591.47180175781	50.5095291137695
1592.51489257813	51.0578079223633
1593.55773925781	51.3698387145996
1594.59997558594	51.5502967834473
1595.64196777344	52.071102142334
1596.68334960938	52.400203704834
1597.72448730469	52.6564483642578
1598.76513671875	53.0434226989746
1599.80529785156	53.5088233947754
1600.84509277344	53.8295249938965
1601.88452148438	54.1826820373535
1602.92346191406	54.4135360717773
1603.9619140625	54.9065551757813
1605	55.1411018371582
1606.03771972656	55.6039695739746
1607.07495117188	55.8418006896973
1608.11169433594	56.2294769287109
1609.14807128906	56.5556182861328
1610.18408203125	56.6983413696289
1611.21960449219	56.917552947998
1612.25463867188	57.1572074890137
1613.28930664063	57.7035636901855
1614.32360839844	57.7841377258301
1615.357421875	58.1990585327148
1616.39074707031	58.2832450866699
1617.42370605469	58.6042518615723
1618.45629882813	58.972541809082
1619.48840332031	59.1913375854492
1620.52001953125	59.4211273193359
1621.55126953125	59.6750030517578
1622.58215332031	60.0100479125977
1623.61254882813	60.2234725952148
1624.64245605469	60.4928817749023
1625.67199707031	60.7343788146973
1626.70104980469	60.9804306030273
1627.72973632813	61.1721343994141
1628.75793457031	61.3837242126465
1629.78576660156	61.632755279541
1630.81311035156	61.6483345031738
1631.84008789063	61.8529586791992
1632.86657714844	62.1382598876953
1633.89270019531	62.1839294433594
1634.91833496094	62.3258094787598
1635.94348144531	62.4117965698242
1636.96826171875	62.326416015625
1637.99255371094	62.2438545227051
1639.01647949219	62.3010215759277
1640.03991699219	62.0382423400879
1641.06298828125	62.1569366455078
1642.08557128906	61.9873466491699
1643.10778808594	61.8806495666504
1644.12951660156	61.6957855224609
1645.15075683594	61.5408248901367
1646.17163085938	61.2181243896484
1647.19213867188	61.040355682373
1648.21203613281	60.6291122436523
1649.23156738281	60.669864654541
1650.25073242188	60.3382606506348
1651.26940917969	60.0059280395508
1652.28759765625	59.6142578125
1653.30541992188	59.5323867797852
1654.32275390625	59.1098518371582
1655.33972167969	58.8874473571777
1656.35620117188	58.4630012512207
1657.37231445313	58.148624420166
1658.38793945313	57.8391990661621
1659.40307617188	57.7112579345703
1660.41772460938	57.4424896240234
1661.43212890625	57.0246658325195
1662.44592285156	56.7593078613281
1663.45935058594	56.7298812866211
1664.47229003906	56.2736625671387
1665.48486328125	56.016975402832
1666.49694824219	55.735164642334
1667.50854492188	55.4160232543945
1668.51977539063	55.1018409729004
1669.53051757813	54.6454544067383
1670.54089355469	54.2515907287598
1671.55078125	53.9999122619629
1672.56018066406	53.5142936706543
1673.56909179688	53.1743621826172
1674.57763671875	52.614185333252
1675.58581542969	52.2751655578613
1676.59350585938	51.6609420776367
1677.60070800781	51.4323043823242
1678.607421875	50.7325973510742
1679.61376953125	50.3182220458984
1680.61962890625	49.7710189819336
1681.62512207031	49.3750419616699
1682.63012695313	48.8408813476563
1683.63464355469	48.4233055114746
1684.638671875	47.9591827392578
1685.64233398438	47.4092559814453
1686.64562988281	47.1380386352539
1687.64831542969	46.6314392089844
1688.65063476563	46.2068176269531
1689.65246582031	45.6681022644043
1690.65393066406	45.2717247009277
1691.65490722656	44.9459571838379
1692.65539550781	44.5334968566895
1693.65551757813	44.0627250671387
1694.65502929688	43.7807197570801
1695.654296875	43.3515510559082
1696.65295410156	43.1075859069824
1697.65124511719	42.6756286621094
1698.64904785156	42.3387870788574
1699.646484375	42.032958984375
1700.64331054688	41.6554298400879
1701.63977050781	41.3534164428711
1702.63586425781	40.9232749938965
1703.63134765625	40.5844497680664
1704.62646484375	40.1761054992676
1705.62121582031	39.769229888916
1706.61535644531	39.4510726928711
1707.60913085938	39.0257759094238
1708.60241699219	38.6573944091797
1709.59521484375	38.336727142334
1710.58764648438	38.0192031860352
1711.57958984375	37.6080093383789
1712.57104492188	37.2455673217773
1713.56213378906	36.892204284668
1714.552734375	36.5164680480957
1715.54284667969	36.1043548583984
1716.53247070313	35.7826080322266
1717.52160644531	35.4244804382324
1718.51037597656	35.0919418334961
1719.49865722656	34.6933212280273
1720.48657226563	34.525074005127
1721.47387695313	34.1160545349121
1722.46081542969	33.8280487060547
1723.447265625	33.5205268859863
1724.43334960938	33.2852478027344
1725.41882324219	32.9906730651855
1726.40393066406	32.7898330688477
1727.38854980469	32.5205993652344
1728.37268066406	32.3290634155273
1729.3564453125	31.9563541412354
1730.33972167969	31.7222652435303
1731.32250976563	31.577320098877
1732.30480957031	31.3196887969971
1733.28674316406	31.1524715423584
1734.26806640625	31.0492706298828
1735.2490234375	30.7257900238037
1736.2294921875	30.6627826690674
1737.20959472656	30.37961769104
1738.18908691406	30.2513256072998
1739.16821289063	30.1503028869629
1740.14685058594	29.8318252563477
1741.125	29.6159248352051
1742.10266113281	29.6427154541016
1743.07995605469	29.3166484832764
1744.05676269531	29.284948348999
1745.03308105469	28.9930572509766
1746.00891113281	28.8729343414307
1746.98425292969	28.5932502746582
1747.95910644531	28.4418621063232
1748.93359375	28.2266960144043
1749.90759277344	28.1081562042236
1750.88110351563	27.8095474243164
1751.85412597656	27.6649017333984
1752.82678222656	27.4900646209717
1753.798828125	27.2933292388916
1754.7705078125	27.101900100708
1755.74169921875	26.8727474212646
1756.71240234375	26.7033843994141
1757.6826171875	26.6860046386719
1758.65246582031	26.4130992889404
1759.62170410156	26.2791061401367
1760.59057617188	26.0159683227539
1761.55895996094	25.9719715118408
1762.52673339844	25.7888221740723
1763.49426269531	25.6822605133057
1764.46118164063	25.6041965484619
1765.42761230469	25.4625263214111
1766.39367675781	25.3061943054199
1767.35913085938	25.2023448944092
1768.32421875	25.1410007476807
1769.28881835938	25.0621109008789
1770.2529296875	24.8523082733154
1771.21655273438	24.8324012756348
1772.17980957031	24.8158302307129
1773.14245605469	24.721549987793
1774.10461425781	24.700569152832
1775.06640625	24.6266994476318
1776.02770996094	24.4210987091064
1776.98852539063	24.3350067138672
1777.94873046875	24.254940032959
1778.90856933594	24.187183380127
1779.86804199219	24.1436767578125
1780.82690429688	23.9699401855469
1781.78527832031	23.7854423522949
1782.7431640625	23.6907005310059
1783.70068359375	23.5883846282959
1784.65771484375	23.3942222595215
1785.61413574219	23.4083290100098
1786.57019042969	23.2039623260498
1787.52575683594	23.1955986022949
1788.48083496094	23.01100730896
1789.43530273438	22.8831939697266
1790.38940429688	22.7697982788086
1791.34301757813	22.6731491088867
1792.29626464844	22.5298271179199
1793.24890136719	22.4427375793457
1794.20104980469	22.2774295806885
1795.15270996094	22.307107925415
1796.10400390625	22.1177177429199
1797.0546875	21.9888000488281
1798.0048828125	22.0144443511963
1798.95471191406	21.8507194519043
1799.90393066406	21.8738288879395
1800.85278320313	21.8137893676758
1801.80102539063	21.7339267730713
1802.74890136719	21.6666641235352
1803.6962890625	21.6927261352539
1804.64306640625	21.6104640960693
1805.58947753906	21.6333713531494
1806.53540039063	21.5234298706055
1807.48071289063	21.4893836975098
1808.42565917969	21.4973163604736
1809.3701171875	21.4180812835693
1810.31396484375	21.4143943786621
1811.25744628906	21.3408107757568
1812.20043945313	21.2253513336182
1813.14294433594	21.2721405029297
1814.08483886719	21.294017791748
1815.0263671875	21.2091293334961
1815.96740722656	21.0929012298584
1816.90783691406	21.0557327270508
1817.84790039063	21.0809764862061
1818.78747558594	20.8424911499023
1819.72644042969	20.9170455932617
1820.6650390625	20.7953014373779
1821.60314941406	20.7951049804688
1822.54064941406	20.7059059143066
1823.47778320313	20.5424652099609
1824.41430664063	20.5386085510254
1825.35034179688	20.4376125335693
1826.28601074219	20.379846572876
1827.22106933594	20.2836399078369
1828.15563964844	20.2120056152344
1829.08984375	20.1723976135254
1830.0234375	20.0928497314453
1830.95654296875	20.0529899597168
1831.88916015625	19.9703903198242
1832.8212890625	20.0380592346191
1833.7529296875	19.9583930969238
1834.68408203125	19.8920955657959
1835.61474609375	19.8291683197021
1836.54479980469	19.7962169647217
1837.47448730469	19.8145637512207
1838.40356445313	19.8953304290771
1839.33227539063	19.757152557373
1840.26037597656	19.8206977844238
1841.18811035156	19.7182350158691
1842.115234375	19.7954654693604
1843.04187011719	19.7481899261475
1843.96801757813	19.8248443603516
1844.89367675781	19.8575839996338
1845.81872558594	19.7827625274658
1846.74340820313	19.757230758667
1847.66760253906	19.6496601104736
1848.59118652344	19.6913871765137
1849.51428222656	19.7339973449707
1850.43701171875	19.6278400421143
1851.35913085938	19.5120048522949
1852.28076171875	19.5755825042725
1853.20190429688	19.5313529968262
1854.12243652344	19.3612461090088
1855.04260253906	19.3766765594482
1855.96215820313	19.3220863342285
1856.88122558594	19.2387599945068
1857.79992675781	19.1924610137939
1858.71801757813	19.1836566925049
1859.63549804688	19.1231746673584
1860.55261230469	19.028772354126
1861.46923828125	18.9280910491943
1862.38525390625	18.9638557434082
1863.30078125	18.8897266387939
1864.2158203125	18.8907260894775
1865.13037109375	18.8453254699707
1866.04443359375	18.8880100250244
1866.95788574219	18.8008937835693
1867.87084960938	18.839729309082
1868.78332519531	18.7626609802246
1869.6953125	18.7935562133789
1870.60681152344	18.8655834197998
1871.51782226563	18.8672580718994
1872.42822265625	18.8008975982666
1873.33813476563	18.8913097381592
1874.24755859375	18.9117603302002
1875.15649414063	18.8884696960449
1876.06481933594	18.8681907653809
1876.97277832031	18.8890972137451
1877.88012695313	18.8332176208496
1878.78698730469	18.8733444213867
1879.69323730469	18.8010272979736
1880.59912109375	18.87961769104
1881.50439453125	18.8046779632568
1882.4091796875	18.7642631530762
1883.3134765625	18.6522903442383
1884.21716308594	18.5981941223145
1885.12048339844	18.6085205078125
1886.02319335938	18.5636940002441
1886.92541503906	18.5047760009766
1887.82702636719	18.4841346740723
1888.72814941406	18.4682579040527
1889.62878417969	18.3616123199463
1890.52893066406	18.3738632202148
1891.42858886719	18.3440742492676
1892.32763671875	18.305383682251
1893.22619628906	18.259952545166
1894.12426757813	18.1938819885254
1895.02172851563	18.1455726623535
1895.91870117188	18.0733585357666
1896.81518554688	18.165060043335
1897.71118164063	18.037633895874
1898.60656738281	18.0135707855225
1899.50146484375	18.0197105407715
1900.39587402344	18.0191173553467
1901.28967285156	17.9598007202148
1902.18298339844	18.0014019012451
1903.07580566406	17.9592456817627
1903.96801757813	17.9749813079834
1904.85986328125	17.9280014038086
1905.7509765625	17.965747833252
1906.64172363281	18.0013389587402
1907.53186035156	18.0951614379883
1908.42150878906	18.052547454834
1909.31066894531	18.1159152984619
1910.19921875	18.0551719665527
1911.08728027344	18.0620632171631
1911.97473144531	18.1881771087646
1912.86181640625	18.1879062652588
1913.74816894531	18.095890045166
1914.63415527344	18.0951652526855
1915.51953125	18.1386127471924
1916.40441894531	18.1210689544678
1917.28869628906	18.0363655090332
1918.17260742188	18.0859699249268
1919.05578613281	17.9639930725098
1919.93859863281	18.0374851226807
1920.82080078125	17.960542678833
1921.70239257813	17.940523147583
1922.58349609375	17.9571056365967
1923.46411132813	17.8905982971191
1924.34423828125	17.7909317016602
1925.22375488281	17.7987117767334
1926.10278320313	17.7268352508545
1926.98120117188	17.6149559020996
1927.85913085938	17.6167736053467
1928.73645019531	17.5812435150146
1929.61328125	17.5120716094971
1930.48962402344	17.5074901580811
1931.36535644531	17.4870758056641
1932.24060058594	17.4457550048828
1933.11535644531	17.3276138305664
1933.98950195313	17.4015636444092
1934.86303710938	17.466760635376
1935.73608398438	17.320104598999
1936.60864257813	17.3923759460449
1937.48059082031	17.3983516693115
1938.35205078125	17.3549499511719
1939.22302246094	17.3889350891113
1940.09338378906	17.389856338501
1940.96313476563	17.4324932098389
1941.83239746094	17.4526462554932
1942.701171875	17.5061588287354
1943.5693359375	17.4837112426758
1944.43701171875	17.4879989624023
1945.30407714844	17.5800609588623
1946.17065429688	17.5810680389404
1947.03662109375	17.605978012085
1947.90209960938	17.6222724914551
1948.76696777344	17.6815338134766
1949.63134765625	17.5944595336914
1950.4951171875	17.6947364807129
1951.3583984375	17.6592445373535
1952.22106933594	17.6232929229736
1953.08325195313	17.6203536987305
1953.94482421875	17.6280651092529
1954.80590820313	17.5221786499023
1955.66650390625	17.5662784576416
1956.5263671875	17.5235900878906
1957.38586425781	17.5212993621826
1958.24462890625	17.4983463287354
1959.10302734375	17.4662704467773
1959.96069335938	17.3912601470947
1960.81799316406	17.350679397583
1961.67456054688	17.3194198608398
1962.53063964844	17.3086204528809
1963.38623046875	17.2065296173096
1964.2412109375	17.2709712982178
1965.09558105469	17.168140411377
1965.94946289063	17.163969039917
1966.80285644531	17.1412982940674
1967.65563964844	17.121955871582
1968.5078125	17.1244678497314
1969.35949707031	17.0970821380615
1970.21057128906	17.1319732666016
1971.06103515625	17.1094856262207
1971.91101074219	17.1511135101318
1972.76049804688	17.0845985412598
1973.60925292969	17.1477108001709
1974.45764160156	17.1386394500732
1975.30529785156	17.1832447052002
1976.15246582031	17.3064498901367
1976.99914550781	17.3518238067627
1977.84521484375	17.3414764404297
1978.69067382813	17.4128875732422
1979.53552246094	17.4749450683594
1980.3798828125	17.5065574645996
1981.22375488281	17.5247440338135
1982.06701660156	17.5070457458496
1982.90966796875	17.5212097167969
1983.75170898438	17.5672607421875
1984.59326171875	17.5232963562012
1985.43420410156	17.5502910614014
1986.27465820313	17.580680847168
1987.11450195313	17.4896945953369
1987.95373535156	17.5110988616943
1988.79248046875	17.5154190063477
1989.63061523438	17.5312194824219
1990.46813964844	17.416690826416
1991.30517578125	17.4748153686523
1992.1416015625	17.4599895477295
1992.9775390625	17.3647022247314
1993.81274414063	17.2391490936279
1994.6474609375	17.2463340759277
1995.48168945313	17.1456928253174
1996.31518554688	17.1788120269775
1997.14819335938	17.1862182617188
1997.98071289063	17.1692390441895
1998.8125	17.162425994873
1999.64379882813	17.1883773803711
2000.47448730469	17.0906810760498
2001.3046875	17.1828899383545
2002.13427734375	17.1165790557861
2002.96325683594	17.1355457305908
2003.79162597656	17.1841812133789
2004.61950683594	17.2181358337402
2005.44677734375	17.2009181976318
2006.2734375	17.3087940216064
2007.09948730469	17.329460144043
2007.92504882813	17.3505954742432
2008.75	17.4364109039307
2009.57434082031	17.4553375244141
2010.39819335938	17.4742813110352
2011.22131347656	17.5150451660156
2012.0439453125	17.5351600646973
2012.86608886719	17.5571117401123
2013.6875	17.5740795135498
2014.50842285156	17.6395149230957
2015.32873535156	17.6690406799316
2016.1484375	17.6232566833496
2016.96752929688	17.7329597473145
2017.7861328125	17.6176929473877
2018.60412597656	17.7222309112549
2019.42150878906	17.6431331634521
2020.23828125	17.6966857910156
2021.05444335938	17.7749137878418
2021.8701171875	17.6323165893555
2022.68518066406	17.6128845214844
2023.49963378906	17.6491565704346
2024.3134765625	17.6091594696045
2025.12683105469	17.590389251709
2025.939453125	17.5188045501709
2026.75158691406	17.5557918548584
2027.56311035156	17.4340476989746
2028.3740234375	17.4952926635742
2029.18432617188	17.4638652801514
2029.994140625	17.5121173858643
2030.80322265625	17.3894996643066
2031.61181640625	17.2995624542236
2032.41979980469	17.3916053771973
2033.22717285156	17.3332633972168
2034.03393554688	17.2769451141357
2034.84008789063	17.2938003540039
2035.64575195313	17.2355918884277
2036.45080566406	17.2182331085205
2037.25512695313	17.1225090026855
2038.05895996094	17.1099224090576
2038.86218261719	17.0658264160156
2039.66479492188	17.053674697876
2040.466796875	17.0649833679199
2041.26831054688	17.1000118255615
2042.06909179688	17.1514186859131
2042.86938476563	17.0973625183105
2043.6689453125	17.0785255432129
2044.46801757813	17.1244487762451
2045.26647949219	17.1549606323242
2046.06433105469	17.1155948638916
2046.86145019531	17.1729049682617
2047.65808105469	17.2032451629639
2048.4541015625	17.242151260376
2049.24951171875	17.2653789520264
2050.04443359375	17.266206741333
2050.83862304688	17.2873821258545
2051.63232421875	17.3048763275146
2052.42529296875	17.3922595977783
2053.2177734375	17.3403701782227
2054.00952148438	17.3076610565186
2054.80078125	17.3875064849854
2055.59130859375	17.4699592590332
2056.38134765625	17.4296169281006
2057.17065429688	17.4358539581299
2057.95947265625	17.401969909668
2058.74755859375	17.315149307251
2059.53515625	17.2897834777832
2060.32202148438	17.3545112609863
2061.1083984375	17.2833805084229
2061.89428710938	17.2096405029297
2062.67919921875	17.237211227417
2063.4638671875	17.2059650421143
2064.24780273438	17.1498031616211
2065.03100585938	17.1860027313232
2065.81372070313	17.0599384307861
2066.595703125	17.0509452819824
2067.37719726563	16.9338264465332
2068.15795898438	16.832239151001
2068.93823242188	16.8760852813721
2069.7177734375	16.8191928863525
2070.49682617188	16.7781314849854
2071.27514648438	16.6821727752686
2072.05297851563	16.6482677459717
2072.830078125	16.6869945526123
2073.60668945313	16.5516395568848
2074.38256835938	16.5176467895508
2075.15795898438	16.4705352783203
2075.9326171875	16.4320468902588
2076.70654296875	16.3535060882568
2077.47998046875	16.3945579528809
2078.25268554688	16.3398380279541
2079.02490234375	16.2923393249512
2079.79663085938	16.3254508972168
2080.5673828125	16.3184871673584
2081.337890625	16.2955646514893
2082.107421875	16.3334083557129
2082.87670898438	16.3633003234863
2083.64501953125	16.3868770599365
2084.41284179688	16.3806285858154
2085.18017578125	16.3910675048828
2085.94677734375	16.4055137634277
2086.71264648438	16.3842144012451
2087.47802734375	16.3796062469482
2088.24267578125	16.3745231628418
2089.0068359375	16.458459854126
2089.77026367188	16.4623584747314
2090.53295898438	16.4028663635254
2091.29516601563	16.3765697479248
2092.056640625	16.3950710296631
2092.81762695313	16.4636039733887
2093.57788085938	16.3124446868896
2094.33764648438	16.2910346984863
2095.0966796875	16.3024463653564
2095.85498046875	16.1709060668945
2096.61279296875	16.1432762145996
2097.36987304688	16.0714054107666
2098.12646484375	16.0321216583252
2098.88232421875	15.9379091262817
2099.63745117188	15.8893136978149
2100.39208984375	15.8430490493774
2101.14624023438	15.7342071533203
2101.8994140625	15.7120294570923
2102.65209960938	15.5779132843018
2103.404296875	15.5338325500488
2104.15551757813	15.4244623184204
2104.90649414063	15.3558444976807
2105.65649414063	15.3356170654297
2106.40600585938	15.2783107757568
2107.15502929688	15.1848421096802
2107.90307617188	15.2211065292358
2108.65063476563	15.1551322937012
2109.39770507813	15.0881538391113
2110.14404296875	15.0996713638306
2110.8896484375	15.0428647994995
2111.63452148438	15.0307931900024
2112.37890625	15.0904426574707
2113.12280273438	15.0051927566528
2113.86572265625	15.1287889480591
2114.60815429688	15.1198377609253
2115.35009765625	15.088680267334
2116.09106445313	15.1809387207031
2116.83154296875	15.1493005752563
2117.57153320313	15.1140546798706
2118.31079101563	15.1653175354004
2119.04931640625	15.1929426193237
2119.787109375	15.1265754699707
2120.5244140625	15.1262063980103
2121.26098632813	15.0176229476929
2121.9970703125	15.0897846221924
2122.732421875	15.0328578948975
2123.46704101563	14.9557542800903
2124.20092773438	14.9385318756104
2124.93432617188	14.8987550735474
2125.6669921875	14.8467054367065
2126.39916992188	14.7415580749512
2127.13037109375	14.7249479293823
2127.86108398438	14.6857471466064
2128.59130859375	14.6388158798218
2129.32080078125	14.5384798049927
2130.04956054688	14.5070915222168
2130.77758789063	14.3905019760132
2131.50512695313	14.2899446487427
2132.23193359375	14.2300052642822
2132.9580078125	14.173638343811
2133.68334960938	14.0955362319946
2134.408203125	14.0742683410645
2135.13232421875	14.0209054946899
2135.85595703125	13.9370985031128
2136.57885742188	13.9290208816528
2137.30102539063	13.8460760116577
2138.0224609375	13.7483339309692
2138.74340820313	13.7244625091553
2139.46337890625	13.7063722610474
2140.18310546875	13.676661491394
2140.90185546875	13.5765199661255
2141.6201171875	13.5164794921875
2142.33764648438	13.5183744430542
2143.05444335938	13.5224523544312
2143.77075195313	13.4935731887817
2144.48608398438	13.4518299102783
2145.201171875	13.4898319244385
2145.91528320313	13.4300994873047
2146.62890625	13.4596290588379
2147.34155273438	13.4704875946045
2148.05395507813	13.3968276977539
2148.76538085938	13.4346370697021
2149.47631835938	13.3652820587158
2150.18627929688	13.3724727630615
2150.89599609375	13.4117765426636
2151.60473632813	13.4129018783569
2152.31298828125	13.3967418670654
2153.02026367188	13.3717994689941
2153.72729492188	13.3388013839722
2154.43334960938	13.2636013031006
2155.138671875	13.2578430175781
2155.84350585938	13.3120822906494
2156.54760742188	13.2311725616455
2157.25122070313	13.2405261993408
2157.95385742188	13.1514644622803
2158.65600585938	13.1368446350098
2159.357421875	13.1058416366577
2160.05810546875	13.0657663345337
2160.75805664063	12.9914121627808
2161.45751953125	12.9644689559937
2162.15600585938	12.9436264038086
2162.85400390625	12.9085597991943
2163.55151367188	12.8604831695557
2164.248046875	12.8037853240967
2164.94409179688	12.7622470855713
2165.63916015625	12.7515811920166
2166.33374023438	12.6380891799927
2167.02783203125	12.5787582397461
2167.72094726563	12.5193777084351
2168.41357421875	12.4734659194946
2169.10522460938	12.4383249282837
2169.79638671875	12.3035831451416
2170.48706054688	12.2137451171875
2171.1767578125	12.1673860549927
2171.86572265625	12.1089286804199
2172.55419921875	12.0294914245605
2173.24194335938	11.9499893188477
2173.92895507813	11.8618021011353
2174.615234375	11.8398590087891
2175.30078125	11.7942247390747
2175.98583984375	11.7300415039063
2176.67016601563	11.6887683868408
2177.35375976563	11.6314077377319
2178.03662109375	11.6283493041992
2178.71875	11.6146583557129
2179.40014648438	11.5653600692749
2180.08081054688	11.5907077789307
2180.76098632813	11.5841617584229
2181.4404296875	11.5681982040405
2182.119140625	11.5722808837891
2182.79711914063	11.5508527755737
2183.47436523438	11.5616188049316
2184.15087890625	11.5766096115112
2184.82690429688	11.5355558395386
2185.501953125	11.5609636306763
2186.17651367188	11.5429534912109
2186.85034179688	11.5862627029419
2187.5234375	11.5240259170532
2188.19580078125	11.4634866714478
2188.86743164063	11.5356435775757
2189.53833007813	11.4954471588135
2190.20874023438	11.3945112228394
2190.87817382813	11.3492460250854
2191.54711914063	11.337061882019
2192.21533203125	11.3236169815063
2192.8828125	11.2802581787109
2193.54956054688	11.2318811416626
2194.21557617188	11.1492958068848
2194.880859375	11.1499691009521
2195.54541015625	11.0350875854492
2196.20947265625	11.0092468261719
2196.87255859375	10.911449432373
2197.53515625	10.8075752258301
2198.19677734375	10.7566146850586
2198.85791015625	10.6703491210938
2199.51831054688	10.6150321960449
2200.17797851563	10.5609273910522
2200.8369140625	10.4857454299927
2201.4951171875	10.3709230422974
2202.15258789063	10.304370880127
2202.80932617188	10.2630815505981
2203.46533203125	10.2127361297607
2204.12060546875	10.1743841171265
2204.775390625	10.1392688751221
2205.42919921875	10.0905609130859
2206.08251953125	10.0980796813965
2206.73486328125	10.1098699569702
2207.38671875	9.99598503112793
2208.03759765625	9.99466800689697
2208.68798828125	10.0466833114624
2209.33764648438	9.94571781158447
2209.98657226563	9.89880466461182
2210.63452148438	9.99189281463623
2211.28198242188	10.0092077255249
2211.9287109375	10.019983291626
2212.57470703125	10.0080680847168
2213.21997070313	9.99084281921387
2213.86450195313	9.97537040710449
2214.50830078125	9.98336219787598
2215.1513671875	9.94564819335938
2215.79370117188	9.93644905090332
2216.43530273438	9.88148880004883
2217.076171875	9.82699298858643
2217.71630859375	9.82076644897461
2218.35571289063	9.73102283477783
2218.99462890625	9.70930576324463
2219.63256835938	9.6789608001709
2220.26977539063	9.60069942474365
2220.90625	9.60247707366943
2221.5419921875	9.53147602081299
2222.17700195313	9.46675491333008
2222.81127929688	9.38168239593506
2223.44482421875	9.35366439819336
2224.07763671875	9.30148983001709
2224.70971679688	9.21472072601318
2225.34106445313	9.15812873840332
2225.9716796875	9.11928939819336
2226.6015625	9.03971672058105
2227.23071289063	9.00562763214111
2227.85913085938	8.94248867034912
2228.48681640625	8.89330768585205
2229.11376953125	8.85580730438232
2229.73999023438	8.77468872070313
2230.36547851563	8.7401647567749
2230.990234375	8.70178604125977
2231.61401367188	8.63658237457275
2232.2373046875	8.57540798187256
2232.85986328125	8.54202175140381
2233.4814453125	8.51703453063965
2234.1025390625	8.50199699401855
2234.72265625	8.48362255096436
2235.34228515625	8.43274593353271
2235.9609375	8.40332126617432
2236.57885742188	8.38539123535156
2237.1962890625	8.36718940734863
2237.81274414063	8.36588096618652
2238.42846679688	8.38789176940918
2239.04345703125	8.33017826080322
2239.65771484375	8.36270713806152
2240.27124023438	8.27824687957764
2240.88403320313	8.35364246368408
2241.49584960938	8.33870220184326
2242.10717773438	8.28701019287109
2242.71752929688	8.3673791885376
2243.32739257813	8.30742740631104
2243.93627929688	8.29192447662354
2244.54443359375	8.3044490814209
2245.15209960938	8.21093463897705
2245.7587890625	8.22343730926514
2246.36474609375	8.25217723846436
2246.9697265625	8.20130157470703
2247.57421875	8.15889549255371
2248.17797851563	8.14430809020996
2248.78076171875	8.11680316925049
2249.38305664063	8.07714653015137
2249.984375	8.06301689147949
2250.5849609375	8.05688571929932
2251.18481445313	8.02335166931152
2251.78393554688	7.93420934677124
2252.38232421875	7.95620250701904
2252.97973632813	7.86385488510132
2253.57666015625	7.81077146530151
2254.17260742188	7.8371376991272
2254.76782226563	7.75006484985352
2255.3623046875	7.68987607955933
2255.9560546875	7.66100168228149
2256.54907226563	7.6155047416687
2257.14135742188	7.55336761474609
2257.73266601563	7.48209476470947
2258.32348632813	7.48554182052612
2258.91333007813	7.45781993865967
2259.50244140625	7.35004234313965
2260.09057617188	7.29780721664429
2260.67822265625	7.25852870941162
2261.26513671875	7.22104167938232
2261.85107421875	7.20850801467896
2262.43627929688	7.14675140380859
2263.02075195313	7.12974739074707
2263.6044921875	7.10594987869263
2264.18725585938	7.04069137573242
2264.76953125	6.9962363243103
2265.35083007813	7.0260910987854
2265.93139648438	6.9667181968689
2266.51123046875	7.00728845596313
2267.09033203125	6.93950033187866
2267.66845703125	6.90248680114746
2268.24584960938	6.97025346755981
2268.82250976563	6.91909646987915
2269.3984375	6.93538856506348
2269.9736328125	6.93468236923218
2270.5478515625	6.9698338508606
2271.12133789063	6.97672986984253
2271.69409179688	6.98677062988281
2272.26611328125	6.95960521697998
2272.83740234375	6.98432636260986
2273.40771484375	6.95791721343994
2273.97729492188	6.93988275527954
2274.54614257813	6.91763353347778
2275.11401367188	6.88092184066772
2275.68139648438	6.83472299575806
2276.24780273438	6.83762884140015
2276.8134765625	6.75982618331909
2277.37817382813	6.73929214477539
2277.9423828125	6.74584197998047
2278.50561523438	6.70764827728271
2279.06811523438	6.75262546539307
2279.62963867188	6.72414636611938
2280.19067382813	6.70302248001099
2280.75073242188	6.71324872970581
2281.31005859375	6.64278650283813
2281.86840820313	6.66117191314697
2282.42602539063	6.69223737716675
2282.98291015625	6.61402082443237
2283.5390625	6.65248203277588
2284.09448242188	6.61038255691528
2284.64892578125	6.55714893341064
2285.20263671875	6.53084278106689
2285.75537109375	6.50953912734985
2286.3076171875	6.45143556594849
2286.85888671875	6.42267036437988
2287.40942382813	6.39069938659668
2287.958984375	6.38890600204468
2288.5078125	6.35159492492676
2289.05590820313	6.31982231140137
2289.60302734375	6.24982833862305
2290.14965820313	6.23682451248169
2290.6953125	6.1744384765625
2291.23999023438	6.15528249740601
2291.78393554688	6.10928344726563
2292.3271484375	6.05925798416138
2292.86962890625	6.0376410484314
2293.4111328125	6.00190830230713
2293.95190429688	6.00472068786621
2294.49194335938	5.95803308486938
2295.03100585938	5.8918719291687
2295.5693359375	5.95216703414917
2296.10693359375	5.90140342712402
2296.6435546875	5.84100151062012
2297.17944335938	5.87387943267822
2297.71459960938	5.86169862747192
2298.24877929688	5.84149980545044
2298.7822265625	5.82635402679443
2299.31469726563	5.81146430969238
2299.8466796875	5.8291540145874
2300.37744140625	5.81130790710449
2300.90771484375	5.79424905776978
2301.43701171875	5.82798957824707
2301.96557617188	5.78122234344482
2302.4931640625	5.78901863098145
2303.02001953125	5.82252025604248
2303.54614257813	5.82872724533081
2304.0712890625	5.82421636581421
2304.595703125	5.78887271881104
2305.119140625	5.7741494178772
2305.64184570313	5.79079866409302
2306.16381835938	5.81845760345459
2306.68481445313	5.79110288619995
2307.205078125	5.72774267196655
2307.72436523438	5.79892539978027
2308.24291992188	5.78174018859863
2308.7607421875	5.77340888977051
2309.27758789063	5.75323867797852
2309.79370117188	5.77690410614014
2310.30883789063	5.71068668365479
2310.8232421875	5.73946714401245
2311.3369140625	5.68880605697632
2311.849609375	5.68876314163208
2312.361328125	5.66526412963867
2312.87255859375	5.63311672210693
2313.38256835938	5.66325759887695
2313.89208984375	5.63216161727905
2314.40063476563	5.57674312591553
2314.908203125	5.59770631790161
2315.4150390625	5.55195665359497
2315.92114257813	5.48671102523804
2316.42626953125	5.43790626525879
2316.9306640625	5.4488320350647
2317.43408203125	5.44380331039429
2317.93676757813	5.36298418045044
2318.4384765625	5.36468267440796
2318.939453125	5.28675031661987
2319.439453125	5.27622556686401
2319.93872070313	5.23749923706055
2320.43701171875	5.21718168258667
2320.9345703125	5.18735361099243
2321.43139648438	5.15614414215088
2321.92724609375	5.15558481216431
2322.42211914063	5.16072177886963
2322.91625976563	5.11153507232666
2323.40966796875	5.06638145446777
2323.90209960938	5.05381727218628
2324.3935546875	5.02193403244019
2324.88427734375	5.04606437683105
2325.37426757813	4.97713708877563
2325.86303710938	5.03610992431641
2326.35131835938	5.01832675933838
2326.83862304688	5.02204751968384
2327.32495117188	5.00968885421753
2327.810546875	5.04339551925659
2328.29541015625	5.06757879257202
2328.77905273438	5.03748178482056
2329.26220703125	5.03383827209473
2329.74438476563	5.02554655075073
2330.2255859375	5.03253889083862
2330.7060546875	5.07396221160889
2331.185546875	5.06539392471313
2331.6640625	5.02947616577148
2332.14184570313	5.00200986862183
2332.61889648438	5.0278754234314
2333.09497070313	5.01160526275635
2333.57006835938	4.98217821121216
2334.04443359375	4.99436140060425
2334.51782226563	5.03614234924316
2334.99047851563	4.96694231033325
2335.46215820313	4.95307683944702
2335.93310546875	4.93042182922363
2336.40307617188	4.95000314712524
2336.8720703125	4.89383792877197
2337.34033203125	4.91066932678223
2337.8076171875	4.8558201789856
2338.27416992188	4.85506153106689
2338.73974609375	4.80069732666016
2339.20458984375	4.77571439743042
2339.66845703125	4.77711963653564
2340.13134765625	4.76476287841797
2340.59350585938	4.72321796417236
2341.0546875	4.67145347595215
2341.51489257813	4.6799750328064
2341.97436523438	4.66728162765503
2342.43286132813	4.61460876464844
2342.890625	4.57154846191406
2343.34741210938	4.54362535476685
2343.80322265625	4.51209545135498
2344.25830078125	4.53850650787354
2344.71240234375	4.50942993164063
2345.16577148438	4.49221181869507
2345.61791992188	4.55179357528687
2346.06958007813	4.54811382293701
2346.52001953125	4.61300659179688
2346.9697265625	4.67959976196289
2347.41845703125	4.73987293243408
2347.86645507813	4.8425350189209
2348.3134765625	4.88462448120117
2348.75952148438	5.02174663543701
2349.20483398438	5.09745025634766
2349.64916992188	5.23390102386475
2350.09252929688	5.28698587417603
2350.53515625	5.37061452865601
2350.97680664063	5.38937187194824
2351.41748046875	5.43922328948975
2351.857421875	5.52492380142212
2352.29638671875	5.52291345596313
2352.734375	5.55118036270142
2353.17138671875	5.50192165374756
2353.60766601563	5.48015022277832
2354.04296875	5.43388891220093
2354.4775390625	5.389817237854
2354.91088867188	5.25832557678223
2355.34350585938	5.18381118774414
2355.775390625	5.10311985015869
2356.2060546875	5.01874923706055
2356.63598632813	4.87189197540283
2357.06494140625	4.77539491653442
2357.4931640625	4.64815473556519
2357.92041015625	4.56936407089233
2358.3466796875	4.49163722991943
2358.77197265625	4.38398408889771
2359.1962890625	4.30334568023682
2359.61987304688	4.21063852310181
2360.04248046875	4.16453123092651
2360.46411132813	4.09407234191895
2360.88500976563	4.08451986312866
2361.30493164063	4.04335308074951
2361.72387695313	4.0298547744751
