# Supplementary material for: Optics miniaturization strategy for demanding Raman spectroscopy applications
Source: Nat Commun. 2024 Apr 8;15:3049. doi: 10.1038/s41467-024-47044-7 (PMC11001912; doi:10.1038/s41467-024-47044-7)
Supplement: Supplementary file 6 — Source Data [file 41467_2024_47044_MOESM6_ESM.zip › Source Data/NCOMMS-23-34016B s3/S3 pHCA, Glucose, Salts/calibraiton/Glucose standards 23.08.17/Glucose_0_75per_1.csv]

347.42919921875	78.4499816894531
348.892913818359	78.7537384033203
350.356079101563	79.1903610229492
351.818634033203	79.4103469848633
353.280670166016	79.5924072265625
354.742095947266	79.9293899536133
356.202972412109	80.1897048950195
357.663299560547	80.5062484741211
359.123046875	80.5229034423828
360.582244873047	80.716926574707
362.040863037109	80.8263626098633
363.498931884766	80.9137115478516
364.956451416016	80.8692779541016
366.413391113281	81.2289886474609
367.869750976563	81.1576080322266
369.325592041016	81.3142471313477
370.780853271484	81.0553665161133
372.235565185547	81.5037384033203
373.689727783203	81.4981842041016
375.143310546875	81.4618301391602
376.596343994141	81.7360610961914
378.048828125	81.7391128540039
379.500762939453	81.8586120605469
380.9521484375	82.0391616821289
382.402954101563	82.1828308105469
383.853240966797	82.338752746582
385.302947998047	82.4685363769531
386.752136230469	82.5998840332031
388.200744628906	82.7731094360352
389.648803710938	83.172607421875
391.096343994141	83.198844909668
392.543304443359	83.2757415771484
393.989715576172	83.8327407836914
395.435607910156	84.1792068481445
396.880920410156	84.4449920654297
398.325714111328	84.6187973022461
399.769927978516	85.1480178833008
401.213623046875	85.5283737182617
402.656768798828	85.9102020263672
404.099395751953	86.0998306274414
405.541442871094	86.3737258911133
406.982971191406	86.6993637084961
408.423950195313	86.7510833740234
409.864379882813	87.113037109375
411.304290771484	87.2429809570313
412.743621826172	87.4878997802734
414.182434082031	87.6318206787109
415.620727539063	88.0560455322266
417.058471679688	88.2166519165039
418.495666503906	88.8115463256836
419.932342529297	89.1115112304688
421.368469238281	89.1928558349609
422.804077148438	89.442985534668
424.239135742188	89.3297119140625
425.673645019531	89.198974609375
427.107635498047	89.109489440918
428.541107177734	88.8682403564453
429.974029541016	88.5104522705078
431.406433105469	88.1356658935547
432.838287353516	88.1462554931641
434.269622802734	87.6647491455078
435.700408935547	87.7593536376953
437.130706787109	87.5732650756836
438.560455322266	87.5975875854492
439.989654541016	87.4049758911133
441.418334960938	87.7109298706055
442.846496582031	87.5265426635742
444.274139404297	87.727409362793
445.701263427734	87.7438354492188
447.127838134766	87.5199432373047
448.553894042969	87.5014724731445
449.979431152344	87.3052520751953
451.404449462891	87.101921081543
452.828918457031	86.6081390380859
454.252899169922	86.6579437255859
455.676330566406	86.322639465332
457.099273681641	86.0231323242188
458.521667480469	85.8290023803711
459.943542480469	85.8019332885742
461.364929199219	85.2863616943359
462.785766601563	85.1311950683594
464.206085205078	84.9557266235352
465.625885009766	84.7108993530273
467.045196533203	84.7185287475586
468.463958740234	84.4561538696289
469.882202148438	84.2958145141602
471.299957275391	84.1688461303711
472.717193603516	84.1884307861328
474.133911132813	84.0789489746094
475.550109863281	84.0797729492188
476.965789794922	84.1592712402344
478.380950927734	84.5155868530273
479.795623779297	84.2532043457031
481.209777832031	84.5393676757813
482.623413085938	84.6959457397461
484.036529541016	84.8286895751953
485.449157714844	85.0073089599609
486.861267089844	85.3559188842773
488.272857666016	85.5441818237305
489.683959960938	85.8820648193359
491.094543457031	86.007194519043
492.504608154297	86.2968215942383
493.914184570313	86.383415222168
495.3232421875	86.6714324951172
496.731811523438	86.4872970581055
498.139862060547	86.6162719726563
499.547393798828	86.4542694091797
500.954467773438	86.3623504638672
502.360992431641	86.1520843505859
503.767028808594	85.9018402099609
505.172576904297	86.2517395019531
506.577606201172	85.9978790283203
507.982147216797	86.1080017089844
509.386169433594	85.8236923217773
510.789703369141	86.0026550292969
512.192749023438	86.0385589599609
513.595275878906	86.0166854858398
514.997314453125	85.966423034668
516.398803710938	86.1345520019531
517.799865722656	85.8746719360352
519.200378417969	86.0018768310547
520.600463867188	85.6153106689453
522	85.3264083862305
523.399047851563	84.8076858520508
524.797607421875	84.1204376220703
526.195678710938	83.5310668945313
527.59326171875	83.0086364746094
528.990295410156	82.6301651000977
530.386901855469	81.828125
531.782958984375	81.5407867431641
533.178588867188	81.2371215820313
534.573669433594	81.1132431030273
535.968322753906	80.9017639160156
537.362426757813	80.7233505249023
538.756042480469	80.6306686401367
540.149230957031	80.4083404541016
541.541870117188	80.2659378051758
542.934020996094	80.0616607666016
544.32568359375	79.7607498168945
545.716918945313	79.499267578125
547.107604980469	79.226676940918
548.497802734375	78.9091796875
549.887573242188	78.8027648925781
551.276794433594	78.3611831665039
552.66552734375	78.3449249267578
554.053833007813	78.1499328613281
555.441650390625	78.1524276733398
556.828918457031	77.8375930786133
558.215759277344	77.9635314941406
559.602111816406	77.8278732299805
560.987976074219	77.9673080444336
562.373352050781	77.7544326782227
563.758239746094	77.7395095825195
565.142639160156	77.5016632080078
566.526611328125	77.4869995117188
567.910034179688	77.5037689208984
569.293029785156	77.254280090332
570.675537109375	77.1223678588867
572.057556152344	77.1220550537109
573.439086914063	77.0177536010742
574.820129394531	76.8532028198242
576.200744628906	76.923454284668
577.580871582031	76.7832412719727
578.96044921875	76.71044921875
580.339660644531	76.6126556396484
581.718322753906	76.7426681518555
583.096557617188	76.6424102783203
584.474243164063	76.6711807250977
585.851501464844	76.7070693969727
587.228332519531	76.6357650756836
588.604614257813	76.6360855102539
589.98046875	76.5896682739258
591.355834960938	76.3816146850586
592.730712890625	76.2952270507813
594.105163574219	76.3441314697266
595.479125976563	76.2803039550781
596.852600097656	76.0883865356445
598.225646972656	76.0580749511719
599.598205566406	76.0122222900391
600.970275878906	75.8775253295898
602.341857910156	75.6886520385742
603.713012695313	75.560188293457
605.083679199219	75.5071334838867
606.453918457031	75.4087371826172
607.823608398438	75.1380996704102
609.192932128906	75.1328353881836
610.561706542969	74.7498168945313
611.930053710938	74.7517166137695
613.297912597656	74.5222091674805
614.665344238281	74.5258941650391
616.032287597656	74.3593139648438
617.398803710938	74.316520690918
618.764831542969	73.9620895385742
620.13037109375	73.9045791625977
621.495483398438	73.8868637084961
622.860107421875	73.7081756591797
624.224304199219	73.4751510620117
625.588012695313	73.491340637207
626.951232910156	73.4410629272461
628.314025878906	73.1476669311523
629.676391601563	73.3390655517578
631.038269042969	73.0718612670898
632.399658203125	72.9358673095703
633.760620117188	72.8262252807617
635.12109375	72.6013793945313
636.481140136719	72.5590133666992
637.840759277344	72.4273681640625
639.199890136719	72.3562393188477
640.558532714844	72.2252578735352
641.916748046875	71.9921722412109
643.274536132813	72.0222930908203
644.6318359375	71.9458923339844
645.988647460938	71.6877899169922
647.345031738281	71.5901794433594
648.700988769531	71.5992660522461
650.056457519531	71.3796463012695
651.411499023438	71.2347259521484
652.76611328125	71.1609954833984
654.120239257813	70.8872222900391
655.473876953125	70.9142837524414
656.827087402344	70.8638610839844
658.179870605469	70.6281814575195
659.5322265625	70.6911544799805
660.884094238281	70.5581512451172
662.235473632813	70.5166549682617
663.586486816406	70.2556076049805
664.93701171875	70.1317138671875
666.287048339844	70.2829818725586
667.636657714844	70.0625228881836
668.98583984375	69.921630859375
670.334594726563	70.0583724975586
671.682861328125	69.9522476196289
673.030700683594	69.8179626464844
674.378051757813	69.8870849609375
675.725036621094	69.9067611694336
677.071533203125	69.8220062255859
678.417541503906	69.7976455688477
679.76318359375	69.9677886962891
681.108337402344	69.77197265625
682.453002929688	69.8741073608398
683.797302246094	69.9069061279297
685.14111328125	69.7555999755859
686.484497070313	69.8010864257813
687.827453613281	69.9191665649414
689.169921875	69.8403549194336
690.512023925781	69.7889709472656
691.853637695313	70.011848449707
693.194763183594	69.9794387817383
694.535522460938	69.8430633544922
695.875793457031	69.9878311157227
697.215637207031	69.9200439453125
698.555053710938	69.8768081665039
699.89404296875	70.0591201782227
701.232543945313	70.1654434204102
702.570617675781	70.0831756591797
703.908325195313	69.9808578491211
705.245483398438	70.1145782470703
706.582275390625	70.1037826538086
707.918640136719	70.2045974731445
709.254516601563	70.2514495849609
710.589965820313	70.0338363647461
711.924987792969	70.0259780883789
713.259582519531	70.1704711914063
714.59375	70.1563339233398
715.927490234375	70.0360412597656
717.2607421875	70.2197875976563
718.593627929688	70.0166854858398
719.926025390625	70.0441589355469
721.257995605469	70.0062103271484
722.589538574219	69.9950637817383
723.920654296875	69.746940612793
725.251342773438	69.9565658569336
726.581604003906	69.8119812011719
727.911437988281	69.8099212646484
729.240783691406	69.7047805786133
730.569763183594	69.7645111083984
731.898254394531	69.808952331543
733.226379394531	69.5153579711914
734.554016113281	69.4977111816406
735.881225585938	69.5309371948242
737.208068847656	69.4999465942383
738.534423828125	69.32958984375
739.8603515625	69.3410797119141
741.185852050781	69.2619781494141
742.510925292969	69.2660446166992
743.835571289063	69.0937118530273
745.159790039063	69.0144882202148
746.483581542969	68.9687423706055
747.806945800781	68.8765716552734
749.1298828125	68.8431015014648
750.452453613281	68.7257537841797
751.774536132813	68.7230911254883
753.09619140625	68.5272674560547
754.417419433594	68.4743957519531
755.738220214844	68.5650253295898
757.05859375	68.1732635498047
758.378540039063	68.3927154541016
759.698059082031	68.3374404907227
761.017211914063	68.0818023681641
762.335876464844	68.1110153198242
763.654113769531	67.9496078491211
764.971984863281	67.9375915527344
766.289367675781	67.8494110107422
767.606384277344	67.885383605957
768.922973632813	67.8103942871094
770.239074707031	67.6298522949219
771.554809570313	67.6359024047852
772.8701171875	67.7068862915039
774.184997558594	67.3196029663086
775.499450683594	67.3010864257813
776.8134765625	67.3389129638672
778.127136230469	67.1174697875977
779.440307617188	67.0161590576172
780.753112792969	66.9263153076172
782.0654296875	66.7683410644531
783.377380371094	66.5880737304688
784.688903808594	66.5870819091797
786	66.3696441650391
787.310668945313	66.3988494873047
788.620971679688	66.1448059082031
789.930786132813	66.2303619384766
791.240234375	66.0363235473633
792.549255371094	65.9341125488281
793.857788085938	65.7880249023438
795.166015625	65.6444625854492
796.473754882813	65.6858367919922
797.781066894531	65.4373550415039
799.088012695313	65.5497436523438
800.39453125	65.3118286132813
801.700622558594	65.3238830566406
803.006286621094	65.2002944946289
804.311584472656	65.1452484130859
805.616394042969	64.8998031616211
806.920837402344	64.9315948486328
808.224853515625	64.7686233520508
809.528503417969	64.6558456420898
810.831665039063	64.6445922851563
812.134460449219	64.6070175170898
813.436828613281	64.4410934448242
814.73876953125	64.3692321777344
816.040344238281	64.2766036987305
817.341430664063	64.2925338745117
818.642150878906	64.1263275146484
819.942504882813	64.1760406494141
821.242370605469	64.0117950439453
822.541870117188	63.9621772766113
823.840942382813	63.8185768127441
825.139587402344	63.8655052185059
826.437866210938	63.6403274536133
827.735656738281	63.5746040344238
829.033081054688	63.5407333374023
830.330139160156	63.6266326904297
831.626770019531	63.5205421447754
832.922973632813	63.4468765258789
834.21875	63.4569396972656
835.514099121094	63.6162910461426
836.80908203125	63.4422187805176
838.103637695313	63.4418487548828
839.397827148438	63.5139350891113
840.691589355469	63.5831642150879
841.984924316406	63.6840667724609
843.27783203125	63.4485244750977
844.570373535156	63.5839576721191
845.862487792969	63.4412994384766
847.154235839844	63.2849388122559
848.445556640625	63.1953125
849.736450195313	62.9610404968262
851.026916503906	62.7832221984863
852.317016601563	62.6463966369629
853.606689453125	62.4030685424805
854.89599609375	62.3137512207031
856.184875488281	62.1466979980469
857.473327636719	62.0659980773926
858.761413574219	61.7960929870605
860.049072265625	61.7748947143555
861.336303710938	61.5307540893555
862.623168945313	61.3752670288086
863.909606933594	61.1879806518555
865.195678710938	61.0641555786133
866.481323242188	60.776496887207
867.766540527344	60.500675201416
869.051391601563	60.327205657959
870.335815429688	60.0842018127441
871.619873046875	59.8448524475098
872.903503417969	59.4641723632813
874.186706542969	59.3883361816406
875.469543457031	59.0614280700684
876.752014160156	58.8096084594727
878.033996582031	58.6172523498535
879.315612792969	58.3875846862793
880.596862792969	58.1859474182129
881.877685546875	57.9725189208984
883.158081054688	57.8663673400879
884.438110351563	57.6777496337891
885.7177734375	57.5179100036621
886.996948242188	57.5118141174316
888.275817871094	57.4181289672852
889.55419921875	57.4057769775391
890.832275390625	57.282413482666
892.10986328125	57.3516311645508
893.387084960938	57.3639030456543
894.663940429688	57.2590637207031
895.940368652344	57.1489067077637
897.216369628906	57.1037178039551
898.492004394531	56.8762817382813
899.767272949219	56.6509475708008
901.042114257813	56.4915466308594
902.316528320313	56.192554473877
903.590576171875	55.8751220703125
904.8642578125	55.7030181884766
906.137512207031	55.5206604003906
907.410339355469	55.2101440429688
908.682800292969	55.0293426513672
909.954833984375	54.9262580871582
911.226501464844	54.6316146850586
912.497802734375	54.6220741271973
913.768676757813	54.4009780883789
915.039123535156	54.2869262695313
916.309204101563	54.0929107666016
917.578918457031	53.9764213562012
918.848205566406	53.7293167114258
920.117126464844	53.3721656799316
921.385620117188	53.2197303771973
922.653747558594	52.9020462036133
923.921447753906	52.3861503601074
925.188781738281	52.192455291748
926.455688476563	51.7748527526855
927.722229003906	51.4766731262207
928.988342285156	51.2630462646484
930.254089355469	50.8224639892578
931.519470214844	50.6258163452148
932.784423828125	50.4152984619141
934.049011230469	50.062931060791
935.313171386719	49.8587303161621
936.576965332031	49.7263221740723
937.84033203125	49.4962501525879
939.103332519531	49.342357635498
940.365966796875	49.2189483642578
941.628173828125	49.1810417175293
942.890014648438	48.9641761779785
944.151428222656	48.7956809997559
945.412475585938	48.7193603515625
946.673095703125	48.6154479980469
947.933349609375	48.5351638793945
949.193237304688	48.4076614379883
950.452697753906	48.4652519226074
951.711791992188	48.2888488769531
952.970520019531	48.1541748046875
954.228820800781	48.1377334594727
955.486755371094	48.1437759399414
956.744262695313	48.0011444091797
958.001403808594	47.9516220092773
959.258117675781	47.8137664794922
960.514526367188	47.7638969421387
961.770446777344	47.7850570678711
963.026062011719	47.8130874633789
964.28125	47.608642578125
965.536010742188	47.6159477233887
966.790466308594	47.5621452331543
968.044494628906	47.57861328125
969.298095703125	47.4128837585449
970.551391601563	47.4695510864258
971.80419921875	47.3324127197266
973.056701660156	47.318286895752
974.308776855469	47.282657623291
975.560485839844	47.1011848449707
976.811767578125	47.2420806884766
978.062683105469	47.2278213500977
979.313232421875	47.1684455871582
980.563415527344	47.189624786377
981.813171386719	47.1224670410156
983.0625	47.1446304321289
984.3115234375	47.1932716369629
985.560119628906	47.0360870361328
986.808349609375	47.0335311889648
988.05615234375	47.1244888305664
989.303588867188	47.075496673584
990.550659179688	47.1508674621582
991.797302246094	46.995849609375
993.043579101563	47.1790313720703
994.289489746094	46.9646263122559
995.535034179688	47.0425300598145
996.780151367188	46.934211730957
998.02490234375	46.9778671264648
999.269226074219	47.0851402282715
1000.51318359375	46.9582099914551
1001.75677490234	46.9516334533691
1003	46.9069938659668
1004.24279785156	47.0263214111328
1005.48522949219	47.0719757080078
1006.72729492188	47.2301826477051
1007.96893310547	47.4194564819336
1009.21026611328	47.5190505981445
1010.45111083984	47.6502723693848
1011.69165039063	47.7670402526855
1012.93176269531	47.8586921691895
1014.17150878906	47.9353103637695
1015.41088867188	47.9612808227539
1016.64984130859	48.0385093688965
1017.88842773438	47.9875602722168
1019.12664794922	47.8610229492188
1020.36450195313	47.900390625
1021.60192871094	47.9599609375
1022.83898925781	47.9485015869141
1024.07568359375	47.6305770874023
1025.31201171875	47.7814407348633
1026.5478515625	47.6490592956543
1027.78344726563	47.6677513122559
1029.0185546875	47.6696891784668
1030.25329589844	47.693172454834
1031.48767089844	47.7271461486816
1032.7216796875	47.9337387084961
1033.95532226563	47.8641166687012
1035.18859863281	47.9419593811035
1036.42138671875	48.020191192627
1037.65393066406	48.0258750915527
1038.88598632813	48.0816612243652
1040.11767578125	48.1729125976563
1041.34899902344	48.160530090332
1042.57995605469	48.2081756591797
1043.810546875	48.2548942565918
1045.04077148438	48.1211967468262
1046.2705078125	48.1866149902344
1047.5	48.1891746520996
1048.72900390625	48.2620544433594
1049.95764160156	48.3423881530762
1051.18591308594	48.5109710693359
1052.41381835938	48.5006294250488
1053.64135742188	48.7182312011719
1054.86853027344	49.0429573059082
1056.09521484375	49.3162498474121
1057.32165527344	49.4087142944336
1058.54760742188	49.6759605407715
1059.77331542969	49.8077278137207
1060.99853515625	49.9109382629395
1062.22338867188	50.0021667480469
1063.44787597656	49.825984954834
1064.671875	49.794490814209
1065.89562988281	49.8015098571777
1067.11901855469	49.5193862915039
1068.34191894531	49.2324905395508
1069.56457519531	49.1997032165527
1070.78674316406	48.9280700683594
1072.00854492188	48.8125648498535
1073.22998046875	48.5956420898438
1074.45104980469	48.5579490661621
1075.67175292969	48.3503837585449
1076.89208984375	48.1576919555664
1078.11193847656	47.9934158325195
1079.33154296875	47.7767181396484
1080.55065917969	47.685676574707
1081.76940917969	47.3974685668945
1082.98791503906	47.1386375427246
1084.20593261719	46.8275451660156
1085.42358398438	46.697811126709
1086.64086914063	46.5364227294922
1087.85766601563	46.4250068664551
1089.07421875	46.317024230957
1090.29040527344	46.1629066467285
1091.50610351563	46.169189453125
1092.72155761719	46.0774536132813
1093.9365234375	46.2197570800781
1095.15112304688	46.2566070556641
1096.36535644531	46.3110275268555
1097.57922363281	46.4949951171875
1098.79272460938	46.7993545532227
1100.005859375	46.8652877807617
1101.21862792969	47.0119400024414
1102.43090820313	47.3009490966797
1103.64294433594	47.3553161621094
1104.8544921875	47.5173072814941
1106.06579589844	47.7403945922852
1107.27661132813	47.8358459472656
1108.48706054688	48.0841789245605
1109.69714355469	48.2981986999512
1110.90686035156	48.4187316894531
1112.1162109375	48.649787902832
1113.3251953125	48.9339408874512
1114.53369140625	49.1429328918457
1115.74194335938	49.4361228942871
1116.94982910156	49.7469253540039
1118.1572265625	49.8565673828125
1119.3642578125	50.0427856445313
1120.57104492188	50.4042816162109
1121.77734375	50.6098442077637
1122.98327636719	50.6207160949707
1124.18884277344	50.7562713623047
1125.39404296875	50.849666595459
1126.59875488281	50.7712364196777
1127.80322265625	50.7613754272461
1129.00732421875	50.5771789550781
1130.2109375	50.292537689209
1131.41430664063	49.9295921325684
1132.6171875	49.7474937438965
1133.81970214844	49.4362831115723
1135.02197265625	48.9865913391113
1136.22375488281	48.4682998657227
1137.42517089844	48.056755065918
1138.62622070313	47.7854080200195
1139.82690429688	47.3990325927734
1141.02709960938	47.0502815246582
1142.22705078125	46.7534866333008
1143.42663574219	46.647346496582
1144.62573242188	46.366771697998
1145.82458496094	46.1885948181152
1147.02294921875	46.1634864807129
1148.22094726563	46.1997261047363
1149.41857910156	46.090934753418
1150.61584472656	46.0364265441895
1151.81274414063	46.0228233337402
1153.00927734375	45.9161643981934
1154.20544433594	45.9650917053223
1155.40124511719	45.8152389526367
1156.5966796875	45.8957328796387
1157.79162597656	45.757755279541
1158.986328125	45.6255035400391
1160.18054199219	45.5693473815918
1161.37438964844	45.4260215759277
1162.56799316406	45.2867050170898
1163.76110839844	45.1481590270996
1164.95385742188	45.0438385009766
1166.14624023438	44.8867378234863
1167.33825683594	44.7598609924316
1168.52990722656	44.5308494567871
1169.72119140625	44.6197128295898
1170.91198730469	44.4427185058594
1172.1025390625	44.3441619873047
1173.29260253906	44.3575210571289
1174.482421875	44.1872253417969
1175.67175292969	44.2578125
1176.86071777344	44.2183952331543
1178.04943847656	44.1667442321777
1179.23767089844	44.2678031921387
1180.42553710938	44.1798286437988
1181.61303710938	44.2660026550293
1182.80017089844	44.2892417907715
1183.98681640625	44.3170776367188
1185.17321777344	44.238525390625
1186.35925292969	44.2076301574707
1187.54479980469	44.349422454834
1188.73010253906	44.3204803466797
1189.91491699219	44.3845901489258
1191.09936523438	44.3911018371582
1192.28356933594	44.4100646972656
1193.46728515625	44.5454750061035
1194.65063476563	44.6083450317383
1195.83361816406	44.5559387207031
1197.01623535156	44.6079216003418
1198.19836425781	44.7363624572754
1199.38024902344	44.8063926696777
1200.56176757813	44.9088363647461
1201.74279785156	44.9628295898438
1202.92358398438	44.9997940063477
1204.10388183594	45.0024833679199
1205.28393554688	45.0950546264648
1206.46350097656	45.0473976135254
1207.64270019531	45.1392478942871
1208.82153320313	45.1548500061035
1210	45.174488067627
1211.17810058594	45.1753807067871
1212.35583496094	45.1229782104492
1213.53308105469	45.211109161377
1214.71008300781	45.1974678039551
1215.88671875	45.044075012207
1217.06286621094	45.1700325012207
1218.23864746094	45.0747489929199
1219.41418457031	45.1131210327148
1220.58923339844	45.1737632751465
1221.76391601563	45.196647644043
1222.93823242188	45.1783065795898
1224.11218261719	45.2710456848145
1225.28576660156	45.3691902160645
1226.458984375	45.4092292785645
1227.6318359375	45.3215103149414
1228.80419921875	45.366569519043
1229.97631835938	45.4786224365234
1231.14794921875	45.3966941833496
1232.31921386719	45.5778846740723
1233.490234375	45.4838943481445
1234.66076660156	45.5737762451172
1235.83093261719	45.5375862121582
1237.00073242188	45.5152206420898
1238.17016601563	45.581184387207
1239.33923339844	45.5684471130371
1240.5078125	45.6189041137695
1241.67614746094	45.4694786071777
1242.84411621094	45.4206771850586
1244.01159667969	45.3978157043457
1245.1787109375	45.4602394104004
1246.34558105469	45.4030227661133
1247.51196289063	45.3682899475098
1248.67797851563	45.3821754455566
1249.84362792969	45.3063468933105
1251.00891113281	45.3821220397949
1252.173828125	45.3293762207031
1253.33825683594	45.3062324523926
1254.50244140625	45.4276275634766
1255.66625976563	45.3678016662598
1256.82958984375	45.3668098449707
1257.99255371094	45.4004364013672
1259.1552734375	45.5598220825195
1260.31750488281	45.5907974243164
1261.47937011719	45.6177597045898
1262.64086914063	45.5461082458496
1263.80200195313	45.5027160644531
1264.96276855469	45.4320335388184
1266.123046875	45.5117568969727
1267.28308105469	45.32470703125
1268.44262695313	45.2867393493652
1269.60192871094	45.2264595031738
1270.7607421875	45.0405464172363
1271.91918945313	44.998161315918
1273.07727050781	44.9419326782227
1274.23498535156	44.713264465332
1275.39233398438	44.6252746582031
1276.54931640625	44.5357475280762
1277.70581054688	44.4179191589355
1278.86206054688	44.3774795532227
1280.01794433594	44.2686996459961
1281.17333984375	44.173583984375
1282.32836914063	44.1112060546875
1283.48303222656	44.1495704650879
1284.63732910156	44.084888458252
1285.79125976563	43.9622421264648
1286.94482421875	44.0503463745117
1288.09802246094	43.9664306640625
1289.25073242188	43.8906097412109
1290.40319824219	44.0741577148438
1291.55517578125	43.8073806762695
1292.70690917969	43.8917274475098
1293.85815429688	43.8566017150879
1295.00903320313	43.8484764099121
1296.15954589844	43.7075309753418
1297.30969238281	43.6901664733887
1298.45935058594	43.6722297668457
1299.60876464844	43.7393455505371
1300.7578125	43.567554473877
1301.90637207031	43.7444458007813
1303.05456542969	43.6451683044434
1304.20239257813	43.6265296936035
1305.34985351563	43.6046257019043
1306.49694824219	43.7436447143555
1307.64367675781	43.699390411377
1308.7900390625	43.7796173095703
1309.93591308594	43.6882972717285
1311.08154296875	43.7179946899414
1312.22668457031	43.862377166748
1313.37145996094	43.823787689209
1314.51599121094	43.9271278381348
1315.66003417969	44.0955619812012
1316.80358886719	44.0881271362305
1317.94689941406	44.0693054199219
1319.08984375	44.1519050598145
1320.23229980469	44.1899070739746
1321.37451171875	44.2184829711914
1322.51623535156	44.3229942321777
1323.65759277344	44.2072677612305
1324.79858398438	44.2981147766113
1325.93920898438	44.3263778686523
1327.07934570313	44.1895942687988
1328.21923828125	44.1724586486816
1329.35864257813	44.2065620422363
1330.49780273438	44.2275466918945
1331.63647460938	44.1899490356445
1332.77478027344	44.2467460632324
1333.91271972656	44.1360740661621
1335.05029296875	44.0760803222656
1336.18737792969	44.0627021789551
1337.32421875	43.8932037353516
1338.46057128906	43.9262733459473
1339.5966796875	43.9566535949707
1340.73229980469	43.8924255371094
1341.86755371094	43.8907165527344
1343.00231933594	43.9639282226563
1344.13684082031	43.9547119140625
1345.27099609375	43.9675750732422
1346.40466308594	44.0019493103027
1347.53796386719	44.0251159667969
1348.6708984375	44.0134353637695
1349.80346679688	44.0567893981934
1350.93566894531	44.1606063842773
1352.06750488281	44.2363586425781
1353.19885253906	44.2166328430176
1354.32995605469	44.3625907897949
1355.46057128906	44.2394218444824
1356.5908203125	44.4087066650391
1357.720703125	44.2729339599609
1358.85021972656	44.3129844665527
1359.97924804688	44.3788566589355
1361.10803222656	44.4360275268555
1362.236328125	44.3869476318359
1363.3642578125	44.3316688537598
1364.49182128906	44.4005432128906
1365.61901855469	44.3328590393066
1366.74584960938	44.1924324035645
1367.87231445313	44.3851623535156
1368.99829101563	44.2257080078125
1370.12390136719	44.3302116394043
1371.24914550781	44.1705551147461
1372.3740234375	44.2059898376465
1373.49853515625	44.2020454406738
1374.62255859375	43.9905128479004
1375.74633789063	44.0296745300293
1376.86962890625	44.0001106262207
1377.99255371094	43.7918357849121
1379.11511230469	43.7585754394531
1380.2373046875	43.5939712524414
1381.35900878906	43.5031967163086
1382.48034667969	43.4129867553711
1383.60144042969	43.4238510131836
1384.72204589844	43.3068199157715
1385.84228515625	43.1775283813477
1386.96203613281	43.1676063537598
1388.08154296875	42.9984359741211
1389.20056152344	42.9239463806152
1390.31921386719	42.9239540100098
1391.4375	42.6535758972168
1392.55541992188	42.5685691833496
1393.6728515625	42.3738021850586
1394.7900390625	42.3440322875977
1395.90673828125	42.1655693054199
1397.02307128906	42.1480598449707
1398.13903808594	42.0406227111816
1399.25463867188	41.935115814209
1400.36975097656	41.7908515930176
1401.48449707031	41.8467674255371
1402.59899902344	41.718448638916
1403.712890625	41.7839546203613
1404.82653808594	41.7431030273438
1405.93981933594	41.8129425048828
1407.05261230469	41.7522392272949
1408.1650390625	41.7094688415527
1409.27709960938	41.7555847167969
1410.38879394531	41.7342834472656
1411.5	41.5965843200684
1412.61096191406	41.5349235534668
1413.72143554688	41.5818786621094
1414.83154296875	41.6177520751953
1415.94116210938	41.4626731872559
1417.05053710938	41.4493942260742
1418.15942382813	41.3379859924316
1419.26794433594	41.390495300293
1420.37609863281	41.3758850097656
1421.48388671875	41.2439804077148
1422.59118652344	41.0519065856934
1423.6982421875	41.138053894043
1424.80480957031	40.9367713928223
1425.91088867188	40.9530296325684
1427.01672363281	40.9991989135742
1428.1220703125	40.9256324768066
1429.22717285156	40.8907432556152
1430.33166503906	40.8335876464844
1431.43591308594	40.8821640014648
1432.53979492188	40.8834648132324
1433.64318847656	40.8650321960449
1434.74621582031	40.8051643371582
1435.84887695313	40.751163482666
1436.95104980469	40.7454643249512
1438.05297851563	40.8493232727051
1439.15441894531	40.7845840454102
1440.25549316406	40.7431297302246
1441.35620117188	40.6621437072754
1442.45642089844	40.7285308837891
1443.55627441406	40.6465797424316
1444.65576171875	40.6313705444336
1445.7548828125	40.5930709838867
1446.853515625	40.5902214050293
1447.95190429688	40.5511474609375
1449.0498046875	40.6031761169434
1450.14721679688	40.6044807434082
1451.24438476563	40.5478019714355
1452.34106445313	40.6457443237305
1453.43737792969	40.7962608337402
1454.53332519531	40.9090003967285
1455.62890625	40.9962997436523
1456.72399902344	41.1744194030762
1457.81872558594	41.2500495910645
1458.9130859375	41.3951416015625
1460.00695800781	41.416316986084
1461.10046386719	41.5301246643066
1462.19360351563	41.4720802307129
1463.28637695313	41.3630104064941
1464.37878417969	41.3675727844238
1465.470703125	41.3124618530273
1466.56225585938	41.2701301574707
1467.65344238281	41.1064300537109
1468.744140625	40.9468307495117
1469.83447265625	40.8630065917969
1470.92443847656	40.5424537658691
1472.01403808594	40.4141693115234
1473.10314941406	40.2864570617676
1474.19189453125	39.9812278747559
1475.2802734375	39.7811050415039
1476.3681640625	39.8178405761719
1477.45581054688	39.5889434814453
1478.54296875	39.4661865234375
1479.62963867188	39.3967247009277
1480.71606445313	39.4287605285645
1481.80200195313	39.3435516357422
1482.88757324219	39.2311782836914
1483.97265625	39.3146171569824
1485.05737304688	39.3289985656738
1486.14172363281	39.2339363098145
1487.22570800781	39.3202209472656
1488.30932617188	39.3053131103516
1489.39245605469	39.3400459289551
1490.47509765625	39.2810363769531
1491.55749511719	39.353645324707
1492.63940429688	39.4178123474121
1493.72094726563	39.3237419128418
1494.80212402344	39.3240852355957
1495.8828125	39.3674278259277
1496.96313476563	39.3624839782715
1498.04309082031	39.3250045776367
1499.12255859375	39.2605094909668
1500.20166015625	39.2763061523438
1501.28039550781	39.333553314209
1502.35864257813	39.1915168762207
1503.4365234375	39.2663612365723
1504.51403808594	39.2465019226074
1505.59118652344	39.312328338623
1506.66784667969	39.3072967529297
1507.744140625	39.276008605957
1508.81994628906	39.3602905273438
1509.89538574219	39.3837661743164
1510.97045898438	39.4859008789063
1512.04516601563	39.5151672363281
1513.11938476563	39.582202911377
1514.19323730469	39.6087532043457
1515.26672363281	39.8126945495605
1516.33972167969	39.8638458251953
1517.41235351563	39.8408393859863
1518.48449707031	39.9298324584961
1519.55639648438	39.9931373596191
1520.62768554688	40.1409873962402
1521.69873046875	40.1226272583008
1522.76928710938	40.0929946899414
1523.83947753906	40.2429580688477
1524.90930175781	40.2331695556641
1525.97863769531	40.4466247558594
1527.04760742188	40.3734970092773
1528.11608886719	40.4041862487793
1529.18420410156	40.3338356018066
1530.251953125	40.3681297302246
1531.31921386719	40.4222755432129
1532.38610839844	40.5444679260254
1533.45263671875	40.5925445556641
1534.51867675781	40.6920280456543
1535.58435058594	40.7661590576172
1536.64965820313	40.8216934204102
1537.71447753906	40.9576225280762
1538.77893066406	41.176383972168
1539.84301757813	41.2239189147949
1540.90661621094	41.4559364318848
1541.9697265625	41.540901184082
1543.03259277344	41.6531295776367
1544.09497070313	41.7882537841797
1545.15686035156	41.9754943847656
1546.21850585938	42.0735969543457
1547.27966308594	42.233943939209
1548.34033203125	42.3333473205566
1549.40063476563	42.4936408996582
1550.46057128906	42.5841979980469
1551.52001953125	42.7591552734375
1552.5791015625	42.8275451660156
1553.63781738281	42.9361763000488
1554.69604492188	43.0707321166992
1555.75378417969	43.1611595153809
1556.81127929688	43.1319885253906
1557.86828613281	43.3371849060059
1558.9248046875	43.3303604125977
1559.98095703125	43.463794708252
1561.03674316406	43.5295600891113
1562.09204101563	43.7083473205566
1563.14697265625	43.8282165527344
1564.20153808594	44.0783195495605
1565.25561523438	44.2087059020996
1566.30932617188	44.429084777832
1567.36254882813	44.6316223144531
1568.41540527344	44.8665733337402
1569.4677734375	45.0196113586426
1570.51977539063	45.2994537353516
1571.57141113281	45.478214263916
1572.62255859375	45.8616905212402
1573.67333984375	46.049243927002
1574.7236328125	46.2676429748535
1575.77355957031	46.3670806884766
1576.82299804688	46.6136245727539
1577.8720703125	46.9250297546387
1578.92077636719	46.954948425293
1579.96899414063	47.1208267211914
1581.01684570313	47.3335876464844
1582.06420898438	47.5824356079102
1583.11120605469	47.784797668457
1584.15771484375	47.8946113586426
1585.20385742188	48.2534141540527
1586.24951171875	48.4236526489258
1587.29479980469	48.5509300231934
1588.33972167969	48.846248626709
1589.38415527344	49.0606079101563
1590.42810058594	49.2334022521973
1591.47180175781	49.5421104431152
1592.51489257813	49.9419174194336
1593.55773925781	50.269962310791
1594.59997558594	50.5622634887695
1595.64196777344	50.9597702026367
1596.68334960938	51.3191337585449
1597.72448730469	51.6445655822754
1598.76513671875	52.0806922912598
1599.80529785156	52.2655792236328
1600.84509277344	52.6380195617676
1601.88452148438	53.1216125488281
1602.92346191406	53.3050727844238
1603.9619140625	53.7765846252441
1605	54.0649337768555
1606.03771972656	54.3244857788086
1607.07495117188	54.6259613037109
1608.11169433594	55.0081596374512
1609.14807128906	55.3059158325195
1610.18408203125	55.5014610290527
1611.21960449219	55.7590484619141
1612.25463867188	56.0475387573242
1613.28930664063	56.3100051879883
1614.32360839844	56.5271301269531
1615.357421875	56.9387817382813
1616.39074707031	57.0806770324707
1617.42370605469	57.3680229187012
1618.45629882813	57.7110748291016
1619.48840332031	57.8067512512207
1620.52001953125	58.1005210876465
1621.55126953125	58.3809280395508
1622.58215332031	58.607063293457
1623.61254882813	58.813346862793
1624.64245605469	59.1199607849121
1625.67199707031	59.3777084350586
1626.70104980469	59.6297302246094
1627.72973632813	59.811882019043
1628.75793457031	59.9569816589355
1629.78576660156	60.2608222961426
1630.81311035156	60.3318405151367
1631.84008789063	60.5353698730469
1632.86657714844	60.7095146179199
1633.89270019531	60.7231674194336
1634.91833496094	60.7996673583984
1635.94348144531	60.911808013916
1636.96826171875	60.7672920227051
1637.99255371094	60.7539482116699
1639.01647949219	60.9454879760742
1640.03991699219	60.654899597168
1641.06298828125	60.6950073242188
1642.08557128906	60.4700584411621
1643.10778808594	60.35595703125
1644.12951660156	60.234935760498
1645.15075683594	59.8962097167969
1646.17163085938	59.6055488586426
1647.19213867188	59.4792976379395
1648.21203613281	59.1167488098145
1649.23156738281	59.0896759033203
1650.25073242188	58.8013191223145
1651.26940917969	58.5688171386719
1652.28759765625	58.2135314941406
1653.30541992188	57.9678688049316
1654.32275390625	57.6900482177734
1655.33972167969	57.4541397094727
1656.35620117188	56.9349975585938
1657.37231445313	56.7221946716309
1658.38793945313	56.3704299926758
1659.40307617188	56.1891441345215
1660.41772460938	55.8824501037598
1661.43212890625	55.5248374938965
1662.44592285156	55.101634979248
1663.45935058594	55.2186088562012
1664.47229003906	54.6428985595703
1665.48486328125	54.4759521484375
1666.49694824219	54.1726379394531
1667.50854492188	53.8256759643555
1668.51977539063	53.5703582763672
1669.53051757813	53.0804443359375
1670.54089355469	52.762378692627
1671.55078125	52.4419364929199
1672.56018066406	51.9482231140137
1673.56909179688	51.616081237793
1674.57763671875	51.1543998718262
1675.58581542969	50.6882476806641
1676.59350585938	50.1733703613281
1677.60070800781	49.7983741760254
1678.607421875	49.2318992614746
1679.61376953125	48.7922859191895
1680.61962890625	48.3675880432129
1681.62512207031	47.957820892334
1682.63012695313	47.4123039245605
1683.63464355469	46.8861656188965
1684.638671875	46.5091094970703
1685.64233398438	46.0164642333984
1686.64562988281	45.7095718383789
1687.64831542969	45.2116355895996
1688.65063476563	44.7365913391113
1689.65246582031	44.2695159912109
1690.65393066406	43.8711700439453
1691.65490722656	43.4558753967285
1692.65539550781	43.2049369812012
1693.65551757813	42.7197303771973
1694.65502929688	42.3403587341309
1695.654296875	41.9749565124512
1696.65295410156	41.6546669006348
1697.65124511719	41.2838401794434
1698.64904785156	40.9462509155273
1699.646484375	40.7274131774902
1700.64331054688	40.2357864379883
1701.63977050781	39.9129257202148
1702.63586425781	39.4984397888184
1703.63134765625	39.1687126159668
1704.62646484375	38.7848625183105
1705.62121582031	38.5283241271973
1706.61535644531	38.0404739379883
1707.60913085938	37.7583999633789
1708.60241699219	37.3342514038086
1709.59521484375	37.0190124511719
1710.58764648438	36.5694351196289
1711.57958984375	36.2543029785156
1712.57104492188	35.8656196594238
1713.56213378906	35.5382537841797
1714.552734375	35.2919998168945
1715.54284667969	34.9310264587402
1716.53247070313	34.5071182250977
1717.52160644531	34.1503257751465
1718.51037597656	33.9014854431152
1719.49865722656	33.4432563781738
1720.48657226563	33.2165946960449
1721.47387695313	32.9346160888672
1722.46081542969	32.6520881652832
1723.447265625	32.2686080932617
1724.43334960938	32.170166015625
1725.41882324219	31.7775325775146
1726.40393066406	31.6492309570313
1727.38854980469	31.3332824707031
1728.37268066406	31.0968551635742
1729.3564453125	30.8865528106689
1730.33972167969	30.6592197418213
1731.32250976563	30.5609016418457
1732.30480957031	30.2670574188232
1733.28674316406	30.0702285766602
1734.26806640625	29.9061832427979
1735.2490234375	29.7075252532959
1736.2294921875	29.5501461029053
1737.20959472656	29.2625637054443
1738.18908691406	29.2099361419678
1739.16821289063	29.0573139190674
1740.14685058594	28.8404331207275
1741.125	28.6893157958984
1742.10266113281	28.6168422698975
1743.07995605469	28.3620052337646
1744.05676269531	28.255443572998
1745.03308105469	28.0099353790283
1746.00891113281	27.8078575134277
1746.98425292969	27.671028137207
1747.95910644531	27.523136138916
1748.93359375	27.3199806213379
1749.90759277344	27.1725597381592
1750.88110351563	26.843599319458
1751.85412597656	26.7107543945313
1752.82678222656	26.4801998138428
1753.798828125	26.3760929107666
1754.7705078125	26.1858787536621
1755.74169921875	25.9579429626465
1756.71240234375	25.8316040039063
1757.6826171875	25.6794013977051
1758.65246582031	25.5552196502686
1759.62170410156	25.2957057952881
1760.59057617188	25.1070499420166
1761.55895996094	25.0678119659424
1762.52673339844	24.8652629852295
1763.49426269531	24.8049201965332
1764.46118164063	24.690990447998
1765.42761230469	24.5559597015381
1766.39367675781	24.4129390716553
1767.35913085938	24.3324203491211
1768.32421875	24.2967147827148
1769.28881835938	24.1673107147217
1770.2529296875	24.0464019775391
1771.21655273438	23.9139518737793
1772.17980957031	23.8875255584717
1773.14245605469	23.8667430877686
1774.10461425781	23.849084854126
1775.06640625	23.7519989013672
1776.02770996094	23.6492309570313
1776.98852539063	23.5192279815674
1777.94873046875	23.4922790527344
1778.90856933594	23.3943977355957
1779.86804199219	23.3272361755371
1780.82690429688	23.1731719970703
1781.78527832031	22.9999732971191
1782.7431640625	22.8863792419434
1783.70068359375	22.8024883270264
1784.65771484375	22.6479339599609
1785.61413574219	22.5551357269287
1786.57019042969	22.392894744873
1787.52575683594	22.3555736541748
1788.48083496094	22.20578956604
1789.43530273438	22.1176280975342
1790.38940429688	21.9756870269775
1791.34301757813	21.8555145263672
1792.29626464844	21.6913833618164
1793.24890136719	21.6773853302002
1794.20104980469	21.6081142425537
1795.15270996094	21.5566787719727
1796.10400390625	21.3351211547852
1797.0546875	21.3723526000977
1798.0048828125	21.1967010498047
1798.95471191406	21.1813201904297
1799.90393066406	21.0627861022949
1800.85278320313	21.0475826263428
1801.80102539063	21.0302677154541
1802.74890136719	20.9390048980713
1803.6962890625	20.9098625183105
1804.64306640625	20.9024257659912
1805.58947753906	20.8306770324707
1806.53540039063	20.8246974945068
1807.48071289063	20.7771663665771
1808.42565917969	20.7692813873291
1809.3701171875	20.6457233428955
1810.31396484375	20.7015743255615
1811.25744628906	20.6822814941406
1812.20043945313	20.4929046630859
1813.14294433594	20.492151260376
1814.08483886719	20.4884376525879
1815.0263671875	20.4631614685059
1815.96740722656	20.3663883209229
1816.90783691406	20.3027839660645
1817.84790039063	20.2069759368896
1818.78747558594	20.0967330932617
1819.72644042969	20.1217365264893
1820.6650390625	20.0489025115967
1821.60314941406	19.9965896606445
1822.54064941406	19.8921127319336
1823.47778320313	19.8755569458008
1824.41430664063	19.7852096557617
1825.35034179688	19.5834560394287
1826.28601074219	19.6652603149414
1827.22106933594	19.4958438873291
1828.15563964844	19.4568862915039
1829.08984375	19.4321384429932
1830.0234375	19.2979965209961
1830.95654296875	19.3127269744873
1831.88916015625	19.2224750518799
1832.8212890625	19.1931934356689
1833.7529296875	19.127742767334
1834.68408203125	19.1150207519531
1835.61474609375	19.0901679992676
1836.54479980469	19.0572166442871
1837.47448730469	19.0023174285889
1838.40356445313	19.0479183197021
1839.33227539063	19.0202674865723
1840.26037597656	18.9838676452637
1841.18811035156	19.005220413208
1842.115234375	19.0575046539307
1843.04187011719	18.9598903656006
1843.96801757813	18.9610004425049
1844.89367675781	18.9695873260498
1845.81872558594	18.9824504852295
1846.74340820313	18.9464321136475
1847.66760253906	18.9022769927979
1848.59118652344	18.872631072998
1849.51428222656	18.9158554077148
1850.43701171875	18.8158683776855
1851.35913085938	18.7778453826904
1852.28076171875	18.7436580657959
1853.20190429688	18.7096614837646
1854.12243652344	18.5846920013428
1855.04260253906	18.5859718322754
1855.96215820313	18.4981632232666
1856.88122558594	18.4724311828613
1857.79992675781	18.3826141357422
1858.71801757813	18.2914657592773
1859.63549804688	18.3229160308838
1860.55261230469	18.2282733917236
1861.46923828125	18.1305713653564
1862.38525390625	18.1057834625244
1863.30078125	18.1011695861816
1864.2158203125	18.0787372589111
1865.13037109375	18.0818538665771
1866.04443359375	18.0420055389404
1866.95788574219	18.0412540435791
1867.87084960938	18.0508346557617
1868.78332519531	17.9419097900391
1869.6953125	18.0033206939697
1870.60681152344	18.0529384613037
1871.51782226563	17.9792327880859
1872.42822265625	18.0622653961182
1873.33813476563	18.0578880310059
1874.24755859375	18.0367050170898
1875.15649414063	18.0456962585449
1876.06481933594	18.070219039917
1876.97277832031	18.0112972259521
1877.88012695313	18.0308723449707
1878.78698730469	18.0269451141357
1879.69323730469	18.0037994384766
1880.59912109375	17.988208770752
1881.50439453125	17.9546794891357
1882.4091796875	17.9392852783203
1883.3134765625	17.8614196777344
1884.21716308594	17.7843780517578
1885.12048339844	17.7814769744873
1886.02319335938	17.7491550445557
1886.92541503906	17.6793766021729
1887.82702636719	17.6786155700684
1888.72814941406	17.6029319763184
1889.62878417969	17.5246105194092
1890.52893066406	17.4969444274902
1891.42858886719	17.5004787445068
1892.32763671875	17.4437427520752
1893.22619628906	17.3945732116699
1894.12426757813	17.3451519012451
1895.02172851563	17.3299961090088
1895.91870117188	17.2796649932861
1896.81518554688	17.2549381256104
1897.71118164063	17.1698036193848
1898.60656738281	17.2458553314209
1899.50146484375	17.1741523742676
1900.39587402344	17.1147994995117
1901.28967285156	17.1676483154297
1902.18298339844	17.206823348999
1903.07580566406	17.1150093078613
1903.96801757813	17.1744518280029
1904.85986328125	17.035530090332
1905.7509765625	17.1666717529297
1906.64172363281	17.1821746826172
1907.53186035156	17.2539367675781
1908.42150878906	17.2160682678223
1909.31066894531	17.2331428527832
1910.19921875	17.2194671630859
1911.08728027344	17.2557735443115
1911.97473144531	17.3062992095947
1912.86181640625	17.2917709350586
1913.74816894531	17.3189716339111
1914.63415527344	17.2482795715332
1915.51953125	17.2584400177002
1916.40441894531	17.2602958679199
1917.28869628906	17.1919384002686
1918.17260742188	17.1819667816162
1919.05578613281	17.1814060211182
1919.93859863281	17.1642093658447
1920.82080078125	17.1478786468506
1921.70239257813	17.112476348877
1922.58349609375	17.0987586975098
1923.46411132813	16.9892139434814
1924.34423828125	16.9537410736084
1925.22375488281	16.9415016174316
1926.10278320313	16.8888778686523
1926.98120117188	16.8667392730713
1927.85913085938	16.8145027160645
1928.73645019531	16.7319164276123
1929.61328125	16.6708183288574
1930.48962402344	16.675853729248
1931.36535644531	16.6437282562256
1932.24060058594	16.5722122192383
1933.11535644531	16.5851554870605
1933.98950195313	16.6401481628418
1934.86303710938	16.5798034667969
1935.73608398438	16.5687618255615
1936.60864257813	16.5596981048584
1937.48059082031	16.5817089080811
1938.35205078125	16.5834560394287
1939.22302246094	16.5492534637451
1940.09338378906	16.6054954528809
1940.96313476563	16.667293548584
1941.83239746094	16.6364097595215
1942.701171875	16.74001121521
1943.5693359375	16.6857147216797
1944.43701171875	16.7394599914551
1945.30407714844	16.7114486694336
1946.17065429688	16.7931079864502
1947.03662109375	16.794303894043
1947.90209960938	16.8499412536621
1948.76696777344	16.8086566925049
1949.63134765625	16.8698825836182
1950.4951171875	16.8815288543701
1951.3583984375	16.7956829071045
1952.22106933594	16.7893657684326
1953.08325195313	16.8038883209229
1953.94482421875	16.8328399658203
1954.80590820313	16.6803073883057
1955.66650390625	16.7259006500244
1956.5263671875	16.7306652069092
1957.38586425781	16.7187786102295
1958.24462890625	16.6995525360107
1959.10302734375	16.6563148498535
1959.96069335938	16.637508392334
1960.81799316406	16.5617504119873
1961.67456054688	16.5139789581299
1962.53063964844	16.4868812561035
1963.38623046875	16.428150177002
1964.2412109375	16.4575824737549
1965.09558105469	16.3662776947021
1965.94946289063	16.4059638977051
1966.80285644531	16.3812503814697
1967.65563964844	16.3288631439209
1968.5078125	16.4033908843994
1969.35949707031	16.3250961303711
1970.21057128906	16.3005561828613
1971.06103515625	16.3508148193359
1971.91101074219	16.36403465271
1972.76049804688	16.381950378418
1973.60925292969	16.4327507019043
1974.45764160156	16.4062080383301
1975.30529785156	16.5042552947998
1976.15246582031	16.537260055542
1976.99914550781	16.5754299163818
1977.84521484375	16.5845203399658
1978.69067382813	16.6749362945557
1979.53552246094	16.66188621521
1980.3798828125	16.7284164428711
1981.22375488281	16.7828845977783
1982.06701660156	16.8115921020508
1982.90966796875	16.7994785308838
1983.75170898438	16.814977645874
1984.59326171875	16.7745666503906
1985.43420410156	16.728063583374
1986.27465820313	16.7862567901611
1987.11450195313	16.6749877929688
1987.95373535156	16.7608737945557
1988.79248046875	16.7613315582275
1989.63061523438	16.7804698944092
1990.46813964844	16.6627502441406
1991.30517578125	16.6771469116211
1992.1416015625	16.6489753723145
1992.9775390625	16.6415233612061
1993.81274414063	16.5450210571289
1994.6474609375	16.531213760376
1995.48168945313	16.4503993988037
1996.31518554688	16.4164733886719
1997.14819335938	16.4513759613037
1997.98071289063	16.3948459625244
1998.8125	16.4277458190918
1999.64379882813	16.3933200836182
2000.47448730469	16.3860034942627
2001.3046875	16.3947353363037
2002.13427734375	16.4170570373535
2002.96325683594	16.4457340240479
2003.79162597656	16.3994903564453
2004.61950683594	16.4526424407959
2005.44677734375	16.4455757141113
2006.2734375	16.5751667022705
2007.09948730469	16.5883178710938
2007.92504882813	16.6670207977295
2008.75	16.6629791259766
2009.57434082031	16.6836700439453
2010.39819335938	16.7597808837891
2011.22131347656	16.8591117858887
2012.0439453125	16.7744808197021
2012.86608886719	16.8443450927734
2013.6875	16.7921676635742
2014.50842285156	16.9266929626465
2015.32873535156	16.9527778625488
2016.1484375	16.8430061340332
2016.96752929688	16.8879890441895
2017.7861328125	16.9138679504395
2018.60412597656	16.9584541320801
2019.42150878906	16.9189720153809
2020.23828125	16.9989433288574
2021.05444335938	16.9247741699219
2021.8701171875	16.9233455657959
2022.68518066406	16.8762645721436
2023.49963378906	16.9337387084961
2024.3134765625	16.8302059173584
2025.12683105469	16.8986759185791
2025.939453125	16.8243255615234
2026.75158691406	16.80686378479
2027.56311035156	16.7951126098633
2028.3740234375	16.7504005432129
2029.18432617188	16.7564754486084
2029.994140625	16.7179012298584
2030.80322265625	16.6923637390137
2031.61181640625	16.6363201141357
2032.41979980469	16.6565895080566
2033.22717285156	16.6445369720459
2034.03393554688	16.6111431121826
2034.84008789063	16.587818145752
2035.64575195313	16.508918762207
2036.45080566406	16.5723705291748
2037.25512695313	16.4375820159912
2038.05895996094	16.4079666137695
2038.86218261719	16.3771781921387
2039.66479492188	16.4186000823975
2040.466796875	16.4096565246582
2041.26831054688	16.4186630249023
2042.06909179688	16.4447212219238
2042.86938476563	16.4217319488525
2043.6689453125	16.3786811828613
2044.46801757813	16.4743728637695
2045.26647949219	16.4942665100098
2046.06433105469	16.4484329223633
2046.86145019531	16.4600315093994
2047.65808105469	16.5464401245117
2048.4541015625	16.5733261108398
2049.24951171875	16.5856761932373
2050.04443359375	16.6093673706055
2050.83862304688	16.6020908355713
2051.63232421875	16.6029109954834
2052.42529296875	16.6870288848877
2053.2177734375	16.7050094604492
2054.00952148438	16.6929035186768
2054.80078125	16.7447261810303
2055.59130859375	16.816743850708
2056.38134765625	16.7717533111572
2057.17065429688	16.8361835479736
2057.95947265625	16.7329483032227
2058.74755859375	16.6936836242676
2059.53515625	16.7233409881592
2060.32202148438	16.7430362701416
2061.1083984375	16.6612224578857
2061.89428710938	16.6683597564697
2062.67919921875	16.5250797271729
2063.4638671875	16.5496196746826
2064.24780273438	16.5809268951416
2065.03100585938	16.5480213165283
2065.81372070313	16.3923778533936
2066.595703125	16.4392700195313
2067.37719726563	16.387866973877
2068.15795898438	16.2511119842529
2068.93823242188	16.2816791534424
2069.7177734375	16.2171001434326
2070.49682617188	16.1363716125488
2071.27514648438	16.1293506622314
2072.05297851563	16.0347518920898
2072.830078125	16.120677947998
2073.60668945313	15.948881149292
2074.38256835938	15.9803609848022
2075.15795898438	15.8808889389038
2075.9326171875	15.8587942123413
2076.70654296875	15.8504877090454
2077.47998046875	15.8756666183472
2078.25268554688	15.7624225616455
2079.02490234375	15.7885208129883
2079.79663085938	15.8179264068604
2080.5673828125	15.7995128631592
2081.337890625	15.831995010376
2082.107421875	15.8145093917847
2082.87670898438	15.8120441436768
2083.64501953125	15.8074617385864
2084.41284179688	15.8731250762939
2085.18017578125	15.858925819397
2085.94677734375	15.8799896240234
2086.71264648438	15.8810729980469
2087.47802734375	15.8720388412476
2088.24267578125	15.9046640396118
2089.0068359375	15.9384965896606
2089.77026367188	15.9655199050903
2090.53295898438	15.9084320068359
2091.29516601563	15.8930263519287
2092.056640625	15.9000234603882
2092.81762695313	15.9214143753052
2093.57788085938	15.8469944000244
2094.33764648438	15.8133659362793
2095.0966796875	15.8054628372192
2095.85498046875	15.7306795120239
2096.61279296875	15.7028799057007
2097.36987304688	15.6112155914307
2098.12646484375	15.5445508956909
2098.88232421875	15.5045833587646
2099.63745117188	15.4586639404297
2100.39208984375	15.3748140335083
2101.14624023438	15.3653030395508
2101.8994140625	15.2796983718872
2102.65209960938	15.1309518814087
2103.404296875	15.1118478775024
2104.15551757813	14.9963817596436
2104.90649414063	14.9902667999268
2105.65649414063	14.8872585296631
2106.40600585938	14.8820457458496
2107.15502929688	14.8266878128052
2107.90307617188	14.7765102386475
2108.65063476563	14.7386684417725
2109.39770507813	14.670578956604
2110.14404296875	14.6628942489624
2110.8896484375	14.6335391998291
2111.63452148438	14.6417961120605
2112.37890625	14.6455345153809
2113.12280273438	14.6588087081909
2113.86572265625	14.7727308273315
2114.60815429688	14.6534194946289
2115.35009765625	14.7318696975708
2116.09106445313	14.795337677002
2116.83154296875	14.7903022766113
2117.57153320313	14.7628040313721
2118.31079101563	14.7933731079102
2119.04931640625	14.8445291519165
2119.787109375	14.7196559906006
2120.5244140625	14.7619676589966
2121.26098632813	14.6958589553833
2121.9970703125	14.6591606140137
2122.732421875	14.6684350967407
2123.46704101563	14.5784854888916
2124.20092773438	14.5388193130493
2124.93432617188	14.4912109375
2125.6669921875	14.4668397903442
2126.39916992188	14.3497819900513
2127.13037109375	14.3743267059326
2127.86108398438	14.285737991333
2128.59130859375	14.3064279556274
2129.32080078125	14.118203163147
2130.04956054688	14.1450986862183
2130.77758789063	14.0649423599243
2131.50512695313	13.9888134002686
2132.23193359375	13.9126224517822
2132.9580078125	13.8855218887329
2133.68334960938	13.7506742477417
2134.408203125	13.751932144165
2135.13232421875	13.7269039154053
2135.85595703125	13.6347789764404
2136.57885742188	13.6065492630005
2137.30102539063	13.5234794616699
2138.0224609375	13.4901075363159
2138.74340820313	13.394847869873
2139.46337890625	13.414098739624
2140.18310546875	13.3441305160522
2140.90185546875	13.2871627807617
2141.6201171875	13.2633142471313
2142.33764648438	13.2549428939819
2143.05444335938	13.210955619812
2143.77075195313	13.2003736495972
2144.48608398438	13.2084512710571
2145.201171875	13.1976127624512
2145.91528320313	13.2054529190063
2146.62890625	13.2196035385132
2147.34155273438	13.1876373291016
2148.05395507813	13.0939502716064
2148.76538085938	13.1649303436279
2149.47631835938	13.1725234985352
2150.18627929688	13.0835847854614
2150.89599609375	13.1188821792603
2151.60473632813	13.0549163818359
2152.31298828125	13.1279640197754
2153.02026367188	13.0836753845215
2153.72729492188	13.0829696655273
2154.43334960938	13.0037698745728
2155.138671875	12.9952249526978
2155.84350585938	13.0049686431885
2156.54760742188	12.9932413101196
2157.25122070313	12.9775981903076
2157.95385742188	12.9321517944336
2158.65600585938	12.9245300292969
2159.357421875	12.8873329162598
2160.05810546875	12.8051156997681
2160.75805664063	12.7830057144165
2161.45751953125	12.760630607605
2162.15600585938	12.7546396255493
2162.85400390625	12.67835521698
2163.55151367188	12.6120586395264
2164.248046875	12.575852394104
2164.94409179688	12.6065540313721
2165.63916015625	12.5239572525024
2166.33374023438	12.4322147369385
2167.02783203125	12.3826208114624
2167.72094726563	12.2954139709473
2168.41357421875	12.2570285797119
2169.10522460938	12.2232751846313
2169.79638671875	12.1361484527588
2170.48706054688	12.1178197860718
2171.1767578125	12.0052337646484
2171.86572265625	11.8974809646606
2172.55419921875	11.8960227966309
2173.24194335938	11.7287654876709
2173.92895507813	11.6700639724731
2174.615234375	11.6855211257935
2175.30078125	11.6198482513428
2175.98583984375	11.5521411895752
2176.67016601563	11.5816411972046
2177.35375976563	11.4992971420288
2178.03662109375	11.4880332946777
2178.71875	11.4206609725952
2179.40014648438	11.3927946090698
2180.08081054688	11.4131278991699
2180.76098632813	11.4775218963623
2181.4404296875	11.4023580551147
2182.119140625	11.4301471710205
2182.79711914063	11.395037651062
2183.47436523438	11.3462657928467
2184.15087890625	11.4025716781616
2184.82690429688	11.4410638809204
2185.501953125	11.3982038497925
2186.17651367188	11.4012250900269
2186.85034179688	11.4318132400513
2187.5234375	11.3923711776733
2188.19580078125	11.3526525497437
2188.86743164063	11.3320369720459
2189.53833007813	11.311408996582
2190.20874023438	11.25319480896
2190.87817382813	11.2302732467651
2191.54711914063	11.2215261459351
2192.21533203125	11.2274656295776
2192.8828125	11.1207761764526
2193.54956054688	11.0369348526001
2194.21557617188	11.0211086273193
2194.880859375	11.0112524032593
2195.54541015625	10.871356010437
2196.20947265625	10.869421005249
2196.87255859375	10.8072881698608
2197.53515625	10.6721363067627
2198.19677734375	10.6776180267334
2198.85791015625	10.5350522994995
2199.51831054688	10.4691743850708
2200.17797851563	10.4177665710449
2200.8369140625	10.3315086364746
2201.4951171875	10.2950267791748
2202.15258789063	10.2998600006104
2202.80932617188	10.1931419372559
2203.46533203125	10.109414100647
2204.12060546875	10.1016292572021
2204.775390625	10.0177955627441
2205.42919921875	9.96175765991211
2206.08251953125	10.0124263763428
2206.73486328125	9.97166728973389
2207.38671875	9.92409133911133
2208.03759765625	9.88879585266113
2208.68798828125	9.91108417510986
2209.33764648438	9.95804977416992
2209.98657226563	9.86607360839844
2210.63452148438	9.92741298675537
2211.28198242188	9.95654392242432
2211.9287109375	9.88259983062744
2212.57470703125	9.90366744995117
2213.21997070313	9.89825820922852
2213.86450195313	9.86760520935059
2214.50830078125	9.8682336807251
2215.1513671875	9.85497379302979
2215.79370117188	9.84346389770508
2216.43530273438	9.82891178131104
2217.076171875	9.76605033874512
2217.71630859375	9.75929355621338
2218.35571289063	9.68420314788818
2218.99462890625	9.66018867492676
2219.63256835938	9.55941486358643
2220.26977539063	9.56193351745605
2220.90625	9.49221420288086
2221.5419921875	9.44601917266846
2222.17700195313	9.38025093078613
2222.81127929688	9.36747169494629
2223.44482421875	9.258713722229
2224.07763671875	9.25932788848877
2224.70971679688	9.17076587677002
2225.34106445313	9.10093784332275
2225.9716796875	9.05851650238037
2226.6015625	8.94025325775146
2227.23071289063	8.96643733978271
2227.85913085938	8.87680721282959
2228.48681640625	8.85714340209961
2229.11376953125	8.83415031433105
2229.73999023438	8.74231719970703
2230.36547851563	8.68355846405029
2230.990234375	8.63495445251465
2231.61401367188	8.61846351623535
2232.2373046875	8.53047752380371
2232.85986328125	8.54610824584961
2233.4814453125	8.481520652771
2234.1025390625	8.43554306030273
2234.72265625	8.48208808898926
2235.34228515625	8.39591121673584
2235.9609375	8.34676837921143
2236.57885742188	8.32395172119141
2237.1962890625	8.33722591400146
2237.81274414063	8.30644226074219
2238.42846679688	8.32586669921875
2239.04345703125	8.35940837860107
2239.65771484375	8.32551383972168
2240.27124023438	8.31160449981689
2240.88403320313	8.26405143737793
2241.49584960938	8.32175254821777
2242.10717773438	8.24308013916016
2242.71752929688	8.25995063781738
2243.32739257813	8.27760314941406
2243.93627929688	8.23611068725586
2244.54443359375	8.25453186035156
2245.15209960938	8.22354793548584
2245.7587890625	8.17656993865967
2246.36474609375	8.14732837677002
2246.9697265625	8.16805648803711
2247.57421875	8.12872982025146
2248.17797851563	8.12109470367432
2248.78076171875	8.09461307525635
2249.38305664063	8.06553077697754
2249.984375	8.02712440490723
2250.5849609375	8.03105449676514
2251.18481445313	7.92101573944092
2251.78393554688	7.87836742401123
2252.38232421875	7.90964841842651
2252.97973632813	7.79968929290771
2253.57666015625	7.78307628631592
2254.17260742188	7.7506537437439
2254.76782226563	7.72001647949219
2255.3623046875	7.61394882202148
2255.9560546875	7.6099328994751
2256.54907226563	7.61343050003052
2257.14135742188	7.55310821533203
2257.73266601563	7.50752973556519
2258.32348632813	7.44036340713501
2258.91333007813	7.37392234802246
2259.50244140625	7.3417272567749
2260.09057617188	7.29806756973267
2260.67822265625	7.25878858566284
2261.26513671875	7.23821115493774
2261.85107421875	7.23219060897827
2262.43627929688	7.13503503799438
2263.02075195313	7.14120721817017
2263.6044921875	7.11064052581787
2264.18725585938	7.07457685470581
2264.76953125	6.99910449981689
2265.35083007813	7.01278734207153
2265.93139648438	6.94923305511475
2266.51123046875	6.91800403594971
2267.09033203125	6.92983722686768
2267.66845703125	6.91163206100464
2268.24584960938	6.93183279037476
2268.82250976563	6.92981719970703
2269.3984375	6.89903020858765
2269.9736328125	6.9155797958374
2270.5478515625	6.96826219558716
2271.12133789063	6.98196744918823
2271.69409179688	6.97314834594727
2272.26611328125	6.96248817443848
2272.83740234375	6.95207691192627
2273.40771484375	6.95581960678101
2273.97729492188	6.91469430923462
2274.54614257813	6.89689588546753
2275.11401367188	6.88669872283936
2275.68139648438	6.82894420623779
2276.24780273438	6.8552360534668
2276.8134765625	6.78848266601563
2277.37817382813	6.74823379516602
2277.9423828125	6.72637271881104
2278.50561523438	6.70475292205811
2279.06811523438	6.71444749832153
2279.62963867188	6.7417950630188
2280.19067382813	6.69696187973022
2280.75073242188	6.66975402832031
2281.31005859375	6.69130849838257
2281.86840820313	6.70285367965698
2282.42602539063	6.6771936416626
2282.98291015625	6.63857364654541
2283.5390625	6.65221786499023
2284.09448242188	6.56493806838989
2284.64892578125	6.55820655822754
2285.20263671875	6.55543327331543
2285.75537109375	6.48070621490479
2286.3076171875	6.40750932693481
2286.85888671875	6.41922855377197
2287.40942382813	6.43916177749634
2287.958984375	6.36453342437744
2288.5078125	6.35106468200684
2289.05590820313	6.32432985305786
2289.60302734375	6.30791330337524
2290.14965820313	6.22647619247437
2290.6953125	6.17735815048218
2291.23999023438	6.19325351715088
2291.78393554688	6.11911201477051
2292.3271484375	6.09061574935913
2292.86962890625	6.04561567306519
2293.4111328125	6.01174879074097
2293.95190429688	5.99407911300659
2294.49194335938	5.99156618118286
2295.03100585938	5.91396951675415
2295.5693359375	5.92686557769775
2296.10693359375	5.8366584777832
2296.6435546875	5.85459470748901
2297.17944335938	5.85788011550903
2297.71459960938	5.83982515335083
2298.24877929688	5.83109331130981
2298.7822265625	5.81621026992798
2299.31469726563	5.81039571762085
2299.8466796875	5.80430889129639
2300.37744140625	5.85967922210693
2300.90771484375	5.82419157028198
2301.43701171875	5.80873441696167
2301.96557617188	5.79165744781494
2302.4931640625	5.78768014907837
2303.02001953125	5.75504684448242
2303.54614257813	5.81453084945679
2304.0712890625	5.80867481231689
2304.595703125	5.82827711105347
2305.119140625	5.82590246200562
2305.64184570313	5.82647657394409
2306.16381835938	5.79430627822876
2306.68481445313	5.79647159576416
2307.205078125	5.77608203887939
2307.72436523438	5.79220914840698
2308.24291992188	5.79060935974121
2308.7607421875	5.76319169998169
2309.27758789063	5.74839735031128
2309.79370117188	5.72928142547607
2310.30883789063	5.75186824798584
2310.8232421875	5.73004388809204
2311.3369140625	5.7232837677002
2311.849609375	5.69603776931763
2312.361328125	5.7089319229126
2312.87255859375	5.65388059616089
2313.38256835938	5.61685943603516
2313.89208984375	5.63000297546387
2314.40063476563	5.59780025482178
2314.908203125	5.56394910812378
2315.4150390625	5.55114650726318
2315.92114257813	5.53751850128174
2316.42626953125	5.47900056838989
2316.9306640625	5.44342231750488
2317.43408203125	5.41052532196045
2317.93676757813	5.39086103439331
2318.4384765625	5.37415933609009
2318.939453125	5.31898260116577
2319.439453125	5.2591552734375
2319.93872070313	5.25132274627686
2320.43701171875	5.22612905502319
2320.9345703125	5.19983100891113
2321.43139648438	5.18056583404541
2321.92724609375	5.16617059707642
2322.42211914063	5.14279937744141
2322.91625976563	5.12267208099365
2323.40966796875	5.11937189102173
2323.90209960938	5.06795310974121
2324.3935546875	5.08040189743042
2324.88427734375	5.05640077590942
2325.37426757813	5.03102016448975
2325.86303710938	5.05326175689697
2326.35131835938	5.00988388061523
2326.83862304688	5.00815296173096
2327.32495117188	5.06092548370361
2327.810546875	5.02976417541504
2328.29541015625	5.04412460327148
2328.77905273438	5.05112314224243
2329.26220703125	5.09415483474731
2329.74438476563	5.0815167427063
2330.2255859375	5.05083751678467
2330.7060546875	5.03680372238159
2331.185546875	5.05856084823608
2331.6640625	5.06146574020386
2332.14184570313	5.09309005737305
2332.61889648438	5.06016254425049
2333.09497070313	5.03432321548462
2333.57006835938	5.03201055526733
2334.04443359375	5.02093124389648
2334.51782226563	5.0218939781189
2334.99047851563	4.99490070343018
2335.46215820313	4.96897983551025
2335.93310546875	4.93755388259888
2336.40307617188	4.94094800949097
2336.8720703125	4.9009747505188
2337.34033203125	4.87195348739624
2337.8076171875	4.87614631652832
2338.27416992188	4.87264728546143
2338.73974609375	4.84302806854248
2339.20458984375	4.83180904388428
2339.66845703125	4.79197311401367
2340.13134765625	4.79172897338867
2340.59350585938	4.76698446273804
2341.0546875	4.70862627029419
2341.51489257813	4.70146083831787
2341.97436523438	4.64468669891357
2342.43286132813	4.63638496398926
2342.890625	4.61539125442505
2343.34741210938	4.57507085800171
2343.80322265625	4.51982164382935
2344.25830078125	4.54623508453369
2344.71240234375	4.49672794342041
2345.16577148438	4.53640699386597
2345.61791992188	4.52112245559692
2346.06958007813	4.56663417816162
2346.52001953125	4.61743116378784
2346.9697265625	4.6668758392334
2347.41845703125	4.77556753158569
2347.86645507813	4.86301803588867
2348.3134765625	4.92283535003662
2348.75952148438	4.99377107620239
2349.20483398438	5.14787912368774
2349.64916992188	5.17902040481567
2350.09252929688	5.27617168426514
2350.53515625	5.35757780075073
2350.97680664063	5.40712928771973
2351.41748046875	5.48252201080322
2351.857421875	5.47605800628662
2352.29638671875	5.53596782684326
2352.734375	5.50367069244385
2353.17138671875	5.50914812088013
2353.60766601563	5.49266052246094
2354.04296875	5.42665719985962
2354.4775390625	5.35615348815918
2354.91088867188	5.28782606124878
2355.34350585938	5.21833372116089
2355.775390625	5.13793134689331
2356.2060546875	4.99674081802368
2356.63598632813	4.8716139793396
2357.06494140625	4.78069162368774
2357.4931640625	4.66237688064575
2357.92041015625	4.59921264648438
2358.3466796875	4.49359035491943
2358.77197265625	4.40268611907959
2359.1962890625	4.32484722137451
2359.61987304688	4.24471664428711
2360.04248046875	4.14804601669312
2360.46411132813	4.12426042556763
2360.88500976563	4.09458589553833
2361.30493164063	4.06181287765503
2361.72387695313	4.00719165802002
