# Supplementary material for: Optics miniaturization strategy for demanding Raman spectroscopy applications
Source: Nat Commun. 2024 Apr 8;15:3049. doi: 10.1038/s41467-024-47044-7 (PMC11001912; doi:10.1038/s41467-024-47044-7)
Supplement: Supplementary file 6 — Source Data [file 41467_2024_47044_MOESM6_ESM.zip › Source Data/NCOMMS-23-34016B s3/S3 pHCA, Glucose, Salts/calibraiton/Glucose standards 23.08.17/Glucose_0_75per_2.csv]

347.42919921875	78.3635635375977
348.892913818359	78.5410537719727
350.356079101563	78.9450607299805
351.818634033203	79.0888442993164
353.280670166016	79.4860916137695
354.742095947266	79.6433258056641
356.202972412109	79.958381652832
357.663299560547	80.1337127685547
359.123046875	80.3975143432617
360.582244873047	80.4733810424805
362.040863037109	80.5959320068359
363.498931884766	80.6622161865234
364.956451416016	80.7558441162109
366.413391113281	80.8379364013672
367.869750976563	81.0830307006836
369.325592041016	81.2123565673828
370.780853271484	80.8699493408203
372.235565185547	81.2104415893555
373.689727783203	81.1896896362305
375.143310546875	81.3320922851563
376.596343994141	81.5142593383789
378.048828125	81.608024597168
379.500762939453	81.6243667602539
380.9521484375	81.8856811523438
382.402954101563	81.9158706665039
383.853240966797	81.9064788818359
385.302947998047	82.1070861816406
386.752136230469	82.4107894897461
388.200744628906	82.5121307373047
389.648803710938	82.7802810668945
391.096343994141	82.8396835327148
392.543304443359	83.1929321289063
393.989715576172	83.404296875
395.435607910156	83.9173736572266
396.880920410156	84.2546768188477
398.325714111328	84.2734527587891
399.769927978516	84.8751678466797
401.213623046875	85.4265289306641
402.656768798828	85.460807800293
404.099395751953	85.8673553466797
405.541442871094	86.1848907470703
406.982971191406	86.285514831543
408.423950195313	86.3771820068359
409.864379882813	86.8687973022461
411.304290771484	86.805534362793
412.743621826172	87.175407409668
414.182434082031	87.4798736572266
415.620727539063	87.6860427856445
417.058471679688	87.8756637573242
418.495666503906	88.4435653686523
419.932342529297	88.6945495605469
421.368469238281	88.8292236328125
422.804077148438	88.9251937866211
424.239135742188	89.0407943725586
425.673645019531	88.8175659179688
427.107635498047	88.677375793457
428.541107177734	88.233642578125
429.974029541016	88.0749282836914
431.406433105469	87.8441848754883
432.838287353516	87.6389312744141
434.269622802734	87.3022003173828
435.700408935547	87.3875350952148
437.130706787109	87.0872573852539
438.560455322266	87.0949249267578
439.989654541016	87.1076431274414
441.418334960938	87.2631149291992
442.846496582031	87.1867294311523
444.274139404297	87.4550094604492
445.701263427734	87.301399230957
447.127838134766	87.2196426391602
448.553894042969	87.1897506713867
449.979431152344	86.9355392456055
451.404449462891	86.7285308837891
452.828918457031	86.3902206420898
454.252899169922	86.3308181762695
455.676330566406	85.935791015625
457.099273681641	85.7538757324219
458.521667480469	85.4131317138672
459.943542480469	85.3360595703125
461.364929199219	84.8432159423828
462.785766601563	84.8513717651367
464.206085205078	84.7222747802734
465.625885009766	84.3268280029297
467.045196533203	84.3753890991211
468.463958740234	83.9845352172852
469.882202148438	83.9796829223633
471.299957275391	83.798095703125
472.717193603516	83.7954177856445
474.133911132813	83.9315032958984
475.550109863281	83.8397216796875
476.965789794922	83.8275909423828
478.380950927734	84.0144424438477
479.795623779297	84.0746078491211
481.209777832031	84.1266326904297
482.623413085938	84.300666809082
484.036529541016	84.468505859375
485.449157714844	84.7550048828125
486.861267089844	84.8194122314453
488.272857666016	85.1889343261719
489.683959960938	85.3683090209961
491.094543457031	85.6069107055664
492.504608154297	85.8108291625977
493.914184570313	86.0625381469727
495.3232421875	86.1640548706055
496.731811523438	86.2303466796875
498.139862060547	86.3130950927734
499.547393798828	86.1105041503906
500.954467773438	85.8545684814453
502.360992431641	85.8209381103516
503.767028808594	85.7171249389648
505.172576904297	85.7491073608398
506.577606201172	85.6857757568359
507.982147216797	85.6625061035156
509.386169433594	85.4497756958008
510.789703369141	85.5893249511719
512.192749023438	85.6822967529297
513.595275878906	85.6641159057617
514.997314453125	85.5864486694336
516.398803710938	85.6719055175781
517.799865722656	85.4300308227539
519.200378417969	85.4670181274414
520.600463867188	85.3085021972656
522	84.8285446166992
523.399047851563	84.4759979248047
524.797607421875	83.7221450805664
526.195678710938	83.1432342529297
527.59326171875	82.6072998046875
528.990295410156	82.2184524536133
530.386901855469	81.4722442626953
531.782958984375	81.3467407226563
533.178588867188	80.9880752563477
534.573669433594	80.6543731689453
535.968322753906	80.5629959106445
537.362426757813	80.3832473754883
538.756042480469	80.2896347045898
540.149230957031	80.0889358520508
541.541870117188	79.9116516113281
542.934020996094	79.9103851318359
544.32568359375	79.537712097168
545.716918945313	79.2664108276367
547.107604980469	78.881950378418
548.497802734375	78.5963134765625
549.887573242188	78.3655090332031
551.276794433594	77.987419128418
552.66552734375	77.934928894043
554.053833007813	77.8435287475586
555.441650390625	77.8485488891602
556.828918457031	77.5587997436523
558.215759277344	77.4056015014648
559.602111816406	77.4594879150391
560.987976074219	77.5318832397461
562.373352050781	77.3273239135742
563.758239746094	77.3153228759766
565.142639160156	77.2777404785156
566.526611328125	77.1626968383789
567.910034179688	77.1671447753906
569.293029785156	76.8572006225586
570.675537109375	77.048957824707
572.057556152344	76.8359909057617
573.439086914063	76.5774307250977
574.820129394531	76.4658813476563
576.200744628906	76.4704895019531
577.580871582031	76.3782501220703
578.96044921875	76.3091430664063
580.339660644531	76.2533645629883
581.718322753906	76.3987884521484
583.096557617188	76.2277221679688
584.474243164063	76.3778076171875
585.851501464844	76.2164077758789
587.228332519531	76.3809280395508
588.604614257813	76.2967834472656
589.98046875	76.2678909301758
591.355834960938	76.139533996582
592.730712890625	75.9588775634766
594.105163574219	76.0080032348633
595.479125976563	75.9832458496094
596.852600097656	75.7851943969727
598.225646972656	75.7091217041016
599.598205566406	75.5869445800781
600.970275878906	75.5022811889648
602.341857910156	75.4590148925781
603.713012695313	75.2365341186523
605.083679199219	75.1460037231445
606.453918457031	74.9801406860352
607.823608398438	74.8769912719727
609.192932128906	74.7492828369141
610.561706542969	74.5477752685547
611.930053710938	74.4531784057617
613.297912597656	74.3015441894531
614.665344238281	74.1643676757813
616.032287597656	74.0139465332031
617.398803710938	73.8983612060547
618.764831542969	73.7359008789063
620.13037109375	73.5423812866211
621.495483398438	73.5160446166992
622.860107421875	73.446891784668
624.224304199219	73.2976531982422
625.588012695313	73.1088790893555
626.951232910156	73.0069580078125
628.314025878906	72.8685913085938
629.676391601563	72.8771667480469
631.038269042969	72.6368865966797
632.399658203125	72.5936660766602
633.760620117188	72.4880752563477
635.12109375	72.3352661132813
636.481140136719	72.2212982177734
637.840759277344	72.2229156494141
639.199890136719	72.0759735107422
640.558532714844	71.8177337646484
641.916748046875	71.7365112304688
643.274536132813	71.7175064086914
644.6318359375	71.6013946533203
645.988647460938	71.4164352416992
647.345031738281	71.2553100585938
648.700988769531	71.3018417358398
650.056457519531	71.0933837890625
651.411499023438	71.0198440551758
652.76611328125	70.9459381103516
654.120239257813	70.6246032714844
655.473876953125	70.6652908325195
656.827087402344	70.517822265625
658.179870605469	70.4016647338867
659.5322265625	70.4387664794922
660.884094238281	70.3023223876953
662.235473632813	70.0916976928711
663.586486816406	69.9440155029297
664.93701171875	69.8483200073242
666.287048339844	69.8922348022461
667.636657714844	69.9008941650391
668.98583984375	69.7458419799805
670.334594726563	69.7192687988281
671.682861328125	69.6716232299805
673.030700683594	69.5358352661133
674.378051757813	69.6394577026367
675.725036621094	69.6953735351563
677.071533203125	69.4891357421875
678.417541503906	69.6065902709961
679.76318359375	69.6880264282227
681.108337402344	69.5081253051758
682.453002929688	69.6357574462891
683.797302246094	69.4756546020508
685.14111328125	69.571891784668
686.484497070313	69.5886459350586
687.827453613281	69.5565719604492
689.169921875	69.4124603271484
690.512023925781	69.5087661743164
691.853637695313	69.7521438598633
693.194763183594	69.7350616455078
694.535522460938	69.5265121459961
695.875793457031	69.6938934326172
697.215637207031	69.6619338989258
698.555053710938	69.5959167480469
699.89404296875	69.7267456054688
701.232543945313	69.6483383178711
702.570617675781	69.682502746582
703.908325195313	69.7685623168945
705.245483398438	69.8381729125977
706.582275390625	69.7739868164063
707.918640136719	69.8885955810547
709.254516601563	69.7519302368164
710.589965820313	69.8451309204102
711.924987792969	69.9435043334961
713.259582519531	69.8057479858398
714.59375	69.9259567260742
715.927490234375	69.6966094970703
717.2607421875	69.8933792114258
718.593627929688	69.6918334960938
719.926025390625	69.7841644287109
721.257995605469	69.5796203613281
722.589538574219	69.6316146850586
723.920654296875	69.4647979736328
725.251342773438	69.658576965332
726.581604003906	69.5078735351563
727.911437988281	69.4400405883789
729.240783691406	69.4473648071289
730.569763183594	69.4049987792969
731.898254394531	69.2062301635742
733.226379394531	69.321662902832
734.554016113281	69.1937026977539
735.881225585938	69.2162322998047
737.208068847656	69.1917495727539
738.534423828125	69.1034317016602
739.8603515625	69.0019454956055
741.185852050781	68.89208984375
742.510925292969	68.9884948730469
743.835571289063	68.8909149169922
745.159790039063	68.7356338500977
746.483581542969	68.7911911010742
747.806945800781	68.6239242553711
749.1298828125	68.5587310791016
750.452453613281	68.4499969482422
751.774536132813	68.283203125
753.09619140625	68.227653503418
754.417419433594	68.2626876831055
755.738220214844	68.1240463256836
757.05859375	68.0698928833008
758.378540039063	67.9594116210938
759.698059082031	68.0092391967773
761.017211914063	67.7532196044922
762.335876464844	67.7965774536133
763.654113769531	67.6145629882813
764.971984863281	67.5695266723633
766.289367675781	67.5785598754883
767.606384277344	67.5786437988281
768.922973632813	67.420783996582
770.239074707031	67.4023971557617
771.554809570313	67.2388763427734
772.8701171875	67.2632827758789
774.184997558594	67.0347061157227
775.499450683594	67.1034469604492
776.8134765625	67.02099609375
778.127136230469	66.7415237426758
779.440307617188	66.6505279541016
780.753112792969	66.6063385009766
782.0654296875	66.4184036254883
783.377380371094	66.3271102905273
784.688903808594	66.1350402832031
786	66.1113739013672
787.310668945313	65.9987640380859
788.620971679688	65.8268203735352
789.930786132813	65.7415542602539
791.240234375	65.6933517456055
792.549255371094	65.5712966918945
793.857788085938	65.5185623168945
795.166015625	65.3835830688477
796.473754882813	65.3389053344727
797.781066894531	65.222297668457
799.088012695313	65.1936874389648
800.39453125	65.0072937011719
801.700622558594	64.9092559814453
803.006286621094	64.7952346801758
804.311584472656	64.7142486572266
805.616394042969	64.7195053100586
806.920837402344	64.6648864746094
808.224853515625	64.5870056152344
809.528503417969	64.3279266357422
810.831665039063	64.317626953125
812.134460449219	64.2749099731445
813.436828613281	64.1206436157227
814.73876953125	64.2057723999023
816.040344238281	63.974479675293
817.341430664063	63.9278564453125
818.642150878906	63.9199638366699
819.942504882813	63.8319854736328
821.242370605469	63.6851005554199
822.541870117188	63.7049140930176
823.840942382813	63.6299781799316
825.139587402344	63.520923614502
826.437866210938	63.4963531494141
827.735656738281	63.3341484069824
829.033081054688	63.2842712402344
830.330139160156	63.3398628234863
831.626770019531	63.153881072998
832.922973632813	63.1683235168457
834.21875	63.2041282653809
835.514099121094	63.1678810119629
836.80908203125	63.2462310791016
838.103637695313	63.094108581543
839.397827148438	63.1765060424805
840.691589355469	63.313232421875
841.984924316406	63.2296142578125
843.27783203125	63.193473815918
844.570373535156	63.1979560852051
845.862487792969	63.0732231140137
847.154235839844	62.8739891052246
848.445556640625	62.9688720703125
849.736450195313	62.6587524414063
851.026916503906	62.4052734375
852.317016601563	62.2842750549316
853.606689453125	62.1869430541992
854.89599609375	62.0463676452637
856.184875488281	61.8255805969238
857.473327636719	61.6892318725586
858.761413574219	61.5485496520996
860.049072265625	61.4719009399414
861.336303710938	61.2624473571777
862.623168945313	61.0821952819824
863.909606933594	60.986946105957
865.195678710938	60.8025283813477
866.481323242188	60.469913482666
867.766540527344	60.1653289794922
869.051391601563	60.1107521057129
870.335815429688	59.8612785339355
871.619873046875	59.5264930725098
872.903503417969	59.2267723083496
874.186706542969	59.0404510498047
875.469543457031	58.7225036621094
876.752014160156	58.5312652587891
878.033996582031	58.2331886291504
879.315612792969	58.264518737793
880.596862792969	57.8727684020996
881.877685546875	57.7644958496094
883.158081054688	57.510326385498
884.438110351563	57.3758163452148
885.7177734375	57.3116149902344
886.996948242188	57.214282989502
888.275817871094	57.1575508117676
889.55419921875	57.0474891662598
890.832275390625	56.9839363098145
892.10986328125	57.0845909118652
893.387084960938	57.0799102783203
894.663940429688	57.0141143798828
895.940368652344	56.9070129394531
897.216369628906	56.841064453125
898.492004394531	56.6479110717773
899.767272949219	56.4745864868164
901.042114257813	56.2660446166992
902.316528320313	55.9283981323242
903.590576171875	55.7825660705566
904.8642578125	55.3807830810547
906.137512207031	55.2610816955566
907.410339355469	55.0686454772949
908.682800292969	54.7042503356934
909.954833984375	54.6946792602539
911.226501464844	54.5445899963379
912.497802734375	54.3442268371582
913.768676757813	54.1132316589355
915.039123535156	54.1574363708496
916.309204101563	53.8880081176758
917.578918457031	53.690013885498
918.848205566406	53.4516830444336
920.117126464844	53.0810127258301
921.385620117188	53.0217018127441
922.653747558594	52.6247901916504
923.921447753906	52.1610717773438
925.188781738281	51.9782371520996
926.455688476563	51.6048164367676
927.722229003906	51.3123397827148
928.988342285156	50.9578132629395
930.254089355469	50.6189155578613
931.519470214844	50.3940925598145
932.784423828125	50.2347869873047
934.049011230469	49.9146041870117
935.313171386719	49.7048873901367
936.576965332031	49.5656242370605
937.84033203125	49.3806762695313
939.103332519531	49.2610549926758
940.365966796875	49.1349792480469
941.628173828125	48.8944854736328
942.890014648438	48.8548812866211
944.151428222656	48.6315612792969
945.412475585938	48.5287742614746
946.673095703125	48.4722671508789
947.933349609375	48.4808921813965
949.193237304688	48.3033294677734
950.452697753906	48.2622909545898
951.711791992188	48.1719512939453
952.970520019531	47.9618682861328
954.228820800781	48.0166397094727
955.486755371094	47.937198638916
956.744262695313	47.9291725158691
958.001403808594	47.7897834777832
959.258117675781	47.7122840881348
960.514526367188	47.7692260742188
961.770446777344	47.687385559082
963.026062011719	47.6247787475586
964.28125	47.4568977355957
965.536010742188	47.4857139587402
966.790466308594	47.4665679931641
968.044494628906	47.4426689147949
969.298095703125	47.4014663696289
970.551391601563	47.4408111572266
971.80419921875	47.2071266174316
973.056701660156	47.2703094482422
974.308776855469	47.1364288330078
975.560485839844	47.2274169921875
976.811767578125	47.153736114502
978.062683105469	47.00390625
979.313232421875	47.0214576721191
980.563415527344	47.0131149291992
981.813171386719	47.0638275146484
983.0625	47.0294303894043
984.3115234375	47.0184707641602
985.560119628906	46.9104156494141
986.808349609375	46.9373779296875
988.05615234375	47.067554473877
989.303588867188	46.9848670959473
990.550659179688	47.039665222168
991.797302246094	46.9787101745605
993.043579101563	47.0480155944824
994.289489746094	46.8726539611816
995.535034179688	46.9214210510254
996.780151367188	46.8302383422852
998.02490234375	46.8318138122559
999.269226074219	46.9663124084473
1000.51318359375	46.8567085266113
1001.75677490234	46.8507041931152
1003	46.844913482666
1004.24279785156	46.919677734375
1005.48522949219	46.998462677002
1006.72729492188	47.1877174377441
1007.96893310547	47.3015823364258
1009.21026611328	47.3228912353516
1010.45111083984	47.5264892578125
1011.69165039063	47.5457458496094
1012.93176269531	47.6889991760254
1014.17150878906	47.8183746337891
1015.41088867188	47.8039627075195
1016.64984130859	47.8373832702637
1017.88842773438	47.9195671081543
1019.12664794922	47.771312713623
1020.36450195313	47.7552528381348
1021.60192871094	47.6782608032227
1022.83898925781	47.7271690368652
1024.07568359375	47.625057220459
1025.31201171875	47.5888671875
1026.5478515625	47.4648704528809
1027.78344726563	47.4686965942383
1029.0185546875	47.5424499511719
1030.25329589844	47.5053520202637
1031.48767089844	47.5438995361328
1032.7216796875	47.8461112976074
1033.95532226563	47.6538047790527
1035.18859863281	47.8167915344238
1036.42138671875	47.9516105651855
1037.65393066406	47.8551826477051
1038.88598632813	47.9328689575195
1040.11767578125	47.9482841491699
1041.34899902344	47.8918991088867
1042.57995605469	48.0111770629883
1043.810546875	48.0872344970703
1045.04077148438	48.0106887817383
1046.2705078125	48.0610466003418
1047.5	48.0003509521484
1048.72900390625	48.0880851745605
1049.95764160156	48.173942565918
1051.18591308594	48.3192710876465
1052.41381835938	48.5256004333496
1053.64135742188	48.511661529541
1054.86853027344	48.9358558654785
1056.09521484375	49.1744613647461
1057.32165527344	49.2143249511719
1058.54760742188	49.5179672241211
1059.77331542969	49.6970024108887
1060.99853515625	49.7518005371094
1062.22338867188	49.8984794616699
1063.44787597656	49.7571754455566
1064.671875	49.712345123291
1065.89562988281	49.6103286743164
1067.11901855469	49.2633819580078
1068.34191894531	49.1000175476074
1069.56457519531	49.0306129455566
1070.78674316406	48.7498321533203
1072.00854492188	48.5658798217773
1073.22998046875	48.4194946289063
1074.45104980469	48.3655853271484
1075.67175292969	48.1795616149902
1076.89208984375	47.9717979431152
1078.11193847656	47.8447036743164
1079.33154296875	47.6667060852051
1080.55065917969	47.4257774353027
1081.76940917969	47.2792510986328
1082.98791503906	46.9603424072266
1084.20593261719	46.7949409484863
1085.42358398438	46.6116218566895
1086.64086914063	46.3443832397461
1087.85766601563	46.2806358337402
1089.07421875	46.0473594665527
1090.29040527344	46.0252075195313
1091.50610351563	46.0051574707031
1092.72155761719	46.0766868591309
1093.9365234375	45.9780883789063
1095.15112304688	46.1663856506348
1096.36535644531	46.305492401123
1097.57922363281	46.4179191589355
1098.79272460938	46.5826377868652
1100.005859375	46.6109886169434
1101.21862792969	46.8553085327148
1102.43090820313	47.113410949707
1103.64294433594	47.1315078735352
1104.8544921875	47.4188613891602
1106.06579589844	47.5988082885742
1107.27661132813	47.7148704528809
1108.48706054688	47.8714141845703
1109.69714355469	48.1564140319824
1110.90686035156	48.4049911499023
1112.1162109375	48.4108467102051
1113.3251953125	48.6886978149414
1114.53369140625	49.0253639221191
1115.74194335938	49.1421890258789
1116.94982910156	49.5942192077637
1118.1572265625	49.7553977966309
1119.3642578125	49.9748268127441
1120.57104492188	50.1685180664063
1121.77734375	50.3853378295898
1122.98327636719	50.4458351135254
1124.18884277344	50.6419067382813
1125.39404296875	50.5500984191895
1126.59875488281	50.5932769775391
1127.80322265625	50.5001602172852
1129.00732421875	50.3413505554199
1130.2109375	50.0093421936035
1131.41430664063	49.8346748352051
1132.6171875	49.4824180603027
1133.81970214844	49.0980415344238
1135.02197265625	48.7673225402832
1136.22375488281	48.337459564209
1137.42517089844	47.8974456787109
1138.62622070313	47.6327781677246
1139.82690429688	47.2188949584961
1141.02709960938	46.9488410949707
1142.22705078125	46.6147804260254
1143.42663574219	46.3452835083008
1144.62573242188	46.1579322814941
1145.82458496094	46.0372619628906
1147.02294921875	46.0669937133789
1148.22094726563	45.9996490478516
1149.41857910156	45.953727722168
1150.61584472656	45.8843040466309
1151.81274414063	45.7965354919434
1153.00927734375	45.7928886413574
1154.20544433594	45.7712783813477
1155.40124511719	45.6061210632324
1156.5966796875	45.6703605651855
1157.79162597656	45.6419067382813
1158.986328125	45.4731369018555
1160.18054199219	45.4056968688965
1161.37438964844	45.2965812683105
1162.56799316406	45.0679664611816
1163.76110839844	45.0378265380859
1164.95385742188	44.8851165771484
1166.14624023438	44.7434959411621
1167.33825683594	44.5554161071777
1168.52990722656	44.3958168029785
1169.72119140625	44.3540420532227
1170.91198730469	44.2883605957031
1172.1025390625	44.1813697814941
1173.29260253906	44.2014198303223
1174.482421875	44.0318832397461
1175.67175292969	43.9964561462402
1176.86071777344	44.0257225036621
1178.04943847656	43.9576034545898
1179.23767089844	44.1286888122559
1180.42553710938	44.0984954833984
1181.61303710938	44.0629539489746
1182.80017089844	44.0337333679199
1183.98681640625	44.1553497314453
1185.17321777344	44.0452003479004
1186.35925292969	43.9982147216797
1187.54479980469	44.2655715942383
1188.73010253906	44.1248207092285
1189.91491699219	44.0788421630859
1191.09936523438	44.2674140930176
1192.28356933594	44.2603340148926
1193.46728515625	44.3101348876953
1194.65063476563	44.429859161377
1195.83361816406	44.3887405395508
1197.01623535156	44.4757690429688
1198.19836425781	44.7036018371582
1199.38024902344	44.7157897949219
1200.56176757813	44.7814445495605
1201.74279785156	44.7680015563965
1202.92358398438	44.9062995910645
1204.10388183594	44.9139671325684
1205.28393554688	44.911304473877
1206.46350097656	44.9582901000977
1207.64270019531	44.9583396911621
1208.82153320313	45.0398635864258
1210	45.1204414367676
1211.17810058594	44.9967346191406
1212.35583496094	45.0039405822754
1213.53308105469	45.1052932739258
1214.71008300781	44.9819831848145
1215.88671875	44.9292259216309
1217.06286621094	45.0362014770508
1218.23864746094	44.9947891235352
1219.41418457031	44.9754295349121
1220.58923339844	45.1056823730469
1221.76391601563	44.9477005004883
1222.93823242188	45.0831718444824
1224.11218261719	45.1087684631348
1225.28576660156	45.2845878601074
1226.458984375	45.2879829406738
1227.6318359375	45.1781883239746
1228.80419921875	45.1865997314453
1229.97631835938	45.3713569641113
1231.14794921875	45.2748336791992
1232.31921386719	45.3846282958984
1233.490234375	45.3516540527344
1234.66076660156	45.4923934936523
1235.83093261719	45.4149284362793
1237.00073242188	45.3700904846191
1238.17016601563	45.4260597229004
1239.33923339844	45.3620529174805
1240.5078125	45.4441680908203
1241.67614746094	45.2907028198242
1242.84411621094	45.3432846069336
1244.01159667969	45.3311729431152
1245.1787109375	45.275276184082
1246.34558105469	45.3039054870605
1247.51196289063	45.1602401733398
1248.67797851563	45.1387596130371
1249.84362792969	45.1833801269531
1251.00891113281	45.1404075622559
1252.173828125	45.0861015319824
1253.33825683594	45.1882362365723
1254.50244140625	45.2196807861328
1255.66625976563	45.2269172668457
1256.82958984375	45.1803588867188
1257.99255371094	45.2639503479004
1259.1552734375	45.2922019958496
1260.31750488281	45.4515991210938
1261.47937011719	45.3597221374512
1262.64086914063	45.323616027832
1263.80200195313	45.314826965332
1264.96276855469	45.2806625366211
1266.123046875	45.2161254882813
1267.28308105469	45.1515846252441
1268.44262695313	45.0399208068848
1269.60192871094	45.0296401977539
1270.7607421875	44.8841133117676
1271.91918945313	44.823055267334
1273.07727050781	44.6886749267578
1274.23498535156	44.4538345336914
1275.39233398438	44.3471527099609
1276.54931640625	44.3386344909668
1277.70581054688	44.2502403259277
1278.86206054688	44.1491470336914
1280.01794433594	44.0882873535156
1281.17333984375	43.895336151123
1282.32836914063	43.9103507995605
1283.48303222656	43.8604850769043
1284.63732910156	43.9105758666992
1285.79125976563	43.826057434082
1286.94482421875	43.8623199462891
1288.09802246094	43.7893753051758
1289.25073242188	43.7626724243164
1290.40319824219	43.8065032958984
1291.55517578125	43.6316261291504
1292.70690917969	43.6589088439941
1293.85815429688	43.6540222167969
1295.00903320313	43.5570106506348
1296.15954589844	43.5053024291992
1297.30969238281	43.4107971191406
1298.45935058594	43.459358215332
1299.60876464844	43.489818572998
1300.7578125	43.3114395141602
1301.90637207031	43.5351829528809
1303.05456542969	43.4131202697754
1304.20239257813	43.4064254760742
1305.34985351563	43.4431457519531
1306.49694824219	43.5086402893066
1307.64367675781	43.4904098510742
1308.7900390625	43.4538612365723
1309.93591308594	43.4933662414551
1311.08154296875	43.5178375244141
1312.22668457031	43.5681838989258
1313.37145996094	43.603515625
1314.51599121094	43.7093353271484
1315.66003417969	43.8314056396484
1316.80358886719	43.8882522583008
1317.94689941406	43.8381233215332
1319.08984375	44.0041465759277
1320.23229980469	43.9774208068848
1321.37451171875	43.9225120544434
1322.51623535156	44.1193542480469
1323.65759277344	44.0308456420898
1324.79858398438	44.0124931335449
1325.93920898438	44.0291366577148
1327.07934570313	44.0108032226563
1328.21923828125	44.0483551025391
1329.35864257813	43.9505920410156
1330.49780273438	44.051212310791
1331.63647460938	43.8322219848633
1332.77478027344	43.9628448486328
1333.91271972656	43.8036041259766
1335.05029296875	43.8126220703125
1336.18737792969	43.9077491760254
1337.32421875	43.7188835144043
1338.46057128906	43.7755432128906
1339.5966796875	43.7097358703613
1340.73229980469	43.7869529724121
1341.86755371094	43.7471008300781
1343.00231933594	43.7904853820801
1344.13684082031	43.697811126709
1345.27099609375	43.7511177062988
1346.40466308594	43.775390625
1347.53796386719	43.8727111816406
1348.6708984375	43.7998123168945
1349.80346679688	43.8369369506836
1350.93566894531	43.8504600524902
1352.06750488281	43.9970893859863
1353.19885253906	43.9133949279785
1354.32995605469	44.0193977355957
1355.46057128906	43.932430267334
1356.5908203125	44.069507598877
1357.720703125	44.0383720397949
1358.85021972656	44.074333190918
1359.97924804688	44.001148223877
1361.10803222656	44.1436004638672
1362.236328125	44.0582313537598
1363.3642578125	44.1408157348633
1364.49182128906	44.1272239685059
1365.61901855469	44.0781326293945
1366.74584960938	44.0100479125977
1367.87231445313	44.0554809570313
1368.99829101563	43.9875907897949
1370.12390136719	43.8750686645508
1371.24914550781	43.9805183410645
1372.3740234375	43.9066352844238
1373.49853515625	43.9113883972168
1374.62255859375	43.7431297302246
1375.74633789063	43.6915626525879
1376.86962890625	43.7326583862305
1377.99255371094	43.6177864074707
1379.11511230469	43.5452651977539
1380.2373046875	43.4548568725586
1381.35900878906	43.2972183227539
1382.48034667969	43.1063079833984
1383.60144042969	43.1410446166992
1384.72204589844	43.0665473937988
1385.84228515625	42.8205795288086
1386.96203613281	42.9935836791992
1388.08154296875	42.7551612854004
1389.20056152344	42.6565284729004
1390.31921386719	42.5133476257324
1391.4375	42.3586654663086
1392.55541992188	42.3825721740723
1393.6728515625	42.1813583374023
1394.7900390625	42.127628326416
1395.90673828125	41.8979530334473
1397.02307128906	41.9059104919434
1398.13903808594	41.7320594787598
1399.25463867188	41.6681785583496
1400.36975097656	41.5854110717773
1401.48449707031	41.5425643920898
1402.59899902344	41.5297088623047
1403.712890625	41.4740219116211
1404.82653808594	41.5219764709473
1405.93981933594	41.5422897338867
1407.05261230469	41.4075050354004
1408.1650390625	41.3974342346191
1409.27709960938	41.4663162231445
1410.38879394531	41.3564643859863
1411.5	41.3169898986816
1412.61096191406	41.3373870849609
1413.72143554688	41.326000213623
1414.83154296875	41.2791442871094
1415.94116210938	41.1858520507813
1417.05053710938	41.1424942016602
1418.15942382813	40.9920234680176
1419.26794433594	41.0653648376465
1420.37609863281	41.0429153442383
1421.48388671875	40.9273490905762
1422.59118652344	40.754955291748
1423.6982421875	40.9847755432129
1424.80480957031	40.7826919555664
1425.91088867188	40.60693359375
1427.01672363281	40.706184387207
1428.1220703125	40.5917510986328
1429.22717285156	40.5777206420898
1430.33166503906	40.6561431884766
1431.43591308594	40.4762229919434
1432.53979492188	40.5216445922852
1433.64318847656	40.5244789123535
1434.74621582031	40.4663162231445
1435.84887695313	40.4511833190918
1436.95104980469	40.4489669799805
1438.05297851563	40.4332618713379
1439.15441894531	40.3745307922363
1440.25549316406	40.4500274658203
1441.35620117188	40.3962020874023
1442.45642089844	40.3564720153809
1443.55627441406	40.2913055419922
1444.65576171875	40.3463287353516
1445.7548828125	40.2735252380371
1446.853515625	40.2528114318848
1447.95190429688	40.1533699035645
1449.0498046875	40.2921104431152
1450.14721679688	40.169563293457
1451.24438476563	40.2742729187012
1452.34106445313	40.2259864807129
1453.43737792969	40.4285697937012
1454.53332519531	40.604175567627
1455.62890625	40.6673240661621
1456.72399902344	40.7938270568848
1457.81872558594	41.0239372253418
1458.9130859375	41.0989761352539
1460.00695800781	41.1964149475098
1461.10046386719	41.1451873779297
1462.19360351563	41.2211074829102
1463.28637695313	41.0919799804688
1464.37878417969	41.084529876709
1465.470703125	40.9388809204102
1466.56225585938	40.8501510620117
1467.65344238281	40.9057350158691
1468.744140625	40.5495109558105
1469.83447265625	40.4231986999512
1470.92443847656	40.2090606689453
1472.01403808594	40.0341606140137
1473.10314941406	39.9283981323242
1474.19189453125	39.732006072998
1475.2802734375	39.428638458252
1476.3681640625	39.4285507202148
1477.45581054688	39.2798271179199
1478.54296875	39.1318550109863
1479.62963867188	39.0658721923828
1480.71606445313	39.1183242797852
1481.80200195313	39.0265693664551
1482.88757324219	38.9395294189453
1483.97265625	38.978443145752
1485.05737304688	38.9723014831543
1486.14172363281	38.8683280944824
1487.22570800781	38.868896484375
1488.30932617188	38.9449043273926
1489.39245605469	38.9518089294434
1490.47509765625	39.0635452270508
1491.55749511719	39.0078430175781
1492.63940429688	39.0565872192383
1493.72094726563	38.9973449707031
1494.80212402344	39.0252380371094
1495.8828125	38.9506225585938
1496.96313476563	38.9744033813477
1498.04309082031	38.9834098815918
1499.12255859375	38.9222183227539
1500.20166015625	38.9503860473633
1501.28039550781	38.9010276794434
1502.35864257813	38.8739776611328
1503.4365234375	38.9002151489258
1504.51403808594	38.969123840332
1505.59118652344	38.9079475402832
1506.66784667969	38.9528160095215
1507.744140625	38.9325294494629
1508.81994628906	38.9199638366699
1509.89538574219	39.0553894042969
1510.97045898438	39.1515464782715
1512.04516601563	39.1760101318359
1513.11938476563	39.1860618591309
1514.19323730469	39.2965698242188
1515.26672363281	39.3580856323242
1516.33972167969	39.4410018920898
1517.41235351563	39.5144577026367
1518.48449707031	39.6249580383301
1519.55639648438	39.6785163879395
1520.62768554688	39.7782211303711
1521.69873046875	39.8613433837891
1522.76928710938	39.7986106872559
1523.83947753906	39.850700378418
1524.90930175781	39.9269905090332
1525.97863769531	40.0120429992676
1527.04760742188	40.0382957458496
1528.11608886719	39.9829292297363
1529.18420410156	39.815601348877
1530.251953125	39.9818153381348
1531.31921386719	40.1027069091797
1532.38610839844	40.1592025756836
1533.45263671875	40.2205085754395
1534.51867675781	40.3242835998535
1535.58435058594	40.3818893432617
1536.64965820313	40.513744354248
1537.71447753906	40.6293869018555
1538.77893066406	40.7351455688477
1539.84301757813	40.881664276123
1540.90661621094	41.0246734619141
1541.9697265625	41.1232643127441
1543.03259277344	41.3317489624023
1544.09497070313	41.375431060791
1545.15686035156	41.5663719177246
1546.21850585938	41.6582374572754
1547.27966308594	41.8886795043945
1548.34033203125	41.9098892211914
1549.40063476563	42.0921821594238
1550.46057128906	42.1918182373047
1551.52001953125	42.3639221191406
1552.5791015625	42.4328308105469
1553.63781738281	42.5853652954102
1554.69604492188	42.6472129821777
1555.75378417969	42.6042022705078
1556.81127929688	42.7560958862305
1557.86828613281	42.882568359375
1558.9248046875	43.0250396728516
1559.98095703125	43.0882987976074
1561.03674316406	43.1593742370605
1562.09204101563	43.28369140625
1563.14697265625	43.3562431335449
1564.20153808594	43.6188201904297
1565.25561523438	43.8009605407715
1566.30932617188	43.9937477111816
1567.36254882813	44.251651763916
1568.41540527344	44.361255645752
1569.4677734375	44.6059799194336
1570.51977539063	44.8795585632324
1571.57141113281	45.1115303039551
1572.62255859375	45.3144569396973
1573.67333984375	45.4865379333496
1574.7236328125	45.8662033081055
1575.77355957031	46.0035247802734
1576.82299804688	46.2080421447754
1577.8720703125	46.4728088378906
1578.92077636719	46.6409454345703
1579.96899414063	46.5692710876465
1581.01684570313	46.9198875427246
1582.06420898438	47.0604705810547
1583.11120605469	47.3819465637207
1584.15771484375	47.5064926147461
1585.20385742188	47.6669158935547
1586.24951171875	47.8666648864746
1587.29479980469	47.9491844177246
1588.33972167969	48.297248840332
1589.38415527344	48.4706497192383
1590.42810058594	48.7486839294434
1591.47180175781	49.1382331848145
1592.51489257813	49.4371719360352
1593.55773925781	49.7106018066406
1594.59997558594	49.9831466674805
1595.64196777344	50.5347213745117
1596.68334960938	50.7299652099609
1597.72448730469	51.1274909973145
1598.76513671875	51.4672241210938
1599.80529785156	51.8448104858398
1600.84509277344	52.2360305786133
1601.88452148438	52.5681953430176
1602.92346191406	52.8117790222168
1603.9619140625	53.1729431152344
1605	53.4603691101074
1606.03771972656	53.7903175354004
1607.07495117188	54.1521606445313
1608.11169433594	54.4988975524902
1609.14807128906	54.7213668823242
1610.18408203125	54.9286575317383
1611.21960449219	55.2412300109863
1612.25463867188	55.4463386535645
1613.28930664063	55.8092803955078
1614.32360839844	55.9699554443359
1615.357421875	56.3193016052246
1616.39074707031	56.5403900146484
1617.42370605469	56.854793548584
1618.45629882813	57.0716857910156
1619.48840332031	57.2191886901855
1620.52001953125	57.4642868041992
1621.55126953125	57.7862815856934
1622.58215332031	58.0403022766113
1623.61254882813	58.1579704284668
1624.64245605469	58.6025695800781
1625.67199707031	58.7607841491699
1626.70104980469	58.986255645752
1627.72973632813	59.2029685974121
1628.75793457031	59.3358421325684
1629.78576660156	59.542667388916
1630.81311035156	59.7174949645996
1631.84008789063	59.7726898193359
1632.86657714844	59.9591979980469
1633.89270019531	60.1195487976074
1634.91833496094	60.0595397949219
1635.94348144531	60.3473472595215
1636.96826171875	60.1517715454102
1637.99255371094	60.1156539916992
1639.01647949219	60.2528457641602
1640.03991699219	59.9740524291992
1641.06298828125	59.9579696655273
1642.08557128906	59.826961517334
1643.10778808594	59.714542388916
1644.12951660156	59.4541015625
1645.15075683594	59.2974395751953
1646.17163085938	59.0465621948242
1647.19213867188	58.8583984375
1648.21203613281	58.4537734985352
1649.23156738281	58.4454078674316
1650.25073242188	58.0717697143555
1651.26940917969	57.7616500854492
1652.28759765625	57.439453125
1653.30541992188	57.2936134338379
1654.32275390625	57.0505523681641
1655.33972167969	56.6564140319824
1656.35620117188	56.1971778869629
1657.37231445313	55.9344787597656
1658.38793945313	55.6996994018555
1659.40307617188	55.4906463623047
1660.41772460938	55.1620597839355
1661.43212890625	54.8339614868164
1662.44592285156	54.5880279541016
1663.45935058594	54.4156074523926
1664.47229003906	54.0259742736816
1665.48486328125	53.6978073120117
1666.49694824219	53.3833389282227
1667.50854492188	53.1497383117676
1668.51977539063	52.783145904541
1669.53051757813	52.3944244384766
1670.54089355469	52.0939178466797
1671.55078125	51.7226219177246
1672.56018066406	51.2045059204102
1673.56909179688	50.9090690612793
1674.57763671875	50.4356079101563
1675.58581542969	50.1089286804199
1676.59350585938	49.463020324707
1677.60070800781	49.0639991760254
1678.607421875	48.5438690185547
1679.61376953125	48.0618629455566
1680.61962890625	47.6072006225586
1681.62512207031	47.2860450744629
1682.63012695313	46.7070922851563
1683.63464355469	46.2884216308594
1684.638671875	45.8233909606934
1685.64233398438	45.236198425293
1686.64562988281	45.1302146911621
1687.64831542969	44.5328025817871
1688.65063476563	44.0588226318359
1689.65246582031	43.731876373291
1690.65393066406	43.1982040405273
1691.65490722656	42.9294395446777
1692.65539550781	42.4594192504883
1693.65551757813	42.067985534668
1694.65502929688	41.6855964660645
1695.654296875	41.3503532409668
1696.65295410156	41.0567436218262
1697.65124511719	40.6913032531738
1698.64904785156	40.376537322998
1699.646484375	40.1608428955078
1700.64331054688	39.616382598877
1701.63977050781	39.3419799804688
1702.63586425781	38.9162826538086
1703.63134765625	38.7349624633789
1704.62646484375	38.2588653564453
1705.62121582031	37.8365440368652
1706.61535644531	37.623046875
1707.60913085938	37.2244262695313
1708.60241699219	36.9030647277832
1709.59521484375	36.4870414733887
1710.58764648438	36.1086463928223
1711.57958984375	35.7740783691406
1712.57104492188	35.4074859619141
1713.56213378906	35.1433563232422
1714.552734375	34.8213043212891
1715.54284667969	34.4036254882813
1716.53247070313	34.025691986084
1717.52160644531	33.7490730285645
1718.51037597656	33.4138526916504
1719.49865722656	33.0397491455078
1720.48657226563	32.7732276916504
1721.47387695313	32.4857788085938
1722.46081542969	32.2235450744629
1723.447265625	31.8787231445313
1724.43334960938	31.6098403930664
1725.41882324219	31.4850254058838
1726.40393066406	31.2217102050781
1727.38854980469	30.8961601257324
1728.37268066406	30.7062816619873
1729.3564453125	30.5103359222412
1730.33972167969	30.2517185211182
1731.32250976563	30.1212844848633
1732.30480957031	29.8665924072266
1733.28674316406	29.6413440704346
1734.26806640625	29.5230846405029
1735.2490234375	29.3505954742432
1736.2294921875	29.1620998382568
1737.20959472656	29.0037288665771
1738.18908691406	28.8475646972656
1739.16821289063	28.773717880249
1740.14685058594	28.500862121582
1741.125	28.381965637207
1742.10266113281	28.2986450195313
1743.07995605469	28.0712814331055
1744.05676269531	27.8775939941406
1745.03308105469	27.6917018890381
1746.00891113281	27.5681324005127
1746.98425292969	27.3374843597412
1747.95910644531	27.1805877685547
1748.93359375	27.0020389556885
1749.90759277344	26.845817565918
1750.88110351563	26.5873718261719
1751.85412597656	26.4216442108154
1752.82678222656	26.2701683044434
1753.798828125	26.0552425384521
1754.7705078125	25.9090156555176
1755.74169921875	25.7508659362793
1756.71240234375	25.5961894989014
1757.6826171875	25.4424705505371
1758.65246582031	25.2830600738525
1759.62170410156	25.1011066436768
1760.59057617188	24.9161491394043
1761.55895996094	24.7769069671631
1762.52673339844	24.64426612854
1763.49426269531	24.5459461212158
1764.46118164063	24.4938449859619
1765.42761230469	24.2935123443604
1766.39367675781	24.2042217254639
1767.35913085938	24.1332397460938
1768.32421875	24.0578441619873
1769.28881835938	24.025411605835
1770.2529296875	23.7994747161865
1771.21655273438	23.8316879272461
1772.17980957031	23.788537979126
1773.14245605469	23.6908493041992
1774.10461425781	23.5995941162109
1775.06640625	23.62575340271
1776.02770996094	23.4209308624268
1776.98852539063	23.3809947967529
1777.94873046875	23.2623920440674
1778.90856933594	23.1510601043701
1779.86804199219	23.156457901001
1780.82690429688	22.9851779937744
1781.78527832031	22.8349647521973
1782.7431640625	22.777042388916
1783.70068359375	22.64870262146
1784.65771484375	22.4987163543701
1785.61413574219	22.4100723266602
1786.57019042969	22.270435333252
1787.52575683594	22.2519588470459
1788.48083496094	21.9789943695068
1789.43530273438	21.8865776062012
1790.38940429688	21.8249664306641
1791.34301757813	21.7498970031738
1792.29626464844	21.5407886505127
1793.24890136719	21.4740200042725
1794.20104980469	21.4278087615967
1795.15270996094	21.3763236999512
1796.10400390625	21.2861309051514
1797.0546875	21.1767520904541
1798.0048828125	21.0999279022217
1798.95471191406	20.9660453796387
1799.90393066406	20.9293365478516
1800.85278320313	20.9654674530029
1801.80102539063	20.865779876709
1802.74890136719	20.7788944244385
1803.6962890625	20.7905921936035
1804.64306640625	20.6853141784668
1805.58947753906	20.7172393798828
1806.53540039063	20.6156883239746
1807.48071289063	20.5545959472656
1808.42565917969	20.5947647094727
1809.3701171875	20.5334243774414
1810.31396484375	20.4745960235596
1811.25744628906	20.3756141662598
1812.20043945313	20.3697395324707
1813.14294433594	20.3824729919434
1814.08483886719	20.3510398864746
1815.0263671875	20.371395111084
1815.96740722656	20.2310276031494
1816.90783691406	20.1523609161377
1817.84790039063	20.1145000457764
1818.78747558594	19.9510955810547
1819.72644042969	19.9720363616943
1820.6650390625	19.8718357086182
1821.60314941406	19.8148097991943
1822.54064941406	19.7797946929932
1823.47778320313	19.6557273864746
1824.41430664063	19.5687103271484
1825.35034179688	19.5268230438232
1826.28601074219	19.4859771728516
1827.22106933594	19.373176574707
1828.15563964844	19.3677253723145
1829.08984375	19.2705383300781
1830.0234375	19.1229667663574
1830.95654296875	19.1695175170898
1831.88916015625	19.0515918731689
1832.8212890625	19.0562782287598
1833.7529296875	18.9810066223145
1834.68408203125	18.9899368286133
1835.61474609375	19.0014362335205
1836.54479980469	18.8894920349121
1837.47448730469	18.9250335693359
1838.40356445313	18.9429244995117
1839.33227539063	18.9088516235352
1840.26037597656	18.7882461547852
1841.18811035156	18.8383178710938
1842.115234375	18.8745613098145
1843.04187011719	18.8483448028564
1843.96801757813	18.8573150634766
1844.89367675781	18.8334293365479
1845.81872558594	18.8308868408203
1846.74340820313	18.7993068695068
1847.66760253906	18.7303276062012
1848.59118652344	18.7228527069092
1849.51428222656	18.6741275787354
1850.43701171875	18.6991367340088
1851.35913085938	18.6232299804688
1852.28076171875	18.6044006347656
1853.20190429688	18.5322723388672
1854.12243652344	18.4312191009521
1855.04260253906	18.4035511016846
1855.96215820313	18.3604488372803
1856.88122558594	18.2560520172119
1857.79992675781	18.2141723632813
1858.71801757813	18.2063636779785
1859.63549804688	18.0887584686279
1860.55261230469	18.095287322998
1861.46923828125	17.9762992858887
1862.38525390625	17.9787254333496
1863.30078125	17.9279174804688
1864.2158203125	17.9464492797852
1865.13037109375	17.847484588623
1866.04443359375	17.8804130554199
1866.95788574219	17.8680057525635
1867.87084960938	17.9147281646729
1868.78332519531	17.8206024169922
1869.6953125	17.8234577178955
1870.60681152344	17.8517150878906
1871.51782226563	17.8412380218506
1872.42822265625	17.8421821594238
1873.33813476563	17.9269180297852
1874.24755859375	17.8791923522949
1875.15649414063	17.8782196044922
1876.06481933594	17.9494800567627
1876.97277832031	17.8648529052734
1877.88012695313	17.9009971618652
1878.78698730469	17.8135070800781
1879.69323730469	17.8427562713623
1880.59912109375	17.8538913726807
1881.50439453125	17.7935390472412
1882.4091796875	17.7826271057129
1883.3134765625	17.6508979797363
1884.21716308594	17.6777858734131
1885.12048339844	17.5470314025879
1886.02319335938	17.6037712097168
1886.92541503906	17.4943428039551
1887.82702636719	17.494607925415
1888.72814941406	17.4461517333984
1889.62878417969	17.4143543243408
1890.52893066406	17.4009552001953
1891.42858886719	17.3771476745605
1892.32763671875	17.3145198822021
1893.22619628906	17.2748508453369
1894.12426757813	17.1537971496582
1895.02172851563	17.2034740447998
1895.91870117188	17.1148948669434
1896.81518554688	17.1774120330811
1897.71118164063	17.1070232391357
1898.60656738281	17.0581111907959
1899.50146484375	17.0300407409668
1900.39587402344	16.986515045166
1901.28967285156	16.9658031463623
1902.18298339844	17.0153579711914
1903.07580566406	16.9859466552734
1903.96801757813	17.025972366333
1904.85986328125	16.9251174926758
1905.7509765625	17.0187530517578
1906.64172363281	17.0213470458984
1907.53186035156	17.0839042663574
1908.42150878906	17.0239562988281
1909.31066894531	17.1059741973877
1910.19921875	17.0540733337402
1911.08728027344	17.0492897033691
1911.97473144531	17.1619758605957
1912.86181640625	17.1703319549561
1913.74816894531	17.1413459777832
1914.63415527344	17.1226119995117
1915.51953125	17.1635589599609
1916.40441894531	17.1183643341064
1917.28869628906	17.0208644866943
1918.17260742188	17.1088771820068
1919.05578613281	17.0091285705566
1919.93859863281	17.0203418731689
1920.82080078125	16.937593460083
1921.70239257813	16.9884548187256
1922.58349609375	16.9356784820557
1923.46411132813	16.8679618835449
1924.34423828125	16.8061294555664
1925.22375488281	16.821268081665
1926.10278320313	16.7697010040283
1926.98120117188	16.6524620056152
1927.85913085938	16.6620864868164
1928.73645019531	16.5462779998779
1929.61328125	16.5732421875
1930.48962402344	16.5360374450684
1931.36535644531	16.5032062530518
1932.24060058594	16.4899387359619
1933.11535644531	16.4478397369385
1933.98950195313	16.4286117553711
1934.86303710938	16.4459209442139
1935.73608398438	16.4581871032715
1936.60864257813	16.4285945892334
1937.48059082031	16.45849609375
1938.35205078125	16.3951568603516
1939.22302246094	16.4233112335205
1940.09338378906	16.4501667022705
1940.96313476563	16.4059734344482
1941.83239746094	16.5105648040771
1942.701171875	16.5498523712158
1943.5693359375	16.5421104431152
1944.43701171875	16.5626583099365
1945.30407714844	16.6769618988037
1946.17065429688	16.5370140075684
1947.03662109375	16.6275005340576
1947.90209960938	16.6760005950928
1948.76696777344	16.6021156311035
1949.63134765625	16.7042388916016
1950.4951171875	16.6876964569092
1951.3583984375	16.7551307678223
1952.22106933594	16.6727657318115
1953.08325195313	16.6916847229004
1953.94482421875	16.6540508270264
1954.80590820313	16.5888900756836
1955.66650390625	16.6477661132813
1956.5263671875	16.5785655975342
1957.38586425781	16.6119384765625
1958.24462890625	16.5451259613037
1959.10302734375	16.4958362579346
1959.96069335938	16.5296688079834
1960.81799316406	16.4307441711426
1961.67456054688	16.4490089416504
1962.53063964844	16.4040832519531
1963.38623046875	16.2990112304688
1964.2412109375	16.3110275268555
1965.09558105469	16.2760429382324
1965.94946289063	16.3021030426025
1966.80285644531	16.1912937164307
1967.65563964844	16.180549621582
1968.5078125	16.2133045196533
1969.35949707031	16.1847152709961
1970.21057128906	16.1759796142578
1971.06103515625	16.231330871582
1971.91101074219	16.2036247253418
1972.76049804688	16.2804870605469
1973.60925292969	16.2697677612305
1974.45764160156	16.2483177185059
1975.30529785156	16.3543643951416
1976.15246582031	16.4065628051758
1976.99914550781	16.387149810791
1977.84521484375	16.4096126556396
1978.69067382813	16.5013160705566
1979.53552246094	16.5637283325195
1980.3798828125	16.548620223999
1981.22375488281	16.606164932251
1982.06701660156	16.6976299285889
1982.90966796875	16.6540565490723
1983.75170898438	16.6517696380615
1984.59326171875	16.6092796325684
1985.43420410156	16.6078720092773
1986.27465820313	16.623104095459
1987.11450195313	16.5358295440674
1987.95373535156	16.5827617645264
1988.79248046875	16.6216278076172
1989.63061523438	16.5966091156006
1990.46813964844	16.4450569152832
1991.30517578125	16.5179290771484
1992.1416015625	16.5304775238037
1992.9775390625	16.4269790649414
1993.81274414063	16.3930740356445
1994.6474609375	16.3609466552734
1995.48168945313	16.2814254760742
1996.31518554688	16.3230419158936
1997.14819335938	16.3154716491699
1997.98071289063	16.2363090515137
1998.8125	16.2465591430664
1999.64379882813	16.2423553466797
2000.47448730469	16.2600784301758
2001.3046875	16.2056713104248
2002.13427734375	16.1598262786865
2002.96325683594	16.2707920074463
2003.79162597656	16.2505226135254
2004.61950683594	16.3135871887207
2005.44677734375	16.3862171173096
2006.2734375	16.3415031433105
2007.09948730469	16.4366416931152
2007.92504882813	16.5137062072754
2008.75	16.5223121643066
2009.57434082031	16.5502166748047
2010.39819335938	16.6240100860596
2011.22131347656	16.6569728851318
2012.0439453125	16.6006698608398
2012.86608886719	16.6370620727539
2013.6875	16.7271385192871
2014.50842285156	16.7131214141846
2015.32873535156	16.7354869842529
2016.1484375	16.7637958526611
2016.96752929688	16.7445430755615
2017.7861328125	16.7400779724121
2018.60412597656	16.7761707305908
2019.42150878906	16.8230094909668
2020.23828125	16.8112812042236
2021.05444335938	16.8047924041748
2021.8701171875	16.7734279632568
2022.68518066406	16.7087154388428
2023.49963378906	16.74192237854
2024.3134765625	16.7073097229004
2025.12683105469	16.6509647369385
2025.939453125	16.6860237121582
2026.75158691406	16.6792621612549
2027.56311035156	16.6772994995117
2028.3740234375	16.5991325378418
2029.18432617188	16.5801982879639
2029.994140625	16.5885124206543
2030.80322265625	16.5927047729492
2031.61181640625	16.4341850280762
2032.41979980469	16.5222434997559
2033.22717285156	16.4693164825439
2034.03393554688	16.4186515808105
2034.84008789063	16.4622764587402
2035.64575195313	16.3943500518799
2036.45080566406	16.3362598419189
2037.25512695313	16.2976551055908
2038.05895996094	16.2620124816895
2038.86218261719	16.200590133667
2039.66479492188	16.21848487854
2040.466796875	16.232479095459
2041.26831054688	16.2147178649902
2042.06909179688	16.2706356048584
2042.86938476563	16.2019748687744
2043.6689453125	16.2017059326172
2044.46801757813	16.3252220153809
2045.26647949219	16.2735767364502
2046.06433105469	16.3125534057617
2046.86145019531	16.3017177581787
2047.65808105469	16.3915309906006
2048.4541015625	16.3539237976074
2049.24951171875	16.3892974853516
2050.04443359375	16.377555847168
2050.83862304688	16.4527359008789
2051.63232421875	16.4659862518311
2052.42529296875	16.565788269043
2053.2177734375	16.4816493988037
2054.00952148438	16.4991016387939
2054.80078125	16.5596523284912
2055.59130859375	16.5588417053223
2056.38134765625	16.567533493042
2057.17065429688	16.5889892578125
2057.95947265625	16.5884246826172
2058.74755859375	16.5709228515625
2059.53515625	16.5046558380127
2060.32202148438	16.5804710388184
2061.1083984375	16.4834938049316
2061.89428710938	16.4003944396973
2062.67919921875	16.399995803833
2063.4638671875	16.4205360412598
2064.24780273438	16.3301086425781
2065.03100585938	16.3755474090576
2065.81372070313	16.2428932189941
2066.595703125	16.2552547454834
2067.37719726563	16.2611045837402
2068.15795898438	16.1534404754639
2068.93823242188	16.0018501281738
2069.7177734375	16.0440082550049
2070.49682617188	16.0103569030762
2071.27514648438	15.8998670578003
2072.05297851563	15.8869209289551
2072.830078125	15.9150838851929
2073.60668945313	15.7506895065308
2074.38256835938	15.7720422744751
2075.15795898438	15.7428922653198
2075.9326171875	15.7008571624756
2076.70654296875	15.6505928039551
2077.47998046875	15.622540473938
2078.25268554688	15.5771341323853
2079.02490234375	15.573166847229
2079.79663085938	15.6428117752075
2080.5673828125	15.5900955200195
2081.337890625	15.6459560394287
2082.107421875	15.6826162338257
2082.87670898438	15.6690626144409
2083.64501953125	15.6155757904053
2084.41284179688	15.707950592041
2085.18017578125	15.6981544494629
2085.94677734375	15.6584930419922
2086.71264648438	15.7669906616211
2087.47802734375	15.7423810958862
2088.24267578125	15.7118701934814
2089.0068359375	15.7854270935059
2089.77026367188	15.8062686920166
2090.53295898438	15.732385635376
2091.29516601563	15.724928855896
2092.056640625	15.7575693130493
2092.81762695313	15.7513017654419
2093.57788085938	15.6142702102661
2094.33764648438	15.6936521530151
2095.0966796875	15.6283054351807
2095.85498046875	15.5501480102539
2096.61279296875	15.5128240585327
2097.36987304688	15.4790229797363
2098.12646484375	15.4269742965698
2098.88232421875	15.3770227432251
2099.63745117188	15.2960157394409
2100.39208984375	15.2338933944702
2101.14624023438	15.0899868011475
2101.8994140625	15.0886573791504
2102.65209960938	14.9391279220581
2103.404296875	14.9538688659668
2104.15551757813	14.8637323379517
2104.90649414063	14.8727607727051
2105.65649414063	14.7545080184937
2106.40600585938	14.6988792419434
2107.15502929688	14.6905088424683
2107.90307617188	14.6222095489502
2108.65063476563	14.6102342605591
2109.39770507813	14.565411567688
2110.14404296875	14.5760145187378
2110.8896484375	14.5128116607666
2111.63452148438	14.4714765548706
2112.37890625	14.5375833511353
2113.12280273438	14.4893093109131
2113.86572265625	14.5526094436646
2114.60815429688	14.559419631958
2115.35009765625	14.5781650543213
2116.09106445313	14.6043291091919
2116.83154296875	14.6775636672974
2117.57153320313	14.5878953933716
2118.31079101563	14.660945892334
2119.04931640625	14.6383981704712
2119.787109375	14.5794725418091
2120.5244140625	14.5834369659424
2121.26098632813	14.5790271759033
2121.9970703125	14.5077972412109
2122.732421875	14.4690942764282
2123.46704101563	14.4262857437134
2124.20092773438	14.3438777923584
2124.93432617188	14.3892660140991
2125.6669921875	14.3022222518921
2126.39916992188	14.2011842727661
2127.13037109375	14.220627784729
2127.86108398438	14.1675357818604
2128.59130859375	14.2441806793213
2129.32080078125	13.9833211898804
2130.04956054688	14.0945892333984
2130.77758789063	13.9410228729248
2131.50512695313	13.8646049499512
2132.23193359375	13.7878847122192
2132.9580078125	13.7513399124146
2133.68334960938	13.6805448532104
2134.408203125	13.6622476577759
2135.13232421875	13.6118593215942
2135.85595703125	13.5368204116821
2136.57885742188	13.5133790969849
2137.30102539063	13.3588008880615
2138.0224609375	13.3756093978882
2138.74340820313	13.3047113418579
2139.46337890625	13.2298879623413
2140.18310546875	13.2215166091919
2140.90185546875	13.2157917022705
2141.6201171875	13.1490755081177
2142.33764648438	13.1082143783569
2143.05444335938	13.1026821136475
2143.77075195313	13.1053857803345
2144.48608398438	13.0402183532715
2145.201171875	13.1035223007202
2145.91528320313	13.1164178848267
2146.62890625	13.0402526855469
2147.34155273438	13.0176839828491
2148.05395507813	13.0361433029175
2148.76538085938	13.0298318862915
2149.47631835938	13.0186567306519
2150.18627929688	13.0257091522217
2150.89599609375	13.0609846115112
2151.60473632813	12.9690093994141
2152.31298828125	12.9609527587891
2153.02026367188	13.0086631774902
2153.72729492188	12.9745464324951
2154.43334960938	12.8999347686768
2155.138671875	12.8928117752075
2155.84350585938	12.9513006210327
2156.54760742188	12.8905038833618
2157.25122070313	12.8789710998535
2157.95385742188	12.8310432434082
2158.65600585938	12.8092126846313
2159.357421875	12.7643928527832
2160.05810546875	12.7400741577148
2160.75805664063	12.6773347854614
2161.45751953125	12.647087097168
2162.15600585938	12.6765480041504
2162.85400390625	12.5985193252563
2163.55151367188	12.5640411376953
2164.248046875	12.4172773361206
2164.94409179688	12.4690027236938
2165.63916015625	12.4300127029419
2166.33374023438	12.3389701843262
2167.02783203125	12.3168325424194
2167.72094726563	12.1613302230835
2168.41357421875	12.1339464187622
2169.10522460938	12.1284112930298
2169.79638671875	12.0734529495239
2170.48706054688	12.0140218734741
2171.1767578125	11.9178819656372
2171.86572265625	11.817479133606
2172.55419921875	11.770679473877
2173.24194335938	11.6698894500732
2173.92895507813	11.5677900314331
2174.615234375	11.5979976654053
2175.30078125	11.4994878768921
2175.98583984375	11.4253187179565
2176.67016601563	11.4342775344849
2177.35375976563	11.4286727905273
2178.03662109375	11.388973236084
2178.71875	11.3643140792847
2179.40014648438	11.3539781570435
2180.08081054688	11.3099927902222
2180.76098632813	11.3570261001587
2181.4404296875	11.3741397857666
2182.119140625	11.3541288375854
2182.79711914063	11.302885055542
2183.47436523438	11.3735256195068
2184.15087890625	11.3071241378784
2184.82690429688	11.3629388809204
2185.501953125	11.3334465026855
2186.17651367188	11.3352012634277
2186.85034179688	11.3620405197144
2187.5234375	11.3367300033569
2188.19580078125	11.2761144638062
2188.86743164063	11.3094148635864
2189.53833007813	11.2522172927856
2190.20874023438	11.2382659912109
2190.87817382813	11.1491317749023
2191.54711914063	11.1072368621826
2192.21533203125	11.1671838760376
2192.8828125	11.0923671722412
2193.54956054688	10.9943065643311
2194.21557617188	10.9103775024414
2194.880859375	10.9254274368286
2195.54541015625	10.8795938491821
2196.20947265625	10.8097457885742
2196.87255859375	10.6843929290771
2197.53515625	10.6066675186157
2198.19677734375	10.5976228713989
2198.85791015625	10.4645290374756
2199.51831054688	10.4461584091187
2200.17797851563	10.3997468948364
2200.8369140625	10.3495378494263
2201.4951171875	10.2825021743774
2202.15258789063	10.2104034423828
2202.80932617188	10.1099166870117
2203.46533203125	10.1086616516113
2204.12060546875	10.0015287399292
2204.775390625	9.96835327148438
2205.42919921875	10.0006742477417
2206.08251953125	9.96018314361572
2206.73486328125	9.95734405517578
2207.38671875	9.91152381896973
2208.03759765625	9.85182952880859
2208.68798828125	9.89271831512451
2209.33764648438	9.91753005981445
2209.98657226563	9.83157920837402
2210.63452148438	9.88937950134277
2211.28198242188	9.89178848266602
2211.9287109375	9.81630420684814
2212.57470703125	9.84591960906982
2213.21997070313	9.86621856689453
2213.86450195313	9.8567533493042
2214.50830078125	9.87404155731201
2215.1513671875	9.83603000640869
2215.79370117188	9.76943016052246
2216.43530273438	9.80666828155518
2217.076171875	9.6975212097168
2217.71630859375	9.65304374694824
2218.35571289063	9.6272611618042
2218.99462890625	9.63132667541504
2219.63256835938	9.55814838409424
2220.26977539063	9.5376091003418
2220.90625	9.52415084838867
2221.5419921875	9.41964817047119
2222.17700195313	9.40282821655273
2222.81127929688	9.30174350738525
2223.44482421875	9.24170398712158
2224.07763671875	9.1938009262085
2224.70971679688	9.14688205718994
2225.34106445313	9.06052207946777
2225.9716796875	9.02825736999512
2226.6015625	8.92982292175293
2227.23071289063	8.89060115814209
2227.85913085938	8.83836460113525
2228.48681640625	8.81639289855957
2229.11376953125	8.71847820281982
2229.73999023438	8.72116279602051
2230.36547851563	8.65805912017822
2230.990234375	8.62066841125488
2231.61401367188	8.58299255371094
2232.2373046875	8.52588176727295
2232.85986328125	8.46949100494385
2233.4814453125	8.45316123962402
2234.1025390625	8.44142246246338
2234.72265625	8.42199993133545
2235.34228515625	8.35012340545654
2235.9609375	8.37005424499512
2236.57885742188	8.32881641387939
2237.1962890625	8.3249340057373
2237.81274414063	8.27544212341309
2238.42846679688	8.30459403991699
2239.04345703125	8.28248882293701
2239.65771484375	8.27883052825928
2240.27124023438	8.27388477325439
2240.88403320313	8.31821632385254
2241.49584960938	8.29145050048828
2242.10717773438	8.25464057922363
2242.71752929688	8.29464721679688
2243.32739257813	8.2266960144043
2243.93627929688	8.21321773529053
2244.54443359375	8.27511596679688
2245.15209960938	8.17257976531982
2245.7587890625	8.18481063842773
2246.36474609375	8.17051410675049
2246.9697265625	8.1234712600708
2247.57421875	8.09418201446533
2248.17797851563	8.07415390014648
2248.78076171875	8.11706066131592
2249.38305664063	8.08359909057617
2249.984375	8.06172657012939
2250.5849609375	7.99437189102173
2251.18481445313	7.95331811904907
2251.78393554688	7.90034246444702
2252.38232421875	7.89490795135498
2252.97973632813	7.81210851669312
2253.57666015625	7.78954744338989
2254.17260742188	7.77292251586914
2254.76782226563	7.70266151428223
2255.3623046875	7.64297246932983
2255.9560546875	7.63896751403809
2256.54907226563	7.58438444137573
2257.14135742188	7.54117345809937
2257.73266601563	7.49247694015503
2258.32348632813	7.46399164199829
2258.91333007813	7.39989757537842
2259.50244140625	7.32093906402588
2260.09057617188	7.2806510925293
2260.67822265625	7.30247688293457
2261.26513671875	7.20569181442261
2261.85107421875	7.19523477554321
2262.43627929688	7.13113021850586
2263.02075195313	7.14771842956543
2263.6044921875	7.1286187171936
2264.18725585938	7.04668664932251
2264.76953125	7.00171184539795
2265.35083007813	7.00861310958862
2265.93139648438	6.97193813323975
2266.51123046875	6.9532470703125
2267.09033203125	6.94524621963501
2267.66845703125	6.93906545639038
2268.24584960938	6.90465021133423
2268.82250976563	6.88641262054443
2269.3984375	6.94061994552612
2269.9736328125	6.90223455429077
2270.5478515625	6.97114229202271
2271.12133789063	6.97987222671509
2271.69409179688	7.00196599960327
2272.26611328125	7.00887680053711
2272.83740234375	6.96308946609497
2273.40771484375	6.93378686904907
2273.97729492188	6.90655994415283
2274.54614257813	6.87983512878418
2275.11401367188	6.91085720062256
2275.68139648438	6.82421588897705
2276.24780273438	6.80399227142334
2276.8134765625	6.78585290908813
2277.37817382813	6.74165964126587
2277.9423828125	6.71374368667603
2278.50561523438	6.75634002685547
2279.06811523438	6.72471570968628
2279.62963867188	6.7028112411499
2280.19067382813	6.70038795471191
2280.75073242188	6.66421842575073
2281.31005859375	6.66230058670044
2281.86840820313	6.69203758239746
2282.42602539063	6.71255826950073
2282.98291015625	6.61006021499634
2283.5390625	6.60414886474609
2284.09448242188	6.57894134521484
2284.64892578125	6.56269979476929
2285.20263671875	6.53084278106689
2285.75537109375	6.51059722900391
2286.3076171875	6.4789571762085
2286.85888671875	6.43749475479126
2287.40942382813	6.42989349365234
2287.958984375	6.39950323104858
2288.5078125	6.33781337738037
2289.05590820313	6.29993772506714
2289.60302734375	6.26706790924072
2290.14965820313	6.26548051834106
2290.6953125	6.18107461929321
2291.23999023438	6.19298791885376
2291.78393554688	6.14089393615723
2292.3271484375	6.08317470550537
2292.86962890625	6.04880619049072
2293.4111328125	6.02876758575439
2293.95190429688	5.98742866516113
2294.49194335938	5.99449396133423
2295.03100585938	5.91822957992554
2295.5693359375	5.91780996322632
2296.10693359375	5.876624584198
2296.6435546875	5.88284873962402
2297.17944335938	5.87734508514404
2297.71459960938	5.86569929122925
2298.24877929688	5.83803033828735
2298.7822265625	5.81567621231079
2299.31469726563	5.8507194519043
2299.8466796875	5.83476400375366
2300.37744140625	5.84845447540283
2300.90771484375	5.77954435348511
2301.43701171875	5.82798957824707
2301.96557617188	5.84650468826294
2302.4931640625	5.80052804946899
2303.02001953125	5.80832958221436
2303.54614257813	5.83756637573242
2304.0712890625	5.82769918441772
2304.595703125	5.81407022476196
2305.119140625	5.81705331802368
2305.64184570313	5.82701301574707
2306.16381835938	5.81389570236206
2306.68481445313	5.83835077285767
2307.205078125	5.78199052810669
2307.72436523438	5.80671691894531
2308.24291992188	5.80350923538208
2308.7607421875	5.77045106887817
2309.27758789063	5.77179574966431
2309.79370117188	5.75887727737427
2310.30883789063	5.74137115478516
2310.8232421875	5.7599310874939
2311.3369140625	5.73809814453125
2311.849609375	5.7461576461792
2312.361328125	5.71728801727295
2312.87255859375	5.68866539001465
2313.38256835938	5.64976978302002
2313.89208984375	5.63836765289307
2314.40063476563	5.65287113189697
2314.908203125	5.64739656448364
2315.4150390625	5.57627153396606
2315.92114257813	5.51670932769775
2316.42626953125	5.49305820465088
2316.9306640625	5.47749996185303
2317.43408203125	5.45814275741577
2317.93676757813	5.37732887268066
2318.4384765625	5.38065719604492
2318.939453125	5.3330659866333
2319.439453125	5.27839326858521
2319.93872070313	5.2811393737793
2320.43701171875	5.27493619918823
2320.9345703125	5.2193603515625
2321.43139648438	5.21774053573608
2321.92724609375	5.1900577545166
2322.42211914063	5.15990686416626
2322.91625976563	5.13788461685181
2323.40966796875	5.08649063110352
2323.90209960938	5.10084581375122
2324.3935546875	5.06354141235352
2324.88427734375	5.0479679107666
2325.37426757813	5.06177186965942
2325.86303710938	5.05897855758667
2326.35131835938	5.07551670074463
2326.83862304688	5.01305675506592
2327.32495117188	5.03966808319092
2327.810546875	5.04584932327271
2328.29541015625	5.04166984558105
2328.77905273438	5.06994819641113
2329.26220703125	5.10179615020752
2329.74438476563	5.07687568664551
2330.2255859375	5.05029106140137
2330.7060546875	5.08133983612061
2331.185546875	5.07550668716431
2331.6640625	5.0795111656189
2332.14184570313	5.07339715957642
2332.61889648438	5.09874105453491
2333.09497070313	5.03103828430176
2333.57006835938	5.05282020568848
2334.04443359375	5.05078601837158
2334.51782226563	5.0218939781189
2334.99047851563	5.00668621063232
2335.46215820313	4.98460960388184
2335.93310546875	4.99323558807373
2336.40307617188	4.98265552520752
2336.8720703125	4.93363809585571
2337.34033203125	4.91396474838257
2337.8076171875	4.90883350372314
2338.27416992188	4.8808913230896
2338.73974609375	4.85567188262939
2339.20458984375	4.80953550338745
2339.66845703125	4.80215072631836
2340.13134765625	4.74935340881348
2340.59350585938	4.76065301895142
2341.0546875	4.76727819442749
2341.51489257813	4.68548488616943
2341.97436523438	4.66673040390015
2342.43286132813	4.63638496398926
2342.890625	4.60381078720093
2343.34741210938	4.56872653961182
2343.80322265625	4.56452322006226
2344.25830078125	4.54347515106201
2344.71240234375	4.53731822967529
2345.16577148438	4.54579830169678
2345.61791992188	4.54571485519409
2346.06958007813	4.58653593063354
2346.52001953125	4.63955163955688
2346.9697265625	4.70615386962891
2347.41845703125	4.7910623550415
2347.86645507813	4.87187576293945
2348.3134765625	4.93695640563965
2348.75952148438	5.0574779510498
2349.20483398438	5.1331934928894
2349.64916992188	5.20230293273926
2350.09252929688	5.29863023757935
2350.53515625	5.35286331176758
2350.97680664063	5.42904806137085
2351.41748046875	5.47336339950562
2351.857421875	5.48660850524902
2352.29638671875	5.53124618530273
2352.734375	5.56423902511597
2353.17138671875	5.55333948135376
2353.60766601563	5.50934171676636
2354.04296875	5.44445753097534
2354.4775390625	5.33640050888062
2354.91088867188	5.28170394897461
2355.34350585938	5.19912385940552
2355.775390625	5.14182996749878
2356.2060546875	5.00175523757935
2356.63598632813	4.89920330047607
2357.06494140625	4.77623128890991
2357.4931640625	4.69807195663452
2357.92041015625	4.61595010757446
2358.3466796875	4.53963422775269
2358.77197265625	4.46074867248535
2359.1962890625	4.36310243606567
2359.61987304688	4.24750947952271
2360.04248046875	4.17570829391479
2360.46411132813	4.14550352096558
2360.88500976563	4.08396100997925
2361.30493164063	4.06880569458008
2361.72387695313	4.04832124710083
