# Supplementary material for: Optics miniaturization strategy for demanding Raman spectroscopy applications
Source: Nat Commun. 2024 Apr 8;15:3049. doi: 10.1038/s41467-024-47044-7 (PMC11001912; doi:10.1038/s41467-024-47044-7)
Supplement: Supplementary file 6 — Source Data [file 41467_2024_47044_MOESM6_ESM.zip › Source Data/NCOMMS-23-34016B s3/S3 pHCA, Glucose, Salts/calibraiton/Glucose standards 23.08.17/Glucose_0_75per_3.csv]

347.42919921875	79.8914108276367
348.892913818359	80.1068496704102
350.356079101563	80.4151000976563
351.818634033203	80.708251953125
353.280670166016	81.0754165649414
354.742095947266	81.2666625976563
356.202972412109	81.4363861083984
357.663299560547	81.8375701904297
359.123046875	81.953125
360.582244873047	82.083122253418
362.040863037109	82.2152481079102
363.498931884766	82.2360687255859
364.956451416016	82.3785400390625
366.413391113281	82.5572891235352
367.869750976563	82.670051574707
369.325592041016	82.8362808227539
370.780853271484	82.5161590576172
372.235565185547	82.7604598999023
373.689727783203	82.8181762695313
375.143310546875	82.9307479858398
376.596343994141	83.1960372924805
378.048828125	83.1655731201172
379.500762939453	83.3391494750977
380.9521484375	83.475456237793
382.402954101563	83.4973068237305
383.853240966797	83.6166381835938
385.302947998047	83.6786193847656
386.752136230469	83.9975814819336
388.200744628906	84.0872344970703
389.648803710938	84.3830947875977
391.096343994141	84.571159362793
392.543304443359	84.8819351196289
393.989715576172	85.1655960083008
395.435607910156	85.611083984375
396.880920410156	85.8837585449219
398.325714111328	85.9933242797852
399.769927978516	86.6415939331055
401.213623046875	86.8558807373047
402.656768798828	87.3822402954102
404.099395751953	87.5384292602539
405.541442871094	87.8795318603516
406.982971191406	88.0296249389648
408.423950195313	88.1941070556641
409.864379882813	88.540153503418
411.304290771484	88.5010375976563
412.743621826172	88.7608184814453
414.182434082031	89.1516876220703
415.620727539063	89.4870681762695
417.058471679688	89.508056640625
418.495666503906	90.1852798461914
419.932342529297	90.521484375
421.368469238281	90.6612319946289
422.804077148438	90.8118438720703
424.239135742188	90.7116470336914
425.673645019531	90.4964141845703
427.107635498047	90.4785232543945
428.541107177734	90.240837097168
429.974029541016	89.8234405517578
431.406433105469	89.6564483642578
432.838287353516	89.315788269043
434.269622802734	89.0127105712891
435.700408935547	88.9972305297852
437.130706787109	88.9131927490234
438.560455322266	88.8711547851563
439.989654541016	88.7957305908203
441.418334960938	89.0475540161133
442.846496582031	88.9560470581055
444.274139404297	89.1692123413086
445.701263427734	89.0936584472656
447.127838134766	88.8333435058594
448.553894042969	88.9599380493164
449.979431152344	88.8225784301758
451.404449462891	88.3726272583008
452.828918457031	88.0504531860352
454.252899169922	87.9829406738281
455.676330566406	87.6081314086914
457.099273681641	87.4334259033203
458.521667480469	86.9972915649414
459.943542480469	87.0595169067383
461.364929199219	86.5624465942383
462.785766601563	86.516731262207
464.206085205078	86.3612976074219
465.625885009766	85.8406372070313
467.045196533203	85.9103927612305
468.463958740234	85.6672897338867
469.882202148438	85.5938720703125
471.299957275391	85.3944854736328
472.717193603516	85.4265518188477
474.133911132813	85.324333190918
475.550109863281	85.373664855957
476.965789794922	85.2879791259766
478.380950927734	85.6380081176758
479.795623779297	85.5639801025391
481.209777832031	85.7032165527344
482.623413085938	86.0062789916992
484.036529541016	86.1108322143555
485.449157714844	86.3834457397461
486.861267089844	86.4829406738281
488.272857666016	86.6896896362305
489.683959960938	87.1112899780273
491.094543457031	87.1455230712891
492.504608154297	87.4758911132813
493.914184570313	87.6659240722656
495.3232421875	87.6281509399414
496.731811523438	87.6678161621094
498.139862060547	87.7794570922852
499.547393798828	87.7891387939453
500.954467773438	87.503662109375
502.360992431641	87.4213409423828
503.767028808594	87.2102432250977
505.172576904297	87.326789855957
506.577606201172	87.2082138061523
507.982147216797	87.2519149780273
509.386169433594	87.0094528198242
510.789703369141	87.1778793334961
512.192749023438	87.1216735839844
513.595275878906	87.3438262939453
514.997314453125	87.1376724243164
516.398803710938	87.3538360595703
517.799865722656	87.1977996826172
519.200378417969	87.126823425293
520.600463867188	86.7616348266602
522	86.3655776977539
523.399047851563	85.9120788574219
524.797607421875	85.3313674926758
526.195678710938	84.7826385498047
527.59326171875	84.1845855712891
528.990295410156	83.6385879516602
530.386901855469	82.9351501464844
531.782958984375	82.7245712280273
533.178588867188	82.4754333496094
534.573669433594	82.080810546875
535.968322753906	81.9360275268555
537.362426757813	81.765251159668
538.756042480469	81.696418762207
540.149230957031	81.4876937866211
541.541870117188	81.1782989501953
542.934020996094	81.2685852050781
544.32568359375	80.8259582519531
545.716918945313	80.6294021606445
547.107604980469	80.1665267944336
548.497802734375	80.0044174194336
549.887573242188	79.8466110229492
551.276794433594	79.5048522949219
552.66552734375	79.1756973266602
554.053833007813	79.2292022705078
555.441650390625	79.1533279418945
556.828918457031	78.8625183105469
558.215759277344	78.8786773681641
559.602111816406	78.7583770751953
560.987976074219	78.7851715087891
562.373352050781	78.6082611083984
563.758239746094	78.611198425293
565.142639160156	78.5696640014648
566.526611328125	78.3529663085938
567.910034179688	78.4534683227539
569.293029785156	78.2291641235352
570.675537109375	78.1884918212891
572.057556152344	78.1054611206055
573.439086914063	77.8639373779297
574.820129394531	77.7990951538086
576.200744628906	77.6672439575195
577.580871582031	77.6091995239258
578.96044921875	77.6206817626953
580.339660644531	77.5873336791992
581.718322753906	77.659309387207
583.096557617188	77.4249954223633
584.474243164063	77.528205871582
585.851501464844	77.3320846557617
587.228332519531	77.5065307617188
588.604614257813	77.5597152709961
589.98046875	77.4385528564453
591.355834960938	77.4856109619141
592.730712890625	77.2965850830078
594.105163574219	77.2141876220703
595.479125976563	77.0821990966797
596.852600097656	76.8952178955078
598.225646972656	76.9475708007813
599.598205566406	76.7839431762695
600.970275878906	76.6032180786133
602.341857910156	76.5425567626953
603.713012695313	76.414421081543
605.083679199219	76.3217010498047
606.453918457031	76.152099609375
607.823608398438	75.9758071899414
609.192932128906	75.8991622924805
610.561706542969	75.6241302490234
611.930053710938	75.5563888549805
613.297912597656	75.3844833374023
614.665344238281	75.3058395385742
616.032287597656	75.1084671020508
617.398803710938	75.0936813354492
618.764831542969	74.9417190551758
620.13037109375	74.8520660400391
621.495483398438	74.4434814453125
622.860107421875	74.4217147827148
624.224304199219	74.3235168457031
625.588012695313	74.2954559326172
626.951232910156	74.1231536865234
628.314025878906	73.9136428833008
629.676391601563	74.0347061157227
631.038269042969	73.6351318359375
632.399658203125	73.7166748046875
633.760620117188	73.4885025024414
635.12109375	73.4291305541992
636.481140136719	73.2966613769531
637.840759277344	73.1705322265625
639.199890136719	73.102424621582
640.558532714844	72.9452896118164
641.916748046875	72.6833724975586
643.274536132813	72.7084579467773
644.6318359375	72.6337356567383
645.988647460938	72.4563903808594
647.345031738281	72.2151718139648
648.700988769531	72.2359237670898
650.056457519531	72.0817184448242
651.411499023438	71.9902648925781
652.76611328125	71.8412933349609
654.120239257813	71.5339050292969
655.473876953125	71.5793304443359
656.827087402344	71.5731811523438
658.179870605469	71.3608551025391
659.5322265625	71.3351821899414
660.884094238281	71.1737442016602
662.235473632813	71.1377792358398
663.586486816406	70.9434204101563
664.93701171875	70.8160400390625
666.287048339844	70.8284606933594
667.636657714844	70.8435745239258
668.98583984375	70.6439895629883
670.334594726563	70.7300796508789
671.682861328125	70.4945220947266
673.030700683594	70.518913269043
674.378051757813	70.545051574707
675.725036621094	70.4424285888672
677.071533203125	70.4116821289063
678.417541503906	70.3849792480469
679.76318359375	70.5556640625
681.108337402344	70.2864303588867
682.453002929688	70.4985122680664
683.797302246094	70.4573364257813
685.14111328125	70.4707565307617
686.484497070313	70.3918685913086
687.827453613281	70.4589691162109
689.169921875	70.3699722290039
690.512023925781	70.4499359130859
691.853637695313	70.454833984375
693.194763183594	70.5074157714844
694.535522460938	70.3710174560547
695.875793457031	70.5199737548828
697.215637207031	70.5718383789063
698.555053710938	70.5377502441406
699.89404296875	70.6939926147461
701.232543945313	70.7154541015625
702.570617675781	70.7579879760742
703.908325195313	70.4582672119141
705.245483398438	70.689208984375
706.582275390625	70.7114944458008
707.918640136719	70.7119827270508
709.254516601563	70.6301956176758
710.589965820313	70.580207824707
711.924987792969	70.6961441040039
713.259582519531	70.5807418823242
714.59375	70.7749633789063
715.927490234375	70.5539932250977
717.2607421875	70.6497039794922
718.593627929688	70.5009155273438
719.926025390625	70.5583877563477
721.257995605469	70.4836883544922
722.589538574219	70.5364074707031
723.920654296875	70.3247985839844
725.251342773438	70.5682525634766
726.581604003906	70.3320159912109
727.911437988281	70.2255020141602
729.240783691406	70.1951217651367
730.569763183594	70.326545715332
731.898254394531	70.1632995605469
733.226379394531	70.038330078125
734.554016113281	69.9927368164063
735.881225585938	69.9915237426758
737.208068847656	69.9293518066406
738.534423828125	69.9352340698242
739.8603515625	69.921272277832
741.185852050781	69.6924667358398
742.510925292969	69.7221374511719
743.835571289063	69.5977478027344
745.159790039063	69.4238891601563
746.483581542969	69.4945220947266
747.806945800781	69.3367767333984
749.1298828125	69.250732421875
750.452453613281	69.2052230834961
751.774536132813	69.146354675293
753.09619140625	68.9046478271484
754.417419433594	69.0512466430664
755.738220214844	68.976203918457
757.05859375	68.8492126464844
758.378540039063	68.8344192504883
759.698059082031	68.7032775878906
761.017211914063	68.5150680541992
762.335876464844	68.5274429321289
763.654113769531	68.3811187744141
764.971984863281	68.4076690673828
766.289367675781	68.3578414916992
767.606384277344	68.2602996826172
768.922973632813	68.2515716552734
770.239074707031	68.1376571655273
771.554809570313	67.9198760986328
772.8701171875	67.9578094482422
774.184997558594	67.8189468383789
775.499450683594	67.687744140625
776.8134765625	67.675537109375
778.127136230469	67.4477767944336
779.440307617188	67.2626419067383
780.753112792969	67.345573425293
782.0654296875	67.0955657958984
783.377380371094	66.885498046875
784.688903808594	66.7697677612305
786	66.674674987793
787.310668945313	66.6557693481445
788.620971679688	66.4708251953125
789.930786132813	66.4477615356445
791.240234375	66.313835144043
792.549255371094	66.1986312866211
793.857788085938	66.0325088500977
795.166015625	65.8772811889648
796.473754882813	65.9598693847656
797.781066894531	65.6886749267578
799.088012695313	65.8548736572266
800.39453125	65.6005249023438
801.700622558594	65.5295715332031
803.006286621094	65.399299621582
804.311584472656	65.4344863891602
805.616394042969	65.2859497070313
806.920837402344	65.1855163574219
808.224853515625	65.1564636230469
809.528503417969	64.9679489135742
810.831665039063	64.8725433349609
812.134460449219	64.9026794433594
813.436828613281	64.7077560424805
814.73876953125	64.6376190185547
816.040344238281	64.5899887084961
817.341430664063	64.4559860229492
818.642150878906	64.4393157958984
819.942504882813	64.4152069091797
821.242370605469	64.1946792602539
822.541870117188	64.1671905517578
823.840942382813	64.0731658935547
825.139587402344	64.0909118652344
826.437866210938	63.9986343383789
827.735656738281	63.8293533325195
829.033081054688	63.7428550720215
830.330139160156	63.8653564453125
831.626770019531	63.7146377563477
832.922973632813	63.670337677002
834.21875	63.6260566711426
835.514099121094	63.6317405700684
836.80908203125	63.6391525268555
838.103637695313	63.6197128295898
839.397827148438	63.7646179199219
840.691589355469	63.8002967834473
841.984924316406	63.7273406982422
843.27783203125	63.7152061462402
844.570373535156	63.7076644897461
845.862487792969	63.7213096618652
847.154235839844	63.4400939941406
848.445556640625	63.4371871948242
849.736450195313	63.0664367675781
851.026916503906	62.8949012756348
852.317016601563	62.8852043151855
853.606689453125	62.5875511169434
854.89599609375	62.5624542236328
856.184875488281	62.3067779541016
857.473327636719	62.0905838012695
858.761413574219	61.9796142578125
860.049072265625	61.87646484375
861.336303710938	61.5658226013184
862.623168945313	61.5252380371094
863.909606933594	61.3819541931152
865.195678710938	61.2546997070313
866.481323242188	60.9312171936035
867.766540527344	60.6378593444824
869.051391601563	60.4630546569824
870.335815429688	60.3358993530273
871.619873046875	59.9123001098633
872.903503417969	59.6226768493652
874.186706542969	59.4140625
875.469543457031	59.1959342956543
876.752014160156	58.8911437988281
878.033996582031	58.6279296875
879.315612792969	58.4856986999512
880.596862792969	58.3446388244629
881.877685546875	58.0955810546875
883.158081054688	57.9705657958984
884.438110351563	57.6684112548828
885.7177734375	57.5426750183105
886.996948242188	57.5508651733398
888.275817871094	57.500415802002
889.55419921875	57.496265411377
890.832275390625	57.323184967041
892.10986328125	57.4737281799316
893.387084960938	57.4180030822754
894.663940429688	57.3438186645508
895.940368652344	57.2087059020996
897.216369628906	57.1848487854004
898.492004394531	56.9589385986328
899.767272949219	56.7143707275391
901.042114257813	56.5443000793457
902.316528320313	56.3978652954102
903.590576171875	56.0703315734863
904.8642578125	55.7468185424805
906.137512207031	55.5002746582031
907.410339355469	55.2891731262207
908.682800292969	55.1331329345703
909.954833984375	54.9698638916016
911.226501464844	54.8622360229492
912.497802734375	54.7270011901855
913.768676757813	54.5279998779297
915.039123535156	54.5308685302734
916.309204101563	54.2107887268066
917.578918457031	53.9939346313477
918.848205566406	53.7496910095215
920.117126464844	53.4022483825684
921.385620117188	53.2147827148438
922.653747558594	52.8868103027344
923.921447753906	52.4720230102539
925.188781738281	52.2297744750977
926.455688476563	51.7933311462402
927.722229003906	51.5621681213379
928.988342285156	51.1990661621094
930.254089355469	50.8192329406738
931.519470214844	50.5782165527344
932.784423828125	50.4093971252441
934.049011230469	50.0210456848145
935.313171386719	49.8509216308594
936.576965332031	49.694522857666
937.84033203125	49.4981498718262
939.103332519531	49.3851928710938
940.365966796875	49.1214561462402
941.628173828125	49.0787925720215
942.890014648438	48.9375228881836
944.151428222656	48.809009552002
945.412475585938	48.5329627990723
946.673095703125	48.5925941467285
947.933349609375	48.592658996582
949.193237304688	48.4158515930176
950.452697753906	48.4077491760254
951.711791992188	48.3444519042969
952.970520019531	48.1362724304199
954.228820800781	48.0741424560547
955.486755371094	48.0622863769531
956.744262695313	48.0032386779785
958.001403808594	47.909538269043
959.258117675781	47.812629699707
960.514526367188	47.7379951477051
961.770446777344	47.8524589538574
963.026062011719	47.7919425964355
964.28125	47.6608200073242
965.536010742188	47.573299407959
966.790466308594	47.5518608093262
968.044494628906	47.5614776611328
969.298095703125	47.4840927124023
970.551391601563	47.4587059020996
971.80419921875	47.3533592224121
973.056701660156	47.3142852783203
974.308776855469	47.1946868896484
975.560485839844	47.189525604248
976.811767578125	47.1683959960938
978.062683105469	47.1244354248047
979.313232421875	47.1579780578613
980.563415527344	47.0837631225586
981.813171386719	46.9533882141113
983.0625	47.0598983764648
984.3115234375	47.0546531677246
985.560119628906	47.0743637084961
986.808349609375	46.912052154541
988.05615234375	47.0873527526855
989.303588867188	47.0410385131836
990.550659179688	47.0227203369141
991.797302246094	46.9714813232422
993.043579101563	47.1182899475098
994.289489746094	46.9705238342285
995.535034179688	46.9831199645996
996.780151367188	46.8715667724609
998.02490234375	46.853141784668
999.269226074219	47.0303001403809
1000.51318359375	46.9033622741699
1001.75677490234	46.8236618041992
1003	47.0014495849609
1004.24279785156	46.9962387084961
1005.48522949219	47.0494995117188
1006.72729492188	47.2341766357422
1007.96893310547	47.3598556518555
1009.21026611328	47.3754615783691
1010.45111083984	47.574291229248
1011.69165039063	47.730094909668
1012.93176269531	47.7097625732422
1014.17150878906	47.878360748291
1015.41088867188	47.9450950622559
1016.64984130859	48.0032730102539
1017.88842773438	47.9401397705078
1019.12664794922	47.8749313354492
1020.36450195313	47.830867767334
1021.60192871094	47.7515907287598
1022.83898925781	47.7898368835449
1024.07568359375	47.4801063537598
1025.31201171875	47.7020072937012
1026.5478515625	47.6420097351074
1027.78344726563	47.7151870727539
1029.0185546875	47.6436004638672
1030.25329589844	47.5470657348633
1031.48767089844	47.5856132507324
1032.7216796875	47.8125801086426
1033.95532226563	47.8084869384766
1035.18859863281	47.7975540161133
1036.42138671875	47.9710388183594
1037.65393066406	48.0437812805176
1038.88598632813	48.0203170776367
1040.11767578125	48.1229934692383
1041.34899902344	47.9829597473145
1042.57995605469	48.050422668457
1043.810546875	48.1222877502441
1045.04077148438	48.0825119018555
1046.2705078125	48.2211036682129
1047.5	48.1266708374023
1048.72900390625	48.1846961975098
1049.95764160156	48.2343444824219
1051.18591308594	48.3247947692871
1052.41381835938	48.579719543457
1053.64135742188	48.7874069213867
1054.86853027344	49.0229454040527
1056.09521484375	49.2312507629395
1057.32165527344	49.3458213806152
1058.54760742188	49.6256561279297
1059.77331542969	49.8105888366699
1060.99853515625	49.8937835693359
1062.22338867188	50.0057907104492
1063.44787597656	49.8111152648926
1064.671875	49.743221282959
1065.89562988281	49.8123817443848
1067.11901855469	49.4166374206543
1068.34191894531	49.2244873046875
1069.56457519531	49.060359954834
1070.78674316406	48.9122543334961
1072.00854492188	48.6997108459473
1073.22998046875	48.5538940429688
1074.45104980469	48.4485168457031
1075.67175292969	48.1889038085938
1076.89208984375	48.084098815918
1078.11193847656	47.7671012878418
1079.33154296875	47.7248573303223
1080.55065917969	47.5253143310547
1081.76940917969	47.2468376159668
1082.98791503906	47.003246307373
1084.20593261719	46.8040924072266
1085.42358398438	46.6320152282715
1086.64086914063	46.3747062683105
1087.85766601563	46.2720527648926
1089.07421875	46.1438598632813
1090.29040527344	45.9708480834961
1091.50610351563	46.0709648132324
1092.72155761719	45.9563369750977
1093.9365234375	46.0700263977051
1095.15112304688	46.2020530700684
1096.36535644531	46.3203735351563
1097.57922363281	46.4701919555664
1098.79272460938	46.5906562805176
1100.005859375	46.7136192321777
1101.21862792969	46.9962921142578
1102.43090820313	47.1458396911621
1103.64294433594	47.190845489502
1104.8544921875	47.4533920288086
1106.06579589844	47.665599822998
1107.27661132813	47.825927734375
1108.48706054688	48.0049858093262
1109.69714355469	48.2472457885742
1110.90686035156	48.3694953918457
1112.1162109375	48.5434913635254
1113.3251953125	48.8283920288086
1114.53369140625	49.149040222168
1115.74194335938	49.3874549865723
1116.94982910156	49.6747703552246
1118.1572265625	49.7636070251465
1119.3642578125	50.0183448791504
1120.57104492188	50.3325004577637
1121.77734375	50.5132484436035
1122.98327636719	50.5871162414551
1124.18884277344	50.6930770874023
1125.39404296875	50.8116760253906
1126.59875488281	50.725414276123
1127.80322265625	50.6739196777344
1129.00732421875	50.5603713989258
1130.2109375	50.2003021240234
1131.41430664063	49.8984642028809
1132.6171875	49.5899314880371
1133.81970214844	49.271842956543
1135.02197265625	48.8316879272461
1136.22375488281	48.4249420166016
1137.42517089844	47.9656372070313
1138.62622070313	47.7372627258301
1139.82690429688	47.2985496520996
1141.02709960938	46.9526634216309
1142.22705078125	46.5599517822266
1143.42663574219	46.4973678588867
1144.62573242188	46.1986312866211
1145.82458496094	46.0403213500977
1147.02294921875	46.0759658813477
1148.22094726563	46.0357666015625
1149.41857910156	45.9697799682617
1150.61584472656	45.9227180480957
1151.81274414063	45.7938613891602
1153.00927734375	45.6782035827637
1154.20544433594	45.8255577087402
1155.40124511719	45.7114486694336
1156.5966796875	45.6160697937012
1157.79162597656	45.6266098022461
1158.986328125	45.5128974914551
1160.18054199219	45.4542541503906
1161.37438964844	45.2019386291504
1162.56799316406	45.0035285949707
1163.76110839844	45.0422248840332
1164.95385742188	44.861213684082
1166.14624023438	44.7553558349609
1167.33825683594	44.4926834106445
1168.52990722656	44.3875999450684
1169.72119140625	44.284610748291
1170.91198730469	44.2646369934082
1172.1025390625	44.1274375915527
1173.29260253906	44.1507225036621
1174.482421875	44.0412521362305
1175.67175292969	44.1171798706055
1176.86071777344	43.993579864502
1178.04943847656	44.002384185791
1179.23767089844	44.0638236999512
1180.42553710938	44.0495071411133
1181.61303710938	44.0472602844238
1182.80017089844	44.0107688903809
1183.98681640625	43.99169921875
1185.17321777344	43.9843215942383
1186.35925292969	43.9813690185547
1187.54479980469	44.0676307678223
1188.73010253906	44.1131439208984
1189.91491699219	44.0686874389648
1191.09936523438	44.2737274169922
1192.28356933594	44.1831665039063
1193.46728515625	44.1353073120117
1194.65063476563	44.3898391723633
1195.83361816406	44.3558044433594
1197.01623535156	44.4091186523438
1198.19836425781	44.5961494445801
1199.38024902344	44.7696151733398
1200.56176757813	44.5793418884277
1201.74279785156	44.7216377258301
1202.92358398438	44.7844543457031
1204.10388183594	44.8497886657715
1205.28393554688	44.8566970825195
1206.46350097656	44.9433403015137
1207.64270019531	44.9006576538086
1208.82153320313	44.8832893371582
1210	45.0370674133301
1211.17810058594	44.9273490905762
1212.35583496094	44.9203643798828
1213.53308105469	44.9511642456055
1214.71008300781	44.8853645324707
1215.88671875	44.9349822998047
1217.06286621094	45.0594024658203
1218.23864746094	45.0013046264648
1219.41418457031	44.9687271118164
1220.58923339844	44.9054679870605
1221.76391601563	45.0010223388672
1222.93823242188	44.9640617370605
1224.11218261719	45.0157318115234
1225.28576660156	45.1209526062012
1226.458984375	45.0759887695313
1227.6318359375	45.051944732666
1228.80419921875	45.2165260314941
1229.97631835938	45.1771659851074
1231.14794921875	45.162956237793
1232.31921386719	45.3521881103516
1233.490234375	45.3124961853027
1234.66076660156	45.3278961181641
1235.83093261719	45.4771194458008
1237.00073242188	45.3641395568848
1238.17016601563	45.338134765625
1239.33923339844	45.3866310119629
1240.5078125	45.2907485961914
1241.67614746094	45.2256050109863
1242.84411621094	45.2699279785156
1244.01159667969	45.1646575927734
1245.1787109375	45.1892242431641
1246.34558105469	45.23974609375
1247.51196289063	45.1135597229004
1248.67797851563	45.0373268127441
1249.84362792969	45.1074905395508
1251.00891113281	45.0710411071777
1252.173828125	45.0132751464844
1253.33825683594	45.0433349609375
1254.50244140625	45.2175636291504
1255.66625976563	45.1921272277832
1256.82958984375	45.1213493347168
1257.99255371094	45.1478385925293
1259.1552734375	45.2212600708008
1260.31750488281	45.2506790161133
1261.47937011719	45.2901153564453
1262.64086914063	45.3028450012207
1263.80200195313	45.1436653137207
1264.96276855469	45.2314262390137
1266.123046875	45.1249542236328
1267.28308105469	45.0580978393555
1268.44262695313	44.9673957824707
1269.60192871094	44.9599952697754
1270.7607421875	44.7172889709473
1271.91918945313	44.6504440307617
1273.07727050781	44.5884208679199
1274.23498535156	44.3943634033203
1275.39233398438	44.3409881591797
1276.54931640625	44.2325668334961
1277.70581054688	44.1522521972656
1278.86206054688	44.0315170288086
1280.01794433594	43.9979820251465
1281.17333984375	43.7980918884277
1282.32836914063	43.7191200256348
1283.48303222656	43.7639923095703
1284.63732910156	43.7085304260254
1285.79125976563	43.6091537475586
1286.94482421875	43.6253623962402
1288.09802246094	43.5782127380371
1289.25073242188	43.5092964172363
1290.40319824219	43.6839447021484
1291.55517578125	43.4963417053223
1292.70690917969	43.5334396362305
1293.85815429688	43.4065322875977
1295.00903320313	43.4652557373047
1296.15954589844	43.3460655212402
1297.30969238281	43.3384895324707
1298.45935058594	43.2526473999023
1299.60876464844	43.3503913879395
1300.7578125	43.2815475463867
1301.90637207031	43.3108711242676
1303.05456542969	43.3670272827148
1304.20239257813	43.2592277526855
1305.34985351563	43.162239074707
1306.49694824219	43.3218650817871
1307.64367675781	43.3121109008789
1308.7900390625	43.2936782836914
1309.93591308594	43.3646278381348
1311.08154296875	43.4348373413086
1312.22668457031	43.4181938171387
1313.37145996094	43.5405731201172
1314.51599121094	43.5465660095215
1315.66003417969	43.6670875549316
1316.80358886719	43.7206268310547
1317.94689941406	43.7112350463867
1319.08984375	43.7816314697266
1320.23229980469	43.8638343811035
1321.37451171875	43.9051246643066
1322.51623535156	43.9099082946777
1323.65759277344	43.8395538330078
1324.79858398438	43.7972068786621
1325.93920898438	43.8480377197266
1327.07934570313	43.9025535583496
1328.21923828125	43.8453788757324
1329.35864257813	43.8351821899414
1330.49780273438	43.7269630432129
1331.63647460938	43.8382110595703
1332.77478027344	43.8079414367676
1333.91271972656	43.6477127075195
1335.05029296875	43.6847686767578
1336.18737792969	43.6082878112793
1337.32421875	43.6295013427734
1338.46057128906	43.6197814941406
1339.5966796875	43.6750984191895
1340.73229980469	43.4914283752441
1341.86755371094	43.5572280883789
1343.00231933594	43.5897483825684
1344.13684082031	43.4534950256348
1345.27099609375	43.5567283630371
1346.40466308594	43.6210670471191
1347.53796386719	43.6658782958984
1348.6708984375	43.6239547729492
1349.80346679688	43.74609375
1350.93566894531	43.6621627807617
1352.06750488281	43.7770004272461
1353.19885253906	43.7477340698242
1354.32995605469	43.8535232543945
1355.46057128906	43.7512245178223
1356.5908203125	43.8962287902832
1357.720703125	43.8476257324219
1358.85021972656	43.9917411804199
1359.97924804688	43.9051780700684
1361.10803222656	43.9710159301758
1362.236328125	43.9354667663574
1363.3642578125	43.8803291320801
1364.49182128906	43.9856185913086
1365.61901855469	43.9118804931641
1366.74584960938	43.858325958252
1367.87231445313	44.0044403076172
1368.99829101563	43.7779960632324
1370.12390136719	43.813533782959
1371.24914550781	43.707592010498
1372.3740234375	43.741813659668
1373.49853515625	43.6438293457031
1374.62255859375	43.5860328674316
1375.74633789063	43.5379447937012
1376.86962890625	43.5829086303711
1377.99255371094	43.3809928894043
1379.11511230469	43.2779426574707
1380.2373046875	43.2374420166016
1381.35900878906	43.0877342224121
1382.48034667969	42.9753227233887
1383.60144042969	43.0020713806152
1384.72204589844	42.873908996582
1385.84228515625	42.7710075378418
1386.96203613281	42.6476745605469
1388.08154296875	42.4770851135254
1389.20056152344	42.4941329956055
1390.31921386719	42.2894668579102
1391.4375	42.1721076965332
1392.55541992188	41.996955871582
1393.6728515625	41.8737297058105
1394.7900390625	41.817626953125
1395.90673828125	41.6309242248535
1397.02307128906	41.6040000915527
1398.13903808594	41.5317344665527
1399.25463867188	41.4732856750488
1400.36975097656	41.274040222168
1401.48449707031	41.2985420227051
1402.59899902344	41.2829284667969
1403.712890625	41.3031768798828
1404.82653808594	41.1886253356934
1405.93981933594	41.2256622314453
1407.05261230469	41.2149658203125
1408.1650390625	41.0949401855469
1409.27709960938	41.1499443054199
1410.38879394531	41.1794509887695
1411.5	40.9943046569824
1412.61096191406	41.0446853637695
1413.72143554688	41.0114250183105
1414.83154296875	41.0072364807129
1415.94116210938	40.8569488525391
1417.05053710938	40.8512077331543
1418.15942382813	40.8187484741211
1419.26794433594	40.771656036377
1420.37609863281	40.6904067993164
1421.48388671875	40.6782684326172
1422.59118652344	40.4527397155762
1423.6982421875	40.4729919433594
1424.80480957031	40.378059387207
1425.91088867188	40.29052734375
1427.01672363281	40.3010520935059
1428.1220703125	40.2623634338379
1429.22717285156	40.2260208129883
1430.33166503906	40.1720924377441
1431.43591308594	40.1126937866211
1432.53979492188	40.1201400756836
1433.64318847656	40.1428642272949
1434.74621582031	40.0826950073242
1435.84887695313	40.1457290649414
1436.95104980469	40.1481590270996
1438.05297851563	40.1009292602539
1439.15441894531	40.083423614502
1440.25549316406	40.0133094787598
1441.35620117188	40.0093231201172
1442.45642089844	39.9879341125488
1443.55627441406	39.9438591003418
1444.65576171875	39.9663352966309
1445.7548828125	39.8690032958984
1446.853515625	39.8343276977539
1447.95190429688	39.7657661437988
1449.0498046875	39.830020904541
1450.14721679688	39.9044914245605
1451.24438476563	39.9394111633301
1452.34106445313	39.912036895752
1453.43737792969	40.1349639892578
1454.53332519531	40.1531257629395
1455.62890625	40.3479499816895
1456.72399902344	40.4632339477539
1457.81872558594	40.4477577209473
1458.9130859375	40.7480812072754
1460.00695800781	40.7091331481934
1461.10046386719	40.7522048950195
1462.19360351563	40.7762641906738
1463.28637695313	40.7212562561035
1464.37878417969	40.6593780517578
1465.470703125	40.5342826843262
1466.56225585938	40.4975166320801
1467.65344238281	40.4476051330566
1468.744140625	40.2344856262207
1469.83447265625	40.0792503356934
1470.92443847656	39.9564094543457
1472.01403808594	39.6050262451172
1473.10314941406	39.570930480957
1474.19189453125	39.273063659668
1475.2802734375	39.0714530944824
1476.3681640625	39.0933380126953
1477.45581054688	38.9569435119629
1478.54296875	38.7701759338379
1479.62963867188	38.6549682617188
1480.71606445313	38.7240791320801
1481.80200195313	38.5456886291504
1482.88757324219	38.5638580322266
1483.97265625	38.4245910644531
1485.05737304688	38.6260452270508
1486.14172363281	38.5401268005371
1487.22570800781	38.5368995666504
1488.30932617188	38.4992179870605
1489.39245605469	38.5631790161133
1490.47509765625	38.5460052490234
1491.55749511719	38.6563262939453
1492.63940429688	38.6748657226563
1493.72094726563	38.5735816955566
1494.80212402344	38.6010093688965
1495.8828125	38.5947494506836
1496.96313476563	38.5340690612793
1498.04309082031	38.6493072509766
1499.12255859375	38.591609954834
1500.20166015625	38.5419960021973
1501.28039550781	38.5695304870605
1502.35864257813	38.4863777160645
1503.4365234375	38.5157089233398
1504.51403808594	38.5713310241699
1505.59118652344	38.5021896362305
1506.66784667969	38.5302085876465
1507.744140625	38.5661430358887
1508.81994628906	38.581958770752
1509.89538574219	38.6426467895508
1510.97045898438	38.6784629821777
1512.04516601563	38.8313217163086
1513.11938476563	38.866813659668
1514.19323730469	38.9642181396484
1515.26672363281	39.0626602172852
1516.33972167969	39.1041870117188
1517.41235351563	39.1789703369141
1518.48449707031	39.225513458252
1519.55639648438	39.3189811706543
1520.62768554688	39.4014091491699
1521.69873046875	39.4193420410156
1522.76928710938	39.3404922485352
1523.83947753906	39.5657691955566
1524.90930175781	39.5354652404785
1525.97863769531	39.6866073608398
1527.04760742188	39.5257873535156
1528.11608886719	39.6831436157227
1529.18420410156	39.5950317382813
1530.251953125	39.7170028686523
1531.31921386719	39.6721115112305
1532.38610839844	39.8080558776855
1533.45263671875	39.9835166931152
1534.51867675781	39.9418640136719
1535.58435058594	40.1364898681641
1536.64965820313	40.174446105957
1537.71447753906	40.2205657958984
1538.77893066406	40.4235191345215
1539.84301757813	40.5745506286621
1540.90661621094	40.8030815124512
1541.9697265625	40.8372917175293
1543.03259277344	40.9265441894531
1544.09497070313	41.0647239685059
1545.15686035156	41.2770690917969
1546.21850585938	41.3939208984375
1547.27966308594	41.588737487793
1548.34033203125	41.6601943969727
1549.40063476563	41.7911338806152
1550.46057128906	41.958137512207
1551.52001953125	42.0373077392578
1552.5791015625	42.0767211914063
1553.63781738281	42.2839088439941
1554.69604492188	42.3144493103027
1555.75378417969	42.3729057312012
1556.81127929688	42.4242057800293
1557.86828613281	42.6410293579102
1558.9248046875	42.7073745727539
1559.98095703125	42.7994651794434
1561.03674316406	42.869083404541
1562.09204101563	42.999324798584
1563.14697265625	43.1248474121094
1564.20153808594	43.3213882446289
1565.25561523438	43.5724601745605
1566.30932617188	43.893238067627
1567.36254882813	43.9907608032227
1568.41540527344	44.1914749145508
1569.4677734375	44.4521369934082
1570.51977539063	44.6380729675293
1571.57141113281	44.8781890869141
1572.62255859375	45.1906776428223
1573.67333984375	45.3170051574707
1574.7236328125	45.6363258361816
1575.77355957031	45.7442321777344
1576.82299804688	45.9864654541016
1577.8720703125	46.2803688049316
1578.92077636719	46.4516639709473
1579.96899414063	46.558479309082
1581.01684570313	46.6691551208496
1582.06420898438	46.8320808410645
1583.11120605469	47.1399116516113
1584.15771484375	47.2768096923828
1585.20385742188	47.5864791870117
1586.24951171875	47.8940849304199
1587.29479980469	48.0000343322754
1588.33972167969	48.3054542541504
1589.38415527344	48.4215850830078
1590.42810058594	48.663158416748
1591.47180175781	49.0190277099609
1592.51489257813	49.3918914794922
1593.55773925781	49.6957778930664
1594.59997558594	49.9238166809082
1595.64196777344	50.4853973388672
1596.68334960938	50.7937316894531
1597.72448730469	51.0725364685059
1598.76513671875	51.6293144226074
1599.80529785156	51.8588638305664
1600.84509277344	52.2823867797852
1601.88452148438	52.5874671936035
1602.92346191406	52.8653907775879
1603.9619140625	53.217529296875
1605	53.5778694152832
1606.03771972656	53.9110565185547
1607.07495117188	54.1794853210449
1608.11169433594	54.6508331298828
1609.14807128906	54.8916244506836
1610.18408203125	55.1160430908203
1611.21960449219	55.2257423400879
1612.25463867188	55.6060409545898
1613.28930664063	55.9084587097168
1614.32360839844	55.9576835632324
1615.357421875	56.4603843688965
1616.39074707031	56.6754531860352
1617.42370605469	56.9369430541992
1618.45629882813	57.2948188781738
1619.48840332031	57.4347190856934
1620.52001953125	57.7165184020996
1621.55126953125	57.8916664123535
1622.58215332031	58.3531150817871
1623.61254882813	58.4474639892578
1624.64245605469	58.6269645690918
1625.67199707031	59.0405158996582
1626.70104980469	59.1214065551758
1627.72973632813	59.4097785949707
1628.75793457031	59.5245246887207
1629.78576660156	59.8355484008789
1630.81311035156	59.9908447265625
1631.84008789063	60.032772064209
1632.86657714844	60.2587127685547
1633.89270019531	60.3252029418945
1634.91833496094	60.3836402893066
1635.94348144531	60.4631500244141
1636.96826171875	60.3334922790527
1637.99255371094	60.3904151916504
1639.01647949219	60.4390983581543
1640.03991699219	60.2980880737305
1641.06298828125	60.2434387207031
1642.08557128906	60.0426750183105
1643.10778808594	60.0244255065918
1644.12951660156	59.8324737548828
1645.15075683594	59.3652801513672
1646.17163085938	59.2831153869629
1647.19213867188	59.0358581542969
1648.21203613281	58.7836456298828
1649.23156738281	58.5291061401367
1650.25073242188	58.2688064575195
1651.26940917969	58.0248222351074
1652.28759765625	57.5653839111328
1653.30541992188	57.4583282470703
1654.32275390625	57.2250366210938
1655.33972167969	56.8076019287109
1656.35620117188	56.3234329223633
1657.37231445313	56.1275482177734
1658.38793945313	55.852611541748
1659.40307617188	55.6108818054199
1660.41772460938	55.1738510131836
1661.43212890625	54.897762298584
1662.44592285156	54.5286827087402
1663.45935058594	54.3975219726563
1664.47229003906	54.1058883666992
1665.48486328125	53.7319717407227
1666.49694824219	53.3811073303223
1667.50854492188	53.1015090942383
1668.51977539063	52.7636070251465
1669.53051757813	52.3803825378418
1670.54089355469	52.0242881774902
1671.55078125	51.649299621582
1672.56018066406	51.1647796630859
1673.56909179688	50.8699569702148
1674.57763671875	50.3445129394531
1675.58581542969	49.8902015686035
1676.59350585938	49.3643379211426
1677.60070800781	48.9993553161621
1678.607421875	48.3994483947754
1679.61376953125	47.888843536377
1680.61962890625	47.4692420959473
1681.62512207031	46.9457740783691
1682.63012695313	46.5245704650879
1683.63464355469	46.0711326599121
1684.638671875	45.5494728088379
1685.64233398438	45.0467987060547
1686.64562988281	44.7492866516113
1687.64831542969	44.3290138244629
1688.65063476563	43.7893524169922
1689.65246582031	43.2885208129883
1690.65393066406	42.831241607666
1691.65490722656	42.5517539978027
1692.65539550781	42.1575622558594
1693.65551757813	41.732292175293
1694.65502929688	41.3412246704102
1695.654296875	40.9524421691895
1696.65295410156	40.6970520019531
1697.65124511719	40.347713470459
1698.64904785156	40.0191268920898
1699.646484375	39.743896484375
1700.64331054688	39.3213386535645
1701.63977050781	38.9488372802734
1702.63586425781	38.5421257019043
1703.63134765625	38.2449989318848
1704.62646484375	37.8660583496094
1705.62121582031	37.5409393310547
1706.61535644531	37.0413513183594
1707.60913085938	36.7261772155762
1708.60241699219	36.4096298217773
1709.59521484375	35.9815711975098
1710.58764648438	35.5757217407227
1711.57958984375	35.303524017334
1712.57104492188	34.930850982666
1713.56213378906	34.5728149414063
1714.552734375	34.259880065918
1715.54284667969	33.8531837463379
1716.53247070313	33.5426216125488
1717.52160644531	33.2726783752441
1718.51037597656	32.9204559326172
1719.49865722656	32.5513801574707
1720.48657226563	32.2713508605957
1721.47387695313	31.9852180480957
1722.46081542969	31.6096973419189
1723.447265625	31.3940029144287
1724.43334960938	31.166654586792
1725.41882324219	30.8032703399658
1726.40393066406	30.6549186706543
1727.38854980469	30.3467693328857
1728.37268066406	30.1458148956299
1729.3564453125	29.9664535522461
1730.33972167969	29.8068408966064
1731.32250976563	29.4891166687012
1732.30480957031	29.2532806396484
1733.28674316406	29.1091117858887
1734.26806640625	29.021728515625
1735.2490234375	28.7281379699707
1736.2294921875	28.6193256378174
1737.20959472656	28.4726161956787
1738.18908691406	28.3078308105469
1739.16821289063	28.1096439361572
1740.14685058594	27.9169578552246
1741.125	27.6877288818359
1742.10266113281	27.6547813415527
1743.07995605469	27.3947238922119
1744.05676269531	27.3602561950684
1745.03308105469	27.0137615203857
1746.00891113281	26.9617710113525
1746.98425292969	26.7322120666504
1747.95910644531	26.5718383789063
1748.93359375	26.4456367492676
1749.90759277344	26.2552318572998
1750.88110351563	26.0088863372803
1751.85412597656	25.8085289001465
1752.82678222656	25.6334228515625
1753.798828125	25.4769325256348
1754.7705078125	25.3247318267822
1755.74169921875	25.1003170013428
1756.71240234375	25.048828125
1757.6826171875	24.9145240783691
1758.65246582031	24.6969223022461
1759.62170410156	24.5114841461182
1760.59057617188	24.3515586853027
1761.55895996094	24.2109222412109
1762.52673339844	24.1160430908203
1763.49426269531	23.9990425109863
1764.46118164063	23.9134540557861
1765.42761230469	23.660852432251
1766.39367675781	23.6468772888184
1767.35913085938	23.5152645111084
1768.32421875	23.4353218078613
1769.28881835938	23.3789367675781
1770.2529296875	23.2843284606934
1771.21655273438	23.1896705627441
1772.17980957031	23.1079216003418
1773.14245605469	23.0338687896729
1774.10461425781	22.9756622314453
1775.06640625	23.0522346496582
1776.02770996094	22.864818572998
1776.98852539063	22.7950382232666
1777.94873046875	22.7070274353027
1778.90856933594	22.6246280670166
1779.86804199219	22.574634552002
1780.82690429688	22.3814239501953
1781.78527832031	22.2364902496338
1782.7431640625	22.1721210479736
1783.70068359375	22.0515823364258
1784.65771484375	21.8402366638184
1785.61413574219	21.8088569641113
1786.57019042969	21.6487140655518
1787.52575683594	21.592945098877
1788.48083496094	21.4091739654541
1789.43530273438	21.3619289398193
1790.38940429688	21.2151584625244
1791.34301757813	21.1943073272705
1792.29626464844	21.0341968536377
1793.24890136719	20.9248447418213
1794.20104980469	20.8019924163818
1795.15270996094	20.7499141693115
1796.10400390625	20.606351852417
1797.0546875	20.5499954223633
1798.0048828125	20.552942276001
1798.95471191406	20.434061050415
1799.90393066406	20.4536151885986
1800.85278320313	20.2866439819336
1801.80102539063	20.2333106994629
1802.74890136719	20.2353649139404
1803.6962890625	20.0772705078125
1804.64306640625	20.2072467803955
1805.58947753906	20.1842174530029
1806.53540039063	20.1293392181396
1807.48071289063	20.0244369506836
1808.42565917969	20.0564365386963
1809.3701171875	19.8932056427002
1810.31396484375	19.9378700256348
1811.25744628906	19.8813991546631
1812.20043945313	19.8153877258301
1813.14294433594	19.7419567108154
1814.08483886719	19.7073802947998
1815.0263671875	19.7011241912842
1815.96740722656	19.6109046936035
1816.90783691406	19.5043468475342
1817.84790039063	19.4811134338379
1818.78747558594	19.4491939544678
1819.72644042969	19.4367504119873
1820.6650390625	19.2389659881592
1821.60314941406	19.2321834564209
1822.54064941406	19.1650009155273
1823.47778320313	19.0608959197998
1824.41430664063	19.0279903411865
1825.35034179688	18.9269828796387
1826.28601074219	18.8984832763672
1827.22106933594	18.817346572876
1828.15563964844	18.719388961792
1829.08984375	18.7209739685059
1830.0234375	18.561559677124
1830.95654296875	18.5127563476563
1831.88916015625	18.4909229278564
1832.8212890625	18.4656791687012
1833.7529296875	18.390661239624
1834.68408203125	18.4141006469727
1835.61474609375	18.3492527008057
1836.54479980469	18.3290672302246
1837.47448730469	18.3610382080078
1838.40356445313	18.3363838195801
1839.33227539063	18.2812538146973
1840.26037597656	18.2859783172607
1841.18811035156	18.2502098083496
1842.115234375	18.2679462432861
1843.04187011719	18.2645835876465
1843.96801757813	18.2014846801758
1844.89367675781	18.2130470275879
1845.81872558594	18.2224884033203
1846.74340820313	18.2009773254395
1847.66760253906	18.1495513916016
1848.59118652344	18.1643390655518
1849.51428222656	18.1985874176025
1850.43701171875	18.0656776428223
1851.35913085938	17.9966411590576
1852.28076171875	17.9703464508057
1853.20190429688	17.9371929168701
1854.12243652344	17.8004283905029
1855.04260253906	17.8383026123047
1855.96215820313	17.7753276824951
1856.88122558594	17.7065315246582
1857.79992675781	17.6179828643799
1858.71801757813	17.5467567443848
1859.63549804688	17.5235195159912
1860.55261230469	17.4753932952881
1861.46923828125	17.4347496032715
1862.38525390625	17.3419342041016
1863.30078125	17.3572692871094
1864.2158203125	17.372407913208
1865.13037109375	17.3480281829834
1866.04443359375	17.2475738525391
1866.95788574219	17.2302474975586
1867.87084960938	17.2228088378906
1868.78332519531	17.193639755249
1869.6953125	17.2223377227783
1870.60681152344	17.2598781585693
1871.51782226563	17.2507286071777
1872.42822265625	17.2495517730713
1873.33813476563	17.3485412597656
1874.24755859375	17.2756423950195
1875.15649414063	17.3303108215332
1876.06481933594	17.3004951477051
1876.97277832031	17.3276062011719
1877.88012695313	17.2971324920654
1878.78698730469	17.2398891448975
1879.69323730469	17.2460746765137
1880.59912109375	17.234354019165
1881.50439453125	17.1606330871582
1882.4091796875	17.153413772583
1883.3134765625	17.1265335083008
1884.21716308594	17.0719661712646
1885.12048339844	17.0000667572021
1886.02319335938	16.9467296600342
1886.92541503906	16.9405460357666
1887.82702636719	16.9860954284668
1888.72814941406	16.8590927124023
1889.62878417969	16.7753391265869
1890.52893066406	16.7597885131836
1891.42858886719	16.7006664276123
1892.32763671875	16.7009239196777
1893.22619628906	16.6493473052979
1894.12426757813	16.5688858032227
1895.02172851563	16.5252742767334
1895.91870117188	16.5146350860596
1896.81518554688	16.524845123291
1897.71118164063	16.4414310455322
1898.60656738281	16.469669342041
1899.50146484375	16.4394512176514
1900.39587402344	16.4229202270508
1901.28967285156	16.4244346618652
1902.18298339844	16.4720783233643
1903.07580566406	16.3863430023193
1903.96801757813	16.415506362915
1904.85986328125	16.3880672454834
1905.7509765625	16.4651908874512
1906.64172363281	16.4331798553467
1907.53186035156	16.4661178588867
1908.42150878906	16.4853477478027
1909.31066894531	16.5115699768066
1910.19921875	16.5140266418457
1911.08728027344	16.5260963439941
1911.97473144531	16.5680923461914
1912.86181640625	16.6011562347412
1913.74816894531	16.5807266235352
1914.63415527344	16.5388603210449
1915.51953125	16.5382995605469
1916.40441894531	16.4837207794189
1917.28869628906	16.4733028411865
1918.17260742188	16.4784164428711
1919.05578613281	16.4876956939697
1919.93859863281	16.4354553222656
1920.82080078125	16.3575572967529
1921.70239257813	16.3284702301025
1922.58349609375	16.3285255432129
1923.46411132813	16.336254119873
1924.34423828125	16.2720546722412
1925.22375488281	16.2348003387451
1926.10278320313	16.1338806152344
1926.98120117188	16.1231307983398
1927.85913085938	16.116771697998
1928.73645019531	15.9742012023926
1929.61328125	15.9462556838989
1930.48962402344	15.9519329071045
1931.36535644531	15.9538774490356
1932.24060058594	15.9580268859863
1933.11535644531	15.915753364563
1933.98950195313	15.9293661117554
1934.86303710938	15.9141445159912
1935.73608398438	15.8975963592529
1936.60864257813	15.9090223312378
1937.48059082031	15.9211206436157
1938.35205078125	15.9138307571411
1939.22302246094	15.85227394104
1940.09338378906	15.9290246963501
1940.96313476563	15.9691915512085
1941.83239746094	15.9462461471558
1942.701171875	15.9809274673462
1943.5693359375	16.0083446502686
1944.43701171875	16.0291557312012
1945.30407714844	16.1395225524902
1946.17065429688	16.0986919403076
1947.03662109375	16.1425762176514
1947.90209960938	16.1181030273438
1948.76696777344	16.1573753356934
1949.63134765625	16.2048740386963
1950.4951171875	16.1899356842041
1951.3583984375	16.2062377929688
1952.22106933594	16.1684646606445
1953.08325195313	16.1257877349854
1953.94482421875	16.0924015045166
1954.80590820313	16.0922889709473
1955.66650390625	16.1205863952637
1956.5263671875	16.0967273712158
1957.38586425781	16.0346488952637
1958.24462890625	16.064962387085
1959.10302734375	16.0052833557129
1959.96069335938	15.9211053848267
1960.81799316406	15.8615665435791
1961.67456054688	15.9339284896851
1962.53063964844	15.8449792861938
1963.38623046875	15.7878103256226
1964.2412109375	15.8127927780151
1965.09558105469	15.7798652648926
1965.94946289063	15.7168292999268
1966.80285644531	15.7313423156738
1967.65563964844	15.6863174438477
1968.5078125	15.7378673553467
1969.35949707031	15.7258529663086
1970.21057128906	15.7337036132813
1971.06103515625	15.7502660751343
1971.91101074219	15.6993818283081
1972.76049804688	15.7369623184204
1973.60925292969	15.7902212142944
1974.45764160156	15.8200397491455
1975.30529785156	15.8393611907959
1976.15246582031	15.892276763916
1976.99914550781	15.9141044616699
1977.84521484375	15.9780578613281
1978.69067382813	16.0162925720215
1979.53552246094	16.0321464538574
1980.3798828125	16.0753650665283
1981.22375488281	16.1065101623535
1982.06701660156	16.1147918701172
1982.90966796875	16.1753730773926
1983.75170898438	16.1742649078369
1984.59326171875	16.1179103851318
1985.43420410156	16.1709232330322
1986.27465820313	16.1965618133545
1987.11450195313	16.1343212127686
1987.95373535156	16.1318626403809
1988.79248046875	16.1156806945801
1989.63061523438	16.1627197265625
1990.46813964844	16.0488395690918
1991.30517578125	16.0763072967529
1992.1416015625	16.0760841369629
1992.9775390625	15.9909067153931
1993.81274414063	15.9591026306152
1994.6474609375	15.9236650466919
1995.48168945313	15.8512096405029
1996.31518554688	15.8017282485962
1997.14819335938	15.8188056945801
1997.98071289063	15.8257369995117
1998.8125	15.8385553359985
1999.64379882813	15.8276519775391
2000.47448730469	15.7792129516602
2001.3046875	15.7780084609985
2002.13427734375	15.8141374588013
2002.96325683594	15.8412427902222
2003.79162597656	15.8362159729004
2004.61950683594	15.9165735244751
2005.44677734375	15.9068222045898
2006.2734375	15.9557647705078
2007.09948730469	15.9934072494507
2007.92504882813	16.0526237487793
2008.75	16.1329860687256
2009.57434082031	16.0910758972168
2010.39819335938	16.1733322143555
2011.22131347656	16.1327724456787
2012.0439453125	16.1953392028809
2012.86608886719	16.2120361328125
2013.6875	16.255126953125
2014.50842285156	16.3096256256104
2015.32873535156	16.293851852417
2016.1484375	16.3213214874268
2016.96752929688	16.3611087799072
2017.7861328125	16.3965930938721
2018.60412597656	16.4090938568115
2019.42150878906	16.333625793457
2020.23828125	16.3470306396484
2021.05444335938	16.4074382781982
2021.8701171875	16.3893928527832
2022.68518066406	16.3370971679688
2023.49963378906	16.326099395752
2024.3134765625	16.3048133850098
2025.12683105469	16.3205337524414
2025.939453125	16.2606029510498
2026.75158691406	16.2175559997559
2027.56311035156	16.2465381622314
2028.3740234375	16.2004833221436
2029.18432617188	16.1351585388184
2029.994140625	16.1531581878662
2030.80322265625	16.179874420166
2031.61181640625	16.1080627441406
2032.41979980469	16.0868740081787
2033.22717285156	16.1213989257813
2034.03393554688	16.0885009765625
2034.84008789063	16.0700378417969
2035.64575195313	16.0102348327637
2036.45080566406	15.9418964385986
2037.25512695313	15.933479309082
2038.05895996094	15.9170074462891
2038.86218261719	15.868335723877
2039.66479492188	15.8644876480103
2040.466796875	15.8914709091187
2041.26831054688	15.8839426040649
2042.06909179688	15.8867778778076
2042.86938476563	15.8760242462158
2043.6689453125	15.9067430496216
2044.46801757813	15.9679126739502
2045.26647949219	15.9825487136841
2046.06433105469	15.9706659317017
2046.86145019531	15.9638566970825
2047.65808105469	16.062780380249
2048.4541015625	16.0426044464111
2049.24951171875	16.0288867950439
2050.04443359375	16.0382709503174
2050.83862304688	16.0858135223389
2051.63232421875	16.1195163726807
2052.42529296875	16.1335792541504
2053.2177734375	16.1182556152344
2054.00952148438	16.113805770874
2054.80078125	16.2450942993164
2055.59130859375	16.2501907348633
2056.38134765625	16.2049942016602
2057.17065429688	16.2819652557373
2057.95947265625	16.2147102355957
2058.74755859375	16.2311820983887
2059.53515625	16.2462730407715
2060.32202148438	16.2349052429199
2061.1083984375	16.1271133422852
2061.89428710938	16.0527095794678
2062.67919921875	16.1054248809814
2063.4638671875	16.0902709960938
2064.24780273438	16.0760345458984
2065.03100585938	16.025016784668
2065.81372070313	15.8787260055542
2066.595703125	15.9046964645386
2067.37719726563	15.8773260116577
2068.15795898438	15.767186164856
2068.93823242188	15.7241191864014
2069.7177734375	15.7141494750977
2070.49682617188	15.6845741271973
2071.27514648438	15.5655603408813
2072.05297851563	15.5870513916016
2072.830078125	15.5669755935669
2073.60668945313	15.4498958587646
2074.38256835938	15.5258436203003
2075.15795898438	15.4322814941406
2075.9326171875	15.3517570495605
2076.70654296875	15.3144693374634
2077.47998046875	15.3949403762817
2078.25268554688	15.3285980224609
2079.02490234375	15.2678298950195
2079.79663085938	15.3572845458984
2080.5673828125	15.2486448287964
2081.337890625	15.3559904098511
2082.107421875	15.3376235961914
2082.87670898438	15.2887239456177
2083.64501953125	15.3635625839233
2084.41284179688	15.4664182662964
2085.18017578125	15.4024696350098
2085.94677734375	15.3645753860474
2086.71264648438	15.411566734314
2087.47802734375	15.4571838378906
2088.24267578125	15.4378633499146
2089.0068359375	15.4943590164185
2089.77026367188	15.43994140625
2090.53295898438	15.462779045105
2091.29516601563	15.4733753204346
2092.056640625	15.4132299423218
2092.81762695313	15.4547271728516
2093.57788085938	15.3685646057129
2094.33764648438	15.324836730957
2095.0966796875	15.3318634033203
2095.85498046875	15.2460298538208
2096.61279296875	15.205753326416
2097.36987304688	15.1337623596191
2098.12646484375	15.1151762008667
2098.88232421875	15.0712566375732
2099.63745117188	15.0583181381226
2100.39208984375	14.9274206161499
2101.14624023438	14.8836193084717
2101.8994140625	14.797119140625
2102.65209960938	14.7048597335815
2103.404296875	14.6530914306641
2104.15551757813	14.5739936828613
2104.90649414063	14.5686693191528
2105.65649414063	14.4761848449707
2106.40600585938	14.3874273300171
2107.15502929688	14.3461389541626
2107.90307617188	14.3350048065186
2108.65063476563	14.2641716003418
2109.39770507813	14.2732267379761
2110.14404296875	14.349175453186
2110.8896484375	14.2816009521484
2111.63452148438	14.3047294616699
2112.37890625	14.3183460235596
2113.12280273438	14.2850065231323
2113.86572265625	14.328670501709
2114.60815429688	14.2941226959229
2115.35009765625	14.2929553985596
2116.09106445313	14.3433618545532
2116.83154296875	14.3579778671265
2117.57153320313	14.3317451477051
2118.31079101563	14.37672996521
2119.04931640625	14.4042892456055
2119.787109375	14.331636428833
2120.5244140625	14.3745145797729
2121.26098632813	14.3532648086548
2121.9970703125	14.283863067627
2122.732421875	14.2266244888306
2123.46704101563	14.1463298797607
2124.20092773438	14.2143955230713
2124.93432617188	14.1126899719238
2125.6669921875	14.0965719223022
2126.39916992188	13.9460020065308
2127.13037109375	13.967267036438
2127.86108398438	13.9525165557861
2128.59130859375	13.9230871200562
2129.32080078125	13.773663520813
2130.04956054688	13.8095655441284
2130.77758789063	13.7155609130859
2131.50512695313	13.6469984054565
2132.23193359375	13.5617666244507
2132.9580078125	13.5210371017456
2133.68334960938	13.4434051513672
2134.408203125	13.4050064086914
2135.13232421875	13.3149633407593
2135.85595703125	13.3293237686157
2136.57885742188	13.2469072341919
2137.30102539063	13.1303739547729
2138.0224609375	13.0925016403198
2138.74340820313	13.0485572814941
2139.46337890625	13.0848398208618
2140.18310546875	13.0326375961304
2140.90185546875	12.9697427749634
2141.6201171875	12.9542398452759
2142.33764648438	12.919114112854
2143.05444335938	12.8742694854736
2143.77075195313	12.8960256576538
2144.48608398438	12.8717422485352
2145.201171875	12.8755664825439
2145.91528320313	12.8393697738647
2146.62890625	12.8201284408569
2147.34155273438	12.8088836669922
2148.05395507813	12.7662982940674
2148.76538085938	12.8813705444336
2149.47631835938	12.8023176193237
2150.18627929688	12.8323888778687
2150.89599609375	12.8354768753052
2151.60473632813	12.8276166915894
2152.31298828125	12.7610740661621
2153.02026367188	12.8006687164307
2153.72729492188	12.749903678894
2154.43334960938	12.6627712249756
2155.138671875	12.7177352905273
2155.84350585938	12.7095613479614
2156.54760742188	12.7260255813599
2157.25122070313	12.6514434814453
2157.95385742188	12.5875511169434
2158.65600585938	12.6142444610596
2159.357421875	12.5505275726318
2160.05810546875	12.5872554779053
2160.75805664063	12.5286130905151
2161.45751953125	12.4765272140503
2162.15600585938	12.4403142929077
2162.85400390625	12.3391733169556
2163.55151367188	12.3800506591797
2164.248046875	12.3118886947632
2164.94409179688	12.3017845153809
2165.63916015625	12.2492399215698
2166.33374023438	12.1912498474121
2167.02783203125	12.0789661407471
2167.72094726563	12.0078458786011
2168.41357421875	12.0049705505371
2169.10522460938	11.9168043136597
2169.79638671875	11.8595495223999
2170.48706054688	11.7874937057495
2171.1767578125	11.7321071624756
2171.86572265625	11.6476306915283
2172.55419921875	11.6276063919067
2173.24194335938	11.5388298034668
2173.92895507813	11.4391431808472
2174.615234375	11.368709564209
2175.30078125	11.351993560791
2175.98583984375	11.2933120727539
2176.67016601563	11.2192802429199
2177.35375976563	11.1819839477539
2178.03662109375	11.2575521469116
2178.71875	11.206151008606
2179.40014648438	11.1873455047607
2180.08081054688	11.2132873535156
2180.76098632813	11.1783857345581
2181.4404296875	11.1498851776123
2182.119140625	11.2189273834229
2182.79711914063	11.174072265625
2183.47436523438	11.1705646514893
2184.15087890625	11.1425104141235
2184.82690429688	11.1184005737305
2185.501953125	11.1895427703857
2186.17651367188	11.1584777832031
2186.85034179688	11.141791343689
2187.5234375	11.0647258758545
2188.19580078125	11.1163263320923
2188.86743164063	11.1135168075562
2189.53833007813	11.0527591705322
2190.20874023438	11.0255422592163
2190.87817382813	10.9766473770142
2191.54711914063	10.961573600769
2192.21533203125	10.9190864562988
2192.8828125	10.8451662063599
2193.54956054688	10.8559494018555
2194.21557617188	10.8235893249512
2194.880859375	10.7819719314575
2195.54541015625	10.6389894485474
2196.20947265625	10.6219806671143
2196.87255859375	10.5814800262451
2197.53515625	10.4634819030762
2198.19677734375	10.4061346054077
2198.85791015625	10.363245010376
2199.51831054688	10.2715291976929
2200.17797851563	10.1722393035889
2200.8369140625	10.1577434539795
2201.4951171875	10.0731000900269
2202.15258789063	10.0152006149292
2202.80932617188	9.98206901550293
2203.46533203125	9.9160623550415
2204.12060546875	9.8768424987793
2204.775390625	9.86344432830811
2205.42919921875	9.80106735229492
2206.08251953125	9.76351070404053
2206.73486328125	9.78346157073975
2207.38671875	9.73128604888916
2208.03759765625	9.71427154541016
2208.68798828125	9.71007537841797
2209.33764648438	9.70385837554932
2209.98657226563	9.73112106323242
2210.63452148438	9.70475387573242
2211.28198242188	9.70885372161865
2211.9287109375	9.6716136932373
2212.57470703125	9.69209289550781
2213.21997070313	9.77287673950195
2213.86450195313	9.67983913421631
2214.50830078125	9.70059013366699
2215.1513671875	9.67564487457275
2215.79370117188	9.65597820281982
2216.43530273438	9.60975551605225
2217.076171875	9.58827877044678
2217.71630859375	9.50252342224121
2218.35571289063	9.47389698028564
2218.99462890625	9.45359706878662
2219.63256835938	9.38794708251953
2220.26977539063	9.36835289001465
2220.90625	9.34342384338379
2221.5419921875	9.28170204162598
2222.17700195313	9.20445156097412
2222.81127929688	9.19617080688477
2223.44482421875	9.07973003387451
2224.07763671875	9.09424114227295
2224.70971679688	8.99545001983643
2225.34106445313	8.91030216217041
2225.9716796875	8.83500194549561
2226.6015625	8.78228187561035
2227.23071289063	8.77913665771484
2227.85913085938	8.64997386932373
2228.48681640625	8.68319320678711
2229.11376953125	8.65885925292969
2229.73999023438	8.56236934661865
2230.36547851563	8.56957912445068
2230.990234375	8.51761436462402
2231.61401367188	8.45539951324463
2232.2373046875	8.39619541168213
2232.85986328125	8.36861133575439
2233.4814453125	8.32413959503174
2234.1025390625	8.33356285095215
2234.72265625	8.26653957366943
2235.34228515625	8.22171592712402
2235.9609375	8.23750114440918
2236.57885742188	8.1281156539917
2237.1962890625	8.1799840927124
2237.81274414063	8.13914585113525
2238.42846679688	8.15799140930176
2239.04345703125	8.14275074005127
2239.65771484375	8.14365482330322
2240.27124023438	8.14481353759766
2240.88403320313	8.08641338348389
2241.49584960938	8.11143016815186
2242.10717773438	8.12618827819824
2242.71752929688	8.15277862548828
2243.32739257813	8.10611248016357
2243.93627929688	8.06969451904297
2244.54443359375	8.13282299041748
2245.15209960938	8.00757789611816
2245.7587890625	8.06171798706055
2246.36474609375	8.06721115112305
2246.9697265625	8.00852966308594
2247.57421875	7.9933762550354
2248.17797851563	7.96814918518066
2248.78076171875	7.95037984848022
2249.38305664063	7.92278957366943
2249.984375	7.88949108123779
2250.5849609375	7.87683391571045
2251.18481445313	7.78611660003662
2251.78393554688	7.76073741912842
2252.38232421875	7.74904012680054
2252.97973632813	7.6752405166626
2253.57666015625	7.66013145446777
2254.17260742188	7.65795564651489
2254.76782226563	7.59386682510376
2255.3623046875	7.48800849914551
2255.9560546875	7.44739055633545
2256.54907226563	7.47675895690918
2257.14135742188	7.39588689804077
2257.73266601563	7.33311700820923
2258.32348632813	7.33339023590088
2258.91333007813	7.28327131271362
2259.50244140625	7.17126798629761
2260.09057617188	7.2078652381897
2260.67822265625	7.131103515625
2261.26513671875	7.10397243499756
2261.85107421875	7.08254480361938
2262.43627929688	7.02047824859619
2263.02075195313	6.97034788131714
2263.6044921875	6.94857263565063
2264.18725585938	6.9093189239502
2264.76953125	6.88097953796387
2265.35083007813	6.89044237136841
2265.93139648438	6.85711288452148
2266.51123046875	6.87962675094604
2267.09033203125	6.80186462402344
2267.66845703125	6.81208753585815
2268.24584960938	6.84218168258667
2268.82250976563	6.76456737518311
2269.3984375	6.83128213882446
2269.9736328125	6.83838558197021
2270.5478515625	6.82349967956543
2271.12133789063	6.84526586532593
2271.69409179688	6.84870672225952
2272.26611328125	6.84612321853638
2272.83740234375	6.83671617507935
2273.40771484375	6.81103754043579
2273.97729492188	6.81656169891357
2274.54614257813	6.76670169830322
2275.11401367188	6.75461673736572
2275.68139648438	6.7186131477356
2276.24780273438	6.67811346054077
2276.8134765625	6.66860246658325
2277.37817382813	6.62225866317749
2277.9423828125	6.59692811965942
2278.50561523438	6.56894207000732
2279.06811523438	6.60333395004272
2279.62963867188	6.61931324005127
2280.19067382813	6.59972858428955
2280.75073242188	6.54506826400757
2281.31005859375	6.57633256912231
2281.86840820313	6.5630350112915
2282.42602539063	6.53283548355103
2282.98291015625	6.5060396194458
2283.5390625	6.49507093429565
2284.09448242188	6.45238351821899
2284.64892578125	6.47283172607422
2285.20263671875	6.44728660583496
2285.75537109375	6.4391770362854
2286.3076171875	6.36649322509766
2286.85888671875	6.36549091339111
2287.40942382813	6.29986524581909
2287.958984375	6.27022075653076
2288.5078125	6.23418807983398
2289.05590820313	6.21668910980225
2289.60302734375	6.16707754135132
2290.14965820313	6.13042736053467
2290.6953125	6.05074834823608
2291.23999023438	6.05677080154419
2291.78393554688	6.01764106750488
2292.3271484375	5.97980451583862
2292.86962890625	5.933434009552
2293.4111328125	5.92797756195068
2293.95190429688	5.89697599411011
2294.49194335938	5.87100601196289
2295.03100585938	5.85113716125488
2295.5693359375	5.78969955444336
2296.10693359375	5.82040548324585
2296.6435546875	5.69840097427368
2297.17944335938	5.7832202911377
2297.71459960938	5.73126077651978
2298.24877929688	5.71394777297974
2298.7822265625	5.71877479553223
2299.31469726563	5.74123048782349
2299.8466796875	5.72176074981689
2300.37744140625	5.7514443397522
2300.90771484375	5.68730926513672
2301.43701171875	5.723952293396
2301.96557617188	5.7140679359436
2302.4931640625	5.73013591766357
2303.02001953125	5.74728155136108
2303.54614257813	5.71676588058472
2304.0712890625	5.70953178405762
2304.595703125	5.72829294204712
2305.119140625	5.70711088180542
2305.64184570313	5.72534418106079
2306.16381835938	5.70306539535522
2306.68481445313	5.70654010772705
2307.205078125	5.66785478591919
2307.72436523438	5.7231650352478
2308.24291992188	5.67880630493164
2308.7607421875	5.63951873779297
2309.27758789063	5.64323472976685
2309.79370117188	5.62811613082886
2310.30883789063	5.65201139450073
2310.8232421875	5.64442014694214
2311.3369140625	5.61554193496704
2311.849609375	5.63675785064697
2312.361328125	5.62024784088135
2312.87255859375	5.58430910110474
2313.38256835938	5.56830310821533
2313.89208984375	5.55471229553223
2314.40063476563	5.51816272735596
2314.908203125	5.51074838638306
2315.4150390625	5.49738597869873
2315.92114257813	5.43130826950073
2316.42626953125	5.38383483886719
2316.9306640625	5.399338722229
2317.43408203125	5.33693504333496
2317.93676757813	5.27854061126709
2318.4384765625	5.28345727920532
2318.939453125	5.2190375328064
2319.439453125	5.18735313415527
2319.93872070313	5.15401601791382
2320.43701171875	5.12227916717529
2320.9345703125	5.12523794174194
2321.43139648438	5.10268926620483
2321.92724609375	5.08446550369263
2322.42211914063	5.07084035873413
2322.91625976563	5.06943035125732
2323.40966796875	5.02589130401611
2323.90209960938	4.98775911331177
2324.3935546875	4.93980836868286
2324.88427734375	4.92963027954102
2325.37426757813	4.94393587112427
2325.86303710938	4.9547119140625
2326.35131835938	4.92409801483154
2326.83862304688	4.92342567443848
2327.32495117188	4.95245790481567
2327.810546875	4.93597841262817
2328.29541015625	4.95739603042603
2328.77905273438	4.95126819610596
2329.26220703125	4.97434043884277
2329.74438476563	4.98486661911011
2330.2255859375	4.94076919555664
2330.7060546875	4.93653297424316
2331.185546875	4.97574615478516
2331.6640625	5.00213479995728
2332.14184570313	4.97082901000977
2332.61889648438	4.97452163696289
2333.09497070313	4.97410726547241
2333.57006835938	4.94767951965332
2334.04443359375	4.95957612991333
2334.51782226563	4.95037984848022
2334.99047851563	4.90143251419067
2335.46215820313	4.90536689758301
2335.93310546875	4.86541509628296
2336.40307617188	4.85945463180542
2336.8720703125	4.86830997467041
2337.34033203125	4.8044056892395
2337.8076171875	4.79181957244873
2338.27416992188	4.79378604888916
2338.73974609375	4.72373199462891
2339.20458984375	4.759765625
2339.66845703125	4.7240309715271
2340.13134765625	4.67230749130249
2340.59350585938	4.66238451004028
2341.0546875	4.64446830749512
2341.51489257813	4.57833242416382
2341.97436523438	4.56229686737061
2342.43286132813	4.50903606414795
2342.890625	4.52715444564819
2343.34741210938	4.47521638870239
2343.80322265625	4.44311141967773
2344.25830078125	4.45790529251099
2344.71240234375	4.45227146148682
2345.16577148438	4.46679878234863
2345.61791992188	4.48409557342529
2346.06958007813	4.50361156463623
2346.52001953125	4.53143644332886
2346.9697265625	4.59634160995483
2347.41845703125	4.68425559997559
2347.86645507813	4.75838947296143
2348.3134765625	4.79158926010132
2348.75952148438	4.89931917190552
2349.20483398438	4.97442674636841
2349.64916992188	5.05484580993652
2350.09252929688	5.14530086517334
2350.53515625	5.24829626083374
2350.97680664063	5.30280447006226
2351.41748046875	5.34235763549805
2351.857421875	5.38804292678833
2352.29638671875	5.382652759552
2352.734375	5.42170810699463
2353.17138671875	5.37018299102783
2353.60766601563	5.37394428253174
2354.04296875	5.364914894104
2354.4775390625	5.27268981933594
2354.91088867188	5.15702104568481
2355.34350585938	5.09444570541382
2355.775390625	5.0087103843689
2356.2060546875	4.92040777206421
2356.63598632813	4.77435398101807
2357.06494140625	4.67085409164429
2357.4931640625	4.60576677322388
2357.92041015625	4.52640390396118
2358.3466796875	4.39396858215332
2358.77197265625	4.33401679992676
2359.1962890625	4.27514266967773
2359.61987304688	4.16147613525391
2360.04248046875	4.10641145706177
2360.46411132813	4.06192827224731
2360.88500976563	4.03307151794434
2361.30493164063	3.97678422927856
2361.72387695313	3.94227957725525
