# Supplementary material for: Optics miniaturization strategy for demanding Raman spectroscopy applications
Source: Nat Commun. 2024 Apr 8;15:3049. doi: 10.1038/s41467-024-47044-7 (PMC11001912; doi:10.1038/s41467-024-47044-7)
Supplement: Supplementary file 6 — Source Data [file 41467_2024_47044_MOESM6_ESM.zip › Source Data/NCOMMS-23-34016B s3/S3 pHCA, Glucose, Salts/calibraiton/Glucose standards 23.08.17/Glucose_0per_1.csv]

347.42919921875	77.3205718994141
348.892913818359	77.4428482055664
350.356079101563	77.7357559204102
351.818634033203	77.9189682006836
353.280670166016	78.4030990600586
354.742095947266	78.6282501220703
356.202972412109	78.8324508666992
357.663299560547	79.0571212768555
359.123046875	79.4036712646484
360.582244873047	79.486686706543
362.040863037109	79.8743362426758
363.498931884766	79.8752822875977
364.956451416016	79.9660797119141
366.413391113281	80.220832824707
367.869750976563	80.1856842041016
369.325592041016	80.4521102905273
370.780853271484	80.4226379394531
372.235565185547	80.5688095092773
373.689727783203	80.6179962158203
375.143310546875	80.6708908081055
376.596343994141	80.8644485473633
378.048828125	80.8913726806641
379.500762939453	80.82958984375
380.9521484375	80.9353561401367
382.402954101563	80.9576568603516
383.853240966797	81.1880035400391
385.302947998047	81.266242980957
386.752136230469	81.4692459106445
388.200744628906	81.6073226928711
389.648803710938	81.7703399658203
391.096343994141	81.8045120239258
392.543304443359	82.0547866821289
393.989715576172	82.1982574462891
395.435607910156	82.479248046875
396.880920410156	82.5934753417969
398.325714111328	82.591194152832
399.769927978516	82.8662796020508
401.213623046875	83.1329345703125
402.656768798828	83.3142623901367
404.099395751953	83.5783386230469
405.541442871094	83.7569122314453
406.982971191406	83.781867980957
408.423950195313	84.0006942749023
409.864379882813	84.3742065429688
411.304290771484	84.4719390869141
412.743621826172	84.6179122924805
414.182434082031	84.822998046875
415.620727539063	84.8615493774414
417.058471679688	84.9090805053711
418.495666503906	85.1016998291016
419.932342529297	85.0243453979492
421.368469238281	85.0359115600586
422.804077148438	85.1639556884766
424.239135742188	85.1068878173828
425.673645019531	84.9369277954102
427.107635498047	85.0690689086914
428.541107177734	85.0229644775391
429.974029541016	85.0033264160156
431.406433105469	84.9003448486328
432.838287353516	84.9369125366211
434.269622802734	84.7486953735352
435.700408935547	84.7015762329102
437.130706787109	84.5868835449219
438.560455322266	84.6052780151367
439.989654541016	84.3640289306641
441.418334960938	84.3797454833984
442.846496582031	84.2057876586914
444.274139404297	84.0844802856445
445.701263427734	83.913703918457
447.127838134766	83.7860870361328
448.553894042969	83.8580474853516
449.979431152344	83.8172454833984
451.404449462891	83.6522674560547
452.828918457031	83.4328002929688
454.252899169922	83.4064712524414
455.676330566406	83.3853759765625
457.099273681641	83.3712997436523
458.521667480469	83.0949859619141
459.943542480469	83.3895492553711
461.364929199219	83.1668472290039
462.785766601563	83.1408386230469
464.206085205078	83.1811752319336
465.625885009766	82.9940948486328
467.045196533203	83.0606307983398
468.463958740234	83.0511779785156
469.882202148438	83.1890716552734
471.299957275391	83.013557434082
472.717193603516	83.2341918945313
474.133911132813	83.0709533691406
475.550109863281	83.0104522705078
476.965789794922	83.0652389526367
478.380950927734	83.1682815551758
479.795623779297	83.1653747558594
481.209777832031	83.1911315917969
482.623413085938	83.2806243896484
484.036529541016	83.3871688842773
485.449157714844	83.5198364257813
486.861267089844	83.6643142700195
488.272857666016	83.4299087524414
489.683959960938	83.6932601928711
491.094543457031	83.689094543457
492.504608154297	83.5902862548828
493.914184570313	83.6471176147461
495.3232421875	83.6654434204102
496.731811523438	83.404182434082
498.139862060547	83.3639373779297
499.547393798828	83.2643280029297
500.954467773438	83.0121154785156
502.360992431641	82.9607620239258
503.767028808594	82.6309051513672
505.172576904297	82.6793975830078
506.577606201172	82.4324340820313
507.982147216797	82.3773498535156
509.386169433594	82.0746154785156
510.789703369141	81.9818954467773
512.192749023438	81.8051147460938
513.595275878906	81.5450820922852
514.997314453125	81.2930374145508
516.398803710938	81.3477325439453
517.799865722656	80.9962768554688
519.200378417969	80.8475646972656
520.600463867188	80.5644454956055
522	80.2977828979492
523.399047851563	80.1979064941406
524.797607421875	80.0095977783203
526.195678710938	79.6450042724609
527.59326171875	79.7094192504883
528.990295410156	79.4492111206055
530.386901855469	79.0446472167969
531.782958984375	79.0166549682617
533.178588867188	78.994873046875
534.573669433594	78.7101745605469
535.968322753906	78.5363464355469
537.362426757813	78.2647094726563
538.756042480469	78.2428588867188
540.149230957031	77.9634017944336
541.541870117188	77.8123321533203
542.934020996094	77.6298599243164
544.32568359375	77.5539245605469
545.716918945313	77.4953842163086
547.107604980469	77.1454010009766
548.497802734375	77.2576446533203
549.887573242188	77.0977325439453
551.276794433594	76.8472442626953
552.66552734375	76.8127746582031
554.053833007813	76.7457427978516
555.441650390625	76.6559906005859
556.828918457031	76.5101699829102
558.215759277344	76.4114151000977
559.602111816406	76.3686141967773
560.987976074219	76.4347229003906
562.373352050781	76.2614669799805
563.758239746094	76.1524276733398
565.142639160156	75.9625015258789
566.526611328125	76.0523910522461
567.910034179688	76.009147644043
569.293029785156	75.9990692138672
570.675537109375	75.990348815918
572.057556152344	75.8558654785156
573.439086914063	75.8154144287109
574.820129394531	75.8281478881836
576.200744628906	75.7848510742188
577.580871582031	75.7864685058594
578.96044921875	75.874153137207
580.339660644531	75.7005615234375
581.718322753906	75.8953247070313
583.096557617188	75.6135864257813
584.474243164063	75.669189453125
585.851501464844	75.6887969970703
587.228332519531	75.7811737060547
588.604614257813	75.667236328125
589.98046875	75.6064376831055
591.355834960938	75.6061096191406
592.730712890625	75.5440216064453
594.105163574219	75.6237564086914
595.479125976563	75.4786071777344
596.852600097656	75.4816207885742
598.225646972656	75.6635284423828
599.598205566406	75.3942108154297
600.970275878906	75.4089965820313
602.341857910156	75.5242156982422
603.713012695313	75.4259490966797
605.083679199219	75.2158126831055
606.453918457031	75.2345275878906
607.823608398438	75.1507797241211
609.192932128906	75.0970687866211
610.561706542969	74.880744934082
611.930053710938	74.9076156616211
613.297912597656	74.7257614135742
614.665344238281	74.6177749633789
616.032287597656	74.4815521240234
617.398803710938	74.3432388305664
618.764831542969	74.1471328735352
620.13037109375	74.1810836791992
621.495483398438	73.9423980712891
622.860107421875	73.8987579345703
624.224304199219	73.6570892333984
625.588012695313	73.6861267089844
626.951232910156	73.4950408935547
628.314025878906	73.2500381469727
629.676391601563	73.1827392578125
631.038269042969	73.0044555664063
632.399658203125	73.0363006591797
633.760620117188	72.8018341064453
635.12109375	72.7845687866211
636.481140136719	72.5701522827148
637.840759277344	72.4719085693359
639.199890136719	72.3850326538086
640.558532714844	72.1642150878906
641.916748046875	72.0570526123047
643.274536132813	71.9718170166016
644.6318359375	71.8591461181641
645.988647460938	71.8595581054688
647.345031738281	71.5963134765625
648.700988769531	71.5340194702148
650.056457519531	71.4506454467773
651.411499023438	71.3312301635742
652.76611328125	71.1951446533203
654.120239257813	70.9983062744141
655.473876953125	71.0339736938477
656.827087402344	70.9656982421875
658.179870605469	70.890754699707
659.5322265625	70.7530975341797
660.884094238281	70.7040939331055
662.235473632813	70.7321853637695
663.586486816406	70.4970245361328
664.93701171875	70.4130020141602
666.287048339844	70.4754791259766
667.636657714844	70.4655075073242
668.98583984375	70.2973785400391
670.334594726563	70.3823394775391
671.682861328125	70.2018203735352
673.030700683594	70.2929382324219
674.378051757813	70.3256072998047
675.725036621094	70.1447906494141
677.071533203125	70.2650833129883
678.417541503906	70.1716995239258
679.76318359375	70.2126770019531
681.108337402344	69.9651031494141
682.453002929688	70.1892776489258
683.797302246094	70.2027130126953
685.14111328125	70.1835861206055
686.484497070313	70.1547164916992
687.827453613281	70.2264251708984
689.169921875	70.1297836303711
690.512023925781	70.1431121826172
691.853637695313	70.3868408203125
693.194763183594	70.1481552124023
694.535522460938	70.0205841064453
695.875793457031	70.1885147094727
697.215637207031	70.1921310424805
698.555053710938	70.2398300170898
699.89404296875	70.2455978393555
701.232543945313	70.319938659668
702.570617675781	70.2929916381836
703.908325195313	70.2666549682617
705.245483398438	70.3701171875
706.582275390625	70.325439453125
707.918640136719	70.3077545166016
709.254516601563	70.3570861816406
710.589965820313	70.3375473022461
711.924987792969	70.3800048828125
713.259582519531	70.3386688232422
714.59375	70.3021469116211
715.927490234375	70.2556991577148
717.2607421875	70.4176177978516
718.593627929688	70.1758651733398
719.926025390625	70.1784515380859
721.257995605469	70.1098861694336
722.589538574219	70.2108383178711
723.920654296875	70.1530303955078
725.251342773438	70.3312683105469
726.581604003906	70.0717010498047
727.911437988281	70.2803955078125
729.240783691406	70.0553207397461
730.569763183594	70.0873184204102
731.898254394531	70.0200653076172
733.226379394531	69.8750305175781
734.554016113281	69.9007720947266
735.881225585938	69.7601852416992
737.208068847656	69.7253494262695
738.534423828125	69.8029479980469
739.8603515625	69.7016220092773
741.185852050781	69.5678253173828
742.510925292969	69.5338439941406
743.835571289063	69.4742736816406
745.159790039063	69.4019088745117
746.483581542969	69.352897644043
747.806945800781	69.1514053344727
749.1298828125	69.1228790283203
750.452453613281	69.1165618896484
751.774536132813	68.9445571899414
753.09619140625	68.8532485961914
754.417419433594	68.7224044799805
755.738220214844	68.756477355957
757.05859375	68.6657943725586
758.378540039063	68.5852890014648
759.698059082031	68.4031524658203
761.017211914063	68.2115173339844
762.335876464844	68.2802658081055
763.654113769531	68.1455993652344
764.971984863281	68.0495300292969
766.289367675781	68.0371551513672
767.606384277344	67.9291229248047
768.922973632813	67.7815628051758
770.239074707031	67.7499847412109
771.554809570313	67.5537796020508
772.8701171875	67.5254821777344
774.184997558594	67.4423904418945
775.499450683594	67.3068084716797
776.8134765625	67.3175201416016
778.127136230469	67.1589050292969
779.440307617188	67.088134765625
780.753112792969	67.0782852172852
782.0654296875	66.8216094970703
783.377380371094	66.7824096679688
784.688903808594	66.6808013916016
786	66.5714111328125
787.310668945313	66.6019439697266
788.620971679688	66.3692855834961
789.930786132813	66.3416366577148
791.240234375	66.1752700805664
792.549255371094	66.1377487182617
793.857788085938	65.9584655761719
795.166015625	65.8915863037109
796.473754882813	65.9050979614258
797.781066894531	65.6741714477539
799.088012695313	65.7167129516602
800.39453125	65.5280151367188
801.700622558594	65.5358657836914
803.006286621094	65.3577117919922
804.311584472656	65.3470993041992
805.616394042969	65.2380676269531
806.920837402344	65.1855163574219
808.224853515625	65.0347595214844
809.528503417969	64.8332672119141
810.831665039063	64.8900985717773
812.134460449219	65.0140838623047
813.436828613281	64.7432403564453
814.73876953125	64.6692733764648
816.040344238281	64.5932312011719
817.341430664063	64.5141677856445
818.642150878906	64.5016708374023
819.942504882813	64.2895278930664
821.242370605469	64.1233596801758
822.541870117188	64.039421081543
823.840942382813	64.0464706420898
825.139587402344	63.9526519775391
826.437866210938	63.8191909790039
827.735656738281	63.7344055175781
829.033081054688	63.5268211364746
830.330139160156	63.6361694335938
831.626770019531	63.4814491271973
832.922973632813	63.3624229431152
834.21875	63.3211936950684
835.514099121094	63.1007690429688
836.80908203125	63.0008773803711
838.103637695313	62.8636283874512
839.397827148438	62.9469757080078
840.691589355469	62.8316993713379
841.984924316406	62.7398948669434
843.27783203125	62.4586181640625
844.570373535156	62.420238494873
845.862487792969	62.2480659484863
847.154235839844	62.1647338867188
848.445556640625	62.0263442993164
849.736450195313	61.8004875183105
851.026916503906	61.759162902832
852.317016601563	61.5935821533203
853.606689453125	61.471866607666
854.89599609375	61.3412208557129
856.184875488281	61.1802864074707
857.473327636719	60.9145660400391
858.761413574219	60.7556037902832
860.049072265625	60.6654357910156
861.336303710938	60.5232772827148
862.623168945313	60.4421272277832
863.909606933594	60.3293571472168
865.195678710938	60.2486114501953
866.481323242188	60.1223640441895
867.766540527344	59.8383636474609
869.051391601563	59.7226371765137
870.335815429688	59.6368408203125
871.619873046875	59.4024505615234
872.903503417969	59.273265838623
874.186706542969	59.1450424194336
875.469543457031	58.7933731079102
876.752014160156	58.809986114502
878.033996582031	58.634407043457
879.315612792969	58.3536796569824
880.596862792969	58.1480407714844
881.877685546875	57.9626121520996
883.158081054688	57.67529296875
884.438110351563	57.3708648681641
885.7177734375	57.0546379089355
886.996948242188	57.0346527099609
888.275817871094	56.730297088623
889.55419921875	56.4459533691406
890.832275390625	56.1978378295898
892.10986328125	56.0093612670898
893.387084960938	55.7508087158203
894.663940429688	55.5690383911133
895.940368652344	55.3246307373047
897.216369628906	55.1223335266113
898.492004394531	54.8754959106445
899.767272949219	54.677433013916
901.042114257813	54.4068298339844
902.316528320313	54.2825088500977
903.590576171875	54.0325241088867
904.8642578125	53.7606468200684
906.137512207031	53.5813522338867
907.410339355469	53.2426834106445
908.682800292969	53.1496887207031
909.954833984375	52.9367408752441
911.226501464844	52.7998046875
912.497802734375	52.430362701416
913.768676757813	52.3136520385742
915.039123535156	52.2308502197266
916.309204101563	51.9349784851074
917.578918457031	51.8348808288574
918.848205566406	51.6125526428223
920.117126464844	51.2952194213867
921.385620117188	51.3071403503418
922.653747558594	51.1181869506836
923.921447753906	50.9151649475098
925.188781738281	50.742618560791
926.455688476563	50.6578826904297
927.722229003906	50.479663848877
928.988342285156	50.30908203125
930.254089355469	50.2051544189453
931.519470214844	50.0395469665527
932.784423828125	49.9876365661621
934.049011230469	49.7114410400391
935.313171386719	49.5778770446777
936.576965332031	49.5083084106445
937.84033203125	49.4166679382324
939.103332519531	49.2311630249023
940.365966796875	49.1195526123047
941.628173828125	49.0601387023926
942.890014648438	49.0439567565918
944.151428222656	48.9025039672852
945.412475585938	48.7513542175293
946.673095703125	48.7986106872559
947.933349609375	48.6444473266602
949.193237304688	48.5118103027344
950.452697753906	48.5267486572266
951.711791992188	48.4051856994629
952.970520019531	48.2939224243164
954.228820800781	48.240550994873
955.486755371094	48.2090873718262
956.744262695313	48.1976280212402
958.001403808594	48.1252632141113
959.258117675781	48.0875549316406
960.514526367188	47.9487686157227
961.770446777344	47.8572158813477
963.026062011719	47.8277473449707
964.28125	47.7756271362305
965.536010742188	47.7391319274902
966.790466308594	47.7142715454102
968.044494628906	47.691707611084
969.298095703125	47.5246429443359
970.551391601563	47.6567153930664
971.80419921875	47.4361763000488
973.056701660156	47.4681358337402
974.308776855469	47.3527145385742
975.560485839844	47.2919654846191
976.811767578125	47.2639808654785
978.062683105469	47.1672744750977
979.313232421875	47.2792663574219
980.563415527344	47.0900459289551
981.813171386719	46.9962310791016
983.0625	47.0850219726563
984.3115234375	47.0525588989258
985.560119628906	46.9168891906738
986.808349609375	46.8629264831543
988.05615234375	46.8600044250488
989.303588867188	46.8237800598145
990.550659179688	46.8170738220215
991.797302246094	46.7031784057617
993.043579101563	46.8556938171387
994.289489746094	46.6479568481445
995.535034179688	46.6510238647461
996.780151367188	46.5103302001953
998.02490234375	46.4745788574219
999.269226074219	46.5936508178711
1000.51318359375	46.3522644042969
1001.75677490234	46.2359962463379
1003	46.2585678100586
1004.24279785156	46.0918617248535
1005.48522949219	46.1746406555176
1006.72729492188	46.1526870727539
1007.96893310547	46.0798988342285
1009.21026611328	45.9659957885742
1010.45111083984	45.985595703125
1011.69165039063	45.864860534668
1012.93176269531	45.7707901000977
1014.17150878906	45.8119583129883
1015.41088867188	45.7419166564941
1016.64984130859	45.8196792602539
1017.88842773438	45.6993751525879
1019.12664794922	45.6453742980957
1020.36450195313	45.5694732666016
1021.60192871094	45.5865325927734
1022.83898925781	45.6209373474121
1024.07568359375	45.4624099731445
1025.31201171875	45.468090057373
1026.5478515625	45.3585357666016
1027.78344726563	45.3084259033203
1029.0185546875	45.3105163574219
1030.25329589844	45.1949005126953
1031.48767089844	45.2907409667969
1032.7216796875	45.3003120422363
1033.95532226563	45.2997970581055
1035.18859863281	45.2103233337402
1036.42138671875	45.2934608459473
1037.65393066406	45.1992607116699
1038.88598632813	45.0930595397949
1040.11767578125	45.2715072631836
1041.34899902344	45.1051330566406
1042.57995605469	45.3243827819824
1043.810546875	45.4203910827637
1045.04077148438	45.2702369689941
1046.2705078125	45.4350624084473
1047.5	45.255012512207
1048.72900390625	45.2683868408203
1049.95764160156	45.2733917236328
1051.18591308594	45.2860260009766
1052.41381835938	45.1818656921387
1053.64135742188	45.1390724182129
1054.86853027344	45.3762435913086
1056.09521484375	45.2012214660645
1057.32165527344	45.1712417602539
1058.54760742188	45.1790084838867
1059.77331542969	45.1263694763184
1060.99853515625	45.0958595275879
1062.22338867188	45.1848640441895
1063.44787597656	44.9428062438965
1064.671875	45.0148735046387
1065.89562988281	45.0888671875
1067.11901855469	44.8615074157715
1068.34191894531	44.7931327819824
1069.56457519531	44.9350242614746
1070.78674316406	44.7027359008789
1072.00854492188	44.8463821411133
1073.22998046875	44.7605133056641
1074.45104980469	44.8166923522949
1075.67175292969	44.679557800293
1076.89208984375	44.6473007202148
1078.11193847656	44.6411819458008
1079.33154296875	44.5483055114746
1080.55065917969	44.5727119445801
1081.76940917969	44.6141090393066
1082.98791503906	44.4104843139648
1084.20593261719	44.4370269775391
1085.42358398438	44.3455467224121
1086.64086914063	44.329402923584
1087.85766601563	44.3193702697754
1089.07421875	44.2305908203125
1090.29040527344	44.1568870544434
1091.50610351563	44.2699089050293
1092.72155761719	44.1344337463379
1093.9365234375	44.2282257080078
1095.15112304688	44.2735939025879
1096.36535644531	44.1595039367676
1097.57922363281	44.137939453125
1098.79272460938	44.3065910339355
1100.005859375	44.0616607666016
1101.21862792969	44.2271003723145
1102.43090820313	44.2710494995117
1103.64294433594	44.1940383911133
1104.8544921875	44.1841850280762
1106.06579589844	44.177417755127
1107.27661132813	44.0886001586914
1108.48706054688	44.1360473632813
1109.69714355469	44.1260757446289
1110.90686035156	44.1764106750488
1112.1162109375	44.040885925293
1113.3251953125	44.1154899597168
1114.53369140625	44.1460342407227
1115.74194335938	44.0987167358398
1116.94982910156	44.1163063049316
1118.1572265625	44.1255149841309
1119.3642578125	44.1528701782227
1120.57104492188	44.0863227844238
1121.77734375	44.1251602172852
1122.98327636719	44.1378707885742
1124.18884277344	44.1068649291992
1125.39404296875	44.1616020202637
1126.59875488281	44.1445541381836
1127.80322265625	44.2274017333984
1129.00732421875	44.2123031616211
1130.2109375	44.1286582946777
1131.41430664063	44.1049957275391
1132.6171875	44.2310676574707
1133.81970214844	44.0607566833496
1135.02197265625	44.0892639160156
1136.22375488281	44.1615409851074
1137.42517089844	44.0869331359863
1138.62622070313	44.1798706054688
1139.82690429688	43.9908638000488
1141.02709960938	43.9556427001953
1142.22705078125	44.0404090881348
1143.42663574219	43.9456062316895
1144.62573242188	43.870304107666
1145.82458496094	43.8765869140625
1147.02294921875	43.9786262512207
1148.22094726563	43.8905487060547
1149.41857910156	43.9637680053711
1150.61584472656	43.9536895751953
1151.81274414063	43.8872337341309
1153.00927734375	43.8288269042969
1154.20544433594	43.9403343200684
1155.40124511719	43.9501914978027
1156.5966796875	43.9137916564941
1157.79162597656	43.8477783203125
1158.986328125	43.8293724060059
1160.18054199219	43.8843955993652
1161.37438964844	43.8763580322266
1162.56799316406	43.7602920532227
1163.76110839844	43.8052291870117
1164.95385742188	43.8107986450195
1166.14624023438	43.7999267578125
1167.33825683594	43.8009300231934
1168.52990722656	43.7788124084473
1169.72119140625	43.8651504516602
1170.91198730469	43.7386169433594
1172.1025390625	43.8307418823242
1173.29260253906	43.9538764953613
1174.482421875	43.8428611755371
1175.67175292969	43.9059638977051
1176.86071777344	43.9168548583984
1178.04943847656	43.9336853027344
1179.23767089844	43.9671897888184
1180.42553710938	44.0445289611816
1181.61303710938	44.0727119445801
1182.80017089844	44.115650177002
1183.98681640625	44.1046257019043
1185.17321777344	44.0758171081543
1186.35925292969	44.0278778076172
1187.54479980469	44.2284317016602
1188.73010253906	44.1330528259277
1189.91491699219	44.1385688781738
1191.09936523438	44.2086334228516
1192.28356933594	44.2463531494141
1193.46728515625	44.0972023010254
1194.65063476563	44.2571220397949
1195.83361816406	44.1219635009766
1197.01623535156	44.2143363952637
1198.19836425781	44.3071212768555
1199.38024902344	44.4277000427246
1200.56176757813	44.3793563842773
1201.74279785156	44.4109039306641
1202.92358398438	44.3660278320313
1204.10388183594	44.5259780883789
1205.28393554688	44.6302146911621
1206.46350097656	44.6948013305664
1207.64270019531	44.7366180419922
1208.82153320313	44.6619300842285
1210	44.8034324645996
1211.17810058594	44.720344543457
1212.35583496094	44.7405586242676
1213.53308105469	44.8213806152344
1214.71008300781	44.8138542175293
1215.88671875	44.7428703308105
1217.06286621094	44.7265357971191
1218.23864746094	44.8147277832031
1219.41418457031	44.7878875732422
1220.58923339844	44.7886734008789
1221.76391601563	44.7900466918945
1222.93823242188	44.7931671142578
1224.11218261719	44.7151527404785
1225.28576660156	44.8852043151855
1226.458984375	45.0011749267578
1227.6318359375	44.924934387207
1228.80419921875	44.801887512207
1229.97631835938	44.8486595153809
1231.14794921875	44.8879661560059
1232.31921386719	44.9708595275879
1233.490234375	44.9491844177246
1234.66076660156	45.0029411315918
1235.83093261719	44.8951110839844
1237.00073242188	44.8903579711914
1238.17016601563	44.9278602600098
1239.33923339844	44.9383087158203
1240.5078125	44.8867568969727
1241.67614746094	44.8770751953125
1242.84411621094	44.8293800354004
1244.01159667969	44.7281150817871
1245.1787109375	44.7100143432617
1246.34558105469	44.7420501708984
1247.51196289063	44.5280380249023
1248.67797851563	44.5468521118164
1249.84362792969	44.5791282653809
1251.00891113281	44.554744720459
1252.173828125	44.4216156005859
1253.33825683594	44.4798812866211
1254.50244140625	44.4906997680664
1255.66625976563	44.3735160827637
1256.82958984375	44.3983993530273
1257.99255371094	44.2566261291504
1259.1552734375	44.3632354736328
1260.31750488281	44.3908615112305
1261.47937011719	44.3636932373047
1262.64086914063	44.2500076293945
1263.80200195313	44.2249755859375
1264.96276855469	44.2201499938965
1266.123046875	44.2522773742676
1267.28308105469	44.0466575622559
1268.44262695313	44.0943794250488
1269.60192871094	43.9730110168457
1270.7607421875	43.9432258605957
1271.91918945313	43.9446258544922
1273.07727050781	43.9533500671387
1274.23498535156	43.7555885314941
1275.39233398438	43.7487373352051
1276.54931640625	43.767505645752
1277.70581054688	43.7514495849609
1278.86206054688	43.6976737976074
1280.01794433594	43.5919075012207
1281.17333984375	43.5677909851074
1282.32836914063	43.5646743774414
1283.48303222656	43.4959030151367
1284.63732910156	43.600284576416
1285.79125976563	43.4186477661133
1286.94482421875	43.5691146850586
1288.09802246094	43.472827911377
1289.25073242188	43.4617080688477
1290.40319824219	43.5170745849609
1291.55517578125	43.3186569213867
1292.70690917969	43.4206962585449
1293.85815429688	43.3915023803711
1295.00903320313	43.3611640930176
1296.15954589844	43.2913131713867
1297.30969238281	43.2258987426758
1298.45935058594	43.2784881591797
1299.60876464844	43.3133697509766
1300.7578125	43.0435638427734
1301.90637207031	43.2171325683594
1303.05456542969	43.1997871398926
1304.20239257813	43.1506195068359
1305.34985351563	42.9633255004883
1306.49694824219	43.0430603027344
1307.64367675781	42.9474067687988
1308.7900390625	42.9426422119141
1309.93591308594	42.9346199035645
1311.08154296875	42.7835807800293
1312.22668457031	42.8840560913086
1313.37145996094	42.9245223999023
1314.51599121094	42.865779876709
1315.66003417969	42.892765045166
1316.80358886719	42.9006614685059
1317.94689941406	42.7874717712402
1319.08984375	42.909538269043
1320.23229980469	42.9055061340332
1321.37451171875	42.8842964172363
1322.51623535156	42.965877532959
1323.65759277344	42.7425804138184
1324.79858398438	42.7756881713867
1325.93920898438	42.7724914550781
1327.07934570313	42.727165222168
1328.21923828125	42.708137512207
1329.35864257813	42.5731239318848
1330.49780273438	42.6592903137207
1331.63647460938	42.5712585449219
1332.77478027344	42.5746955871582
1333.91271972656	42.3942337036133
1335.05029296875	42.4533920288086
1336.18737792969	42.4381065368652
1337.32421875	42.3616943359375
1338.46057128906	42.3390731811523
1339.5966796875	42.2907180786133
1340.73229980469	42.3217239379883
1341.86755371094	42.3115196228027
1343.00231933594	42.2902984619141
1344.13684082031	42.3132286071777
1345.27099609375	42.2742233276367
1346.40466308594	42.3341674804688
1347.53796386719	42.3137702941895
1348.6708984375	42.2318000793457
1349.80346679688	42.2402801513672
1350.93566894531	42.2408447265625
1352.06750488281	42.1654586791992
1353.19885253906	42.0873718261719
1354.32995605469	42.2509307861328
1355.46057128906	42.0147247314453
1356.5908203125	42.1126289367676
1357.720703125	42.0523910522461
1358.85021972656	41.8624649047852
1359.97924804688	41.8264541625977
1361.10803222656	41.9333686828613
1362.236328125	41.8192329406738
1363.3642578125	41.7316551208496
1364.49182128906	41.7205085754395
1365.61901855469	41.7215881347656
1366.74584960938	41.5703811645508
1367.87231445313	41.7164306640625
1368.99829101563	41.6075210571289
1370.12390136719	41.579345703125
1371.24914550781	41.5682525634766
1372.3740234375	41.6284332275391
1373.49853515625	41.5966110229492
1374.62255859375	41.5422630310059
1375.74633789063	41.5432662963867
1376.86962890625	41.6950035095215
1377.99255371094	41.6253509521484
1379.11511230469	41.5749282836914
1380.2373046875	41.5554046630859
1381.35900878906	41.5154876708984
1382.48034667969	41.6011123657227
1383.60144042969	41.6162300109863
1384.72204589844	41.5493278503418
1385.84228515625	41.4260406494141
1386.96203613281	41.4491653442383
1388.08154296875	41.4063720703125
1389.20056152344	41.3894500732422
1390.31921386719	41.3988075256348
1391.4375	41.3577919006348
1392.55541992188	41.3261260986328
1393.6728515625	41.2238273620605
1394.7900390625	41.308536529541
1395.90673828125	41.0787582397461
1397.02307128906	41.2423400878906
1398.13903808594	41.1092796325684
1399.25463867188	41.0205993652344
1400.36975097656	41.0444602966309
1401.48449707031	41.0969734191895
1402.59899902344	41.0727691650391
1403.712890625	41.091625213623
1404.82653808594	41.1775245666504
1405.93981933594	41.1712951660156
1407.05261230469	41.171703338623
1408.1650390625	41.0939674377441
1409.27709960938	41.1821098327637
1410.38879394531	41.1905670166016
1411.5	41.130786895752
1412.61096191406	41.1217155456543
1413.72143554688	41.1112785339355
1414.83154296875	41.1794662475586
1415.94116210938	41.0654907226563
1417.05053710938	41.0447463989258
1418.15942382813	40.9898796081543
1419.26794433594	41.0895690917969
1420.37609863281	40.9896240234375
1421.48388671875	40.9831809997559
1422.59118652344	40.7494964599609
1423.6982421875	40.8359909057617
1424.80480957031	40.854362487793
1425.91088867188	40.69873046875
1427.01672363281	40.8806190490723
1428.1220703125	40.7443313598633
1429.22717285156	40.7617874145508
1430.33166503906	40.816780090332
1431.43591308594	40.7406578063965
1432.53979492188	40.7354888916016
1433.64318847656	40.7643547058105
1434.74621582031	40.7756385803223
1435.84887695313	40.8600845336914
1436.95104980469	40.8270263671875
1438.05297851563	40.8692741394043
1439.15441894531	40.9103775024414
1440.25549316406	40.7701301574707
1441.35620117188	40.8275032043457
1442.45642089844	40.8038749694824
1443.55627441406	40.7438659667969
1444.65576171875	40.6852111816406
1445.7548828125	40.7409019470215
1446.853515625	40.6709022521973
1447.95190429688	40.519229888916
1449.0498046875	40.541862487793
1450.14721679688	40.4832153320313
1451.24438476563	40.4608039855957
1452.34106445313	40.3596343994141
1453.43737792969	40.4038696289063
1454.53332519531	40.3344497680664
1455.62890625	40.2677612304688
1456.72399902344	40.3765678405762
1457.81872558594	40.3650016784668
1458.9130859375	40.3126525878906
1460.00695800781	40.3544616699219
1461.10046386719	40.3219451904297
1462.19360351563	40.311206817627
1463.28637695313	40.3573989868164
1464.37878417969	40.4572067260742
1465.470703125	40.4655723571777
1466.56225585938	40.3801116943359
1467.65344238281	40.3953742980957
1468.744140625	40.330322265625
1469.83447265625	40.2568244934082
1470.92443847656	40.236759185791
1472.01403808594	40.0791549682617
1473.10314941406	40.2357482910156
1474.19189453125	40.1186180114746
1475.2802734375	40.0305633544922
1476.3681640625	40.053768157959
1477.45581054688	39.9987373352051
1478.54296875	39.9747772216797
1479.62963867188	39.968132019043
1480.71606445313	40.0337028503418
1481.80200195313	40.0389060974121
1482.88757324219	40.0919342041016
1483.97265625	40.0684394836426
1485.05737304688	40.1244812011719
1486.14172363281	40.0683288574219
1487.22570800781	40.1391830444336
1488.30932617188	40.1222343444824
1489.39245605469	40.2414054870605
1490.47509765625	40.2211494445801
1491.55749511719	40.3270072937012
1492.63940429688	40.2994995117188
1493.72094726563	40.2609519958496
1494.80212402344	40.387809753418
1495.8828125	40.3339195251465
1496.96313476563	40.2427558898926
1498.04309082031	40.3927879333496
1499.12255859375	40.3122863769531
1500.20166015625	40.3160209655762
1501.28039550781	40.3365364074707
1502.35864257813	40.3156356811523
1503.4365234375	40.2665138244629
1504.51403808594	40.3127479553223
1505.59118652344	40.333137512207
1506.66784667969	40.3454551696777
1507.744140625	40.3232231140137
1508.81994628906	40.383975982666
1509.89538574219	40.486255645752
1510.97045898438	40.5381889343262
1512.04516601563	40.6342277526855
1513.11938476563	40.6860389709473
1514.19323730469	40.7700996398926
1515.26672363281	40.8559875488281
1516.33972167969	40.9057273864746
1517.41235351563	41.0387725830078
1518.48449707031	41.0761222839355
1519.55639648438	41.0887680053711
1520.62768554688	41.2217674255371
1521.69873046875	41.348087310791
1522.76928710938	41.2382850646973
1523.83947753906	41.3161659240723
1524.90930175781	41.4509315490723
1525.97863769531	41.4457206726074
1527.04760742188	41.4589462280273
1528.11608886719	41.5147857666016
1529.18420410156	41.358814239502
1530.251953125	41.5542373657227
1531.31921386719	41.5871734619141
1532.38610839844	41.6958885192871
1533.45263671875	41.7768859863281
1534.51867675781	41.8017883300781
1535.58435058594	41.9358329772949
1536.64965820313	41.953067779541
1537.71447753906	42.1729469299316
1538.77893066406	42.2928810119629
1539.84301757813	42.3563003540039
1540.90661621094	42.5996322631836
1541.9697265625	42.7572898864746
1543.03259277344	42.8877944946289
1544.09497070313	42.9617576599121
1545.15686035156	43.1696701049805
1546.21850585938	43.342700958252
1547.27966308594	43.4361038208008
1548.34033203125	43.5418853759766
1549.40063476563	43.7767601013184
1550.46057128906	43.7655296325684
1551.52001953125	43.9834632873535
1552.5791015625	44.0701789855957
1553.63781738281	44.2154426574707
1554.69604492188	44.2465438842773
1555.75378417969	44.2635383605957
1556.81127929688	44.3830833435059
1557.86828613281	44.5431060791016
1558.9248046875	44.5422821044922
1559.98095703125	44.7359046936035
1561.03674316406	44.7588577270508
1562.09204101563	44.9567985534668
1563.14697265625	45.0681343078613
1564.20153808594	45.3677062988281
1565.25561523438	45.4385070800781
1566.30932617188	45.6677017211914
1567.36254882813	45.8963966369629
1568.41540527344	46.2267417907715
1569.4677734375	46.3748397827148
1570.51977539063	46.6190185546875
1571.57141113281	46.8930358886719
1572.62255859375	47.0140419006348
1573.67333984375	47.2463493347168
1574.7236328125	47.5200996398926
1575.77355957031	47.7172546386719
1576.82299804688	47.9980201721191
1577.8720703125	48.0758781433105
1578.92077636719	48.3204803466797
1579.96899414063	48.3490867614746
1581.01684570313	48.7508277893066
1582.06420898438	48.8321571350098
1583.11120605469	49.2041778564453
1584.15771484375	49.253849029541
1585.20385742188	49.4856567382813
1586.24951171875	49.7519950866699
1587.29479980469	49.896541595459
1588.33972167969	50.253791809082
1589.38415527344	50.3494720458984
1590.42810058594	50.6334800720215
1591.47180175781	50.9049987792969
1592.51489257813	51.3433456420898
1593.55773925781	51.6385917663574
1594.59997558594	51.8720283508301
1595.64196777344	52.3138999938965
1596.68334960938	52.669319152832
1597.72448730469	53.0776557922363
1598.76513671875	53.4284019470215
1599.80529785156	53.7181015014648
1600.84509277344	54.1718978881836
1601.88452148438	54.6066246032715
1602.92346191406	54.864070892334
1603.9619140625	55.2043571472168
1605	55.4723052978516
1606.03771972656	55.9089241027832
1607.07495117188	56.0913619995117
1608.11169433594	56.5602760314941
1609.14807128906	56.8406600952148
1610.18408203125	57.0491790771484
1611.21960449219	57.3114967346191
1612.25463867188	57.5315170288086
1613.28930664063	58.005729675293
1614.32360839844	57.9998397827148
1615.357421875	58.4864616394043
1616.39074707031	58.6828193664551
1617.42370605469	58.9640502929688
1618.45629882813	59.3203315734863
1619.48840332031	59.5514793395996
1620.52001953125	59.7241287231445
1621.55126953125	60.0310707092285
1622.58215332031	60.3303108215332
1623.61254882813	60.4857444763184
1624.64245605469	60.8505744934082
1625.67199707031	61.0580673217773
1626.70104980469	61.1492614746094
1627.72973632813	61.4132423400879
1628.75793457031	61.6079254150391
1629.78576660156	61.9982948303223
1630.81311035156	62.0908737182617
1631.84008789063	62.1308135986328
1632.86657714844	62.3739585876465
1633.89270019531	62.5596733093262
1634.91833496094	62.498161315918
1635.94348144531	62.695743560791
1636.96826171875	62.553825378418
1637.99255371094	62.6308403015137
1639.01647949219	62.704475402832
1640.03991699219	62.4609870910645
1641.06298828125	62.5030975341797
1642.08557128906	62.1826171875
1643.10778808594	62.3174438476563
1644.12951660156	62.107349395752
1645.15075683594	61.8459739685059
1646.17163085938	61.6142807006836
1647.19213867188	61.4228172302246
1648.21203613281	61.0525932312012
1649.23156738281	61.0121612548828
1650.25073242188	60.677188873291
1651.26940917969	60.4110336303711
1652.28759765625	59.9723930358887
1653.30541992188	59.8735694885254
1654.32275390625	59.585823059082
1655.33972167969	59.1855506896973
1656.35620117188	58.862865447998
1657.37231445313	58.649471282959
1658.38793945313	58.3064613342285
1659.40307617188	58.1678466796875
1660.41772460938	57.7770805358887
1661.43212890625	57.4383850097656
1662.44592285156	57.1107215881348
1663.45935058594	57.0106239318848
1664.47229003906	56.6801300048828
1665.48486328125	56.3568267822266
1666.49694824219	56.1503639221191
1667.50854492188	55.7794227600098
1668.51977539063	55.4113922119141
1669.53051757813	54.9493751525879
1670.54089355469	54.6191101074219
1671.55078125	54.3893089294434
1672.56018066406	53.8514251708984
1673.56909179688	53.5832862854004
1674.57763671875	53.117359161377
1675.58581542969	52.6610336303711
1676.59350585938	52.1623001098633
1677.60070800781	51.6888465881348
1678.607421875	51.2590751647949
1679.61376953125	50.6713943481445
1680.61962890625	50.3444633483887
1681.62512207031	49.8059387207031
1682.63012695313	49.3470115661621
1683.63464355469	48.8143882751465
1684.638671875	48.4222450256348
1685.64233398438	47.8571014404297
1686.64562988281	47.6460762023926
1687.64831542969	47.0999374389648
1688.65063476563	46.6598854064941
1689.65246582031	46.1178016662598
1690.65393066406	45.723575592041
1691.65490722656	45.3357086181641
1692.65539550781	45.0551338195801
1693.65551757813	44.574047088623
1694.65502929688	44.219482421875
1695.654296875	43.851245880127
1696.65295410156	43.5766639709473
1697.65124511719	43.1853904724121
1698.64904785156	42.7341117858887
1699.646484375	42.5599708557129
1700.64331054688	42.1360321044922
1701.63977050781	41.6920051574707
1702.63586425781	41.2904663085938
1703.63134765625	41.0147132873535
1704.62646484375	40.5083694458008
1705.62121582031	40.2514228820801
1706.61535644531	39.9875907897949
1707.60913085938	39.5260734558105
1708.60241699219	39.2034187316895
1709.59521484375	38.7111053466797
1710.58764648438	38.2567901611328
1711.57958984375	38.0331382751465
1712.57104492188	37.6319351196289
1713.56213378906	37.2157287597656
1714.552734375	36.9598121643066
1715.54284667969	36.5836029052734
1716.53247070313	36.2805023193359
1717.52160644531	35.8319091796875
1718.51037597656	35.4980201721191
1719.49865722656	35.1093940734863
1720.48657226563	34.9468078613281
1721.47387695313	34.5212020874023
1722.46081542969	34.2339134216309
1723.447265625	33.8809242248535
1724.43334960938	33.7020416259766
1725.41882324219	33.3607330322266
1726.40393066406	33.1975440979004
1727.38854980469	32.8506088256836
1728.37268066406	32.5158882141113
1729.3564453125	32.3296852111816
1730.33972167969	32.0894927978516
1731.32250976563	31.965913772583
1732.30480957031	31.7193298339844
1733.28674316406	31.4635429382324
1734.26806640625	31.3589725494385
1735.2490234375	31.1106357574463
1736.2294921875	31.0003604888916
1737.20959472656	30.7392120361328
1738.18908691406	30.5818290710449
1739.16821289063	30.4587383270264
1740.14685058594	30.1834087371826
1741.125	30.0535488128662
1742.10266113281	29.9714832305908
1743.07995605469	29.7580165863037
1744.05676269531	29.5330467224121
1745.03308105469	29.2453651428223
1746.00891113281	29.1949844360352
1746.98425292969	28.9637184143066
1747.95910644531	28.7742462158203
1748.93359375	28.631799697876
1749.90759277344	28.4280490875244
1750.88110351563	28.1733341217041
1751.85412597656	27.9625301361084
1752.82678222656	27.7426872253418
1753.798828125	27.5697040557861
1754.7705078125	27.4249095916748
1755.74169921875	27.2374210357666
1756.71240234375	27.0546379089355
1757.6826171875	26.8434753417969
1758.65246582031	26.7366485595703
1759.62170410156	26.4697456359863
1760.59057617188	26.3024215698242
1761.55895996094	26.1981143951416
1762.52673339844	26.0323123931885
1763.49426269531	25.96435546875
1764.46118164063	25.8926219940186
1765.42761230469	25.6049003601074
1766.39367675781	25.5645370483398
1767.35913085938	25.5099773406982
1768.32421875	25.3882160186768
1769.28881835938	25.2522125244141
1770.2529296875	25.1378555297852
1771.21655273438	25.0674934387207
1772.17980957031	24.9419708251953
1773.14245605469	24.9072608947754
1774.10461425781	24.9180927276611
1775.06640625	24.8961124420166
1776.02770996094	24.7031288146973
1776.98852539063	24.5501937866211
1777.94873046875	24.5594997406006
1778.90856933594	24.4411926269531
1779.86804199219	24.4180564880371
1780.82690429688	24.2569541931152
1781.78527832031	24.0616474151611
1782.7431640625	23.9202709197998
1783.70068359375	23.8316287994385
1784.65771484375	23.7201080322266
1785.61413574219	23.5768718719482
1786.57019042969	23.4260215759277
1787.52575683594	23.4290428161621
1788.48083496094	23.2451438903809
1789.43530273438	23.143627166748
1790.38940429688	23.0107822418213
1791.34301757813	22.8745174407959
1792.29626464844	22.7346096038818
1793.24890136719	22.6582870483398
1794.20104980469	22.6054706573486
1795.15270996094	22.5206756591797
1796.10400390625	22.3691921234131
1797.0546875	22.3131141662598
1798.0048828125	22.2136707305908
1798.95471191406	22.1104011535645
1799.90393066406	22.1243190765381
1800.85278320313	21.9792861938477
1801.80102539063	21.9639129638672
1802.74890136719	21.9011402130127
1803.6962890625	21.8737411499023
1804.64306640625	21.831371307373
1805.58947753906	21.907262802124
1806.53540039063	21.7653408050537
1807.48071289063	21.7106857299805
1808.42565917969	21.7404155731201
1809.3701171875	21.682991027832
1810.31396484375	21.6836032867432
1811.25744628906	21.6031265258789
1812.20043945313	21.493444442749
1813.14294433594	21.5185451507568
1814.08483886719	21.4741134643555
1815.0263671875	21.4668769836426
1815.96740722656	21.2559680938721
1816.90783691406	21.2264652252197
1817.84790039063	21.2471027374268
1818.78747558594	21.1301708221436
1819.72644042969	21.131965637207
1820.6650390625	21.0986003875732
1821.60314941406	21.0167140960693
1822.54064941406	20.8767166137695
1823.47778320313	20.8449668884277
1824.41430664063	20.7434463500977
1825.35034179688	20.578239440918
1826.28601074219	20.5661296844482
1827.22106933594	20.5213356018066
1828.15563964844	20.4845905303955
1829.08984375	20.3490753173828
1830.0234375	20.3530578613281
1830.95654296875	20.2531433105469
1831.88916015625	20.1873912811279
1832.8212890625	20.1824150085449
1833.7529296875	20.1268196105957
1834.68408203125	20.1063060760498
1835.61474609375	20.0515251159668
1836.54479980469	20.0369491577148
1837.47448730469	20.057279586792
1838.40356445313	20.0574016571045
1839.33227539063	19.9401473999023
1840.26037597656	19.9517517089844
1841.18811035156	19.9836177825928
1842.115234375	19.9285163879395
1843.04187011719	20.0039176940918
1843.96801757813	19.9831447601318
1844.89367675781	19.9642887115479
1845.81872558594	19.9704036712646
1846.74340820313	19.9914779663086
1847.66760253906	19.9292621612549
1848.59118652344	19.9174423217773
1849.51428222656	19.954776763916
1850.43701171875	19.7875442504883
1851.35913085938	19.8263721466064
1852.28076171875	19.7561302185059
1853.20190429688	19.7036056518555
1854.12243652344	19.5581684112549
1855.04260253906	19.6115550994873
1855.96215820313	19.5281238555908
1856.88122558594	19.4652099609375
1857.79992675781	19.3904762268066
1858.71801757813	19.3686561584473
1859.63549804688	19.249044418335
1860.55261230469	19.240047454834
1861.46923828125	19.0875091552734
1862.38525390625	19.1441421508789
1863.30078125	19.1430625915527
1864.2158203125	19.100757598877
1865.13037109375	19.0332927703857
1866.04443359375	19.0465965270996
1866.95788574219	18.9964981079102
1867.87084960938	19.0708713531494
1868.78332519531	19.020544052124
1869.6953125	18.9863300323486
1870.60681152344	18.9708232879639
1871.51782226563	18.9094505310059
1872.42822265625	19.0214080810547
1873.33813476563	19.0968132019043
1874.24755859375	19.0602226257324
1875.15649414063	19.0759944915771
1876.06481933594	19.066333770752
1876.97277832031	19.133243560791
1877.88012695313	19.0543537139893
1878.78698730469	19.0162124633789
1879.69323730469	19.0911655426025
1880.59912109375	19.0042171478271
1881.50439453125	18.9941177368164
1882.4091796875	18.9232940673828
1883.3134765625	18.8332004547119
1884.21716308594	18.8600254058838
1885.12048339844	18.7992782592773
1886.02319335938	18.7895584106445
1886.92541503906	18.7023582458496
1887.82702636719	18.769021987915
1888.72814941406	18.6334819793701
1889.62878417969	18.5767116546631
1890.52893066406	18.5894622802734
1891.42858886719	18.5398025512695
1892.32763671875	18.5187339782715
1893.22619628906	18.4482116699219
1894.12426757813	18.3511753082275
1895.02172851563	18.3296089172363
1895.91870117188	18.3058624267578
1896.81518554688	18.2532253265381
1897.71118164063	18.2605094909668
1898.60656738281	18.198055267334
1899.50146484375	18.2422943115234
1900.39587402344	18.1465320587158
1901.28967285156	18.0933475494385
1902.18298339844	18.1356468200684
1903.07580566406	18.10964012146
1903.96801757813	18.122371673584
1904.85986328125	18.0904655456543
1905.7509765625	18.1825122833252
1906.64172363281	18.1708793640137
1907.53186035156	18.2272624969482
1908.42150878906	18.2350616455078
1909.31066894531	18.2664260864258
1910.19921875	18.1908931732178
1911.08728027344	18.2700729370117
1911.97473144531	18.3390483856201
1912.86181640625	18.3228855133057
1913.74816894531	18.2874984741211
1914.63415527344	18.2798404693604
1915.51953125	18.267599105835
1916.40441894531	18.2520656585693
1917.28869628906	18.233470916748
1918.17260742188	18.2914562225342
1919.05578613281	18.2240505218506
1919.93859863281	18.1458778381348
1920.82080078125	18.1471710205078
1921.70239257813	18.2102584838867
1922.58349609375	18.1127300262451
1923.46411132813	17.9914569854736
1924.34423828125	17.9286708831787
1925.22375488281	17.9990291595459
1926.10278320313	17.8978080749512
1926.98120117188	17.8294544219971
1927.85913085938	17.7869777679443
1928.73645019531	17.6612129211426
1929.61328125	17.6588726043701
1930.48962402344	17.6248817443848
1931.36535644531	17.5653629302979
1932.24060058594	17.5680618286133
1933.11535644531	17.6068592071533
1933.98950195313	17.5994548797607
1934.86303710938	17.5471324920654
1935.73608398438	17.5518283843994
1936.60864257813	17.5201759338379
1937.48059082031	17.5515422821045
1938.35205078125	17.523624420166
1939.22302246094	17.508918762207
1940.09338378906	17.5901908874512
1940.96313476563	17.5209980010986
1941.83239746094	17.6308155059814
1942.701171875	17.6028938293457
1943.5693359375	17.6980152130127
1944.43701171875	17.6365146636963
1945.30407714844	17.6751251220703
1946.17065429688	17.7710380554199
1947.03662109375	17.7734470367432
1947.90209960938	17.7836017608643
1948.76696777344	17.7765026092529
1949.63134765625	17.7678546905518
1950.4951171875	17.7762565612793
1951.3583984375	17.7680492401123
1952.22106933594	17.78244972229
1953.08325195313	17.7793445587158
1953.94482421875	17.761157989502
1954.80590820313	17.6852722167969
1955.66650390625	17.764274597168
1956.5263671875	17.7196559906006
1957.38586425781	17.6636791229248
1958.24462890625	17.62744140625
1959.10302734375	17.5951900482178
1959.96069335938	17.5522403717041
1960.81799316406	17.5650939941406
1961.67456054688	17.5018672943115
1962.53063964844	17.4657573699951
1963.38623046875	17.300931930542
1964.2412109375	17.3645191192627
1965.09558105469	17.2960243225098
1965.94946289063	17.2923450469971
1966.80285644531	17.2998161315918
1967.65563964844	17.1819515228271
1968.5078125	17.2909049987793
1969.35949707031	17.1905937194824
1970.21057128906	17.2509708404541
1971.06103515625	17.2908325195313
1971.91101074219	17.3021392822266
1972.76049804688	17.2481918334961
1973.60925292969	17.2433967590332
1974.45764160156	17.29518699646
1975.30529785156	17.3380603790283
1976.15246582031	17.4460983276367
1976.99914550781	17.4924182891846
1977.84521484375	17.5199642181396
1978.69067382813	17.551342010498
1979.53552246094	17.6356315612793
1980.3798828125	17.6345691680908
1981.22375488281	17.642484664917
1982.06701660156	17.6059799194336
1982.90966796875	17.6982727050781
1983.75170898438	17.6958999633789
1984.59326171875	17.6629810333252
1985.43420410156	17.6808128356934
1986.27465820313	17.7125968933105
1987.11450195313	17.5863628387451
1987.95373535156	17.6435565948486
1988.79248046875	17.6519718170166
1989.63061523438	17.6354179382324
1990.46813964844	17.5731506347656
1991.30517578125	17.5473308563232
1992.1416015625	17.4856719970703
1992.9775390625	17.5156936645508
1993.81274414063	17.4183731079102
1994.6474609375	17.4107360839844
1995.48168945313	17.3500823974609
1996.31518554688	17.2180805206299
1997.14819335938	17.4131031036377
1997.98071289063	17.2948055267334
1998.8125	17.2873592376709
1999.64379882813	17.2512035369873
2000.47448730469	17.2620468139648
2001.3046875	17.2747097015381
2002.13427734375	17.2050361633301
2002.96325683594	17.248477935791
2003.79162597656	17.239875793457
2004.61950683594	17.28879737854
2005.44677734375	17.3558826446533
2006.2734375	17.4640426635742
2007.09948730469	17.4244537353516
2007.92504882813	17.4689846038818
2008.75	17.5434989929199
2009.57434082031	17.6180686950684
2010.39819335938	17.6479682922363
2011.22131347656	17.5954456329346
2012.0439453125	17.6367206573486
2012.86608886719	17.7198486328125
2013.6875	17.7141380310059
2014.50842285156	17.6961498260498
2015.32873535156	17.728199005127
2016.1484375	17.6897201538086
2016.96752929688	17.786693572998
2017.7861328125	17.7420597076416
2018.60412597656	17.8028907775879
2019.42150878906	17.768726348877
2020.23828125	17.8426189422607
2021.05444335938	17.8501892089844
2021.8701171875	17.8176040649414
2022.68518066406	17.6752014160156
2023.49963378906	17.7601356506348
2024.3134765625	17.7153816223145
2025.12683105469	17.7300148010254
2025.939453125	17.6040706634521
2026.75158691406	17.6667022705078
2027.56311035156	17.6289558410645
2028.3740234375	17.562801361084
2029.18432617188	17.573522567749
2029.994140625	17.5748672485352
2030.80322265625	17.537036895752
2031.61181640625	17.4570083618164
2032.41979980469	17.4945449829102
2033.22717285156	17.4133033752441
2034.03393554688	17.3856964111328
2034.84008789063	17.4340324401855
2035.64575195313	17.3014869689941
2036.45080566406	17.3307723999023
2037.25512695313	17.2242965698242
2038.05895996094	17.1717510223389
2038.86218261719	17.1630878448486
2039.66479492188	17.2312469482422
2040.466796875	17.1936111450195
2041.26831054688	17.1541061401367
2042.06909179688	17.2373104095459
2042.86938476563	17.1816730499268
2043.6689453125	17.167013168335
2044.46801757813	17.2493934631348
2045.26647949219	17.2847938537598
2046.06433105469	17.3054580688477
2046.86145019531	17.2446784973145
2047.65808105469	17.2812767028809
2048.4541015625	17.3430767059326
2049.24951171875	17.3570995330811
2050.04443359375	17.3457126617432
2050.83862304688	17.4150085449219
2051.63232421875	17.3673229217529
2052.42529296875	17.4582042694092
2053.2177734375	17.4285564422607
2054.00952148438	17.4157943725586
2054.80078125	17.5241680145264
2055.59130859375	17.5183887481689
2056.38134765625	17.511905670166
2057.17065429688	17.5821781158447
2057.95947265625	17.505895614624
2058.74755859375	17.5226135253906
2059.53515625	17.4699325561523
2060.32202148438	17.4785270690918
2061.1083984375	17.4232387542725
2061.89428710938	17.2719268798828
2062.67919921875	17.3192806243896
2063.4638671875	17.3550510406494
2064.24780273438	17.35036277771
2065.03100585938	17.2679328918457
2065.81372070313	17.1668128967285
2066.595703125	17.1653137207031
2067.37719726563	17.046838760376
2068.15795898438	16.9730339050293
2068.93823242188	17.0423526763916
2069.7177734375	16.9220695495605
2070.49682617188	16.8976154327393
2071.27514648438	16.8420886993408
2072.05297851563	16.7890930175781
2072.830078125	16.7853546142578
2073.60668945313	16.6680297851563
2074.38256835938	16.6413307189941
2075.15795898438	16.6164836883545
2075.9326171875	16.524938583374
2076.70654296875	16.5131397247314
2077.47998046875	16.4943103790283
2078.25268554688	16.4396286010742
2079.02490234375	16.4338779449463
2079.79663085938	16.4614181518555
2080.5673828125	16.3850860595703
2081.337890625	16.480899810791
2082.107421875	16.4775085449219
2082.87670898438	16.4644908905029
2083.64501953125	16.4730739593506
2084.41284179688	16.4670944213867
2085.18017578125	16.517520904541
2085.94677734375	16.4680576324463
2086.71264648438	16.5382843017578
2087.47802734375	16.5673866271973
2088.24267578125	16.4943428039551
2089.0068359375	16.6023445129395
2089.77026367188	16.6176071166992
2090.53295898438	16.5150451660156
2091.29516601563	16.5828590393066
2092.056640625	16.5082778930664
2092.81762695313	16.5299015045166
2093.57788085938	16.4434413909912
2094.33764648438	16.4473457336426
2095.0966796875	16.4030723571777
2095.85498046875	16.3313541412354
2096.61279296875	16.3340396881104
2097.36987304688	16.2192058563232
2098.12646484375	16.1565570831299
2098.88232421875	16.0675983428955
2099.63745117188	16.0382308959961
2100.39208984375	16.0284976959229
2101.14624023438	15.8524351119995
2101.8994140625	15.7900085449219
2102.65209960938	15.6931486129761
2103.404296875	15.6289529800415
2104.15551757813	15.5438232421875
2104.90649414063	15.5274753570557
2105.65649414063	15.4384441375732
2106.40600585938	15.3859300613403
2107.15502929688	15.3155555725098
2107.90307617188	15.2850608825684
2108.65063476563	15.2574043273926
2109.39770507813	15.1904668807983
2110.14404296875	15.1448974609375
2110.8896484375	15.1176319122314
2111.63452148438	15.1132144927979
2112.37890625	15.1335744857788
2113.12280273438	15.1344032287598
2113.86572265625	15.1693315505981
2114.60815429688	15.1246089935303
2115.35009765625	15.1483469009399
2116.09106445313	15.2807397842407
2116.83154296875	15.3050327301025
2117.57153320313	15.197925567627
2118.31079101563	15.2862701416016
2119.04931640625	15.3239860534668
2119.787109375	15.2299203872681
2120.5244140625	15.2518472671509
2121.26098632813	15.1880826950073
2121.9970703125	15.1664257049561
2122.732421875	15.1231851577759
2123.46704101563	15.0180730819702
2124.20092773438	14.9955987930298
2124.93432617188	14.946249961853
2125.6669921875	14.954930305481
2126.39916992188	14.8049345016479
2127.13037109375	14.795313835144
2127.86108398438	14.7763204574585
2128.59130859375	14.7407217025757
2129.32080078125	14.6471548080444
2130.04956054688	14.6232662200928
2130.77758789063	14.4689435958862
2131.50512695313	14.3602323532104
2132.23193359375	14.3833999633789
2132.9580078125	14.3470878601074
2133.68334960938	14.2225427627563
2134.408203125	14.1950540542603
2135.13232421875	14.0746879577637
2135.85595703125	14.0333681106567
2136.57885742188	13.995156288147
2137.30102539063	13.9404878616333
2138.0224609375	13.8101739883423
2138.74340820313	13.8160495758057
2139.46337890625	13.8028287887573
2140.18310546875	13.7286586761475
2140.90185546875	13.6203098297119
2141.6201171875	13.607967376709
2142.33764648438	13.5740661621094
2143.05444335938	13.5931797027588
2143.77075195313	13.5798397064209
2144.48608398438	13.5514612197876
2145.201171875	13.5846509933472
2145.91528320313	13.5222883224487
2146.62890625	13.5491828918457
2147.34155273438	13.5277853012085
2148.05395507813	13.5053987503052
2148.76538085938	13.527455329895
2149.47631835938	13.4736938476563
2150.18627929688	13.4702262878418
2150.89599609375	13.4964332580566
2151.60473632813	13.4158229827881
2152.31298828125	13.4768381118774
2153.02026367188	13.4248943328857
2153.72729492188	13.4116525650024
2154.43334960938	13.3047952651978
2155.138671875	13.2758865356445
2155.84350585938	13.350869178772
2156.54760742188	13.330005645752
2157.25122070313	13.3132743835449
2157.95385742188	13.2254648208618
2158.65600585938	13.247766494751
2159.357421875	13.2185173034668
2160.05810546875	13.1376523971558
2160.75805664063	13.1734027862549
2161.45751953125	13.0320081710815
2162.15600585938	13.0305299758911
2162.85400390625	13.0400695800781
2163.55151367188	12.9881277084351
2164.248046875	12.8653039932251
2164.94409179688	12.8080968856812
2165.63916015625	12.7900905609131
2166.33374023438	12.6839742660522
2167.02783203125	12.6884870529175
2167.72094726563	12.5625991821289
2168.41357421875	12.5542898178101
2169.10522460938	12.4830532073975
2169.79638671875	12.3802909851074
2170.48706054688	12.3438577651978
2171.1767578125	12.251784324646
2171.86572265625	12.1766214370728
2172.55419921875	12.122820854187
2173.24194335938	11.9775810241699
2173.92895507813	11.9475650787354
2174.615234375	11.9042072296143
2175.30078125	11.8280153274536
2175.98583984375	11.8178825378418
2176.67016601563	11.7144393920898
2177.35375976563	11.7282075881958
2178.03662109375	11.7407493591309
2178.71875	11.5973596572876
2179.40014648438	11.6538677215576
2180.08081054688	11.6574859619141
2180.76098632813	11.6289463043213
2181.4404296875	11.6365127563477
2182.119140625	11.6017475128174
2182.79711914063	11.5894947052002
2183.47436523438	11.6282815933228
2184.15087890625	11.6046209335327
2184.82690429688	11.590615272522
2185.501953125	11.5574913024902
2186.17651367188	11.6035165786743
2186.85034179688	11.5956974029541
2187.5234375	11.5605430603027
2188.19580078125	11.5047369003296
2188.86743164063	11.5423564910889
2189.53833007813	11.4775409698486
2190.20874023438	11.4771146774292
2190.87817382813	11.4410905838013
2191.54711914063	11.4192304611206
2192.21533203125	11.3863897323608
2192.8828125	11.2802581787109
2193.54956054688	11.1947374343872
2194.21557617188	11.2019147872925
2194.880859375	11.1305093765259
2195.54541015625	11.0642881393433
2196.20947265625	11.0244798660278
2196.87255859375	10.96715259552
2197.53515625	10.839560508728
2198.19677734375	10.8003625869751
2198.85791015625	10.691855430603
2199.51831054688	10.6893358230591
2200.17797851563	10.5964689254761
2200.8369140625	10.4900016784668
2201.4951171875	10.4029836654663
2202.15258789063	10.3983383178711
2202.80932617188	10.3144702911377
2203.46533203125	10.2506017684937
2204.12060546875	10.2037372589111
2204.775390625	10.1397714614868
2205.42919921875	10.1412792205811
2206.08251953125	10.0614080429077
2206.73486328125	10.0741882324219
2207.38671875	10.0618457794189
2208.03759765625	10.0587949752808
2208.68798828125	10.0585069656372
2209.33764648438	10.0023460388184
2209.98657226563	9.98113441467285
2210.63452148438	10.0485639572144
2211.28198242188	10.0432252883911
2211.9287109375	9.99830436706543
2212.57470703125	10.0247106552124
2213.21997070313	10.0085010528564
2213.86450195313	10.0316505432129
2214.50830078125	10.0136594772339
2215.1513671875	9.97065353393555
2215.79370117188	9.92836284637451
2216.43530273438	9.95454216003418
2217.076171875	9.91372966766357
2217.71630859375	9.80356502532959
2218.35571289063	9.76214981079102
2218.99462890625	9.79184055328369
2219.63256835938	9.72505760192871
2220.26977539063	9.63186550140381
2220.90625	9.64328670501709
2221.5419921875	9.55303001403809
2222.17700195313	9.49973297119141
2222.81127929688	9.44512748718262
2223.44482421875	9.39580821990967
2224.07763671875	9.34618949890137
2224.70971679688	9.27569961547852
2225.34106445313	9.15965366363525
2225.9716796875	9.06614589691162
2226.6015625	9.015549659729
2227.23071289063	9.02903938293457
2227.85913085938	8.90633773803711
2228.48681640625	8.91877746582031
2229.11376953125	8.84841823577881
2229.73999023438	8.8287239074707
2230.36547851563	8.74832439422607
2230.990234375	8.75790500640869
2231.61401367188	8.65623188018799
2232.2373046875	8.65607929229736
2232.85986328125	8.59386539459229
2233.4814453125	8.56148910522461
2234.1025390625	8.54340362548828
2234.72265625	8.4736499786377
2235.34228515625	8.47392845153809
2235.9609375	8.48597431182861
2236.57885742188	8.37617492675781
2237.1962890625	8.41508007049561
2237.81274414063	8.37407970428467
2238.42846679688	8.35252380371094
2239.04345703125	8.34658813476563
2239.65771484375	8.33885192871094
2240.27124023438	8.34111404418945
2240.88403320313	8.3464527130127
2241.49584960938	8.37901973724365
2242.10717773438	8.33094215393066
2242.71752929688	8.37406158447266
2243.32739257813	8.33082485198975
2243.93627929688	8.30735683441162
2244.54443359375	8.30522155761719
2245.15209960938	8.28506851196289
2245.7587890625	8.23631191253662
2246.36474609375	8.23672103881836
2246.9697265625	8.20516681671143
2247.57421875	8.18441867828369
2248.17797851563	8.1654577255249
2248.78076171875	8.14647483825684
2249.38305664063	8.09805488586426
2249.984375	8.08444976806641
2250.5849609375	8.04319477081299
2251.18481445313	8.03007125854492
2251.78393554688	7.95670175552368
2252.38232421875	7.96602916717529
2252.97973632813	7.87679100036621
2253.57666015625	7.8565845489502
2254.17260742188	7.82134246826172
2254.76782226563	7.80601644515991
2255.3623046875	7.73496580123901
2255.9560546875	7.67318630218506
2256.54907226563	7.64325523376465
2257.14135742188	7.61174154281616
2257.73266601563	7.55139303207397
2258.32348632813	7.44867277145386
2258.91333007813	7.44639158248901
2259.50244140625	7.39187717437744
2260.09057617188	7.34823656082153
2260.67822265625	7.3472056388855
2261.26513671875	7.27593326568604
2261.85107421875	7.24155950546265
2262.43627929688	7.2022066116333
2263.02075195313	7.15605354309082
2263.6044921875	7.15988540649414
2264.18725585938	7.07223081588745
2264.76953125	7.06716346740723
2265.35083007813	7.03704690933228
2265.93139648438	6.98263740539551
2266.51123046875	6.97569942474365
2267.09033203125	6.99199485778809
2267.66845703125	6.95029926300049
2268.24584960938	6.93758201599121
2268.82250976563	6.90968418121338
2269.3984375	6.98691892623901
2269.9736328125	6.98413944244385
2270.5478515625	6.96328926086426
2271.12133789063	6.99270534515381
2271.69409179688	7.00379943847656
2272.26611328125	6.9727087020874
2272.83740234375	6.94342517852783
2273.40771484375	6.96919536590576
2273.97729492188	6.92072868347168
2274.54614257813	6.90214538574219
2275.11401367188	6.89720296859741
2275.68139648438	6.85862827301025
2276.24780273438	6.82212448120117
2276.8134765625	6.78690433502197
2277.37817382813	6.74823379516602
2277.9423828125	6.75978565216064
2278.50561523438	6.71396541595459
2279.06811523438	6.73129892349243
2279.62963867188	6.74153184890747
2280.19067382813	6.70249605178833
2280.75073242188	6.7317008972168
2281.31005859375	6.74405002593994
2281.86840820313	6.67726421356201
2282.42602539063	6.6785135269165
2282.98291015625	6.68715143203735
2283.5390625	6.62765550613403
2284.09448242188	6.62227201461792
2284.64892578125	6.59362411499023
2285.20263671875	6.5604567527771
2285.75537109375	6.54948139190674
2286.3076171875	6.47869157791138
2286.85888671875	6.44649457931519
2287.40942382813	6.45955324172974
2287.958984375	6.39976835250854
2288.5078125	6.33701848983765
2289.05590820313	6.32830619812012
2289.60302734375	6.23789358139038
2290.14965820313	6.24478435516357
2290.6953125	6.16275978088379
2291.23999023438	6.17705488204956
2291.78393554688	6.13664436340332
2292.3271484375	6.07971954345703
2292.86962890625	6.05917406082153
2293.4111328125	6.04685115814209
2293.95190429688	5.98397016525269
2294.49194335938	5.95883083343506
2295.03100585938	5.90198850631714
2295.5693359375	5.94923734664917
2296.10693359375	5.91712427139282
2296.6435546875	5.84606552124023
2297.17944335938	5.87681198120117
2297.71459960938	5.85503005981445
2298.24877929688	5.82735729217529
2298.7822265625	5.79565525054932
2299.31469726563	5.81787300109863
2299.8466796875	5.84999132156372
2300.37744140625	5.78725481033325
2300.90771484375	5.77553415298462
2301.43701171875	5.76834869384766
2301.96557617188	5.81867933273315
2302.4931640625	5.77750968933105
2303.02001953125	5.83001756668091
2303.54614257813	5.81828165054321
2304.0712890625	5.79447269439697
2304.595703125	5.77815055847168
2305.119140625	5.78380250930786
2305.64184570313	5.77845859527588
2306.16381835938	5.79618453979492
2306.68481445313	5.82063293457031
2307.205078125	5.76372861862183
2307.72436523438	5.76749277114868
2308.24291992188	5.78281497955322
2308.7607421875	5.73119831085205
2309.27758789063	5.73575639724731
2309.79370117188	5.77206134796143
2310.30883789063	5.7066502571106
2310.8232421875	5.73973655700684
2311.3369140625	5.70739126205444
2311.849609375	5.74103736877441
2312.361328125	5.64127397537231
2312.87255859375	5.65765523910522
2313.38256835938	5.6403284072876
2313.89208984375	5.64160585403442
2314.40063476563	5.58835124969482
2314.908203125	5.57529163360596
2315.4150390625	5.53520679473877
2315.92114257813	5.49562931060791
2316.42626953125	5.47034883499146
2316.9306640625	5.42584371566772
2317.43408203125	5.37210702896118
2317.93676757813	5.39979267120361
2318.4384765625	5.37199306488037
2318.939453125	5.29108381271362
2319.439453125	5.22230672836304
2319.93872070313	5.22475957870483
2320.43701171875	5.21826553344727
2320.9345703125	5.17080736160278
2321.43139648438	5.17948007583618
2321.92724609375	5.16128444671631
2322.42211914063	5.10396862030029
2322.91625976563	5.10936212539673
2323.40966796875	5.076979637146
2323.90209960938	5.08072948455811
2324.3935546875	5.05701494216919
2324.88427734375	5.04497575759888
2325.37426757813	4.99918031692505
2325.86303710938	5.01215410232544
2326.35131835938	5.03657245635986
2326.83862304688	4.98935461044312
2327.32495117188	4.99878835678101
2327.810546875	5.01804065704346
2328.29541015625	5.00866889953613
2328.77905273438	5.04157400131226
2329.26220703125	5.02892541885376
2329.74438476563	5.01489877700806
2330.2255859375	5.01287364959717
2330.7060546875	5.0365309715271
2331.185546875	5.03177642822266
2331.6640625	5.01744604110718
2332.14184570313	5.0342845916748
2332.61889648438	5.02213048934937
2333.09497070313	4.99573040008545
2333.57006835938	5.03173732757568
2334.04443359375	5.02284812927246
2334.51782226563	4.99284982681274
2334.99047851563	4.94227361679077
2335.46215820313	4.97939920425415
2335.93310546875	4.89805507659912
2336.40307617188	4.96728944778442
2336.8720703125	4.88477993011475
2337.34033203125	4.89639091491699
2337.8076171875	4.85939121246338
2338.27416992188	4.81521892547607
2338.73974609375	4.80509519577026
2339.20458984375	4.76196622848511
2339.66845703125	4.77684450149536
2340.13134765625	4.74164867401123
2340.59350585938	4.67449569702148
2341.0546875	4.67998886108398
2341.51489257813	4.61854934692383
2341.97436523438	4.61134481430054
2342.43286132813	4.5812554359436
2342.890625	4.55776119232178
2343.34741210938	4.56569194793701
2343.80322265625	4.51319932937622
2344.25830078125	4.505934715271
2344.71240234375	4.48513078689575
2345.16577148438	4.50685119628906
2345.61791992188	4.51393842697144
2346.06958007813	4.51687908172607
2346.52001953125	4.59807538986206
2346.9697265625	4.67296123504639
2347.41845703125	4.76394605636597
2347.86645507813	4.80184698104858
2348.3134765625	4.87410259246826
2348.75952148438	5.00097274780273
2349.20483398438	5.11268949508667
2349.64916992188	5.16765642166138
2350.09252929688	5.2451171875
2350.53515625	5.32651329040527
2350.97680664063	5.42821645736694
2351.41748046875	5.45559883117676
2351.857421875	5.47411441802979
2352.29638671875	5.54846525192261
2352.734375	5.56146144866943
2353.17138671875	5.51303911209106
2353.60766601563	5.47820377349854
2354.04296875	5.42860460281372
2354.4775390625	5.37423706054688
2354.91088867188	5.28058958053589
2355.34350585938	5.1916069984436
2355.775390625	5.13626050949097
2356.2060546875	5.00955581665039
2356.63598632813	4.88610553741455
2357.06494140625	4.7600622177124
2357.4931640625	4.6846866607666
2357.92041015625	4.57717561721802
2358.3466796875	4.47098684310913
2358.77197265625	4.40603685379028
2359.1962890625	4.30725479125977
2359.61987304688	4.21510744094849
2360.04248046875	4.1536340713501
2360.46411132813	4.09938383102417
2360.88500976563	4.04425621032715
2361.30493164063	4.01370477676392
2361.72387695313	3.99236273765564
