# Supplementary material for: Optics miniaturization strategy for demanding Raman spectroscopy applications
Source: Nat Commun. 2024 Apr 8;15:3049. doi: 10.1038/s41467-024-47044-7 (PMC11001912; doi:10.1038/s41467-024-47044-7)
Supplement: Supplementary file 6 — Source Data [file 41467_2024_47044_MOESM6_ESM.zip › Source Data/NCOMMS-23-34016B s3/S3 pHCA, Glucose, Salts/calibraiton/Glucose standards 23.08.17/Glucose_0per_2.csv]

347.42919921875	77.5727615356445
348.892913818359	77.7908020019531
350.356079101563	78.1235504150391
351.818634033203	78.2187652587891
353.280670166016	78.5289535522461
354.742095947266	78.9326782226563
356.202972412109	79.1049957275391
357.663299560547	79.4839706420898
359.123046875	79.7212753295898
360.582244873047	79.8235855102539
362.040863037109	80.1754684448242
363.498931884766	80.2101745605469
364.956451416016	80.276123046875
366.413391113281	80.547248840332
367.869750976563	80.661003112793
369.325592041016	80.9892654418945
370.780853271484	80.5729217529297
372.235565185547	80.9951934814453
373.689727783203	80.8796463012695
375.143310546875	80.9297866821289
376.596343994141	81.2479705810547
378.048828125	81.1732330322266
379.500762939453	81.1945037841797
380.9521484375	81.2973175048828
382.402954101563	81.349006652832
383.853240966797	81.3968200683594
385.302947998047	81.6360778808594
386.752136230469	81.7667236328125
388.200744628906	81.953483581543
389.648803710938	82.0712509155273
391.096343994141	82.0198440551758
392.543304443359	82.2381362915039
393.989715576172	82.5144805908203
395.435607910156	82.7993392944336
396.880920410156	82.9980621337891
398.325714111328	82.9782104492188
399.769927978516	83.2427368164063
401.213623046875	83.5257186889648
402.656768798828	83.6729354858398
404.099395751953	83.7300033569336
405.541442871094	84.0249786376953
406.982971191406	84.1230926513672
408.423950195313	84.3056793212891
409.864379882813	84.6729431152344
411.304290771484	84.6509628295898
412.743621826172	84.8753280639648
414.182434082031	84.9770965576172
415.620727539063	85.244987487793
417.058471679688	85.1300430297852
418.495666503906	85.2526168823242
419.932342529297	85.4881744384766
421.368469238281	85.1648330688477
422.804077148438	85.3072509765625
424.239135742188	85.3687744140625
425.673645019531	85.2617645263672
427.107635498047	85.392707824707
428.541107177734	85.3263549804688
429.974029541016	85.2658843994141
431.406433105469	85.1500549316406
432.838287353516	85.0229873657227
434.269622802734	84.9093780517578
435.700408935547	84.9242095947266
437.130706787109	84.8124008178711
438.560455322266	84.9265213012695
439.989654541016	84.5603713989258
441.418334960938	84.7522048950195
442.846496582031	84.3729705810547
444.274139404297	84.3753204345703
445.701263427734	84.1705551147461
447.127838134766	84.0698928833008
448.553894042969	84.0525283813477
449.979431152344	83.9682312011719
451.404449462891	83.7752914428711
452.828918457031	83.6051177978516
454.252899169922	83.7130279541016
455.676330566406	83.5283584594727
457.099273681641	83.5474472045898
458.521667480469	83.4315338134766
459.943542480469	83.5388946533203
461.364929199219	83.320068359375
462.785766601563	83.4408340454102
464.206085205078	83.4303283691406
465.625885009766	83.2306289672852
467.045196533203	83.2959823608398
468.463958740234	83.2863082885742
469.882202148438	83.2726058959961
471.299957275391	83.1922378540039
472.717193603516	83.3043594360352
474.133911132813	83.2139663696289
475.550109863281	83.3475799560547
476.965789794922	83.1777954101563
478.380950927734	83.4619522094727
479.795623779297	83.4398422241211
481.209777832031	83.3096694946289
482.623413085938	83.6038513183594
484.036529541016	83.5688095092773
485.449157714844	83.6567306518555
486.861267089844	83.7609252929688
488.272857666016	83.7228240966797
489.683959960938	83.7230834960938
491.094543457031	83.7883987426758
492.504608154297	83.8027954101563
493.914184570313	83.7419509887695
495.3232421875	83.7186584472656
496.731811523438	83.6388931274414
498.139862060547	83.5839157104492
499.547393798828	83.5570297241211
500.954467773438	83.2169876098633
502.360992431641	83.111442565918
503.767028808594	82.911735534668
505.172576904297	83.0087585449219
506.577606201172	82.6902084350586
507.982147216797	82.5484771728516
509.386169433594	82.1523284912109
510.789703369141	82.0914993286133
512.192749023438	81.9087295532227
513.595275878906	81.6995086669922
514.997314453125	81.4553833007813
516.398803710938	81.3935470581055
517.799865722656	81.0983047485352
519.200378417969	81.0292053222656
520.600463867188	80.7738800048828
522	80.5912399291992
523.399047851563	80.3796997070313
524.797607421875	80.1065673828125
526.195678710938	79.9184875488281
527.59326171875	79.8264541625977
528.990295410156	79.5158386230469
530.386901855469	79.0960083007813
531.782958984375	79.310905456543
533.178588867188	78.9479675292969
534.573669433594	78.763069152832
535.968322753906	78.5824813842773
537.362426757813	78.5422592163086
538.756042480469	78.3924331665039
540.149230957031	78.0423355102539
541.541870117188	77.9541702270508
542.934020996094	77.7008666992188
544.32568359375	77.8203735351563
545.716918945313	77.6684341430664
547.107604980469	77.2491760253906
548.497802734375	77.2146224975586
549.887573242188	77.2003479003906
551.276794433594	76.9772262573242
552.66552734375	76.9215316772461
554.053833007813	76.8834228515625
555.441650390625	76.7441024780273
556.828918457031	76.5778427124023
558.215759277344	76.5588912963867
559.602111816406	76.5546340942383
560.987976074219	76.501220703125
562.373352050781	76.349365234375
563.758239746094	76.2405014038086
565.142639160156	76.18603515625
566.526611328125	76.1847686767578
567.910034179688	76.1108856201172
569.293029785156	76.1021499633789
570.675537109375	76.0148162841797
572.057556152344	76.0269241333008
573.439086914063	75.8995895385742
574.820129394531	75.9315795898438
576.200744628906	75.9273681640625
577.580871582031	75.8792724609375
578.96044921875	75.9007186889648
580.339660644531	75.8422698974609
581.718322753906	75.9644393920898
583.096557617188	75.7720260620117
584.474243164063	75.9271469116211
585.851501464844	75.7230606079102
587.228332519531	75.7288208007813
588.604614257813	75.7190093994141
589.98046875	75.6374282836914
591.355834960938	75.756217956543
592.730712890625	75.6729431152344
594.105163574219	75.7509460449219
595.479125976563	75.6652297973633
596.852600097656	75.5029754638672
598.225646972656	75.6300659179688
599.598205566406	75.5282745361328
600.970275878906	75.5020904541016
602.341857910156	75.318244934082
603.713012695313	75.4055633544922
605.083679199219	75.2661895751953
606.453918457031	75.2431869506836
607.823608398438	75.1990432739258
609.192932128906	75.1693572998047
610.561706542969	74.8684310913086
611.930053710938	75.0102615356445
613.297912597656	74.7109603881836
614.665344238281	74.6681213378906
616.032287597656	74.5201721191406
617.398803710938	74.4333724975586
618.764831542969	74.2801132202148
620.13037109375	74.2408447265625
621.495483398438	74.0909118652344
622.860107421875	73.8382415771484
624.224304199219	73.839973449707
625.588012695313	73.6430969238281
626.951232910156	73.5653533935547
628.314025878906	73.3213043212891
629.676391601563	73.4583435058594
631.038269042969	73.1784439086914
632.399658203125	72.9731216430664
633.760620117188	72.8999633789063
635.12109375	72.7724685668945
636.481140136719	72.588005065918
637.840759277344	72.4532852172852
639.199890136719	72.4516525268555
640.558532714844	72.1763076782227
641.916748046875	72.082389831543
643.274536132813	72.1324615478516
644.6318359375	71.9052047729492
645.988647460938	71.8774032592773
647.345031738281	71.70166015625
648.700988769531	71.7518081665039
650.056457519531	71.5124206542969
651.411499023438	71.3920516967773
652.76611328125	71.306999206543
654.120239257813	71.0230407714844
655.473876953125	71.0756072998047
656.827087402344	71.0754241943359
658.179870605469	70.858154296875
659.5322265625	70.7676849365234
660.884094238281	70.7457122802734
662.235473632813	70.7277755737305
663.586486816406	70.5867691040039
664.93701171875	70.481071472168
666.287048339844	70.5590744018555
667.636657714844	70.4981002807617
668.98583984375	70.3631362915039
670.334594726563	70.4074554443359
671.682861328125	70.3990631103516
673.030700683594	70.1938400268555
674.378051757813	70.3785018920898
675.725036621094	70.0959320068359
677.071533203125	70.2119979858398
678.417541503906	70.1876068115234
679.76318359375	70.2483139038086
681.108337402344	70.0005493164063
682.453002929688	70.1643676757813
683.797302246094	70.2310638427734
685.14111328125	70.1433563232422
686.484497070313	70.1725234985352
687.827453613281	70.2886810302734
689.169921875	70.2259292602539
690.512023925781	70.1946258544922
691.853637695313	70.3211517333984
693.194763183594	70.1629028320313
694.535522460938	70.0784149169922
695.875793457031	70.3148880004883
697.215637207031	70.3290405273438
698.555053710938	70.1906204223633
699.89404296875	70.370231628418
701.232543945313	70.4072265625
702.570617675781	70.3799057006836
703.908325195313	70.2088470458984
705.245483398438	70.4126129150391
706.582275390625	70.2404403686523
707.918640136719	70.3596267700195
709.254516601563	70.3783416748047
710.589965820313	70.2106628417969
711.924987792969	70.3426895141602
713.259582519531	70.2531433105469
714.59375	70.2713317871094
715.927490234375	70.2629699707031
717.2607421875	70.4356079101563
718.593627929688	70.1965255737305
719.926025390625	70.2639617919922
721.257995605469	70.1630706787109
722.589538574219	70.2643966674805
723.920654296875	70.1078796386719
725.251342773438	70.3247604370117
726.581604003906	69.992919921875
727.911437988281	70.0975646972656
729.240783691406	69.9922103881836
730.569763183594	70.0127334594727
731.898254394531	70.0122299194336
733.226379394531	69.976188659668
734.554016113281	69.8045959472656
735.881225585938	69.763053894043
737.208068847656	69.8781127929688
738.534423828125	69.8004608154297
739.8603515625	69.7002868652344
741.185852050781	69.5431747436523
742.510925292969	69.5179748535156
743.835571289063	69.4935760498047
745.159790039063	69.3403701782227
746.483581542969	69.3292007446289
747.806945800781	69.2289962768555
749.1298828125	69.0965118408203
750.452453613281	69.0204391479492
751.774536132813	69.029411315918
753.09619140625	68.7741394042969
754.417419433594	68.7732315063477
755.738220214844	68.62158203125
757.05859375	68.5886154174805
758.378540039063	68.5310287475586
759.698059082031	68.4704055786133
761.017211914063	68.3240203857422
762.335876464844	68.3123474121094
763.654113769531	68.0325088500977
764.971984863281	68.0417022705078
766.289367675781	67.9133911132813
767.606384277344	67.8595962524414
768.922973632813	67.77392578125
770.239074707031	67.7293395996094
771.554809570313	67.5381164550781
772.8701171875	67.5298690795898
774.184997558594	67.3446197509766
775.499450683594	67.2781677246094
776.8134765625	67.2237701416016
778.127136230469	67.175895690918
779.440307617188	67.0125274658203
780.753112792969	67.0322723388672
782.0654296875	66.7654724121094
783.377380371094	66.7343063354492
784.688903808594	66.5544357299805
786	66.6055755615234
787.310668945313	66.426139831543
788.620971679688	66.3003768920898
789.930786132813	66.3513793945313
791.240234375	66.1813735961914
792.549255371094	66.0278244018555
793.857788085938	65.9893798828125
795.166015625	65.7971267700195
796.473754882813	65.7938461303711
797.781066894531	65.6560363769531
799.088012695313	65.6987838745117
800.39453125	65.5909805297852
801.700622558594	65.3960037231445
803.006286621094	65.3716430664063
804.311584472656	65.3016891479492
805.616394042969	65.1686172485352
806.920837402344	65.0309906005859
808.224853515625	65.0200653076172
809.528503417969	64.8391799926758
810.831665039063	64.8282928466797
812.134460449219	64.8431701660156
813.436828613281	64.7235946655273
814.73876953125	64.5851516723633
816.040344238281	64.5152206420898
817.341430664063	64.41650390625
818.642150878906	64.3859024047852
819.942504882813	64.3148956298828
821.242370605469	64.052604675293
822.541870117188	64.0087127685547
823.840942382813	63.9259452819824
825.139587402344	63.8452911376953
826.437866210938	63.745964050293
827.735656738281	63.6602210998535
829.033081054688	63.5876426696777
830.330139160156	63.6350250244141
831.626770019531	63.2884941101074
832.922973632813	63.1866264343262
834.21875	63.1915435791016
835.514099121094	63.057300567627
836.80908203125	62.9217529296875
838.103637695313	62.7820320129395
839.397827148438	62.8642387390137
840.691589355469	62.6994018554688
841.984924316406	62.6205635070801
843.27783203125	62.4875946044922
844.570373535156	62.3167343139648
845.862487792969	62.2770347595215
847.154235839844	62.0949745178223
848.445556640625	61.9222755432129
849.736450195313	61.811164855957
851.026916503906	61.5809555053711
852.317016601563	61.4927635192871
853.606689453125	61.3826751708984
854.89599609375	61.1916122436523
856.184875488281	61.0390663146973
857.473327636719	60.8450050354004
858.761413574219	60.6978607177734
860.049072265625	60.6471405029297
861.336303710938	60.5501518249512
862.623168945313	60.451847076416
863.909606933594	60.2331314086914
865.195678710938	60.0935096740723
866.481323242188	59.9245758056641
867.766540527344	59.7341423034668
869.051391601563	59.6485176086426
870.335815429688	59.5244255065918
871.619873046875	59.2696533203125
872.903503417969	59.0861701965332
874.186706542969	59.0602607727051
875.469543457031	58.7802276611328
876.752014160156	58.5659446716309
878.033996582031	58.5488700866699
879.315612792969	58.4077758789063
880.596862792969	58.1131782531738
881.877685546875	57.8768882751465
883.158081054688	57.5589065551758
884.438110351563	57.4108734130859
885.7177734375	56.9936828613281
886.996948242188	56.8643569946289
888.275817871094	56.5927696228027
889.55419921875	56.3669128417969
890.832275390625	56.1054611206055
892.10986328125	55.7807922363281
893.387084960938	55.8045234680176
894.663940429688	55.5155143737793
895.940368652344	55.1779708862305
897.216369628906	54.968822479248
898.492004394531	54.8911170959473
899.767272949219	54.501636505127
901.042114257813	54.4009208679199
902.316528320313	54.0764427185059
903.590576171875	53.9531059265137
904.8642578125	53.6835174560547
906.137512207031	53.4190940856934
907.410339355469	53.3028602600098
908.682800292969	53.0687522888184
909.954833984375	52.9314117431641
911.226501464844	52.6162261962891
912.497802734375	52.4775886535645
913.768676757813	52.2687110900879
915.039123535156	52.1969528198242
916.309204101563	51.7856826782227
917.578918457031	51.6914939880371
918.848205566406	51.5350494384766
920.117126464844	51.2580833435059
921.385620117188	51.1475677490234
922.653747558594	51.1056213378906
923.921447753906	50.8239555358887
925.188781738281	50.7201538085938
926.455688476563	50.4710845947266
927.722229003906	50.4034996032715
928.988342285156	50.3033676147461
930.254089355469	50.034538269043
931.519470214844	49.9102592468262
932.784423828125	49.8667221069336
934.049011230469	49.6558380126953
935.313171386719	49.639575958252
936.576965332031	49.5420074462891
937.84033203125	49.3867683410645
939.103332519531	49.2275428771973
940.365966796875	49.106803894043
941.628173828125	48.9677925109863
942.890014648438	48.9337120056152
944.151428222656	48.8103446960449
945.412475585938	48.6188278198242
946.673095703125	48.6009750366211
947.933349609375	48.5909461975098
949.193237304688	48.3400726318359
950.452697753906	48.3651008605957
951.711791992188	48.3376007080078
952.970520019531	48.1225662231445
954.228820800781	48.09375
955.486755371094	48.1694831848145
956.744262695313	47.9872436523438
958.001403808594	47.9893188476563
959.258117675781	47.9202003479004
960.514526367188	47.7736053466797
961.770446777344	47.8054237365723
963.026062011719	47.8768653869629
964.28125	47.6187400817871
965.536010742188	47.712287902832
966.790466308594	47.6314506530762
968.044494628906	47.6003189086914
969.298095703125	47.4431571960449
970.551391601563	47.5731315612793
971.80419921875	47.306713104248
973.056701660156	47.4024429321289
974.308776855469	47.2101097106934
975.560485839844	47.2304649353027
976.811767578125	47.1961860656738
978.062683105469	47.1398582458496
979.313232421875	47.0734329223633
980.563415527344	47.0605278015137
981.813171386719	47.0242195129395
983.0625	46.9884910583496
984.3115234375	46.934886932373
985.560119628906	46.8519668579102
986.808349609375	46.8732109069824
988.05615234375	46.8270645141602
989.303588867188	46.7005767822266
990.550659179688	46.7431945800781
991.797302246094	46.5559959411621
993.043579101563	46.7974281311035
994.289489746094	46.6028327941895
995.535034179688	46.5935173034668
996.780151367188	46.4773902893066
998.02490234375	46.2906265258789
999.269226074219	46.4295082092285
1000.51318359375	46.3718795776367
1001.75677490234	46.1901054382324
1003	46.2505722045898
1004.24279785156	46.078914642334
1005.48522949219	46.043041229248
1006.72729492188	46.0351829528809
1007.96893310547	46.0063896179199
1009.21026611328	45.8543930053711
1010.45111083984	45.8663787841797
1011.69165039063	45.8183898925781
1012.93176269531	45.7951698303223
1014.17150878906	45.7077789306641
1015.41088867188	45.6499176025391
1016.64984130859	45.6520767211914
1017.88842773438	45.6496696472168
1019.12664794922	45.5817565917969
1020.36450195313	45.5416641235352
1021.60192871094	45.4642448425293
1022.83898925781	45.5329399108887
1024.07568359375	45.3930816650391
1025.31201171875	45.403133392334
1026.5478515625	45.3613929748535
1027.78344726563	45.4015731811523
1029.0185546875	45.1766090393066
1030.25329589844	45.2844314575195
1031.48767089844	45.0469131469727
1032.7216796875	45.2974548339844
1033.95532226563	45.2481651306152
1035.18859863281	45.1838493347168
1036.42138671875	45.2433586120605
1037.65393066406	45.1270599365234
1038.88598632813	45.1054420471191
1040.11767578125	45.1907234191895
1041.34899902344	45.0535011291504
1042.57995605469	45.1936798095703
1043.810546875	45.2898750305176
1045.04077148438	45.1944007873535
1046.2705078125	45.2010765075684
1047.5	45.1888999938965
1048.72900390625	45.215991973877
1049.95764160156	45.1899299621582
1051.18591308594	45.2301940917969
1052.41381835938	45.071533203125
1053.64135742188	45.101146697998
1054.86853027344	45.2498970031738
1056.09521484375	45.1028900146484
1057.32165527344	45.0506057739258
1058.54760742188	45.0086250305176
1059.77331542969	45.0175476074219
1060.99853515625	44.9668273925781
1062.22338867188	44.9895057678223
1063.44787597656	44.8911552429199
1064.671875	44.8608627319336
1065.89562988281	44.9440002441406
1067.11901855469	44.8256721496582
1068.34191894531	44.8101005554199
1069.56457519531	44.8439102172852
1070.78674316406	44.7139854431152
1072.00854492188	44.8128318786621
1073.22998046875	44.6099052429199
1074.45104980469	44.6590309143066
1075.67175292969	44.5891952514648
1076.89208984375	44.6114540100098
1078.11193847656	44.5313491821289
1079.33154296875	44.4634666442871
1080.55065917969	44.4159774780273
1081.76940917969	44.4232368469238
1082.98791503906	44.3073234558105
1084.20593261719	44.31689453125
1085.42358398438	44.2770843505859
1086.64086914063	44.2561721801758
1087.85766601563	44.2514762878418
1089.07421875	44.198169708252
1090.29040527344	44.0897483825684
1091.50610351563	44.1150360107422
1092.72155761719	44.0737762451172
1093.9365234375	44.1147346496582
1095.15112304688	44.1045875549316
1096.36535644531	44.122688293457
1097.57922363281	44.0400848388672
1098.79272460938	44.1860237121582
1100.005859375	44.0507888793945
1101.21862792969	44.1651039123535
1102.43090820313	44.0972366333008
1103.64294433594	44.0648612976074
1104.8544921875	44.1374435424805
1106.06579589844	44.1020469665527
1107.27661132813	44.059024810791
1108.48706054688	44.0581932067871
1109.69714355469	44.1092834472656
1110.90686035156	44.0195426940918
1112.1162109375	43.9223747253418
1113.3251953125	44.0084266662598
1114.53369140625	44.0357208251953
1115.74194335938	43.9548034667969
1116.94982910156	44.0281219482422
1118.1572265625	43.9773902893066
1119.3642578125	44.036808013916
1120.57104492188	44.0376396179199
1121.77734375	44.0461311340332
1122.98327636719	44.0674209594727
1124.18884277344	44.0551223754883
1125.39404296875	44.0619354248047
1126.59875488281	44.0536727905273
1127.80322265625	44.1523666381836
1129.00732421875	44.2323532104492
1130.2109375	44.0589599609375
1131.41430664063	43.9814338684082
1132.6171875	44.045051574707
1133.81970214844	43.9797782897949
1135.02197265625	43.9681777954102
1136.22375488281	43.9678573608398
1137.42517089844	43.9501686096191
1138.62622070313	43.9689750671387
1139.82690429688	43.8307838439941
1141.02709960938	43.8866806030273
1142.22705078125	43.7972030639648
1143.42663574219	43.8798904418945
1144.62573242188	43.8028564453125
1145.82458496094	43.777229309082
1147.02294921875	43.8410453796387
1148.22094726563	43.8137321472168
1149.41857910156	43.8626708984375
1150.61584472656	43.8428421020508
1151.81274414063	43.8260803222656
1153.00927734375	43.6736259460449
1154.20544433594	43.8019485473633
1155.40124511719	43.7829360961914
1156.5966796875	43.7635459899902
1157.79162597656	43.8091621398926
1158.986328125	43.768009185791
1160.18054199219	43.826473236084
1161.37438964844	43.797004699707
1162.56799316406	43.6707992553711
1163.76110839844	43.6549339294434
1164.95385742188	43.7509384155273
1166.14624023438	43.7446556091309
1167.33825683594	43.699951171875
1168.52990722656	43.5900459289551
1169.72119140625	43.7132911682129
1170.91198730469	43.6703300476074
1172.1025390625	43.6664161682129
1173.29260253906	43.7688865661621
1174.482421875	43.630313873291
1175.67175292969	43.7865829467773
1176.86071777344	43.7712478637695
1178.04943847656	43.7433013916016
1179.23767089844	43.8816528320313
1180.42553710938	43.85986328125
1181.61303710938	43.8977928161621
1182.80017089844	43.8934478759766
1183.98681640625	43.9959106445313
1185.17321777344	43.8771362304688
1186.35925292969	44.0554466247559
1187.54479980469	44.0138359069824
1188.73010253906	43.9971237182617
1189.91491699219	43.9729614257813
1191.09936523438	43.998779296875
1192.28356933594	43.9943695068359
1193.46728515625	44.0472221374512
1194.65063476563	44.0646629333496
1195.83361816406	44.0375061035156
1197.01623535156	44.0534553527832
1198.19836425781	44.1379890441895
1199.38024902344	44.2491722106934
1200.56176757813	44.2370185852051
1201.74279785156	44.3197135925293
1202.92358398438	44.4302062988281
1204.10388183594	44.402400970459
1205.28393554688	44.3242073059082
1206.46350097656	44.5932464599609
1207.64270019531	44.5056991577148
1208.82153320313	44.5808639526367
1210	44.6217422485352
1211.17810058594	44.6285285949707
1212.35583496094	44.5814628601074
1213.53308105469	44.6310234069824
1214.71008300781	44.6564559936523
1215.88671875	44.5549812316895
1217.06286621094	44.6711311340332
1218.23864746094	44.6891326904297
1219.41418457031	44.5882606506348
1220.58923339844	44.6285362243652
1221.76391601563	44.6636581420898
1222.93823242188	44.5699005126953
1224.11218261719	44.5499992370605
1225.28576660156	44.7403602600098
1226.458984375	44.7320137023926
1227.6318359375	44.7647323608398
1228.80419921875	44.6482009887695
1229.97631835938	44.6970672607422
1231.14794921875	44.6532707214355
1232.31921386719	44.7397956848145
1233.490234375	44.6856651306152
1234.66076660156	44.6620559692383
1235.83093261719	44.6735954284668
1237.00073242188	44.730640411377
1238.17016601563	44.722053527832
1239.33923339844	44.707145690918
1240.5078125	44.782299041748
1241.67614746094	44.6556625366211
1242.84411621094	44.5351715087891
1244.01159667969	44.5379753112793
1245.1787109375	44.5578880310059
1246.34558105469	44.6417846679688
1247.51196289063	44.4033622741699
1248.67797851563	44.353588104248
1249.84362792969	44.4121704101563
1251.00891113281	44.3545303344727
1252.173828125	44.1654624938965
1253.33825683594	44.2171745300293
1254.50244140625	44.2289352416992
1255.66625976563	44.2801094055176
1256.82958984375	44.1844596862793
1257.99255371094	44.2152938842773
1259.1552734375	44.138111114502
1260.31750488281	44.1547470092773
1261.47937011719	44.101993560791
1262.64086914063	44.0902061462402
1263.80200195313	44.0207366943359
1264.96276855469	44.0687866210938
1266.123046875	44.1264762878418
1267.28308105469	43.9481620788574
1268.44262695313	43.942008972168
1269.60192871094	43.839485168457
1270.7607421875	43.8491401672363
1271.91918945313	43.7906799316406
1273.07727050781	43.7770690917969
1274.23498535156	43.5946922302246
1275.39233398438	43.5443305969238
1276.54931640625	43.5249671936035
1277.70581054688	43.5000343322754
1278.86206054688	43.4751129150391
1280.01794433594	43.4295959472656
1281.17333984375	43.2529602050781
1282.32836914063	43.3794174194336
1283.48303222656	43.395565032959
1284.63732910156	43.3772392272949
1285.79125976563	43.2200469970703
1286.94482421875	43.3909149169922
1288.09802246094	43.2724609375
1289.25073242188	43.2160453796387
1290.40319824219	43.3604049682617
1291.55517578125	43.1932029724121
1292.70690917969	43.2094573974609
1293.85815429688	43.1646308898926
1295.00903320313	43.207332611084
1296.15954589844	43.0925559997559
1297.30969238281	43.0884246826172
1298.45935058594	42.9651565551758
1299.60876464844	43.0302810668945
1300.7578125	42.9056739807129
1301.90637207031	42.9970664978027
1303.05456542969	42.9143104553223
1304.20239257813	42.851806640625
1305.34985351563	42.8340644836426
1306.49694824219	42.8292694091797
1307.64367675781	42.8489952087402
1308.7900390625	42.7247619628906
1309.93591308594	42.7315826416016
1311.08154296875	42.6820526123047
1312.22668457031	42.7245979309082
1313.37145996094	42.6691055297852
1314.51599121094	42.7288856506348
1315.66003417969	42.8495101928711
1316.80358886719	42.6749038696289
1317.94689941406	42.6377983093262
1319.08984375	42.6308212280273
1320.23229980469	42.7188949584961
1321.37451171875	42.6841468811035
1322.51623535156	42.7092895507813
1323.65759277344	42.601131439209
1324.79858398438	42.5787658691406
1325.93920898438	42.6060791015625
1327.07934570313	42.5522384643555
1328.21923828125	42.5271987915039
1329.35864257813	42.4356651306152
1330.49780273438	42.4671020507813
1331.63647460938	42.3981895446777
1332.77478027344	42.3656463623047
1333.91271972656	42.2934608459473
1335.05029296875	42.2464256286621
1336.18737792969	42.3110122680664
1337.32421875	42.0709037780762
1338.46057128906	42.1345481872559
1339.5966796875	42.109203338623
1340.73229980469	42.0892868041992
1341.86755371094	42.0610656738281
1343.00231933594	42.1116256713867
1344.13684082031	42.1376419067383
1345.27099609375	42.0858383178711
1346.40466308594	42.0593948364258
1347.53796386719	42.0693778991699
1348.6708984375	41.9308280944824
1349.80346679688	42.0707969665527
1350.93566894531	41.9421272277832
1352.06750488281	41.9986457824707
1353.19885253906	41.9742164611816
1354.32995605469	41.9687767028809
1355.46057128906	41.8127822875977
1356.5908203125	41.91259765625
1357.720703125	41.7967071533203
1358.85021972656	41.7816200256348
1359.97924804688	41.6717300415039
1361.10803222656	41.7373199462891
1362.236328125	41.5533485412598
1363.3642578125	41.5968589782715
1364.49182128906	41.5800666809082
1365.61901855469	41.5122604370117
1366.74584960938	41.4209823608398
1367.87231445313	41.4461250305176
1368.99829101563	41.371337890625
1370.12390136719	41.3664283752441
1371.24914550781	41.373363494873
1372.3740234375	41.4042091369629
1373.49853515625	41.3867225646973
1374.62255859375	41.2886619567871
1375.74633789063	41.3766326904297
1376.86962890625	41.4535827636719
1377.99255371094	41.439453125
1379.11511230469	41.4074668884277
1380.2373046875	41.3758697509766
1381.35900878906	41.3967590332031
1382.48034667969	41.3278694152832
1383.60144042969	41.3814353942871
1384.72204589844	41.2091445922852
1385.84228515625	41.2347412109375
1386.96203613281	41.3385276794434
1388.08154296875	41.1405448913574
1389.20056152344	41.2286148071289
1390.31921386719	41.1375846862793
1391.4375	40.993236541748
1392.55541992188	41.0780601501465
1393.6728515625	41.0033683776855
1394.7900390625	41.0446548461914
1395.90673828125	40.9829978942871
1397.02307128906	40.9832534790039
1398.13903808594	40.892993927002
1399.25463867188	40.9320106506348
1400.36975097656	40.9067916870117
1401.48449707031	40.863655090332
1402.59899902344	40.8768196105957
1403.712890625	40.8948745727539
1404.82653808594	40.9260025024414
1405.93981933594	41.0138549804688
1407.05261230469	40.9173927307129
1408.1650390625	40.9787788391113
1409.27709960938	40.9604835510254
1410.38879394531	40.9595413208008
1411.5	40.8599624633789
1412.61096191406	41.0177764892578
1413.72143554688	40.9365272521973
1414.83154296875	40.9177131652832
1415.94116210938	40.8464164733887
1417.05053710938	40.8894424438477
1418.15942382813	40.7668418884277
1419.26794433594	40.777702331543
1420.37609863281	40.7557945251465
1421.48388671875	40.7793846130371
1422.59118652344	40.6001434326172
1423.6982421875	40.6502914428711
1424.80480957031	40.5678749084473
1425.91088867188	40.5036125183105
1427.01672363281	40.5907440185547
1428.1220703125	40.5960502624512
1429.22717285156	40.5556488037109
1430.33166503906	40.4814376831055
1431.43591308594	40.5934867858887
1432.53979492188	40.5914268493652
1433.64318847656	40.5837135314941
1434.74621582031	40.6125717163086
1435.84887695313	40.5722312927246
1436.95104980469	40.5620079040527
1438.05297851563	40.5758628845215
1439.15441894531	40.5607757568359
1440.25549316406	40.5629234313965
1441.35620117188	40.5803489685059
1442.45642089844	40.5500373840332
1443.55627441406	40.4085540771484
1444.65576171875	40.4553718566895
1445.7548828125	40.5243492126465
1446.853515625	40.5042533874512
1447.95190429688	40.3507881164551
1449.0498046875	40.3555755615234
1450.14721679688	40.306697845459
1451.24438476563	40.3565673828125
1452.34106445313	40.1903190612793
1453.43737792969	40.1573066711426
1454.53332519531	40.1948776245117
1455.62890625	40.056812286377
1456.72399902344	40.1957740783691
1457.81872558594	40.1796760559082
1458.9130859375	40.174373626709
1460.00695800781	40.094539642334
1461.10046386719	40.08984375
1462.19360351563	40.1789474487305
1463.28637695313	40.0422134399414
1464.37878417969	40.1478652954102
1465.470703125	40.1467628479004
1466.56225585938	40.1368370056152
1467.65344238281	40.1732749938965
1468.744140625	40.1429595947266
1469.83447265625	40.1450538635254
1470.92443847656	40.1023788452148
1472.01403808594	39.9636192321777
1473.10314941406	40.0172271728516
1474.19189453125	39.902416229248
1475.2802734375	39.8216018676758
1476.3681640625	39.8636512756348
1477.45581054688	39.8526306152344
1478.54296875	39.6858673095703
1479.62963867188	39.7279663085938
1480.71606445313	39.8668785095215
1481.80200195313	39.721134185791
1482.88757324219	39.8878631591797
1483.97265625	39.7889518737793
1485.05737304688	39.8900260925293
1486.14172363281	39.8923072814941
1487.22570800781	39.923168182373
1488.30932617188	39.9861450195313
1489.39245605469	40.0743713378906
1490.47509765625	40.0060195922852
1491.55749511719	40.0462303161621
1492.63940429688	40.1038055419922
1493.72094726563	40.0731201171875
1494.80212402344	40.1713562011719
1495.8828125	40.1507568359375
1496.96313476563	40.0999870300293
1498.04309082031	40.164005279541
1499.12255859375	40.0477638244629
1500.20166015625	40.0256042480469
1501.28039550781	40.1208686828613
1502.35864257813	40.0788154602051
1503.4365234375	40.0314292907715
1504.51403808594	40.0839424133301
1505.59118652344	40.0916557312012
1506.66784667969	40.1623916625977
1507.744140625	40.116626739502
1508.81994628906	40.1265754699707
1509.89538574219	40.2369079589844
1510.97045898438	40.3144912719727
1512.04516601563	40.434009552002
1513.11938476563	40.3847732543945
1514.19323730469	40.4569282531738
1515.26672363281	40.6968040466309
1516.33972167969	40.6816482543945
1517.41235351563	40.7236595153809
1518.48449707031	40.8681945800781
1519.55639648438	40.940559387207
1520.62768554688	40.968635559082
1521.69873046875	41.1087760925293
1522.76928710938	41.0359535217285
1523.83947753906	41.1242980957031
1524.90930175781	41.2616081237793
1525.97863769531	41.3098411560059
1527.04760742188	41.2138824462891
1528.11608886719	41.3479461669922
1529.18420410156	41.2519989013672
1530.251953125	41.3009223937988
1531.31921386719	41.4250068664551
1532.38610839844	41.4815406799316
1533.45263671875	41.5629005432129
1534.51867675781	41.5867767333984
1535.58435058594	41.8090667724609
1536.64965820313	41.8346138000488
1537.71447753906	42.0128021240234
1538.77893066406	42.2041549682617
1539.84301757813	42.1929130554199
1540.90661621094	42.4310607910156
1541.9697265625	42.5825271606445
1543.03259277344	42.5987968444824
1544.09497070313	42.7628974914551
1545.15686035156	42.949520111084
1546.21850585938	43.0561294555664
1547.27966308594	43.2490615844727
1548.34033203125	43.3605728149414
1549.40063476563	43.5757369995117
1550.46057128906	43.684383392334
1551.52001953125	43.799861907959
1552.5791015625	43.953197479248
1553.63781738281	44.0393447875977
1554.69604492188	44.0666198730469
1555.75378417969	44.1130523681641
1556.81127929688	44.190357208252
1557.86828613281	44.3194808959961
1558.9248046875	44.3353538513184
1559.98095703125	44.6361083984375
1561.03674316406	44.657642364502
1562.09204101563	44.7923965454102
1563.14697265625	44.8136177062988
1564.20153808594	45.007080078125
1565.25561523438	45.3410148620605
1566.30932617188	45.558219909668
1567.36254882813	45.7503890991211
1568.41540527344	45.9450531005859
1569.4677734375	46.1771049499512
1570.51977539063	46.4368095397949
1571.57141113281	46.6331405639648
1572.62255859375	46.8024215698242
1573.67333984375	47.0660362243652
1574.7236328125	47.3938751220703
1575.77355957031	47.4693565368652
1576.82299804688	47.8257942199707
1577.8720703125	47.9863624572754
1578.92077636719	48.0708389282227
1579.96899414063	48.3027038574219
1581.01684570313	48.6224555969238
1582.06420898438	48.6603698730469
1583.11120605469	48.9685554504395
1584.15771484375	48.9885711669922
1585.20385742188	49.3403778076172
1586.24951171875	49.648323059082
1587.29479980469	49.739200592041
1588.33972167969	50.0952224731445
1589.38415527344	50.1732444763184
1590.42810058594	50.3969268798828
1591.47180175781	50.7769775390625
1592.51489257813	51.1343574523926
1593.55773925781	51.4995079040527
1594.59997558594	51.8166961669922
1595.64196777344	52.232292175293
1596.68334960938	52.5459938049316
1597.72448730469	52.8026695251465
1598.76513671875	53.2867698669434
1599.80529785156	53.6502838134766
1600.84509277344	54.1173133850098
1601.88452148438	54.4337959289551
1602.92346191406	54.7090721130371
1603.9619140625	55.0316581726074
1605	55.450813293457
1606.03771972656	55.6967849731445
1607.07495117188	56.0861396789551
1608.11169433594	56.3544807434082
1609.14807128906	56.8209533691406
1610.18408203125	56.8597869873047
1611.21960449219	57.2137680053711
1612.25463867188	57.4180755615234
1613.28930664063	57.818431854248
1614.32360839844	57.8257942199707
1615.357421875	58.3828163146973
1616.39074707031	58.474479675293
1617.42370605469	58.8406219482422
1618.45629882813	59.1930541992188
1619.48840332031	59.3428039550781
1620.52001953125	59.5305252075195
1621.55126953125	59.8134460449219
1622.58215332031	60.2208633422852
1623.61254882813	60.3718452453613
1624.64245605469	60.6598320007324
1625.67199707031	60.9017677307129
1626.70104980469	61.0256080627441
1627.72973632813	61.3117523193359
1628.75793457031	61.5683708190918
1629.78576660156	61.8259201049805
1630.81311035156	62.0169792175293
1631.84008789063	62.1055755615234
1632.86657714844	62.311954498291
1633.89270019531	62.3455467224121
1634.91833496094	62.4171371459961
1635.94348144531	62.5538597106934
1636.96826171875	62.5681800842285
1637.99255371094	62.4755592346191
1639.01647949219	62.6084136962891
1640.03991699219	62.3770446777344
1641.06298828125	62.3418464660645
1642.08557128906	62.1708908081055
1643.10778808594	62.1176681518555
1644.12951660156	61.9059219360352
1645.15075683594	61.585376739502
1646.17163085938	61.5079498291016
1647.19213867188	61.2694702148438
1648.21203613281	60.7559585571289
1649.23156738281	60.8962364196777
1650.25073242188	60.4475250244141
1651.26940917969	60.2240905761719
1652.28759765625	59.8117828369141
1653.30541992188	59.7208251953125
1654.32275390625	59.5215110778809
1655.33972167969	59.0907783508301
1656.35620117188	58.5898551940918
1657.37231445313	58.4545783996582
1658.38793945313	58.142578125
1659.40307617188	57.9403610229492
1660.41772460938	57.6031799316406
1661.43212890625	57.3024482727051
1662.44592285156	57.0158081054688
1663.45935058594	56.9435424804688
1664.47229003906	56.4739456176758
1665.48486328125	56.3027305603027
1666.49694824219	55.8842811584473
1667.50854492188	55.6514434814453
1668.51977539063	55.3481025695801
1669.53051757813	54.8929901123047
1670.54089355469	54.5796051025391
1671.55078125	54.1988830566406
1672.56018066406	53.7880821228027
1673.56909179688	53.4630737304688
1674.57763671875	52.9363861083984
1675.58581542969	52.4665679931641
1676.59350585938	51.9716606140137
1677.60070800781	51.6537742614746
1678.607421875	51.0848693847656
1679.61376953125	50.4996032714844
1680.61962890625	50.1089668273926
1681.62512207031	49.7106170654297
1682.63012695313	49.1467208862305
1683.63464355469	48.6702079772949
1684.638671875	48.2263603210449
1685.64233398438	47.7443237304688
1686.64562988281	47.3851089477539
1687.64831542969	47.0095901489258
1688.65063476563	46.494686126709
1689.65246582031	45.9861030578613
1690.65393066406	45.5764999389648
1691.65490722656	45.3001136779785
1692.65539550781	44.8177490234375
1693.65551757813	44.4111137390137
1694.65502929688	44.0339889526367
1695.654296875	43.5714950561523
1696.65295410156	43.4429054260254
1697.65124511719	42.9432144165039
1698.64904785156	42.6601295471191
1699.646484375	42.3482208251953
1700.64331054688	41.9709739685059
1701.63977050781	41.5472145080566
1702.63586425781	41.1772270202637
1703.63134765625	40.8955001831055
1704.62646484375	40.4293632507324
1705.62121582031	39.9757385253906
1706.61535644531	39.6876068115234
1707.60913085938	39.3784065246582
1708.60241699219	38.9998397827148
1709.59521484375	38.6712379455566
1710.58764648438	38.1682090759277
1711.57958984375	37.8421630859375
1712.57104492188	37.5634613037109
1713.56213378906	37.1026077270508
1714.552734375	36.7890586853027
1715.54284667969	36.4547882080078
1716.53247070313	36.1255187988281
1717.52160644531	35.7007675170898
1718.51037597656	35.3925895690918
1719.49865722656	34.9040374755859
1720.48657226563	34.8262786865234
1721.47387695313	34.4270248413086
1722.46081542969	33.9943923950195
1723.447265625	33.7924766540527
1724.43334960938	33.5166358947754
1725.41882324219	33.2689437866211
1726.40393066406	32.9887390136719
1727.38854980469	32.7370986938477
1728.37268066406	32.4021415710449
1729.3564453125	32.2625732421875
1730.33972167969	31.9992332458496
1731.32250976563	31.7700710296631
1732.30480957031	31.5009117126465
1733.28674316406	31.3399410247803
1734.26806640625	31.2094993591309
1735.2490234375	31.0066204071045
1736.2294921875	30.7895812988281
1737.20959472656	30.6736259460449
1738.18908691406	30.4876670837402
1739.16821289063	30.3332939147949
1740.14685058594	30.0962390899658
1741.125	29.8982162475586
1742.10266113281	29.7309646606445
1743.07995605469	29.5657215118408
1744.05676269531	29.4362525939941
1745.03308105469	29.2605018615723
1746.00891113281	29.0572853088379
1746.98425292969	28.9066734313965
1747.95910644531	28.6891803741455
1748.93359375	28.4155502319336
1749.90759277344	28.2648811340332
1750.88110351563	28.03857421875
1751.85412597656	27.8678226470947
1752.82678222656	27.7225322723389
1753.798828125	27.4248676300049
1754.7705078125	27.3216037750244
1755.74169921875	27.1696434020996
1756.71240234375	26.8834838867188
1757.6826171875	26.7810688018799
1758.65246582031	26.6009883880615
1759.62170410156	26.4639205932617
1760.59057617188	26.2089500427246
1761.55895996094	26.1377258300781
1762.52673339844	25.9223346710205
1763.49426269531	25.7512226104736
1764.46118164063	25.7011051177979
1765.42761230469	25.571964263916
1766.39367675781	25.5622444152832
1767.35913085938	25.3852558135986
1768.32421875	25.266170501709
1769.28881835938	25.2071399688721
1770.2529296875	25.0633392333984
1771.21655273438	24.9823112487793
1772.17980957031	24.961389541626
1773.14245605469	24.8504409790039
1774.10461425781	24.8025379180908
1775.06640625	24.75022315979
1776.02770996094	24.6138572692871
1776.98852539063	24.5458030700684
1777.94873046875	24.498628616333
1778.90856933594	24.4162940979004
1779.86804199219	24.2711391448975
1780.82690429688	24.1378364562988
1781.78527832031	23.9253234863281
1782.7431640625	23.8281078338623
1783.70068359375	23.7140922546387
1784.65771484375	23.6469669342041
1785.61413574219	23.5433349609375
1786.57019042969	23.3364849090576
1787.52575683594	23.3612957000732
1788.48083496094	23.1274452209473
1789.43530273438	23.0491924285889
1790.38940429688	22.9457054138184
1791.34301757813	22.8029117584229
1792.29626464844	22.6848297119141
1793.24890136719	22.5860195159912
1794.20104980469	22.4486999511719
1795.15270996094	22.4094791412354
1796.10400390625	22.283821105957
1797.0546875	22.2264595031738
1798.0048828125	22.1978931427002
1798.95471191406	22.0228614807129
1799.90393066406	22.0367527008057
1800.85278320313	21.9163303375244
1801.80102539063	21.9064159393311
1802.74890136719	21.8010711669922
1803.6962890625	21.7930316925049
1804.64306640625	21.7573852539063
1805.58947753906	21.758825302124
1806.53540039063	21.759859085083
1807.48071289063	21.6644840240479
1808.42565917969	21.6503124237061
1809.3701171875	21.5476837158203
1810.31396484375	21.5353832244873
1811.25744628906	21.5414562225342
1812.20043945313	21.4009132385254
1813.14294433594	21.4371852874756
1814.08483886719	21.3768749237061
1815.0263671875	21.3374767303467
1815.96740722656	21.2519512176514
1816.90783691406	21.2046737670898
1817.84790039063	21.1759986877441
1818.78747558594	21.0427436828613
1819.72644042969	21.0561618804932
1820.6650390625	20.9674949645996
1821.60314941406	20.8878993988037
1822.54064941406	20.8222522735596
1823.47778320313	20.7171421051025
1824.41430664063	20.7135486602783
1825.35034179688	20.5784492492676
1826.28601074219	20.5376987457275
1827.22106933594	20.5272808074951
1828.15563964844	20.3387413024902
1829.08984375	20.3276309967041
1830.0234375	20.2118015289307
1830.95654296875	20.1596546173096
1831.88916015625	20.1246948242188
1832.8212890625	20.0805778503418
1833.7529296875	20.0643005371094
1834.68408203125	20.0424900054932
1835.61474609375	19.9872665405273
1836.54479980469	19.933292388916
1837.47448730469	19.8816299438477
1838.40356445313	19.964973449707
1839.33227539063	19.9716777801514
1840.26037597656	19.9067897796631
1841.18811035156	19.9318199157715
1842.115234375	19.8997287750244
1843.04187011719	19.9092178344727
1843.96801757813	19.8963146209717
1844.89367675781	19.9120063781738
1845.81872558594	19.8935565948486
1846.74340820313	19.8714714050293
1847.66760253906	19.8224620819092
1848.59118652344	19.8020629882813
1849.51428222656	19.8226928710938
1850.43701171875	19.7172050476074
1851.35913085938	19.7215824127197
1852.28076171875	19.6641445159912
1853.20190429688	19.6406955718994
1854.12243652344	19.5731525421143
1855.04260253906	19.5152053833008
1855.96215820313	19.5461120605469
1856.88122558594	19.4137916564941
1857.79992675781	19.3589725494385
1858.71801757813	19.2736930847168
1859.63549804688	19.245397567749
1860.55261230469	19.2527046203613
1861.46923828125	19.1048889160156
1862.38525390625	19.0818996429443
1863.30078125	19.0307807922363
1864.2158203125	19.0260238647461
1865.13037109375	18.9963455200195
1866.04443359375	18.9481792449951
1866.95788574219	18.9309387207031
1867.87084960938	18.9736824035645
1868.78332519531	18.9224681854248
1869.6953125	18.9723434448242
1870.60681152344	18.9241237640381
1871.51782226563	18.9488487243652
1872.42822265625	18.9910449981689
1873.33813476563	19.0856113433838
1874.24755859375	18.9979476928711
1875.15649414063	19.0216770172119
1876.06481933594	19.0607318878174
1876.97277832031	19.0601291656494
1877.88012695313	19.0185394287109
1878.78698730469	18.9974365234375
1879.69323730469	18.982795715332
1880.59912109375	18.9780864715576
1881.50439453125	18.9373073577881
1882.4091796875	18.8740272521973
1883.3134765625	18.816556930542
1884.21716308594	18.7821884155273
1885.12048339844	18.7088737487793
1886.02319335938	18.6366024017334
1886.92541503906	18.6276969909668
1887.82702636719	18.6181354522705
1888.72814941406	18.5241241455078
1889.62878417969	18.5171413421631
1890.52893066406	18.5053882598877
1891.42858886719	18.4411792755127
1892.32763671875	18.4127082824707
1893.22619628906	18.3759880065918
1894.12426757813	18.3166809082031
1895.02172851563	18.2705764770508
1895.91870117188	18.2552795410156
1896.81518554688	18.2593059539795
1897.71118164063	18.2179317474365
1898.60656738281	18.1622009277344
1899.50146484375	18.2688121795654
1900.39587402344	18.1254444122314
1901.28967285156	18.1172714233398
1902.18298339844	18.051664352417
1903.07580566406	18.0926628112793
1903.96801757813	18.0988578796387
1904.85986328125	18.0593223571777
1905.7509765625	18.1241264343262
1906.64172363281	18.1355762481689
1907.53186035156	18.1596851348877
1908.42150878906	18.2165279388428
1909.31066894531	18.1887702941895
1910.19921875	18.1935119628906
1911.08728027344	18.1491527557373
1911.97473144531	18.2630653381348
1912.86181640625	18.2564888000488
1913.74816894531	18.24489402771
1914.63415527344	18.2558002471924
1915.51953125	18.2179718017578
1916.40441894531	18.2301979064941
1917.28869628906	18.1993427276611
1918.17260742188	18.2133331298828
1919.05578613281	18.1839904785156
1919.93859863281	18.1500377655029
1920.82080078125	18.077953338623
1921.70239257813	18.0106430053711
1922.58349609375	18.0241756439209
1923.46411132813	17.9991302490234
1924.34423828125	17.9109058380127
1925.22375488281	17.8774795532227
1926.10278320313	17.8539123535156
1926.98120117188	17.7585411071777
1927.85913085938	17.7454700469971
1928.73645019531	17.6381454467773
1929.61328125	17.6768932342529
1930.48962402344	17.5804748535156
1931.36535644531	17.5713005065918
1932.24060058594	17.50514793396
1933.11535644531	17.5133361816406
1933.98950195313	17.5078830718994
1934.86303710938	17.4749069213867
1935.73608398438	17.5011692047119
1936.60864257813	17.4842624664307
1937.48059082031	17.5299415588379
1938.35205078125	17.5333251953125
1939.22302246094	17.4965705871582
1940.09338378906	17.528413772583
1940.96313476563	17.5759544372559
1941.83239746094	17.5698795318604
1942.701171875	17.5622577667236
1943.5693359375	17.5886535644531
1944.43701171875	17.6400489807129
1945.30407714844	17.6903800964355
1946.17065429688	17.6794815063477
1947.03662109375	17.7059726715088
1947.90209960938	17.713005065918
1948.76696777344	17.7180595397949
1949.63134765625	17.7135982513428
1950.4951171875	17.7964153289795
1951.3583984375	17.827657699585
1952.22106933594	17.7403354644775
1953.08325195313	17.7281227111816
1953.94482421875	17.7252235412598
1954.80590820313	17.64621925354
1955.66650390625	17.7529563903809
1956.5263671875	17.6006374359131
1957.38586425781	17.6252536773682
1958.24462890625	17.5790023803711
1959.10302734375	17.5796298980713
1959.96069335938	17.5162200927734
1960.81799316406	17.4852447509766
1961.67456054688	17.4600372314453
1962.53063964844	17.3809585571289
1963.38623046875	17.328987121582
1964.2412109375	17.3745403289795
1965.09558105469	17.3183078765869
1965.94946289063	17.2709503173828
1966.80285644531	17.1936912536621
1967.65563964844	17.1645565032959
1968.5078125	17.251859664917
1969.35949707031	17.2216186523438
1970.21057128906	17.1815376281738
1971.06103515625	17.2247257232666
1971.91101074219	17.214786529541
1972.76049804688	17.2624950408936
1973.60925292969	17.2516689300537
1974.45764160156	17.251802444458
1975.30529785156	17.3512573242188
1976.15246582031	17.3845558166504
1976.99914550781	17.4021968841553
1977.84521484375	17.4523315429688
1978.69067382813	17.5130310058594
1979.53552246094	17.5939464569092
1980.3798828125	17.5767307281494
1981.22375488281	17.565336227417
1982.06701660156	17.5898303985596
1982.90966796875	17.6800956726074
1983.75170898438	17.6516742706299
1984.59326171875	17.6910533905029
1985.43420410156	17.6084747314453
1986.27465820313	17.6368618011475
1987.11450195313	17.5771465301514
1987.95373535156	17.6026268005371
1988.79248046875	17.6171035766602
1989.63061523438	17.6363162994385
1990.46813964844	17.5324058532715
1991.30517578125	17.5376472473145
1992.1416015625	17.481164932251
1992.9775390625	17.4278049468994
1993.81274414063	17.3498401641846
1994.6474609375	17.3829975128174
1995.48168945313	17.2783432006836
1996.31518554688	17.2884922027588
1997.14819335938	17.2952575683594
1997.98071289063	17.241735458374
1998.8125	17.2028656005859
1999.64379882813	17.2263431549072
2000.47448730469	17.2190914154053
2001.3046875	17.2475700378418
2002.13427734375	17.1905574798584
2002.96325683594	17.2102298736572
2003.79162597656	17.1728591918945
2004.61950683594	17.3270702362061
2005.44677734375	17.3073978424072
2006.2734375	17.3582019805908
2007.09948730469	17.4142532348633
2007.92504882813	17.4544696807861
2008.75	17.548038482666
2009.57434082031	17.5638256072998
2010.39819335938	17.5955200195313
2011.22131347656	17.5838642120361
2012.0439453125	17.634449005127
2012.86608886719	17.6430263519287
2013.6875	17.6859474182129
2014.50842285156	17.6317825317383
2015.32873535156	17.7190971374512
2016.1484375	17.6785659790039
2016.96752929688	17.7231693267822
2017.7861328125	17.7265682220459
2018.60412597656	17.7835235595703
2019.42150878906	17.7336273193359
2020.23828125	17.7630405426025
2021.05444335938	17.7685279846191
2021.8701171875	17.7158317565918
2022.68518066406	17.6660690307617
2023.49963378906	17.7078437805176
2024.3134765625	17.6475353240967
2025.12683105469	17.7051067352295
2025.939453125	17.6527633666992
2026.75158691406	17.5955848693848
2027.56311035156	17.6074523925781
2028.3740234375	17.5593700408936
2029.18432617188	17.5458221435547
2029.994140625	17.5810508728027
2030.80322265625	17.479076385498
2031.61181640625	17.416446685791
2032.41979980469	17.4200344085693
2033.22717285156	17.3646831512451
2034.03393554688	17.3453159332275
2034.84008789063	17.3472766876221
2035.64575195313	17.3095226287842
2036.45080566406	17.3112525939941
2037.25512695313	17.1815586090088
2038.05895996094	17.1834735870361
2038.86218261719	17.1663074493408
2039.66479492188	17.2659816741943
2040.466796875	17.1393070220947
2041.26831054688	17.1699886322021
2042.06909179688	17.1799716949463
2042.86938476563	17.2093143463135
2043.6689453125	17.1531867980957
2044.46801757813	17.2867374420166
2045.26647949219	17.2063865661621
2046.06433105469	17.1905727386475
2046.86145019531	17.1885967254639
2047.65808105469	17.3110599517822
2048.4541015625	17.2894973754883
2049.24951171875	17.3374614715576
2050.04443359375	17.3117389678955
2050.83862304688	17.3359355926514
2051.63232421875	17.4105758666992
2052.42529296875	17.4757881164551
2053.2177734375	17.3653678894043
2054.00952148438	17.4081535339355
2054.80078125	17.4618606567383
2055.59130859375	17.4989261627197
2056.38134765625	17.5244235992432
2057.17065429688	17.522346496582
2057.95947265625	17.4938297271729
2058.74755859375	17.499174118042
2059.53515625	17.4344139099121
2060.32202148438	17.457160949707
2061.1083984375	17.4181289672852
2061.89428710938	17.3028392791748
2062.67919921875	17.259298324585
2063.4638671875	17.2466697692871
2064.24780273438	17.280330657959
2065.03100585938	17.3156471252441
2065.81372070313	17.0741424560547
2066.595703125	17.1518020629883
2067.37719726563	17.1155796051025
2068.15795898438	16.9415645599365
2068.93823242188	16.8886775970459
2069.7177734375	16.8910446166992
2070.49682617188	16.8089351654053
2071.27514648438	16.7678508758545
2072.05297851563	16.7208995819092
2072.830078125	16.6741466522217
2073.60668945313	16.6304035186768
2074.38256835938	16.5732936859131
2075.15795898438	16.4892463684082
2075.9326171875	16.565185546875
2076.70654296875	16.4944133758545
2077.47998046875	16.4446697235107
2078.25268554688	16.3520202636719
2079.02490234375	16.3673286437988
2079.79663085938	16.4074993133545
2080.5673828125	16.351318359375
2081.337890625	16.3976154327393
2082.107421875	16.4362010955811
2082.87670898438	16.3661193847656
2083.64501953125	16.3709049224854
2084.41284179688	16.4299697875977
2085.18017578125	16.5013027191162
2085.94677734375	16.385290145874
2086.71264648438	16.5333461761475
2087.47802734375	16.4803199768066
2088.24267578125	16.4771614074707
2089.0068359375	16.5352306365967
2089.77026367188	16.554235458374
2090.53295898438	16.5138683319092
2091.29516601563	16.5262756347656
2092.056640625	16.4849300384521
2092.81762695313	16.4518070220947
2093.57788085938	16.3487930297852
2094.33764648438	16.3925647735596
2095.0966796875	16.3357524871826
2095.85498046875	16.3190670013428
2096.61279296875	16.2139549255371
2097.36987304688	16.0995464324951
2098.12646484375	16.0737590789795
2098.88232421875	16.0668869018555
2099.63745117188	16.0294704437256
2100.39208984375	15.8728933334351
2101.14624023438	15.7510271072388
2101.8994140625	15.7805271148682
2102.65209960938	15.6793956756592
2103.404296875	15.5656185150146
2104.15551757813	15.481650352478
2104.90649414063	15.5006494522095
2105.65649414063	15.3636388778687
2106.40600585938	15.3298635482788
2107.15502929688	15.297492980957
2107.90307617188	15.2467832565308
2108.65063476563	15.1717805862427
2109.39770507813	15.1109962463379
2110.14404296875	15.130615234375
2110.8896484375	15.0278625488281
2111.63452148438	15.0903453826904
2112.37890625	15.1926746368408
2113.12280273438	15.1024580001831
2113.86572265625	15.1314134597778
2114.60815429688	15.1570558547974
2115.35009765625	15.1695890426636
2116.09106445313	15.2902898788452
2116.83154296875	15.2293148040771
2117.57153320313	15.1666231155396
2118.31079101563	15.2157535552979
2119.04931640625	15.2240295410156
2119.787109375	15.1942768096924
2120.5244140625	15.1845998764038
2121.26098632813	15.0997400283813
2121.9970703125	15.0849952697754
2122.732421875	15.1052160263062
2123.46704101563	14.9984178543091
2124.20092773438	14.9737796783447
2124.93432617188	14.8908405303955
2125.6669921875	14.8810205459595
2126.39916992188	14.7967710494995
2127.13037109375	14.7131814956665
2127.86108398438	14.7205839157104
2128.59130859375	14.7140417098999
2129.32080078125	14.5731010437012
2130.04956054688	14.5058889389038
2130.77758789063	14.4590768814087
2131.50512695313	14.3763608932495
2132.23193359375	14.3029689788818
2132.9580078125	14.22230052948
2133.68334960938	14.1295175552368
2134.408203125	14.1555166244507
2135.13232421875	14.0327215194702
2135.85595703125	14.0184087753296
2136.57885742188	13.9449510574341
2137.30102539063	13.8460760116577
2138.0224609375	13.831431388855
2138.74340820313	13.7544279098511
2139.46337890625	13.7041969299316
2140.18310546875	13.6938333511353
2140.90185546875	13.6295042037964
2141.6201171875	13.5539932250977
2142.33764648438	13.5755167007446
2143.05444335938	13.5643558502197
2143.77075195313	13.4974517822266
2144.48608398438	13.4734058380127
2145.201171875	13.5179615020752
2145.91528320313	13.4861402511597
2146.62890625	13.4812297821045
2147.34155273438	13.5173444747925
2148.05395507813	13.4250040054321
2148.76538085938	13.4893074035645
2149.47631835938	13.4335851669312
2150.18627929688	13.4079751968384
2150.89599609375	13.427830696106
2151.60473632813	13.3647155761719
2152.31298828125	13.3972291946411
2153.02026367188	13.3803243637085
2153.72729492188	13.3580484390259
2154.43334960938	13.2523899078369
2155.138671875	13.324896812439
2155.84350585938	13.2589044570923
2156.54760742188	13.2714376449585
2157.25122070313	13.2805614471436
2157.95385742188	13.1846799850464
2158.65600585938	13.198413848877
2159.357421875	13.1957874298096
2160.05810546875	13.0845937728882
2160.75805664063	13.0464487075806
2161.45751953125	12.9549255371094
2162.15600585938	12.9933204650879
2162.85400390625	12.9560699462891
2163.55151367188	12.9013967514038
2164.248046875	12.8133449554443
2164.94409179688	12.8760147094727
2165.63916015625	12.7493734359741
2166.33374023438	12.6290092468262
2167.02783203125	12.6528921127319
2167.72094726563	12.5193777084351
2168.41357421875	12.4717445373535
2169.10522460938	12.3997383117676
2169.79638671875	12.3561973571777
2170.48706054688	12.3672246932983
2171.1767578125	12.2170906066895
2171.86572265625	12.1396980285645
2172.55419921875	12.0696315765381
2173.24194335938	11.9110660552979
2173.92895507813	11.873384475708
2174.615234375	11.8598289489746
2175.30078125	11.8267822265625
2175.98583984375	11.7307834625244
2176.67016601563	11.7087621688843
2177.35375976563	11.6691904067993
2178.03662109375	11.6100692749023
2178.71875	11.6087274551392
2179.40014648438	11.599723815918
2180.08081054688	11.5476732254028
2180.76098632813	11.5745134353638
2181.4404296875	11.6038408279419
2182.119140625	11.5799579620361
2182.79711914063	11.5196390151978
2183.47436523438	11.5911092758179
2184.15087890625	11.5032234191895
2184.82690429688	11.5494451522827
2185.501953125	11.5264759063721
2186.17651367188	11.5958204269409
2186.85034179688	11.5596923828125
2187.5234375	11.542160987854
2188.19580078125	11.5231256484985
2188.86743164063	11.4921388626099
2189.53833007813	11.4531679153442
2190.20874023438	11.4119272232056
2190.87817382813	11.3353090286255
2191.54711914063	11.3480167388916
2192.21533203125	11.3139038085938
2192.8828125	11.2289257049561
2193.54956054688	11.1825218200684
2194.21557617188	11.0944290161133
2194.880859375	11.1015691757202
2195.54541015625	11.0617933273315
2196.20947265625	10.9478235244751
2196.87255859375	10.9017086029053
2197.53515625	10.7890825271606
2198.19677734375	10.7823619842529
2198.85791015625	10.6791009902954
2199.51831054688	10.5847597122192
2200.17797851563	10.5103712081909
2200.8369140625	10.4704704284668
2201.4951171875	10.3809423446655
2202.15258789063	10.3211603164673
2202.80932617188	10.2335004806519
2203.46533203125	10.2312917709351
2204.12060546875	10.1395120620728
2204.775390625	10.1254644393921
2205.42919921875	10.0840320587158
2206.08251953125	10.0016269683838
2206.73486328125	10.0277032852173
2207.38671875	10.018609046936
2208.03759765625	9.9748010635376
2208.68798828125	9.98630523681641
2209.33764648438	10.0008354187012
2209.98657226563	9.96904850006104
2210.63452148438	9.98358058929443
2211.28198242188	10.0087041854858
2211.9287109375	9.93931674957275
2212.57470703125	9.97478103637695
2213.21997070313	9.95930862426758
2213.86450195313	10.005654335022
2214.50830078125	9.95281314849854
2215.1513671875	9.93680667877197
2215.79370117188	9.87858581542969
2216.43530273438	9.83927631378174
2217.076171875	9.86416625976563
2217.71630859375	9.80938148498535
2218.35571289063	9.70040035247803
2218.99462890625	9.70728015899658
2219.63256835938	9.61361503601074
2220.26977539063	9.61412906646729
2220.90625	9.64658164978027
2221.5419921875	9.53984355926514
2222.17700195313	9.48831748962402
2222.81127929688	9.39183330535889
2223.44482421875	9.39631652832031
2224.07763671875	9.32866477966309
2224.70971679688	9.22971248626709
2225.34106445313	9.15838241577148
2225.9716796875	9.08648777008057
2226.6015625	9.04175090789795
2227.23071289063	8.98272323608398
2227.85913085938	8.93179702758789
2228.48681640625	8.85306835174561
2229.11376953125	8.80306625366211
2229.73999023438	8.75531673431396
2230.36547851563	8.7518949508667
2230.990234375	8.67704391479492
2231.61401367188	8.69246673583984
2232.2373046875	8.62697696685791
2232.85986328125	8.56475162506104
2233.4814453125	8.51729106903076
2234.1025390625	8.5145206451416
2234.72265625	8.48796939849854
2235.34228515625	8.41944408416748
2235.9609375	8.39334011077881
2236.57885742188	8.36926364898682
2237.1962890625	8.38460350036621
2237.81274414063	8.31797122955322
2238.42846679688	8.41634178161621
2239.04345703125	8.33351135253906
2239.65771484375	8.38758754730225
2240.27124023438	8.33161926269531
2240.88403320313	8.37623119354248
2241.49584960938	8.30993843078613
2242.10717773438	8.25952243804932
2242.71752929688	8.33679580688477
2243.32739257813	8.29174423217773
2243.93627929688	8.27057552337646
2244.54443359375	8.27640342712402
2245.15209960938	8.21942806243896
2245.7587890625	8.22652721405029
2246.36474609375	8.21662712097168
2246.9697265625	8.22965049743652
2247.57421875	8.11790180206299
2248.17797851563	8.13321781158447
2248.78076171875	8.0729398727417
2249.38305664063	8.06991863250732
2249.984375	8.03487014770508
2250.5849609375	8.03518676757813
2251.18481445313	7.98846387863159
2251.78393554688	7.91171741485596
2252.38232421875	7.92051124572754
2252.97973632813	7.85919761657715
2253.57666015625	7.78255939483643
2254.17260742188	7.77240419387817
2254.76782226563	7.72985982894897
2255.3623046875	7.68987607955933
2255.9560546875	7.6584095954895
2256.54907226563	7.64143943786621
2257.14135742188	7.60810995101929
2257.73266601563	7.48988151550293
2258.32348632813	7.4315357208252
2258.91333007813	7.40613126754761
2259.50244140625	7.35653877258301
2260.09057617188	7.32302188873291
2260.67822265625	7.28245306015015
2261.26513671875	7.26734828948975
2261.85107421875	7.20226192474365
2262.43627929688	7.11056184768677
2263.02075195313	7.15501165390015
2263.6044921875	7.11090135574341
2264.18725585938	7.04147291183472
2264.76953125	7.02257251739502
2265.35083007813	6.99896097183228
2265.93139648438	6.96332550048828
2266.51123046875	6.97204399108887
2267.09033203125	6.95229768753052
2267.66845703125	6.95003843307495
2268.24584960938	6.93418455123901
2268.82250976563	6.90157747268677
2269.3984375	6.9008617401123
2269.9736328125	6.92971038818359
2270.5478515625	6.95124673843384
2271.12133789063	6.97908735275269
2271.69409179688	6.95166540145874
2272.26611328125	6.95619821548462
2272.83740234375	6.93949270248413
2273.40771484375	6.92172241210938
2273.97729492188	6.90997076034546
2274.54614257813	6.87852191925049
2275.11401367188	6.82288980484009
2275.68139648438	6.78691387176514
2276.24780273438	6.77377033233643
2276.8134765625	6.76114130020142
2277.37817382813	6.70562839508057
2277.9423828125	6.72926664352417
2278.50561523438	6.70685863494873
2279.06811523438	6.71602773666382
2279.62963867188	6.720458984375
2280.19067382813	6.68589496612549
2280.75073242188	6.68451547622681
2281.31005859375	6.68867158889771
2281.86840820313	6.6651291847229
2282.42602539063	6.62599515914917
2282.98291015625	6.65283060073853
2283.5390625	6.60414886474609
2284.09448242188	6.57762098312378
2284.64892578125	6.54710483551025
2285.20263671875	6.54036140441895
2285.75537109375	6.48837757110596
2286.3076171875	6.41280126571655
2286.85888671875	6.41181612014771
2287.40942382813	6.39202308654785
2287.958984375	6.3926157951355
2288.5078125	6.33383846282959
2289.05590820313	6.31478548049927
2289.60302734375	6.26415014266968
2290.14965820313	6.21188354492188
2290.6953125	6.15718555450439
2291.23999023438	6.17121410369873
2291.78393554688	6.08165740966797
2292.3271484375	6.07520246505737
2292.86962890625	6.02674198150635
2293.4111328125	5.98515367507935
2293.95190429688	5.98583221435547
2294.49194335938	5.94712114334106
2295.03100585938	5.90145635604858
2295.5693359375	5.91914176940918
2296.10693359375	5.87076282501221
2296.6435546875	5.86285781860352
2297.17944335938	5.84614849090576
2297.71459960938	5.82595443725586
2298.24877929688	5.81641578674316
2298.7822265625	5.78417634963989
2299.31469726563	5.78048658370972
2299.8466796875	5.77118301391602
2300.37744140625	5.80088520050049
2300.90771484375	5.79531812667847
2301.43701171875	5.76727962493896
2301.96557617188	5.8034291267395
2302.4931640625	5.78098917007446
2303.02001953125	5.80270671844482
2303.54614257813	5.78024578094482
2304.0712890625	5.77785968780518
2304.595703125	5.78485155105591
2305.119140625	5.78407049179077
2305.64184570313	5.77363061904907
2306.16381835938	5.74653816223145
2306.68481445313	5.75915670394897
2307.205078125	5.74734687805176
2307.72436523438	5.71322441101074
2308.24291992188	5.74841451644897
2308.7607421875	5.70162439346313
2309.27758789063	5.74032831192017
2309.79370117188	5.69161319732666
2310.30883789063	5.72872114181519
2310.8232421875	5.68265390396118
2311.3369140625	5.65729188919067
2311.849609375	5.70331382751465
2312.361328125	5.64208173751831
2312.87255859375	5.66736268997192
2313.38256835938	5.61766910552979
2313.89208984375	5.6032862663269
2314.40063476563	5.59267139434814
2314.908203125	5.5620584487915
2315.4150390625	5.52142953872681
2315.92114257813	5.47914409637451
2316.42626953125	5.40681552886963
2316.9306640625	5.39825630187988
2317.43408203125	5.41052532196045
2317.93676757813	5.3505334854126
2318.4384765625	5.3416690826416
2318.939453125	5.26508188247681
2319.439453125	5.26809787750244
2319.93872070313	5.22123622894287
2320.43701171875	5.16593313217163
2320.9345703125	5.16456842422485
2321.43139648438	5.1436619758606
2321.92724609375	5.11350965499878
2322.42211914063	5.08550357818604
2322.91625976563	5.06535530090332
2323.40966796875	5.01801061630249
2323.90209960938	5.01820611953735
2324.3935546875	5.0061616897583
2324.88427734375	5.03382158279419
2325.37426757813	4.9776816368103
2325.86303710938	5.00670957565308
2326.35131835938	4.99299907684326
2326.83862304688	4.97055673599243
2327.32495117188	4.97507858276367
2327.810546875	4.95260953903198
2328.29541015625	4.99312400817871
2328.77905273438	4.97718667984009
2329.26220703125	5.01746273040771
2329.74438476563	5.01025724411011
2330.2255859375	4.98993062973022
2330.7060546875	4.97997522354126
2331.185546875	5.03095626831055
2331.6640625	5.01252460479736
2332.14184570313	5.02443742752075
2332.61889648438	5.0005145072937
2333.09497070313	4.99819374084473
2333.57006835938	4.98847579956055
2334.04443359375	5.00915336608887
2334.51782226563	4.97230005264282
2334.99047851563	4.99298191070557
2335.46215820313	4.93552875518799
2335.93310546875	4.92054748535156
2336.40307617188	4.90363121032715
2336.8720703125	4.88258361816406
2337.34033203125	4.86948204040527
2337.8076171875	4.84593152999878
2338.27416992188	4.82373666763306
2338.73974609375	4.79382514953613
2339.20458984375	4.77159023284912
2339.66845703125	4.72925758361816
2340.13134765625	4.71853494644165
2340.59350585938	4.66486215591431
2341.0546875	4.69017791748047
2341.51489257813	4.64967489242554
2341.97436523438	4.61134481430054
2342.43286132813	4.56912708282471
2342.890625	4.54259538650513
2343.34741210938	4.53148794174194
2343.80322265625	4.50547313690186
2344.25830078125	4.49710178375244
2344.71240234375	4.482093334198
2345.16577148438	4.50049829483032
2345.61791992188	4.4691743850708
2346.06958007813	4.53926849365234
2346.52001953125	4.56931829452515
2346.9697265625	4.62759828567505
2347.41845703125	4.73738288879395
2347.86645507813	4.82011461257935
2348.3134765625	4.86025810241699
2348.75952148438	4.95831775665283
2349.20483398438	5.07057332992554
2349.64916992188	5.13938426971436
2350.09252929688	5.24234533309937
2350.53515625	5.30959320068359
2350.97680664063	5.40574169158936
2351.41748046875	5.40952491760254
2351.857421875	5.47466945648193
2352.29638671875	5.49291706085205
2352.734375	5.50506019592285
2353.17138671875	5.49163913726807
2353.60766601563	5.50850915908813
2354.04296875	5.42109489440918
2354.4775390625	5.3277759552002
2354.91088867188	5.24747180938721
2355.34350585938	5.19216394424438
2355.775390625	5.0716495513916
2356.2060546875	4.9814190864563
2356.63598632813	4.86492586135864
2357.06494140625	4.72577333450317
2357.4931640625	4.61664199829102
2357.92041015625	4.54202604293823
2358.3466796875	4.49442768096924
2358.77197265625	4.38007545471191
2359.1962890625	4.35081624984741
2359.61987304688	4.22656011581421
2360.04248046875	4.11926460266113
2360.46411132813	4.07478523254395
2360.88500976563	4.02803897857666
2361.30493164063	3.98265767097473
2361.72387695313	3.95822787284851
