# Supplementary material for: Optics miniaturization strategy for demanding Raman spectroscopy applications
Source: Nat Commun. 2024 Apr 8;15:3049. doi: 10.1038/s41467-024-47044-7 (PMC11001912; doi:10.1038/s41467-024-47044-7)
Supplement: Supplementary file 6 — Source Data [file 41467_2024_47044_MOESM6_ESM.zip › Source Data/NCOMMS-23-34016B s3/S3 pHCA, Glucose, Salts/calibraiton/Glucose standards 23.08.17/Glucose_0per_3.csv]

347.42919921875	76.9504852294922
348.892913818359	77.0147476196289
350.356079101563	77.3667373657227
351.818634033203	77.6140899658203
353.280670166016	77.9321517944336
354.742095947266	78.2491912841797
356.202972412109	78.4745254516602
357.663299560547	78.7443695068359
359.123046875	79.024528503418
360.582244873047	79.1245651245117
362.040863037109	79.4736022949219
363.498931884766	79.4675674438477
364.956451416016	79.4869384765625
366.413391113281	79.7917327880859
367.869750976563	79.9662704467773
369.325592041016	80.1220474243164
370.780853271484	79.9768905639648
372.235565185547	80.3364028930664
373.689727783203	80.1764297485352
375.143310546875	80.3649673461914
376.596343994141	80.4430694580078
378.048828125	80.5954666137695
379.500762939453	80.4982147216797
380.9521484375	80.5383071899414
382.402954101563	80.785285949707
383.853240966797	80.6828155517578
385.302947998047	80.869499206543
386.752136230469	81.1212921142578
388.200744628906	81.2122344970703
389.648803710938	81.3737258911133
391.096343994141	81.4015197753906
392.543304443359	81.5031433105469
393.989715576172	81.7824935913086
395.435607910156	82.0576705932617
396.880920410156	82.2500610351563
398.325714111328	82.2990341186523
399.769927978516	82.5862197875977
401.213623046875	82.7467727661133
402.656768798828	83.0031204223633
404.099395751953	83.2126998901367
405.541442871094	83.2957153320313
406.982971191406	83.4842376708984
408.423950195313	83.5717086791992
409.864379882813	83.9976196289063
411.304290771484	83.9132385253906
412.743621826172	84.1550064086914
414.182434082031	84.3840866088867
415.620727539063	84.4059448242188
417.058471679688	84.4077987670898
418.495666503906	84.6494750976563
419.932342529297	84.6698226928711
421.368469238281	84.5647277832031
422.804077148438	84.7155685424805
424.239135742188	84.633659362793
425.673645019531	84.5070953369141
427.107635498047	84.6744613647461
428.541107177734	84.5988540649414
429.974029541016	84.5217437744141
431.406433105469	84.4493179321289
432.838287353516	84.3405914306641
434.269622802734	84.3123321533203
435.700408935547	84.3124618530273
437.130706787109	84.0400772094727
438.560455322266	84.0785217285156
439.989654541016	83.8814086914063
441.418334960938	84.0356292724609
442.846496582031	83.7197647094727
444.274139404297	83.7790756225586
445.701263427734	83.6424942016602
447.127838134766	83.4219284057617
448.553894042969	83.242561340332
449.979431152344	83.2441177368164
451.404449462891	83.1061782836914
452.828918457031	82.9651565551758
454.252899169922	83.0909805297852
455.676330566406	82.8279876708984
457.099273681641	82.8000106811523
458.521667480469	82.6015319824219
459.943542480469	82.8280563354492
461.364929199219	82.5800094604492
462.785766601563	82.7727966308594
464.206085205078	82.7053451538086
465.625885009766	82.4954376220703
467.045196533203	82.6917114257813
468.463958740234	82.4615097045898
469.882202148438	82.6521682739258
471.299957275391	82.5354385375977
472.717193603516	82.5937194824219
474.133911132813	82.555908203125
475.550109863281	82.5735244750977
476.965789794922	82.6155776977539
478.380950927734	82.6969604492188
479.795623779297	82.6412124633789
481.209777832031	82.7183456420898
482.623413085938	82.8551406860352
484.036529541016	83.0333709716797
485.449157714844	83.0247116088867
486.861267089844	83.072624206543
488.272857666016	83.1410751342773
489.683959960938	83.1328582763672
491.094543457031	83.089241027832
492.504608154297	82.9959182739258
493.914184570313	83.126335144043
495.3232421875	82.9655075073242
496.731811523438	82.9479293823242
498.139862060547	82.9642105102539
499.547393798828	82.8226623535156
500.954467773438	82.5370254516602
502.360992431641	82.3650054931641
503.767028808594	82.1810455322266
505.172576904297	82.2607116699219
506.577606201172	82.0209350585938
507.982147216797	81.8305358886719
509.386169433594	81.4990310668945
510.789703369141	81.4301376342773
512.192749023438	81.2238464355469
513.595275878906	81.0954742431641
514.997314453125	80.810432434082
516.398803710938	80.7753067016602
517.799865722656	80.4356842041016
519.200378417969	80.4211196899414
520.600463867188	80.0335006713867
522	79.7995376586914
523.399047851563	79.771369934082
524.797607421875	79.4194946289063
526.195678710938	79.2069549560547
527.59326171875	79.2791213989258
528.990295410156	78.9280090332031
530.386901855469	78.6569061279297
531.782958984375	78.6243133544922
533.178588867188	78.2930908203125
534.573669433594	78.2518768310547
535.968322753906	77.9740447998047
537.362426757813	77.7445297241211
538.756042480469	77.7375869750977
540.149230957031	77.4245834350586
541.541870117188	77.2463607788086
542.934020996094	77.2344970703125
544.32568359375	77.1198120117188
545.716918945313	76.8689651489258
547.107604980469	76.6380615234375
548.497802734375	76.6390380859375
549.887573242188	76.6178588867188
551.276794433594	76.3120422363281
552.66552734375	76.3092422485352
554.053833007813	76.2266387939453
555.441650390625	76.2481842041016
556.828918457031	75.9302215576172
558.215759277344	75.8980331420898
559.602111816406	75.8030166625977
560.987976074219	75.8366012573242
562.373352050781	75.8181686401367
563.758239746094	75.717643737793
565.142639160156	75.5828552246094
566.526611328125	75.5808715820313
567.910034179688	75.5311126708984
569.293029785156	75.265983581543
570.675537109375	75.3773345947266
572.057556152344	75.3575134277344
573.439086914063	75.2202224731445
574.820129394531	75.2391738891602
576.200744628906	75.2590789794922
577.580871582031	75.2079620361328
578.96044921875	75.3124313354492
580.339660644531	75.0730438232422
581.718322753906	75.2701568603516
583.096557617188	75.1047668457031
584.474243164063	75.3246154785156
585.851501464844	75.0237350463867
587.228332519531	75.0597686767578
588.604614257813	75.127571105957
589.98046875	74.9750213623047
591.355834960938	75.0586395263672
592.730712890625	74.9883117675781
594.105163574219	75.0513610839844
595.479125976563	74.9976196289063
596.852600097656	75.0152969360352
598.225646972656	74.9535140991211
599.598205566406	74.952766418457
600.970275878906	74.9031448364258
602.341857910156	74.6833801269531
603.713012695313	74.766716003418
605.083679199219	74.6760330200195
606.453918457031	74.6659622192383
607.823608398438	74.5136032104492
609.192932128906	74.4893569946289
610.561706542969	74.175407409668
611.930053710938	74.2428894042969
613.297912597656	74.133171081543
614.665344238281	74.1155395507813
616.032287597656	73.8921051025391
617.398803710938	73.9761810302734
618.764831542969	73.6511688232422
620.13037109375	73.5836868286133
621.495483398438	73.3498458862305
622.860107421875	73.3389129638672
624.224304199219	73.0657730102539
625.588012695313	73.1350021362305
626.951232910156	72.881721496582
628.314025878906	72.6425247192383
629.676391601563	72.7890167236328
631.038269042969	72.466926574707
632.399658203125	72.3993301391602
633.760620117188	72.2924041748047
635.12109375	72.1954879760742
636.481140136719	72.0074081420898
637.840759277344	71.8452835083008
639.199890136719	71.7093048095703
640.558532714844	71.5453414916992
641.916748046875	71.4967727661133
643.274536132813	71.5296020507813
644.6318359375	71.3538208007813
645.988647460938	71.183464050293
647.345031738281	71.0096817016602
648.700988769531	71.0353088378906
650.056457519531	70.8105621337891
651.411499023438	70.7075042724609
652.76611328125	70.6781234741211
654.120239257813	70.562255859375
655.473876953125	70.4611892700195
656.827087402344	70.3542098999023
658.179870605469	70.2631759643555
659.5322265625	70.2555999755859
660.884094238281	70.1233978271484
662.235473632813	70.0982131958008
663.586486816406	69.838737487793
664.93701171875	69.7528305053711
666.287048339844	69.916015625
667.636657714844	69.8658065795898
668.98583984375	69.7611770629883
670.334594726563	69.8177947998047
671.682861328125	69.7806930541992
673.030700683594	69.6516036987305
674.378051757813	69.6498031616211
675.725036621094	69.5840225219727
677.071533203125	69.6338195800781
678.417541503906	69.4377593994141
679.76318359375	69.6483612060547
681.108337402344	69.3429565429688
682.453002929688	69.563720703125
683.797302246094	69.6532516479492
685.14111328125	69.49755859375
686.484497070313	69.4821319580078
687.827453613281	69.7222671508789
689.169921875	69.5218276977539
690.512023925781	69.5145111083984
691.853637695313	69.7542572021484
693.194763183594	69.682975769043
694.535522460938	69.4926223754883
695.875793457031	69.7053833007813
697.215637207031	69.5761489868164
698.555053710938	69.6380462646484
699.89404296875	69.7351684570313
701.232543945313	69.740234375
702.570617675781	69.6537857055664
703.908325195313	69.635139465332
705.245483398438	69.7294464111328
706.582275390625	69.6958999633789
707.918640136719	69.7427597045898
709.254516601563	69.6556701660156
710.589965820313	69.6577682495117
711.924987792969	69.7046737670898
713.259582519531	69.664909362793
714.59375	69.7627410888672
715.927490234375	69.5387649536133
717.2607421875	69.6974639892578
718.593627929688	69.5397262573242
719.926025390625	69.6228942871094
721.257995605469	69.6176834106445
722.589538574219	69.6105728149414
723.920654296875	69.6461334228516
725.251342773438	69.6786575317383
726.581604003906	69.4610137939453
727.911437988281	69.3696517944336
729.240783691406	69.4029998779297
730.569763183594	69.4736480712891
731.898254394531	69.4288177490234
733.226379394531	69.3903045654297
734.554016113281	69.1937026977539
735.881225585938	69.0896606445313
737.208068847656	69.1525650024414
738.534423828125	69.0650024414063
739.8603515625	68.9954528808594
741.185852050781	68.9721832275391
742.510925292969	68.9460601806641
743.835571289063	68.8433151245117
745.159790039063	68.7702255249023
746.483581542969	68.8414535522461
747.806945800781	68.5734710693359
749.1298828125	68.5891189575195
750.452453613281	68.4159851074219
751.774536132813	68.3034515380859
753.09619140625	68.2370071411133
754.417419433594	68.1774673461914
755.738220214844	68.0151519775391
757.05859375	67.9533615112305
758.378540039063	67.8726806640625
759.698059082031	67.8598403930664
761.017211914063	67.6366958618164
762.335876464844	67.7045059204102
763.654113769531	67.4902191162109
764.971984863281	67.3809967041016
766.289367675781	67.3528060913086
767.606384277344	67.2417297363281
768.922973632813	67.1054763793945
770.239074707031	66.8758773803711
771.554809570313	66.9518432617188
772.8701171875	66.8954849243164
774.184997558594	66.7171478271484
775.499450683594	66.6006927490234
776.8134765625	66.6280517578125
778.127136230469	66.5137405395508
779.440307617188	66.4493026733398
780.753112792969	66.3539428710938
782.0654296875	66.1568603515625
783.377380371094	66.3158416748047
784.688903808594	66.0059967041016
786	65.8859252929688
787.310668945313	65.9290924072266
788.620971679688	65.7273712158203
789.930786132813	65.7362060546875
791.240234375	65.5586013793945
792.549255371094	65.526252746582
793.857788085938	65.3523330688477
795.166015625	65.2494201660156
796.473754882813	65.2665710449219
797.781066894531	65.0516967773438
799.088012695313	65.0524749755859
800.39453125	64.9036712646484
801.700622558594	64.9354019165039
803.006286621094	64.6759948730469
804.311584472656	64.644416809082
805.616394042969	64.6016082763672
806.920837402344	64.4004592895508
808.224853515625	64.4141693115234
809.528503417969	64.2518005371094
810.831665039063	64.1243896484375
812.134460449219	64.2115936279297
813.436828613281	64.0361404418945
814.73876953125	63.9785919189453
816.040344238281	63.8257064819336
817.341430664063	63.8130340576172
818.642150878906	63.7107429504395
819.942504882813	63.5754699707031
821.242370605469	63.4726486206055
822.541870117188	63.4470825195313
823.840942382813	63.3292388916016
825.139587402344	63.3820953369141
826.437866210938	63.0808486938477
827.735656738281	62.9747123718262
829.033081054688	62.9917755126953
830.330139160156	62.9821586608887
831.626770019531	62.6848411560059
832.922973632813	62.6033897399902
834.21875	62.5539855957031
835.514099121094	62.5225257873535
836.80908203125	62.4256896972656
838.103637695313	62.2049560546875
839.397827148438	62.2103538513184
840.691589355469	62.042106628418
841.984924316406	61.9455490112305
843.27783203125	61.7975463867188
844.570373535156	61.6674919128418
845.862487792969	61.5365104675293
847.154235839844	61.4819793701172
848.445556640625	61.5124816894531
849.736450195313	61.1259613037109
851.026916503906	60.9847793579102
852.317016601563	60.8800163269043
853.606689453125	60.7263031005859
854.89599609375	60.5716552734375
856.184875488281	60.3482360839844
857.473327636719	60.2107887268066
858.761413574219	60.179328918457
860.049072265625	59.9887466430664
861.336303710938	59.8189735412598
862.623168945313	59.7668037414551
863.909606933594	59.551342010498
865.195678710938	59.5066261291504
866.481323242188	59.3102722167969
867.766540527344	59.0179061889648
869.051391601563	58.9492607116699
870.335815429688	58.7224807739258
871.619873046875	58.5563201904297
872.903503417969	58.3846588134766
874.186706542969	58.3134307861328
875.469543457031	57.9110946655273
876.752014160156	57.7939834594727
878.033996582031	57.5947952270508
879.315612792969	57.5844078063965
880.596862792969	57.185432434082
881.877685546875	56.9703063964844
883.158081054688	56.7071990966797
884.438110351563	56.6123237609863
885.7177734375	56.4066009521484
886.996948242188	56.1818466186523
888.275817871094	55.8580741882324
889.55419921875	55.8152809143066
890.832275390625	55.4566955566406
892.10986328125	55.2486114501953
893.387084960938	55.0153961181641
894.663940429688	54.8439254760742
895.940368652344	54.6429557800293
897.216369628906	54.4258041381836
898.492004394531	54.206600189209
899.767272949219	53.9714050292969
901.042114257813	53.7520446777344
902.316528320313	53.6481170654297
903.590576171875	53.3731803894043
904.8642578125	53.1068344116211
906.137512207031	52.9372673034668
907.410339355469	52.8482704162598
908.682800292969	52.5711288452148
909.954833984375	52.3903770446777
911.226501464844	52.0357780456543
912.497802734375	51.9668502807617
913.768676757813	51.6494255065918
915.039123535156	51.5483474731445
916.309204101563	51.2545776367188
917.578918457031	51.077938079834
918.848205566406	51.052131652832
920.117126464844	50.7041435241699
921.385620117188	50.5561256408691
922.653747558594	50.4957046508789
923.921447753906	50.2218551635742
925.188781738281	50.1220550537109
926.455688476563	49.971248626709
927.722229003906	49.9175643920898
928.988342285156	49.722038269043
930.254089355469	49.646297454834
931.519470214844	49.4532775878906
932.784423828125	49.3198776245117
934.049011230469	48.9903602600098
935.313171386719	48.9120330810547
936.576965332031	48.8782539367676
937.84033203125	48.6761779785156
939.103332519531	48.6226348876953
940.365966796875	48.443244934082
941.628173828125	48.4782676696777
942.890014648438	48.366886138916
944.151428222656	48.2271499633789
945.412475585938	48.0148849487305
946.673095703125	48.0971755981445
947.933349609375	48.0224113464355
949.193237304688	47.8349456787109
950.452697753906	47.8447418212891
951.711791992188	47.7014770507813
952.970520019531	47.634952545166
954.228820800781	47.6055755615234
955.486755371094	47.5663032531738
956.744262695313	47.3893928527832
958.001403808594	47.4352607727051
959.258117675781	47.3783340454102
960.514526367188	47.2905616760254
961.770446777344	47.2711753845215
963.026062011719	47.1883926391602
964.28125	47.1899604797363
965.536010742188	47.0969200134277
966.790466308594	46.9930458068848
968.044494628906	47.0359802246094
969.298095703125	46.9155654907227
970.551391601563	46.8956871032715
971.80419921875	46.7258033752441
973.056701660156	46.8129615783691
974.308776855469	46.7108764648438
975.560485839844	46.658878326416
976.811767578125	46.7238082885742
978.062683105469	46.5440826416016
979.313232421875	46.573055267334
980.563415527344	46.4653205871582
981.813171386719	46.4613800048828
983.0625	46.3776626586914
984.3115234375	46.37451171875
985.560119628906	46.3586082458496
986.808349609375	46.2094383239746
988.05615234375	46.2520217895508
989.303588867188	46.1666564941406
990.550659179688	46.2707748413086
991.797302246094	46.0831871032715
993.043579101563	46.0719375610352
994.289489746094	45.9971046447754
995.535034179688	46.0359649658203
996.780151367188	45.9672470092773
998.02490234375	45.8351364135742
999.269226074219	45.8875503540039
1000.51318359375	45.7042350769043
1001.75677490234	45.5908203125
1003	45.5564498901367
1004.24279785156	45.5316047668457
1005.48522949219	45.4340324401855
1006.72729492188	45.4956703186035
1007.96893310547	45.3847885131836
1009.21026611328	45.3417205810547
1010.45111083984	45.3399887084961
1011.69165039063	45.312557220459
1012.93176269531	45.1748733520508
1014.17150878906	45.1179504394531
1015.41088867188	45.1103668212891
1016.64984130859	45.1439323425293
1017.88842773438	45.0683860778809
1019.12664794922	45.0033187866211
1020.36450195313	44.9978828430176
1021.60192871094	44.877799987793
1022.83898925781	44.9706649780273
1024.07568359375	44.774227142334
1025.31201171875	44.8383712768555
1026.5478515625	44.7888069152832
1027.78344726563	44.8095512390137
1029.0185546875	44.709342956543
1030.25329589844	44.5826644897461
1031.48767089844	44.5579223632813
1032.7216796875	44.7158699035645
1033.95532226563	44.603702545166
1035.18859863281	44.579948425293
1036.42138671875	44.6493606567383
1037.65393066406	44.5425758361816
1038.88598632813	44.5881996154785
1040.11767578125	44.5944061279297
1041.34899902344	44.4762191772461
1042.57995605469	44.7065086364746
1043.810546875	44.584342956543
1045.04077148438	44.5561180114746
1046.2705078125	44.7117729187012
1047.5	44.5862197875977
1048.72900390625	44.5740432739258
1049.95764160156	44.5312004089355
1051.18591308594	44.719123840332
1052.41381835938	44.5724563598633
1053.64135742188	44.4663848876953
1054.86853027344	44.6029205322266
1056.09521484375	44.6032066345215
1057.32165527344	44.4743041992188
1058.54760742188	44.464900970459
1059.77331542969	44.4112968444824
1060.99853515625	44.4062957763672
1062.22338867188	44.4964294433594
1063.44787597656	44.3111534118652
1064.671875	44.4083709716797
1065.89562988281	44.4539413452148
1067.11901855469	44.1407890319824
1068.34191894531	44.2883720397949
1069.56457519531	44.2865180969238
1070.78674316406	44.0965347290039
1072.00854492188	44.1654281616211
1073.22998046875	44.1397857666016
1074.45104980469	44.0165519714355
1075.67175292969	44.056324005127
1076.89208984375	43.9948692321777
1078.11193847656	43.9402961730957
1079.33154296875	43.8458824157715
1080.55065917969	43.8797988891602
1081.76940917969	43.8021965026855
1082.98791503906	43.7059020996094
1084.20593261719	43.6767387390137
1085.42358398438	43.6922187805176
1086.64086914063	43.675479888916
1087.85766601563	43.5887603759766
1089.07421875	43.4936599731445
1090.29040527344	43.4653205871582
1091.50610351563	43.5214881896973
1092.72155761719	43.454833984375
1093.9365234375	43.441032409668
1095.15112304688	43.4509010314941
1096.36535644531	43.504264831543
1097.57922363281	43.5015640258789
1098.79272460938	43.5931167602539
1100.005859375	43.3533172607422
1101.21862792969	43.4998435974121
1102.43090820313	43.5613136291504
1103.64294433594	43.4554634094238
1104.8544921875	43.6115913391113
1106.06579589844	43.5185546875
1107.27661132813	43.4766578674316
1108.48706054688	43.5313339233398
1109.69714355469	43.4913749694824
1110.90686035156	43.523754119873
1112.1162109375	43.4521293640137
1113.3251953125	43.4562911987305
1114.53369140625	43.5045509338379
1115.74194335938	43.4173202514648
1116.94982910156	43.4843215942383
1118.1572265625	43.5381660461426
1119.3642578125	43.4200439453125
1120.57104492188	43.4483413696289
1121.77734375	43.4736022949219
1122.98327636719	43.4314842224121
1124.18884277344	43.4487571716309
1125.39404296875	43.5307693481445
1126.59875488281	43.5012893676758
1127.80322265625	43.5724601745605
1129.00732421875	43.5095977783203
1130.2109375	43.4031982421875
1131.41430664063	43.367847442627
1132.6171875	43.446907043457
1133.81970214844	43.4923782348633
1135.02197265625	43.4836158752441
1136.22375488281	43.4431648254395
1137.42517089844	43.4143753051758
1138.62622070313	43.4893226623535
1139.82690429688	43.4685859680176
1141.02709960938	43.2365684509277
1142.22705078125	43.3430824279785
1143.42663574219	43.2837905883789
1144.62573242188	43.174633026123
1145.82458496094	43.1923446655273
1147.02294921875	43.3155632019043
1148.22094726563	43.2769546508789
1149.41857910156	43.2618446350098
1150.61584472656	43.2811584472656
1151.81274414063	43.2823333740234
1153.00927734375	43.2051620483398
1154.20544433594	43.2296752929688
1155.40124511719	43.1785125732422
1156.5966796875	43.2359428405762
1157.79162597656	43.1825103759766
1158.986328125	43.2520179748535
1160.18054199219	43.2712631225586
1161.37438964844	43.1649017333984
1162.56799316406	43.1421127319336
1163.76110839844	43.1696128845215
1164.95385742188	43.1973304748535
1166.14624023438	43.126953125
1167.33825683594	43.0695953369141
1168.52990722656	43.1220283508301
1169.72119140625	43.1281852722168
1170.91198730469	43.1316909790039
1172.1025390625	43.119327545166
1173.29260253906	43.2204208374023
1174.482421875	43.1269721984863
1175.67175292969	43.216438293457
1176.86071777344	43.1597442626953
1178.04943847656	43.2567138671875
1179.23767089844	43.3749465942383
1180.42553710938	43.3276748657227
1181.61303710938	43.4250907897949
1182.80017089844	43.3397560119629
1183.98681640625	43.3981666564941
1185.17321777344	43.3903770446777
1186.35925292969	43.3774337768555
1187.54479980469	43.4960060119629
1188.73010253906	43.4078559875488
1189.91491699219	43.3861465454102
1191.09936523438	43.5109214782715
1192.28356933594	43.4756469726563
1193.46728515625	43.4501533508301
1194.65063476563	43.6240158081055
1195.83361816406	43.4665985107422
1197.01623535156	43.5451431274414
1198.19836425781	43.6756134033203
1199.38024902344	43.7026824951172
1200.56176757813	43.7192306518555
1201.74279785156	43.8233413696289
1202.92358398438	43.805061340332
1204.10388183594	43.8385238647461
1205.28393554688	43.9252662658691
1206.46350097656	43.9507293701172
1207.64270019531	44.0735549926758
1208.82153320313	44.0561218261719
1210	44.0569152832031
1211.17810058594	44.0400924682617
1212.35583496094	44.1158561706543
1213.53308105469	44.1327972412109
1214.71008300781	44.071346282959
1215.88671875	44.0980987548828
1217.06286621094	44.1480674743652
1218.23864746094	44.2703514099121
1219.41418457031	44.0355911254883
1220.58923339844	44.1348991394043
1221.76391601563	44.1369972229004
1222.93823242188	44.1970405578613
1224.11218261719	44.1141891479492
1225.28576660156	44.2751731872559
1226.458984375	44.2905769348145
1227.6318359375	44.108959197998
1228.80419921875	44.1533622741699
1229.97631835938	44.1131591796875
1231.14794921875	44.2696647644043
1232.31921386719	44.2408180236816
1233.490234375	44.2271461486816
1234.66076660156	44.237865447998
1235.83093261719	44.346118927002
1237.00073242188	44.3394012451172
1238.17016601563	44.2221260070801
1239.33923339844	44.2628555297852
1240.5078125	44.1693916320801
1241.67614746094	44.2485694885254
1242.84411621094	44.1745185852051
1244.01159667969	44.1588554382324
1245.1787109375	44.0896186828613
1246.34558105469	44.021728515625
1247.51196289063	43.82763671875
1248.67797851563	43.8759841918945
1249.84362792969	43.8644065856934
1251.00891113281	43.878776550293
1252.173828125	43.7920951843262
1253.33825683594	43.8795204162598
1254.50244140625	43.8566665649414
1255.66625976563	43.678882598877
1256.82958984375	43.623363494873
1257.99255371094	43.6376190185547
1259.1552734375	43.6507453918457
1260.31750488281	43.7044639587402
1261.47937011719	43.6368637084961
1262.64086914063	43.5323448181152
1263.80200195313	43.5274543762207
1264.96276855469	43.595458984375
1266.123046875	43.5334739685059
1267.28308105469	43.4116592407227
1268.44262695313	43.3158187866211
1269.60192871094	43.4412269592285
1270.7607421875	43.342903137207
1271.91918945313	43.261890411377
1273.07727050781	43.2440032958984
1274.23498535156	43.1164283752441
1275.39233398438	43.1297340393066
1276.54931640625	43.0433502197266
1277.70581054688	43.007209777832
1278.86206054688	43.0055465698242
1280.01794433594	42.9759712219238
1281.17333984375	42.8164215087891
1282.32836914063	42.9089508056641
1283.48303222656	42.9154319763184
1284.63732910156	42.8860816955566
1285.79125976563	42.7249946594238
1286.94482421875	42.9037246704102
1288.09802246094	42.8098831176758
1289.25073242188	42.773265838623
1290.40319824219	42.8574714660645
1291.55517578125	42.815673828125
1292.70690917969	42.8035621643066
1293.85815429688	42.6821823120117
1295.00903320313	42.710765838623
1296.15954589844	42.7168159484863
1297.30969238281	42.5734519958496
1298.45935058594	42.579906463623
1299.60876464844	42.6758460998535
1300.7578125	42.511661529541
1301.90637207031	42.5702285766602
1303.05456542969	42.466796875
1304.20239257813	42.5076560974121
1305.34985351563	42.427173614502
1306.49694824219	42.3827896118164
1307.64367675781	42.3216171264648
1308.7900390625	42.2230072021484
1309.93591308594	42.3094863891602
1311.08154296875	42.2143592834473
1312.22668457031	42.2506866455078
1313.37145996094	42.2507476806641
1314.51599121094	42.1703147888184
1315.66003417969	42.2916526794434
1316.80358886719	42.2344093322754
1317.94689941406	42.2874526977539
1319.08984375	42.2246170043945
1320.23229980469	42.1907577514648
1321.37451171875	42.2007751464844
1322.51623535156	42.3437347412109
1323.65759277344	42.2357292175293
1324.79858398438	42.150520324707
1325.93920898438	42.1242599487305
1327.07934570313	42.1144332885742
1328.21923828125	42.0365829467773
1329.35864257813	42.0654373168945
1330.49780273438	42.0018997192383
1331.63647460938	41.8909797668457
1332.77478027344	41.8491058349609
1333.91271972656	41.8132247924805
1335.05029296875	41.7721328735352
1336.18737792969	41.7726402282715
1337.32421875	41.7613525390625
1338.46057128906	41.7376976013184
1339.5966796875	41.7196655273438
1340.73229980469	41.7672576904297
1341.86755371094	41.6311836242676
1343.00231933594	41.7397689819336
1344.13684082031	41.5915145874023
1345.27099609375	41.6478805541992
1346.40466308594	41.6450157165527
1347.53796386719	41.6762542724609
1348.6708984375	41.5868530273438
1349.80346679688	41.6611213684082
1350.93566894531	41.6197776794434
1352.06750488281	41.6152381896973
1353.19885253906	41.5138397216797
1354.32995605469	41.5695838928223
1355.46057128906	41.4459037780762
1356.5908203125	41.5257186889648
1357.720703125	41.3991241455078
1358.85021972656	41.3423118591309
1359.97924804688	41.3013954162598
1361.10803222656	41.3411521911621
1362.236328125	41.2542991638184
1363.3642578125	41.2006034851074
1364.49182128906	41.2051048278809
1365.61901855469	41.1089286804199
1366.74584960938	41.0573768615723
1367.87231445313	41.1672782897949
1368.99829101563	41.0057106018066
1370.12390136719	40.9180793762207
1371.24914550781	40.9864959716797
1372.3740234375	40.9776840209961
1373.49853515625	41.0638389587402
1374.62255859375	41.0319519042969
1375.74633789063	40.9724960327148
1376.86962890625	41.0581321716309
1377.99255371094	40.9052619934082
1379.11511230469	40.9930839538574
1380.2373046875	40.9579391479492
1381.35900878906	40.9686698913574
1382.48034667969	40.9281044006348
1383.60144042969	40.9732627868652
1384.72204589844	40.9562377929688
1385.84228515625	40.9024848937988
1386.96203613281	40.8425102233887
1388.08154296875	40.8282356262207
1389.20056152344	40.8363380432129
1390.31921386719	40.8358993530273
1391.4375	40.7516250610352
1392.55541992188	40.6440048217773
1393.6728515625	40.7315368652344
1394.7900390625	40.7796020507813
1395.90673828125	40.5912094116211
1397.02307128906	40.6570091247559
1398.13903808594	40.5745010375977
1399.25463867188	40.5390968322754
1400.36975097656	40.4594993591309
1401.48449707031	40.5912017822266
1402.59899902344	40.6538009643555
1403.712890625	40.5950775146484
1404.82653808594	40.4891967773438
1405.93981933594	40.6282424926758
1407.05261230469	40.5405044555664
1408.1650390625	40.567928314209
1409.27709960938	40.6053237915039
1410.38879394531	40.6591262817383
1411.5	40.5281143188477
1412.61096191406	40.5885772705078
1413.72143554688	40.6196098327637
1414.83154296875	40.6352729797363
1415.94116210938	40.4923477172852
1417.05053710938	40.5452842712402
1418.15942382813	40.4120941162109
1419.26794433594	40.473258972168
1420.37609863281	40.4636116027832
1421.48388671875	40.3475799560547
1422.59118652344	40.2627754211426
1423.6982421875	40.3904037475586
1424.80480957031	40.3089256286621
1425.91088867188	40.1874008178711
1427.01672363281	40.3313293457031
1428.1220703125	40.1924209594727
1429.22717285156	40.1953392028809
1430.33166503906	40.2641334533691
1431.43591308594	40.2956275939941
1432.53979492188	40.2851219177246
1433.64318847656	40.2716979980469
1434.74621582031	40.3272972106934
1435.84887695313	40.2405738830566
1436.95104980469	40.2893676757813
1438.05297851563	40.2685623168945
1439.15441894531	40.3614273071289
1440.25549316406	40.281566619873
1441.35620117188	40.2067756652832
1442.45642089844	40.2842559814453
1443.55627441406	40.2640953063965
1444.65576171875	40.2288627624512
1445.7548828125	40.2030410766602
1446.853515625	40.0996742248535
1447.95190429688	39.9780769348145
1449.0498046875	39.9961318969727
1450.14721679688	40.0716018676758
1451.24438476563	39.8633842468262
1452.34106445313	39.8675575256348
1453.43737792969	39.9526863098145
1454.53332519531	39.9033889770508
1455.62890625	39.7888031005859
1456.72399902344	39.756160736084
1457.81872558594	39.7027397155762
1458.9130859375	39.7707176208496
1460.00695800781	39.8542289733887
1461.10046386719	39.8644180297852
1462.19360351563	39.841251373291
1463.28637695313	39.8322219848633
1464.37878417969	39.8408737182617
1465.470703125	39.8591613769531
1466.56225585938	39.9306793212891
1467.65344238281	39.8793029785156
1468.744140625	39.8169326782227
1469.83447265625	39.900691986084
1470.92443847656	39.7849044799805
1472.01403808594	39.7881507873535
1473.10314941406	39.7957458496094
1474.19189453125	39.7642402648926
1475.2802734375	39.5886535644531
1476.3681640625	39.6684188842773
1477.45581054688	39.5331001281738
1478.54296875	39.581241607666
1479.62963867188	39.5684394836426
1480.71606445313	39.5883102416992
1481.80200195313	39.5588035583496
1482.88757324219	39.5545043945313
1483.97265625	39.6196899414063
1485.05737304688	39.6400260925293
1486.14172363281	39.6538887023926
1487.22570800781	39.7065696716309
1488.30932617188	39.6623687744141
1489.39245605469	39.798210144043
1490.47509765625	39.8905754089355
1491.55749511719	39.8385543823242
1492.63940429688	39.926441192627
1493.72094726563	39.8791694641113
1494.80212402344	39.9127197265625
1495.8828125	40.0346298217773
1496.96313476563	39.9075241088867
1498.04309082031	39.9218063354492
1499.12255859375	39.883846282959
1500.20166015625	39.773078918457
1501.28039550781	39.9014434814453
1502.35864257813	39.9268569946289
1503.4365234375	39.8539772033691
1504.51403808594	39.938835144043
1505.59118652344	39.9311294555664
1506.66784667969	40.0219879150391
1507.744140625	39.9343223571777
1508.81994628906	39.9697227478027
1509.89538574219	40.0247116088867
1510.97045898438	40.1162910461426
1512.04516601563	40.2231292724609
1513.11938476563	40.2430381774902
1514.19323730469	40.3717155456543
1515.26672363281	40.5500755310059
1516.33972167969	40.5477523803711
1517.41235351563	40.7202987670898
1518.48449707031	40.7340545654297
1519.55639648438	40.7290344238281
1520.62768554688	40.8332748413086
1521.69873046875	40.8656997680664
1522.76928710938	40.8777732849121
1523.83947753906	40.908863067627
1524.90930175781	40.9611740112305
1525.97863769531	41.034912109375
1527.04760742188	41.187931060791
1528.11608886719	41.0850105285645
1529.18420410156	41.0135879516602
1530.251953125	41.0880393981934
1531.31921386719	41.224983215332
1532.38610839844	41.3635635375977
1533.45263671875	41.4433135986328
1534.51867675781	41.4425811767578
1535.58435058594	41.5545463562012
1536.64965820313	41.5762786865234
1537.71447753906	41.8036308288574
1538.77893066406	41.976490020752
1539.84301757813	41.9939880371094
1540.90661621094	42.2632751464844
1541.9697265625	42.4089508056641
1543.03259277344	42.4992828369141
1544.09497070313	42.6667442321777
1545.15686035156	42.8046646118164
1546.21850585938	43.0463943481445
1547.27966308594	43.0769233703613
1548.34033203125	43.3122634887695
1549.40063476563	43.3860397338867
1550.46057128906	43.5145454406738
1551.52001953125	43.6079177856445
1552.5791015625	43.7900543212891
1553.63781738281	43.8144874572754
1554.69604492188	43.9050254821777
1555.75378417969	43.8863258361816
1556.81127929688	44.024715423584
1557.86828613281	44.1647605895996
1558.9248046875	44.2795829772949
1559.98095703125	44.3874969482422
1561.03674316406	44.5261459350586
1562.09204101563	44.6794090270996
1563.14697265625	44.7887001037598
1564.20153808594	44.9692001342773
1565.25561523438	45.1346473693848
1566.30932617188	45.3821296691895
1567.36254882813	45.5204162597656
1568.41540527344	45.8963737487793
1569.4677734375	46.0003204345703
1570.51977539063	46.2382316589355
1571.57141113281	46.5433197021484
1572.62255859375	46.8347587585449
1573.67333984375	46.9536170959473
1574.7236328125	47.194953918457
1575.77355957031	47.3299255371094
1576.82299804688	47.6016235351563
1577.8720703125	47.8478736877441
1578.92077636719	48.0770301818848
1579.96899414063	48.1853561401367
1581.01684570313	48.38671875
1582.06420898438	48.6207656860352
1583.11120605469	48.8035316467285
1584.15771484375	48.9945755004883
1585.20385742188	49.2365226745605
1586.24951171875	49.4944114685059
1587.29479980469	49.5596389770508
1588.33972167969	49.9320411682129
1589.38415527344	50.0877304077148
1590.42810058594	50.312801361084
1591.47180175781	50.652172088623
1592.51489257813	51.0714378356934
1593.55773925781	51.385669708252
1594.59997558594	51.5944023132324
1595.64196777344	52.041431427002
1596.68334960938	52.3837585449219
1597.72448730469	52.7970504760742
1598.76513671875	53.1347045898438
1599.80529785156	53.4221420288086
1600.84509277344	53.8505897521973
1601.88452148438	54.3254089355469
1602.92346191406	54.48681640625
1603.9619140625	55.0180053710938
1605	55.2218437194824
1606.03771972656	55.6756858825684
1607.07495117188	55.9601516723633
1608.11169433594	56.2608299255371
1609.14807128906	56.5397415161133
1610.18408203125	56.7689170837402
1611.21960449219	56.9788856506348
1612.25463867188	57.2445030212402
1613.28930664063	57.696117401123
1614.32360839844	57.7587814331055
1615.357421875	58.1658515930176
1616.39074707031	58.4173126220703
1617.42370605469	58.6555976867676
1618.45629882813	59.0367774963379
1619.48840332031	59.16796875
1620.52001953125	59.4404640197754
1621.55126953125	59.8513259887695
1622.58215332031	60.041690826416
1623.61254882813	60.2906074523926
1624.64245605469	60.5606269836426
1625.67199707031	60.7692756652832
1626.70104980469	61.0976257324219
1627.72973632813	61.17919921875
1628.75793457031	61.3471946716309
1629.78576660156	61.7978630065918
1630.81311035156	61.8199424743652
1631.84008789063	61.9555397033691
1632.86657714844	62.1812744140625
1633.89270019531	62.3566474914551
1634.91833496094	62.3991508483887
1635.94348144531	62.4435234069824
1636.96826171875	62.4537620544434
1637.99255371094	62.2992515563965
1639.01647949219	62.4658393859863
1640.03991699219	62.3056411743164
1641.06298828125	62.3794860839844
1642.08557128906	62.1006660461426
1643.10778808594	62.0488510131836
1644.12951660156	61.8368873596191
1645.15075683594	61.6430816650391
1646.17163085938	61.5832901000977
1647.19213867188	61.2208518981934
1648.21203613281	60.88037109375
1649.23156738281	60.8163833618164
1650.25073242188	60.4785423278809
1651.26940917969	60.1729965209961
1652.28759765625	59.8553848266602
1653.30541992188	59.7504386901855
1654.32275390625	59.4184417724609
1655.33972167969	59.1295394897461
1656.35620117188	58.6548118591309
1657.37231445313	58.2937850952148
1658.38793945313	58.098518371582
1659.40307617188	57.976921081543
1660.41772460938	57.6013565063477
1661.43212890625	57.3701019287109
1662.44592285156	56.9164123535156
1663.45935058594	56.9152793884277
1664.47229003906	56.5705299377441
1665.48486328125	56.3031387329102
1666.49694824219	56.0667610168457
1667.50854492188	55.6662940979004
1668.51977539063	55.3218460083008
1669.53051757813	54.9408264160156
1670.54089355469	54.5739059448242
1671.55078125	54.2054023742676
1672.56018066406	53.8005027770996
1673.56909179688	53.4294586181641
1674.57763671875	52.9834632873535
1675.58581542969	52.5762367248535
1676.59350585938	51.9600448608398
1677.60070800781	51.7002754211426
1678.607421875	51.0981330871582
1679.61376953125	50.5746879577637
1680.61962890625	50.2493667602539
1681.62512207031	49.8220710754395
1682.63012695313	49.2602386474609
1683.63464355469	48.7122764587402
1684.638671875	48.2794723510742
1685.64233398438	47.7059173583984
1686.64562988281	47.5438995361328
1687.64831542969	46.9452056884766
1688.65063476563	46.6296234130859
1689.65246582031	46.1321144104004
1690.65393066406	45.6689567565918
1691.65490722656	45.4654312133789
1692.65539550781	44.8777122497559
1693.65551757813	44.4567604064941
1694.65502929688	44.1394195556641
1695.654296875	43.7426986694336
1696.65295410156	43.3916931152344
1697.65124511719	43.0403327941895
1698.64904785156	42.7357521057129
1699.646484375	42.4675216674805
1700.64331054688	42.1081428527832
1701.63977050781	41.6714935302734
1702.63586425781	41.2927207946777
1703.63134765625	41.0194282531738
1704.62646484375	40.6062660217285
1705.62121582031	40.1455039978027
1706.61535644531	39.7656326293945
1707.60913085938	39.4274940490723
1708.60241699219	39.108715057373
1709.59521484375	38.738639831543
1710.58764648438	38.3100204467773
1711.57958984375	37.9463882446289
1712.57104492188	37.5916290283203
1713.56213378906	37.2072944641113
1714.552734375	36.8666152954102
1715.54284667969	36.5167236328125
1716.53247070313	36.0242500305176
1717.52160644531	35.7917671203613
1718.51037597656	35.3921775817871
1719.49865722656	34.9384346008301
1720.48657226563	34.8114471435547
1721.47387695313	34.4804000854492
1722.46081542969	34.1409492492676
1723.447265625	33.7749481201172
1724.43334960938	33.5644874572754
1725.41882324219	33.2879219055176
1726.40393066406	33.0432052612305
1727.38854980469	32.7560844421387
1728.37268066406	32.5049438476563
1729.3564453125	32.3408355712891
1730.33972167969	32.0463256835938
1731.32250976563	31.8938140869141
1732.30480957031	31.5713748931885
1733.28674316406	31.4081516265869
1734.26806640625	31.1898555755615
1735.2490234375	31.0293674468994
1736.2294921875	30.9478206634521
1737.20959472656	30.7131443023682
1738.18908691406	30.5133285522461
1739.16821289063	30.3976726531982
1740.14685058594	30.1212921142578
1741.125	29.9386024475098
1742.10266113281	29.8384857177734
1743.07995605469	29.6517162322998
1744.05676269531	29.3856811523438
1745.03308105469	29.1653423309326
1746.00891113281	29.0514793395996
1746.98425292969	28.8473529815674
1747.95910644531	28.6159400939941
1748.93359375	28.4985656738281
1749.90759277344	28.3095149993896
1750.88110351563	28.1311817169189
1751.85412597656	27.8312664031982
1752.82678222656	27.7129764556885
1753.798828125	27.5125579833984
1754.7705078125	27.2596626281738
1755.74169921875	27.0644416809082
1756.71240234375	26.9107265472412
1757.6826171875	26.7700424194336
1758.65246582031	26.6349048614502
1759.62170410156	26.4387359619141
1760.59057617188	26.2220649719238
1761.55895996094	26.1239833831787
1762.52673339844	25.9631595611572
1763.49426269531	25.8210182189941
1764.46118164063	25.7567443847656
1765.42761230469	25.5467414855957
1766.39367675781	25.4832191467285
1767.35913085938	25.3696117401123
1768.32421875	25.2830696105957
1769.28881835938	25.1756267547607
1770.2529296875	24.9934139251709
1771.21655273438	24.9716606140137
1772.17980957031	24.921293258667
1773.14245605469	24.87864112854
1774.10461425781	24.8052558898926
1775.06640625	24.7345485687256
1776.02770996094	24.653995513916
1776.98852539063	24.5064868927002
1777.94873046875	24.4325313568115
1778.90856933594	24.4250831604004
1779.86804199219	24.3018989562988
1780.82690429688	24.1307201385498
1781.78527832031	23.9309768676758
1782.7431640625	23.8434009552002
1783.70068359375	23.7700347900391
1784.65771484375	23.5914325714111
1785.61413574219	23.5307540893555
1786.57019042969	23.3092250823975
1787.52575683594	23.2853679656982
1788.48083496094	23.0982818603516
1789.43530273438	22.9782581329346
1790.38940429688	22.8726558685303
1791.34301757813	22.8411273956299
1792.29626464844	22.626651763916
1793.24890136719	22.5893802642822
1794.20104980469	22.4564762115479
1795.15270996094	22.3596611022949
1796.10400390625	22.2173824310303
1797.0546875	22.1928100585938
1798.0048828125	22.0598831176758
1798.95471191406	22.0266456604004
1799.90393066406	22.0390663146973
1800.85278320313	21.8961162567139
1801.80102539063	21.8706111907959
1802.74890136719	21.8701725006104
1803.6962890625	21.8006172180176
1804.64306640625	21.712064743042
1805.58947753906	21.7438545227051
1806.53540039063	21.6873073577881
1807.48071289063	21.5921230316162
1808.42565917969	21.6330051422119
1809.3701171875	21.5523281097412
1810.31396484375	21.5759201049805
1811.25744628906	21.5323753356934
1812.20043945313	21.4326038360596
1813.14294433594	21.3560371398926
1814.08483886719	21.3221282958984
1815.0263671875	21.3224620819092
1815.96740722656	21.2525825500488
1816.90783691406	21.085563659668
1817.84790039063	21.1533527374268
1818.78747558594	21.018611907959
1819.72644042969	21.0544662475586
1820.6650390625	20.9367828369141
1821.60314941406	20.9362049102783
1822.54064941406	20.8290328979492
1823.47778320313	20.7118396759033
1824.41430664063	20.6374225616455
1825.35034179688	20.5646648406982
1826.28601074219	20.526876449585
1827.22106933594	20.4532127380371
1828.15563964844	20.3812026977539
1829.08984375	20.2987480163574
1830.0234375	20.1916217803955
1830.95654296875	20.2010841369629
1831.88916015625	20.0845222473145
1832.8212890625	20.0782413482666
1833.7529296875	20.0336742401123
1834.68408203125	20.0158996582031
1835.61474609375	19.9793930053711
1836.54479980469	19.9537258148193
1837.47448730469	19.8997268676758
1838.40356445313	20.0003261566162
1839.33227539063	19.928430557251
1840.26037597656	19.9406719207764
1841.18811035156	19.9542026519775
1842.115234375	19.9123096466064
1843.04187011719	19.9328937530518
1843.96801757813	19.8858604431152
1844.89367675781	19.9521255493164
1845.81872558594	19.8833084106445
1846.74340820313	19.8610076904297
1847.66760253906	19.8515129089355
1848.59118652344	19.8580455780029
1849.51428222656	19.9077606201172
1850.43701171875	19.7516269683838
1851.35913085938	19.6702575683594
1852.28076171875	19.6968746185303
1853.20190429688	19.619083404541
1854.12243652344	19.5752906799316
1855.04260253906	19.5892868041992
1855.96215820313	19.4664402008057
1856.88122558594	19.4103622436523
1857.79992675781	19.3767623901367
1858.71801757813	19.3097057342529
1859.63549804688	19.2906455993652
1860.55261230469	19.1868534088135
1861.46923828125	19.0761375427246
1862.38525390625	19.0964965820313
1863.30078125	19.0552558898926
1864.2158203125	18.9959564208984
1865.13037109375	18.9452171325684
1866.04443359375	18.9565620422363
1866.95788574219	18.9928436279297
1867.87084960938	19.0581855773926
1868.78332519531	18.9605369567871
1869.6953125	19.0532417297363
1870.60681152344	18.9594173431396
1871.51782226563	19.0033130645752
1872.42822265625	18.9565906524658
1873.33813476563	19.0341262817383
1874.24755859375	19.0475101470947
1875.15649414063	19.0225391387939
1876.06481933594	19.0102767944336
1876.97277832031	19.0685386657715
1877.88012695313	19.0588855743408
1878.78698730469	19.0380077362061
1879.69323730469	19.0337429046631
1880.59912109375	18.9787349700928
1881.50439453125	18.9882850646973
1882.4091796875	18.8831062316895
1883.3134765625	18.8643245697021
1884.21716308594	18.7871627807617
1885.12048339844	18.77073097229
1886.02319335938	18.7246551513672
1886.92541503906	18.6807155609131
1887.82702636719	18.7084102630615
1888.72814941406	18.5563907623291
1889.62878417969	18.5234222412109
1890.52893066406	18.5755958557129
1891.42858886719	18.4791088104248
1892.32763671875	18.4729824066162
1893.22619628906	18.4466915130615
1894.12426757813	18.4206008911133
1895.02172851563	18.3250503540039
1895.91870117188	18.3238792419434
1896.81518554688	18.38743019104
1897.71118164063	18.239221572876
1898.60656738281	18.1898021697998
1899.50146484375	18.2196884155273
1900.39587402344	18.1247901916504
1901.28967285156	18.1296730041504
1902.18298339844	18.1769847869873
1903.07580566406	18.1142082214355
1903.96801757813	18.1095275878906
1904.85986328125	18.14621925354
1905.7509765625	18.1777191162109
1906.64172363281	18.1713180541992
1907.53186035156	18.2311878204346
1908.42150878906	18.2283039093018
1909.31066894531	18.270133972168
1910.19921875	18.2530784606934
1911.08728027344	18.2724761962891
1911.97473144531	18.3392658233643
1912.86181640625	18.30344581604
1913.74816894531	18.3036651611328
1914.63415527344	18.2662906646729
1915.51953125	18.3062953948975
1916.40441894531	18.2420063018799
1917.28869628906	18.1980323791504
1918.17260742188	18.2789821624756
1919.05578613281	18.2139797210693
1919.93859863281	18.164270401001
1920.82080078125	18.1535243988037
1921.70239257813	18.0917167663574
1922.58349609375	18.1109771728516
1923.46411132813	18.0173263549805
1924.34423828125	18.0352668762207
1925.22375488281	17.9680919647217
1926.10278320313	17.9265594482422
1926.98120117188	17.8990497589111
1927.85913085938	17.8014698028564
1928.73645019531	17.7392024993896
1929.61328125	17.6804084777832
1930.48962402344	17.6369743347168
1931.36535644531	17.6559658050537
1932.24060058594	17.5964393615723
1933.11535644531	17.5817737579346
1933.98950195313	17.6065006256104
1934.86303710938	17.546911239624
1935.73608398438	17.5368499755859
1936.60864257813	17.5305328369141
1937.48059082031	17.60378074646
1938.35205078125	17.5732345581055
1939.22302246094	17.4789218902588
1940.09338378906	17.5961513519287
1940.96313476563	17.5964794158936
1941.83239746094	17.6303749084473
1942.701171875	17.658109664917
1943.5693359375	17.68674659729
1944.43701171875	17.6778411865234
1945.30407714844	17.7562618255615
1946.17065429688	17.7323360443115
1947.03662109375	17.7829608917236
1947.90209960938	17.8471145629883
1948.76696777344	17.7481632232666
1949.63134765625	17.8424797058105
1950.4951171875	17.85866355896
1951.3583984375	17.8150272369385
1952.22106933594	17.7804565429688
1953.08325195313	17.7636013031006
1953.94482421875	17.7713603973389
1954.80590820313	17.7005825042725
1955.66650390625	17.6899166107178
1956.5263671875	17.7478561401367
1957.38586425781	17.6761169433594
1958.24462890625	17.6596584320068
1959.10302734375	17.6096363067627
1959.96069335938	17.5368976593018
1960.81799316406	17.5555305480957
1961.67456054688	17.5020904541016
1962.53063964844	17.4479522705078
1963.38623046875	17.3603801727295
1964.2412109375	17.4019355773926
1965.09558105469	17.3405857086182
1965.94946289063	17.2934608459473
1966.80285644531	17.320104598999
1967.65563964844	17.2116146087646
1968.5078125	17.2540912628174
1969.35949707031	17.2856712341309
1970.21057128906	17.2304306030273
1971.06103515625	17.2964172363281
1971.91101074219	17.2272987365723
1972.76049804688	17.2718830108643
1973.60925292969	17.3370723724365
1974.45764160156	17.2893733978271
1975.30529785156	17.3479042053223
1976.15246582031	17.4937686920166
1976.99914550781	17.5056285858154
1977.84521484375	17.4760704040527
1978.69067382813	17.5417060852051
1979.53552246094	17.648853302002
1980.3798828125	17.6276187896729
1981.22375488281	17.6790390014648
1982.06701660156	17.7212924957275
1982.90966796875	17.678524017334
1983.75170898438	17.7037563323975
1984.59326171875	17.7061004638672
1985.43420410156	17.6401500701904
1986.27465820313	17.721586227417
1987.11450195313	17.6248054504395
1987.95373535156	17.6579475402832
1988.79248046875	17.6281242370605
1989.63061523438	17.6752471923828
1990.46813964844	17.631908416748
1991.30517578125	17.576379776001
1992.1416015625	17.5160827636719
1992.9775390625	17.5032997131348
1993.81274414063	17.4167957305908
1994.6474609375	17.4143447875977
1995.48168945313	17.3401584625244
1996.31518554688	17.2889442443848
1997.14819335938	17.3986549377441
1997.98071289063	17.2891616821289
1998.8125	17.2803535461426
1999.64379882813	17.2841987609863
2000.47448730469	17.2604656219482
2001.3046875	17.2606887817383
2002.13427734375	17.2654399871826
2002.96325683594	17.2937412261963
2003.79162597656	17.26047706604
2004.61950683594	17.3132572174072
2005.44677734375	17.3953037261963
2006.2734375	17.4456844329834
2007.09948730469	17.4051856994629
2007.92504882813	17.4864482879639
2008.75	17.5178604125977
2009.57434082031	17.5915145874023
2010.39819335938	17.599609375
2011.22131347656	17.6547260284424
2012.0439453125	17.6190013885498
2012.86608886719	17.7216663360596
2013.6875	17.6895866394043
2014.50842285156	17.7680244445801
2015.32873535156	17.7568683624268
2016.1484375	17.7008686065674
2016.96752929688	17.8112850189209
2017.7861328125	17.8035583496094
2018.60412597656	17.8126888275146
2019.42150878906	17.7637119293213
2020.23828125	17.8665599822998
2021.05444335938	17.8360462188721
2021.8701171875	17.7872524261475
2022.68518066406	17.7496147155762
2023.49963378906	17.7489452362061
2024.3134765625	17.7571849822998
2025.12683105469	17.7613201141357
2025.939453125	17.6717376708984
2026.75158691406	17.6470375061035
2027.56311035156	17.6566352844238
2028.3740234375	17.5975875854492
2029.18432617188	17.5568103790283
2029.994140625	17.5560874938965
2030.80322265625	17.6169910430908
2031.61181640625	17.5285148620605
2032.41979980469	17.4647407531738
2033.22717285156	17.4249992370605
2034.03393554688	17.4012966156006
2034.84008789063	17.427604675293
2035.64575195313	17.3979167938232
2036.45080566406	17.3275585174561
2037.25512695313	17.2684116363525
2038.05895996094	17.2784023284912
2038.86218261719	17.1814804077148
2039.66479492188	17.226879119873
2040.466796875	17.2163906097412
2041.26831054688	17.214183807373
2042.06909179688	17.2808303833008
2042.86938476563	17.2528514862061
2043.6689453125	17.2098731994629
2044.46801757813	17.285816192627
2045.26647949219	17.2884826660156
2046.06433105469	17.2860794067383
2046.86145019531	17.3176021575928
2047.65808105469	17.3025169372559
2048.4541015625	17.3463096618652
2049.24951171875	17.3534030914307
2050.04443359375	17.3921680450439
2050.83862304688	17.3796329498291
2051.63232421875	17.4184398651123
2052.42529296875	17.4024391174316
2053.2177734375	17.4454536437988
2054.00952148438	17.4306106567383
2054.80078125	17.4560680389404
2055.59130859375	17.537389755249
2056.38134765625	17.5327701568604
2057.17065429688	17.6280899047852
2057.95947265625	17.5355892181396
2058.74755859375	17.4775924682617
2059.53515625	17.4822368621826
2060.32202148438	17.5135955810547
2061.1083984375	17.3960571289063
2061.89428710938	17.3381652832031
2062.67919921875	17.2762699127197
2063.4638671875	17.3429565429688
2064.24780273438	17.2901020050049
2065.03100585938	17.2965621948242
2065.81372070313	17.1551704406738
2066.595703125	17.082389831543
2067.37719726563	17.1393451690674
2068.15795898438	16.9079990386963
2068.93823242188	16.9444103240967
2069.7177734375	16.9283695220947
2070.49682617188	16.8861808776855
2071.27514648438	16.818042755127
2072.05297851563	16.7295379638672
2072.830078125	16.81689453125
2073.60668945313	16.6727046966553
2074.38256835938	16.6771011352539
2075.15795898438	16.5954322814941
2075.9326171875	16.5892848968506
2076.70654296875	16.522970199585
2077.47998046875	16.5306053161621
2078.25268554688	16.4248695373535
2079.02490234375	16.3968524932861
2079.79663085938	16.4532127380371
2080.5673828125	16.405725479126
2081.337890625	16.4389057159424
2082.107421875	16.4399585723877
2082.87670898438	16.4567432403564
2083.64501953125	16.3854656219482
2084.41284179688	16.4724960327148
2085.18017578125	16.4871997833252
2085.94677734375	16.4816951751709
2086.71264648438	16.513822555542
2087.47802734375	16.5005569458008
2088.24267578125	16.509880065918
2089.0068359375	16.5279293060303
2089.77026367188	16.5799140930176
2090.53295898438	16.5188159942627
2091.29516601563	16.5680065155029
2092.056640625	16.5396461486816
2092.81762695313	16.5414619445801
2093.57788085938	16.4335289001465
2094.33764648438	16.4149971008301
2095.0966796875	16.3078804016113
2095.85498046875	16.2890548706055
2096.61279296875	16.2602863311768
2097.36987304688	16.2199153900146
2098.12646484375	16.0780162811279
2098.88232421875	16.1168231964111
2099.63745117188	16.031364440918
2100.39208984375	15.9699974060059
2101.14624023438	15.8550405502319
2101.8994140625	15.7902450561523
2102.65209960938	15.6549739837646
2103.404296875	15.6372547149658
2104.15551757813	15.5554485321045
2104.90649414063	15.5595216751099
2105.65649414063	15.380500793457
2106.40600585938	15.3645486831665
2107.15502929688	15.2925024032593
2107.90307617188	15.2023248672485
2108.65063476563	15.1991329193115
2109.39770507813	15.1845169067383
2110.14404296875	15.1567974090576
2110.8896484375	15.0726280212402
2111.63452148438	15.0929651260376
2112.37890625	15.128809928894
2113.12280273438	15.0354700088501
2113.86572265625	15.1693315505981
2114.60815429688	15.1902189254761
2115.35009765625	15.1531200408936
2116.09106445313	15.2076797485352
2116.83154296875	15.2405424118042
2117.57153320313	15.2141742706299
2118.31079101563	15.2485036849976
2119.04931640625	15.2245082855225
2119.787109375	15.1478662490845
2120.5244140625	15.2190608978271
2121.26098632813	15.1172170639038
2121.9970703125	15.0917015075684
2122.732421875	15.0917978286743
2123.46704101563	14.9703741073608
2124.20092773438	14.9898452758789
2124.93432617188	14.9126672744751
2125.6669921875	14.8419055938721
2126.39916992188	14.8363819122314
2127.13037109375	14.7463235855103
2127.86108398438	14.7417240142822
2128.59130859375	14.7056312561035
2129.32080078125	14.5478544235229
2130.04956054688	14.5674648284912
2130.77758789063	14.4790487289429
2131.50512695313	14.3554191589355
2132.23193359375	14.3181419372559
2132.9580078125	14.313362121582
2133.68334960938	14.1251792907715
2134.408203125	14.1070566177368
2135.13232421875	14.050087928772
2135.85595703125	14.0239582061768
2136.57885742188	13.9427795410156
2137.30102539063	13.9025783538818
2138.0224609375	13.7550973892212
2138.74340820313	13.7756948471069
2139.46337890625	13.7336893081665
2140.18310546875	13.6894798278809
2140.90185546875	13.5719232559204
2141.6201171875	13.5317277908325
2142.33764648438	13.5864124298096
2143.05444335938	13.5018625259399
2143.77075195313	13.5277414321899
2144.48608398438	13.4741325378418
2145.201171875	13.5604009628296
2145.91528320313	13.4182138442993
2146.62890625	13.4783163070679
2147.34155273438	13.4418382644653
2148.05395507813	13.4548788070679
2148.76538085938	13.4808034896851
2149.47631835938	13.3951797485352
2150.18627929688	13.4128389358521
2150.89599609375	13.3794212341309
2151.60473632813	13.4116849899292
2152.31298828125	13.3999052047729
2153.02026367188	13.4100389480591
2153.72729492188	13.3607301712036
2154.43334960938	13.2648220062256
2155.138671875	13.2546720504761
2155.84350585938	13.2686624526978
2156.54760742188	13.2216548919678
2157.25122070313	13.2534627914429
2157.95385742188	13.1558609008789
2158.65600585938	13.2250452041626
2159.357421875	13.1107301712036
2160.05810546875	13.0738353729248
2160.75805664063	13.0934143066406
2161.45751953125	13.0004415512085
2162.15600585938	12.9419107437134
2162.85400390625	12.91468334198
2163.55151367188	12.8455390930176
2164.248046875	12.760160446167
2164.94409179688	12.7862749099731
2165.63916015625	12.7412796020508
2166.33374023438	12.6734247207642
2167.02783203125	12.6349716186523
2167.72094726563	12.4245872497559
2168.41357421875	12.431209564209
2169.10522460938	12.3867139816284
2169.79638671875	12.3628368377686
2170.48706054688	12.2678565979004
2171.1767578125	12.1299848556519
2171.86572265625	12.1005592346191
2172.55419921875	12.0462369918823
2173.24194335938	11.910327911377
2173.92895507813	11.8933477401733
2174.615234375	11.8425703048706
2175.30078125	11.7367572784424
2175.98583984375	11.7428731918335
2176.67016601563	11.6356973648071
2177.35375976563	11.6417789459229
2178.03662109375	11.5898113250732
2178.71875	11.5761079788208
2179.40014648438	11.5893402099609
2180.08081054688	11.5412425994873
2180.76098632813	11.5416059494019
2181.4404296875	11.5615148544312
2182.119140625	11.5425653457642
2182.79711914063	11.5686874389648
2183.47436523438	11.5318813323975
2184.15087890625	11.5119009017944
2184.82690429688	11.5234031677246
2185.501953125	11.5463247299194
2186.17651367188	11.4960432052612
2186.85034179688	11.498610496521
2187.5234375	11.4845294952393
2188.19580078125	11.4130392074585
2188.86743164063	11.4876642227173
2189.53833007813	11.4310340881348
2190.20874023438	11.3708763122559
2190.87817382813	11.3353090286255
2191.54711914063	11.2855186462402
2192.21533203125	11.3353252410889
2192.8828125	11.1957817077637
2193.54956054688	11.217921257019
2194.21557617188	11.0929317474365
2194.880859375	11.0923366546631
2195.54541015625	11.0348386764526
2196.20947265625	10.9533176422119
2196.87255859375	10.8739824295044
2197.53515625	10.7795877456665
2198.19677734375	10.7566146850586
2198.85791015625	10.623833656311
2199.51831054688	10.5592412948608
2200.17797851563	10.5196323394775
2200.8369140625	10.4126329421997
2201.4951171875	10.3706731796265
2202.15258789063	10.2870807647705
2202.80932617188	10.2430276870728
2203.46533203125	10.1929225921631
2204.12060546875	10.0930995941162
2204.775390625	10.1209478378296
2205.42919921875	10.0536518096924
2206.08251953125	10.0330228805542
2206.73486328125	10.0168972015381
2207.38671875	9.98819255828857
2208.03759765625	9.94487476348877
2208.68798828125	9.96995258331299
2209.33764648438	9.95956039428711
2209.98657226563	9.90912628173828
2210.63452148438	9.9498291015625
2211.28198242188	10.002405166626
2211.9287109375	9.9630126953125
2212.57470703125	9.92686653137207
2213.21997070313	9.91944885253906
2213.86450195313	9.93044757843018
2214.50830078125	9.92251586914063
2215.1513671875	9.89563751220703
2215.79370117188	9.85104465484619
2216.43530273438	9.80540466308594
2217.076171875	9.80651092529297
2217.71630859375	9.75221061706543
2218.35571289063	9.75708961486816
2218.99462890625	9.60044002532959
2219.63256835938	9.5606803894043
2220.26977539063	9.61311531066895
2220.90625	9.51604080200195
2221.5419921875	9.45666980743408
2222.17700195313	9.41069221496582
2222.81127929688	9.38751983642578
2223.44482421875	9.32446765899658
2224.07763671875	9.26059818267822
2224.70971679688	9.21319675445557
2225.34106445313	9.10373401641846
2225.9716796875	9.06258487701416
2226.6015625	8.98527908325195
2227.23071289063	8.97788906097412
2227.85913085938	8.88317108154297
2228.48681640625	8.81639289855957
2229.11376953125	8.78879928588867
2229.73999023438	8.76372718811035
2230.36547851563	8.74245929718018
2230.990234375	8.66020774841309
2231.61401367188	8.61871910095215
2232.2373046875	8.56238842010498
2232.85986328125	8.48660278320313
2233.4814453125	8.50656032562256
2234.1025390625	8.44142246246338
2234.72265625	8.44092082977295
2235.34228515625	8.44886112213135
2235.9609375	8.39666652679443
2236.57885742188	8.32804870605469
2237.1962890625	8.3159704208374
2237.81274414063	8.31566524505615
2238.42846679688	8.33868312835693
2239.04345703125	8.27428340911865
2239.65771484375	8.26395416259766
2240.27124023438	8.27362728118896
2240.88403320313	8.31410884857178
2241.49584960938	8.23675060272217
2242.10717773438	8.25489807128906
2242.71752929688	8.27614116668701
2243.32739257813	8.23569488525391
2243.93627929688	8.22170639038086
2244.54443359375	8.20126724243164
2245.15209960938	8.21762657165527
2245.7587890625	8.15339374542236
2246.36474609375	8.15299701690674
2246.9697265625	8.14151096343994
2247.57421875	8.08696365356445
2248.17797851563	8.08472919464111
2248.78076171875	8.08042144775391
2249.38305664063	8.02732849121094
2249.984375	8.01343727111816
2250.5849609375	7.96208143234253
2251.18481445313	7.95848655700684
2251.78393554688	7.87345552444458
2252.38232421875	7.90214920043945
2252.97973632813	7.76864194869995
2253.57666015625	7.7527928352356
2254.17260742188	7.76670837402344
2254.76782226563	7.70835971832275
2255.3623046875	7.63675308227539
2255.9560546875	7.60319185256958
2256.54907226563	7.56363773345947
2257.14135742188	7.5180835723877
2257.73266601563	7.48546886444092
2258.32348632813	7.39622354507446
2258.91333007813	7.370285987854
2259.50244140625	7.32639646530151
2260.09057617188	7.24789714813232
2260.67822265625	7.25800848007202
2261.26513671875	7.16666889190674
2261.85107421875	7.15879917144775
2262.43627929688	7.12331962585449
2263.02075195313	7.07999992370605
2263.6044921875	7.06347942352295
2264.18725585938	7.00524091720581
2264.76953125	6.9712028503418
2265.35083007813	6.97887468338013
2265.93139648438	6.92522478103638
2266.51123046875	6.92740201950073
2267.09033203125	6.87734222412109
2267.66845703125	6.89438819885254
2268.24584960938	6.90360403060913
2268.82250976563	6.86601829528809
2269.3984375	6.8919677734375
2269.9736328125	6.88627243041992
2270.5478515625	6.91590690612793
2271.12133789063	6.9120454788208
2271.69409179688	6.97865009307861
2272.26611328125	6.93208599090576
2272.83740234375	6.88993978500366
2273.40771484375	6.92250919342041
2273.97729492188	6.89868831634521
2274.54614257813	6.82471227645874
2275.11401367188	6.86490440368652
2275.68139648438	6.78113412857056
2276.24780273438	6.76536083221436
2276.8134765625	6.72196960449219
2277.37817382813	6.67827749252319
2277.9423828125	6.71111297607422
2278.50561523438	6.64026832580566
2279.06811523438	6.68574714660645
2279.62963867188	6.68121242523193
2280.19067382813	6.63767290115356
2280.75073242188	6.62678575515747
2281.31005859375	6.61588859558105
2281.86840820313	6.62028169631958
2282.42602539063	6.61517524719238
2282.98291015625	6.55831432342529
2283.5390625	6.52016162872314
2284.09448242188	6.51183128356934
2284.64892578125	6.53626775741577
2285.20263671875	6.4694972038269
2285.75537109375	6.45504856109619
2286.3076171875	6.38554573059082
2286.85888671875	6.37502002716064
2287.40942382813	6.40526437759399
2287.958984375	6.31340312957764
2288.5078125	6.2903733253479
2289.05590820313	6.24505710601807
2289.60302734375	6.22277545928955
2290.14965820313	6.1887993812561
2290.6953125	6.11657476425171
2291.23999023438	6.11571788787842
2291.78393554688	6.06757974624634
2292.3271484375	5.98485374450684
2292.86962890625	5.98341035842896
2293.4111328125	5.962815284729
2293.95190429688	5.96215534210205
2294.49194335938	5.92582941055298
2295.03100585938	5.87935829162598
2295.5693359375	5.85362195968628
2296.10693359375	5.810546875
2296.6435546875	5.77116727828979
2297.17944335938	5.81228446960449
2297.71459960938	5.75393342971802
2298.24877929688	5.75931167602539
2298.7822265625	5.76468944549561
2299.31469726563	5.7743444442749
2299.8466796875	5.74393367767334
2300.37744140625	5.74823713302612
2300.90771484375	5.70388507843018
2301.43701171875	5.73705768585205
2301.96557617188	5.73734474182129
2302.4931640625	5.72772693634033
2303.02001953125	5.73550128936768
2303.54614257813	5.7569432258606
2304.0712890625	5.71971416473389
2304.595703125	5.70979785919189
2305.119140625	5.70469760894775
2305.64184570313	5.72239303588867
2306.16381835938	5.72426509857178
2306.68481445313	5.72076797485352
2307.205078125	5.69847011566162
2307.72436523438	5.68501615524292
2308.24291992188	5.68821287155151
2308.7607421875	5.700279712677
2309.27758789063	5.68599939346313
2309.79370117188	5.71044778823853
2310.30883789063	5.70611095428467
2310.8232421875	5.70608043670654
2311.3369140625	5.63978290557861
2311.849609375	5.61062097549438
2312.361328125	5.65690755844116
2312.87255859375	5.62286949157715
2313.38256835938	5.6111946105957
2313.89208984375	5.60598468780518
2314.40063476563	5.52356243133545
2314.908203125	5.51641988754272
2315.4150390625	5.45416021347046
2315.92114257813	5.41347217559814
2316.42626953125	5.3862681388855
2316.9306640625	5.38067722320557
2317.43408203125	5.33368825912476
2317.93676757813	5.31778478622437
2318.4384765625	5.28751802444458
2318.939453125	5.24747705459595
2319.439453125	5.2214937210083
2319.93872070313	5.19115018844604
2320.43701171875	5.166748046875
2320.9345703125	5.11927032470703
2321.43139648438	5.11924123764038
2321.92724609375	5.06654977798462
2322.42211914063	5.07437038421631
2322.91625976563	5.05014371871948
2323.40966796875	5.03241395950317
2323.90209960938	5.01739025115967
2324.3935546875	4.9980034828186
2324.88427734375	4.95982694625854
2325.37426757813	4.95999193191528
2325.86303710938	4.97050189971924
2326.35131835938	4.96848917007446
2326.83862304688	4.95502805709839
2327.32495117188	4.93719482421875
2327.810546875	4.90789794921875
2328.29541015625	4.91812324523926
2328.77905273438	4.96572828292847
2329.26220703125	4.9555082321167
2329.74438476563	4.96821212768555
2330.2255859375	4.95224046707153
2330.7060546875	4.97095775604248
2331.185546875	4.92108154296875
2331.6640625	4.9701452255249
2332.14184570313	4.98723983764648
2332.61889648438	4.97315359115601
2333.09497070313	4.9437255859375
2333.57006835938	4.92111968994141
2334.04443359375	4.92533826828003
2334.51782226563	4.96791553497314
2334.99047851563	4.8795051574707
2335.46215820313	4.8845272064209
2335.93310546875	4.89092350006104
2336.40307617188	4.86356973648071
2336.8720703125	4.81725549697876
2337.34033203125	4.83241271972656
2337.8076171875	4.75830841064453
2338.27416992188	4.7753758430481
2338.73974609375	4.76111459732056
2339.20458984375	4.73859357833862
2339.66845703125	4.67891979217529
2340.13134765625	4.6780858039856
2340.59350585938	4.67009210586548
2341.0546875	4.60591793060303
2341.51489257813	4.58769845962524
2341.97436523438	4.56505250930786
2342.43286132813	4.51730537414551
2342.890625	4.51226377487183
2343.34741210938	4.46749305725098
2343.80322265625	4.45138931274414
2344.25830078125	4.45128059387207
2344.71240234375	4.44509267807007
2345.16577148438	4.49193525314331
2345.61791992188	4.477463722229
2346.06958007813	4.5229606628418
2346.52001953125	4.52231168746948
2346.9697265625	4.60104417800903
2347.41845703125	4.67291116714478
2347.86645507813	4.76890754699707
2348.3134765625	4.82398557662964
2348.75952148438	4.94585227966309
2349.20483398438	5.06558609008789
2349.64916992188	5.13522672653198
2350.09252929688	5.21960878372192
2350.53515625	5.26937580108643
2350.97680664063	5.3763313293457
2351.41748046875	5.40425205230713
2351.857421875	5.43968629837036
2352.29638671875	5.47930812835693
2352.734375	5.4489369392395
2353.17138671875	5.48858213424683
2353.60766601563	5.43149614334106
2354.04296875	5.35963106155396
2354.4775390625	5.26768207550049
2354.91088867188	5.22715520858765
2355.34350585938	5.14762020111084
2355.775390625	5.06023120880127
2356.2060546875	4.95495271682739
2356.63598632813	4.81225490570068
2357.06494140625	4.71183395385742
2357.4931640625	4.62277793884277
2357.92041015625	4.52082490921021
2358.3466796875	4.4288501739502
2358.77197265625	4.37337684631348
2359.1962890625	4.29301404953003
2359.61987304688	4.15616846084595
2360.04248046875	4.09216070175171
2360.46411132813	4.04068517684937
2360.88500976563	3.98358106613159
2361.30493164063	3.96867251396179
2361.72387695313	3.92241406440735
