# Supplementary material for: Optics miniaturization strategy for demanding Raman spectroscopy applications
Source: Nat Commun. 2024 Apr 8;15:3049. doi: 10.1038/s41467-024-47044-7 (PMC11001912; doi:10.1038/s41467-024-47044-7)
Supplement: Supplementary file 6 — Source Data [file 41467_2024_47044_MOESM6_ESM.zip › Source Data/NCOMMS-23-34016B s3/S3 pHCA, Glucose, Salts/calibraiton/Glucose standards 23.08.17/Glucose_1per_1.csv]

347.42919921875	78.9809646606445
348.892913818359	79.2455596923828
350.356079101563	79.5210723876953
351.818634033203	79.8008270263672
353.280670166016	80.1817779541016
354.742095947266	80.4839096069336
356.202972412109	80.6046752929688
357.663299560547	80.7693939208984
359.123046875	80.9274444580078
360.582244873047	81.0360641479492
362.040863037109	81.1222305297852
363.498931884766	81.2310256958008
364.956451416016	81.1853866577148
366.413391113281	81.4683227539063
367.869750976563	81.5999374389648
369.325592041016	81.6661605834961
370.780853271484	81.3428344726563
372.235565185547	81.7966384887695
373.689727783203	81.7982864379883
375.143310546875	81.781005859375
376.596343994141	81.9660568237305
378.048828125	82.1257171630859
379.500762939453	82.2207946777344
380.9521484375	82.3576354980469
382.402954101563	82.4957962036133
383.853240966797	82.6203002929688
385.302947998047	82.6022720336914
386.752136230469	83.09228515625
388.200744628906	83.2050552368164
389.648803710938	83.5103607177734
391.096343994141	83.6384811401367
392.543304443359	83.8632278442383
393.989715576172	84.3233261108398
395.435607910156	84.7303314208984
396.880920410156	84.9947052001953
398.325714111328	85.3532943725586
399.769927978516	85.8343276977539
401.213623046875	86.205078125
402.656768798828	86.6191635131836
404.099395751953	86.9107360839844
405.541442871094	87.2999954223633
406.982971191406	87.3876571655273
408.423950195313	87.5730285644531
409.864379882813	87.9738235473633
411.304290771484	88.1324691772461
412.743621826172	88.3014221191406
414.182434082031	88.8065490722656
415.620727539063	89.0826110839844
417.058471679688	89.3899841308594
418.495666503906	89.8425827026367
419.932342529297	90.2976303100586
421.368469238281	90.4304046630859
422.804077148438	90.6300354003906
424.239135742188	90.637580871582
425.673645019531	90.4207992553711
427.107635498047	90.3294219970703
428.541107177734	89.9008865356445
429.974029541016	89.5597152709961
431.406433105469	89.0940704345703
432.838287353516	88.9429016113281
434.269622802734	88.4401473999023
435.700408935547	88.654541015625
437.130706787109	88.4110565185547
438.560455322266	88.4236526489258
439.989654541016	88.2777709960938
441.418334960938	88.7813186645508
442.846496582031	88.6117782592773
444.274139404297	88.7150802612305
445.701263427734	88.8432235717773
447.127838134766	88.6634902954102
448.553894042969	88.6590881347656
449.979431152344	88.5229187011719
451.404449462891	88.1659698486328
452.828918457031	87.8412780761719
454.252899169922	87.4623718261719
455.676330566406	87.1882934570313
457.099273681641	86.9461212158203
458.521667480469	86.4239044189453
459.943542480469	86.3954162597656
461.364929199219	86.0721740722656
462.785766601563	85.6150207519531
464.206085205078	85.5732879638672
465.625885009766	85.1073837280273
467.045196533203	85.0736846923828
468.463958740234	84.7624282836914
469.882202148438	84.771842956543
471.299957275391	84.5739059448242
472.717193603516	84.4579772949219
474.133911132813	84.437629699707
475.550109863281	84.3626556396484
476.965789794922	84.3743209838867
478.380950927734	84.6004486083984
479.795623779297	84.6092224121094
481.209777832031	84.7287826538086
482.623413085938	85.0269165039063
484.036529541016	85.1660232543945
485.449157714844	85.4919738769531
486.861267089844	85.8074188232422
488.272857666016	86.0845108032227
489.683959960938	86.4039688110352
491.094543457031	86.7226028442383
492.504608154297	86.9264221191406
493.914184570313	87.2926025390625
495.3232421875	87.5141754150391
496.731811523438	87.4365768432617
498.139862060547	87.4820861816406
499.547393798828	87.4975967407227
500.954467773438	87.1247100830078
502.360992431641	87.1969680786133
503.767028808594	86.989372253418
505.172576904297	87.0367050170898
506.577606201172	86.9044189453125
507.982147216797	87.0678329467773
509.386169433594	86.9988327026367
510.789703369141	87.1935348510742
512.192749023438	87.2960357666016
513.595275878906	87.4108963012695
514.997314453125	87.3640060424805
516.398803710938	87.5901870727539
517.799865722656	87.426025390625
519.200378417969	87.4199447631836
520.600463867188	87.0723037719727
522	86.7384567260742
523.399047851563	86.2321701049805
524.797607421875	85.2753448486328
526.195678710938	84.5545349121094
527.59326171875	83.9659652709961
528.990295410156	83.2216644287109
530.386901855469	82.5161209106445
531.782958984375	82.4712448120117
533.178588867188	81.8342742919922
534.573669433594	81.6641998291016
535.968322753906	81.4513244628906
537.362426757813	81.2603149414063
538.756042480469	81.3351135253906
540.149230957031	81.1381988525391
541.541870117188	80.8215026855469
542.934020996094	80.8390655517578
544.32568359375	80.5654983520508
545.716918945313	80.0444717407227
547.107604980469	79.5930023193359
548.497802734375	79.3210067749023
549.887573242188	79.1071166992188
551.276794433594	78.7017822265625
552.66552734375	78.5620651245117
554.053833007813	78.5257568359375
555.441650390625	78.4239044189453
556.828918457031	78.2224273681641
558.215759277344	78.0992431640625
559.602111816406	78.113166809082
560.987976074219	78.1126480102539
562.373352050781	78.0080642700195
563.758239746094	77.8749847412109
565.142639160156	77.89208984375
566.526611328125	77.7270965576172
567.910034179688	77.8018341064453
569.293029785156	77.5766067504883
570.675537109375	77.4783782958984
572.057556152344	77.2118225097656
573.439086914063	77.1396865844727
574.820129394531	76.962028503418
576.200744628906	76.9432983398438
577.580871582031	76.7967224121094
578.96044921875	76.8556365966797
580.339660644531	76.6324920654297
581.718322753906	76.8146667480469
583.096557617188	76.6320190429688
584.474243164063	76.8078536987305
585.851501464844	76.6899337768555
587.228332519531	76.7041015625
588.604614257813	76.6601409912109
589.98046875	76.5415573120117
591.355834960938	76.6304473876953
592.730712890625	76.4558944702148
594.105163574219	76.4457244873047
595.479125976563	76.3476409912109
596.852600097656	76.0345153808594
598.225646972656	75.9499588012695
599.598205566406	75.9374008178711
600.970275878906	75.6717300415039
602.341857910156	75.4742126464844
603.713012695313	75.4790267944336
605.083679199219	75.2969512939453
606.453918457031	75.1526184082031
607.823608398438	74.9854354858398
609.192932128906	74.9553756713867
610.561706542969	74.5831451416016
611.930053710938	74.5321884155273
613.297912597656	74.3030853271484
614.665344238281	74.2429733276367
616.032287597656	74.0981292724609
617.398803710938	73.9923248291016
618.764831542969	73.8786773681641
620.13037109375	73.6699676513672
621.495483398438	73.5256500244141
622.860107421875	73.449577331543
624.224304199219	73.31494140625
625.588012695313	73.2202911376953
626.951232910156	73.0776443481445
628.314025878906	72.9724960327148
629.676391601563	72.9422760009766
631.038269042969	72.8070297241211
632.399658203125	72.5291442871094
633.760620117188	72.560661315918
635.12109375	72.5334243774414
636.481140136719	72.3816146850586
637.840759277344	72.2390289306641
639.199890136719	72.1450805664063
640.558532714844	71.880500793457
641.916748046875	71.72998046875
643.274536132813	71.7739410400391
644.6318359375	71.6276931762695
645.988647460938	71.4707489013672
647.345031738281	71.3867645263672
648.700988769531	71.3135452270508
650.056457519531	71.0411834716797
651.411499023438	71.0083312988281
652.76611328125	70.9875717163086
654.120239257813	70.6990356445313
655.473876953125	70.5584487915039
656.827087402344	70.435920715332
658.179870605469	70.2911911010742
659.5322265625	70.2870559692383
660.884094238281	70.2192840576172
662.235473632813	70.1833648681641
663.586486816406	69.8356704711914
664.93701171875	69.7925262451172
666.287048339844	69.9720001220703
667.636657714844	69.7160720825195
668.98583984375	69.6992492675781
670.334594726563	69.7188873291016
671.682861328125	69.5855560302734
673.030700683594	69.5781936645508
674.378051757813	69.6591873168945
675.725036621094	69.5085144042969
677.071533203125	69.5721130371094
678.417541503906	69.3578491210938
679.76318359375	69.6150207519531
681.108337402344	69.3490982055664
682.453002929688	69.5769424438477
683.797302246094	69.4988327026367
685.14111328125	69.4282150268555
686.484497070313	69.4622116088867
687.827453613281	69.5082931518555
689.169921875	69.4415740966797
690.512023925781	69.39404296875
691.853637695313	69.6144409179688
693.194763183594	69.5546646118164
694.535522460938	69.3706359863281
695.875793457031	69.6306991577148
697.215637207031	69.63916015625
698.555053710938	69.5382919311523
699.89404296875	69.7485733032227
701.232543945313	69.7835006713867
702.570617675781	69.669677734375
703.908325195313	69.6916122436523
705.245483398438	69.7916564941406
706.582275390625	69.7887268066406
707.918640136719	69.8989334106445
709.254516601563	69.8288650512695
710.589965820313	69.8816833496094
711.924987792969	69.8066635131836
713.259582519531	69.8254547119141
714.59375	69.7726898193359
715.927490234375	69.7165145874023
717.2607421875	69.772087097168
718.593627929688	69.6489715576172
719.926025390625	69.7239074707031
721.257995605469	69.7135162353516
722.589538574219	69.5510864257813
723.920654296875	69.5715484619141
725.251342773438	69.5549011230469
726.581604003906	69.3550643920898
727.911437988281	69.3547439575195
729.240783691406	69.2938079833984
730.569763183594	69.3784103393555
731.898254394531	69.2880706787109
733.226379394531	69.2149658203125
734.554016113281	69.1504898071289
735.881225585938	69.0994033813477
737.208068847656	69.084114074707
738.534423828125	69.0797271728516
739.8603515625	68.8968048095703
741.185852050781	68.7963104248047
742.510925292969	68.8371047973633
743.835571289063	68.7112426757813
745.159790039063	68.6800079345703
746.483581542969	68.6115264892578
747.806945800781	68.488037109375
749.1298828125	68.4540023803711
750.452453613281	68.2338790893555
751.774536132813	68.3733978271484
753.09619140625	68.0367584228516
754.417419433594	68.1323776245117
755.738220214844	68.0879364013672
757.05859375	67.9481964111328
758.378540039063	67.9582672119141
759.698059082031	67.8097915649414
761.017211914063	67.7247543334961
762.335876464844	67.7461547851563
763.654113769531	67.5270843505859
764.971984863281	67.6291122436523
766.289367675781	67.560417175293
767.606384277344	67.4577484130859
768.922973632813	67.473503112793
770.239074707031	67.33154296875
771.554809570313	67.2001113891602
772.8701171875	67.3505477905273
774.184997558594	67.1530914306641
775.499450683594	67.0184783935547
776.8134765625	66.9530334472656
778.127136230469	66.8007125854492
779.440307617188	66.655876159668
780.753112792969	66.5946960449219
782.0654296875	66.2883987426758
783.377380371094	66.1827850341797
784.688903808594	66.1472549438477
786	65.996452331543
787.310668945313	65.9586791992188
788.620971679688	65.6989288330078
789.930786132813	65.8192443847656
791.240234375	65.5794067382813
792.549255371094	65.3529663085938
793.857788085938	65.3105392456055
795.166015625	65.2328186035156
796.473754882813	65.2562713623047
797.781066894531	65.0797424316406
799.088012695313	65.0833892822266
800.39453125	64.8454818725586
801.700622558594	64.9903564453125
803.006286621094	64.6757965087891
804.311584472656	64.6871566772461
805.616394042969	64.6065673828125
806.920837402344	64.5223693847656
808.224853515625	64.408447265625
809.528503417969	64.1486053466797
810.831665039063	64.2117614746094
812.134460449219	64.1600799560547
813.436828613281	64.0493011474609
814.73876953125	63.9440727233887
816.040344238281	63.8405914306641
817.341430664063	63.8034973144531
818.642150878906	63.7977066040039
819.942504882813	63.7057342529297
821.242370605469	63.4388885498047
822.541870117188	63.4690132141113
823.840942382813	63.4034309387207
825.139587402344	63.4522705078125
826.437866210938	63.3546714782715
827.735656738281	63.2451057434082
829.033081054688	63.2247772216797
830.330139160156	63.277515411377
831.626770019531	63.2333908081055
832.922973632813	63.1536407470703
834.21875	63.1623725891113
835.514099121094	63.2548179626465
836.80908203125	63.2750244140625
838.103637695313	63.2485313415527
839.397827148438	63.4117469787598
840.691589355469	63.4552612304688
841.984924316406	63.4785766601563
843.27783203125	63.5180969238281
844.570373535156	63.5204849243164
845.862487792969	63.3888816833496
847.154235839844	63.3226737976074
848.445556640625	63.2643089294434
849.736450195313	62.9604682922363
851.026916503906	62.7170867919922
852.317016601563	62.5594863891602
853.606689453125	62.4059219360352
854.89599609375	62.3059387207031
856.184875488281	62.0306358337402
857.473327636719	61.8996315002441
858.761413574219	61.7667503356934
860.049072265625	61.7325820922852
861.336303710938	61.445011138916
862.623168945313	61.333927154541
863.909606933594	61.0200996398926
865.195678710938	60.8619804382324
866.481323242188	60.7279052734375
867.766540527344	60.3232803344727
869.051391601563	60.2083129882813
870.335815429688	59.9456901550293
871.619873046875	59.6543273925781
872.903503417969	59.2378234863281
874.186706542969	59.0619812011719
875.469543457031	58.7773666381836
876.752014160156	58.4499168395996
878.033996582031	58.2960624694824
879.315612792969	58.1431655883789
880.596862792969	57.899055480957
881.877685546875	57.7564926147461
883.158081054688	57.5922393798828
884.438110351563	57.420581817627
885.7177734375	57.3670501708984
886.996948242188	57.375431060791
888.275817871094	57.3196487426758
889.55419921875	57.4299736022949
890.832275390625	57.3298416137695
892.10986328125	57.4868659973145
893.387084960938	57.5164756774902
894.663940429688	57.4754333496094
895.940368652344	57.4178428649902
897.216369628906	57.3496017456055
898.492004394531	57.2954750061035
899.767272949219	56.893970489502
901.042114257813	56.8082695007324
902.316528320313	56.4961357116699
903.590576171875	56.2215538024902
904.8642578125	56.0260124206543
906.137512207031	55.6665344238281
907.410339355469	55.4306716918945
908.682800292969	55.2618637084961
909.954833984375	55.1694488525391
911.226501464844	55.0423851013184
912.497802734375	54.8355522155762
913.768676757813	54.7854614257813
915.039123535156	54.6862564086914
916.309204101563	54.439868927002
917.578918457031	54.3287086486816
918.848205566406	54.09130859375
920.117126464844	53.7613945007324
921.385620117188	53.4823265075684
922.653747558594	53.1911010742188
923.921447753906	52.5956115722656
925.188781738281	52.265193939209
926.455688476563	51.8247489929199
927.722229003906	51.5221748352051
928.988342285156	51.0996704101563
930.254089355469	50.7411575317383
931.519470214844	50.3352546691895
932.784423828125	50.172908782959
934.049011230469	49.807975769043
935.313171386719	49.5881614685059
936.576965332031	49.3974990844727
937.84033203125	49.221118927002
939.103332519531	48.9581184387207
940.365966796875	48.8352851867676
941.628173828125	48.7526359558105
942.890014648438	48.670768737793
944.151428222656	48.4918060302734
945.412475585938	48.3141975402832
946.673095703125	48.3856315612793
947.933349609375	48.1897773742676
949.193237304688	47.9931678771973
950.452697753906	48.0423812866211
951.711791992188	47.9893646240234
952.970520019531	47.8302993774414
954.228820800781	47.6590766906738
955.486755371094	47.7165260314941
956.744262695313	47.6991729736328
958.001403808594	47.6104316711426
959.258117675781	47.5782508850098
960.514526367188	47.4129867553711
961.770446777344	47.3454246520996
963.026062011719	47.4267616271973
964.28125	47.3356170654297
965.536010742188	47.2124938964844
966.790466308594	47.2053375244141
968.044494628906	47.2237129211426
969.298095703125	47.1213874816895
970.551391601563	47.1367340087891
971.80419921875	47.0034065246582
973.056701660156	47.0437278747559
974.308776855469	46.9214668273926
975.560485839844	46.9124984741211
976.811767578125	46.9665718078613
978.062683105469	46.9450721740723
979.313232421875	46.8891296386719
980.563415527344	46.7930107116699
981.813171386719	46.8029708862305
983.0625	46.8142738342285
984.3115234375	46.8928070068359
985.560119628906	46.8468208312988
986.808349609375	46.8002853393555
988.05615234375	46.8523902893066
989.303588867188	46.8454818725586
990.550659179688	46.8294525146484
991.797302246094	46.8937911987305
993.043579101563	46.9931831359863
994.289489746094	46.8494262695313
995.535034179688	46.920280456543
996.780151367188	46.8317680358887
998.02490234375	46.7434577941895
999.269226074219	46.8293991088867
1000.51318359375	46.914794921875
1001.75677490234	46.8358497619629
1003	46.9963073730469
1004.24279785156	46.9716720581055
1005.48522949219	47.1083450317383
1006.72729492188	47.297981262207
1007.96893310547	47.4021263122559
1009.21026611328	47.5782814025879
1010.45111083984	47.9862251281738
1011.69165039063	47.9656829833984
1012.93176269531	48.1496963500977
1014.17150878906	48.3466835021973
1015.41088867188	48.3690414428711
1016.64984130859	48.5533142089844
1017.88842773438	48.5330467224121
1019.12664794922	48.3756523132324
1020.36450195313	48.330078125
1021.60192871094	48.3450889587402
1022.83898925781	48.3250617980957
1024.07568359375	48.1401023864746
1025.31201171875	48.1597213745117
1026.5478515625	48.0437355041504
1027.78344726563	48.0647201538086
1029.0185546875	48.1602020263672
1030.25329589844	48.1886329650879
1031.48767089844	48.2875823974609
1032.7216796875	48.4092178344727
1033.95532226563	48.3834190368652
1035.18859863281	48.5938606262207
1036.42138671875	48.6553421020508
1037.65393066406	48.704475402832
1038.88598632813	48.6819763183594
1040.11767578125	48.8277206420898
1041.34899902344	48.7029457092285
1042.57995605469	48.8874053955078
1043.810546875	48.8689765930176
1045.04077148438	48.7615776062012
1046.2705078125	48.867790222168
1047.5	48.8755035400391
1048.72900390625	48.9367752075195
1049.95764160156	49.0664825439453
1051.18591308594	49.2009658813477
1052.41381835938	49.4265594482422
1053.64135742188	49.6578941345215
1054.86853027344	50.0487747192383
1056.09521484375	50.1951637268066
1057.32165527344	50.4574546813965
1058.54760742188	50.8343162536621
1059.77331542969	51.0440635681152
1060.99853515625	51.2788162231445
1062.22338867188	51.3771171569824
1063.44787597656	51.1529426574707
1064.671875	51.0622062683105
1065.89562988281	51.0368576049805
1067.11901855469	50.6030311584473
1068.34191894531	50.4057655334473
1069.56457519531	50.2824592590332
1070.78674316406	49.9530944824219
1072.00854492188	49.7884330749512
1073.22998046875	49.5301666259766
1074.45104980469	49.4156761169434
1075.67175292969	49.246639251709
1076.89208984375	49.0524482727051
1078.11193847656	48.7762870788574
1079.33154296875	48.5439758300781
1080.55065917969	48.3097496032715
1081.76940917969	48.048267364502
1082.98791503906	47.6330909729004
1084.20593261719	47.4141159057617
1085.42358398438	47.167121887207
1086.64086914063	47.0173797607422
1087.85766601563	46.7534027099609
1089.07421875	46.6231346130371
1090.29040527344	46.474925994873
1091.50610351563	46.5357704162598
1092.72155761719	46.4812393188477
1093.9365234375	46.6966094970703
1095.15112304688	46.635627746582
1096.36535644531	46.8668899536133
1097.57922363281	47.0403785705566
1098.79272460938	47.2808532714844
1100.005859375	47.3538513183594
1101.21862792969	47.7014236450195
1102.43090820313	48.0658264160156
1103.64294433594	48.0332069396973
1104.8544921875	48.4903945922852
1106.06579589844	48.6843223571777
1107.27661132813	48.7883987426758
1108.48706054688	49.0323867797852
1109.69714355469	49.4193229675293
1110.90686035156	49.6290245056152
1112.1162109375	49.8059272766113
1113.3251953125	50.2105484008789
1114.53369140625	50.4736099243164
1115.74194335938	50.8897743225098
1116.94982910156	51.1380195617676
1118.1572265625	51.4721908569336
1119.3642578125	51.7808380126953
1120.57104492188	52.080738067627
1121.77734375	52.4232597351074
1122.98327636719	52.4275169372559
1124.18884277344	52.5749931335449
1125.39404296875	52.6659812927246
1126.59875488281	52.5425567626953
1127.80322265625	52.5199851989746
1129.00732421875	52.2831535339355
1130.2109375	51.8129768371582
1131.41430664063	51.5854949951172
1132.6171875	51.2688217163086
1133.81970214844	50.7139892578125
1135.02197265625	50.1021919250488
1136.22375488281	49.5996170043945
1137.42517089844	48.9745712280273
1138.62622070313	48.6379280090332
1139.82690429688	48.1770935058594
1141.02709960938	47.6667671203613
1142.22705078125	47.3711433410645
1143.42663574219	47.1553688049316
1144.62573242188	46.8222694396973
1145.82458496094	46.6045608520508
1147.02294921875	46.5989685058594
1148.22094726563	46.4299926757813
1149.41857910156	46.4534606933594
1150.61584472656	46.371639251709
1151.81274414063	46.3542289733887
1153.00927734375	46.2900161743164
1154.20544433594	46.2567710876465
1155.40124511719	46.1363754272461
1156.5966796875	46.198917388916
1157.79162597656	45.9846725463867
1158.986328125	45.8505249023438
1160.18054199219	45.7427635192871
1161.37438964844	45.5566101074219
1162.56799316406	45.3203620910645
1163.76110839844	45.2764663696289
1164.95385742188	45.1249198913574
1166.14624023438	44.9980392456055
1167.33825683594	44.6806831359863
1168.52990722656	44.4656295776367
1169.72119140625	44.4324684143066
1170.91198730469	44.3061485290527
1172.1025390625	44.1773567199707
1173.29260253906	44.2364311218262
1174.482421875	44.0573234558105
1175.67175292969	44.1081886291504
1176.86071777344	43.969669342041
1178.04943847656	43.8915901184082
1179.23767089844	43.9884262084961
1180.42553710938	44.0089340209961
1181.61303710938	44.0133819580078
1182.80017089844	43.9328689575195
1183.98681640625	44.0487403869629
1185.17321777344	43.8637351989746
1186.35925292969	43.9472961425781
1187.54479980469	44.1118469238281
1188.73010253906	44.0111045837402
1189.91491699219	44.0323104858398
1191.09936523438	44.0500984191895
1192.28356933594	44.1822090148926
1193.46728515625	44.2773933410645
1194.65063476563	44.3036575317383
1195.83361816406	44.2809181213379
1197.01623535156	44.4186935424805
1198.19836425781	44.5697174072266
1199.38024902344	44.7529525756836
1200.56176757813	44.7636260986328
1201.74279785156	44.8461570739746
1202.92358398438	44.8252601623535
1204.10388183594	44.8928909301758
1205.28393554688	44.8266105651855
1206.46350097656	44.9644241333008
1207.64270019531	45.0330810546875
1208.82153320313	44.90283203125
1210	45.0111961364746
1211.17810058594	44.9035835266113
1212.35583496094	44.905029296875
1213.53308105469	44.931999206543
1214.71008300781	44.9528427124023
1215.88671875	44.9305725097656
1217.06286621094	44.9997711181641
1218.23864746094	45.0789642333984
1219.41418457031	45.0003623962402
1220.58923339844	44.8761215209961
1221.76391601563	44.9561386108398
1222.93823242188	44.9945602416992
1224.11218261719	45.0354881286621
1225.28576660156	45.1982688903809
1226.458984375	45.2432823181152
1227.6318359375	45.2823715209961
1228.80419921875	45.2391662597656
1229.97631835938	45.3061180114746
1231.14794921875	45.2448997497559
1232.31921386719	45.4999656677246
1233.490234375	45.3044357299805
1234.66076660156	45.4661026000977
1235.83093261719	45.4496726989746
1237.00073242188	45.5058135986328
1238.17016601563	45.3976516723633
1239.33923339844	45.5398445129395
1240.5078125	45.4418640136719
1241.67614746094	45.4045715332031
1242.84411621094	45.3845748901367
1244.01159667969	45.3465347290039
1245.1787109375	45.3177261352539
1246.34558105469	45.3211936950684
1247.51196289063	45.1358451843262
1248.67797851563	45.2632522583008
1249.84362792969	45.3197937011719
1251.00891113281	45.4015312194824
1252.173828125	45.3149681091309
1253.33825683594	45.3219909667969
1254.50244140625	45.455883026123
1255.66625976563	45.3810691833496
1256.82958984375	45.5244369506836
1257.99255371094	45.4738655090332
1259.1552734375	45.5688514709473
1260.31750488281	45.6580963134766
1261.47937011719	45.6312255859375
1262.64086914063	45.5784072875977
1263.80200195313	45.6098365783691
1264.96276855469	45.523193359375
1266.123046875	45.5686912536621
1267.28308105469	45.5072593688965
1268.44262695313	45.2907829284668
1269.60192871094	45.2820625305176
1270.7607421875	45.1567611694336
1271.91918945313	44.9735336303711
1273.07727050781	44.8370552062988
1274.23498535156	44.735595703125
1275.39233398438	44.6208534240723
1276.54931640625	44.4641418457031
1277.70581054688	44.3282127380371
1278.86206054688	44.2265434265137
1280.01794433594	44.1953430175781
1281.17333984375	44.061710357666
1282.32836914063	44.0705718994141
1283.48303222656	43.9327087402344
1284.63732910156	43.8970947265625
1285.79125976563	43.8239364624023
1286.94482421875	43.8896751403809
1288.09802246094	43.7219390869141
1289.25073242188	43.7919616699219
1290.40319824219	43.8671989440918
1291.55517578125	43.6464614868164
1292.70690917969	43.6695098876953
1293.85815429688	43.6497840881348
1295.00903320313	43.5947952270508
1296.15954589844	43.4887199401855
1297.30969238281	43.5447883605957
1298.45935058594	43.5197067260742
1299.60876464844	43.5220184326172
1300.7578125	43.4659156799316
1301.90637207031	43.5606422424316
1303.05456542969	43.5032043457031
1304.20239257813	43.5491790771484
1305.34985351563	43.4892501831055
1306.49694824219	43.5742454528809
1307.64367675781	43.5795516967773
1308.7900390625	43.5725440979004
1309.93591308594	43.6209373474121
1311.08154296875	43.6894302368164
1312.22668457031	43.8320732116699
1313.37145996094	43.9490814208984
1314.51599121094	43.8792419433594
1315.66003417969	44.2486915588379
1316.80358886719	44.1628570556641
1317.94689941406	44.2377243041992
1319.08984375	44.2475204467773
1320.23229980469	44.3774833679199
1321.37451171875	44.3828887939453
1322.51623535156	44.4296531677246
1323.65759277344	44.3373146057129
1324.79858398438	44.3392791748047
1325.93920898438	44.5179176330566
1327.07934570313	44.4888076782227
1328.21923828125	44.4299468994141
1329.35864257813	44.4437789916992
1330.49780273438	44.3584403991699
1331.63647460938	44.4127159118652
1332.77478027344	44.4538650512695
1333.91271972656	44.3509559631348
1335.05029296875	44.2898139953613
1336.18737792969	44.2915496826172
1337.32421875	44.1131782531738
1338.46057128906	44.1942558288574
1339.5966796875	44.2140235900879
1340.73229980469	44.1053123474121
1341.86755371094	44.1396217346191
1343.00231933594	44.2182807922363
1344.13684082031	44.1773414611816
1345.27099609375	44.1511268615723
1346.40466308594	44.2414741516113
1347.53796386719	44.4317932128906
1348.6708984375	44.3669013977051
1349.80346679688	44.439151763916
1350.93566894531	44.4721031188965
1352.06750488281	44.5393714904785
1353.19885253906	44.6268272399902
1354.32995605469	44.6003684997559
1355.46057128906	44.6291580200195
1356.5908203125	44.7165031433105
1357.720703125	44.6780776977539
1358.85021972656	44.7466735839844
1359.97924804688	44.8129806518555
1361.10803222656	44.9140243530273
1362.236328125	44.8935089111328
1363.3642578125	44.7983283996582
1364.49182128906	44.8399085998535
1365.61901855469	44.7683982849121
1366.74584960938	44.8672485351563
1367.87231445313	44.9079208374023
1368.99829101563	44.7683296203613
1370.12390136719	44.8294143676758
1371.24914550781	44.6746635437012
1372.3740234375	44.7759819030762
1373.49853515625	44.668025970459
1374.62255859375	44.5507316589355
1375.74633789063	44.4450798034668
1376.86962890625	44.4944229125977
1377.99255371094	44.2442474365234
1379.11511230469	44.1599464416504
1380.2373046875	44.0583419799805
1381.35900878906	43.9734497070313
1382.48034667969	43.7237434387207
1383.60144042969	43.7542724609375
1384.72204589844	43.5122909545898
1385.84228515625	43.4633178710938
1386.96203613281	43.515453338623
1388.08154296875	43.1858940124512
1389.20056152344	43.0748634338379
1390.31921386719	43.0334663391113
1391.4375	42.7800216674805
1392.55541992188	42.6520309448242
1393.6728515625	42.4703140258789
1394.7900390625	42.4366645812988
1395.90673828125	42.2224006652832
1397.02307128906	42.1640205383301
1398.13903808594	41.9645080566406
1399.25463867188	41.8280296325684
1400.36975097656	41.7602767944336
1401.48449707031	41.7439422607422
1402.59899902344	41.7190361022949
1403.712890625	41.7190780639648
1404.82653808594	41.630298614502
1405.93981933594	41.6556968688965
1407.05261230469	41.5893211364746
1408.1650390625	41.565242767334
1409.27709960938	41.6244010925293
1410.38879394531	41.5679893493652
1411.5	41.422664642334
1412.61096191406	41.4391746520996
1413.72143554688	41.5011405944824
1414.83154296875	41.4533233642578
1415.94116210938	41.2672004699707
1417.05053710938	41.225025177002
1418.15942382813	41.2283248901367
1419.26794433594	41.1988487243652
1420.37609863281	41.1079063415527
1421.48388671875	41.0571594238281
1422.59118652344	40.8945503234863
1423.6982421875	40.9238548278809
1424.80480957031	40.7696075439453
1425.91088867188	40.72314453125
1427.01672363281	40.7556076049805
1428.1220703125	40.6738052368164
1429.22717285156	40.6355628967285
1430.33166503906	40.5730934143066
1431.43591308594	40.4791564941406
1432.53979492188	40.5282859802246
1433.64318847656	40.515682220459
1434.74621582031	40.5486335754395
1435.84887695313	40.4492301940918
1436.95104980469	40.4335136413574
1438.05297851563	40.4997711181641
1439.15441894531	40.4193344116211
1440.25549316406	40.4253768920898
1441.35620117188	40.3903350830078
1442.45642089844	40.3791732788086
1443.55627441406	40.3165512084961
1444.65576171875	40.3138313293457
1445.7548828125	40.2523765563965
1446.853515625	40.2422332763672
1447.95190429688	40.1190910339355
1449.0498046875	40.1908340454102
1450.14721679688	40.2910232543945
1451.24438476563	40.3771362304688
1452.34106445313	40.4621238708496
1453.43737792969	40.6265258789063
1454.53332519531	40.7690353393555
1455.62890625	40.9290542602539
1456.72399902344	41.1079444885254
1457.81872558594	41.3457527160645
1458.9130859375	41.4545783996582
1460.00695800781	41.4418182373047
1461.10046386719	41.571720123291
1462.19360351563	41.6025695800781
1463.28637695313	41.4546585083008
1464.37878417969	41.414680480957
1465.470703125	41.3140335083008
1466.56225585938	41.1888389587402
1467.65344238281	41.0881690979004
1468.744140625	40.8490180969238
1469.83447265625	40.7640037536621
1470.92443847656	40.4436340332031
1472.01403808594	40.1522483825684
1473.10314941406	39.9673080444336
1474.19189453125	39.790771484375
1475.2802734375	39.475227355957
1476.3681640625	39.3188438415527
1477.45581054688	39.1421775817871
1478.54296875	39.0362663269043
1479.62963867188	38.9000549316406
1480.71606445313	38.8545112609863
1481.80200195313	38.8132820129395
1482.88757324219	38.8456649780273
1483.97265625	38.7416687011719
1485.05737304688	38.8203353881836
1486.14172363281	38.7269630432129
1487.22570800781	38.7249526977539
1488.30932617188	38.6622886657715
1489.39245605469	38.7203636169434
1490.47509765625	38.7093238830566
1491.55749511719	38.7810516357422
1492.63940429688	38.8037452697754
1493.72094726563	38.7752151489258
1494.80212402344	38.8527450561523
1495.8828125	38.7879676818848
1496.96313476563	38.7428970336914
1498.04309082031	38.6161727905273
1499.12255859375	38.6196212768555
1500.20166015625	38.5853996276855
1501.28039550781	38.6326675415039
1502.35864257813	38.5613746643066
1503.4365234375	38.6197319030762
1504.51403808594	38.6451644897461
1505.59118652344	38.6605415344238
1506.66784667969	38.6473083496094
1507.744140625	38.651668548584
1508.81994628906	38.6266059875488
1509.89538574219	38.6863136291504
1510.97045898438	38.7713470458984
1512.04516601563	38.8360633850098
1513.11938476563	38.9263153076172
1514.19323730469	39.0059356689453
1515.26672363281	39.1097221374512
1516.33972167969	39.1702461242676
1517.41235351563	39.2974586486816
1518.48449707031	39.271411895752
1519.55639648438	39.354793548584
1520.62768554688	39.4322776794434
1521.69873046875	39.4846572875977
1522.76928710938	39.41552734375
1523.83947753906	39.5689353942871
1524.90930175781	39.5558586120605
1525.97863769531	39.754150390625
1527.04760742188	39.6498031616211
1528.11608886719	39.6548042297363
1529.18420410156	39.5997886657715
1530.251953125	39.6262245178223
1531.31921386719	39.784912109375
1532.38610839844	39.9119491577148
1533.45263671875	39.957935333252
1534.51867675781	39.9341316223145
1535.58435058594	40.1170501708984
1536.64965820313	40.0917091369629
1537.71447753906	40.2241363525391
1538.77893066406	40.3899765014648
1539.84301757813	40.5088386535645
1540.90661621094	40.7572135925293
1541.9697265625	40.8323249816895
1543.03259277344	40.9444236755371
1544.09497070313	41.1185569763184
1545.15686035156	41.2003707885742
1546.21850585938	41.4426078796387
1547.27966308594	41.4885597229004
1548.34033203125	41.5087051391602
1549.40063476563	41.8255348205566
1550.46057128906	41.8557167053223
1551.52001953125	41.9563446044922
1552.5791015625	42.1282501220703
1553.63781738281	42.2837104797363
1554.69604492188	42.3188323974609
1555.75378417969	42.3189544677734
1556.81127929688	42.4628372192383
1557.86828613281	42.5400657653809
1558.9248046875	42.6139678955078
1559.98095703125	42.7522506713867
1561.03674316406	42.7971572875977
1562.09204101563	42.9987258911133
1563.14697265625	43.1077041625977
1564.20153808594	43.3510971069336
1565.25561523438	43.4554252624512
1566.30932617188	43.6405792236328
1567.36254882813	43.9530601501465
1568.41540527344	44.1581611633301
1569.4677734375	44.3178482055664
1570.51977539063	44.6350784301758
1571.57141113281	44.7336654663086
1572.62255859375	45.0311622619629
1573.67333984375	45.2497138977051
1574.7236328125	45.517692565918
1575.77355957031	45.5746383666992
1576.82299804688	45.8603935241699
1577.8720703125	46.1113052368164
1578.92077636719	46.2807769775391
1579.96899414063	46.4273376464844
1581.01684570313	46.6069679260254
1582.06420898438	46.7496871948242
1583.11120605469	47.0661010742188
1584.15771484375	47.1423759460449
1585.20385742188	47.4103851318359
1586.24951171875	47.6340942382813
1587.29479980469	47.7642250061035
1588.33972167969	48.0117416381836
1589.38415527344	48.2265319824219
1590.42810058594	48.4484367370605
1591.47180175781	48.8214912414551
1592.51489257813	49.2017288208008
1593.55773925781	49.5430564880371
1594.59997558594	49.7209587097168
1595.64196777344	50.2263603210449
1596.68334960938	50.3714141845703
1597.72448730469	50.8063697814941
1598.76513671875	51.1283874511719
1599.80529785156	51.5129432678223
1600.84509277344	51.8810043334961
1601.88452148438	52.2817573547363
1602.92346191406	52.4819107055664
1603.9619140625	52.9377937316895
1605	53.1213302612305
1606.03771972656	53.5930404663086
1607.07495117188	53.8688430786133
1608.11169433594	54.2324028015137
1609.14807128906	54.5203514099121
1610.18408203125	54.7410774230957
1611.21960449219	54.9546737670898
1612.25463867188	55.1223182678223
1613.28930664063	55.4189910888672
1614.32360839844	55.5888519287109
1615.357421875	56.0709495544434
1616.39074707031	56.242862701416
1617.42370605469	56.5010375976563
1618.45629882813	56.7583389282227
1619.48840332031	57.0451622009277
1620.52001953125	57.2412605285645
1621.55126953125	57.5817413330078
1622.58215332031	57.7526969909668
1623.61254882813	57.9938774108887
1624.64245605469	58.1609954833984
1625.67199707031	58.5609283447266
1626.70104980469	58.6653289794922
1627.72973632813	59.005241394043
1628.75793457031	59.136661529541
1629.78576660156	59.4570846557617
1630.81311035156	59.5711250305176
1631.84008789063	59.610538482666
1632.86657714844	59.7895355224609
1633.89270019531	59.8963241577148
1634.91833496094	59.9144592285156
1635.94348144531	59.9269790649414
1636.96826171875	59.8455200195313
1637.99255371094	60.0014152526855
1639.01647949219	60.0277709960938
1640.03991699219	59.7030029296875
1641.06298828125	59.7973289489746
1642.08557128906	59.5013618469238
1643.10778808594	59.5236740112305
1644.12951660156	59.2320137023926
1645.15075683594	59.0283317565918
1646.17163085938	58.8659057617188
1647.19213867188	58.5387306213379
1648.21203613281	58.163215637207
1649.23156738281	58.1578254699707
1650.25073242188	57.7346649169922
1651.26940917969	57.6456832885742
1652.28759765625	57.1812896728516
1653.30541992188	57.1143035888672
1654.32275390625	56.7364845275879
1655.33972167969	56.4390716552734
1656.35620117188	55.9347343444824
1657.37231445313	55.6516723632813
1658.38793945313	55.4560279846191
1659.40307617188	55.3127212524414
1660.41772460938	54.9152297973633
1661.43212890625	54.6405143737793
1662.44592285156	54.1921043395996
1663.45935058594	54.1163711547852
1664.47229003906	53.6920967102051
1665.48486328125	53.4513092041016
1666.49694824219	53.1487884521484
1667.50854492188	52.8555145263672
1668.51977539063	52.515926361084
1669.53051757813	52.1210403442383
1670.54089355469	51.7481918334961
1671.55078125	51.4281272888184
1672.56018066406	50.9174880981445
1673.56909179688	50.6118049621582
1674.57763671875	50.0850791931152
1675.58581542969	49.7261123657227
1676.59350585938	49.1533088684082
1677.60070800781	48.762378692627
1678.607421875	48.2576789855957
1679.61376953125	47.7694931030273
1680.61962890625	47.4351692199707
1681.62512207031	46.921688079834
1682.63012695313	46.452091217041
1683.63464355469	45.9112319946289
1684.638671875	45.5494728088379
1685.64233398438	44.937084197998
1686.64562988281	44.6487464904785
1687.64831542969	44.2188339233398
1688.65063476563	43.7907829284668
1689.65246582031	43.281566619873
1690.65393066406	42.7535133361816
1691.65490722656	42.4944725036621
1692.65539550781	42.1821174621582
1693.65551757813	41.7785491943359
1694.65502929688	41.3522796630859
1695.654296875	40.968822479248
1696.65295410156	40.7015533447266
1697.65124511719	40.2917785644531
1698.64904785156	39.9906387329102
1699.646484375	39.6967582702637
1700.64331054688	39.3192863464355
1701.63977050781	39.0169258117676
1702.63586425781	38.5860214233398
1703.63134765625	38.3147583007813
1704.62646484375	37.8344535827637
1705.62121582031	37.5610580444336
1706.61535644531	37.1606521606445
1707.60913085938	36.8397560119629
1708.60241699219	36.4868698120117
1709.59521484375	36.130126953125
1710.58764648438	35.7391128540039
1711.57958984375	35.4311828613281
1712.57104492188	35.1305122375488
1713.56213378906	34.7225456237793
1714.552734375	34.4536743164063
1715.54284667969	34.0488739013672
1716.53247070313	33.6689987182617
1717.52160644531	33.2982063293457
1718.51037597656	33.0592498779297
1719.49865722656	32.6325378417969
1720.48657226563	32.4924163818359
1721.47387695313	32.1467819213867
1722.46081542969	31.8510723114014
1723.447265625	31.5207977294922
1724.43334960938	31.3297805786133
1725.41882324219	31.1209392547607
1726.40393066406	30.8131771087646
1727.38854980469	30.555835723877
1728.37268066406	30.3408946990967
1729.3564453125	30.1260681152344
1730.33972167969	29.9080429077148
1731.32250976563	29.7163677215576
1732.30480957031	29.5221195220947
1733.28674316406	29.2841815948486
1734.26806640625	29.1662425994873
1735.2490234375	28.9328651428223
1736.2294921875	28.9246368408203
1737.20959472656	28.6625499725342
1738.18908691406	28.5361022949219
1739.16821289063	28.3812389373779
1740.14685058594	28.1182174682617
1741.125	27.9843120574951
1742.10266113281	27.9153938293457
1743.07995605469	27.5967578887939
1744.05676269531	27.4943542480469
1745.03308105469	27.3332405090332
1746.00891113281	27.2187080383301
1746.98425292969	26.948766708374
1747.95910644531	26.8677062988281
1748.93359375	26.5797023773193
1749.90759277344	26.4244174957275
1750.88110351563	26.2941837310791
1751.85412597656	26.0106163024902
1752.82678222656	25.8874950408936
1753.798828125	25.6639537811279
1754.7705078125	25.5300941467285
1755.74169921875	25.3570880889893
1756.71240234375	25.1605052947998
1757.6826171875	25.0387077331543
1758.65246582031	24.8991661071777
1759.62170410156	24.7268962860107
1760.59057617188	24.5104026794434
1761.55895996094	24.4647617340088
1762.52673339844	24.2995471954346
1763.49426269531	24.1848850250244
1764.46118164063	24.0555763244629
1765.42761230469	24.0127239227295
1766.39367675781	23.8566379547119
1767.35913085938	23.7536544799805
1768.32421875	23.7376155853271
1769.28881835938	23.619119644165
1770.2529296875	23.4963970184326
1771.21655273438	23.4245567321777
1772.17980957031	23.3228187561035
1773.14245605469	23.2692928314209
1774.10461425781	23.2464656829834
1775.06640625	23.2566452026367
1776.02770996094	23.0109558105469
1776.98852539063	22.96337890625
1777.94873046875	22.8413181304932
1778.90856933594	22.7761154174805
1779.86804199219	22.7803649902344
1780.82690429688	22.6615295410156
1781.78527832031	22.4479885101318
1782.7431640625	22.3757190704346
1783.70068359375	22.226318359375
1784.65771484375	22.1380424499512
1785.61413574219	22.0134544372559
1786.57019042969	21.82883644104
1787.52575683594	21.8891048431396
1788.48083496094	21.7016372680664
1789.43530273438	21.5522689819336
1790.38940429688	21.4655914306641
1791.34301757813	21.3414993286133
1792.29626464844	21.2769908905029
1793.24890136719	21.1828346252441
1794.20104980469	21.090311050415
1795.15270996094	21.0164546966553
1796.10400390625	20.8424739837646
1797.0546875	20.7855567932129
1798.0048828125	20.7355518341064
1798.95471191406	20.6245040893555
1799.90393066406	20.5969619750977
1800.85278320313	20.5578384399414
1801.80102539063	20.4453983306885
1802.74890136719	20.449405670166
1803.6962890625	20.4104347229004
1804.64306640625	20.359224319458
1805.58947753906	20.4319648742676
1806.53540039063	20.337926864624
1807.48071289063	20.3109283447266
1808.42565917969	20.2410850524902
1809.3701171875	20.1718368530273
1810.31396484375	20.1895503997803
1811.25744628906	20.08837890625
1812.20043945313	20.04270362854
1813.14294433594	19.9974460601807
1814.08483886719	19.9379997253418
1815.0263671875	19.9578170776367
1815.96740722656	19.8380584716797
1816.90783691406	19.7793769836426
1817.84790039063	19.7839450836182
1818.78747558594	19.6242561340332
1819.72644042969	19.6326122283936
1820.6650390625	19.5560359954834
1821.60314941406	19.4927768707275
1822.54064941406	19.4127407073975
1823.47778320313	19.3453826904297
1824.41430664063	19.244701385498
1825.35034179688	19.1899967193604
1826.28601074219	19.1522369384766
1827.22106933594	19.098762512207
1828.15563964844	19.0202045440674
1829.08984375	18.9216442108154
1830.0234375	18.8266506195068
1830.95654296875	18.8372058868408
1831.88916015625	18.679443359375
1832.8212890625	18.7397193908691
1833.7529296875	18.6643562316895
1834.68408203125	18.6670265197754
1835.61474609375	18.5722503662109
1836.54479980469	18.5668163299561
1837.47448730469	18.5381774902344
1838.40356445313	18.6008930206299
1839.33227539063	18.4951438903809
1840.26037597656	18.5174026489258
1841.18811035156	18.5053634643555
1842.115234375	18.5348987579346
1843.04187011719	18.5343914031982
1843.96801757813	18.3984050750732
1844.89367675781	18.5177993774414
1845.81872558594	18.4733180999756
1846.74340820313	18.4352264404297
1847.66760253906	18.4188995361328
1848.59118652344	18.4290676116943
1849.51428222656	18.4110336303711
1850.43701171875	18.3348407745361
1851.35913085938	18.3542022705078
1852.28076171875	18.1716442108154
1853.20190429688	18.1623020172119
1854.12243652344	18.1069431304932
1855.04260253906	18.0883827209473
1855.96215820313	17.998067855835
1856.88122558594	18.0152492523193
1857.79992675781	17.856502532959
1858.71801757813	17.8340072631836
1859.63549804688	17.7928447723389
1860.55261230469	17.6817398071289
1861.46923828125	17.6748447418213
1862.38525390625	17.6604385375977
1863.30078125	17.6159706115723
1864.2158203125	17.5665454864502
1865.13037109375	17.5052757263184
1866.04443359375	17.5548610687256
1866.95788574219	17.5485877990723
1867.87084960938	17.525333404541
1868.78332519531	17.4233474731445
1869.6953125	17.5043926239014
1870.60681152344	17.5411624908447
1871.51782226563	17.4619159698486
1872.42822265625	17.4435768127441
1873.33813476563	17.542407989502
1874.24755859375	17.582914352417
1875.15649414063	17.5501651763916
1876.06481933594	17.5260219573975
1876.97277832031	17.5318489074707
1877.88012695313	17.6177234649658
1878.78698730469	17.4645462036133
1879.69323730469	17.4755516052246
1880.59912109375	17.4494323730469
1881.50439453125	17.4656352996826
1882.4091796875	17.4273986816406
1883.3134765625	17.2946929931641
1884.21716308594	17.3048229217529
1885.12048339844	17.2009887695313
1886.02319335938	17.2305755615234
1886.92541503906	17.2119255065918
1887.82702636719	17.1410942077637
1888.72814941406	17.15944480896
1889.62878417969	17.0868320465088
1890.52893066406	17.0297775268555
1891.42858886719	16.9902477264404
1892.32763671875	16.9561176300049
1893.22619628906	16.8983345031738
1894.12426757813	16.8570022583008
1895.02172851563	16.8113079071045
1895.91870117188	16.8309383392334
1896.81518554688	16.8342971801758
1897.71118164063	16.7220935821533
1898.60656738281	16.6778392791748
1899.50146484375	16.6979026794434
1900.39587402344	16.6270923614502
1901.28967285156	16.6519432067871
1902.18298339844	16.6474418640137
1903.07580566406	16.6729774475098
1903.96801757813	16.6989688873291
1904.85986328125	16.6587715148926
1905.7509765625	16.6684436798096
1906.64172363281	16.7090682983398
1907.53186035156	16.7093982696533
1908.42150878906	16.781909942627
1909.31066894531	16.788595199585
1910.19921875	16.7291717529297
1911.08728027344	16.8065738677979
1911.97473144531	16.8124122619629
1912.86181640625	16.8331089019775
1913.74816894531	16.7974586486816
1914.63415527344	16.7263793945313
1915.51953125	16.7811889648438
1916.40441894531	16.7524929046631
1917.28869628906	16.7067222595215
1918.17260742188	16.7482414245605
1919.05578613281	16.7361545562744
1919.93859863281	16.6850891113281
1920.82080078125	16.6379356384277
1921.70239257813	16.6781845092773
1922.58349609375	16.6158828735352
1923.46411132813	16.5219688415527
1924.34423828125	16.5365695953369
1925.22375488281	16.4605674743652
1926.10278320313	16.4091014862061
1926.98120117188	16.3736343383789
1927.85913085938	16.3484687805176
1928.73645019531	16.2178401947021
1929.61328125	16.2242584228516
1930.48962402344	16.1744060516357
1931.36535644531	16.1460781097412
1932.24060058594	16.1832866668701
1933.11535644531	16.1377868652344
1933.98950195313	16.1662197113037
1934.86303710938	16.1182689666748
1935.73608398438	16.1550922393799
1936.60864257813	16.1161479949951
1937.48059082031	16.1338233947754
1938.35205078125	16.1559276580811
1939.22302246094	16.1056995391846
1940.09338378906	16.1333332061768
1940.96313476563	16.1702575683594
1941.83239746094	16.2005863189697
1942.701171875	16.1995754241943
1943.5693359375	16.2524700164795
1944.43701171875	16.2978954315186
1945.30407714844	16.2887496948242
1946.17065429688	16.3125476837158
1947.03662109375	16.3649063110352
1947.90209960938	16.3301086425781
1948.76696777344	16.3481998443604
1949.63134765625	16.3900051116943
1950.4951171875	16.3554153442383
1951.3583984375	16.389274597168
1952.22106933594	16.3307285308838
1953.08325195313	16.3362236022949
1953.94482421875	16.3321895599365
1954.80590820313	16.3061943054199
1955.66650390625	16.2954998016357
1956.5263671875	16.2836894989014
1957.38586425781	16.2467746734619
1958.24462890625	16.2213878631592
1959.10302734375	16.2533378601074
1959.96069335938	16.1312255859375
1960.81799316406	16.1264705657959
1961.67456054688	16.101692199707
1962.53063964844	16.0292701721191
1963.38623046875	16.0082340240479
1964.2412109375	15.9972095489502
1965.09558105469	15.9514245986938
1965.94946289063	15.9626626968384
1966.80285644531	15.91126537323
1967.65563964844	15.8830289840698
1968.5078125	15.9072046279907
1969.35949707031	15.9032821655273
1970.21057128906	15.9194574356079
1971.06103515625	15.949481010437
1971.91101074219	15.9359760284424
1972.76049804688	15.9474878311157
1973.60925292969	16.0558166503906
1974.45764160156	16.0389881134033
1975.30529785156	16.0816497802734
1976.15246582031	16.1196556091309
1976.99914550781	16.1896934509277
1977.84521484375	16.1502780914307
1978.69067382813	16.3050632476807
1979.53552246094	16.2649936676025
1980.3798828125	16.3181571960449
1981.22375488281	16.3366031646729
1982.06701660156	16.3433952331543
1982.90966796875	16.3396472930908
1983.75170898438	16.4160480499268
1984.59326171875	16.3723526000977
1985.43420410156	16.2879676818848
1986.27465820313	16.3489303588867
1987.11450195313	16.2761764526367
1987.95373535156	16.3092994689941
1988.79248046875	16.3352451324463
1989.63061523438	16.3011245727539
1990.46813964844	16.2597789764404
1991.30517578125	16.2247142791748
1992.1416015625	16.2119293212891
1992.9775390625	16.1684894561768
1993.81274414063	16.1171340942383
1994.6474609375	16.0639400482178
1995.48168945313	16.044548034668
1996.31518554688	16.052906036377
1997.14819335938	16.0231151580811
1997.98071289063	15.960337638855
1998.8125	16.0238075256348
1999.64379882813	15.9623470306396
2000.47448730469	15.9297800064087
2001.3046875	15.9876546859741
2002.13427734375	16.0062103271484
2002.96325683594	16.0372314453125
2003.79162597656	15.9245100021362
2004.61950683594	16.0669555664063
2005.44677734375	16.1422176361084
2006.2734375	16.0786037445068
2007.09948730469	16.2069759368896
2007.92504882813	16.2399597167969
2008.75	16.2629890441895
2009.57434082031	16.2662906646729
2010.39819335938	16.334077835083
2011.22131347656	16.3787498474121
2012.0439453125	16.4286785125732
2012.86608886719	16.4431858062744
2013.6875	16.459529876709
2014.50842285156	16.4565582275391
2015.32873535156	16.5404949188232
2016.1484375	16.5225296020508
2016.96752929688	16.5088806152344
2017.7861328125	16.5330295562744
2018.60412597656	16.5761127471924
2019.42150878906	16.5503978729248
2020.23828125	16.5449523925781
2021.05444335938	16.4973106384277
2021.8701171875	16.5274429321289
2022.68518066406	16.4649257659912
2023.49963378906	16.4466686248779
2024.3134765625	16.5154266357422
2025.12683105469	16.4382209777832
2025.939453125	16.3986740112305
2026.75158691406	16.3920402526855
2027.56311035156	16.3446769714355
2028.3740234375	16.3403053283691
2029.18432617188	16.3139553070068
2029.994140625	16.30224609375
2030.80322265625	16.2994632720947
2031.61181640625	16.2304439544678
2032.41979980469	16.2666168212891
2033.22717285156	16.2365303039551
2034.03393554688	16.1775188446045
2034.84008789063	16.1790542602539
2035.64575195313	16.1388092041016
2036.45080566406	16.064546585083
2037.25512695313	16.0387115478516
2038.05895996094	16.0385990142822
2038.86218261719	16.0152626037598
2039.66479492188	15.9965171813965
2040.466796875	16.0509281158447
2041.26831054688	15.9739446640015
2042.06909179688	16.1048431396484
2042.86938476563	16.0651454925537
2043.6689453125	16.0424709320068
2044.46801757813	16.1216697692871
2045.26647949219	16.1137657165527
2046.06433105469	16.0352611541748
2046.86145019531	16.109016418457
2047.65808105469	16.1426601409912
2048.4541015625	16.2072715759277
2049.24951171875	16.1982326507568
2050.04443359375	16.2509021759033
2050.83862304688	16.222225189209
2051.63232421875	16.2305335998535
2052.42529296875	16.336727142334
2053.2177734375	16.278657913208
2054.00952148438	16.2795925140381
2054.80078125	16.3627624511719
2055.59130859375	16.3906135559082
2056.38134765625	16.402027130127
2057.17065429688	16.4577388763428
2057.95947265625	16.3912467956543
2058.74755859375	16.3409481048584
2059.53515625	16.3593292236328
2060.32202148438	16.3373222351074
2061.1083984375	16.2994956970215
2061.89428710938	16.1814632415771
2062.67919921875	16.1591300964355
2063.4638671875	16.2456340789795
2064.24780273438	16.1335029602051
2065.03100585938	16.195161819458
2065.81372070313	16.0151710510254
2066.595703125	16.0204620361328
2067.37719726563	16.0203990936279
2068.15795898438	15.8986558914185
2068.93823242188	15.9004125595093
2069.7177734375	15.8422193527222
2070.49682617188	15.8269281387329
2071.27514648438	15.7317800521851
2072.05297851563	15.6669235229492
2072.830078125	15.773738861084
2073.60668945313	15.6069526672363
2074.38256835938	15.5826587677002
2075.15795898438	15.4626874923706
2075.9326171875	15.5106287002563
2076.70654296875	15.4647417068481
2077.47998046875	15.4984378814697
2078.25268554688	15.3836469650269
2079.02490234375	15.3988218307495
2079.79663085938	15.4522247314453
2080.5673828125	15.4510288238525
2081.337890625	15.4883069992065
2082.107421875	15.4782009124756
2082.87670898438	15.4697370529175
2083.64501953125	15.4972019195557
2084.41284179688	15.4746408462524
2085.18017578125	15.5369138717651
2085.94677734375	15.4804964065552
2086.71264648438	15.5381183624268
2087.47802734375	15.5411901473999
2088.24267578125	15.5226078033447
2089.0068359375	15.5876150131226
2089.77026367188	15.6135625839233
2090.53295898438	15.5612888336182
2091.29516601563	15.5688571929932
2092.056640625	15.6016731262207
2092.81762695313	15.537070274353
2093.57788085938	15.4759569168091
2094.33764648438	15.476188659668
2095.0966796875	15.413592338562
2095.85498046875	15.3325147628784
2096.61279296875	15.3154382705688
2097.36987304688	15.3130140304565
2098.12646484375	15.1490058898926
2098.88232421875	15.1292390823364
2099.63745117188	15.1111125946045
2100.39208984375	15.0010786056519
2101.14624023438	14.9826564788818
2101.8994140625	14.8985633850098
2102.65209960938	14.8120336532593
2103.404296875	14.7828426361084
2104.15551757813	14.6243000030518
2104.90649414063	14.688549041748
2105.65649414063	14.5920734405518
2106.40600585938	14.5002708435059
2107.15502929688	14.4568881988525
2107.90307617188	14.4874038696289
2108.65063476563	14.4261426925659
2109.39770507813	14.3862476348877
2110.14404296875	14.3448905944824
2110.8896484375	14.3463687896729
2111.63452148438	14.3518962860107
2112.37890625	14.3762531280518
2113.12280273438	14.3562870025635
2113.86572265625	14.3983087539673
2114.60815429688	14.424861907959
2115.35009765625	14.4130077362061
2116.09106445313	14.4658460617065
2116.83154296875	14.4996175765991
2117.57153320313	14.4660339355469
2118.31079101563	14.4783210754395
2119.04931640625	14.4662237167358
2119.787109375	14.4270868301392
2120.5244140625	14.4271640777588
2121.26098632813	14.4875726699829
2121.9970703125	14.3437376022339
2122.732421875	14.3217439651489
2123.46704101563	14.3423948287964
2124.20092773438	14.2371759414673
2124.93432617188	14.2319068908691
2125.6669921875	14.2091159820557
2126.39916992188	14.1522130966187
2127.13037109375	14.0381126403809
2127.86108398438	14.0173835754395
2128.59130859375	14.0509462356567
2129.32080078125	13.8356952667236
2130.04956054688	13.9327154159546
2130.77758789063	13.7716264724731
2131.50512695313	13.687198638916
2132.23193359375	13.6354541778564
2132.9580078125	13.5933084487915
2133.68334960938	13.5388383865356
2134.408203125	13.5096387863159
2135.13232421875	13.382737159729
2135.85595703125	13.395191192627
2136.57885742188	13.3241453170776
2137.30102539063	13.3131628036499
2138.0224609375	13.2183532714844
2138.74340820313	13.1406269073486
2139.46337890625	13.1788778305054
2140.18310546875	13.1117191314697
2140.90185546875	13.0336132049561
2141.6201171875	13.0145072937012
2142.33764648438	12.9830350875854
2143.05444335938	13.0319547653198
2143.77075195313	12.9515151977539
2144.48608398438	12.9250745773315
2145.201171875	12.9507417678833
2145.91528320313	12.9400482177734
2146.62890625	12.9494829177856
2147.34155273438	12.9378061294556
2148.05395507813	12.9132432937622
2148.76538085938	12.910285949707
2149.47631835938	12.8443698883057
2150.18627929688	12.8445472717285
2150.89599609375	12.885103225708
2151.60473632813	12.9067087173462
2152.31298828125	12.8698987960815
2153.02026367188	12.8722715377808
2153.72729492188	12.8707513809204
2154.43334960938	12.7858629226685
2155.138671875	12.8128337860107
2155.84350585938	12.7366380691528
2156.54760742188	12.746036529541
2157.25122070313	12.7219972610474
2157.95385742188	12.6715631484985
2158.65600585938	12.7503309249878
2159.357421875	12.6204299926758
2160.05810546875	12.5958127975464
2160.75805664063	12.602972984314
2161.45751953125	12.5303630828857
2162.15600585938	12.5340728759766
2162.85400390625	12.5309267044067
2163.55151367188	12.4118986129761
2164.248046875	12.3616428375244
2164.94409179688	12.3106117248535
2165.63916015625	12.3152198791504
2166.33374023438	12.1971397399902
2167.02783203125	12.1162786483765
2167.72094726563	12.0962533950806
2168.41357421875	12.0622110366821
2169.10522460938	12.0047883987427
2169.79638671875	11.9411773681641
2170.48706054688	11.9013729095459
2171.1767578125	11.7963275909424
2171.86572265625	11.6993246078491
2172.55419921875	11.6704540252686
2173.24194335938	11.5472068786621
2173.92895507813	11.4879398345947
2174.615234375	11.4407014846802
2175.30078125	11.37961769104
2175.98583984375	11.3638801574707
2176.67016601563	11.2777824401855
2177.35375976563	11.3219966888428
2178.03662109375	11.323263168335
2178.71875	11.2466812133789
2179.40014648438	11.1982250213623
2180.08081054688	11.2506341934204
2180.76098632813	11.1952114105225
2181.4404296875	11.2446851730347
2182.119140625	11.2322998046875
2182.79711914063	11.2511129379272
2183.47436523438	11.2042665481567
2184.15087890625	11.2419233322144
2184.82690429688	11.2627429962158
2185.501953125	11.1778812408447
2186.17651367188	11.243613243103
2186.85034179688	11.2411155700684
2187.5234375	11.1563863754272
2188.19580078125	11.1995735168457
2188.86743164063	11.1816339492798
2189.53833007813	11.1452760696411
2190.20874023438	11.1233196258545
2190.87817382813	11.1005973815918
2191.54711914063	11.0422496795654
2192.21533203125	11.0304327011108
2192.8828125	10.8907690048218
2193.54956054688	10.9068050384521
2194.21557617188	10.8295736312866
2194.880859375	10.8286256790161
2195.54541015625	10.7385740280151
2196.20947265625	10.6831541061401
2196.87255859375	10.6112041473389
2197.53515625	10.5801792144775
2198.19677734375	10.4601316452026
2198.85791015625	10.4392709732056
2199.51831054688	10.360595703125
2200.17797851563	10.2610893249512
2200.8369140625	10.2403707504272
2201.4951171875	10.1066656112671
2202.15258789063	10.0693264007568
2202.80932617188	9.96552467346191
2203.46533203125	9.98176670074463
2204.12060546875	9.92325401306152
2204.775390625	9.89807796478271
2205.42919921875	9.8773946762085
2206.08251953125	9.84715366363525
2206.73486328125	9.8822135925293
2207.38671875	9.75441265106201
2208.03759765625	9.80078029632568
2208.68798828125	9.81095695495605
2209.33764648438	9.80654144287109
2209.98657226563	9.78575611114502
2210.63452148438	9.78359127044678
2211.28198242188	9.80183219909668
2211.9287109375	9.76488208770752
2212.57470703125	9.7818660736084
2213.21997070313	9.75950813293457
2213.86450195313	9.79340648651123
2214.50830078125	9.75815486907959
2215.1513671875	9.74990177154541
2215.79370117188	9.69388103485107
2216.43530273438	9.64792442321777
2217.076171875	9.63025569915771
2217.71630859375	9.5784158706665
2218.35571289063	9.59638595581055
2218.99462890625	9.56474113464355
2219.63256835938	9.45810508728027
2220.26977539063	9.45120811462402
2220.90625	9.37713527679443
2221.5419921875	9.35549354553223
2222.17700195313	9.27852630615234
2222.81127929688	9.2344913482666
2223.44482421875	9.11603450775146
2224.07763671875	9.10490989685059
2224.70971679688	9.07548522949219
2225.34106445313	8.96545886993408
2225.9716796875	8.91560935974121
2226.6015625	8.83315753936768
2227.23071289063	8.84174060821533
2227.85913085938	8.73296737670898
2228.48681640625	8.71044445037842
2229.11376953125	8.69452857971191
2229.73999023438	8.6102876663208
2230.36547851563	8.57161903381348
2230.990234375	8.53342914581299
2231.61401367188	8.49724864959717
2232.2373046875	8.43627643585205
2232.85986328125	8.39721584320068
2233.4814453125	8.36374092102051
2234.1025390625	8.36040019989014
2234.72265625	8.30642700195313
2235.34228515625	8.29333782196045
2235.9609375	8.28816795349121
2236.57885742188	8.23563385009766
2237.1962890625	8.23299503326416
2237.81274414063	8.19653415679932
2238.42846679688	8.19387340545654
2239.04345703125	8.15172481536865
2239.65771484375	8.21188354492188
2240.27124023438	8.17483520507813
2240.88403320313	8.18473052978516
2241.49584960938	8.19489097595215
2242.10717773438	8.13158321380615
2242.71752929688	8.22499752044678
2243.32739257813	8.15676212310791
2243.93627929688	8.14145660400391
2244.54443359375	8.12355995178223
2245.15209960938	8.10590934753418
2245.7587890625	8.08128929138184
2246.36474609375	8.09168434143066
2246.9697265625	8.01832294464111
2247.57421875	8.04829216003418
2248.17797851563	8.01818561553955
2248.78076171875	8.03165531158447
2249.38305664063	7.92924308776855
2249.984375	7.91169738769531
2250.5849609375	7.87011766433716
2251.18481445313	7.84968948364258
2251.78393554688	7.82743787765503
2252.38232421875	7.79197311401367
2252.97973632813	7.73526525497437
2253.57666015625	7.7253565788269
2254.17260742188	7.64759826660156
2254.76782226563	7.66043853759766
2255.3623046875	7.56445360183716
2255.9560546875	7.51712465286255
2256.54907226563	7.52707052230835
2257.14135742188	7.41767930984497
2257.73266601563	7.42525482177734
2258.32348632813	7.35338306427002
2258.91333007813	7.26119327545166
2259.50244140625	7.28741931915283
2260.09057617188	7.19174766540527
2260.67822265625	7.19325542449951
2261.26513671875	7.17395353317261
2261.85107421875	7.13719844818115
2262.43627929688	7.05354404449463
2263.02075195313	7.02556467056274
2263.6044921875	7.02126836776733
2264.18725585938	6.99872493743896
2264.76953125	6.94616985321045
2265.35083007813	6.92070198059082
2265.93139648438	6.90747976303101
2266.51123046875	6.862135887146
2267.09033203125	6.90006399154663
2267.66845703125	6.83429622650146
2268.24584960938	6.83486366271973
2268.82250976563	6.8437933921814
2269.3984375	6.8762731552124
2269.9736328125	6.88574838638306
2270.5478515625	6.87533187866211
2271.12133789063	6.88638114929199
2271.69409179688	6.89245748519897
2272.26611328125	6.91662311553955
2272.83740234375	6.86109972000122
2273.40771484375	6.87188768386841
2273.97729492188	6.83414125442505
2274.54614257813	6.82786226272583
2275.11401367188	6.79584312438965
2275.68139648438	6.74724721908569
2276.24780273438	6.76667499542236
2276.8134765625	6.68910789489746
2277.37817382813	6.66749429702759
2277.9423828125	6.68901300430298
2278.50561523438	6.64263772964478
2279.06811523438	6.66336631774902
2279.62963867188	6.64855051040649
2280.19067382813	6.62607955932617
2280.75073242188	6.62177801132202
2281.31005859375	6.62854623794556
2281.86840820313	6.59917688369751
2282.42602539063	6.57110166549683
2282.98291015625	6.58920335769653
2283.5390625	6.56030607223511
2284.09448242188	6.51500177383423
2284.64892578125	6.50243520736694
2285.20263671875	6.48298263549805
2285.75537109375	6.47171306610107
2286.3076171875	6.37919425964355
2286.85888671875	6.3792552947998
2287.40942382813	6.34753274917603
2287.958984375	6.35340690612793
2288.5078125	6.30892562866211
2289.05590820313	6.24797296524048
2289.60302734375	6.20129203796387
2290.14965820313	6.19145345687866
2290.6953125	6.10144567489624
2291.23999023438	6.11651468276978
2291.78393554688	6.04314088821411
2292.3271484375	6.03401374816895
2292.86962890625	6.01531076431274
2293.4111328125	5.95696544647217
2293.95190429688	5.92038726806641
2294.49194335938	5.91837787628174
2295.03100585938	5.85859251022339
2295.5693359375	5.83284759521484
2296.10693359375	5.84038829803467
2296.6435546875	5.81221437454224
2297.17944335938	5.81548404693604
2297.71459960938	5.8216872215271
2298.24877929688	5.8100118637085
2298.7822265625	5.72651624679565
2299.31469726563	5.75912237167358
2299.8466796875	5.7532844543457
2300.37744140625	5.7776346206665
2300.90771484375	5.74853181838989
2301.43701171875	5.79669904708862
2301.96557617188	5.75955104827881
2302.4931640625	5.79115962982178
2303.02001953125	5.76575660705566
2303.54614257813	5.80086994171143
2304.0712890625	5.78563022613525
2304.595703125	5.75938701629639
2305.119140625	5.73419427871704
2305.64184570313	5.73178243637085
2306.16381835938	5.75002717971802
2306.68481445313	5.76694202423096
2307.205078125	5.74009609222412
2307.72436523438	5.75540351867676
2308.24291992188	5.76722764968872
2308.7607421875	5.73630666732788
2309.27758789063	5.70509576797485
2309.79370117188	5.6994161605835
2310.30883789063	5.6956148147583
2310.8232421875	5.73408222198486
2311.3369140625	5.68772745132446
2311.849609375	5.6596622467041
2312.361328125	5.64100360870361
2312.87255859375	5.61370134353638
2313.38256835938	5.60391139984131
2313.89208984375	5.58736515045166
2314.40063476563	5.57215452194214
2314.908203125	5.55557727813721
2315.4150390625	5.47766447067261
2315.92114257813	5.48508930206299
2316.42626953125	5.38491725921631
2316.9306640625	5.40447759628296
2317.43408203125	5.37210702896118
2317.93676757813	5.36866760253906
2318.4384765625	5.32054996490479
2318.939453125	5.27374982833862
2319.439453125	5.24452447891235
2319.93872070313	5.1808500289917
2320.43701171875	5.18843936920166
2320.9345703125	5.18409824371338
2321.43139648438	5.13742160797119
2321.92724609375	5.09830904006958
2322.42211914063	5.07437038421631
2322.91625976563	5.10583066940308
2323.40966796875	5.0250768661499
2323.90209960938	5.03805065155029
2324.3935546875	5.02927732467651
2324.88427734375	5.01559543609619
2325.37426757813	4.99237632751465
2325.86303710938	4.99935913085938
2326.35131835938	4.97529745101929
2326.83862304688	4.97491550445557
2327.32495117188	4.94428205490112
2327.810546875	5.01504135131836
2328.29541015625	4.99503326416016
2328.77905273438	5.04648542404175
2329.26220703125	5.0207371711731
2329.74438476563	5.02090501785278
2330.2255859375	4.99867105484009
2330.7060546875	5.01549339294434
2331.185546875	5.04817485809326
2331.6640625	5.02318811416626
2332.14184570313	5.00747966766357
2332.61889648438	5.01282787322998
2333.09497070313	4.99545669555664
2333.57006835938	5.02078485488892
2334.04443359375	5.01134395599365
2334.51782226563	4.97860193252563
2334.99047851563	4.93542098999023
2335.46215820313	4.94210910797119
2335.93310546875	4.92274188995361
2336.40307617188	4.95165014266968
2336.8720703125	4.87050580978394
2337.34033203125	4.8645396232605
2337.8076171875	4.85307359695435
2338.27416992188	4.80917358398438
2338.73974609375	4.80811834335327
2339.20458984375	4.78093862533569
2339.66845703125	4.71797895431519
2340.13134765625	4.73614549636841
2340.59350585938	4.69596672058105
2341.0546875	4.67530822753906
2341.51489257813	4.66372346878052
2341.97436523438	4.61988735198975
2342.43286132813	4.57767200469971
2342.890625	4.56906700134277
2343.34741210938	4.5077657699585
2343.80322265625	4.5148549079895
2344.25830078125	4.47833156585693
2344.71240234375	4.49396705627441
2345.16577148438	4.48889636993408
2345.61791992188	4.52499103546143
2346.06958007813	4.55336618423462
2346.52001953125	4.57788991928101
2346.9697265625	4.63064098358154
2347.41845703125	4.73406219482422
2347.86645507813	4.80267667770386
2348.3134765625	4.8871169090271
2348.75952148438	4.9826922416687
2349.20483398438	5.0492377281189
2349.64916992188	5.1704273223877
2350.09252929688	5.21544981002808
2350.53515625	5.31347703933716
2350.97680664063	5.37660884857178
2351.41748046875	5.41812944412231
2351.857421875	5.45495653152466
2352.29638671875	5.45875549316406
2352.734375	5.46560716629028
2353.17138671875	5.45661973953247
2353.60766601563	5.43038272857666
2354.04296875	5.37631893157959
2354.4775390625	5.30607509613037
2354.91088867188	5.22743368148804
2355.34350585938	5.15374422073364
2355.775390625	5.08891677856445
2356.2060546875	4.95272397994995
2356.63598632813	4.83399200439453
2357.06494140625	4.76145648956299
2357.4931640625	4.62835550308228
2357.92041015625	4.55011558532715
2358.3466796875	4.48242855072021
2358.77197265625	4.371422290802
2359.1962890625	4.31228113174438
2359.61987304688	4.18354272842407
2360.04248046875	4.13519239425659
2360.46411132813	4.12006759643555
2360.88500976563	4.04984855651855
2361.30493164063	4.02321434020996
2361.72387695313	4.01278734207153
