# Supplementary material for: Optics miniaturization strategy for demanding Raman spectroscopy applications
Source: Nat Commun. 2024 Apr 8;15:3049. doi: 10.1038/s41467-024-47044-7 (PMC11001912; doi:10.1038/s41467-024-47044-7)
Supplement: Supplementary file 6 — Source Data [file 41467_2024_47044_MOESM6_ESM.zip › Source Data/NCOMMS-23-34016B s3/S3 pHCA, Glucose, Salts/calibraiton/Glucose standards 23.08.17/Glucose_1per_2.csv]

347.42919921875	79.57958984375
348.892913818359	79.7600631713867
350.356079101563	80.1009979248047
351.818634033203	80.4252471923828
353.280670166016	80.8024215698242
354.742095947266	81.1138610839844
356.202972412109	81.1741943359375
357.663299560547	81.4556579589844
359.123046875	81.5087432861328
360.582244873047	81.5987548828125
362.040863037109	81.7699966430664
363.498931884766	81.8103713989258
364.956451416016	81.8945159912109
366.413391113281	82.0401306152344
367.869750976563	82.1629028320313
369.325592041016	82.300895690918
370.780853271484	81.9972229003906
372.235565185547	82.3026428222656
373.689727783203	82.2749557495117
375.143310546875	82.4870834350586
376.596343994141	82.696044921875
378.048828125	82.7998352050781
379.500762939453	82.8053359985352
380.9521484375	82.985969543457
382.402954101563	83.1564483642578
383.853240966797	83.3146133422852
385.302947998047	83.3076248168945
386.752136230469	83.5860595703125
388.200744628906	83.7196197509766
389.648803710938	84.0165100097656
391.096343994141	84.1338500976563
392.543304443359	84.2786636352539
393.989715576172	84.7168884277344
395.435607910156	85.3893890380859
396.880920410156	85.7686233520508
398.325714111328	85.9214477539063
399.769927978516	86.5321350097656
401.213623046875	86.9372711181641
402.656768798828	87.2866516113281
404.099395751953	87.6749038696289
405.541442871094	87.8283462524414
406.982971191406	88.0360488891602
408.423950195313	88.2641677856445
409.864379882813	88.6142959594727
411.304290771484	88.6172103881836
412.743621826172	88.8861236572266
414.182434082031	89.3114318847656
415.620727539063	89.5833587646484
417.058471679688	90.0591278076172
418.495666503906	90.3630523681641
419.932342529297	90.855598449707
421.368469238281	91.0565643310547
422.804077148438	91.2578887939453
424.239135742188	91.3178405761719
425.673645019531	91.1068267822266
427.107635498047	90.895866394043
428.541107177734	90.5827178955078
429.974029541016	90.1995086669922
431.406433105469	89.7380676269531
432.838287353516	89.5526351928711
434.269622802734	89.2582778930664
435.700408935547	89.1409912109375
437.130706787109	88.7873153686523
438.560455322266	89.1263732910156
439.989654541016	89.0200500488281
441.418334960938	89.213005065918
442.846496582031	89.208854675293
444.274139404297	89.5600433349609
445.701263427734	89.4710540771484
447.127838134766	89.3036880493164
448.553894042969	89.2736053466797
449.979431152344	89.1164169311523
451.404449462891	88.6637344360352
452.828918457031	88.2870025634766
454.252899169922	88.094108581543
455.676330566406	87.7623748779297
457.099273681641	87.5880355834961
458.521667480469	87.0519866943359
459.943542480469	87.0267333984375
461.364929199219	86.5638046264648
462.785766601563	86.3538360595703
464.206085205078	86.1396636962891
465.625885009766	85.5703659057617
467.045196533203	85.5286865234375
468.463958740234	85.2433624267578
469.882202148438	85.2761764526367
471.299957275391	84.9793548583984
472.717193603516	85.1100921630859
474.133911132813	84.9214859008789
475.550109863281	84.8642883300781
476.965789794922	85.0225677490234
478.380950927734	85.1953582763672
479.795623779297	85.2023315429688
481.209777832031	85.4814453125
482.623413085938	85.6309585571289
484.036529541016	85.8095169067383
485.449157714844	86.0840911865234
486.861267089844	86.2657089233398
488.272857666016	86.4651107788086
489.683959960938	86.9343643188477
491.094543457031	87.2008895874023
492.504608154297	87.5219573974609
493.914184570313	87.7413940429688
495.3232421875	87.9468612670898
496.731811523438	88.0638961791992
498.139862060547	88.1015930175781
499.547393798828	88.0013656616211
500.954467773438	87.7110290527344
502.360992431641	87.659065246582
503.767028808594	87.5106048583984
505.172576904297	87.6420364379883
506.577606201172	87.3739395141602
507.982147216797	87.716552734375
509.386169433594	87.6035919189453
510.789703369141	87.7924575805664
512.192749023438	87.8284072875977
513.595275878906	87.9453582763672
514.997314453125	87.9069137573242
516.398803710938	88.2621459960938
517.799865722656	87.8853607177734
519.200378417969	88.020881652832
520.600463867188	87.6150283813477
522	87.041389465332
523.399047851563	86.7002334594727
524.797607421875	85.895393371582
526.195678710938	84.9614868164063
527.59326171875	84.6110229492188
528.990295410156	83.7596740722656
530.386901855469	83.1156921386719
531.782958984375	82.8309555053711
533.178588867188	82.3634643554688
534.573669433594	82.1906433105469
535.968322753906	82.0049285888672
537.362426757813	81.7996063232422
538.756042480469	81.6255798339844
540.149230957031	81.5909423828125
541.541870117188	81.3865127563477
542.934020996094	81.2317199707031
544.32568359375	80.8249969482422
545.716918945313	80.5375823974609
547.107604980469	80.1564865112305
548.497802734375	79.8215484619141
549.887573242188	79.7384033203125
551.276794433594	79.1800765991211
552.66552734375	79.1176605224609
554.053833007813	78.8562698364258
555.441650390625	78.8787612915039
556.828918457031	78.6595001220703
558.215759277344	78.6612167358398
559.602111816406	78.5293655395508
560.987976074219	78.5041275024414
562.373352050781	78.529426574707
563.758239746094	78.3506469726563
565.142639160156	78.4380416870117
566.526611328125	78.1700973510742
567.910034179688	78.1688919067383
569.293029785156	77.9873733520508
570.675537109375	77.9482574462891
572.057556152344	77.7702713012695
573.439086914063	77.5761642456055
574.820129394531	77.4780197143555
576.200744628906	77.3615951538086
577.580871582031	77.2825927734375
578.96044921875	77.316047668457
580.339660644531	77.1718139648438
581.718322753906	77.3360443115234
583.096557617188	77.0759658813477
584.474243164063	77.2896957397461
585.851501464844	77.0795364379883
587.228332519531	77.1900939941406
588.604614257813	77.1116561889648
589.98046875	77.163932800293
591.355834960938	76.9213943481445
592.730712890625	76.9877471923828
594.105163574219	76.8164825439453
595.479125976563	76.556770324707
596.852600097656	76.5041122436523
598.225646972656	76.5580215454102
599.598205566406	76.3207626342773
600.970275878906	76.1746826171875
602.341857910156	75.8771209716797
603.713012695313	75.8888397216797
605.083679199219	75.7582702636719
606.453918457031	75.7519607543945
607.823608398438	75.3718948364258
609.192932128906	75.2899017333984
610.561706542969	74.8857421875
611.930053710938	75.0069961547852
613.297912597656	74.6752090454102
614.665344238281	74.6300659179688
616.032287597656	74.5019073486328
617.398803710938	74.4389495849609
618.764831542969	74.2284164428711
620.13037109375	74.1891555786133
621.495483398438	74.0326919555664
622.860107421875	73.7865676879883
624.224304199219	73.6987762451172
625.588012695313	73.6236953735352
626.951232910156	73.5590057373047
628.314025878906	73.308235168457
629.676391601563	73.3817138671875
631.038269042969	73.178825378418
632.399658203125	73.0626068115234
633.760620117188	72.9644775390625
635.12109375	72.7841796875
636.481140136719	72.7101058959961
637.840759277344	72.5863265991211
639.199890136719	72.5825729370117
640.558532714844	72.361930847168
641.916748046875	72.1931381225586
643.274536132813	72.1862030029297
644.6318359375	72.1560440063477
645.988647460938	71.8703002929688
647.345031738281	71.7423477172852
648.700988769531	71.7042236328125
650.056457519531	71.5498428344727
651.411499023438	71.3131942749023
652.76611328125	71.3048782348633
654.120239257813	71.1757431030273
655.473876953125	70.9564819335938
656.827087402344	70.8623275756836
658.179870605469	70.7167892456055
659.5322265625	70.6240310668945
660.884094238281	70.5869140625
662.235473632813	70.4422454833984
663.586486816406	70.3894500732422
664.93701171875	70.1990127563477
666.287048339844	70.1970825195313
667.636657714844	70.1748733520508
668.98583984375	70.1231155395508
670.334594726563	69.9561996459961
671.682861328125	70.0400390625
673.030700683594	69.8871688842773
674.378051757813	69.9210052490234
675.725036621094	69.8356628417969
677.071533203125	69.9655456542969
678.417541503906	69.810676574707
679.76318359375	70.0229797363281
681.108337402344	69.7121887207031
682.453002929688	69.8993988037109
683.797302246094	69.9437026977539
685.14111328125	69.7600173950195
686.484497070313	69.8317337036133
687.827453613281	69.9751052856445
689.169921875	69.8623886108398
690.512023925781	69.8665466308594
691.853637695313	70.0639343261719
693.194763183594	69.9941787719727
694.535522460938	69.807258605957
695.875793457031	69.8901672363281
697.215637207031	69.9265594482422
698.555053710938	69.9294586181641
699.89404296875	69.9794692993164
701.232543945313	70.1068572998047
702.570617675781	70.0848999023438
703.908325195313	70.108154296875
705.245483398438	70.1880645751953
706.582275390625	70.1351699829102
707.918640136719	70.2057418823242
709.254516601563	70.167236328125
710.589965820313	70.1727752685547
711.924987792969	70.168342590332
713.259582519531	70.2219467163086
714.59375	70.0974044799805
715.927490234375	69.9935684204102
717.2607421875	70.2565231323242
718.593627929688	69.859619140625
719.926025390625	69.9509887695313
721.257995605469	69.9916687011719
722.589538574219	69.9210357666016
723.920654296875	69.8833236694336
725.251342773438	70.024658203125
726.581604003906	69.758430480957
727.911437988281	69.68408203125
729.240783691406	69.6994247436523
730.569763183594	69.7063751220703
731.898254394531	69.5959396362305
733.226379394531	69.5937576293945
734.554016113281	69.4896774291992
735.881225585938	69.3917465209961
737.208068847656	69.4582672119141
738.534423828125	69.3823547363281
739.8603515625	69.2860336303711
741.185852050781	69.1138305664063
742.510925292969	69.1752548217773
743.835571289063	69.0927505493164
745.159790039063	68.9258117675781
746.483581542969	69.0081100463867
747.806945800781	68.682014465332
749.1298828125	68.8014297485352
750.452453613281	68.6762619018555
751.774536132813	68.7041778564453
753.09619140625	68.412223815918
754.417419433594	68.4994201660156
755.738220214844	68.3982391357422
757.05859375	68.2685928344727
758.378540039063	68.1111068725586
759.698059082031	68.2002792358398
761.017211914063	68.0716705322266
762.335876464844	68.1087188720703
763.654113769531	67.7624206542969
764.971984863281	67.9018783569336
766.289367675781	67.9141464233398
767.606384277344	67.8145217895508
768.922973632813	67.8501281738281
770.239074707031	67.6753082275391
771.554809570313	67.5574111938477
772.8701171875	67.6062469482422
774.184997558594	67.3973236083984
775.499450683594	67.2796936035156
776.8134765625	67.297477722168
778.127136230469	67.036506652832
779.440307617188	67.0110015869141
780.753112792969	66.892333984375
782.0654296875	66.6677322387695
783.377380371094	66.583869934082
784.688903808594	66.4280624389648
786	66.2871704101563
787.310668945313	66.1613922119141
788.620971679688	66.0104446411133
789.930786132813	66.1005783081055
791.240234375	65.8683700561523
792.549255371094	65.7201690673828
793.857788085938	65.7403259277344
795.166015625	65.5249862670898
796.473754882813	65.4974822998047
797.781066894531	65.324577331543
799.088012695313	65.3573989868164
800.39453125	65.1435317993164
801.700622558594	65.0567626953125
803.006286621094	65.0062561035156
804.311584472656	64.9519653320313
805.616394042969	64.9102935791016
806.920837402344	64.9159545898438
808.224853515625	64.6915435791016
809.528503417969	64.5175476074219
810.831665039063	64.5143051147461
812.134460449219	64.4870376586914
813.436828613281	64.3119583129883
814.73876953125	64.2200775146484
816.040344238281	64.1381301879883
817.341430664063	64.0686187744141
818.642150878906	63.9243507385254
819.942504882813	63.924861907959
821.242370605469	63.9238739013672
822.541870117188	63.8517684936523
823.840942382813	63.7762413024902
825.139587402344	63.6980743408203
826.437866210938	63.601619720459
827.735656738281	63.518928527832
829.033081054688	63.4785804748535
830.330139160156	63.6348304748535
831.626770019531	63.2730560302734
832.922973632813	63.3729095458984
834.21875	63.4613265991211
835.514099121094	63.4193496704102
836.80908203125	63.6067504882813
838.103637695313	63.5163841247559
839.397827148438	63.7110481262207
840.691589355469	63.7530212402344
841.984924316406	63.8438186645508
843.27783203125	63.7169189453125
844.570373535156	63.7008018493652
845.862487792969	63.6563110351563
847.154235839844	63.6354637145996
848.445556640625	63.4886474609375
849.736450195313	63.2661895751953
851.026916503906	63.1304779052734
852.317016601563	62.8920593261719
853.606689453125	62.6498680114746
854.89599609375	62.5860862731934
856.184875488281	62.2612266540527
857.473327636719	62.2514228820801
858.761413574219	61.9748458862305
860.049072265625	61.9037094116211
861.336303710938	61.7133102416992
862.623168945313	61.6125106811523
863.909606933594	61.3512840270996
865.195678710938	61.2177314758301
866.481323242188	60.9167366027832
867.766540527344	60.6130905151367
869.051391601563	60.3315887451172
870.335815429688	60.2427215576172
871.619873046875	59.8886795043945
872.903503417969	59.490650177002
874.186706542969	59.3351898193359
875.469543457031	58.9518814086914
876.752014160156	58.7128219604492
878.033996582031	58.4936141967773
879.315612792969	58.3776779174805
880.596862792969	58.1448020935059
881.877685546875	58.066822052002
883.158081054688	57.8433113098145
884.438110351563	57.6546974182129
885.7177734375	57.63525390625
886.996948242188	57.6885871887207
888.275817871094	57.5588989257813
889.55419921875	57.5665473937988
890.832275390625	57.6241302490234
892.10986328125	57.657527923584
893.387084960938	57.6564674377441
894.663940429688	57.6415176391602
895.940368652344	57.6669692993164
897.216369628906	57.5320663452148
898.492004394531	57.4581298828125
899.767272949219	57.2385139465332
901.042114257813	57.0057716369629
902.316528320313	56.668872833252
903.590576171875	56.557689666748
904.8642578125	56.0938186645508
906.137512207031	55.9525871276855
907.410339355469	55.6921539306641
908.682800292969	55.520679473877
909.954833984375	55.5017585754395
911.226501464844	55.2234916687012
912.497802734375	55.2129859924316
913.768676757813	54.9231452941895
915.039123535156	54.9913291931152
916.309204101563	54.7135200500488
917.578918457031	54.592830657959
918.848205566406	54.2962074279785
920.117126464844	53.8181343078613
921.385620117188	53.6647529602051
922.653747558594	53.3940925598145
923.921447753906	52.7936401367188
925.188781738281	52.5367240905762
926.455688476563	52.0460090637207
927.722229003906	51.7023086547852
928.988342285156	51.3455009460449
930.254089355469	50.9163398742676
931.519470214844	50.516716003418
932.784423828125	50.4015884399414
934.049011230469	50.0377960205078
935.313171386719	49.7865676879883
936.576965332031	49.5667572021484
937.84033203125	49.5130081176758
939.103332519531	49.2582015991211
940.365966796875	49.0557746887207
941.628173828125	48.9691276550293
942.890014648438	48.8663101196289
944.151428222656	48.7585563659668
945.412475585938	48.472412109375
946.673095703125	48.4147605895996
947.933349609375	48.4056854248047
949.193237304688	48.206413269043
950.452697753906	48.2251586914063
951.711791992188	48.2069892883301
952.970520019531	48.0266036987305
954.228820800781	47.9164886474609
955.486755371094	47.9813652038574
956.744262695313	47.8585395812988
958.001403808594	47.7656059265137
959.258117675781	47.7880668640137
960.514526367188	47.7143898010254
961.770446777344	47.6009407043457
963.026062011719	47.5988807678223
964.28125	47.4928855895996
965.536010742188	47.4274559020996
966.790466308594	47.4284858703613
968.044494628906	47.4575157165527
969.298095703125	47.3677635192871
970.551391601563	47.3654098510742
971.80419921875	47.1667671203613
973.056701660156	47.2034759521484
974.308776855469	47.104061126709
975.560485839844	47.1038475036621
976.811767578125	47.1246032714844
978.062683105469	47.1250038146973
979.313232421875	47.0762939453125
980.563415527344	47.0155906677246
981.813171386719	47.0529708862305
983.0625	47.01171875
984.3115234375	46.9217491149902
985.560119628906	47.0541801452637
986.808349609375	47.0146865844727
988.05615234375	47.1241073608398
989.303588867188	47.0770263671875
990.550659179688	47.111644744873
991.797302246094	47.0158462524414
993.043579101563	47.1695022583008
994.289489746094	46.9808120727539
995.535034179688	47.0187225341797
996.780151367188	47.0191421508789
998.02490234375	46.977108001709
999.269226074219	47.1276092529297
1000.51318359375	47.081226348877
1001.75677490234	47.0881690979004
1003	47.1248474121094
1004.24279785156	47.2712173461914
1005.48522949219	47.3481025695801
1006.72729492188	47.5916328430176
1007.96893310547	47.7792015075684
1009.21026611328	47.933650970459
1010.45111083984	48.1501922607422
1011.69165039063	48.2976303100586
1012.93176269531	48.3991928100586
1014.17150878906	48.5460929870605
1015.41088867188	48.6229209899902
1016.64984130859	48.7037773132324
1017.88842773438	48.6530303955078
1019.12664794922	48.6318244934082
1020.36450195313	48.6020584106445
1021.60192871094	48.4904136657715
1022.83898925781	48.5473403930664
1024.07568359375	48.407527923584
1025.31201171875	48.3827705383301
1026.5478515625	48.3412628173828
1027.78344726563	48.2407264709473
1029.0185546875	48.3007736206055
1030.25329589844	48.3654136657715
1031.48767089844	48.4378890991211
1032.7216796875	48.678581237793
1033.95532226563	48.6680297851563
1035.18859863281	48.7801666259766
1036.42138671875	48.8534698486328
1037.65393066406	48.9045104980469
1038.88598632813	48.918399810791
1040.11767578125	48.9328880310059
1041.34899902344	48.9521560668945
1042.57995605469	49.1227035522461
1043.810546875	49.126953125
1045.04077148438	48.9530639648438
1046.2705078125	49.1415901184082
1047.5	49.0506057739258
1048.72900390625	49.0436782836914
1049.95764160156	49.3578338623047
1051.18591308594	49.5163345336914
1052.41381835938	49.597484588623
1053.64135742188	49.8379783630371
1054.86853027344	50.327953338623
1056.09521484375	50.5806884765625
1057.32165527344	50.8111686706543
1058.54760742188	51.094654083252
1059.77331542969	51.3265113830566
1060.99853515625	51.482551574707
1062.22338867188	51.651008605957
1063.44787597656	51.3727035522461
1064.671875	51.3383979797363
1065.89562988281	51.3210639953613
1067.11901855469	50.9135398864746
1068.34191894531	50.6760635375977
1069.56457519531	50.5375137329102
1070.78674316406	50.2373237609863
1072.00854492188	50.0907821655273
1073.22998046875	49.8008842468262
1074.45104980469	49.7153663635254
1075.67175292969	49.434627532959
1076.89208984375	49.3029747009277
1078.11193847656	49.0334892272949
1079.33154296875	48.7140502929688
1080.55065917969	48.6352272033691
1081.76940917969	48.3127403259277
1082.98791503906	47.8533325195313
1084.20593261719	47.8057975769043
1085.42358398438	47.4838638305664
1086.64086914063	47.1396179199219
1087.85766601563	47.0636901855469
1089.07421875	46.8849830627441
1090.29040527344	46.6576461791992
1091.50610351563	46.8064079284668
1092.72155761719	46.7862243652344
1093.9365234375	46.7780609130859
1095.15112304688	46.899242401123
1096.36535644531	47.1215438842773
1097.57922363281	47.3209838867188
1098.79272460938	47.5929489135742
1100.005859375	47.5757293701172
1101.21862792969	47.9309349060059
1102.43090820313	48.1770553588867
1103.64294433594	48.2694129943848
1104.8544921875	48.7144012451172
1106.06579589844	48.8257141113281
1107.27661132813	48.9979209899902
1108.48706054688	49.2564010620117
1109.69714355469	49.6475601196289
1110.90686035156	49.8744354248047
1112.1162109375	50.0801696777344
1113.3251953125	50.4920501708984
1114.53369140625	50.7900505065918
1115.74194335938	51.1243515014648
1116.94982910156	51.5023956298828
1118.1572265625	51.7642478942871
1119.3642578125	52.1937370300293
1120.57104492188	52.4127082824707
1121.77734375	52.5838088989258
1122.98327636719	52.7293510437012
1124.18884277344	52.9138793945313
1125.39404296875	52.914379119873
1126.59875488281	52.8129272460938
1127.80322265625	52.7985687255859
1129.00732421875	52.6003341674805
1130.2109375	52.1213836669922
1131.41430664063	51.7777976989746
1132.6171875	51.4752807617188
1133.81970214844	51.1015014648438
1135.02197265625	50.3802871704102
1136.22375488281	49.9312057495117
1137.42517089844	49.3126602172852
1138.62622070313	48.8480567932129
1139.82690429688	48.3379516601563
1141.02709960938	47.8495941162109
1142.22705078125	47.6055526733398
1143.42663574219	47.3592262268066
1144.62573242188	47.054988861084
1145.82458496094	46.8093948364258
1147.02294921875	46.8338088989258
1148.22094726563	46.6845283508301
1149.41857910156	46.6888999938965
1150.61584472656	46.599250793457
1151.81274414063	46.4859161376953
1153.00927734375	46.4153938293457
1154.20544433594	46.4840393066406
1155.40124511719	46.364990234375
1156.5966796875	46.3650398254395
1157.79162597656	46.2540245056152
1158.986328125	46.1160736083984
1160.18054199219	45.922664642334
1161.37438964844	45.8204689025879
1162.56799316406	45.5985679626465
1163.76110839844	45.4795417785645
1164.95385742188	45.3849906921387
1166.14624023438	45.1202392578125
1167.33825683594	44.9415435791016
1168.52990722656	44.7360649108887
1169.72119140625	44.5609931945801
1170.91198730469	44.471607208252
1172.1025390625	44.4118843078613
1173.29260253906	44.4925804138184
1174.482421875	44.1899032592773
1175.67175292969	44.2053871154785
1176.86071777344	44.2367630004883
1178.04943847656	44.0638008117676
1179.23767089844	44.1596870422363
1180.42553710938	44.1206932067871
1181.61303710938	44.0866813659668
1182.80017089844	44.1330642700195
1183.98681640625	44.1273994445801
1185.17321777344	44.1340103149414
1186.35925292969	44.2700309753418
1187.54479980469	44.2728385925293
1188.73010253906	44.1587028503418
1189.91491699219	44.2858009338379
1191.09936523438	44.2984275817871
1192.28356933594	44.4441528320313
1193.46728515625	44.4005241394043
1194.65063476563	44.5711898803711
1195.83361816406	44.6019020080566
1197.01623535156	44.6297569274902
1198.19836425781	44.7229499816895
1199.38024902344	44.846809387207
1200.56176757813	44.9379539489746
1201.74279785156	45.0825614929199
1202.92358398438	45.0187644958496
1204.10388183594	45.020881652832
1205.28393554688	45.06689453125
1206.46350097656	45.2106552124023
1207.64270019531	45.2331466674805
1208.82153320313	45.0996551513672
1210	45.2354354858398
1211.17810058594	45.177677154541
1212.35583496094	45.120677947998
1213.53308105469	45.2473411560059
1214.71008300781	45.1073684692383
1215.88671875	45.2187385559082
1217.06286621094	45.1240196228027
1218.23864746094	45.2037963867188
1219.41418457031	45.1021881103516
1220.58923339844	45.1672401428223
1221.76391601563	45.2248420715332
1222.93823242188	45.2792015075684
1224.11218261719	45.2940635681152
1225.28576660156	45.3745574951172
1226.458984375	45.4126853942871
1227.6318359375	45.3750343322754
1228.80419921875	45.4020652770996
1229.97631835938	45.5607490539551
1231.14794921875	45.5137557983398
1232.31921386719	45.6884269714355
1233.490234375	45.5121002197266
1234.66076660156	45.6284866333008
1235.83093261719	45.744140625
1237.00073242188	45.6584320068359
1238.17016601563	45.649341583252
1239.33923339844	45.7185935974121
1240.5078125	45.6999359130859
1241.67614746094	45.5706825256348
1242.84411621094	45.6334648132324
1244.01159667969	45.5746994018555
1245.1787109375	45.6052513122559
1246.34558105469	45.6289176940918
1247.51196289063	45.4599189758301
1248.67797851563	45.4916725158691
1249.84362792969	45.5215263366699
1251.00891113281	45.6225051879883
1252.173828125	45.4996299743652
1253.33825683594	45.640998840332
1254.50244140625	45.690544128418
1255.66625976563	45.680908203125
1256.82958984375	45.6228485107422
1257.99255371094	45.7891426086426
1259.1552734375	45.8162803649902
1260.31750488281	45.81787109375
1261.47937011719	45.9469566345215
1262.64086914063	45.8755111694336
1263.80200195313	45.791576385498
1264.96276855469	45.8086090087891
1266.123046875	45.8899078369141
1267.28308105469	45.6134452819824
1268.44262695313	45.5753135681152
1269.60192871094	45.4960060119629
1270.7607421875	45.3435974121094
1271.91918945313	45.3189430236816
1273.07727050781	45.1565093994141
1274.23498535156	44.8662757873535
1275.39233398438	44.847972869873
1276.54931640625	44.7890701293945
1277.70581054688	44.5686531066895
1278.86206054688	44.6198768615723
1280.01794433594	44.3826866149902
1281.17333984375	44.269287109375
1282.32836914063	44.3130302429199
1283.48303222656	44.2096557617188
1284.63732910156	44.1811943054199
1285.79125976563	44.0556716918945
1286.94482421875	44.1094856262207
1288.09802246094	44.0843353271484
1289.25073242188	44.0235557556152
1290.40319824219	44.1099967956543
1291.55517578125	43.9657897949219
1292.70690917969	44.0356979370117
1293.85815429688	43.8847389221191
1295.00903320313	43.9550704956055
1296.15954589844	43.8675422668457
1297.30969238281	43.802562713623
1298.45935058594	43.8984069824219
1299.60876464844	43.9196510314941
1300.7578125	43.7457504272461
1301.90637207031	43.8279647827148
1303.05456542969	43.8112525939941
1304.20239257813	43.8398971557617
1305.34985351563	43.8376770019531
1306.49694824219	43.8837280273438
1307.64367675781	43.9099159240723
1308.7900390625	43.9631462097168
1309.93591308594	44.0094528198242
1311.08154296875	44.0725784301758
1312.22668457031	44.1021385192871
1313.37145996094	44.2375183105469
1314.51599121094	44.3208084106445
1315.66003417969	44.4010429382324
1316.80358886719	44.462963104248
1317.94689941406	44.5471229553223
1319.08984375	44.586311340332
1320.23229980469	44.6929321289063
1321.37451171875	44.7059097290039
1322.51623535156	44.7669982910156
1323.65759277344	44.7255172729492
1324.79858398438	44.6907958984375
1325.93920898438	44.7830772399902
1327.07934570313	44.6846084594727
1328.21923828125	44.7796440124512
1329.35864257813	44.695499420166
1330.49780273438	44.6966133117676
1331.63647460938	44.7155265808105
1332.77478027344	44.7201652526855
1333.91271972656	44.645320892334
1335.05029296875	44.6215515136719
1336.18737792969	44.653694152832
1337.32421875	44.4767112731934
1338.46057128906	44.4860458374023
1339.5966796875	44.5255737304688
1340.73229980469	44.3921241760254
1341.86755371094	44.5029144287109
1343.00231933594	44.5775566101074
1344.13684082031	44.5198097229004
1345.27099609375	44.5799789428711
1346.40466308594	44.5785980224609
1347.53796386719	44.659725189209
1348.6708984375	44.6709747314453
1349.80346679688	44.7542953491211
1350.93566894531	44.8291358947754
1352.06750488281	44.7966613769531
1353.19885253906	44.8860816955566
1354.32995605469	45.0615768432617
1355.46057128906	44.954174041748
1356.5908203125	44.9795227050781
1357.720703125	45.158821105957
1358.85021972656	45.1792030334473
1359.97924804688	45.1264991760254
1361.10803222656	45.148853302002
1362.236328125	45.2204818725586
1363.3642578125	45.186637878418
1364.49182128906	45.3202056884766
1365.61901855469	45.2008285522461
1366.74584960938	45.1126937866211
1367.87231445313	45.2333450317383
1368.99829101563	45.1358947753906
1370.12390136719	45.1056022644043
1371.24914550781	45.0182571411133
1372.3740234375	45.0780601501465
1373.49853515625	44.9503364562988
1374.62255859375	44.7886085510254
1375.74633789063	44.7309455871582
1376.86962890625	44.8187789916992
1377.99255371094	44.5700073242188
1379.11511230469	44.4160003662109
1380.2373046875	44.3391075134277
1381.35900878906	44.2136306762695
1382.48034667969	44.1388664245605
1383.60144042969	44.0681800842285
1384.72204589844	43.966194152832
1385.84228515625	43.7675743103027
1386.96203613281	43.7223358154297
1388.08154296875	43.6070976257324
1389.20056152344	43.5303497314453
1390.31921386719	43.2814674377441
1391.4375	43.0831069946289
1392.55541992188	43.0386161804199
1393.6728515625	42.9174652099609
1394.7900390625	42.7846221923828
1395.90673828125	42.6153564453125
1397.02307128906	42.5081748962402
1398.13903808594	42.4058380126953
1399.25463867188	42.3214111328125
1400.36975097656	42.15771484375
1401.48449707031	42.2158241271973
1402.59899902344	42.102165222168
1403.712890625	42.081413269043
1404.82653808594	42.0992431640625
1405.93981933594	42.1293792724609
1407.05261230469	41.9983711242676
1408.1650390625	41.9702415466309
1409.27709960938	42.0366744995117
1410.38879394531	41.9717330932617
1411.5	41.8755989074707
1412.61096191406	41.8287887573242
1413.72143554688	41.8356132507324
1414.83154296875	41.8289985656738
1415.94116210938	41.6202964782715
1417.05053710938	41.6661605834961
1418.15942382813	41.5594596862793
1419.26794433594	41.6276092529297
1420.37609863281	41.5615081787109
1421.48388671875	41.4555854797363
1422.59118652344	41.359016418457
1423.6982421875	41.3378067016602
1424.80480957031	41.2494316101074
1425.91088867188	41.1395530700684
1427.01672363281	41.2193450927734
1428.1220703125	41.1204071044922
1429.22717285156	41.0574150085449
1430.33166503906	41.1323852539063
1431.43591308594	40.9959106445313
1432.53979492188	40.9847145080566
1433.64318847656	41.002082824707
1434.74621582031	40.9574775695801
1435.84887695313	40.9611892700195
1436.95104980469	40.8581161499023
1438.05297851563	40.8774909973145
1439.15441894531	40.9295501708984
1440.25549316406	40.9068984985352
1441.35620117188	40.8337631225586
1442.45642089844	40.8757095336914
1443.55627441406	40.8393936157227
1444.65576171875	40.7750701904297
1445.7548828125	40.737964630127
1446.853515625	40.6947937011719
1447.95190429688	40.7569923400879
1449.0498046875	40.8017997741699
1450.14721679688	40.9024696350098
1451.24438476563	40.9510459899902
1452.34106445313	40.990650177002
1453.43737792969	41.2086334228516
1454.53332519531	41.3233909606934
1455.62890625	41.4991760253906
1456.72399902344	41.7391395568848
1457.81872558594	41.833869934082
1458.9130859375	42.0812377929688
1460.00695800781	42.1076126098633
1461.10046386719	42.1204833984375
1462.19360351563	42.0866622924805
1463.28637695313	41.9502029418945
1464.37878417969	42.0072555541992
1465.470703125	41.9756050109863
1466.56225585938	41.791805267334
1467.65344238281	41.677677154541
1468.744140625	41.3853912353516
1469.83447265625	41.2220802307129
1470.92443847656	41.0558013916016
1472.01403808594	40.7562599182129
1473.10314941406	40.6022605895996
1474.19189453125	40.3776702880859
1475.2802734375	39.9989128112793
1476.3681640625	39.8929405212402
1477.45581054688	39.6919822692871
1478.54296875	39.5497741699219
1479.62963867188	39.435474395752
1480.71606445313	39.4025955200195
1481.80200195313	39.3352851867676
1482.88757324219	39.3071403503418
1483.97265625	39.2142295837402
1485.05737304688	39.3671913146973
1486.14172363281	39.1325454711914
1487.22570800781	39.3227767944336
1488.30932617188	39.260799407959
1489.39245605469	39.3010444641113
1490.47509765625	39.3330497741699
1491.55749511719	39.2943344116211
1492.63940429688	39.431999206543
1493.72094726563	39.2543640136719
1494.80212402344	39.2984619140625
1495.8828125	39.2913246154785
1496.96313476563	39.2368698120117
1498.04309082031	39.2021331787109
1499.12255859375	39.2143516540527
1500.20166015625	39.2317199707031
1501.28039550781	39.1999702453613
1502.35864257813	39.2065200805664
1503.4365234375	39.1822776794434
1504.51403808594	39.1864814758301
1505.59118652344	39.1668014526367
1506.66784667969	39.2539825439453
1507.744140625	39.2659378051758
1508.81994628906	39.2798919677734
1509.89538574219	39.2849769592285
1510.97045898438	39.3543014526367
1512.04516601563	39.4208908081055
1513.11938476563	39.5691604614258
1514.19323730469	39.5045585632324
1515.26672363281	39.6823844909668
1516.33972167969	39.7728691101074
1517.41235351563	39.898998260498
1518.48449707031	39.8698844909668
1519.55639648438	39.9492111206055
1520.62768554688	40.0368881225586
1521.69873046875	40.2024002075195
1522.76928710938	40.0369720458984
1523.83947753906	40.0984153747559
1524.90930175781	40.179500579834
1525.97863769531	40.2014045715332
1527.04760742188	40.2617645263672
1528.11608886719	40.2670745849609
1529.18420410156	40.2012596130371
1530.251953125	40.2436561584473
1531.31921386719	40.3189888000488
1532.38610839844	40.5315818786621
1533.45263671875	40.5241279602051
1534.51867675781	40.5757904052734
1535.58435058594	40.6604232788086
1536.64965820313	40.7591857910156
1537.71447753906	40.8957099914551
1538.77893066406	41.0152130126953
1539.84301757813	41.1788520812988
1540.90661621094	41.3284645080566
1541.9697265625	41.4596786499023
1543.03259277344	41.4942245483398
1544.09497070313	41.731632232666
1545.15686035156	41.7976608276367
1546.21850585938	41.9851531982422
1547.27966308594	42.140323638916
1548.34033203125	42.1969680786133
1549.40063476563	42.4673957824707
1550.46057128906	42.4670639038086
1551.52001953125	42.7038612365723
1552.5791015625	42.7477722167969
1553.63781738281	42.8161888122559
1554.69604492188	43.0581893920898
1555.75378417969	42.9125442504883
1556.81127929688	43.0431900024414
1557.86828613281	43.2392082214355
1558.9248046875	43.261848449707
1559.98095703125	43.4002532958984
1561.03674316406	43.3867073059082
1562.09204101563	43.6419906616211
1563.14697265625	43.7885513305664
1564.20153808594	43.917049407959
1565.25561523438	44.0948486328125
1566.30932617188	44.3586883544922
1567.36254882813	44.5438613891602
1568.41540527344	44.822078704834
1569.4677734375	45.0134201049805
1570.51977539063	45.2220191955566
1571.57141113281	45.546875
1572.62255859375	45.6796112060547
1573.67333984375	45.7914581298828
1574.7236328125	46.3069877624512
1575.77355957031	46.3043556213379
1576.82299804688	46.6571846008301
1577.8720703125	46.739387512207
1578.92077636719	46.9251670837402
1579.96899414063	47.0060844421387
1581.01684570313	47.323787689209
1582.06420898438	47.3724479675293
1583.11120605469	47.7625961303711
1584.15771484375	47.8578033447266
1585.20385742188	48.0751304626465
1586.24951171875	48.2935638427734
1587.29479980469	48.515495300293
1588.33972167969	48.6862754821777
1589.38415527344	48.9062080383301
1590.42810058594	49.188533782959
1591.47180175781	49.5232734680176
1592.51489257813	49.8836097717285
1593.55773925781	50.140697479248
1594.59997558594	50.5031280517578
1595.64196777344	50.9262809753418
1596.68334960938	51.2641906738281
1597.72448730469	51.545280456543
1598.76513671875	51.9761772155762
1599.80529785156	52.3354072570801
1600.84509277344	52.667911529541
1601.88452148438	53.0069923400879
1602.92346191406	53.2739562988281
1603.9619140625	53.650276184082
1605	53.9801750183105
1606.03771972656	54.4233245849609
1607.07495117188	54.7441101074219
1608.11169433594	55.0298690795898
1609.14807128906	55.277172088623
1610.18408203125	55.503475189209
1611.21960449219	55.7516098022461
1612.25463867188	56.0678520202637
1613.28930664063	56.3186569213867
1614.32360839844	56.5470504760742
1615.357421875	56.936767578125
1616.39074707031	57.0188789367676
1617.42370605469	57.4175453186035
1618.45629882813	57.7503509521484
1619.48840332031	57.858512878418
1620.52001953125	58.149471282959
1621.55126953125	58.4393653869629
1622.58215332031	58.6951370239258
1623.61254882813	58.8760375976563
1624.64245605469	59.1925468444824
1625.67199707031	59.3795204162598
1626.70104980469	59.6839942932129
1627.72973632813	59.8155097961426
1628.75793457031	60.0784721374512
1629.78576660156	60.3072547912598
1630.81311035156	60.4144096374512
1631.84008789063	60.5773773193359
1632.86657714844	60.7321357727051
1633.89270019531	60.7952919006348
1634.91833496094	60.7354125976563
1635.94348144531	60.8663330078125
1636.96826171875	60.9482078552246
1637.99255371094	60.882137298584
1639.01647949219	60.9618682861328
1640.03991699219	60.6538887023926
1641.06298828125	60.7747192382813
1642.08557128906	60.483814239502
1643.10778808594	60.4927825927734
1644.12951660156	60.1320877075195
1645.15075683594	60.0569801330566
1646.17163085938	59.7864151000977
1647.19213867188	59.6069183349609
1648.21203613281	59.2535209655762
1649.23156738281	59.1259613037109
1650.25073242188	58.8238220214844
1651.26940917969	58.6047019958496
1652.28759765625	58.254695892334
1653.30541992188	57.9993019104004
1654.32275390625	57.7478675842285
1655.33972167969	57.3439445495605
1656.35620117188	56.8923721313477
1657.37231445313	56.7073783874512
1658.38793945313	56.4772415161133
1659.40307617188	56.2163581848145
1660.41772460938	55.9084587097168
1661.43212890625	55.597583770752
1662.44592285156	55.2900390625
1663.45935058594	55.2220649719238
1664.47229003906	54.7494468688965
1665.48486328125	54.5924873352051
1666.49694824219	54.2442436218262
1667.50854492188	53.8250617980957
1668.51977539063	53.4909858703613
1669.53051757813	53.0389137268066
1670.54089355469	52.7041435241699
1671.55078125	52.5124015808105
1672.56018066406	51.8610420227051
1673.56909179688	51.5790061950684
1674.57763671875	51.1619338989258
1675.58581542969	50.8321647644043
1676.59350585938	50.163990020752
1677.60070800781	49.7806243896484
1678.607421875	49.2363815307617
1679.61376953125	48.8604354858398
1680.61962890625	48.380241394043
1681.62512207031	47.8820838928223
1682.63012695313	47.4257736206055
1683.63464355469	46.9290542602539
1684.638671875	46.5499610900879
1685.64233398438	45.9265670776367
1686.64562988281	45.700984954834
1687.64831542969	45.2680473327637
1688.65063476563	44.7406806945801
1689.65246582031	44.2635803222656
1690.65393066406	43.7529449462891
1691.65490722656	43.5223617553711
1692.65539550781	43.2249946594238
1693.65551757813	42.7217826843262
1694.65502929688	42.3092384338379
1695.654296875	42.025333404541
1696.65295410156	41.6833419799805
1697.65124511719	41.3309631347656
1698.64904785156	40.944206237793
1699.646484375	40.7142944335938
1700.64331054688	40.1974449157715
1701.63977050781	39.844841003418
1702.63586425781	39.5004920959473
1703.63134765625	39.1701507568359
1704.62646484375	38.7596244812012
1705.62121582031	38.435131072998
1706.61535644531	38.090576171875
1707.60913085938	37.7312927246094
1708.60241699219	37.3299331665039
1709.59521484375	37.0738754272461
1710.58764648438	36.6676750183105
1711.57958984375	36.2403259277344
1712.57104492188	35.9053039550781
1713.56213378906	35.5407180786133
1714.552734375	35.1755638122559
1715.54284667969	34.8339042663574
1716.53247070313	34.5015563964844
1717.52160644531	34.1890296936035
1718.51037597656	33.8747138977051
1719.49865722656	33.5559234619141
1720.48657226563	33.2985954284668
1721.47387695313	32.9187507629395
1722.46081542969	32.5931358337402
1723.447265625	32.3875732421875
1724.43334960938	32.1491317749023
1725.41882324219	31.7725830078125
1726.40393066406	31.6719264984131
1727.38854980469	31.3675422668457
1728.37268066406	31.0914897918701
1729.3564453125	30.9016265869141
1730.33972167969	30.6236934661865
1731.32250976563	30.5199966430664
1732.30480957031	30.1951484680176
1733.28674316406	29.9933395385742
1734.26806640625	29.9084548950195
1735.2490234375	29.6169490814209
1736.2294921875	29.6537780761719
1737.20959472656	29.4061546325684
1738.18908691406	29.213249206543
1739.16821289063	29.0929183959961
1740.14685058594	28.852029800415
1741.125	28.6739902496338
1742.10266113281	28.6112518310547
1743.07995605469	28.3721561431885
1744.05676269531	28.160514831543
1745.03308105469	28.0130481719971
1746.00891113281	27.8420753479004
1746.98425292969	27.6318264007568
1747.95910644531	27.4581985473633
1748.93359375	27.2423610687256
1749.90759277344	27.1125679016113
1750.88110351563	26.9085884094238
1751.85412597656	26.7564468383789
1752.82678222656	26.5084571838379
1753.798828125	26.4087142944336
1754.7705078125	26.2600841522217
1755.74169921875	25.9964065551758
1756.71240234375	25.8592643737793
1757.6826171875	25.6972942352295
1758.65246582031	25.4925861358643
1759.62170410156	25.3454494476318
1760.59057617188	25.0878963470459
1761.55895996094	25.072811126709
1762.52673339844	24.9148349761963
1763.49426269531	24.8101272583008
1764.46118164063	24.7553844451904
1765.42761230469	24.5192680358887
1766.39367675781	24.3891696929932
1767.35913085938	24.3768444061279
1768.32421875	24.2627105712891
1769.28881835938	24.1385135650635
1770.2529296875	24.1232128143311
1771.21655273438	24.046947479248
1772.17980957031	23.9480934143066
1773.14245605469	23.9093551635742
1774.10461425781	23.8908767700195
1775.06640625	23.8036212921143
1776.02770996094	23.6276950836182
1776.98852539063	23.5524749755859
1777.94873046875	23.5125675201416
1778.90856933594	23.407787322998
1779.86804199219	23.2876834869385
1780.82690429688	23.1859397888184
1781.78527832031	22.9848957061768
1782.7431640625	22.9640865325928
1783.70068359375	22.7475929260254
1784.65771484375	22.6988563537598
1785.61413574219	22.6350059509277
1786.57019042969	22.4302177429199
1787.52575683594	22.374870300293
1788.48083496094	22.2187957763672
1789.43530273438	22.1016807556152
1790.38940429688	22.001293182373
1791.34301757813	21.9512615203857
1792.29626464844	21.7722473144531
1793.24890136719	21.6933498382568
1794.20104980469	21.6312294006348
1795.15270996094	21.54469871521
1796.10400390625	21.3862133026123
1797.0546875	21.3231334686279
1798.0048828125	21.2362518310547
1798.95471191406	21.1190338134766
1799.90393066406	21.1455154418945
1800.85278320313	21.0557956695557
1801.80102539063	21.0193176269531
1802.74890136719	20.9809303283691
1803.6962890625	20.9551696777344
1804.64306640625	20.8478317260742
1805.58947753906	20.9135417938232
1806.53540039063	20.8103580474854
1807.48071289063	20.8199882507324
1808.42565917969	20.8036785125732
1809.3701171875	20.6619739532471
1810.31396484375	20.6758136749268
1811.25744628906	20.6237773895264
1812.20043945313	20.5218486785889
1813.14294433594	20.5014495849609
1814.08483886719	20.511266708374
1815.0263671875	20.4826164245605
1815.96740722656	20.4179973602295
1816.90783691406	20.3080711364746
1817.84790039063	20.2488803863525
1818.78747558594	20.1513500213623
1819.72644042969	20.1393146514893
1820.6650390625	20.0433959960938
1821.60314941406	20.1067581176758
1822.54064941406	19.9838771820068
1823.47778320313	19.8520278930664
1824.41430664063	19.783935546875
1825.35034179688	19.6784801483154
1826.28601074219	19.643196105957
1827.22106933594	19.5790386199951
1828.15563964844	19.532039642334
1829.08984375	19.4627170562744
1830.0234375	19.3738288879395
1830.95654296875	19.3681812286377
1831.88916015625	19.2675323486328
1832.8212890625	19.2839736938477
1833.7529296875	19.1549644470215
1834.68408203125	19.1822414398193
1835.61474609375	19.0982532501221
1836.54479980469	19.0508308410645
1837.47448730469	19.0515022277832
1838.40356445313	19.0828456878662
1839.33227539063	18.9991798400879
1840.26037597656	19.0249938964844
1841.18811035156	19.0774803161621
1842.115234375	18.9732818603516
1843.04187011719	19.0765590667725
1843.96801757813	18.9738006591797
1844.89367675781	19.0178165435791
1845.81872558594	18.9946193695068
1846.74340820313	18.9596710205078
1847.66760253906	18.9881420135498
1848.59118652344	18.8935680389404
1849.51428222656	18.975269317627
1850.43701171875	18.8312587738037
1851.35913085938	18.7898235321045
1852.28076171875	18.790506362915
1853.20190429688	18.7041015625
1854.12243652344	18.6752338409424
1855.04260253906	18.5455055236816
1855.96215820313	18.5906867980957
1856.88122558594	18.5568408966064
1857.79992675781	18.4145431518555
1858.71801757813	18.3692798614502
1859.63549804688	18.3666610717773
1860.55261230469	18.2934799194336
1861.46923828125	18.2217597961426
1862.38525390625	18.2118091583252
1863.30078125	18.1245727539063
1864.2158203125	18.0963478088379
1865.13037109375	18.0749797821045
1866.04443359375	18.1073322296143
1866.95788574219	18.0769386291504
1867.87084960938	18.0699710845947
1868.78332519531	18.0199851989746
1869.6953125	18.0386047363281
1870.60681152344	18.0598258972168
1871.51782226563	18.0283145904541
1872.42822265625	18.074535369873
1873.33813476563	18.1020450592041
1874.24755859375	18.0319652557373
1875.15649414063	18.172004699707
1876.06481933594	18.0704345703125
1876.97277832031	18.1156845092773
1877.88012695313	18.0843753814697
1878.78698730469	18.0701065063477
1879.69323730469	18.1000785827637
1880.59912109375	18.0456485748291
1881.50439453125	18.0298519134521
1882.4091796875	18.0252838134766
1883.3134765625	17.8923282623291
1884.21716308594	17.8291358947754
1885.12048339844	17.8420333862305
1886.02319335938	17.7783622741699
1886.92541503906	17.7133522033691
1887.82702636719	17.7353324890137
1888.72814941406	17.6364994049072
1889.62878417969	17.6173210144043
1890.52893066406	17.6273880004883
1891.42858886719	17.573091506958
1892.32763671875	17.4725799560547
1893.22619628906	17.5316467285156
1894.12426757813	17.3991756439209
1895.02172851563	17.3740520477295
1895.91870117188	17.311580657959
1896.81518554688	17.3763313293457
1897.71118164063	17.3049182891846
1898.60656738281	17.2951850891113
1899.50146484375	17.2602310180664
1900.39587402344	17.2354774475098
1901.28967285156	17.1661262512207
1902.18298339844	17.2348899841309
1903.07580566406	17.1766014099121
1903.96801757813	17.2534809112549
1904.85986328125	17.2219543457031
1905.7509765625	17.2522869110107
1906.64172363281	17.2702140808105
1907.53186035156	17.304292678833
1908.42150878906	17.3309860229492
1909.31066894531	17.328685760498
1910.19921875	17.2875461578369
1911.08728027344	17.3380603790283
1911.97473144531	17.4180908203125
1912.86181640625	17.3404750823975
1913.74816894531	17.3633232116699
1914.63415527344	17.3496875762939
1915.51953125	17.4077606201172
1916.40441894531	17.373140335083
1917.28869628906	17.2820682525635
1918.17260742188	17.3161125183105
1919.05578613281	17.2289085388184
1919.93859863281	17.2080039978027
1920.82080078125	17.1618976593018
1921.70239257813	17.2025337219238
1922.58349609375	17.163200378418
1923.46411132813	17.158483505249
1924.34423828125	17.0230464935303
1925.22375488281	17.0029354095459
1926.10278320313	17.0062961578369
1926.98120117188	16.935676574707
1927.85913085938	16.8720417022705
1928.73645019531	16.8230895996094
1929.61328125	16.772346496582
1930.48962402344	16.7277317047119
1931.36535644531	16.6912288665771
1932.24060058594	16.6393051147461
1933.11535644531	16.6535911560059
1933.98950195313	16.6174774169922
1934.86303710938	16.6742668151855
1935.73608398438	16.6793365478516
1936.60864257813	16.6357192993164
1937.48059082031	16.6945648193359
1938.35205078125	16.6493835449219
1939.22302246094	16.7113666534424
1940.09338378906	16.6549167633057
1940.96313476563	16.7059192657471
1941.83239746094	16.6995544433594
1942.701171875	16.7488460540771
1943.5693359375	16.7429351806641
1944.43701171875	16.7889652252197
1945.30407714844	16.8642139434814
1946.17065429688	16.8276062011719
1947.03662109375	16.8664264678955
1947.90209960938	16.9211978912354
1948.76696777344	16.8943290710449
1949.63134765625	16.9055347442627
1950.4951171875	16.9324779510498
1951.3583984375	16.9233226776123
1952.22106933594	16.8846836090088
1953.08325195313	16.9132080078125
1953.94482421875	16.8776473999023
1954.80590820313	16.8196582794189
1955.66650390625	16.8790588378906
1956.5263671875	16.8385791778564
1957.38586425781	16.8260631561279
1958.24462890625	16.8019866943359
1959.10302734375	16.7945690155029
1959.96069335938	16.7637996673584
1960.81799316406	16.640266418457
1961.67456054688	16.6550426483154
1962.53063964844	16.5767993927002
1963.38623046875	16.5158729553223
1964.2412109375	16.5422191619873
1965.09558105469	16.5300369262695
1965.94946289063	16.4414005279541
1966.80285644531	16.4592838287354
1967.65563964844	16.4140625
1968.5078125	16.4201240539551
1969.35949707031	16.4451675415039
1970.21057128906	16.4767093658447
1971.06103515625	16.4410438537598
1971.91101074219	16.4435691833496
1972.76049804688	16.4849796295166
1973.60925292969	16.5029487609863
1974.45764160156	16.4571971893311
1975.30529785156	16.548999786377
1976.15246582031	16.6084270477295
1976.99914550781	16.6788578033447
1977.84521484375	16.6711883544922
1978.69067382813	16.7770938873291
1979.53552246094	16.7923183441162
1980.3798828125	16.8539581298828
1981.22375488281	16.8044147491455
1982.06701660156	16.8270702362061
1982.90966796875	16.9121360778809
1983.75170898438	16.8746910095215
1984.59326171875	16.8574314117432
1985.43420410156	16.8612804412842
1986.27465820313	16.8406429290771
1987.11450195313	16.8141441345215
1987.95373535156	16.7856101989746
1988.79248046875	16.7903518676758
1989.63061523438	16.8439311981201
1990.46813964844	16.7359180450439
1991.30517578125	16.7766857147217
1992.1416015625	16.7138557434082
1992.9775390625	16.6665363311768
1993.81274414063	16.5497531890869
1994.6474609375	16.5945854187012
1995.48168945313	16.5550765991211
1996.31518554688	16.5080986022949
1997.14819335938	16.5136871337891
1997.98071289063	16.4829216003418
1998.8125	16.4632148742676
1999.64379882813	16.4898223876953
2000.47448730469	16.4771118164063
2001.3046875	16.4508228302002
2002.13427734375	16.4084587097168
2002.96325683594	16.4674606323242
2003.79162597656	16.4789562225342
2004.61950683594	16.5045070648193
2005.44677734375	16.5719928741455
2006.2734375	16.6148281097412
2007.09948730469	16.6610927581787
2007.92504882813	16.6951465606689
2008.75	16.7575874328613
2009.57434082031	16.8098602294922
2010.39819335938	16.8328876495361
2011.22131347656	16.8652458190918
2012.0439453125	16.836051940918
2012.86608886719	16.8713912963867
2013.6875	16.9397296905518
2014.50842285156	16.9175930023193
2015.32873535156	16.9632434844971
2016.1484375	16.9590854644775
2016.96752929688	17.0296154022217
2017.7861328125	16.9585113525391
2018.60412597656	17.0489139556885
2019.42150878906	17.0849132537842
2020.23828125	16.9966621398926
2021.05444335938	17.0160160064697
2021.8701171875	16.9819889068604
2022.68518066406	16.9452018737793
2023.49963378906	16.9960784912109
2024.3134765625	16.9487628936768
2025.12683105469	16.926097869873
2025.939453125	16.899076461792
2026.75158691406	16.8615188598633
2027.56311035156	16.9211616516113
2028.3740234375	16.8558979034424
2029.18432617188	16.7821140289307
2029.994140625	16.7749252319336
2030.80322265625	16.7418479919434
2031.61181640625	16.6881141662598
2032.41979980469	16.7524223327637
2033.22717285156	16.6738929748535
2034.03393554688	16.6294975280762
2034.84008789063	16.6731967926025
2035.64575195313	16.5810127258301
2036.45080566406	16.5280418395996
2037.25512695313	16.5327053070068
2038.05895996094	16.5182933807373
2038.86218261719	16.4624843597412
2039.66479492188	16.4588527679443
2040.466796875	16.4398002624512
2041.26831054688	16.4248790740967
2042.06909179688	16.5151824951172
2042.86938476563	16.4537525177002
2043.6689453125	16.4503479003906
2044.46801757813	16.5564384460449
2045.26647949219	16.5961971282959
2046.06433105469	16.5695457458496
2046.86145019531	16.5918064117432
2047.65808105469	16.6138496398926
2048.4541015625	16.6160507202148
2049.24951171875	16.5981521606445
2050.04443359375	16.6530494689941
2050.83862304688	16.6753845214844
2051.63232421875	16.6935768127441
2052.42529296875	16.7842082977295
2053.2177734375	16.7158870697021
2054.00952148438	16.7327289581299
2054.80078125	16.7806282043457
2055.59130859375	16.8424663543701
2056.38134765625	16.8160305023193
2057.17065429688	16.8577499389648
2057.95947265625	16.8169231414795
2058.74755859375	16.7742080688477
2059.53515625	16.7936820983887
2060.32202148438	16.7541847229004
2061.1083984375	16.7481098175049
2061.89428710938	16.6562767028809
2062.67919921875	16.6485328674316
2063.4638671875	16.6238136291504
2064.24780273438	16.6176872253418
2065.03100585938	16.5582599639893
2065.81372070313	16.4799251556396
2066.595703125	16.4262256622314
2067.37719726563	16.4109363555908
2068.15795898438	16.3375930786133
2068.93823242188	16.3639984130859
2069.7177734375	16.3062152862549
2070.49682617188	16.1758098602295
2071.27514648438	16.1881847381592
2072.05297851563	16.0130310058594
2072.830078125	16.0914745330811
2073.60668945313	16.0849056243896
2074.38256835938	15.993221282959
2075.15795898438	15.8483772277832
2075.9326171875	15.8875741958618
2076.70654296875	15.8661708831787
2077.47998046875	15.8974437713623
2078.25268554688	15.7322044372559
2079.02490234375	15.8161725997925
2079.79663085938	15.8427743911743
2080.5673828125	15.806079864502
2081.337890625	15.8207330703735
2082.107421875	15.8398571014404
2082.87670898438	15.8470249176025
2083.64501953125	15.8783903121948
2084.41284179688	15.8710107803345
2085.18017578125	15.8873662948608
2085.94677734375	15.8649396896362
2086.71264648438	15.9365863800049
2087.47802734375	15.8807458877563
2088.24267578125	15.9397373199463
2089.0068359375	16.0211544036865
2089.77026367188	15.9523277282715
2090.53295898438	15.8874568939209
2091.29516601563	15.9404134750366
2092.056640625	15.933277130127
2092.81762695313	15.8919219970703
2093.57788085938	15.8583250045776
2094.33764648438	15.8343811035156
2095.0966796875	15.8052263259888
2095.85498046875	15.7403688430786
2096.61279296875	15.7303018569946
2097.36987304688	15.5934791564941
2098.12646484375	15.5398197174072
2098.88232421875	15.5093145370483
2099.63745117188	15.5178527832031
2100.39208984375	15.4029989242554
2101.14624023438	15.3309469223022
2101.8994140625	15.2280263900757
2102.65209960938	15.1729230880737
2103.404296875	15.1170644760132
2104.15551757813	15.0476379394531
2104.90649414063	14.9693784713745
2105.65649414063	14.9031686782837
2106.40600585938	14.8371448516846
2107.15502929688	14.7487344741821
2107.90307617188	14.7073259353638
2108.65063476563	14.6937160491943
2109.39770507813	14.6265621185303
2110.14404296875	14.7195444107056
2110.8896484375	14.5916309356689
2111.63452148438	14.6746692657471
2112.37890625	14.6943864822388
2113.12280273438	14.6554708480835
2113.86572265625	14.7741613388062
2114.60815429688	14.6741762161255
2115.35009765625	14.7266178131104
2116.09106445313	14.772894859314
2116.83154296875	14.7733430862427
2117.57153320313	14.7200326919556
2118.31079101563	14.8497858047485
2119.04931640625	14.7833127975464
2119.787109375	14.7206134796143
2120.5244140625	14.7387533187866
2121.26098632813	14.716926574707
2121.9970703125	14.6639528274536
2122.732421875	14.5702028274536
2123.46704101563	14.609167098999
2124.20092773438	14.5659141540527
2124.93432617188	14.5257530212402
2125.6669921875	14.4886770248413
2126.39916992188	14.3473806381226
2127.13037109375	14.3255748748779
2127.86108398438	14.2977495193481
2128.59130859375	14.2886428833008
2129.32080078125	14.1742248535156
2130.04956054688	14.1763687133789
2130.77758789063	14.0610914230347
2131.50512695313	14.006383895874
2132.23193359375	13.9516334533691
2132.9580078125	13.8838348388672
2133.68334960938	13.8186349868774
2134.408203125	13.7533798217773
2135.13232421875	13.6830072402954
2135.85595703125	13.6036539077759
2136.57885742188	13.5816879272461
2137.30102539063	13.5403804779053
2138.0224609375	13.4471111297607
2138.74340820313	13.3967809677124
2139.46337890625	13.3896827697754
2140.18310546875	13.3296194076538
2140.90185546875	13.2815980911255
2141.6201171875	13.2163610458374
2142.33764648438	13.1801252365112
2143.05444335938	13.2518911361694
2143.77075195313	13.1725082397461
2144.48608398438	13.1609382629395
2145.201171875	13.2322902679443
2145.91528320313	13.1253938674927
2146.62890625	13.1555328369141
2147.34155273438	13.1371374130249
2148.05395507813	13.1243114471436
2148.76538085938	13.157883644104
2149.47631835938	13.1683912277222
2150.18627929688	13.0901508331299
2150.89599609375	13.0697422027588
2151.60473632813	13.0994520187378
2152.31298828125	13.086820602417
2153.02026367188	13.0678462982178
2153.72729492188	13.0595808029175
2154.43334960938	12.9869527816772
2155.138671875	12.9966888427734
2155.84350585938	12.9586191177368
2156.54760742188	12.9405298233032
2157.25122070313	12.8911771774292
2157.95385742188	12.8747587203979
2158.65600585938	12.8893489837646
2159.357421875	12.892954826355
2160.05810546875	12.8728475570679
2160.75805664063	12.7856969833374
2161.45751953125	12.7540235519409
2162.15600585938	12.7431325912476
2162.85400390625	12.6805591583252
2163.55151367188	12.6042203903198
2164.248046875	12.5236473083496
2164.94409179688	12.5342216491699
2165.63916015625	12.4883918762207
2166.33374023438	12.389274597168
2167.02783203125	12.3681383132935
2167.72094726563	12.3054828643799
2168.41357421875	12.2137899398804
2169.10522460938	12.2308959960938
2169.79638671875	12.1049242019653
2170.48706054688	12.0297651290894
2171.1767578125	11.9806280136108
2171.86572265625	11.8844337463379
2172.55419921875	11.8017072677612
2173.24194335938	11.7206363677979
2173.92895507813	11.6730241775513
2174.615234375	11.6376914978027
2175.30078125	11.5830993652344
2175.98583984375	11.5143928527832
2176.67016601563	11.4518022537231
2177.35375976563	11.4375629425049
2178.03662109375	11.4564142227173
2178.71875	11.4532823562622
2179.40014648438	11.3819160461426
2180.08081054688	11.4361295700073
2180.76098632813	11.4317483901978
2181.4404296875	11.4102773666382
2182.119140625	11.3449649810791
2182.79711914063	11.406928062439
2183.47436523438	11.3846769332886
2184.15087890625	11.3681116104126
2184.82690429688	11.3517799377441
2185.501953125	11.3614826202393
2186.17651367188	11.3855876922607
2186.85034179688	11.3724699020386
2187.5234375	11.3444299697876
2188.19580078125	11.3146305084229
2188.86743164063	11.3337774276733
2189.53833007813	11.3233470916748
2190.20874023438	11.3074312210083
2190.87817382813	11.205135345459
2191.54711914063	11.2314863204956
2192.21533203125	11.1836271286011
2192.8828125	11.0975999832153
2193.54956054688	11.0426692962646
2194.21557617188	10.9817037582397
2194.880859375	10.9636011123657
2195.54541015625	10.8274297714233
2196.20947265625	10.8474493026733
2196.87255859375	10.7503366470337
2197.53515625	10.6676397323608
2198.19677734375	10.5646266937256
2198.85791015625	10.5718154907227
2199.51831054688	10.4604196548462
2200.17797851563	10.4117603302002
2200.8369140625	10.3422746658325
2201.4951171875	10.2767400741577
2202.15258789063	10.1871004104614
2202.80932617188	10.1131753921509
2203.46533203125	10.0961227416992
2204.12060546875	10.0509519577026
2204.775390625	10.029088973999
2205.42919921875	9.99615478515625
2206.08251953125	9.98228645324707
2206.73486328125	9.92417526245117
2207.38671875	9.90574073791504
2208.03759765625	9.90463924407959
2208.68798828125	9.90202713012695
2209.33764648438	9.89462757110596
2209.98657226563	9.9234790802002
2210.63452148438	9.93824195861816
2211.28198242188	9.91093730926514
2211.9287109375	9.88033294677734
2212.57470703125	9.88399600982666
2213.21997070313	9.90078067779541
2213.86450195313	9.8433780670166
2214.50830078125	9.90610504150391
2215.1513671875	9.83249282836914
2215.79370117188	9.80480575561523
2216.43530273438	9.79807472229004
2217.076171875	9.7996826171875
2217.71630859375	9.71223926544189
2218.35571289063	9.65332794189453
2218.99462890625	9.62094593048096
2219.63256835938	9.57182502746582
2220.26977539063	9.59208488464355
2220.90625	9.45444679260254
2221.5419921875	9.43460845947266
2222.17700195313	9.361985206604
2222.81127929688	9.39081954956055
2223.44482421875	9.28232383728027
2224.07763671875	9.18542098999023
2224.70971679688	9.13417816162109
2225.34106445313	9.07145214080811
2225.9716796875	9.02825736999512
2226.6015625	8.93592834472656
2227.23071289063	8.90459728240967
2227.85913085938	8.80145168304443
2228.48681640625	8.82632732391357
2229.11376953125	8.77427577972412
2229.73999023438	8.69185066223145
2230.36547851563	8.65703868865967
2230.990234375	8.63291263580322
2231.61401367188	8.58171558380127
2232.2373046875	8.51158618927002
2232.85986328125	8.52082443237305
2233.4814453125	8.48433113098145
2234.1025390625	8.42276287078857
2234.72265625	8.3892707824707
2235.34228515625	8.35984420776367
2235.9609375	8.34113693237305
2236.57885742188	8.31857585906982
2237.1962890625	8.33953189849854
2237.81274414063	8.26493835449219
2238.42846679688	8.28896141052246
2239.04345703125	8.27684783935547
2239.65771484375	8.29165554046631
2240.27124023438	8.28030014038086
2240.88403320313	8.28150844573975
2241.49584960938	8.26319980621338
2242.10717773438	8.23485946655273
2242.71752929688	8.27768325805664
2243.32739257813	8.24752044677734
2243.93627929688	8.21244621276855
2244.54443359375	8.26945495605469
2245.15209960938	8.20115280151367
2245.7587890625	8.17502498626709
2246.36474609375	8.13316059112549
2246.9697265625	8.14511966705322
2247.57421875	8.12537860870361
2248.17797851563	8.09117698669434
2248.78076171875	8.02133560180664
2249.38305664063	8.03481388092041
2249.984375	8.03693675994873
2250.5849609375	7.99876308441162
2251.18481445313	7.91274547576904
2251.78393554688	7.88017749786377
2252.38232421875	7.85559511184692
2252.97973632813	7.79373836517334
2253.57666015625	7.70853328704834
2254.17260742188	7.72372531890869
2254.76782226563	7.73607730865479
2255.3623046875	7.65022754669189
2255.9560546875	7.59619283676147
2256.54907226563	7.54159355163574
2257.14135742188	7.48954486846924
2257.73266601563	7.49403381347656
2258.32348632813	7.42374610900879
2258.91333007813	7.3785982131958
2259.50244140625	7.30508899688721
2260.09057617188	7.2697319984436
2260.67822265625	7.2429256439209
2261.26513671875	7.17291307449341
2261.85107421875	7.1650447845459
2262.43627929688	7.08036041259766
2263.02075195313	7.10500335693359
2263.6044921875	7.0642614364624
2264.18725585938	6.98908042907715
2264.76953125	7.0165753364563
2265.35083007813	6.96400547027588
2265.93139648438	6.92731285095215
2266.51123046875	6.92766380310059
2267.09033203125	6.93297100067139
2267.66845703125	6.87479257583618
2268.24584960938	6.89367151260376
2268.82250976563	6.87255477905273
2269.3984375	6.88071966171265
2269.9736328125	6.87501955032349
2270.5478515625	6.94679689407349
2271.12133789063	6.95473194122314
2271.69409179688	6.93385028839111
2272.26611328125	6.92160272598267
2272.83740234375	6.96649789810181
2273.40771484375	6.89837837219238
2273.97729492188	6.89003038406372
2274.54614257813	6.86539840698242
2275.11401367188	6.89667797088623
2275.68139648438	6.84549331665039
2276.24780273438	6.74170970916748
2276.8134765625	6.71960353851318
2277.37817382813	6.70220994949341
2277.9423828125	6.71400690078735
2278.50561523438	6.68501329421997
2279.06811523438	6.71708011627197
2279.62963867188	6.71097660064697
2280.19067382813	6.66218042373657
2280.75073242188	6.65868282318115
2281.31005859375	6.68155145645142
2281.86840820313	6.66169929504395
2282.42602539063	6.65819263458252
2282.98291015625	6.59421968460083
2283.5390625	6.59807443618774
2284.09448242188	6.55252075195313
2284.64892578125	6.57327222824097
2285.20263671875	6.55992794036865
2285.75537109375	6.44843578338623
2286.3076171875	6.43370628356934
2286.85888671875	6.41393423080444
2287.40942382813	6.41718149185181
2287.958984375	6.35605669021606
2288.5078125	6.31528615951538
2289.05590820313	6.28588581085205
2289.60302734375	6.23285341262817
2290.14965820313	6.25141716003418
2290.6953125	6.14125967025757
2291.23999023438	6.12925958633423
2291.78393554688	6.08750152587891
2292.3271484375	6.06643342971802
2292.86962890625	6.02248859405518
2293.4111328125	5.9585599899292
2293.95190429688	5.95204544067383
2294.49194335938	5.91199111938477
2295.03100585938	5.93287229537964
2295.5693359375	5.88504934310913
2296.10693359375	5.85397672653198
2296.6435546875	5.82634115219116
2297.17944335938	5.86134719848633
2297.71459960938	5.81741857528687
2298.24877929688	5.79560279846191
2298.7822265625	5.79512071609497
2299.31469726563	5.82374858856201
2299.8466796875	5.79415798187256
2300.37744140625	5.79928112030029
2300.90771484375	5.79130744934082
2301.43701171875	5.77155876159668
2301.96557617188	5.78068733215332
2302.4931640625	5.76519823074341
2303.02001953125	5.75933027267456
2303.54614257813	5.82792377471924
2304.0712890625	5.80358409881592
2304.595703125	5.79611015319824
2305.119140625	5.7690544128418
2305.64184570313	5.78704309463501
2306.16381835938	5.7690806388855
2306.68481445313	5.80211019515991
2307.205078125	5.76104307174683
2307.72436523438	5.73874664306641
2308.24291992188	5.77690315246582
2308.7607421875	5.71936893463135
2309.27758789063	5.75727319717407
2309.79370117188	5.75053644180298
2310.30883789063	5.72683763504028
2310.8232421875	5.73623657226563
2311.3369140625	5.73082590103149
2311.849609375	5.70169687271118
2312.361328125	5.65259456634521
2312.87255859375	5.68489122390747
2313.38256835938	5.64761161804199
2313.89208984375	5.62622499465942
2314.40063476563	5.58808183670044
2314.908203125	5.55827856063843
2315.4150390625	5.54412269592285
2315.92114257813	5.49752140045166
2316.42626953125	5.50360202789307
2316.9306640625	5.44234132766724
2317.43408203125	5.41052532196045
2317.93676757813	5.34187316894531
2318.4384765625	5.35412311553955
2318.939453125	5.34444189071655
2319.439453125	5.28923225402832
2319.93872070313	5.21147918701172
2320.43701171875	5.18328809738159
2320.9345703125	5.16104221343994
2321.43139648438	5.17025470733643
2321.92724609375	5.1452693939209
2322.42211914063	5.1343822479248
2322.91625976563	5.11044883728027
2323.40966796875	5.09790325164795
2323.90209960938	5.05871057510376
2324.3935546875	5.03553104400635
2324.88427734375	5.03055715560913
2325.37426757813	5.00870561599731
2325.86303710938	5.00725412368774
2326.35131835938	5.01342439651489
2326.83862304688	5.023681640625
2327.32495117188	5.01650285720825
2327.810546875	5.01177024841309
2328.29541015625	4.99748706817627
2328.77905273438	5.0358452796936
2329.26220703125	5.03765869140625
2329.74438476563	5.03564882278442
2330.2255859375	5.0363621711731
2330.7060546875	5.03243255615234
2331.185546875	5.05172824859619
2331.6640625	5.06666040420532
2332.14184570313	5.01650667190552
2332.61889648438	5.04839706420898
2333.09497070313	5.02967071533203
2333.57006835938	5.03310632705688
2334.04443359375	5.02339601516724
2334.51782226563	5.00545406341553
2334.99047851563	4.98503303527832
2335.46215820313	4.96760892868042
2335.93310546875	4.96882295608521
2336.40307617188	4.90555191040039
2336.8720703125	4.93308877944946
2337.34033203125	4.89639091491699
2337.8076171875	4.87449884414673
2338.27416992188	4.81054782867432
2338.73974609375	4.81059217453003
2339.20458984375	4.81366062164307
2339.66845703125	4.79252338409424
2340.13134765625	4.74357509613037
2340.59350585938	4.71495962142944
2341.0546875	4.71743774414063
2341.51489257813	4.64967489242554
2341.97436523438	4.64193105697632
2342.43286132813	4.58015251159668
2342.890625	4.58423328399658
2343.34741210938	4.5574164390564
2343.80322265625	4.51733779907227
2344.25830078125	4.48578453063965
2344.71240234375	4.50225067138672
2345.16577148438	4.52894926071167
2345.61791992188	4.54847764968872
2346.06958007813	4.58902359008789
2346.52001953125	4.60802984237671
2346.9697265625	4.66493988037109
2347.41845703125	4.74097919464111
2347.86645507813	4.84474945068359
2348.3134765625	4.91702032089233
2348.75952148438	4.9874005317688
2349.20483398438	5.11740016937256
2349.64916992188	5.18151473999023
2350.09252929688	5.28116273880005
2350.53515625	5.34592866897583
2350.97680664063	5.42377758026123
2351.41748046875	5.43700313568115
2351.857421875	5.45939922332764
2352.29638671875	5.52430248260498
2352.734375	5.54340124130249
2353.17138671875	5.50275611877441
2353.60766601563	5.4542932510376
2354.04296875	5.42053842544556
2354.4775390625	5.34335565567017
2354.91088867188	5.29311370849609
2355.34350585938	5.18687391281128
2355.775390625	5.12679147720337
2356.2060546875	5.00509834289551
2356.63598632813	4.85489273071289
2357.06494140625	4.77929735183716
2357.4931640625	4.65428924560547
2357.92041015625	4.58275413513184
2358.3466796875	4.54186677932739
2358.77197265625	4.41608572006226
2359.1962890625	4.32875680923462
2359.61987304688	4.2391300201416
2360.04248046875	4.18185615539551
2360.46411132813	4.10888719558716
2360.88500976563	4.08144426345825
2361.30493164063	4.01230621337891
2361.72387695313	3.99571967124939
