# Supplementary material for: Optics miniaturization strategy for demanding Raman spectroscopy applications
Source: Nat Commun. 2024 Apr 8;15:3049. doi: 10.1038/s41467-024-47044-7 (PMC11001912; doi:10.1038/s41467-024-47044-7)
Supplement: Supplementary file 6 — Source Data [file 41467_2024_47044_MOESM6_ESM.zip › Source Data/NCOMMS-23-34016B s3/S3 pHCA, Glucose, Salts/calibraiton/Glucose standards 23.08.17/Glucose_1per_3.csv]

347.42919921875	80.5930633544922
348.892913818359	80.8563079833984
350.356079101563	81.3120651245117
351.818634033203	81.581657409668
353.280670166016	81.8652877807617
354.742095947266	82.0617218017578
356.202972412109	82.2764892578125
357.663299560547	82.5787353515625
359.123046875	82.7317199707031
360.582244873047	82.7682723999023
362.040863037109	82.8518981933594
363.498931884766	82.9288711547852
364.956451416016	83.0439376831055
366.413391113281	83.3081283569336
367.869750976563	83.1648941040039
369.325592041016	83.3945007324219
370.780853271484	83.3366165161133
372.235565185547	83.5716552734375
373.689727783203	83.4113464355469
375.143310546875	83.5394592285156
376.596343994141	83.8312149047852
378.048828125	84.0261764526367
379.500762939453	83.9736175537109
380.9521484375	84.1952819824219
382.402954101563	84.2595443725586
383.853240966797	84.4946136474609
385.302947998047	84.4309692382813
386.752136230469	84.7983703613281
388.200744628906	84.9505157470703
389.648803710938	85.2468795776367
391.096343994141	85.3859329223633
392.543304443359	85.7831344604492
393.989715576172	86.0217056274414
395.435607910156	86.5142517089844
396.880920410156	87.0059661865234
398.325714111328	87.2429962158203
399.769927978516	87.6533432006836
401.213623046875	88.1520233154297
402.656768798828	88.4594039916992
404.099395751953	88.7725982666016
405.541442871094	88.9983291625977
406.982971191406	89.3713836669922
408.423950195313	89.5069122314453
409.864379882813	89.8051605224609
411.304290771484	89.9328689575195
412.743621826172	90.2703475952148
414.182434082031	90.4801254272461
415.620727539063	90.865364074707
417.058471679688	91.2898330688477
418.495666503906	91.8161544799805
419.932342529297	92.1132965087891
421.368469238281	92.4372253417969
422.804077148438	92.5513076782227
424.239135742188	92.5876159667969
425.673645019531	92.5438461303711
427.107635498047	92.2271881103516
428.541107177734	92.0412139892578
429.974029541016	91.5033493041992
431.406433105469	91.0458679199219
432.838287353516	90.7658996582031
434.269622802734	90.3610534667969
435.700408935547	90.2912445068359
437.130706787109	90.2585678100586
438.560455322266	90.2459106445313
439.989654541016	90.2043380737305
441.418334960938	90.5249710083008
442.846496582031	90.5187606811523
444.274139404297	90.7313842773438
445.701263427734	90.6448059082031
447.127838134766	90.5749664306641
448.553894042969	90.4911880493164
449.979431152344	90.3393173217773
451.404449462891	89.9555969238281
452.828918457031	89.5414962768555
454.252899169922	89.5070114135742
455.676330566406	88.8792724609375
457.099273681641	88.6287841796875
458.521667480469	88.2978668212891
459.943542480469	88.2841262817383
461.364929199219	87.7019958496094
462.785766601563	87.5345993041992
464.206085205078	87.3998184204102
465.625885009766	86.8846817016602
467.045196533203	86.8066177368164
468.463958740234	86.5366821289063
469.882202148438	86.3542327880859
471.299957275391	86.2670059204102
472.717193603516	86.1627578735352
474.133911132813	86.0992279052734
475.550109863281	86.1293182373047
476.965789794922	86.216178894043
478.380950927734	86.3985366821289
479.795623779297	86.45849609375
481.209777832031	86.4469604492188
482.623413085938	86.7842330932617
484.036529541016	86.9135131835938
485.449157714844	87.0398559570313
486.861267089844	87.5441436767578
488.272857666016	87.8756713867188
489.683959960938	88.1901168823242
491.094543457031	88.4329147338867
492.504608154297	88.7751617431641
493.914184570313	88.9999008178711
495.3232421875	89.2760848999023
496.731811523438	89.2699279785156
498.139862060547	89.2887649536133
499.547393798828	89.110466003418
500.954467773438	88.9347534179688
502.360992431641	88.8776397705078
503.767028808594	88.7399063110352
505.172576904297	88.807991027832
506.577606201172	88.6266250610352
507.982147216797	88.8550415039063
509.386169433594	88.6783828735352
510.789703369141	88.9104537963867
512.192749023438	89.1597137451172
513.595275878906	89.1808700561523
514.997314453125	89.1753692626953
516.398803710938	89.4108734130859
517.799865722656	89.2537078857422
519.200378417969	89.1454620361328
520.600463867188	88.8021087646484
522	88.3788604736328
523.399047851563	87.8479080200195
524.797607421875	87.0864181518555
526.195678710938	86.4353713989258
527.59326171875	85.7844619750977
528.990295410156	84.9859390258789
530.386901855469	84.2897109985352
531.782958984375	83.9627838134766
533.178588867188	83.6919403076172
534.573669433594	83.3242340087891
535.968322753906	83.0926818847656
537.362426757813	83.0235214233398
538.756042480469	82.9823760986328
540.149230957031	82.8146514892578
541.541870117188	82.5624618530273
542.934020996094	82.5127487182617
544.32568359375	82.1682205200195
545.716918945313	81.7037963867188
547.107604980469	81.2747650146484
548.497802734375	81.0695571899414
549.887573242188	80.8250579833984
551.276794433594	80.3517150878906
552.66552734375	80.1769561767578
554.053833007813	79.9901123046875
555.441650390625	79.9849319458008
556.828918457031	79.7709884643555
558.215759277344	79.7421493530273
559.602111816406	79.6825103759766
560.987976074219	79.7317810058594
562.373352050781	79.5345687866211
563.758239746094	79.3738098144531
565.142639160156	79.2364349365234
566.526611328125	79.2441711425781
567.910034179688	79.2571563720703
569.293029785156	79.0348892211914
570.675537109375	79.0567626953125
572.057556152344	78.8143615722656
573.439086914063	78.7195587158203
574.820129394531	78.5361938476563
576.200744628906	78.5042495727539
577.580871582031	78.2972793579102
578.96044921875	78.3568420410156
580.339660644531	78.0529098510742
581.718322753906	78.4176940917969
583.096557617188	78.0025634765625
584.474243164063	78.2951507568359
585.851501464844	78.1103210449219
587.228332519531	78.1755752563477
588.604614257813	78.1278610229492
589.98046875	78.054573059082
591.355834960938	78.1206436157227
592.730712890625	77.8950119018555
594.105163574219	77.8573989868164
595.479125976563	77.694953918457
596.852600097656	77.49658203125
598.225646972656	77.4561767578125
599.598205566406	77.3227157592773
600.970275878906	77.1769561767578
602.341857910156	76.9100952148438
603.713012695313	76.8299942016602
605.083679199219	76.7549362182617
606.453918457031	76.6216583251953
607.823608398438	76.3424682617188
609.192932128906	76.3296203613281
610.561706542969	75.9534454345703
611.930053710938	76.006965637207
613.297912597656	75.7545013427734
614.665344238281	75.6892929077148
616.032287597656	75.4676513671875
617.398803710938	75.3631057739258
618.764831542969	75.0772018432617
620.13037109375	75.074577331543
621.495483398438	74.891731262207
622.860107421875	74.8518753051758
624.224304199219	74.7286758422852
625.588012695313	74.5484466552734
626.951232910156	74.3974533081055
628.314025878906	74.2582168579102
629.676391601563	74.3156890869141
631.038269042969	74.1117858886719
632.399658203125	73.9449996948242
633.760620117188	73.9549255371094
635.12109375	73.7063980102539
636.481140136719	73.5368423461914
637.840759277344	73.5522003173828
639.199890136719	73.4784927368164
640.558532714844	73.2531890869141
641.916748046875	73.1265716552734
643.274536132813	73.0946273803711
644.6318359375	73.032356262207
645.988647460938	72.9006576538086
647.345031738281	72.5807418823242
648.700988769531	72.7451858520508
650.056457519531	72.4616165161133
651.411499023438	72.3970108032227
652.76611328125	72.2526168823242
654.120239257813	71.8072662353516
655.473876953125	71.8108596801758
656.827087402344	71.7245101928711
658.179870605469	71.6155548095703
659.5322265625	71.4834365844727
660.884094238281	71.2435531616211
662.235473632813	71.472785949707
663.586486816406	71.1259765625
664.93701171875	71.0254211425781
666.287048339844	71.0811538696289
667.636657714844	71.0749816894531
668.98583984375	70.8368530273438
670.334594726563	70.8978118896484
671.682861328125	70.9007034301758
673.030700683594	70.9055252075195
674.378051757813	70.8957977294922
675.725036621094	70.6455841064453
677.071533203125	70.7472457885742
678.417541503906	70.6377410888672
679.76318359375	70.7767944335938
681.108337402344	70.5895462036133
682.453002929688	70.6209411621094
683.797302246094	70.6968154907227
685.14111328125	70.6575393676758
686.484497070313	70.6154174804688
687.827453613281	70.6509017944336
689.169921875	70.6515350341797
690.512023925781	70.6577453613281
691.853637695313	70.7262115478516
693.194763183594	70.7280349731445
694.535522460938	70.6557846069336
695.875793457031	70.7970581054688
697.215637207031	70.7631225585938
698.555053710938	70.7923965454102
699.89404296875	70.8772125244141
701.232543945313	71.1230545043945
702.570617675781	70.8608016967773
703.908325195313	70.9037170410156
705.245483398438	71.016716003418
706.582275390625	70.8493041992188
707.918640136719	70.9929580688477
709.254516601563	70.9938278198242
710.589965820313	70.9537734985352
711.924987792969	70.9711303710938
713.259582519531	70.9879455566406
714.59375	70.9751052856445
715.927490234375	70.8390808105469
717.2607421875	70.9965667724609
718.593627929688	70.8445129394531
719.926025390625	70.8522338867188
721.257995605469	70.7159271240234
722.589538574219	70.7531433105469
723.920654296875	70.692626953125
725.251342773438	70.7063369750977
726.581604003906	70.5672607421875
727.911437988281	70.629997253418
729.240783691406	70.4328308105469
730.569763183594	70.6040115356445
731.898254394531	70.3784255981445
733.226379394531	70.3628158569336
734.554016113281	70.3497161865234
735.881225585938	70.2863464355469
737.208068847656	70.2098236083984
738.534423828125	70.1510848999023
739.8603515625	70.0761184692383
741.185852050781	69.7909164428711
742.510925292969	69.9801864624023
743.835571289063	69.900146484375
745.159790039063	69.7146148681641
746.483581542969	69.7470016479492
747.806945800781	69.5762481689453
749.1298828125	69.5616607666016
750.452453613281	69.5054473876953
751.774536132813	69.3756561279297
753.09619140625	69.2226028442383
754.417419433594	69.1916885375977
755.738220214844	69.1594314575195
757.05859375	68.9241180419922
758.378540039063	69.0898513793945
759.698059082031	68.9562225341797
761.017211914063	68.7320785522461
762.335876464844	68.8382339477539
763.654113769531	68.5746154785156
764.971984863281	68.5728988647461
766.289367675781	68.672607421875
767.606384277344	68.5599594116211
768.922973632813	68.4074172973633
770.239074707031	68.3987197875977
771.554809570313	68.3079147338867
772.8701171875	68.3672332763672
774.184997558594	68.2596740722656
775.499450683594	68.0190353393555
776.8134765625	67.9569854736328
778.127136230469	67.7131729125977
779.440307617188	67.7034759521484
780.753112792969	67.6958999633789
782.0654296875	67.3353424072266
783.377380371094	67.2774200439453
784.688903808594	67.214729309082
786	67.041374206543
787.310668945313	66.9264373779297
788.620971679688	66.7099914550781
789.930786132813	66.6846237182617
791.240234375	66.5657653808594
792.549255371094	66.4711685180664
793.857788085938	66.3414840698242
795.166015625	66.2621994018555
796.473754882813	66.233528137207
797.781066894531	66.0268173217773
799.088012695313	66.0309906005859
800.39453125	65.7585144042969
801.700622558594	65.8669204711914
803.006286621094	65.7146987915039
804.311584472656	65.710563659668
805.616394042969	65.5915908813477
806.920837402344	65.4316253662109
808.224853515625	65.2552795410156
809.528503417969	65.2024002075195
810.831665039063	65.201042175293
812.134460449219	65.0682601928711
813.436828613281	65.0038070678711
814.73876953125	64.88671875
816.040344238281	64.8921127319336
817.341430664063	64.7106170654297
818.642150878906	64.7095642089844
819.942504882813	64.6362533569336
821.242370605469	64.5381622314453
822.541870117188	64.4381866455078
823.840942382813	64.359977722168
825.139587402344	64.4440765380859
826.437866210938	64.2640762329102
827.735656738281	64.1935653686523
829.033081054688	64.1884689331055
830.330139160156	64.1969451904297
831.626770019531	63.9014930725098
832.922973632813	64.0245971679688
834.21875	64.1202392578125
835.514099121094	64.2057952880859
836.80908203125	64.2234878540039
838.103637695313	64.1312026977539
839.397827148438	64.3485412597656
840.691589355469	64.328727722168
841.984924316406	64.5622940063477
843.27783203125	64.5491790771484
844.570373535156	64.4036102294922
845.862487792969	64.2718048095703
847.154235839844	64.2438812255859
848.445556640625	64.2034149169922
849.736450195313	63.8768615722656
851.026916503906	63.6187858581543
852.317016601563	63.4727935791016
853.606689453125	63.3809547424316
854.89599609375	63.2281494140625
856.184875488281	62.9423484802246
857.473327636719	62.7642478942871
858.761413574219	62.5859985351563
860.049072265625	62.5380935668945
861.336303710938	62.291088104248
862.623168945313	62.1733093261719
863.909606933594	61.9572296142578
865.195678710938	61.8044242858887
866.481323242188	61.5512390136719
867.766540527344	61.2395782470703
869.051391601563	60.9944534301758
870.335815429688	60.7588729858398
871.619873046875	60.4170074462891
872.903503417969	60.1692924499512
874.186706542969	59.920841217041
875.469543457031	59.572395324707
876.752014160156	59.2769317626953
878.033996582031	59.077522277832
879.315612792969	58.9592895507813
880.596862792969	58.6989707946777
881.877685546875	58.4811553955078
883.158081054688	58.4178428649902
884.438110351563	58.2421722412109
885.7177734375	58.054515838623
886.996948242188	58.1587066650391
888.275817871094	58.1312980651855
889.55419921875	58.0696105957031
890.832275390625	58.0702209472656
892.10986328125	58.1756134033203
893.387084960938	58.3360748291016
894.663940429688	58.3481559753418
895.940368652344	58.1915130615234
897.216369628906	58.1560096740723
898.492004394531	58.0152282714844
899.767272949219	57.7578887939453
901.042114257813	57.5240020751953
902.316528320313	57.3187026977539
903.590576171875	57.0642967224121
904.8642578125	56.7072410583496
906.137512207031	56.4928741455078
907.410339355469	56.2667236328125
908.682800292969	55.9958229064941
909.954833984375	55.9597625732422
911.226501464844	55.8288879394531
912.497802734375	55.6229934692383
913.768676757813	55.6294555664063
915.039123535156	55.5035858154297
916.309204101563	55.2975654602051
917.578918457031	55.1300239562988
918.848205566406	54.8212089538574
920.117126464844	54.3770294189453
921.385620117188	54.2362022399902
922.653747558594	53.8882293701172
923.921447753906	53.3224334716797
925.188781738281	52.924991607666
926.455688476563	52.4361686706543
927.722229003906	52.1737785339355
928.988342285156	51.6751022338867
930.254089355469	51.4365348815918
931.519470214844	51.1262168884277
932.784423828125	50.9136009216309
934.049011230469	50.4049110412598
935.313171386719	50.2917137145996
936.576965332031	50.0776214599609
937.84033203125	49.9258079528809
939.103332519531	49.6692848205566
940.365966796875	49.4817008972168
941.628173828125	49.3124198913574
942.890014648438	49.3242301940918
944.151428222656	49.0772895812988
945.412475585938	48.9579391479492
946.673095703125	48.9438858032227
947.933349609375	48.9230003356934
949.193237304688	48.6778411865234
950.452697753906	48.6758308410645
951.711791992188	48.5392303466797
952.970520019531	48.4727058410645
954.228820800781	48.3934440612793
955.486755371094	48.3471221923828
956.744262695313	48.2170486450195
958.001403808594	48.2021865844727
959.258117675781	48.1254501342773
960.514526367188	48.0624351501465
961.770446777344	48.0080070495605
963.026062011719	48.054313659668
964.28125	47.8864288330078
965.536010742188	47.8143424987793
966.790466308594	47.8981971740723
968.044494628906	47.6974182128906
969.298095703125	47.717903137207
970.551391601563	47.8105583190918
971.80419921875	47.5612754821777
973.056701660156	47.6992797851563
974.308776855469	47.5063743591309
975.560485839844	47.4555168151855
976.811767578125	47.4943656921387
978.062683105469	47.4947624206543
979.313232421875	47.4691009521484
980.563415527344	47.426872253418
981.813171386719	47.3743782043457
983.0625	47.368537902832
984.3115234375	47.4272766113281
985.560119628906	47.3892974853516
986.808349609375	47.2787857055664
988.05615234375	47.4196243286133
989.303588867188	47.4683227539063
990.550659179688	47.3997421264648
991.797302246094	47.4319000244141
993.043579101563	47.5697631835938
994.289489746094	47.3982124328613
995.535034179688	47.4412727355957
996.780151367188	47.4426422119141
998.02490234375	47.2646484375
999.269226074219	47.4798965454102
1000.51318359375	47.4877891540527
1001.75677490234	47.5004501342773
1003	47.6108245849609
1004.24279785156	47.5035514831543
1005.48522949219	47.6857452392578
1006.72729492188	48.030403137207
1007.96893310547	48.0899963378906
1009.21026611328	48.2335929870605
1010.45111083984	48.4823341369629
1011.69165039063	48.6718597412109
1012.93176269531	48.8730278015137
1014.17150878906	48.931755065918
1015.41088867188	49.1320037841797
1016.64984130859	49.148868560791
1017.88842773438	49.1006126403809
1019.12664794922	49.0769424438477
1020.36450195313	48.9856567382813
1021.60192871094	48.9719161987305
1022.83898925781	48.9218063354492
1024.07568359375	48.7549514770508
1025.31201171875	48.7376327514648
1026.5478515625	48.7597503662109
1027.78344726563	48.8346557617188
1029.0185546875	48.7501335144043
1030.25329589844	48.7456359863281
1031.48767089844	48.7899169921875
1032.7216796875	49.0189971923828
1033.95532226563	49.0370254516602
1035.18859863281	49.180419921875
1036.42138671875	49.3154525756836
1037.65393066406	49.2628593444824
1038.88598632813	49.3605842590332
1040.11767578125	49.4036560058594
1041.34899902344	49.341007232666
1042.57995605469	49.4946136474609
1043.810546875	49.5417366027832
1045.04077148438	49.4410171508789
1046.2705078125	49.4533042907715
1047.5	49.4985771179199
1048.72900390625	49.5308990478516
1049.95764160156	49.7071075439453
1051.18591308594	49.832462310791
1052.41381835938	50.0338668823242
1053.64135742188	50.3429718017578
1054.86853027344	50.8144683837891
1056.09521484375	51.0919990539551
1057.32165527344	51.2205238342285
1058.54760742188	51.6614379882813
1059.77331542969	51.765625
1060.99853515625	51.9111938476563
1062.22338867188	52.0440139770508
1063.44787597656	51.8648376464844
1064.671875	51.8516960144043
1065.89562988281	51.7230567932129
1067.11901855469	51.3306083679199
1068.34191894531	51.1402244567871
1069.56457519531	50.9997787475586
1070.78674316406	50.6021957397461
1072.00854492188	50.484058380127
1073.22998046875	50.2549858093262
1074.45104980469	50.02001953125
1075.67175292969	49.8193626403809
1076.89208984375	49.6848602294922
1078.11193847656	49.4985198974609
1079.33154296875	49.1642189025879
1080.55065917969	48.9353485107422
1081.76940917969	48.6689300537109
1082.98791503906	48.3086853027344
1084.20593261719	48.006404876709
1085.42358398438	47.8479118347168
1086.64086914063	47.541820526123
1087.85766601563	47.4643745422363
1089.07421875	47.2215957641602
1090.29040527344	47.0610237121582
1091.50610351563	47.0631332397461
1092.72155761719	47.0317001342773
1093.9365234375	47.1295967102051
1095.15112304688	47.3040046691895
1096.36535644531	47.4696655273438
1097.57922363281	47.7013626098633
1098.79272460938	47.8955039978027
1100.005859375	47.9929542541504
1101.21862792969	48.314022064209
1102.43090820313	48.6339912414551
1103.64294433594	48.7202606201172
1104.8544921875	48.990104675293
1106.06579589844	49.2895698547363
1107.27661132813	49.4247703552246
1108.48706054688	49.6945381164551
1109.69714355469	50.0456314086914
1110.90686035156	50.3589744567871
1112.1162109375	50.472354888916
1113.3251953125	50.8249015808105
1114.53369140625	51.2049827575684
1115.74194335938	51.5026397705078
1116.94982910156	51.8986473083496
1118.1572265625	52.2380180358887
1119.3642578125	52.5319900512695
1120.57104492188	52.9176368713379
1121.77734375	53.1584358215332
1122.98327636719	53.1944236755371
1124.18884277344	53.3001098632813
1125.39404296875	53.518482208252
1126.59875488281	53.3565330505371
1127.80322265625	53.2854843139648
1129.00732421875	53.0458335876465
1130.2109375	52.5506591796875
1131.41430664063	52.336009979248
1132.6171875	51.8868293762207
1133.81970214844	51.4078407287598
1135.02197265625	50.8092575073242
1136.22375488281	50.2921981811523
1137.42517089844	49.7181816101074
1138.62622070313	49.3353500366211
1139.82690429688	48.8306198120117
1141.02709960938	48.2821083068848
1142.22705078125	48.0155448913574
1143.42663574219	47.6347236633301
1144.62573242188	47.4428520202637
1145.82458496094	47.2884216308594
1147.02294921875	47.2152099609375
1148.22094726563	47.0273475646973
1149.41857910156	47.0779800415039
1150.61584472656	47.0109062194824
1151.81274414063	46.8666229248047
1153.00927734375	46.7372589111328
1154.20544433594	46.91162109375
1155.40124511719	46.6505661010742
1156.5966796875	46.627498626709
1157.79162597656	46.631965637207
1158.986328125	46.4076194763184
1160.18054199219	46.3559036254883
1161.37438964844	46.1747627258301
1162.56799316406	45.8932189941406
1163.76110839844	45.7879753112793
1164.95385742188	45.6213531494141
1166.14624023438	45.4901008605957
1167.33825683594	45.3160095214844
1168.52990722656	45.0158882141113
1169.72119140625	44.9249801635742
1170.91198730469	44.7518310546875
1172.1025390625	44.627082824707
1173.29260253906	44.6597747802734
1174.482421875	44.4818496704102
1175.67175292969	44.5273857116699
1176.86071777344	44.4954490661621
1178.04943847656	44.3663139343262
1179.23767089844	44.5094871520996
1180.42553710938	44.4561614990234
1181.61303710938	44.4814949035645
1182.80017089844	44.4633941650391
1183.98681640625	44.508861541748
1185.17321777344	44.3361434936523
1186.35925292969	44.5705642700195
1187.54479980469	44.5710983276367
1188.73010253906	44.5264739990234
1189.91491699219	44.5448417663574
1191.09936523438	44.634651184082
1192.28356933594	44.6892471313477
1193.46728515625	44.7214622497559
1194.65063476563	44.7919960021973
1195.83361816406	44.8432083129883
1197.01623535156	44.9448165893555
1198.19836425781	45.0443496704102
1199.38024902344	45.2559661865234
1200.56176757813	45.1821899414063
1201.74279785156	45.2888870239258
1202.92358398438	45.4230117797852
1204.10388183594	45.4540863037109
1205.28393554688	45.4068145751953
1206.46350097656	45.5235824584961
1207.64270019531	45.4475936889648
1208.82153320313	45.4193305969238
1210	45.4514427185059
1211.17810058594	45.5073585510254
1212.35583496094	45.3485984802246
1213.53308105469	45.4806442260742
1214.71008300781	45.3991546630859
1215.88671875	45.4518699645996
1217.06286621094	45.3934097290039
1218.23864746094	45.3612251281738
1219.41418457031	45.3771781921387
1220.58923339844	45.3741760253906
1221.76391601563	45.4473190307617
1222.93823242188	45.4640998840332
1224.11218261719	45.5649147033691
1225.28576660156	45.6316146850586
1226.458984375	45.6555557250977
1227.6318359375	45.6833572387695
1228.80419921875	45.7217292785645
1229.97631835938	45.8504943847656
1231.14794921875	45.8812446594238
1232.31921386719	46.0098838806152
1233.490234375	45.9090156555176
1234.66076660156	45.9720573425293
1235.83093261719	45.9180450439453
1237.00073242188	45.9534950256348
1238.17016601563	45.939624786377
1239.33923339844	45.9050254821777
1240.5078125	46.0613021850586
1241.67614746094	45.9040336608887
1242.84411621094	45.8965606689453
1244.01159667969	45.8758392333984
1245.1787109375	45.8063507080078
1246.34558105469	45.8069801330566
1247.51196289063	45.7699737548828
1248.67797851563	45.7145309448242
1249.84362792969	45.712890625
1251.00891113281	45.8653755187988
1252.173828125	45.737720489502
1253.33825683594	45.7949371337891
1254.50244140625	45.9365577697754
1255.66625976563	45.8869514465332
1256.82958984375	45.8312187194824
1257.99255371094	45.9704208374023
1259.1552734375	46.0475616455078
1260.31750488281	46.1287689208984
1261.47937011719	46.1257820129395
1262.64086914063	46.1122360229492
1263.80200195313	46.0846710205078
1264.96276855469	46.0753746032715
1266.123046875	46.1263046264648
1267.28308105469	45.9452705383301
1268.44262695313	45.7486381530762
1269.60192871094	45.7505493164063
1270.7607421875	45.6504898071289
1271.91918945313	45.4253540039063
1273.07727050781	45.3749313354492
1274.23498535156	45.1584320068359
1275.39233398438	45.0221633911133
1276.54931640625	44.9657783508301
1277.70581054688	44.7172737121582
1278.86206054688	44.7415542602539
1280.01794433594	44.623363494873
1281.17333984375	44.5868186950684
1282.32836914063	44.5764694213867
1283.48303222656	44.4062957763672
1284.63732910156	44.4057807922363
1285.79125976563	44.1700897216797
1286.94482421875	44.3437461853027
1288.09802246094	44.2396240234375
1289.25073242188	44.234546661377
1290.40319824219	44.3423881530762
1291.55517578125	44.0170516967773
1292.70690917969	44.1409301757813
1293.85815429688	43.9816970825195
1295.00903320313	44.0778694152832
1296.15954589844	43.928466796875
1297.30969238281	43.9519844055176
1298.45935058594	43.9685897827148
1299.60876464844	43.9591827392578
1300.7578125	43.8797874450684
1301.90637207031	44.009651184082
1303.05456542969	43.9617042541504
1304.20239257813	44.0117721557617
1305.34985351563	43.8959465026855
1306.49694824219	44.0643272399902
1307.64367675781	44.118896484375
1308.7900390625	44.0874252319336
1309.93591308594	44.1627006530762
1311.08154296875	44.2634735107422
1312.22668457031	44.2891883850098
1313.37145996094	44.4597282409668
1314.51599121094	44.5059700012207
1315.66003417969	44.6043739318848
1316.80358886719	44.5975646972656
1317.94689941406	44.6697654724121
1319.08984375	44.7533874511719
1320.23229980469	44.7864303588867
1321.37451171875	44.9242172241211
1322.51623535156	44.9617538452148
1323.65759277344	44.9481201171875
1324.79858398438	44.8718757629395
1325.93920898438	44.9454307556152
1327.07934570313	44.9219703674316
1328.21923828125	44.9466667175293
1329.35864257813	44.9620971679688
1330.49780273438	44.9775466918945
1331.63647460938	44.8623008728027
1332.77478027344	44.8942108154297
1333.91271972656	44.8116493225098
1335.05029296875	44.7422485351563
1336.18737792969	44.7867851257324
1337.32421875	44.699390411377
1338.46057128906	44.6249694824219
1339.5966796875	44.7185096740723
1340.73229980469	44.6336555480957
1341.86755371094	44.596019744873
1343.00231933594	44.6598243713379
1344.13684082031	44.6766242980957
1345.27099609375	44.7476501464844
1346.40466308594	44.7569351196289
1347.53796386719	44.89501953125
1348.6708984375	44.8319244384766
1349.80346679688	44.9282417297363
1350.93566894531	44.937816619873
1352.06750488281	44.9785842895508
1353.19885253906	45.1282844543457
1354.32995605469	45.199161529541
1355.46057128906	45.0855751037598
1356.5908203125	45.1946754455566
1357.720703125	45.2518692016602
1358.85021972656	45.3785057067871
1359.97924804688	45.3779792785645
1361.10803222656	45.4486465454102
1362.236328125	45.4204330444336
1363.3642578125	45.377685546875
1364.49182128906	45.5106925964355
1365.61901855469	45.3500137329102
1366.74584960938	45.407413482666
1367.87231445313	45.467357635498
1368.99829101563	45.3093948364258
1370.12390136719	45.3493843078613
1371.24914550781	45.2544860839844
1372.3740234375	45.2739448547363
1373.49853515625	45.3248672485352
1374.62255859375	45.0721130371094
1375.74633789063	44.9655570983887
1376.86962890625	45.0262222290039
1377.99255371094	44.7358932495117
1379.11511230469	44.5811347961426
1380.2373046875	44.5063972473145
1381.35900878906	44.3642311096191
1382.48034667969	44.3209686279297
1383.60144042969	44.1910209655762
1384.72204589844	44.0363693237305
1385.84228515625	43.9038581848145
1386.96203613281	43.9037475585938
1388.08154296875	43.6666069030762
1389.20056152344	43.5387115478516
1390.31921386719	43.4388275146484
1391.4375	43.2105255126953
1392.55541992188	43.2102165222168
1393.6728515625	43.0089149475098
1394.7900390625	42.9044952392578
1395.90673828125	42.6579856872559
1397.02307128906	42.5636558532715
1398.13903808594	42.4815711975098
1399.25463867188	42.3469161987305
1400.36975097656	42.2731895446777
1401.48449707031	42.3001480102539
1402.59899902344	42.2046127319336
1403.712890625	42.1137504577637
1404.82653808594	42.1900329589844
1405.93981933594	42.2718124389648
1407.05261230469	42.0184440612793
1408.1650390625	42.0460586547852
1409.27709960938	42.0360832214355
1410.38879394531	42.0146217346191
1411.5	41.8783264160156
1412.61096191406	41.9102973937988
1413.72143554688	41.8984107971191
1414.83154296875	41.8594284057617
1415.94116210938	41.7439765930176
1417.05053710938	41.6774711608887
1418.15942382813	41.6382942199707
1419.26794433594	41.5838966369629
1420.37609863281	41.573413848877
1421.48388671875	41.4745216369629
1422.59118652344	41.2838439941406
1423.6982421875	41.3975563049316
1424.80480957031	41.1656532287598
1425.91088867188	41.2526359558105
1427.01672363281	41.2839965820313
1428.1220703125	41.1364288330078
1429.22717285156	41.1072425842285
1430.33166503906	40.9946098327637
1431.43591308594	40.9738235473633
1432.53979492188	40.9991836547852
1433.64318847656	40.9919166564941
1434.74621582031	40.9956092834473
1435.84887695313	40.9263725280762
1436.95104980469	40.8770904541016
1438.05297851563	40.8675155639648
1439.15441894531	40.8868942260742
1440.25549316406	40.867374420166
1441.35620117188	40.8909111022949
1442.45642089844	40.8412590026855
1443.55627441406	40.7708778381348
1444.65576171875	40.7936668395996
1445.7548828125	40.7158393859863
1446.853515625	40.6881332397461
1447.95190429688	40.6279258728027
1449.0498046875	40.7967071533203
1450.14721679688	40.8503532409668
1451.24438476563	40.8879547119141
1452.34106445313	40.8436698913574
1453.43737792969	41.1323928833008
1454.53332519531	41.3053588867188
1455.62890625	41.410945892334
1456.72399902344	41.6261940002441
1457.81872558594	41.7446365356445
1458.9130859375	42.0029716491699
1460.00695800781	42.0999641418457
1461.10046386719	42.1253814697266
1462.19360351563	42.0801811218262
1463.28637695313	42.0012283325195
1464.37878417969	41.9485702514648
1465.470703125	41.8012809753418
1466.56225585938	41.6690940856934
1467.65344238281	41.6643180847168
1468.744140625	41.3203811645508
1469.83447265625	41.119743347168
1470.92443847656	40.9068832397461
1472.01403808594	40.6112518310547
1473.10314941406	40.3823547363281
1474.19189453125	40.2414588928223
1475.2802734375	39.9330596923828
1476.3681640625	39.7877616882324
1477.45581054688	39.720100402832
1478.54296875	39.4557647705078
1479.62963867188	39.3713455200195
1480.71606445313	39.3931541442871
1481.80200195313	39.2042427062988
1482.88757324219	39.2542037963867
1483.97265625	39.2516326904297
1485.05737304688	39.2730941772461
1486.14172363281	39.1906242370605
1487.22570800781	39.2485427856445
1488.30932617188	39.1430320739746
1489.39245605469	39.189754486084
1490.47509765625	39.1880531311035
1491.55749511719	39.2072448730469
1492.63940429688	39.2335510253906
1493.72094726563	39.2539672851563
1494.80212402344	39.2123146057129
1495.8828125	39.1647415161133
1496.96313476563	39.1747550964355
1498.04309082031	39.1390228271484
1499.12255859375	39.1005325317383
1500.20166015625	39.0397567749023
1501.28039550781	39.0336303710938
1502.35864257813	39.0656089782715
1503.4365234375	39.0484504699707
1504.51403808594	39.0208511352539
1505.59118652344	39.0443878173828
1506.66784667969	39.1402282714844
1507.744140625	39.0964660644531
1508.81994628906	39.1216583251953
1509.89538574219	39.1462745666504
1510.97045898438	39.1851387023926
1512.04516601563	39.3681221008301
1513.11938476563	39.4153633117676
1514.19323730469	39.4877548217773
1515.26672363281	39.667552947998
1516.33972167969	39.6500473022461
1517.41235351563	39.806022644043
1518.48449707031	39.7114143371582
1519.55639648438	39.8362236022949
1520.62768554688	39.9355583190918
1521.69873046875	39.9518051147461
1522.76928710938	39.9773788452148
1523.83947753906	40.0146484375
1524.90930175781	40.1385040283203
1525.97863769531	40.1310882568359
1527.04760742188	40.1436920166016
1528.11608886719	40.187816619873
1529.18420410156	40.1628150939941
1530.251953125	40.1284942626953
1531.31921386719	40.2067832946777
1532.38610839844	40.4582176208496
1533.45263671875	40.3987884521484
1534.51867675781	40.5057716369629
1535.58435058594	40.6056671142578
1536.64965820313	40.5131492614746
1537.71447753906	40.8431167602539
1538.77893066406	40.9715461730957
1539.84301757813	41.0466384887695
1540.90661621094	41.2063522338867
1541.9697265625	41.4153938293457
1543.03259277344	41.5174674987793
1544.09497070313	41.6615104675293
1545.15686035156	41.7312965393066
1546.21850585938	41.9370574951172
1547.27966308594	42.0149002075195
1548.34033203125	42.127384185791
1549.40063476563	42.3580322265625
1550.46057128906	42.4237098693848
1551.52001953125	42.5304107666016
1552.5791015625	42.6725692749023
1553.63781738281	42.861156463623
1554.69604492188	42.8949928283691
1555.75378417969	42.9678802490234
1556.81127929688	42.8876953125
1557.86828613281	43.1099739074707
1558.9248046875	43.2489051818848
1559.98095703125	43.2952766418457
1561.03674316406	43.3468551635742
1562.09204101563	43.5839958190918
1563.14697265625	43.7490844726563
1564.20153808594	43.876781463623
1565.25561523438	44.0721244812012
1566.30932617188	44.3309783935547
1567.36254882813	44.5416679382324
1568.41540527344	44.7416915893555
1569.4677734375	44.9892845153809
1570.51977539063	45.1711273193359
1571.57141113281	45.4259147644043
1572.62255859375	45.7241287231445
1573.67333984375	45.879322052002
1574.7236328125	46.228099822998
1575.77355957031	46.2672080993652
1576.82299804688	46.6555824279785
1577.8720703125	46.8179244995117
1578.92077636719	46.9149742126465
1579.96899414063	47.088249206543
1581.01684570313	47.3267936706543
1582.06420898438	47.4936408996582
1583.11120605469	47.7105941772461
1584.15771484375	47.902214050293
1585.20385742188	48.13916015625
1586.24951171875	48.4586791992188
1587.29479980469	48.482666015625
1588.33972167969	48.7811813354492
1589.38415527344	48.903003692627
1590.42810058594	49.1757202148438
1591.47180175781	49.5284843444824
1592.51489257813	49.8926239013672
1593.55773925781	50.2603416442871
1594.59997558594	50.5185585021973
1595.64196777344	50.960563659668
1596.68334960938	51.3824996948242
1597.72448730469	51.7179756164551
1598.76513671875	52.1125907897949
1599.80529785156	52.4182815551758
1600.84509277344	52.7182846069336
1601.88452148438	53.2101402282715
1602.92346191406	53.4231300354004
1603.9619140625	53.8510894775391
1605	54.0615196228027
1606.03771972656	54.4665184020996
1607.07495117188	54.6498680114746
1608.11169433594	55.0785064697266
1609.14807128906	55.4996910095215
1610.18408203125	55.5909309387207
1611.21960449219	55.9181137084961
1612.25463867188	56.1583671569824
1613.28930664063	56.5496101379395
1614.32360839844	56.526123046875
1615.357421875	57.0706024169922
1616.39074707031	57.2634582519531
1617.42370605469	57.6627769470215
1618.45629882813	57.9269638061523
1619.48840332031	58.009578704834
1620.52001953125	58.3090324401855
1621.55126953125	58.6144752502441
1622.58215332031	58.9045486450195
1623.61254882813	59.0203819274902
1624.64245605469	59.3232040405273
1625.67199707031	59.6443214416504
1626.70104980469	59.8427467346191
1627.72973632813	60.107250213623
1628.75793457031	60.2249794006348
1629.78576660156	60.4560127258301
1630.81311035156	60.5967102050781
1631.84008789063	60.6692504882813
1632.86657714844	60.9330940246582
1633.89270019531	60.9633598327637
1634.91833496094	61.0585060119629
1635.94348144531	61.1262397766113
1636.96826171875	61.0335159301758
1637.99255371094	61.0390319824219
1639.01647949219	61.1562118530273
1640.03991699219	60.9127960205078
1641.06298828125	60.8422927856445
1642.08557128906	60.6683692932129
1643.10778808594	60.6067314147949
1644.12951660156	60.4201736450195
1645.15075683594	60.1527633666992
1646.17163085938	59.9936141967773
1647.19213867188	59.7699966430664
1648.21203613281	59.3139038085938
1649.23156738281	59.2984237670898
1650.25073242188	58.9065322875977
1651.26940917969	58.6566047668457
1652.28759765625	58.3114814758301
1653.30541992188	58.098087310791
1654.32275390625	57.8706245422363
1655.33972167969	57.5129890441895
1656.35620117188	56.979850769043
1657.37231445313	56.7552909851074
1658.38793945313	56.5318641662598
1659.40307617188	56.2508888244629
1660.41772460938	55.9787521362305
1661.43212890625	55.6518402099609
1662.44592285156	55.1788711547852
1663.45935058594	55.0600509643555
1664.47229003906	54.7041015625
1665.48486328125	54.4511375427246
1666.49694824219	54.1740646362305
1667.50854492188	53.8081817626953
1668.51977539063	53.4802017211914
1669.53051757813	53.0214080810547
1670.54089355469	52.637565612793
1671.55078125	52.3382720947266
1672.56018066406	51.8325233459473
1673.56909179688	51.5309181213379
1674.57763671875	51.0822525024414
1675.58581542969	50.7078132629395
1676.59350585938	50.0067863464355
1677.60070800781	49.5803642272949
1678.607421875	49.2198600769043
1679.61376953125	48.5676498413086
1680.61962890625	48.2708549499512
1681.62512207031	47.7183837890625
1682.63012695313	47.1670951843262
1683.63464355469	46.7109489440918
1684.638671875	46.2905464172363
1685.64233398438	45.6583061218262
1686.64562988281	45.4026222229004
1687.64831542969	44.9651145935059
1688.65063476563	44.5047302246094
1689.65246582031	44.0623512268066
1690.65393066406	43.6081199645996
1691.65490722656	43.2903518676758
1692.65539550781	42.8437347412109
1693.65551757813	42.4935417175293
1694.65502929688	42.1165809631348
1695.654296875	41.7036094665527
1696.65295410156	41.4606857299805
1697.65124511719	41.0992393493652
1698.64904785156	40.6579132080078
1699.646484375	40.3537292480469
1700.64331054688	39.9251594543457
1701.63977050781	39.6161727905273
1702.63586425781	39.2176170349121
1703.63134765625	38.9992370605469
1704.62646484375	38.5088348388672
1705.62121582031	38.2454528808594
1706.61535644531	37.7154426574707
1707.60913085938	37.4185066223145
1708.60241699219	37.0076217651367
1709.59521484375	36.7167587280273
1710.58764648438	36.1914710998535
1711.57958984375	36.0098724365234
1712.57104492188	35.6030387878418
1713.56213378906	35.2355003356934
1714.552734375	34.9208755493164
1715.54284667969	34.519889831543
1716.53247070313	34.2292556762695
1717.52160644531	33.8775405883789
1718.51037597656	33.6156616210938
1719.49865722656	33.1697196960449
1720.48657226563	32.9874992370605
1721.47387695313	32.6663017272949
1722.46081542969	32.3649520874023
1723.447265625	31.9863529205322
1724.43334960938	31.749870300293
1725.41882324219	31.5114288330078
1726.40393066406	31.2398681640625
1727.38854980469	30.9374370574951
1728.37268066406	30.7923641204834
1729.3564453125	30.5481204986572
1730.33972167969	30.4062118530273
1731.32250976563	30.1890430450439
1732.30480957031	29.920316696167
1733.28674316406	29.6434116363525
1734.26806640625	29.6059875488281
1735.2490234375	29.3907108306885
1736.2294921875	29.1891975402832
1737.20959472656	29.0504932403564
1738.18908691406	28.9077892303467
1739.16821289063	28.702507019043
1740.14685058594	28.4586181640625
1741.125	28.3591823577881
1742.10266113281	28.2226123809814
1743.07995605469	28.0018653869629
1744.05676269531	27.9066104888916
1745.03308105469	27.5695858001709
1746.00891113281	27.4955520629883
1746.98425292969	27.2694511413574
1747.95910644531	27.1693840026855
1748.93359375	26.8700428009033
1749.90759277344	26.8204917907715
1750.88110351563	26.5356674194336
1751.85412597656	26.4939212799072
1752.82678222656	26.2146968841553
1753.798828125	26.1051177978516
1754.7705078125	25.8612060546875
1755.74169921875	25.6934852600098
1756.71240234375	25.5283889770508
1757.6826171875	25.4179248809814
1758.65246582031	25.2468547821045
1759.62170410156	25.0863304138184
1760.59057617188	24.865348815918
1761.55895996094	24.7512912750244
1762.52673339844	24.6044826507568
1763.49426269531	24.4857349395752
1764.46118164063	24.4746704101563
1765.42761230469	24.2670402526855
1766.39367675781	24.1014251708984
1767.35913085938	23.9872436523438
1768.32421875	23.9474849700928
1769.28881835938	23.8636894226074
1770.2529296875	23.7487506866455
1771.21655273438	23.6629886627197
1772.17980957031	23.6260585784912
1773.14245605469	23.6085453033447
1774.10461425781	23.5647010803223
1775.06640625	23.5216674804688
1776.02770996094	23.3442039489746
1776.98852539063	23.2967205047607
1777.94873046875	23.2201385498047
1778.90856933594	23.1159076690674
1779.86804199219	23.0449085235596
1780.82690429688	22.8905487060547
1781.78527832031	22.706600189209
1782.7431640625	22.6323051452637
1783.70068359375	22.4949169158936
1784.65771484375	22.4016876220703
1785.61413574219	22.3666820526123
1786.57019042969	22.109188079834
1787.52575683594	22.0791301727295
1788.48083496094	21.8871002197266
1789.43530273438	21.8038921356201
1790.38940429688	21.6906204223633
1791.34301757813	21.6085834503174
1792.29626464844	21.4214935302734
1793.24890136719	21.4074211120605
1794.20104980469	21.3046627044678
1795.15270996094	21.1741065979004
1796.10400390625	21.1456756591797
1797.0546875	21.0749568939209
1798.0048828125	20.950138092041
1798.95471191406	20.8324165344238
1799.90393066406	20.8158798217773
1800.85278320313	20.7452297210693
1801.80102539063	20.7101383209229
1802.74890136719	20.6533355712891
1803.6962890625	20.6072540283203
1804.64306640625	20.7034435272217
1805.58947753906	20.5508804321289
1806.53540039063	20.5663375854492
1807.48071289063	20.4208431243896
1808.42565917969	20.4704685211182
1809.3701171875	20.4023418426514
1810.31396484375	20.3540325164795
1811.25744628906	20.2668437957764
1812.20043945313	20.2960071563721
1813.14294433594	20.2186985015869
1814.08483886719	20.1696720123291
1815.0263671875	20.151496887207
1815.96740722656	20.0453319549561
1816.90783691406	20.0080757141113
1817.84790039063	19.9587459564209
1818.78747558594	19.923999786377
1819.72644042969	19.7950191497803
1820.6650390625	19.7807598114014
1821.60314941406	19.7465858459473
1822.54064941406	19.675313949585
1823.47778320313	19.5204792022705
1824.41430664063	19.4957656860352
1825.35034179688	19.3832263946533
1826.28601074219	19.2865390777588
1827.22106933594	19.1938400268555
1828.15563964844	19.1983165740967
1829.08984375	19.2102317810059
1830.0234375	19.0377883911133
1830.95654296875	19.0282211303711
1831.88916015625	18.952127456665
1832.8212890625	18.9276561737061
1833.7529296875	18.8802070617676
1834.68408203125	18.8782596588135
1835.61474609375	18.7454566955566
1836.54479980469	18.7526302337646
1837.47448730469	18.7338390350342
1838.40356445313	18.8113079071045
1839.33227539063	18.7173347473145
1840.26037597656	18.6887321472168
1841.18811035156	18.7099952697754
1842.115234375	18.6717872619629
1843.04187011719	18.7890510559082
1843.96801757813	18.6525001525879
1844.89367675781	18.6746520996094
1845.81872558594	18.6938362121582
1846.74340820313	18.6205749511719
1847.66760253906	18.5611591339111
1848.59118652344	18.5611095428467
1849.51428222656	18.6170635223389
1850.43701171875	18.5229759216309
1851.35913085938	18.5019760131836
1852.28076171875	18.4764747619629
1853.20190429688	18.4158687591553
1854.12243652344	18.2490692138672
1855.04260253906	18.3125553131104
1855.96215820313	18.2327995300293
1856.88122558594	18.1827812194824
1857.79992675781	18.1025199890137
1858.71801757813	18.0415134429932
1859.63549804688	18.0398693084717
1860.55261230469	17.9232597351074
1861.46923828125	17.8462791442871
1862.38525390625	17.8692665100098
1863.30078125	17.8980751037598
1864.2158203125	17.7707786560059
1865.13037109375	17.7471656799316
1866.04443359375	17.7514820098877
1866.95788574219	17.6573524475098
1867.87084960938	17.7280960083008
1868.78332519531	17.7500553131104
1869.6953125	17.707275390625
1870.60681152344	17.738941192627
1871.51782226563	17.6997985839844
1872.42822265625	17.7870540618896
1873.33813476563	17.8060722351074
1874.24755859375	17.7624053955078
1875.15649414063	17.7650604248047
1876.06481933594	17.7375335693359
1876.97277832031	17.79368019104
1877.88012695313	17.7840614318848
1878.78698730469	17.7213573455811
1879.69323730469	17.7346019744873
1880.59912109375	17.6722850799561
1881.50439453125	17.645788192749
1882.4091796875	17.6428279876709
1883.3134765625	17.5227241516113
1884.21716308594	17.4840621948242
1885.12048339844	17.4767398834229
1886.02319335938	17.4454078674316
1886.92541503906	17.412540435791
1887.82702636719	17.3820362091064
1888.72814941406	17.2809276580811
1889.62878417969	17.273120880127
1890.52893066406	17.2488441467285
1891.42858886719	17.1790390014648
1892.32763671875	17.169900894165
1893.22619628906	17.1097984313965
1894.12426757813	17.0390281677246
1895.02172851563	17.081937789917
1895.91870117188	17.0326175689697
1896.81518554688	17.0351715087891
1897.71118164063	16.948881149292
1898.60656738281	16.8927478790283
1899.50146484375	16.9020099639893
1900.39587402344	16.8906230926514
1901.28967285156	16.8657493591309
1902.18298339844	16.8615341186523
1903.07580566406	16.8527507781982
1903.96801757813	16.8613815307617
1904.85986328125	16.8127403259277
1905.7509765625	16.9364013671875
1906.64172363281	16.9605503082275
1907.53186035156	16.968807220459
1908.42150878906	16.9513416290283
1909.31066894531	17.0494785308838
1910.19921875	17.0119571685791
1911.08728027344	17.0632610321045
1911.97473144531	16.9383964538574
1912.86181640625	17.0106754302979
1913.74816894531	17.0924072265625
1914.63415527344	16.9921360015869
1915.51953125	16.9530258178711
1916.40441894531	16.9668121337891
1917.28869628906	16.9834594726563
1918.17260742188	16.9854545593262
1919.05578613281	16.9012088775635
1919.93859863281	16.9215831756592
1920.82080078125	16.8933448791504
1921.70239257813	16.8079013824463
1922.58349609375	16.8532657623291
1923.46411132813	16.781135559082
1924.34423828125	16.7565593719482
1925.22375488281	16.6562767028809
1926.10278320313	16.6876201629639
1926.98120117188	16.5514678955078
1927.85913085938	16.5351486206055
1928.73645019531	16.4342365264893
1929.61328125	16.414134979248
1930.48962402344	16.407434463501
1931.36535644531	16.3567504882813
1932.24060058594	16.3722496032715
1933.11535644531	16.3444156646729
1933.98950195313	16.3462829589844
1934.86303710938	16.3237133026123
1935.73608398438	16.3493728637695
1936.60864257813	16.3514728546143
1937.48059082031	16.2951679229736
1938.35205078125	16.3448867797852
1939.22302246094	16.3152370452881
1940.09338378906	16.3590450286865
1940.96313476563	16.4163475036621
1941.83239746094	16.4147472381592
1942.701171875	16.5193767547607
1943.5693359375	16.4530754089355
1944.43701171875	16.4861888885498
1945.30407714844	16.4693698883057
1946.17065429688	16.5314846038818
1947.03662109375	16.5969734191895
1947.90209960938	16.4668712615967
1948.76696777344	16.5886116027832
1949.63134765625	16.6254043579102
1950.4951171875	16.5937728881836
1951.3583984375	16.5953598022461
1952.22106933594	16.5042972564697
1953.08325195313	16.5280380249023
1953.94482421875	16.5848445892334
1954.80590820313	16.5161056518555
1955.66650390625	16.4868354797363
1956.5263671875	16.4981842041016
1957.38586425781	16.5744018554688
1958.24462890625	16.4562473297119
1959.10302734375	16.472053527832
1959.96069335938	16.3846988677979
1960.81799316406	16.3624591827393
1961.67456054688	16.3197383880615
1962.53063964844	16.3266296386719
1963.38623046875	16.243127822876
1964.2412109375	16.2415409088135
1965.09558105469	16.1169662475586
1965.94946289063	16.1924476623535
1966.80285644531	16.1848297119141
1967.65563964844	16.1613712310791
1968.5078125	16.1106758117676
1969.35949707031	16.1349449157715
1970.21057128906	16.1163711547852
1971.06103515625	16.1312770843506
1971.91101074219	16.1707820892334
1972.76049804688	16.1432647705078
1973.60925292969	16.1794471740723
1974.45764160156	16.2241630554199
1975.30529785156	16.2749423980713
1976.15246582031	16.3427791595459
1976.99914550781	16.4388656616211
1977.84521484375	16.383186340332
1978.69067382813	16.447998046875
1979.53552246094	16.487979888916
1980.3798828125	16.5069198608398
1981.22375488281	16.5048007965088
1982.06701660156	16.5760345458984
1982.90966796875	16.6015434265137
1983.75170898438	16.5844211578369
1984.59326171875	16.5899658203125
1985.43420410156	16.5820369720459
1986.27465820313	16.5882701873779
1987.11450195313	16.5102005004883
1987.95373535156	16.5672435760498
1988.79248046875	16.5838317871094
1989.63061523438	16.5484466552734
1990.46813964844	16.4646434783936
1991.30517578125	16.4866237640381
1992.1416015625	16.4475727081299
1992.9775390625	16.4258518218994
1993.81274414063	16.2663764953613
1994.6474609375	16.3354625701904
1995.48168945313	16.2543525695801
1996.31518554688	16.2774562835693
1997.14819335938	16.25
1997.98071289063	16.1974658966064
1998.8125	16.2515316009521
1999.64379882813	16.2132034301758
2000.47448730469	16.2135047912598
2001.3046875	16.1572723388672
2002.13427734375	16.138786315918
2002.96325683594	16.2888965606689
2003.79162597656	16.2964820861816
2004.61950683594	16.3183441162109
2005.44677734375	16.3402271270752
2006.2734375	16.4149322509766
2007.09948730469	16.4228134155273
2007.92504882813	16.4660778045654
2008.75	16.516185760498
2009.57434082031	16.5722332000732
2010.39819335938	16.5556697845459
2011.22131347656	16.597240447998
2012.0439453125	16.5186500549316
2012.86608886719	16.6643352508545
2013.6875	16.5757141113281
2014.50842285156	16.6521625518799
2015.32873535156	16.7466354370117
2016.1484375	16.6563625335693
2016.96752929688	16.694450378418
2017.7861328125	16.7182102203369
2018.60412597656	16.7656898498535
2019.42150878906	16.7936058044434
2020.23828125	16.7627105712891
2021.05444335938	16.7952136993408
2021.8701171875	16.7017784118652
2022.68518066406	16.685432434082
2023.49963378906	16.7184028625488
2024.3134765625	16.722843170166
2025.12683105469	16.6957569122314
2025.939453125	16.6773357391357
2026.75158691406	16.6726303100586
2027.56311035156	16.5569705963135
2028.3740234375	16.6648120880127
2029.18432617188	16.6404056549072
2029.994140625	16.5562191009521
2030.80322265625	16.5448246002197
2031.61181640625	16.5201282501221
2032.41979980469	16.4381046295166
2033.22717285156	16.4264297485352
2034.03393554688	16.4239273071289
2034.84008789063	16.40283203125
2035.64575195313	16.3585338592529
2036.45080566406	16.3185749053955
2037.25512695313	16.2411346435547
2038.05895996094	16.2521305084229
2038.86218261719	16.2061080932617
2039.66479492188	16.1952514648438
2040.466796875	16.294605255127
2041.26831054688	16.1831836700439
2042.06909179688	16.2925128936768
2042.86938476563	16.2842102050781
2043.6689453125	16.1908740997314
2044.46801757813	16.3706378936768
2045.26647949219	16.3579788208008
2046.06433105469	16.3358516693115
2046.86145019531	16.3843364715576
2047.65808105469	16.4226951599121
2048.4541015625	16.3520774841309
2049.24951171875	16.4278812408447
2050.04443359375	16.4117622375488
2050.83862304688	16.5234851837158
2051.63232421875	16.5180282592773
2052.42529296875	16.5329322814941
2053.2177734375	16.4957695007324
2054.00952148438	16.4805755615234
2054.80078125	16.55246925354
2055.59130859375	16.5790004730225
2056.38134765625	16.6352233886719
2057.17065429688	16.6462650299072
2057.95947265625	16.595386505127
2058.74755859375	16.5943603515625
2059.53515625	16.5464420318604
2060.32202148438	16.541919708252
2061.1083984375	16.5339088439941
2061.89428710938	16.3987655639648
2062.67919921875	16.3995304107666
2063.4638671875	16.431468963623
2064.24780273438	16.4520301818848
2065.03100585938	16.4025459289551
2065.81372070313	16.2563972473145
2066.595703125	16.2172889709473
2067.37719726563	16.2461910247803
2068.15795898438	16.1112480163574
2068.93823242188	16.0678424835205
2069.7177734375	16.0619697570801
2070.49682617188	16.0138549804688
2071.27514648438	15.9895124435425
2072.05297851563	15.931526184082
2072.830078125	15.8842449188232
2073.60668945313	15.8037443161011
2074.38256835938	15.7937850952148
2075.15795898438	15.7340040206909
2075.9326171875	15.7048358917236
2076.70654296875	15.7261972427368
2077.47998046875	15.7007503509521
2078.25268554688	15.6031360626221
2079.02490234375	15.6940851211548
2079.79663085938	15.6861801147461
2080.5673828125	15.6219873428345
2081.337890625	15.6152238845825
2082.107421875	15.7049102783203
2082.87670898438	15.6617860794067
2083.64501953125	15.7426376342773
2084.41284179688	15.7037220001221
2085.18017578125	15.7077913284302
2085.94677734375	15.6942329406738
2086.71264648438	15.7862777709961
2087.47802734375	15.739556312561
2088.24267578125	15.7401180267334
2089.0068359375	15.8056793212891
2089.77026367188	15.7831811904907
2090.53295898438	15.7170677185059
2091.29516601563	15.7468547821045
2092.056640625	15.8026170730591
2092.81762695313	15.7692337036133
2093.57788085938	15.6687936782837
2094.33764648438	15.6716938018799
2095.0966796875	15.5777568817139
2095.85498046875	15.6028423309326
2096.61279296875	15.5638837814331
2097.36987304688	15.5142593383789
2098.12646484375	15.4430618286133
2098.88232421875	15.3327684402466
2099.63745117188	15.3218202590942
2100.39208984375	15.2535514831543
2101.14624023438	15.2001609802246
2101.8994140625	15.1505212783813
2102.65209960938	15.0052824020386
2103.404296875	14.9949045181274
2104.15551757813	14.8941059112549
2104.90649414063	14.8283700942993
2105.65649414063	14.7328977584839
2106.40600585938	14.7290506362915
2107.15502929688	14.6386985778809
2107.90307617188	14.6329078674316
2108.65063476563	14.5847835540771
2109.39770507813	14.5875396728516
2110.14404296875	14.591724395752
2110.8896484375	14.5068607330322
2111.63452148438	14.522931098938
2112.37890625	14.5189971923828
2113.12280273438	14.5431861877441
2113.86572265625	14.5781269073486
2114.60815429688	14.5262575149536
2115.35009765625	14.5881910324097
2116.09106445313	14.6351289749146
2116.83154296875	14.6797142028809
2117.57153320313	14.59840965271
2118.31079101563	14.6599903106689
2119.04931640625	14.6142463684082
2119.787109375	14.611289024353
2120.5244140625	14.6143093109131
2121.26098632813	14.6300201416016
2121.9970703125	14.5607261657715
2122.732421875	14.4973659515381
2123.46704101563	14.4186153411865
2124.20092773438	14.466404914856
2124.93432617188	14.3707942962646
2125.6669921875	14.3626937866211
2126.39916992188	14.2532777786255
2127.13037109375	14.2415218353271
2127.86108398438	14.1809892654419
2128.59130859375	14.1672706604004
2129.32080078125	14.0314054489136
2130.04956054688	14.0712585449219
2130.77758789063	13.9694156646729
2131.50512695313	13.8646049499512
2132.23193359375	13.8237648010254
2132.9580078125	13.7773571014404
2133.68334960938	13.7084989547729
2134.408203125	13.6407909393311
2135.13232421875	13.5737524032593
2135.85595703125	13.5189657211304
2136.57885742188	13.464864730835
2137.30102539063	13.4698734283447
2138.0224609375	13.3736763000488
2138.74340820313	13.3030195236206
2139.46337890625	13.2978172302246
2140.18310546875	13.2205486297607
2140.90185546875	13.1417608261108
2141.6201171875	13.1113204956055
2142.33764648438	13.1421117782593
2143.05444335938	13.1109180450439
2143.77075195313	13.131555557251
2144.48608398438	13.1517267227173
2145.201171875	13.1651172637939
2145.91528320313	13.060133934021
2146.62890625	13.111120223999
2147.34155273438	13.054102897644
2148.05395507813	13.0580024719238
2148.76538085938	13.0424671173096
2149.47631835938	13.0835571289063
2150.18627929688	13.020359992981
2150.89599609375	13.0339822769165
2151.60473632813	12.9687662124634
2152.31298828125	13.0035581588745
2153.02026367188	13.0145082473755
2153.72729492188	12.9972057342529
2154.43334960938	12.9013977050781
2155.138671875	12.9057369232178
2155.84350585938	12.8781213760376
2156.54760742188	12.9066095352173
2157.25122070313	12.9009418487549
2157.95385742188	12.7958726882935
2158.65600585938	12.8104343414307
2159.357421875	12.7839460372925
2160.05810546875	12.7329845428467
2160.75805664063	12.7152481079102
2161.45751953125	12.6473302841187
2162.15600585938	12.629301071167
2162.85400390625	12.6212940216064
2163.55151367188	12.6179399490356
2164.248046875	12.499137878418
2164.94409179688	12.4650802612305
2165.63916015625	12.433201789856
2166.33374023438	12.3524656295776
2167.02783203125	12.3099594116211
2167.72094726563	12.227635383606
2168.41357421875	12.1496696472168
2169.10522460938	12.1576566696167
2169.79638671875	12.0156736373901
2170.48706054688	12.039849281311
2171.1767578125	11.9141912460327
2171.86572265625	11.8024644851685
2172.55419921875	11.7509794235229
2173.24194335938	11.6689023971558
2173.92895507813	11.6414766311646
2174.615234375	11.5410451889038
2175.30078125	11.5436363220215
2175.98583984375	11.4561605453491
2176.67016601563	11.4061374664307
2177.35375976563	11.4002752304077
2178.03662109375	11.4161472320557
2178.71875	11.3892755508423
2179.40014648438	11.3460683822632
2180.08081054688	11.3426399230957
2180.76098632813	11.3134794235229
2181.4404296875	11.3771095275879
2182.119140625	11.3692321777344
2182.79711914063	11.2835645675659
2183.47436523438	11.3423013687134
2184.15087890625	11.3497667312622
2184.82690429688	11.3421068191528
2185.501953125	11.3408880233765
2186.17651367188	11.2979717254639
2186.85034179688	11.3451566696167
2187.5234375	11.3128824234009
2188.19580078125	11.2490272521973
2188.86743164063	11.308669090271
2189.53833007813	11.215160369873
2190.20874023438	11.2382659912109
2190.87817382813	11.1252374649048
2191.54711914063	11.130145072937
2192.21533203125	11.1417779922485
2192.8828125	11.0629606246948
2193.54956054688	11.005274772644
2194.21557617188	10.978461265564
2194.880859375	10.8919973373413
2195.54541015625	10.811954498291
2196.20947265625	10.7832794189453
2196.87255859375	10.7455902099609
2197.53515625	10.6229095458984
2198.19677734375	10.5683755874634
2198.85791015625	10.5037927627563
2199.51831054688	10.4108819961548
2200.17797851563	10.4142627716064
2200.8369140625	10.2726697921753
2201.4951171875	10.167031288147
2202.15258789063	10.1577816009521
2202.80932617188	10.10364818573
2203.46533203125	10.0580043792725
2204.12060546875	10.0027847290039
2204.775390625	9.97036075592041
2205.42919921875	9.92761135101318
2206.08251953125	9.89563083648682
2206.73486328125	9.92920207977295
2207.38671875	9.87834072113037
2208.03759765625	9.85786533355713
2208.68798828125	9.84617805480957
2209.33764648438	9.83221244812012
2209.98657226563	9.84542751312256
2210.63452148438	9.84983348846436
2211.28198242188	9.82526588439941
2211.9287109375	9.89041519165039
2212.57470703125	9.83658981323242
2213.21997070313	9.87530040740967
2213.86450195313	9.79946517944336
2214.50830078125	9.89045238494873
2215.1513671875	9.82415866851807
2215.79370117188	9.78711795806885
2216.43530273438	9.77582931518555
2217.076171875	9.73090076446533
2217.71630859375	9.66164493560791
2218.35571289063	9.61992168426514
2218.99462890625	9.60702228546143
2219.63256835938	9.54700469970703
2220.26977539063	9.50517654418945
2220.90625	9.44734859466553
2221.5419921875	9.4087438583374
2222.17700195313	9.31480121612549
2222.81127929688	9.27281188964844
2223.44482421875	9.25211334228516
2224.07763671875	9.19024658203125
2224.70971679688	9.09784317016602
2225.34106445313	9.02696990966797
2225.9716796875	9.00867748260498
2226.6015625	8.9397439956665
2227.23071289063	8.90408802032471
2227.85913085938	8.79686737060547
2228.48681640625	8.77462387084961
2229.11376953125	8.6929988861084
2229.73999023438	8.65463638305664
2230.36547851563	8.61063098907471
2230.990234375	8.61888313293457
2231.61401367188	8.54752159118652
2232.2373046875	8.49601268768311
2232.85986328125	8.41688060760498
2233.4814453125	8.44549751281738
2234.1025390625	8.38595867156982
2234.72265625	8.38569259643555
2235.34228515625	8.36495971679688
2235.9609375	8.34727954864502
2236.57885742188	8.25918483734131
2237.1962890625	8.30034923553467
2237.81274414063	8.26826953887939
2238.42846679688	8.25128555297852
2239.04345703125	8.25556659698486
2239.65771484375	8.25497627258301
2240.27124023438	8.21922874450684
2240.88403320313	8.28125190734863
2241.49584960938	8.21389484405518
2242.10717773438	8.24051094055176
2242.71752929688	8.26431941986084
2243.32739257813	8.22695350646973
2243.93627929688	8.18466758728027
2244.54443359375	8.23111629486084
2245.15209960938	8.1514720916748
2245.7587890625	8.11914348602295
2246.36474609375	8.10611057281494
2246.9697265625	8.11677074432373
2247.57421875	8.08490085601807
2248.17797851563	8.08163452148438
2248.78076171875	8.04429912567139
2249.38305664063	7.9604754447937
2249.984375	8.00465869903564
2250.5849609375	7.91609954833984
2251.18481445313	7.8514986038208
2251.78393554688	7.85871934890747
2252.38232421875	7.85507774353027
2252.97973632813	7.75053119659424
2253.57666015625	7.72121572494507
2254.17260742188	7.71466207504272
2254.76782226563	7.65292692184448
2255.3623046875	7.63675308227539
2255.9560546875	7.56689834594727
2256.54907226563	7.51099157333374
2257.14135742188	7.49732828140259
2257.73266601563	7.44601821899414
2258.32348632813	7.35961389541626
2258.91333007813	7.36327362060547
2259.50244140625	7.31548261642456
2260.09057617188	7.27207183837891
2260.67822265625	7.22732210159302
2261.26513671875	7.17681503295898
2261.85107421875	7.15749835968018
2262.43627929688	7.06838464736938
2263.02075195313	7.06671667098999
2263.6044921875	7.01918411254883
2264.18725585938	6.98360633850098
2264.76953125	6.97615671157837
2265.35083007813	6.96531009674072
2265.93139648438	6.91556930541992
2266.51123046875	6.93001270294189
2267.09033203125	6.88413238525391
2267.66845703125	6.89412641525269
2268.24584960938	6.88766002655029
2268.82250976563	6.86523342132568
2269.3984375	6.9204797744751
2269.9736328125	6.90066480636597
2270.5478515625	6.90386486053467
2271.12133789063	6.93168687820435
2271.69409179688	6.96293067932129
2272.26611328125	6.94204568862915
2272.83740234375	6.96072912216187
2273.40771484375	6.93195152282715
2273.97729492188	6.88163375854492
2274.54614257813	6.85437345504761
2275.11401367188	6.83916997909546
2275.68139648438	6.7858624458313
2276.24780273438	6.77377033233643
2276.8134765625	6.70987701416016
2277.37817382813	6.69957971572876
2277.9423828125	6.70006275177002
2278.50561523438	6.69343519210815
2279.06811523438	6.7328782081604
2279.62963867188	6.68964099884033
2280.19067382813	6.65638256072998
2280.75073242188	6.64075708389282
2281.31005859375	6.6699481010437
2281.86840820313	6.60841035842896
2282.42602539063	6.60778522491455
2282.98291015625	6.57257080078125
2283.5390625	6.56400442123413
2284.09448242188	6.56969356536865
2284.64892578125	6.52648782730103
2285.20263671875	6.47716617584229
2285.75537109375	6.49155235290527
2286.3076171875	6.36225938796997
2286.85888671875	6.41790533065796
2287.40942382813	6.40288162231445
2287.958984375	6.36188411712646
2288.5078125	6.35424518585205
2289.05590820313	6.25009441375732
2289.60302734375	6.24770641326904
2290.14965820313	6.20259714126587
2290.6953125	6.1696605682373
2291.23999023438	6.13828802108765
2291.78393554688	6.11618995666504
2292.3271484375	6.07095098495483
2292.86962890625	6.0192985534668
2293.4111328125	6.00084447860718
2293.95190429688	5.94592714309692
2294.49194335938	5.93274927139282
2295.03100585938	5.90731334686279
2295.5693359375	5.89836692810059
2296.10693359375	5.89287757873535
2296.6435546875	5.83220481872559
2297.17944335938	5.81681776046753
2297.71459960938	5.82328701019287
2298.24877929688	5.80947828292847
2298.7822265625	5.75107526779175
2299.31469726563	5.77781581878662
2299.8466796875	5.77278614044189
2300.37744140625	5.78431558609009
2300.90771484375	5.75468111038208
2301.43701171875	5.77664041519165
2301.96557617188	5.76624011993408
2302.4931640625	5.81712245941162
2303.02001953125	5.79467439651489
2303.54614257813	5.7858715057373
2304.0712890625	5.77678823471069
2304.595703125	5.77573776245117
2305.119140625	5.78058481216431
2305.64184570313	5.78918886184692
2306.16381835938	5.77632617950439
2306.68481445313	5.74654006958008
2307.205078125	5.75432968139648
2307.72436523438	5.75647878646851
2308.24291992188	5.78362131118774
2308.7607421875	5.76991367340088
2309.27758789063	5.72714996337891
2309.79370117188	5.73708391189575
2310.30883789063	5.71391820907593
2310.8232421875	5.72573518753052
2311.3369140625	5.70065784454346
2311.849609375	5.69307470321655
2312.361328125	5.67335081100464
2312.87255859375	5.65954303741455
2313.38256835938	5.66406631469727
2313.89208984375	5.58493614196777
2314.40063476563	5.59780025482178
2314.908203125	5.5334324836731
2315.4150390625	5.53250551223755
2315.92114257813	5.47779273986816
2316.42626953125	5.43709516525269
2316.9306640625	5.42124605178833
2317.43408203125	5.39943265914917
2317.93676757813	5.3654203414917
2318.4384765625	5.33246326446533
2318.939453125	5.31816959381104
2319.439453125	5.28679323196411
2319.93872070313	5.22882652282715
2320.43701171875	5.20416641235352
2320.9345703125	5.24919748306274
2321.43139648438	5.16564130783081
2321.92724609375	5.1754002571106
2322.42211914063	5.1134729385376
2322.91625976563	5.09197664260864
2323.40966796875	5.06121873855591
2323.90209960938	5.0331563949585
2324.3935546875	5.04504919052124
2324.88427734375	5.01695489883423
2325.37426757813	5.02367258071899
2325.86303710938	5.0077977180481
2326.35131835938	5.01478624343872
2326.83862304688	4.99943447113037
2327.32495117188	5.01650285720825
2327.810546875	5.00904417037964
2328.29541015625	5.04276037216187
2328.77905273438	5.014564037323
2329.26220703125	4.99344491958618
2329.74438476563	5.03837919235229
2330.2255859375	5.02953386306763
2330.7060546875	5.0370774269104
2331.185546875	5.02494287490845
2331.6640625	5.02947616577148
2332.14184570313	5.04112243652344
2332.61889648438	5.03061246871948
2333.09497070313	5.01762676239014
2333.57006835938	4.98683309555054
2334.04443359375	5.00093603134155
2334.51782226563	4.9649019241333
2334.99047851563	4.96995687484741
2335.46215820313	4.95527029037476
2335.93310546875	4.96964597702026
2336.40307617188	4.9198203086853
2336.8720703125	4.87434864044189
2337.34033203125	4.89172315597534
2337.8076171875	4.87394905090332
2338.27416992188	4.82895755767822
2338.73974609375	4.79327487945557
2339.20458984375	4.81448554992676
2339.66845703125	4.77051830291748
2340.13134765625	4.73504543304443
2340.59350585938	4.66128349304199
2341.0546875	4.69651079177856
2341.51489257813	4.65656185150146
2341.97436523438	4.62291765213013
2342.43286132813	4.60192918777466
2342.890625	4.56879138946533
2343.34741210938	4.54445219039917
2343.80322265625	4.51540660858154
2344.25830078125	4.51228332519531
2344.71240234375	4.4787802696228
2345.16577148438	4.51541423797607
2345.61791992188	4.52609634399414
2346.06958007813	4.54479742050171
2346.52001953125	4.59365081787109
2346.9697265625	4.61653423309326
2347.41845703125	4.74845027923584
2347.86645507813	4.81845426559448
2348.3134765625	4.88157892227173
2348.75952148438	4.98019933700562
2349.20483398438	5.0824875831604
2349.64916992188	5.15795516967773
2350.09252929688	5.25537633895874
2350.53515625	5.32762241363525
2350.97680664063	5.37383413314819
2351.41748046875	5.43894624710083
2351.857421875	5.49854755401611
2352.29638671875	5.50291633605957
2352.734375	5.48255491256714
2353.17138671875	5.50247812271118
2353.60766601563	5.44233798980713
2354.04296875	5.38132429122925
2354.4775390625	5.33000087738037
2354.91088867188	5.23940086364746
2355.34350585938	5.17768669128418
2355.775390625	5.09504365921021
2356.2060546875	5.00871992111206
2356.63598632813	4.8448600769043
2357.06494140625	4.76591634750366
2357.4931640625	4.63727903366089
2357.92041015625	4.56406354904175
2358.3466796875	4.47768449783325
2358.77197265625	4.41441059112549
2359.1962890625	4.30530023574829
2359.61987304688	4.22292900085449
2360.04248046875	4.13183879852295
2360.46411132813	4.08568668365479
2360.88500976563	4.06019401550293
2361.30493164063	4.03663969039917
2361.72387695313	3.9920825958252
