# Supplementary material for: Optics miniaturization strategy for demanding Raman spectroscopy applications
Source: Nat Commun. 2024 Apr 8;15:3049. doi: 10.1038/s41467-024-47044-7 (PMC11001912; doi:10.1038/s41467-024-47044-7)
Supplement: Supplementary file 6 — Source Data [file 41467_2024_47044_MOESM6_ESM.zip › Source Data/NCOMMS-23-34016B s3/S3 pHCA, Glucose, Salts/calibraiton/Glucose standards 23.08.17/Glucose_2_5per_1.csv]

347.42919921875	81.0104598999023
348.892913818359	81.3141250610352
350.356079101563	81.8411712646484
351.818634033203	82.1040496826172
353.280670166016	82.3626174926758
354.742095947266	82.7403182983398
356.202972412109	82.6801223754883
357.663299560547	82.8449935913086
359.123046875	82.9698181152344
360.582244873047	82.8463973999023
362.040863037109	82.9550094604492
363.498931884766	82.8738021850586
364.956451416016	82.7834777832031
366.413391113281	82.7851257324219
367.869750976563	82.8387069702148
369.325592041016	83.0466918945313
370.780853271484	82.8656921386719
372.235565185547	82.9905166625977
373.689727783203	82.9859848022461
375.143310546875	83.1744232177734
376.596343994141	83.3944396972656
378.048828125	83.5607528686523
379.500762939453	83.6321029663086
380.9521484375	83.9476165771484
382.402954101563	84.0659103393555
383.853240966797	84.2972869873047
385.302947998047	84.5278701782227
386.752136230469	84.8488616943359
388.200744628906	85.0608520507813
389.648803710938	85.4745101928711
391.096343994141	85.7862014770508
392.543304443359	86.2147369384766
393.989715576172	86.8329925537109
395.435607910156	87.6198196411133
396.880920410156	88.4006958007813
398.325714111328	88.9589462280273
399.769927978516	89.7052764892578
401.213623046875	90.5669326782227
402.656768798828	91.119987487793
404.099395751953	91.5939254760742
405.541442871094	92.1621932983398
406.982971191406	92.3225479125977
408.423950195313	92.6066741943359
409.864379882813	92.8903884887695
411.304290771484	93.1310577392578
412.743621826172	93.3450317382813
414.182434082031	93.8387680053711
415.620727539063	94.5868530273438
417.058471679688	95.4974365234375
418.495666503906	96.5903015136719
419.932342529297	97.5048370361328
421.368469238281	98.0510711669922
422.804077148438	98.7066955566406
424.239135742188	98.6580047607422
425.673645019531	98.2985305786133
427.107635498047	97.8279266357422
428.541107177734	96.8793029785156
429.974029541016	95.9272079467773
431.406433105469	95.2868270874023
432.838287353516	94.5597076416016
434.269622802734	93.9269943237305
435.700408935547	93.7220077514648
437.130706787109	93.5784606933594
438.560455322266	93.8172302246094
439.989654541016	94.0652618408203
441.418334960938	94.6422424316406
442.846496582031	95.0020370483398
444.274139404297	95.5559387207031
445.701263427734	95.7453536987305
447.127838134766	95.7874145507813
448.553894042969	95.6295776367188
449.979431152344	95.1292266845703
451.404449462891	94.5812606811523
452.828918457031	93.8345184326172
454.252899169922	93.3865432739258
455.676330566406	92.6478500366211
457.099273681641	91.9287338256836
458.521667480469	91.316047668457
459.943542480469	91.0107116699219
461.364929199219	90.0928192138672
462.785766601563	89.5375442504883
464.206085205078	88.9474945068359
465.625885009766	88.263542175293
467.045196533203	87.9085235595703
468.463958740234	87.3882293701172
469.882202148438	86.9888305664063
471.299957275391	86.5821380615234
472.717193603516	86.5036315917969
474.133911132813	86.3185806274414
475.550109863281	86.3870010375977
476.965789794922	86.4835357666016
478.380950927734	86.6668472290039
479.795623779297	86.7904891967773
481.209777832031	87.0092239379883
482.623413085938	87.3933258056641
484.036529541016	87.8122329711914
485.449157714844	88.1375579833984
486.861267089844	88.8932495117188
488.272857666016	89.5191040039063
489.683959960938	90.3121337890625
491.094543457031	91.0214309692383
492.504608154297	91.8838729858398
493.914184570313	92.6314544677734
495.3232421875	93.1311950683594
496.731811523438	93.3032989501953
498.139862060547	93.7344512939453
499.547393798828	93.7651062011719
500.954467773438	93.443115234375
502.360992431641	93.448860168457
503.767028808594	93.4722290039063
505.172576904297	93.8367614746094
506.577606201172	93.9237442016602
507.982147216797	94.3613128662109
509.386169433594	94.696907043457
510.789703369141	95.3433380126953
512.192749023438	95.950439453125
513.595275878906	96.3811721801758
514.997314453125	96.9807968139648
516.398803710938	97.6680374145508
517.799865722656	97.6939468383789
519.200378417969	97.8473739624023
520.600463867188	97.3856353759766
522	96.7159042358398
523.399047851563	95.631965637207
524.797607421875	93.9629440307617
526.195678710938	92.5242462158203
527.59326171875	91.129280090332
528.990295410156	89.7399673461914
530.386901855469	88.3584365844727
531.782958984375	87.9052886962891
533.178588867188	87.2960586547852
534.573669433594	86.7288208007813
535.968322753906	86.7305679321289
537.362426757813	86.4509201049805
538.756042480469	86.6302947998047
540.149230957031	86.5610733032227
541.541870117188	86.3446731567383
542.934020996094	86.1337127685547
544.32568359375	85.6279907226563
545.716918945313	84.9435348510742
547.107604980469	84.2287445068359
548.497802734375	83.5973968505859
549.887573242188	83.0940551757813
551.276794433594	82.3942947387695
552.66552734375	82.2259292602539
554.053833007813	81.9706649780273
555.441650390625	81.8452224731445
556.828918457031	81.7795639038086
558.215759277344	81.5705261230469
559.602111816406	81.5091781616211
560.987976074219	81.6629791259766
562.373352050781	81.5556259155273
563.758239746094	81.4671783447266
565.142639160156	81.4423828125
566.526611328125	81.2838439941406
567.910034179688	81.2698822021484
569.293029785156	80.807975769043
570.675537109375	80.7836685180664
572.057556152344	80.3962783813477
573.439086914063	80.2002258300781
574.820129394531	79.7854461669922
576.200744628906	79.6755905151367
577.580871582031	79.3083114624023
578.96044921875	79.4201812744141
580.339660644531	79.1839370727539
581.718322753906	79.294303894043
583.096557617188	79.2953186035156
584.474243164063	79.2395706176758
585.851501464844	79.2336959838867
587.228332519531	79.4880752563477
588.604614257813	79.3817520141602
589.98046875	79.1821212768555
591.355834960938	79.1621017456055
592.730712890625	78.9102096557617
594.105163574219	78.5140762329102
595.479125976563	78.3211975097656
596.852600097656	78.0046539306641
598.225646972656	77.6981735229492
599.598205566406	77.4331207275391
600.970275878906	77.1940765380859
602.341857910156	76.9123992919922
603.713012695313	76.6176910400391
605.083679199219	76.5284194946289
606.453918457031	76.1782531738281
607.823608398438	75.9058303833008
609.192932128906	75.6646041870117
610.561706542969	75.3267364501953
611.930053710938	75.184814453125
613.297912597656	74.8420639038086
614.665344238281	74.6729278564453
616.032287597656	74.5361251831055
617.398803710938	74.418571472168
618.764831542969	74.2860717773438
620.13037109375	74.1140213012695
621.495483398438	74.1112823486328
622.860107421875	73.9206619262695
624.224304199219	73.8078918457031
625.588012695313	73.7631607055664
626.951232910156	73.5805282592773
628.314025878906	73.4440231323242
629.676391601563	73.5318908691406
631.038269042969	73.2333755493164
632.399658203125	73.3089904785156
633.760620117188	73.3183746337891
635.12109375	73.2995300292969
636.481140136719	73.0654907226563
637.840759277344	73.0735855102539
639.199890136719	72.889533996582
640.558532714844	72.7404632568359
641.916748046875	72.7361526489258
643.274536132813	72.7209320068359
644.6318359375	72.6183929443359
645.988647460938	72.3178329467773
647.345031738281	72.142822265625
648.700988769531	72.1148529052734
650.056457519531	71.9504699707031
651.411499023438	71.7924575805664
652.76611328125	71.6423416137695
654.120239257813	71.3673934936523
655.473876953125	71.2304077148438
656.827087402344	71.005989074707
658.179870605469	70.9022674560547
659.5322265625	70.7189636230469
660.884094238281	70.5111694335938
662.235473632813	70.5258560180664
663.586486816406	70.2375793457031
664.93701171875	70.1808013916016
666.287048339844	70.1226959228516
667.636657714844	70.169303894043
668.98583984375	70.0830459594727
670.334594726563	69.9602203369141
671.682861328125	69.9114151000977
673.030700683594	69.8610992431641
674.378051757813	69.7446746826172
675.725036621094	69.6821517944336
677.071533203125	69.7625961303711
678.417541503906	69.6746139526367
679.76318359375	69.7855682373047
681.108337402344	69.5870666503906
682.453002929688	69.6570358276367
683.797302246094	69.6775741577148
685.14111328125	69.6477584838867
686.484497070313	69.7455291748047
687.827453613281	69.7967834472656
689.169921875	69.6576309204102
690.512023925781	69.6271286010742
691.853637695313	69.8572845458984
693.194763183594	69.8503494262695
694.535522460938	69.6098175048828
695.875793457031	69.8296661376953
697.215637207031	69.9439849853516
698.555053710938	69.9424819946289
699.89404296875	69.9700927734375
701.232543945313	70.1124038696289
702.570617675781	70.1769866943359
703.908325195313	70.1843414306641
705.245483398438	70.211051940918
706.582275390625	70.3344268798828
707.918640136719	70.3173217773438
709.254516601563	70.3737411499023
710.589965820313	70.3821334838867
711.924987792969	70.3618316650391
713.259582519531	70.4749145507813
714.59375	70.2707595825195
715.927490234375	70.1780090332031
717.2607421875	70.2653274536133
718.593627929688	70.0534210205078
719.926025390625	70.1025085449219
721.257995605469	70.0438919067383
722.589538574219	69.8867874145508
723.920654296875	69.7255172729492
725.251342773438	69.9406890869141
726.581604003906	69.6650924682617
727.911437988281	69.7271041870117
729.240783691406	69.5804748535156
730.569763183594	69.6859130859375
731.898254394531	69.5068359375
733.226379394531	69.4467163085938
734.554016113281	69.3474273681641
735.881225585938	69.317756652832
737.208068847656	69.3196563720703
738.534423828125	69.2697525024414
739.8603515625	69.116081237793
741.185852050781	69.0591583251953
742.510925292969	69.0863647460938
743.835571289063	69.0566253662109
745.159790039063	68.9273376464844
746.483581542969	68.9215316772461
747.806945800781	68.6629104614258
749.1298828125	68.5707702636719
750.452453613281	68.6055603027344
751.774536132813	68.4742889404297
753.09619140625	68.396369934082
754.417419433594	68.4946441650391
755.738220214844	68.391357421875
757.05859375	68.2771987915039
758.378540039063	68.1787414550781
759.698059082031	68.3750762939453
761.017211914063	68.0200958251953
762.335876464844	68.1898956298828
763.654113769531	68.012077331543
764.971984863281	68.2057800292969
766.289367675781	68.1548156738281
767.606384277344	68.1472320556641
768.922973632813	68.2107086181641
770.239074707031	68.2614059448242
771.554809570313	68.014404296875
772.8701171875	68.1424713134766
774.184997558594	67.9879455566406
775.499450683594	67.7998352050781
776.8134765625	67.675537109375
778.127136230469	67.384391784668
779.440307617188	67.1475067138672
780.753112792969	67.0072555541992
782.0654296875	66.7028579711914
783.377380371094	66.5695571899414
784.688903808594	66.53955078125
786	66.3307037353516
787.310668945313	66.1902160644531
788.620971679688	65.9087066650391
789.930786132813	65.9742202758789
791.240234375	65.7469787597656
792.549255371094	65.7142486572266
793.857788085938	65.6225738525391
795.166015625	65.3921661376953
796.473754882813	65.3318405151367
797.781066894531	65.2123718261719
799.088012695313	65.1373901367188
800.39453125	65.0580520629883
801.700622558594	65.0678329467773
803.006286621094	64.7860794067383
804.311584472656	64.865348815918
805.616394042969	64.6887893676758
806.920837402344	64.6360702514648
808.224853515625	64.5070724487305
809.528503417969	64.4263610839844
810.831665039063	64.465087890625
812.134460449219	64.4404830932617
813.436828613281	64.3527755737305
814.73876953125	64.2221755981445
816.040344238281	64.2165298461914
817.341430664063	64.1668472290039
818.642150878906	64.0271530151367
819.942504882813	63.9895172119141
821.242370605469	63.8931732177734
822.541870117188	63.8817024230957
823.840942382813	63.869686126709
825.139587402344	63.9244270324707
826.437866210938	63.8140449523926
827.735656738281	63.8516693115234
829.033081054688	63.8782424926758
830.330139160156	64.1077041625977
831.626770019531	64.0523147583008
832.922973632813	64.1891326904297
834.21875	64.3783874511719
835.514099121094	64.6305618286133
836.80908203125	64.8097305297852
838.103637695313	64.9929046630859
839.397827148438	65.5892105102539
840.691589355469	65.8095550537109
841.984924316406	66.119140625
843.27783203125	66.2538986206055
844.570373535156	66.366584777832
845.862487792969	66.4403915405273
847.154235839844	66.2959594726563
848.445556640625	66.3227233886719
849.736450195313	65.9789657592773
851.026916503906	65.6994934082031
852.317016601563	65.49169921875
853.606689453125	65.261833190918
854.89599609375	65.0712509155273
856.184875488281	64.8740310668945
857.473327636719	64.6659622192383
858.761413574219	64.5385437011719
860.049072265625	64.4873657226563
861.336303710938	64.322624206543
862.623168945313	64.1371536254883
863.909606933594	63.8251914978027
865.195678710938	63.5816459655762
866.481323242188	63.2935600280762
867.766540527344	62.654899597168
869.051391601563	62.3529663085938
870.335815429688	61.9877967834473
871.619873046875	61.408317565918
872.903503417969	61.0013122558594
874.186706542969	60.6505317687988
875.469543457031	60.3011207580566
876.752014160156	60.0233535766602
878.033996582031	59.7801246643066
879.315612792969	59.6131019592285
880.596862792969	59.3341064453125
881.877685546875	59.3924903869629
883.158081054688	59.2444076538086
884.438110351563	59.3369293212891
885.7177734375	59.3024139404297
886.996948242188	59.4957313537598
888.275817871094	59.7757263183594
889.55419921875	60.0942077636719
890.832275390625	60.4500427246094
892.10986328125	61.1289100646973
893.387084960938	61.3125610351563
894.663940429688	61.771053314209
895.940368652344	61.8490180969238
897.216369628906	62.0025978088379
898.492004394531	61.973934173584
899.767272949219	61.7828216552734
901.042114257813	61.6031608581543
902.316528320313	61.2860069274902
903.590576171875	60.9953689575195
904.8642578125	60.4641952514648
906.137512207031	60.2358894348145
907.410339355469	59.9822616577148
908.682800292969	59.7979774475098
909.954833984375	59.8157577514648
911.226501464844	59.7417831420898
912.497802734375	59.7775115966797
913.768676757813	59.7140426635742
915.039123535156	59.8600578308105
916.309204101563	59.628475189209
917.578918457031	59.4188117980957
918.848205566406	59.1301460266113
920.117126464844	58.4576034545898
921.385620117188	57.9079055786133
922.653747558594	57.430980682373
923.921447753906	56.5740127563477
925.188781738281	55.7623825073242
926.455688476563	55.0147743225098
927.722229003906	54.3224067687988
928.988342285156	53.5992126464844
930.254089355469	52.8747138977051
931.519470214844	52.2500152587891
932.784423828125	51.9035339355469
934.049011230469	51.2914428710938
935.313171386719	50.9712791442871
936.576965332031	50.5448799133301
937.84033203125	50.3517379760742
939.103332519531	50.0209655761719
940.365966796875	49.8630828857422
941.628173828125	49.6503868103027
942.890014648438	49.4474143981934
944.151428222656	49.320240020752
945.412475585938	49.114444732666
946.673095703125	49.1224746704102
947.933349609375	48.8735008239746
949.193237304688	48.751522064209
950.452697753906	48.7378997802734
951.711791992188	48.5896835327148
952.970520019531	48.5136413574219
954.228820800781	48.3902015686035
955.486755371094	48.4114723205566
956.744262695313	48.2878837585449
958.001403808594	48.2901496887207
959.258117675781	48.1442985534668
960.514526367188	48.1077537536621
961.770446777344	48.0792198181152
963.026062011719	48.1500854492188
964.28125	47.9203186035156
965.536010742188	47.9914131164551
966.790466308594	47.9218101501465
968.044494628906	47.973690032959
969.298095703125	47.7801666259766
970.551391601563	47.8200798034668
971.80419921875	47.7000770568848
973.056701660156	47.7592544555664
974.308776855469	47.6605949401855
975.560485839844	47.6457290649414
976.811767578125	47.7350311279297
978.062683105469	47.7540969848633
979.313232421875	47.700813293457
980.563415527344	47.7732162475586
981.813171386719	47.7848968505859
983.0625	47.789909362793
984.3115234375	47.9219627380371
985.560119628906	47.9868011474609
986.808349609375	48.020435333252
988.05615234375	48.1212959289551
989.303588867188	48.2596855163574
990.550659179688	48.4072303771973
991.797302246094	48.3264846801758
993.043579101563	48.6660003662109
994.289489746094	48.4358100891113
995.535034179688	48.6388282775879
996.780151367188	48.5486145019531
998.02490234375	48.5698127746582
999.269226074219	48.955883026123
1000.51318359375	48.942081451416
1001.75677490234	49.1171989440918
1003	49.4237365722656
1004.24279785156	49.6451721191406
1005.48522949219	49.9864082336426
1006.72729492188	50.5194358825684
1007.96893310547	51.0328788757324
1009.21026611328	51.5257720947266
1010.45111083984	51.9922294616699
1011.69165039063	52.5358428955078
1012.93176269531	52.9610366821289
1014.17150878906	53.4449005126953
1015.41088867188	53.6116943359375
1016.64984130859	53.9030685424805
1017.88842773438	53.863452911377
1019.12664794922	53.8373680114746
1020.36450195313	53.8514862060547
1021.60192871094	53.7098236083984
1022.83898925781	53.6938781738281
1024.07568359375	53.4770050048828
1025.31201171875	53.4911842346191
1026.5478515625	53.4215698242188
1027.78344726563	53.538459777832
1029.0185546875	53.6999320983887
1030.25329589844	53.7576103210449
1031.48767089844	53.9347648620605
1032.7216796875	54.3591918945313
1033.95532226563	54.4710464477539
1035.18859863281	54.7238883972168
1036.42138671875	55.174877166748
1037.65393066406	55.115161895752
1038.88598632813	55.2358589172363
1040.11767578125	55.4164161682129
1041.34899902344	55.3860778808594
1042.57995605469	55.3911933898926
1043.810546875	55.4212913513184
1045.04077148438	55.4007225036621
1046.2705078125	55.5347061157227
1047.5	55.5848579406738
1048.72900390625	55.6701011657715
1049.95764160156	55.9670639038086
1051.18591308594	56.3903961181641
1052.41381835938	56.9907836914063
1053.64135742188	57.4666023254395
1054.86853027344	58.400016784668
1056.09521484375	59.2313385009766
1057.32165527344	59.8025741577148
1058.54760742188	60.5684432983398
1059.77331542969	61.1975364685059
1060.99853515625	61.560417175293
1062.22338867188	61.822135925293
1063.44787597656	61.6481666564941
1064.671875	61.5540771484375
1065.89562988281	61.132152557373
1067.11901855469	60.4805221557617
1068.34191894531	60.0248527526855
1069.56457519531	59.4382057189941
1070.78674316406	58.8479309082031
1072.00854492188	58.5517807006836
1073.22998046875	58.0341148376465
1074.45104980469	57.6657257080078
1075.67175292969	57.3076095581055
1076.89208984375	56.875904083252
1078.11193847656	56.4764213562012
1079.33154296875	55.8950271606445
1080.55065917969	55.3935050964355
1081.76940917969	54.7238006591797
1082.98791503906	54.0630302429199
1084.20593261719	53.4340858459473
1085.42358398438	52.8545036315918
1086.64086914063	52.3401298522949
1087.85766601563	51.9590377807617
1089.07421875	51.582332611084
1090.29040527344	51.3477020263672
1091.50610351563	51.3659820556641
1092.72155761719	51.3396453857422
1093.9365234375	51.5197105407715
1095.15112304688	51.8678398132324
1096.36535644531	52.2310943603516
1097.57922363281	52.6529541015625
1098.79272460938	53.2600860595703
1100.005859375	53.6251945495605
1101.21862792969	54.2509422302246
1102.43090820313	54.8508186340332
1103.64294433594	55.231330871582
1104.8544921875	55.932430267334
1106.06579589844	56.4697074890137
1107.27661132813	57.0446281433105
1108.48706054688	57.6541519165039
1109.69714355469	58.3769073486328
1110.90686035156	59.0289192199707
1112.1162109375	59.6441688537598
1113.3251953125	60.4345016479492
1114.53369140625	61.3140487670898
1115.74194335938	61.8961219787598
1116.94982910156	62.9749221801758
1118.1572265625	63.8159828186035
1119.3642578125	64.4910583496094
1120.57104492188	65.2519226074219
1121.77734375	65.7815017700195
1122.98327636719	66.2065124511719
1124.18884277344	66.6413269042969
1125.39404296875	66.7191543579102
1126.59875488281	66.3887786865234
1127.80322265625	66.2270202636719
1129.00732421875	65.7043533325195
1130.2109375	64.7840728759766
1131.41430664063	64.0873718261719
1132.6171875	63.1230735778809
1133.81970214844	61.8630561828613
1135.02197265625	60.5508041381836
1136.22375488281	59.2617645263672
1137.42517089844	57.9472122192383
1138.62622070313	56.8434600830078
1139.82690429688	55.6402778625488
1141.02709960938	54.4337577819824
1142.22705078125	53.7248306274414
1143.42663574219	53.108512878418
1144.62573242188	52.5911293029785
1145.82458496094	52.0857467651367
1147.02294921875	51.9690093994141
1148.22094726563	51.6957664489746
1149.41857910156	51.5165328979492
1150.61584472656	51.4651565551758
1151.81274414063	51.2689208984375
1153.00927734375	51.1275444030762
1154.20544433594	51.1178512573242
1155.40124511719	50.9908180236816
1156.5966796875	50.9115829467773
1157.79162597656	50.5916633605957
1158.986328125	50.349739074707
1160.18054199219	50.0634422302246
1161.37438964844	49.6413879394531
1162.56799316406	49.1070671081543
1163.76110839844	48.8507385253906
1164.95385742188	48.3681716918945
1166.14624023438	47.9563217163086
1167.33825683594	47.4480628967285
1168.52990722656	47.0166511535645
1169.72119140625	46.8505058288574
1170.91198730469	46.3855590820313
1172.1025390625	46.2576446533203
1173.29260253906	45.9906616210938
1174.482421875	45.7081565856934
1175.67175292969	45.5790824890137
1176.86071777344	45.5644340515137
1178.04943847656	45.4613838195801
1179.23767089844	45.3617858886719
1180.42553710938	45.4106979370117
1181.61303710938	45.2496795654297
1182.80017089844	45.3166122436523
1183.98681640625	45.3265190124512
1185.17321777344	45.1448554992676
1186.35925292969	45.263126373291
1187.54479980469	45.5219459533691
1188.73010253906	45.308521270752
1189.91491699219	45.4100303649902
1191.09936523438	45.5873908996582
1192.28356933594	45.7040901184082
1193.46728515625	45.7982139587402
1194.65063476563	45.9685897827148
1195.83361816406	46.0353889465332
1197.01623535156	46.2500801086426
1198.19836425781	46.4556083679199
1199.38024902344	46.6745872497559
1200.56176757813	46.611255645752
1201.74279785156	46.7858543395996
1202.92358398438	46.8762016296387
1204.10388183594	46.8656044006348
1205.28393554688	46.9069404602051
1206.46350097656	46.9891204833984
1207.64270019531	46.9203147888184
1208.82153320313	46.8768157958984
1210	46.8653297424316
1211.17810058594	46.8193664550781
1212.35583496094	46.7275924682617
1213.53308105469	46.7355079650879
1214.71008300781	46.6410675048828
1215.88671875	46.5702133178711
1217.06286621094	46.708927154541
1218.23864746094	46.6808586120605
1219.41418457031	46.7128219604492
1220.58923339844	46.7051124572754
1221.76391601563	46.8533363342285
1222.93823242188	46.6718902587891
1224.11218261719	47.023307800293
1225.28576660156	47.1396102905273
1226.458984375	47.2939147949219
1227.6318359375	47.3172264099121
1228.80419921875	47.3413276672363
1229.97631835938	47.4723243713379
1231.14794921875	47.5503883361816
1232.31921386719	47.6985359191895
1233.490234375	47.7154388427734
1234.66076660156	47.9202728271484
1235.83093261719	47.773307800293
1237.00073242188	47.9388465881348
1238.17016601563	47.856014251709
1239.33923339844	47.8388366699219
1240.5078125	47.9389953613281
1241.67614746094	47.9201393127441
1242.84411621094	47.9164619445801
1244.01159667969	47.9012756347656
1245.1787109375	47.7883415222168
1246.34558105469	47.9666023254395
1247.51196289063	47.912467956543
1248.67797851563	47.9859161376953
1249.84362792969	48.0739860534668
1251.00891113281	48.1836128234863
1252.173828125	48.2189025878906
1253.33825683594	48.4408187866211
1254.50244140625	48.5309448242188
1255.66625976563	48.7102737426758
1256.82958984375	48.6626472473145
1257.99255371094	48.9154891967773
1259.1552734375	49.0293960571289
1260.31750488281	49.2604370117188
1261.47937011719	49.2463531494141
1262.64086914063	49.3874778747559
1263.80200195313	49.3438301086426
1264.96276855469	49.3742370605469
1266.123046875	49.3875465393066
1267.28308105469	49.1267547607422
1268.44262695313	48.9252014160156
1269.60192871094	48.8278999328613
1270.7607421875	48.5555076599121
1271.91918945313	48.367374420166
1273.07727050781	48.1366882324219
1274.23498535156	47.8634567260742
1275.39233398438	47.5897979736328
1276.54931640625	47.3326683044434
1277.70581054688	47.1440467834473
1278.86206054688	47.0189437866211
1280.01794433594	46.8404998779297
1281.17333984375	46.5730743408203
1282.32836914063	46.5898590087891
1283.48303222656	46.4816818237305
1284.63732910156	46.3665580749512
1285.79125976563	46.1712989807129
1286.94482421875	46.134952545166
1288.09802246094	46.0431365966797
1289.25073242188	46.0690460205078
1290.40319824219	46.1319694519043
1291.55517578125	46.0151138305664
1292.70690917969	45.9857559204102
1293.85815429688	45.9679756164551
1295.00903320313	45.8389892578125
1296.15954589844	45.791919708252
1297.30969238281	45.810604095459
1298.45935058594	45.824291229248
1299.60876464844	45.9394378662109
1300.7578125	45.7628326416016
1301.90637207031	45.9491920471191
1303.05456542969	46.044563293457
1304.20239257813	46.1586723327637
1305.34985351563	46.1970100402832
1306.49694824219	46.3013534545898
1307.64367675781	46.5296211242676
1308.7900390625	46.6710968017578
1309.93591308594	46.7711334228516
1311.08154296875	46.876594543457
1312.22668457031	47.1799659729004
1313.37145996094	47.421443939209
1314.51599121094	47.5235862731934
1315.66003417969	47.8225212097168
1316.80358886719	47.9409790039063
1317.94689941406	48.1336364746094
1319.08984375	48.3576431274414
1320.23229980469	48.5295486450195
1321.37451171875	48.5467643737793
1322.51623535156	48.6088256835938
1323.65759277344	48.7228965759277
1324.79858398438	48.8255958557129
1325.93920898438	48.8622398376465
1327.07934570313	48.9286842346191
1328.21923828125	49.0208625793457
1329.35864257813	49.0777053833008
1330.49780273438	49.1330184936523
1331.63647460938	49.0334739685059
1332.77478027344	49.1114501953125
1333.91271972656	49.173038482666
1335.05029296875	49.0799179077148
1336.18737792969	48.9790458679199
1337.32421875	48.8889923095703
1338.46057128906	48.8974380493164
1339.5966796875	48.9763412475586
1340.73229980469	48.8369674682617
1341.86755371094	48.8663673400879
1343.00231933594	49.0487060546875
1344.13684082031	49.0903701782227
1345.27099609375	49.1880073547363
1346.40466308594	49.1859588623047
1347.53796386719	49.3768119812012
1348.6708984375	49.4978103637695
1349.80346679688	49.6411323547363
1350.93566894531	49.8251686096191
1352.06750488281	49.9988098144531
1353.19885253906	50.1726989746094
1354.32995605469	50.4530372619629
1355.46057128906	50.5644569396973
1356.5908203125	50.7381324768066
1357.720703125	50.8380088806152
1358.85021972656	51.0912857055664
1359.97924804688	51.1265029907227
1361.10803222656	51.4080200195313
1362.236328125	51.4483528137207
1363.3642578125	51.577564239502
1364.49182128906	51.6556015014648
1365.61901855469	51.6141586303711
1366.74584960938	51.6383285522461
1367.87231445313	51.7661285400391
1368.99829101563	51.6638145446777
1370.12390136719	51.6232147216797
1371.24914550781	51.445384979248
1372.3740234375	51.4012908935547
1373.49853515625	51.3275108337402
1374.62255859375	50.989631652832
1375.74633789063	50.8260879516602
1376.86962890625	50.8049011230469
1377.99255371094	50.3631629943848
1379.11511230469	50.121452331543
1380.2373046875	49.8229637145996
1381.35900878906	49.6118659973145
1382.48034667969	49.3119201660156
1383.60144042969	49.1285362243652
1384.72204589844	48.8809814453125
1385.84228515625	48.6893730163574
1386.96203613281	48.4537963867188
1388.08154296875	48.15478515625
1389.20056152344	47.9006423950195
1390.31921386719	47.4653663635254
1391.4375	47.2410659790039
1392.55541992188	47.0478591918945
1393.6728515625	46.6734733581543
1394.7900390625	46.4690856933594
1395.90673828125	46.1654090881348
1397.02307128906	45.8922348022461
1398.13903808594	45.7237510681152
1399.25463867188	45.4154281616211
1400.36975097656	45.2478485107422
1401.48449707031	45.2044906616211
1402.59899902344	45.0565338134766
1403.712890625	44.9874610900879
1404.82653808594	44.8371391296387
1405.93981933594	44.945369720459
1407.05261230469	44.7116317749023
1408.1650390625	44.6881446838379
1409.27709960938	44.6654472351074
1410.38879394531	44.6293144226074
1411.5	44.476203918457
1412.61096191406	44.5800819396973
1413.72143554688	44.4230422973633
1414.83154296875	44.350456237793
1415.94116210938	44.3164825439453
1417.05053710938	44.2144165039063
1418.15942382813	44.0192756652832
1419.26794433594	44.0856056213379
1420.37609863281	43.9913330078125
1421.48388671875	43.8144798278809
1422.59118652344	43.6362228393555
1423.6982421875	43.7734832763672
1424.80480957031	43.462215423584
1425.91088867188	43.4001083374023
1427.01672363281	43.4538269042969
1428.1220703125	43.2483329772949
1429.22717285156	43.2143478393555
1430.33166503906	43.165714263916
1431.43591308594	43.12841796875
1432.53979492188	43.1601333618164
1433.64318847656	43.0679244995117
1434.74621582031	42.9659271240234
1435.84887695313	42.874870300293
1436.95104980469	42.8813972473145
1438.05297851563	42.8824615478516
1439.15441894531	42.8749389648438
1440.25549316406	42.8435592651367
1441.35620117188	42.7098426818848
1442.45642089844	42.7612495422363
1443.55627441406	42.7161903381348
1444.65576171875	42.6488075256348
1445.7548828125	42.6374168395996
1446.853515625	42.7811470031738
1447.95190429688	42.7478675842285
1449.0498046875	42.9518165588379
1450.14721679688	43.1707344055176
1451.24438476563	43.4694633483887
1452.34106445313	43.6961860656738
1453.43737792969	44.1987533569336
1454.53332519531	44.7005081176758
1455.62890625	45.0255813598633
1456.72399902344	45.4137077331543
1457.81872558594	45.9004173278809
1458.9130859375	46.2276153564453
1460.00695800781	46.4209518432617
1461.10046386719	46.5141105651855
1462.19360351563	46.4322738647461
1463.28637695313	46.3667106628418
1464.37878417969	46.1684722900391
1465.470703125	45.9746971130371
1466.56225585938	45.5790557861328
1467.65344238281	45.3052406311035
1468.744140625	44.7088851928711
1469.83447265625	44.2630157470703
1470.92443847656	43.8207778930664
1472.01403808594	43.2807579040527
1473.10314941406	42.8258743286133
1474.19189453125	42.2631645202637
1475.2802734375	41.7622261047363
1476.3681640625	41.4856719970703
1477.45581054688	41.1317749023438
1478.54296875	40.7325439453125
1479.62963867188	40.559024810791
1480.71606445313	40.4432945251465
1481.80200195313	40.2393989562988
1482.88757324219	40.1031532287598
1483.97265625	40.0363616943359
1485.05737304688	39.8730964660645
1486.14172363281	39.8298988342285
1487.22570800781	39.7867088317871
1488.30932617188	39.7584762573242
1489.39245605469	39.7099647521973
1490.47509765625	39.650032043457
1491.55749511719	39.6966896057129
1492.63940429688	39.6702575683594
1493.72094726563	39.6241226196289
1494.80212402344	39.5494041442871
1495.8828125	39.5622215270996
1496.96313476563	39.5076179504395
1498.04309082031	39.4421577453613
1499.12255859375	39.4232482910156
1500.20166015625	39.3769187927246
1501.28039550781	39.2522583007813
1502.35864257813	39.2680931091309
1503.4365234375	39.278205871582
1504.51403808594	39.3205299377441
1505.59118652344	39.1596946716309
1506.66784667969	39.2895240783691
1507.744140625	39.2315635681152
1508.81994628906	39.1797370910645
1509.89538574219	39.3057250976563
1510.97045898438	39.2869110107422
1512.04516601563	39.4274139404297
1513.11938476563	39.541088104248
1514.19323730469	39.5955047607422
1515.26672363281	39.6050682067871
1516.33972167969	39.6957359313965
1517.41235351563	39.70751953125
1518.48449707031	39.8119163513184
1519.55639648438	39.8241500854492
1520.62768554688	39.9771194458008
1521.69873046875	40.0183143615723
1522.76928710938	39.9949989318848
1523.83947753906	40.0108909606934
1524.90930175781	40.1719741821289
1525.97863769531	40.1320838928223
1527.04760742188	40.1333923339844
1528.11608886719	40.1426391601563
1529.18420410156	40.0536117553711
1530.251953125	40.1382026672363
1531.31921386719	40.1615791320801
1532.38610839844	40.2892799377441
1533.45263671875	40.3708305358887
1534.51867675781	40.4766159057617
1535.58435058594	40.5042953491211
1536.64965820313	40.5609664916992
1537.71447753906	40.6742324829102
1538.77893066406	40.8526496887207
1539.84301757813	40.9201774597168
1540.90661621094	41.1412239074707
1541.9697265625	41.1790657043457
1543.03259277344	41.24951171875
1544.09497070313	41.4709854125977
1545.15686035156	41.6106796264648
1546.21850585938	41.7450790405273
1547.27966308594	41.7918815612793
1548.34033203125	41.9490585327148
1549.40063476563	42.1744995117188
1550.46057128906	42.204948425293
1551.52001953125	42.2523307800293
1552.5791015625	42.3974227905273
1553.63781738281	42.5489540100098
1554.69604492188	42.5524787902832
1555.75378417969	42.5524520874023
1556.81127929688	42.6991539001465
1557.86828613281	42.896312713623
1558.9248046875	42.9065399169922
1559.98095703125	43.0912895202637
1561.03674316406	43.0485992431641
1562.09204101563	43.2924575805664
1563.14697265625	43.3670082092285
1564.20153808594	43.5311088562012
1565.25561523438	43.7305755615234
1566.30932617188	43.9476890563965
1567.36254882813	44.1090354919434
1568.41540527344	44.3907699584961
1569.4677734375	44.5068054199219
1570.51977539063	44.7586135864258
1571.57141113281	44.9839782714844
1572.62255859375	45.2407913208008
1573.67333984375	45.4228363037109
1574.7236328125	45.7311935424805
1575.77355957031	45.8115501403809
1576.82299804688	46.0410118103027
1577.8720703125	46.3349189758301
1578.92077636719	46.3961029052734
1579.96899414063	46.5306930541992
1581.01684570313	46.7317390441895
1582.06420898438	46.95947265625
1583.11120605469	47.1753158569336
1584.15771484375	47.2344017028809
1585.20385742188	47.5244445800781
1586.24951171875	47.7461776733398
1587.29479980469	47.8843269348145
1588.33972167969	48.1304664611816
1589.38415527344	48.299633026123
1590.42810058594	48.5327606201172
1591.47180175781	48.9070434570313
1592.51489257813	49.2652549743652
1593.55773925781	49.5338401794434
1594.59997558594	49.7516212463379
1595.64196777344	50.210521697998
1596.68334960938	50.4967460632324
1597.72448730469	50.8944206237793
1598.76513671875	51.3039169311523
1599.80529785156	51.5249786376953
1600.84509277344	51.9426155090332
1601.88452148438	52.3096542358398
1602.92346191406	52.6690254211426
1603.9619140625	52.9460258483887
1605	53.1651191711426
1606.03771972656	53.4767189025879
1607.07495117188	53.8401107788086
1608.11169433594	54.2147178649902
1609.14807128906	54.4516067504883
1610.18408203125	54.6401481628418
1611.21960449219	54.9074096679688
1612.25463867188	55.1812438964844
1613.28930664063	55.4399185180664
1614.32360839844	55.6288909912109
1615.357421875	55.9890403747559
1616.39074707031	56.1432189941406
1617.42370605469	56.452320098877
1618.45629882813	56.7712249755859
1619.48840332031	56.943042755127
1620.52001953125	57.1655082702637
1621.55126953125	57.3085021972656
1622.58215332031	57.6833610534668
1623.61254882813	57.7900733947754
1624.64245605469	58.1886138916016
1625.67199707031	58.4098739624023
1626.70104980469	58.5876655578613
1627.72973632813	58.8956909179688
1628.75793457031	58.9950065612793
1629.78576660156	59.2328300476074
1630.81311035156	59.4015426635742
1631.84008789063	59.4661636352539
1632.86657714844	59.6645202636719
1633.89270019531	59.7516822814941
1634.91833496094	59.8358535766602
1635.94348144531	60.0130729675293
1636.96826171875	59.7664833068848
1637.99255371094	59.8811149597168
1639.01647949219	59.90966796875
1640.03991699219	59.6846008300781
1641.06298828125	59.7202529907227
1642.08557128906	59.5794830322266
1643.10778808594	59.4257125854492
1644.12951660156	59.2192611694336
1645.15075683594	58.9090728759766
1646.17163085938	58.7650413513184
1647.19213867188	58.5330581665039
1648.21203613281	58.2517585754395
1649.23156738281	58.0883102416992
1650.25073242188	57.8504066467285
1651.26940917969	57.4982719421387
1652.28759765625	57.1389083862305
1653.30541992188	56.9934043884277
1654.32275390625	56.7287750244141
1655.33972167969	56.4883880615234
1656.35620117188	55.9262046813965
1657.37231445313	55.7395820617676
1658.38793945313	55.4466819763184
1659.40307617188	55.2103538513184
1660.41772460938	54.9944648742676
1661.43212890625	54.6441650390625
1662.44592285156	54.3471870422363
1663.45935058594	54.2214698791504
1664.47229003906	53.8006782531738
1665.48486328125	53.5310325622559
1666.49694824219	53.279182434082
1667.50854492188	52.9900054931641
1668.51977539063	52.5916328430176
1669.53051757813	52.1157493591309
1670.54089355469	51.9139289855957
1671.55078125	51.5782203674316
1672.56018066406	51.1598968505859
1673.56909179688	50.7456665039063
1674.57763671875	50.3510360717773
1675.58581542969	49.9466743469238
1676.59350585938	49.3113212585449
1677.60070800781	49.0162773132324
1678.607421875	48.3806800842285
1679.61376953125	47.8984375
1680.61962890625	47.523323059082
1681.62512207031	47.0939636230469
1682.63012695313	46.5841865539551
1683.63464355469	46.1078987121582
1684.638671875	45.6395530700684
1685.64233398438	45.1728630065918
1686.64562988281	44.9902229309082
1687.64831542969	44.4549217224121
1688.65063476563	43.9641609191895
1689.65246582031	43.4842300415039
1690.65393066406	43.0370178222656
1691.65490722656	42.7631034851074
1692.65539550781	42.4547119140625
1693.65551757813	42.0546875
1694.65502929688	41.6991119384766
1695.654296875	41.2991485595703
1696.65295410156	40.9213447570801
1697.65124511719	40.5896835327148
1698.64904785156	40.3492774963379
1699.646484375	40.0657272338867
1700.64331054688	39.5282173156738
1701.63977050781	39.2626190185547
1702.63586425781	38.8773078918457
1703.63134765625	38.5849761962891
1704.62646484375	38.1396293640137
1705.62121582031	37.8451614379883
1706.61535644531	37.397388458252
1707.60913085938	37.1599349975586
1708.60241699219	36.7726135253906
1709.59521484375	36.3949851989746
1710.58764648438	36.0383567810059
1711.57958984375	35.736873626709
1712.57104492188	35.3961753845215
1713.56213378906	35.0870018005371
1714.552734375	34.7159729003906
1715.54284667969	34.3495101928711
1716.53247070313	34.0427780151367
1717.52160644531	33.664665222168
1718.51037597656	33.3123321533203
1719.49865722656	33.0203857421875
1720.48657226563	32.7880630493164
1721.47387695313	32.3611030578613
1722.46081542969	32.1536712646484
1723.447265625	31.8840847015381
1724.43334960938	31.6436614990234
1725.41882324219	31.4266490936279
1726.40393066406	31.2099494934082
1727.38854980469	30.889762878418
1728.37268066406	30.7064914703369
1729.3564453125	30.5316009521484
1730.33972167969	30.2071113586426
1731.32250976563	30.1128101348877
1732.30480957031	29.8498516082764
1733.28674316406	29.6450634002686
1734.26806640625	29.5846939086914
1735.2490234375	29.3292942047119
1736.2294921875	29.2948932647705
1737.20959472656	29.0103530883789
1738.18908691406	28.8904037475586
1739.16821289063	28.7097549438477
1740.14685058594	28.4907131195068
1741.125	28.3765773773193
1742.10266113281	28.2959518432617
1743.07995605469	28.0884799957275
1744.05676269531	27.9109630584717
1745.03308105469	27.6170635223389
1746.00891113281	27.622673034668
1746.98425292969	27.3694305419922
1747.95910644531	27.1841144561768
1748.93359375	26.9935283660889
1749.90759277344	26.8690662384033
1750.88110351563	26.6957607269287
1751.85412597656	26.4467735290527
1752.82678222656	26.2851276397705
1753.798828125	26.1371154785156
1754.7705078125	25.9127559661865
1755.74169921875	25.7375621795654
1756.71240234375	25.5943145751953
1757.6826171875	25.4537029266357
1758.65246582031	25.35276222229
1759.62170410156	25.0882015228271
1760.59057617188	24.9621543884277
1761.55895996094	24.8385467529297
1762.52673339844	24.6192722320557
1763.49426269531	24.5736560821533
1764.46118164063	24.4930095672607
1765.42761230469	24.3560485839844
1766.39367675781	24.2348709106445
1767.35913085938	24.1601486206055
1768.32421875	24.0774555206299
1769.28881835938	24.0260372161865
1770.2529296875	23.8654346466064
1771.21655273438	23.838996887207
1772.17980957031	23.6968555450439
1773.14245605469	23.6611862182617
1774.10461425781	23.6779556274414
1775.06640625	23.6516761779785
1776.02770996094	23.4596061706543
1776.98852539063	23.3456535339355
1777.94873046875	23.353385925293
1778.90856933594	23.191442489624
1779.86804199219	23.150806427002
1780.82690429688	23.0460968017578
1781.78527832031	22.8561115264893
1782.7431640625	22.6767101287842
1783.70068359375	22.6013507843018
1784.65771484375	22.4547061920166
1785.61413574219	22.4006385803223
1786.57019042969	22.2517738342285
1787.52575683594	22.168062210083
1788.48083496094	22.0683689117432
1789.43530273438	21.9381999969482
1790.38940429688	21.8027172088623
1791.34301757813	21.7253303527832
1792.29626464844	21.5229396820068
1793.24890136719	21.5496520996094
1794.20104980469	21.3744297027588
1795.15270996094	21.4177341461182
1796.10400390625	21.2749881744385
1797.0546875	21.2152404785156
1798.0048828125	21.145580291748
1798.95471191406	21.0190734863281
1799.90393066406	20.9933242797852
1800.85278320313	20.9056720733643
1801.80102539063	20.891263961792
1802.74890136719	20.8294582366943
1803.6962890625	20.7669887542725
1804.64306640625	20.765625
1805.58947753906	20.785343170166
1806.53540039063	20.6026134490967
1807.48071289063	20.6275882720947
1808.42565917969	20.6359157562256
1809.3701171875	20.537015914917
1810.31396484375	20.5261154174805
1811.25744628906	20.4512233734131
1812.20043945313	20.4001617431641
1813.14294433594	20.3488750457764
1814.08483886719	20.3552684783936
1815.0263671875	20.2956981658936
1815.96740722656	20.2927875518799
1816.90783691406	20.129301071167
1817.84790039063	20.1229648590088
1818.78747558594	20.00634765625
1819.72644042969	20.022855758667
1820.6650390625	19.8824234008789
1821.60314941406	19.8978595733643
1822.54064941406	19.7948398590088
1823.47778320313	19.6902828216553
1824.41430664063	19.6183280944824
1825.35034179688	19.5325508117676
1826.28601074219	19.4921321868896
1827.22106933594	19.4419384002686
1828.15563964844	19.3581733703613
1829.08984375	19.309398651123
1830.0234375	19.1854190826416
1830.95654296875	19.1988391876221
1831.88916015625	19.1125926971436
1832.8212890625	19.0888061523438
1833.7529296875	19.0220489501953
1834.68408203125	19.0024909973145
1835.61474609375	18.933557510376
1836.54479980469	18.9060955047607
1837.47448730469	18.9039554595947
1838.40356445313	18.9772109985352
1839.33227539063	18.9137516021729
1840.26037597656	18.8662395477295
1841.18811035156	18.8864917755127
1842.115234375	18.8483333587646
1843.04187011719	18.8061141967773
1843.96801757813	18.8556060791016
1844.89367675781	18.8434619903564
1845.81872558594	18.8735809326172
1846.74340820313	18.8364601135254
1847.66760253906	18.7331027984619
1848.59118652344	18.7850303649902
1849.51428222656	18.7256374359131
1850.43701171875	18.6762619018555
1851.35913085938	18.6497478485107
1852.28076171875	18.6270751953125
1853.20190429688	18.5384788513184
1854.12243652344	18.4534816741943
1855.04260253906	18.4512958526611
1855.96215820313	18.3835792541504
1856.88122558594	18.3393878936768
1857.79992675781	18.2201709747314
1858.71801757813	18.1872825622559
1859.63549804688	18.1303577423096
1860.55261230469	18.1120185852051
1861.46923828125	18.0194282531738
1862.38525390625	18.0046977996826
1863.30078125	17.9852390289307
1864.2158203125	17.8523845672607
1865.13037109375	17.8775596618652
1866.04443359375	17.882776260376
1866.95788574219	17.8611259460449
1867.87084960938	17.8736591339111
1868.78332519531	17.8382396697998
1869.6953125	17.8232421875
1870.60681152344	17.8988456726074
1871.51782226563	17.8496360778809
1872.42822265625	17.9569606781006
1873.33813476563	17.9219627380371
1874.24755859375	17.8880271911621
1875.15649414063	17.8611927032471
1876.06481933594	17.8886756896973
1876.97277832031	17.8853416442871
1877.88012695313	17.938533782959
1878.78698730469	17.8868846893311
1879.69323730469	17.8317489624023
1880.59912109375	17.8173980712891
1881.50439453125	17.8071479797363
1882.4091796875	17.7409286499023
1883.3134765625	17.6818046569824
1884.21716308594	17.6527080535889
1885.12048339844	17.6376514434814
1886.02319335938	17.5611515045166
1886.92541503906	17.5843715667725
1887.82702636719	17.4510936737061
1888.72814941406	17.444637298584
1889.62878417969	17.4217185974121
1890.52893066406	17.38037109375
1891.42858886719	17.3589382171631
1892.32763671875	17.2457885742188
1893.22619628906	17.2093505859375
1894.12426757813	17.2238750457764
1895.02172851563	17.2106342315674
1895.91870117188	17.1635246276855
1896.81518554688	17.1461391448975
1897.71118164063	17.0483703613281
1898.60656738281	17.0376873016357
1899.50146484375	17.053731918335
1900.39587402344	17.0006484985352
1901.28967285156	16.9951667785645
1902.18298339844	17.0351581573486
1903.07580566406	16.9900817871094
1903.96801757813	16.956521987915
1904.85986328125	16.9484176635742
1905.7509765625	17.0148315429688
1906.64172363281	17.0638427734375
1907.53186035156	17.0429229736328
1908.42150878906	17.0638618469238
1909.31066894531	17.1443653106689
1910.19921875	17.0981464385986
1911.08728027344	17.1355056762695
1911.97473144531	17.1569538116455
1912.86181640625	17.1755752563477
1913.74816894531	17.1319541931152
1914.63415527344	17.1046905517578
1915.51953125	17.1095581054688
1916.40441894531	17.1052436828613
1917.28869628906	17.0615558624268
1918.17260742188	17.1093158721924
1919.05578613281	16.9655647277832
1919.93859863281	17.0183715820313
1920.82080078125	17.0015563964844
1921.70239257813	16.9249095916748
1922.58349609375	16.91090965271
1923.46411132813	16.7982387542725
1924.34423828125	16.7559032440186
1925.22375488281	16.74294090271
1926.10278320313	16.713077545166
1926.98120117188	16.6559715270996
1927.85913085938	16.6855850219727
1928.73645019531	16.5416641235352
1929.61328125	16.4712715148926
1930.48962402344	16.4907512664795
1931.36535644531	16.4363555908203
1932.24060058594	16.4074459075928
1933.11535644531	16.4621448516846
1933.98950195313	16.3751182556152
1934.86303710938	16.4080486297607
1935.73608398438	16.3938674926758
1936.60864257813	16.4129505157471
1937.48059082031	16.3870830535889
1938.35205078125	16.4405784606934
1939.22302246094	16.3990497589111
1940.09338378906	16.4263381958008
1940.96313476563	16.4112720489502
1941.83239746094	16.478551864624
1942.701171875	16.466588973999
1943.5693359375	16.5323886871338
1944.43701171875	16.5569114685059
1945.30407714844	16.5620002746582
1946.17065429688	16.6038017272949
1947.03662109375	16.617546081543
1947.90209960938	16.6246566772461
1948.76696777344	16.6663150787354
1949.63134765625	16.5983867645264
1950.4951171875	16.7054195404053
1951.3583984375	16.7263240814209
1952.22106933594	16.6189002990723
1953.08325195313	16.6001052856445
1953.94482421875	16.6176738739014
1954.80590820313	16.5238742828369
1955.66650390625	16.5751800537109
1956.5263671875	16.5403747558594
1957.38586425781	16.4884395599365
1958.24462890625	16.5109081268311
1959.10302734375	16.5033931732178
1959.96069335938	16.4442863464355
1960.81799316406	16.3860378265381
1961.67456054688	16.3913841247559
1962.53063964844	16.285228729248
1963.38623046875	16.2943382263184
1964.2412109375	16.2704925537109
1965.09558105469	16.1503849029541
1965.94946289063	16.1953449249268
1966.80285644531	16.2191619873047
1967.65563964844	16.1562404632568
1968.5078125	16.1660079956055
1969.35949707031	16.2007827758789
1970.21057128906	16.1002941131592
1971.06103515625	16.1390933990479
1971.91101074219	16.196475982666
1972.76049804688	16.1935501098633
1973.60925292969	16.248083114624
1974.45764160156	16.2809677124023
1975.30529785156	16.2749423980713
1976.15246582031	16.3324851989746
1976.99914550781	16.2931251525879
1977.84521484375	16.3533992767334
1978.69067382813	16.4643497467041
1979.53552246094	16.4935836791992
1980.3798828125	16.5396518707275
1981.22375488281	16.5442695617676
1982.06701660156	16.5791759490967
1982.90966796875	16.636775970459
1983.75170898438	16.5577049255371
1984.59326171875	16.5421314239502
1985.43420410156	16.4948711395264
1986.27465820313	16.5509643554688
1987.11450195313	16.4800777435303
1987.95373535156	16.5355339050293
1988.79248046875	16.5788822174072
1989.63061523438	16.5140171051025
1990.46813964844	16.4903049468994
1991.30517578125	16.4445133209229
1992.1416015625	16.416711807251
1992.9775390625	16.3438205718994
1993.81274414063	16.3017711639404
1994.6474609375	16.2608165740967
1995.48168945313	16.2092342376709
1996.31518554688	16.2169761657715
1997.14819335938	16.2211055755615
1997.98071289063	16.1988201141357
1998.8125	16.1891784667969
1999.64379882813	16.2068729400635
2000.47448730469	16.1291790008545
2001.3046875	16.1344299316406
2002.13427734375	16.1064338684082
2002.96325683594	16.2420501708984
2003.79162597656	16.1366443634033
2004.61950683594	16.2248077392578
2005.44677734375	16.2790546417236
2006.2734375	16.3591823577881
2007.09948730469	16.3758811950684
2007.92504882813	16.3808040618896
2008.75	16.4653663635254
2009.57434082031	16.5057334899902
2010.39819335938	16.5341014862061
2011.22131347656	16.5188808441162
2012.0439453125	16.5568180084229
2012.86608886719	16.6636543273926
2013.6875	16.6518821716309
2014.50842285156	16.6521625518799
2015.32873535156	16.6569900512695
2016.1484375	16.6952838897705
2016.96752929688	16.7042427062988
2017.7861328125	16.7166137695313
2018.60412597656	16.7110061645508
2019.42150878906	16.7031154632568
2020.23828125	16.7280540466309
2021.05444335938	16.7557506561279
2021.8701171875	16.6978988647461
2022.68518066406	16.64137840271
2023.49963378906	16.6327724456787
2024.3134765625	16.6632232666016
2025.12683105469	16.6708469390869
2025.939453125	16.6217861175537
2026.75158691406	16.5582885742188
2027.56311035156	16.5757293701172
2028.3740234375	16.4963798522949
2029.18432617188	16.5252571105957
2029.994140625	16.5420207977295
2030.80322265625	16.5294761657715
2031.61181640625	16.3702449798584
2032.41979980469	16.410364151001
2033.22717285156	16.3787250518799
2034.03393554688	16.3477554321289
2034.84008789063	16.3440742492676
2035.64575195313	16.2696781158447
2036.45080566406	16.282283782959
2037.25512695313	16.1919631958008
2038.05895996094	16.2210998535156
2038.86218261719	16.1104564666748
2039.66479492188	16.1869716644287
2040.466796875	16.1648292541504
2041.26831054688	16.1456623077393
2042.06909179688	16.2326431274414
2042.86938476563	16.1455402374268
2043.6689453125	16.1643733978271
2044.46801757813	16.2343978881836
2045.26647949219	16.2751903533936
2046.06433105469	16.2511882781982
2046.86145019531	16.2428684234619
2047.65808105469	16.2539348602295
2048.4541015625	16.2887992858887
2049.24951171875	16.349328994751
2050.04443359375	16.351900100708
2050.83862304688	16.3942394256592
2051.63232421875	16.3783283233643
2052.42529296875	16.5220584869385
2053.2177734375	16.3761043548584
2054.00952148438	16.3826313018799
2054.80078125	16.4454555511475
2055.59130859375	16.5604648590088
2056.38134765625	16.4882583618164
2057.17065429688	16.5780906677246
2057.95947265625	16.487283706665
2058.74755859375	16.4690475463867
2059.53515625	16.4438323974609
2060.32202148438	16.4483280181885
2061.1083984375	16.4084548950195
2061.89428710938	16.3044090270996
2062.67919921875	16.2388763427734
2063.4638671875	16.3228530883789
2064.24780273438	16.3049812316895
2065.03100585938	16.2738342285156
2065.81372070313	16.219841003418
2066.595703125	16.1336650848389
2067.37719726563	16.1252555847168
2068.15795898438	16.0138092041016
2068.93823242188	15.9332914352417
2069.7177734375	15.9063720703125
2070.49682617188	15.95481300354
2071.27514648438	15.9143409729004
2072.05297851563	15.7738857269287
2072.830078125	15.7982692718506
2073.60668945313	15.7137622833252
2074.38256835938	15.6376028060913
2075.15795898438	15.6285181045532
2075.9326171875	15.6285572052002
2076.70654296875	15.5408153533936
2077.47998046875	15.6028728485107
2078.25268554688	15.4932737350464
2079.02490234375	15.5649652481079
2079.79663085938	15.5131759643555
2080.5673828125	15.5549163818359
2081.337890625	15.5542268753052
2082.107421875	15.5650367736816
2082.87670898438	15.6023874282837
2083.64501953125	15.5523958206177
2084.41284179688	15.6015157699585
2085.18017578125	15.610954284668
2085.94677734375	15.6312160491943
2086.71264648438	15.6145658493042
2087.47802734375	15.6388444900513
2088.24267578125	15.6506652832031
2089.0068359375	15.6632070541382
2089.77026367188	15.6538457870483
2090.53295898438	15.647780418396
2091.29516601563	15.6695261001587
2092.056640625	15.6752586364746
2092.81762695313	15.6868915557861
2093.57788085938	15.6100215911865
2094.33764648438	15.5451345443726
2095.0966796875	15.5709066390991
2095.85498046875	15.4556274414063
2096.61279296875	15.4341068267822
2097.36987304688	15.3704776763916
2098.12646484375	15.3474884033203
2098.88232421875	15.2049703598022
2099.63745117188	15.1878204345703
2100.39208984375	15.0816049575806
2101.14624023438	15.0916452407837
2101.8994140625	14.9611396789551
2102.65209960938	14.909725189209
2103.404296875	14.8419075012207
2104.15551757813	14.7080669403076
2104.90649414063	14.7153730392456
2105.65649414063	14.6300687789917
2106.40600585938	14.6178684234619
2107.15502929688	14.5457725524902
2107.90307617188	14.5214023590088
2108.65063476563	14.437084197998
2109.39770507813	14.4205093383789
2110.14404296875	14.4320096969604
2110.8896484375	14.421612739563
2111.63452148438	14.4331254959106
2112.37890625	14.4305858612061
2113.12280273438	14.4344787597656
2113.86572265625	14.457691192627
2114.60815429688	14.4511060714722
2115.35009765625	14.4717197418213
2116.09106445313	14.5050039291382
2116.83154296875	14.4953184127808
2117.57153320313	14.5231418609619
2118.31079101563	14.558876991272
2119.04931640625	14.5547018051147
2119.787109375	14.4352207183838
2120.5244140625	14.561182975769
2121.26098632813	14.5170202255249
2121.9970703125	14.4404964447021
2122.732421875	14.3663082122803
2123.46704101563	14.2776794433594
2124.20092773438	14.3198986053467
2124.93432617188	14.2825222015381
2125.6669921875	14.2585487365723
2126.39916992188	14.1860599517822
2127.13037109375	14.1447410583496
2127.86108398438	14.0772047042847
2128.59130859375	14.0879592895508
2129.32080078125	13.9787521362305
2130.04956054688	13.9562864303589
2130.77758789063	13.8130121231079
2131.50512695313	13.7690420150757
2132.23193359375	13.7084188461304
2132.9580078125	13.6537752151489
2133.68334960938	13.5113649368286
2134.408203125	13.4884233474731
2135.13232421875	13.4811391830444
2135.85595703125	13.4386205673218
2136.57885742188	13.4202108383179
2137.30102539063	13.3085746765137
2138.0224609375	13.2642507553101
2138.74340820313	13.1727676391602
2139.46337890625	13.1750106811523
2140.18310546875	13.1334848403931
2140.90185546875	13.0418386459351
2141.6201171875	13.0958290100098
2142.33764648438	13.0585784912109
2143.05444335938	13.0617475509644
2143.77075195313	12.992467880249
2144.48608398438	12.9881000518799
2145.201171875	12.9948787689209
2145.91528320313	12.9606695175171
2146.62890625	12.9790925979614
2147.34155273438	12.9589281082153
2148.05395507813	12.8967275619507
2148.76538085938	12.9304533004761
2149.47631835938	12.9180221557617
2150.18627929688	12.9021787643433
2150.89599609375	12.8924007415771
2151.60473632813	12.9186334609985
2152.31298828125	12.8754978179932
2153.02026367188	12.8447513580322
2153.72729492188	12.840295791626
2154.43334960938	12.7417440414429
2155.138671875	12.79332447052
2155.84350585938	12.7973775863647
2156.54760742188	12.832667350769
2157.25122070313	12.736888885498
2157.95385742188	12.6683893203735
2158.65600585938	12.7205247879028
2159.357421875	12.7191753387451
2160.05810546875	12.6139068603516
2160.75805664063	12.5812044143677
2161.45751953125	12.5254688262939
2162.15600585938	12.5159587860107
2162.85400390625	12.5162334442139
2163.55151367188	12.3905849456787
2164.248046875	12.3846797943115
2164.94409179688	12.382942199707
2165.63916015625	12.3309192657471
2166.33374023438	12.2859678268433
2167.02783203125	12.1796112060547
2167.72094726563	12.0937976837158
2168.41357421875	12.0474720001221
2169.10522460938	12.0153579711914
2169.79638671875	11.9497833251953
2170.48706054688	11.8273372650146
2171.1767578125	11.8106002807617
2171.86572265625	11.725417137146
2172.55419921875	11.6849813461304
2173.24194335938	11.5932731628418
2173.92895507813	11.52663230896
2174.615234375	11.4715204238892
2175.30078125	11.4723567962646
2175.98583984375	11.426552772522
2176.67016601563	11.3125867843628
2177.35375976563	11.3884239196777
2178.03662109375	11.3521661758423
2178.71875	11.2444581985474
2179.40014648438	11.2575588226318
2180.08081054688	11.2506341934204
2180.76098632813	11.2328186035156
2181.4404296875	11.2345371246338
2182.119140625	11.246413230896
2182.79711914063	11.2771234512329
2183.47436523438	11.2756395339966
2184.15087890625	11.2424201965332
2184.82690429688	11.2890319824219
2185.501953125	11.2662076950073
2186.17651367188	11.2815895080566
2186.85034179688	11.2488117218018
2187.5234375	11.2485446929932
2188.19580078125	11.1953496932983
2188.86743164063	11.2127084732056
2189.53833007813	11.1706438064575
2190.20874023438	11.1571578979492
2190.87817382813	11.0523118972778
2191.54711914063	11.1027555465698
2192.21533203125	11.0299348831177
2192.8828125	10.9580507278442
2193.54956054688	10.9125375747681
2194.21557617188	10.8330659866333
2194.880859375	10.8538255691528
2195.54541015625	10.7822542190552
2196.20947265625	10.7445783615112
2196.87255859375	10.6206970214844
2197.53515625	10.5711832046509
2198.19677734375	10.4886302947998
2198.85791015625	10.4747829437256
2199.51831054688	10.3258190155029
2200.17797851563	10.2673482894897
2200.8369140625	10.1930484771729
2201.4951171875	10.188572883606
2202.15258789063	10.118691444397
2202.80932617188	10.0124015808105
2203.46533203125	9.96145343780518
2204.12060546875	9.93805599212646
2204.775390625	9.92769527435303
2205.42919921875	9.8575611114502
2206.08251953125	9.88382434844971
2206.73486328125	9.85381889343262
2207.38671875	9.80192279815674
2208.03759765625	9.80304336547852
2208.68798828125	9.80089378356934
2209.33764648438	9.77986335754395
2209.98657226563	9.80665302276611
2210.63452148438	9.81583118438721
2211.28198242188	9.78419399261475
2211.9287109375	9.73639678955078
2212.57470703125	9.81767559051514
2213.21997070313	9.77161598205566
2213.86450195313	9.81385040283203
2214.50830078125	9.8129415512085
2215.1513671875	9.68650531768799
2215.79370117188	9.73051929473877
2216.43530273438	9.69772243499756
2217.076171875	9.69170475006104
2217.71630859375	9.60953235626221
2218.35571289063	9.51540184020996
2218.99462890625	9.5287914276123
2219.63256835938	9.43277645111084
2220.26977539063	9.40585327148438
2220.90625	9.3535623550415
2221.5419921875	9.29438018798828
2222.17700195313	9.27624320983887
2222.81127929688	9.17764377593994
2223.44482421875	9.13380527496338
2224.07763671875	9.10363960266113
2224.70971679688	9.0279712677002
2225.34106445313	8.95300388336182
2225.9716796875	8.90798187255859
2226.6015625	8.86419200897217
2227.23071289063	8.7946605682373
2227.85913085938	8.71972942352295
2228.48681640625	8.69236278533936
2229.11376953125	8.65860462188721
2229.73999023438	8.610032081604
2230.36547851563	8.53948974609375
2230.990234375	8.54006099700928
2231.61401367188	8.46152305603027
2232.2373046875	8.44495582580566
2232.85986328125	8.39261817932129
2233.4814453125	8.33589172363281
2234.1025390625	8.31388282775879
2234.72265625	8.26832962036133
2235.34228515625	8.26187515258789
2235.9609375	8.19143962860107
2236.57885742188	8.16830730438232
2237.1962890625	8.21020221710205
2237.81274414063	8.14606285095215
2238.42846679688	8.20412635803223
2239.04345703125	8.17762088775635
2239.65771484375	8.20983123779297
2240.27124023438	8.18356037139893
2240.88403320313	8.1503324508667
2241.49584960938	8.18564605712891
2242.10717773438	8.1559886932373
2242.71752929688	8.21240520477295
2243.32739257813	8.15958976745605
2243.93627929688	8.11239147186279
2244.54443359375	8.13719844818115
2245.15209960938	8.08119869232178
2245.7587890625	8.03081607818604
2246.36474609375	8.03191757202148
2246.9697265625	8.01651763916016
2247.57421875	8.00162601470947
2248.17797851563	7.98929929733276
2248.78076171875	7.9555401802063
2249.38305664063	7.94318151473999
2249.984375	7.93777847290039
2250.5849609375	7.86314296722412
2251.18481445313	7.77732992172241
2251.78393554688	7.76151371002197
2252.38232421875	7.7798171043396
2252.97973632813	7.70421838760376
2253.57666015625	7.65780115127563
2254.17260742188	7.59192752838135
2254.76782226563	7.57754755020142
2255.3623046875	7.53568935394287
2255.9560546875	7.49457216262817
2256.54907226563	7.46612596511841
2257.14135742188	7.39173603057861
2257.73266601563	7.330002784729
2258.32348632813	7.34585332870483
2258.91333007813	7.27340126037598
2259.50244140625	7.23674917221069
2260.09057617188	7.16601324081421
2260.67822265625	7.13890504837036
2261.26513671875	7.08290004730225
2261.85107421875	7.06250429153442
2262.43627929688	7.04703521728516
2263.02075195313	6.99014234542847
2263.6044921875	6.98010063171387
2264.18725585938	6.95076370239258
2264.76953125	6.92009353637695
2265.35083007813	6.91548538208008
2265.93139648438	6.8740758895874
2266.51123046875	6.86787939071655
2267.09033203125	6.79481267929077
2267.66845703125	6.80790758132935
2268.24584960938	6.79618120193481
2268.82250976563	6.78836107254028
2269.3984375	6.81715774536133
2269.9736328125	6.80881595611572
2270.5478515625	6.86616897583008
2271.12133789063	6.88664388656616
2271.69409179688	6.88721799850464
2272.26611328125	6.82410764694214
2272.83740234375	6.87945222854614
2273.40771484375	6.81156158447266
2273.97729492188	6.78454971313477
2274.54614257813	6.79373836517334
2275.11401367188	6.75461673736572
2275.68139648438	6.73253631591797
2276.24780273438	6.70596981048584
2276.8134765625	6.68805694580078
2277.37817382813	6.62436199188232
2277.9423828125	6.60297918319702
2278.50561523438	6.65027093887329
2279.06811523438	6.64651536941528
2279.62963867188	6.64222764968872
2280.19067382813	6.62713384628296
2280.75073242188	6.59488964080811
2281.31005859375	6.60639476776123
2281.86840820313	6.61896276473999
2282.42602539063	6.55869817733765
2282.98291015625	6.54036140441895
2283.5390625	6.53204679489136
2284.09448242188	6.52028608322144
2284.64892578125	6.44137907028198
2285.20263671875	6.42560434341431
2285.75537109375	6.42886066436768
2286.3076171875	6.35934829711914
2286.85888671875	6.36257839202881
2287.40942382813	6.34329652786255
2287.958984375	6.26094770431519
2288.5078125	6.25777578353882
2289.05590820313	6.22039985656738
2289.60302734375	6.16893482208252
2290.14965820313	6.16200160980225
2290.6953125	6.13648223876953
2291.23999023438	6.0896954536438
2291.78393554688	6.04579830169678
2292.3271484375	5.97688150405884
2292.86962890625	5.97782850265503
2293.4111328125	5.94446563720703
2293.95190429688	5.89431619644165
2294.49194335938	5.8978853225708
2295.03100585938	5.84101963043213
2295.5693359375	5.88078927993774
2296.10693359375	5.82280302047729
2296.6435546875	5.8047513961792
2297.17944335938	5.83868217468262
2297.71459960938	5.7878098487854
2298.24877929688	5.79133319854736
2298.7822265625	5.7542781829834
2299.31469726563	5.79704332351685
2299.8466796875	5.81766748428345
2300.37744140625	5.79072999954224
2300.90771484375	5.76002788543701
2301.43701171875	5.76219844818115
2301.96557617188	5.76329660415649
2302.4931640625	5.78018617630005
2303.02001953125	5.78235673904419
2303.54614257813	5.78935289382935
2304.0712890625	5.76365852355957
2304.595703125	5.79396629333496
2305.119140625	5.79533386230469
2305.64184570313	5.76343679428101
2306.16381835938	5.75190591812134
2306.68481445313	5.74519681930542
2307.205078125	5.7468090057373
2307.72436523438	5.7575535774231
2308.24291992188	5.72745180130005
2308.7607421875	5.70753908157349
2309.27758789063	5.75296974182129
2309.79370117188	5.71206140518188
2310.30883789063	5.71687841415405
2310.8232421875	5.72061967849731
2311.3369140625	5.70065784454346
2311.849609375	5.64403343200684
2312.361328125	5.65852451324463
2312.87255859375	5.65441942214966
2313.38256835938	5.58610773086548
2313.89208984375	5.61623954772949
2314.40063476563	5.51060485839844
2314.908203125	5.58177280426025
2315.4150390625	5.54520273208618
2315.92114257813	5.47725248336792
2316.42626953125	5.42141485214233
2316.9306640625	5.41989326477051
2317.43408203125	5.35939121246338
2317.93676757813	5.3213038444519
2318.4384765625	5.32948541641235
2318.939453125	5.27645826339722
2319.439453125	5.24371147155762
2319.93872070313	5.22909688949585
2320.43701171875	5.19169330596924
2320.9345703125	5.18979454040527
2321.43139648438	5.14583301544189
2321.92724609375	5.15667009353638
2322.42211914063	5.1235203742981
2322.91625976563	5.11207866668701
2323.40966796875	5.08431673049927
2323.90209960938	5.03206920623779
2324.3935546875	5.02574110031128
2324.88427734375	4.99600839614868
2325.37426757813	5.02231168746948
2325.86303710938	5.0219554901123
2326.35131835938	5.02159452438354
2326.83862304688	5.00842523574829
2327.32495117188	5.04430150985718
2327.810546875	4.97660112380981
2328.29541015625	5.0400333404541
2328.77905273438	5.07131242752075
2329.26220703125	5.04229927062988
2329.74438476563	5.05148410797119
2330.2255859375	5.05548048019409
2330.7060546875	5.05674934387207
2331.185546875	5.03587579727173
2331.6640625	5.02264070510864
2332.14184570313	5.08242273330688
2332.61889648438	5.03991508483887
2333.09497070313	5.05320882797241
2333.57006835938	5.01749897003174
2334.04443359375	5.02093124389648
2334.51782226563	4.99723386764526
2334.99047851563	4.97242450714111
2335.46215820313	4.96185111999512
2335.93310546875	4.95620584487915
2336.40307617188	4.93107080459595
2336.8720703125	4.91167974472046
2337.34033203125	4.89254713058472
2337.8076171875	4.88411283493042
2338.27416992188	4.82153844833374
2338.73974609375	4.84247827529907
2339.20458984375	4.7927622795105
2339.66845703125	4.76501607894897
2340.13134765625	4.77659463882446
2340.59350585938	4.7468900680542
2341.0546875	4.71606111526489
2341.51489257813	4.64141178131104
2341.97436523438	4.63724660873413
2342.43286132813	4.56830024719238
2342.890625	4.58561086654663
2343.34741210938	4.5604510307312
2343.80322265625	4.55376195907593
2344.25830078125	4.52746486663818
2344.71240234375	4.53041553497314
2345.16577148438	4.49939298629761
2345.61791992188	4.51089859008789
2346.06958007813	4.59344625473022
2346.52001953125	4.62102508544922
2346.9697265625	4.68706846237183
2347.41845703125	4.77252340316772
2347.86645507813	4.86966133117676
2348.3134765625	4.9377875328064
2348.75952148438	5.06467962265015
2349.20483398438	5.13208532333374
2349.64916992188	5.19287919998169
2350.09252929688	5.28948020935059
2350.53515625	5.37394189834595
2350.97680664063	5.44430923461914
2351.41748046875	5.4800238609314
2351.857421875	5.54241561889648
2352.29638671875	5.57040739059448
2352.734375	5.54701375961304
2353.17138671875	5.5625114440918
2353.60766601563	5.53631019592285
2354.04296875	5.51899337768555
2354.4775390625	5.42681932449341
2354.91088867188	5.30090570449829
2355.34350585938	5.25452566146851
2355.775390625	5.13626050949097
2356.2060546875	5.03574323654175
2356.63598632813	4.93208789825439
2357.06494140625	4.78542995452881
2357.4931640625	4.69082117080688
2357.92041015625	4.59865474700928
2358.3466796875	4.51786804199219
2358.77197265625	4.42697286605835
2359.1962890625	4.35165405273438
2359.61987304688	4.29471683502197
2360.04248046875	4.1980619430542
2360.46411132813	4.14997577667236
2360.88500976563	4.10409259796143
2361.30493164063	4.04419183731079
2361.72387695313	4.03349208831787
