# Supplementary material for: Optics miniaturization strategy for demanding Raman spectroscopy applications
Source: Nat Commun. 2024 Apr 8;15:3049. doi: 10.1038/s41467-024-47044-7 (PMC11001912; doi:10.1038/s41467-024-47044-7)
Supplement: Supplementary file 6 — Source Data [file 41467_2024_47044_MOESM6_ESM.zip › Source Data/NCOMMS-23-34016B s3/S3 pHCA, Glucose, Salts/calibraiton/Glucose standards 23.08.17/Glucose_2_5per_2.csv]

347.42919921875	83.0004730224609
348.892913818359	83.322883605957
350.356079101563	83.8700256347656
351.818634033203	83.9505462646484
353.280670166016	84.4015884399414
354.742095947266	84.6114196777344
356.202972412109	84.7583160400391
357.663299560547	84.959098815918
359.123046875	84.9073104858398
360.582244873047	84.9619827270508
362.040863037109	84.9014587402344
363.498931884766	84.8606491088867
364.956451416016	84.7541046142578
366.413391113281	84.8787231445313
367.869750976563	84.7854766845703
369.325592041016	85.0574722290039
370.780853271484	84.7597503662109
372.235565185547	85.1339645385742
373.689727783203	84.9851837158203
375.143310546875	85.1609344482422
376.596343994141	85.3982925415039
378.048828125	85.5934677124023
379.500762939453	85.8147735595703
380.9521484375	86.0241622924805
382.402954101563	86.1619338989258
383.853240966797	86.4233245849609
385.302947998047	86.5817260742188
386.752136230469	86.9487075805664
388.200744628906	87.3368682861328
389.648803710938	87.6522827148438
391.096343994141	87.7554244995117
392.543304443359	88.4144515991211
393.989715576172	89.0059814453125
395.435607910156	89.7238235473633
396.880920410156	90.4096069335938
398.325714111328	91.0995330810547
399.769927978516	91.91943359375
401.213623046875	92.5273284912109
402.656768798828	93.3633041381836
404.099395751953	93.7926025390625
405.541442871094	94.30712890625
406.982971191406	94.5519332885742
408.423950195313	94.7480545043945
409.864379882813	95.0584030151367
411.304290771484	95.2897109985352
412.743621826172	95.680534362793
414.182434082031	96.0962066650391
415.620727539063	96.903205871582
417.058471679688	97.6995849609375
418.495666503906	98.7813262939453
419.932342529297	99.7885894775391
421.368469238281	100.323135375977
422.804077148438	100.936920166016
424.239135742188	100.865844726563
425.673645019531	100.509643554688
427.107635498047	100.108215332031
428.541107177734	99.3028182983398
429.974029541016	98.2529144287109
431.406433105469	97.4801635742188
432.838287353516	96.6547241210938
434.269622802734	96.2073364257813
435.700408935547	95.9065628051758
437.130706787109	95.7356033325195
438.560455322266	96.1052703857422
439.989654541016	96.2515029907227
441.418334960938	96.8742904663086
442.846496582031	97.1998825073242
444.274139404297	97.756103515625
445.701263427734	97.8472671508789
447.127838134766	97.7348098754883
448.553894042969	97.7440948486328
449.979431152344	97.3442687988281
451.404449462891	96.7928009033203
452.828918457031	95.9109802246094
454.252899169922	95.4798889160156
455.676330566406	94.6762008666992
457.099273681641	94.2691955566406
458.521667480469	93.4080123901367
459.943542480469	93.0018157958984
461.364929199219	92.099250793457
462.785766601563	91.4794235229492
464.206085205078	90.9456176757813
465.625885009766	90.003044128418
467.045196533203	89.7606811523438
468.463958740234	89.2059173583984
469.882202148438	88.978645324707
471.299957275391	88.5886306762695
472.717193603516	88.4116973876953
474.133911132813	88.1631011962891
475.550109863281	88.2127532958984
476.965789794922	88.2986602783203
478.380950927734	88.5244216918945
479.795623779297	88.651008605957
481.209777832031	88.9247665405273
482.623413085938	89.2000350952148
484.036529541016	89.7283935546875
485.449157714844	90.2996444702148
486.861267089844	90.9782867431641
488.272857666016	91.2738800048828
489.683959960938	92.3354263305664
491.094543457031	92.9595642089844
492.504608154297	93.8892059326172
493.914184570313	94.5024642944336
495.3232421875	95.0074844360352
496.731811523438	95.2500457763672
498.139862060547	95.5548934936523
499.547393798828	95.4418258666992
500.954467773438	95.1982269287109
502.360992431641	95.202278137207
503.767028808594	95.0469741821289
505.172576904297	95.320068359375
506.577606201172	95.5333938598633
507.982147216797	95.9499282836914
509.386169433594	96.1941452026367
510.789703369141	96.8267059326172
512.192749023438	97.4402618408203
513.595275878906	97.8950347900391
514.997314453125	98.4402008056641
516.398803710938	99.0208511352539
517.799865722656	98.9051895141602
519.200378417969	99.0376434326172
520.600463867188	98.4724273681641
522	97.8157653808594
523.399047851563	96.6816864013672
524.797607421875	95.2010955810547
526.195678710938	93.5249252319336
527.59326171875	92.2679672241211
528.990295410156	90.9001846313477
530.386901855469	89.3974838256836
531.782958984375	88.9349899291992
533.178588867188	88.226432800293
534.573669433594	87.8145294189453
535.968322753906	87.6938018798828
537.362426757813	87.4223785400391
538.756042480469	87.5242614746094
540.149230957031	87.4331665039063
541.541870117188	87.346565246582
542.934020996094	86.9867630004883
544.32568359375	86.6168060302734
545.716918945313	85.933235168457
547.107604980469	85.0397262573242
548.497802734375	84.3824768066406
549.887573242188	83.8343200683594
551.276794433594	83.3576278686523
552.66552734375	82.9668426513672
554.053833007813	82.766471862793
555.441650390625	82.5505218505859
556.828918457031	82.3282775878906
558.215759277344	82.3881149291992
559.602111816406	82.3147735595703
560.987976074219	82.3551635742188
562.373352050781	82.2861175537109
563.758239746094	82.3153610229492
565.142639160156	82.1773681640625
566.526611328125	81.9187774658203
567.910034179688	81.9664077758789
569.293029785156	81.6121520996094
570.675537109375	81.3591156005859
572.057556152344	81.1190414428711
573.439086914063	80.8620834350586
574.820129394531	80.4597473144531
576.200744628906	80.2425689697266
577.580871582031	79.9811706542969
578.96044921875	80.0177001953125
580.339660644531	79.7584915161133
581.718322753906	80.006103515625
583.096557617188	79.7879867553711
584.474243164063	79.9774475097656
585.851501464844	79.8870086669922
587.228332519531	80.0069885253906
588.604614257813	80.0582656860352
589.98046875	79.9965667724609
591.355834960938	79.6506881713867
592.730712890625	79.3739471435547
594.105163574219	79.2792816162109
595.479125976563	79.0317001342773
596.852600097656	78.6012191772461
598.225646972656	78.4757080078125
599.598205566406	78.1673278808594
600.970275878906	77.8889846801758
602.341857910156	77.5401458740234
603.713012695313	77.290771484375
605.083679199219	77.0278091430664
606.453918457031	76.7795181274414
607.823608398438	76.5278167724609
609.192932128906	76.2202224731445
610.561706542969	75.7902297973633
611.930053710938	75.8506851196289
613.297912597656	75.5763168334961
614.665344238281	75.3256378173828
616.032287597656	75.0859832763672
617.398803710938	75.0698471069336
618.764831542969	74.841796875
620.13037109375	74.6078414916992
621.495483398438	74.4882431030273
622.860107421875	74.4309387207031
624.224304199219	74.1586837768555
625.588012695313	74.0920257568359
626.951232910156	74.0851287841797
628.314025878906	73.7791900634766
629.676391601563	73.9615325927734
631.038269042969	73.6971664428711
632.399658203125	73.6390914916992
633.760620117188	73.7890167236328
635.12109375	73.7150268554688
636.481140136719	73.4034042358398
637.840759277344	73.408203125
639.199890136719	73.272705078125
640.558532714844	73.1510620117188
641.916748046875	73.1553573608398
643.274536132813	72.9349365234375
644.6318359375	72.858283996582
645.988647460938	72.6340942382813
647.345031738281	72.6014633178711
648.700988769531	72.471565246582
650.056457519531	72.2699432373047
651.411499023438	72.1270599365234
652.76611328125	71.9316482543945
654.120239257813	71.6526565551758
655.473876953125	71.5442199707031
656.827087402344	71.4030456542969
658.179870605469	71.0754547119141
659.5322265625	71.1656341552734
660.884094238281	71.0021133422852
662.235473632813	70.8654708862305
663.586486816406	70.5635604858398
664.93701171875	70.4590148925781
666.287048339844	70.4718322753906
667.636657714844	70.419303894043
668.98583984375	70.2383346557617
670.334594726563	70.1574859619141
671.682861328125	70.1314697265625
673.030700683594	70.0635070800781
674.378051757813	70.1119003295898
675.725036621094	70.1164321899414
677.071533203125	70.1288299560547
678.417541503906	69.963020324707
679.76318359375	70.0248870849609
681.108337402344	69.7552947998047
682.453002929688	69.9693298339844
683.797302246094	70.0444717407227
685.14111328125	69.947380065918
686.484497070313	69.9340286254883
687.827453613281	69.9618911743164
689.169921875	69.8930358886719
690.512023925781	69.8573455810547
691.853637695313	70.1246566772461
693.194763183594	70.1822357177734
694.535522460938	69.9009017944336
695.875793457031	70.154426574707
697.215637207031	70.1467590332031
698.555053710938	70.1921539306641
699.89404296875	70.1814575195313
701.232543945313	70.341178894043
702.570617675781	70.2809371948242
703.908325195313	70.3644790649414
705.245483398438	70.472900390625
706.582275390625	70.4194107055664
707.918640136719	70.6239395141602
709.254516601563	70.5611038208008
710.589965820313	70.573127746582
711.924987792969	70.6138534545898
713.259582519531	70.5591125488281
714.59375	70.5903091430664
715.927490234375	70.3911590576172
717.2607421875	70.4616241455078
718.593627929688	70.3262405395508
719.926025390625	70.3156204223633
721.257995605469	70.2304077148438
722.589538574219	70.2322616577148
723.920654296875	70.0700149536133
725.251342773438	70.1267929077148
726.581604003906	69.9009170532227
727.911437988281	69.9457092285156
729.240783691406	69.7608184814453
730.569763183594	69.8345031738281
731.898254394531	69.7689971923828
733.226379394531	69.6438522338867
734.554016113281	69.602294921875
735.881225585938	69.5531158447266
737.208068847656	69.495361328125
738.534423828125	69.4722137451172
739.8603515625	69.3101119995117
741.185852050781	69.2111282348633
742.510925292969	69.2050704956055
743.835571289063	69.1260223388672
745.159790039063	69.0387649536133
746.483581542969	69.0591354370117
747.806945800781	68.9052505493164
749.1298828125	68.7867202758789
750.452453613281	68.7397155761719
751.774536132813	68.7475433349609
753.09619140625	68.5412139892578
754.417419433594	68.6784591674805
755.738220214844	68.5394287109375
757.05859375	68.5079879760742
758.378540039063	68.4807891845703
759.698059082031	68.524658203125
761.017211914063	68.2541046142578
762.335876464844	68.3883819580078
763.654113769531	68.2344131469727
764.971984863281	68.2798843383789
766.289367675781	68.48046875
767.606384277344	68.3105316162109
768.922973632813	68.423454284668
770.239074707031	68.2950210571289
771.554809570313	68.2475662231445
772.8701171875	68.1783752441406
774.184997558594	67.9852752685547
775.499450683594	67.9604187011719
776.8134765625	67.8937759399414
778.127136230469	67.6576156616211
779.440307617188	67.5612487792969
780.753112792969	67.3961563110352
782.0654296875	67.0894470214844
783.377380371094	66.8202056884766
784.688903808594	66.9009094238281
786	66.6137924194336
787.310668945313	66.398078918457
788.620971679688	66.2452087402344
789.930786132813	66.2030715942383
791.240234375	66.0905303955078
792.549255371094	65.8965148925781
793.857788085938	65.8126525878906
795.166015625	65.6106719970703
796.473754882813	65.6217193603516
797.781066894531	65.5354461669922
799.088012695313	65.3701858520508
800.39453125	65.3459777832031
801.700622558594	65.2592086791992
803.006286621094	65.1302795410156
804.311584472656	65.0811309814453
805.616394042969	65.0230560302734
806.920837402344	64.8785552978516
808.224853515625	64.8111572265625
809.528503417969	64.7106018066406
810.831665039063	64.5999526977539
812.134460449219	64.6468811035156
813.436828613281	64.4861068725586
814.73876953125	64.4737548828125
816.040344238281	64.2853775024414
817.341430664063	64.2759323120117
818.642150878906	64.257926940918
819.942504882813	64.2406921386719
821.242370605469	64.0362014770508
822.541870117188	64.0680236816406
823.840942382813	64.0478134155273
825.139587402344	63.9581832885742
826.437866210938	63.9629745483398
827.735656738281	63.9197425842285
829.033081054688	64.0946578979492
830.330139160156	64.309814453125
831.626770019531	64.1293411254883
832.922973632813	64.3109664916992
834.21875	64.537971496582
835.514099121094	64.7279891967773
836.80908203125	64.9914245605469
838.103637695313	65.2826843261719
839.397827148438	65.7300872802734
840.691589355469	65.9837951660156
841.984924316406	66.3732452392578
843.27783203125	66.380859375
844.570373535156	66.5499572753906
845.862487792969	66.6969528198242
847.154235839844	66.4103317260742
848.445556640625	66.374755859375
849.736450195313	66.1501388549805
851.026916503906	65.6400299072266
852.317016601563	65.5073318481445
853.606689453125	65.3357772827148
854.89599609375	65.149772644043
856.184875488281	64.9982833862305
857.473327636719	64.8294677734375
858.761413574219	64.6282958984375
860.049072265625	64.5872192382813
861.336303710938	64.2723236083984
862.623168945313	64.1533660888672
863.909606933594	63.9077033996582
865.195678710938	63.6565361022949
866.481323242188	63.2087745666504
867.766540527344	62.6865272521973
869.051391601563	62.2754173278809
870.335815429688	61.992561340332
871.619873046875	61.4919586181641
872.903503417969	61.0102653503418
874.186706542969	60.6760635375977
875.469543457031	60.3422660827637
876.752014160156	60.0071640014648
878.033996582031	59.7224006652832
879.315612792969	59.5327110290527
880.596862792969	59.3466758728027
881.877685546875	59.2684783935547
883.158081054688	59.2148780822754
884.438110351563	59.1980628967285
885.7177734375	59.4184150695801
886.996948242188	59.590202331543
888.275817871094	59.7808685302734
889.55419921875	60.1892585754395
890.832275390625	60.5479393005371
892.10986328125	61.0096778869629
893.387084960938	61.4072189331055
894.663940429688	61.7676315307617
895.940368652344	61.9152984619141
897.216369628906	62.1111640930176
898.492004394531	62.0832595825195
899.767272949219	61.8508110046387
901.042114257813	61.6161117553711
902.316528320313	61.3338165283203
903.590576171875	61.0410766601563
904.8642578125	60.5942802429199
906.137512207031	60.269214630127
907.410339355469	60.0323486328125
908.682800292969	59.7871131896973
909.954833984375	59.8603248596191
911.226501464844	59.7474975585938
912.497802734375	59.8274002075195
913.768676757813	59.752311706543
915.039123535156	59.8716735839844
916.309204101563	59.6675148010254
917.578918457031	59.5024108886719
918.848205566406	59.0829200744629
920.117126464844	58.5592842102051
921.385620117188	57.982364654541
922.653747558594	57.3734817504883
923.921447753906	56.4553871154785
925.188781738281	55.8867301940918
926.455688476563	54.9881134033203
927.722229003906	54.1552200317383
928.988342285156	53.4562187194824
930.254089355469	52.9782981872559
931.519470214844	52.2094612121582
932.784423828125	51.8679237365723
934.049011230469	51.2312660217285
935.313171386719	50.8623657226563
936.576965332031	50.5625839233398
937.84033203125	50.2816734313965
939.103332519531	49.9093780517578
940.365966796875	49.6483039855957
941.628173828125	49.5386161804199
942.890014648438	49.4285659790039
944.151428222656	49.2737808227539
945.412475585938	48.9666938781738
946.673095703125	48.9631156921387
947.933349609375	48.8302803039551
949.193237304688	48.6553649902344
950.452697753906	48.6604080200195
951.711791992188	48.581111907959
952.970520019531	48.4374809265137
954.228820800781	48.2376899719238
955.486755371094	48.3619728088379
956.744262695313	48.1982040405273
958.001403808594	48.1711463928223
959.258117675781	48.0751800537109
960.514526367188	47.9801864624023
961.770446777344	47.9775428771973
963.026062011719	48.0189018249512
964.28125	47.9353637695313
965.536010742188	47.8699378967285
966.790466308594	47.9244728088379
968.044494628906	47.8200416564941
969.298095703125	47.7190437316895
970.551391601563	47.9040489196777
971.80419921875	47.6781806945801
973.056701660156	47.7392616271973
974.308776855469	47.5909080505371
975.560485839844	47.5926132202148
976.811767578125	47.6889495849609
978.062683105469	47.74609375
979.313232421875	47.6634979248047
980.563415527344	47.6940116882324
981.813171386719	47.7915573120117
983.0625	47.7794380187988
984.3115234375	47.8063850402832
985.560119628906	47.9142532348633
986.808349609375	48.0170097351074
988.05615234375	48.1450958251953
989.303588867188	48.1827583312988
990.550659179688	48.2870674133301
991.797302246094	48.282112121582
993.043579101563	48.4070281982422
994.289489746094	48.5283470153809
995.535034179688	48.5335273742676
996.780151367188	48.5611801147461
998.02490234375	48.5719146728516
999.269226074219	48.8747634887695
1000.51318359375	48.8727722167969
1001.75677490234	49.1193008422852
1003	49.3064346313477
1004.24279785156	49.6114616394043
1005.48522949219	50.203685760498
1006.72729492188	50.6938743591309
1007.96893310547	51.125431060791
1009.21026611328	51.515682220459
1010.45111083984	52.2483749389648
1011.69165039063	52.5920257568359
1012.93176269531	53.1307182312012
1014.17150878906	53.4666175842285
1015.41088867188	53.667308807373
1016.64984130859	53.9445877075195
1017.88842773438	54.0390510559082
1019.12664794922	53.9251670837402
1020.36450195313	53.9198608398438
1021.60192871094	53.8244819641113
1022.83898925781	53.7443542480469
1024.07568359375	53.5217628479004
1025.31201171875	53.5553817749023
1026.5478515625	53.547290802002
1027.78344726563	53.6561813354492
1029.0185546875	53.7247009277344
1030.25329589844	53.924674987793
1031.48767089844	54.1387748718262
1032.7216796875	54.4910163879395
1033.95532226563	54.6802101135254
1035.18859863281	54.9818267822266
1036.42138671875	55.2225074768066
1037.65393066406	55.3641586303711
1038.88598632813	55.5214424133301
1040.11767578125	55.6185493469238
1041.34899902344	55.4499015808105
1042.57995605469	55.6251640319824
1043.810546875	55.6809921264648
1045.04077148438	55.5561981201172
1046.2705078125	55.6678848266602
1047.5	55.7468223571777
1048.72900390625	55.8406410217285
1049.95764160156	56.3262557983398
1051.18591308594	56.7707405090332
1052.41381835938	57.2002143859863
1053.64135742188	57.7621688842773
1054.86853027344	58.7550392150879
1056.09521484375	59.3725433349609
1057.32165527344	60.156665802002
1058.54760742188	60.9023475646973
1059.77331542969	61.4096603393555
1060.99853515625	61.906909942627
1062.22338867188	62.1543426513672
1063.44787597656	61.908519744873
1064.671875	61.7974815368652
1065.89562988281	61.4895477294922
1067.11901855469	60.7954216003418
1068.34191894531	60.2955322265625
1069.56457519531	59.6919288635254
1070.78674316406	59.1123352050781
1072.00854492188	58.7630081176758
1073.22998046875	58.398624420166
1074.45104980469	57.9739952087402
1075.67175292969	57.4641380310059
1076.89208984375	57.1239471435547
1078.11193847656	56.7364845275879
1079.33154296875	56.0782699584961
1080.55065917969	55.6148872375488
1081.76940917969	55.0334739685059
1082.98791503906	54.1074638366699
1084.20593261719	53.5118942260742
1085.42358398438	53.0162162780762
1086.64086914063	52.4888801574707
1087.85766601563	52.0372276306152
1089.07421875	51.6939010620117
1090.29040527344	51.5452842712402
1091.50610351563	51.5427856445313
1092.72155761719	51.5816917419434
1093.9365234375	51.7203674316406
1095.15112304688	52.0395240783691
1096.36535644531	52.3714942932129
1097.57922363281	52.9266929626465
1098.79272460938	53.4233856201172
1100.005859375	53.8358039855957
1101.21862792969	54.4127197265625
1102.43090820313	55.0877799987793
1103.64294433594	55.3917846679688
1104.8544921875	56.2308464050293
1106.06579589844	56.7896919250488
1107.27661132813	57.3052825927734
1108.48706054688	57.8640594482422
1109.69714355469	58.6373863220215
1110.90686035156	59.2827339172363
1112.1162109375	59.8981819152832
1113.3251953125	60.7169647216797
1114.53369140625	61.5369758605957
1115.74194335938	62.2942733764648
1116.94982910156	63.2938766479492
1118.1572265625	64.073486328125
1119.3642578125	64.8510818481445
1120.57104492188	65.6318206787109
1121.77734375	66.1088943481445
1122.98327636719	66.4522171020508
1124.18884277344	66.7648468017578
1125.39404296875	66.8123245239258
1126.59875488281	66.658576965332
1127.80322265625	66.4790649414063
1129.00732421875	65.922233581543
1130.2109375	65.0267868041992
1131.41430664063	64.3174896240234
1132.6171875	63.2397613525391
1133.81970214844	61.9959869384766
1135.02197265625	60.7005424499512
1136.22375488281	59.4032936096191
1137.42517089844	58.0494003295898
1138.62622070313	56.9236907958984
1139.82690429688	55.6872711181641
1141.02709960938	54.6272811889648
1142.22705078125	53.8352546691895
1143.42663574219	53.1629676818848
1144.62573242188	52.6022109985352
1145.82458496094	52.2107162475586
1147.02294921875	51.9380531311035
1148.22094726563	51.7527084350586
1149.41857910156	51.6443824768066
1150.61584472656	51.4649658203125
1151.81274414063	51.3193778991699
1153.00927734375	51.2441291809082
1154.20544433594	51.2287216186523
1155.40124511719	50.985279083252
1156.5966796875	50.928596496582
1157.79162597656	50.5821113586426
1158.986328125	50.274600982666
1160.18054199219	50.1362838745117
1161.37438964844	49.7213134765625
1162.56799316406	49.2948303222656
1163.76110839844	48.7587623596191
1164.95385742188	48.3809776306152
1166.14624023438	47.8901519775391
1167.33825683594	47.4824867248535
1168.52990722656	47.0748023986816
1169.72119140625	46.7596435546875
1170.91198730469	46.366626739502
1172.1025390625	46.1352195739746
1173.29260253906	46.0145721435547
1174.482421875	45.744701385498
1175.67175292969	45.6726379394531
1176.86071777344	45.5286483764648
1178.04943847656	45.3689651489258
1179.23767089844	45.4343109130859
1180.42553710938	45.2912826538086
1181.61303710938	45.3076705932617
1182.80017089844	45.2364196777344
1183.98681640625	45.3322639465332
1185.17321777344	45.1775856018066
1186.35925292969	45.2168045043945
1187.54479980469	45.373966217041
1188.73010253906	45.3043098449707
1189.91491699219	45.455982208252
1191.09936523438	45.5422019958496
1192.28356933594	45.5478363037109
1193.46728515625	45.7595291137695
1194.65063476563	46.0486335754395
1195.83361816406	45.9463348388672
1197.01623535156	46.1671485900879
1198.19836425781	46.4195976257324
1199.38024902344	46.586483001709
1200.56176757813	46.6618232727051
1201.74279785156	46.844856262207
1202.92358398438	46.9060935974121
1204.10388183594	46.887825012207
1205.28393554688	46.9822387695313
1206.46350097656	46.930103302002
1207.64270019531	46.9134140014648
1208.82153320313	46.8363838195801
1210	46.8386917114258
1211.17810058594	46.7564964294434
1212.35583496094	46.7180099487305
1213.53308105469	46.6912269592285
1214.71008300781	46.6169090270996
1215.88671875	46.5903396606445
1217.06286621094	46.6780586242676
1218.23864746094	46.6524810791016
1219.41418457031	46.6878967285156
1220.58923339844	46.7875785827637
1221.76391601563	46.7913932800293
1222.93823242188	46.8057708740234
1224.11218261719	47.0844955444336
1225.28576660156	47.1428680419922
1226.458984375	47.2507553100586
1227.6318359375	47.3057174682617
1228.80419921875	47.4453163146973
1229.97631835938	47.4725112915039
1231.14794921875	47.4955024719238
1232.31921386719	47.7645530700684
1233.490234375	47.7643737792969
1234.66076660156	47.8408012390137
1235.83093261719	47.7800216674805
1237.00073242188	47.8962326049805
1238.17016601563	47.9049644470215
1239.33923339844	47.9386749267578
1240.5078125	48.0726432800293
1241.67614746094	47.8798179626465
1242.84411621094	47.948917388916
1244.01159667969	47.8882102966309
1245.1787109375	47.8411598205566
1246.34558105469	47.9623718261719
1247.51196289063	47.8932647705078
1248.67797851563	47.8618087768555
1249.84362792969	48.0799369812012
1251.00891113281	48.2170448303223
1252.173828125	48.1481857299805
1253.33825683594	48.3923873901367
1254.50244140625	48.5394020080566
1255.66625976563	48.7529411315918
1256.82958984375	48.8242988586426
1257.99255371094	48.9902687072754
1259.1552734375	49.1685943603516
1260.31750488281	49.2437057495117
1261.47937011719	49.360954284668
1262.64086914063	49.2605590820313
1263.80200195313	49.356330871582
1264.96276855469	49.3542251586914
1266.123046875	49.4644813537598
1267.28308105469	49.167350769043
1268.44262695313	48.9806060791016
1269.60192871094	48.9029388427734
1270.7607421875	48.5814819335938
1271.91918945313	48.4435729980469
1273.07727050781	48.1534309387207
1274.23498535156	47.8649978637695
1275.39233398438	47.6094284057617
1276.54931640625	47.3902244567871
1277.70581054688	47.1548233032227
1278.86206054688	47.0603370666504
1280.01794433594	46.890941619873
1281.17333984375	46.6456680297852
1282.32836914063	46.6393547058105
1283.48303222656	46.3738288879395
1284.63732910156	46.3734855651855
1285.79125976563	46.2377510070801
1286.94482421875	46.1378364562988
1288.09802246094	46.0870590209961
1289.25073242188	46.0490074157715
1290.40319824219	46.1807174682617
1291.55517578125	45.9746398925781
1292.70690917969	45.8764724731445
1293.85815429688	45.9589157104492
1295.00903320313	45.9398002624512
1296.15954589844	45.8838768005371
1297.30969238281	45.8958168029785
1298.45935058594	45.9075965881348
1299.60876464844	45.9510078430176
1300.7578125	45.8982200622559
1301.90637207031	46.0035858154297
1303.05456542969	46.1159324645996
1304.20239257813	46.1924362182617
1305.34985351563	46.3388061523438
1306.49694824219	46.4427833557129
1307.64367675781	46.5294303894043
1308.7900390625	46.7291831970215
1309.93591308594	46.8959999084473
1311.08154296875	47.072322845459
1312.22668457031	47.2697296142578
1313.37145996094	47.5139198303223
1314.51599121094	47.6963920593262
1315.66003417969	47.9360694885254
1316.80358886719	48.0974006652832
1317.94689941406	48.2126312255859
1319.08984375	48.4090232849121
1320.23229980469	48.5807456970215
1321.37451171875	48.7299194335938
1322.51623535156	48.7585639953613
1323.65759277344	48.8293647766113
1324.79858398438	48.934398651123
1325.93920898438	49.0044937133789
1327.07934570313	49.0454330444336
1328.21923828125	49.258056640625
1329.35864257813	49.2650413513184
1330.49780273438	49.1975936889648
1331.63647460938	49.242504119873
1332.77478027344	49.2253608703613
1333.91271972656	49.1575698852539
1335.05029296875	49.1706237792969
1336.18737792969	49.2655410766602
1337.32421875	49.0927200317383
1338.46057128906	49.0032806396484
1339.5966796875	49.1325035095215
1340.73229980469	48.9710884094238
1341.86755371094	49.1375350952148
1343.00231933594	49.2182807922363
1344.13684082031	49.2448577880859
1345.27099609375	49.1938171386719
1346.40466308594	49.3823051452637
1347.53796386719	49.549747467041
1348.6708984375	49.7162780761719
1349.80346679688	49.903392791748
1350.93566894531	50.0264472961426
1352.06750488281	50.1557388305664
1353.19885253906	50.3565826416016
1354.32995605469	50.6082572937012
1355.46057128906	50.6388816833496
1356.5908203125	50.9275016784668
1357.720703125	51.0431022644043
1358.85021972656	51.2304840087891
1359.97924804688	51.3595581054688
1361.10803222656	51.5065269470215
1362.236328125	51.7097816467285
1363.3642578125	51.7424278259277
1364.49182128906	51.8360023498535
1365.61901855469	51.8328094482422
1366.74584960938	51.9155921936035
1367.87231445313	51.9300994873047
1368.99829101563	51.8765106201172
1370.12390136719	51.8260383605957
1371.24914550781	51.8064346313477
1372.3740234375	51.7130813598633
1373.49853515625	51.5249710083008
1374.62255859375	51.3657722473145
1375.74633789063	51.1362342834473
1376.86962890625	51.023021697998
1377.99255371094	50.5984039306641
1379.11511230469	50.3246688842773
1380.2373046875	50.0502891540527
1381.35900878906	49.8141593933105
1382.48034667969	49.5501823425293
1383.60144042969	49.270622253418
1384.72204589844	49.1158065795898
1385.84228515625	48.8240966796875
1386.96203613281	48.6361770629883
1388.08154296875	48.2992668151855
1389.20056152344	48.1139869689941
1390.31921386719	47.743709564209
1391.4375	47.4834480285645
1392.55541992188	47.2869720458984
1393.6728515625	46.8538475036621
1394.7900390625	46.7516555786133
1395.90673828125	46.3376541137695
1397.02307128906	46.2254829406738
1398.13903808594	45.9273796081543
1399.25463867188	45.7310447692871
1400.36975097656	45.5208549499512
1401.48449707031	45.4009971618652
1402.59899902344	45.3031196594238
1403.712890625	45.2013549804688
1404.82653808594	45.0526161193848
1405.93981933594	45.2218627929688
1407.05261230469	45.028694152832
1408.1650390625	44.9175453186035
1409.27709960938	44.9471206665039
1410.38879394531	44.9562492370605
1411.5	44.6659164428711
1412.61096191406	44.8056945800781
1413.72143554688	44.6962776184082
1414.83154296875	44.597785949707
1415.94116210938	44.4483604431152
1417.05053710938	44.5084457397461
1418.15942382813	44.3593902587891
1419.26794433594	44.2967643737793
1420.37609863281	44.2423362731934
1421.48388671875	44.122127532959
1422.59118652344	43.8915901184082
1423.6982421875	43.9990081787109
1424.80480957031	43.8373680114746
1425.91088867188	43.6700286865234
1427.01672363281	43.721248626709
1428.1220703125	43.6082000732422
1429.22717285156	43.4824256896973
1430.33166503906	43.4975395202637
1431.43591308594	43.465763092041
1432.53979492188	43.381404876709
1433.64318847656	43.3768119812012
1434.74621582031	43.2576522827148
1435.84887695313	43.2280426025391
1436.95104980469	43.3114776611328
1438.05297851563	43.273681640625
1439.15441894531	43.2871437072754
1440.25549316406	43.1777534484863
1441.35620117188	43.1018028259277
1442.45642089844	43.1489601135254
1443.55627441406	43.03466796875
1444.65576171875	43.1372566223145
1445.7548828125	43.0395965576172
1446.853515625	43.0962295532227
1447.95190429688	43.2443656921387
1449.0498046875	43.3868751525879
1450.14721679688	43.6305351257324
1451.24438476563	43.8113784790039
1452.34106445313	44.066764831543
1453.43737792969	44.6260223388672
1454.53332519531	45.1047134399414
1455.62890625	45.3935737609863
1456.72399902344	45.906852722168
1457.81872558594	46.3359718322754
1458.9130859375	46.6959953308105
1460.00695800781	46.8952827453613
1461.10046386719	46.9912605285645
1462.19360351563	47.0409622192383
1463.28637695313	46.8595085144043
1464.37878417969	46.719051361084
1465.470703125	46.3942184448242
1466.56225585938	46.1142807006836
1467.65344238281	45.7347068786621
1468.744140625	45.2179527282715
1469.83447265625	44.8517150878906
1470.92443847656	44.3331451416016
1472.01403808594	43.6670532226563
1473.10314941406	43.2853355407715
1474.19189453125	42.7309532165527
1475.2802734375	42.241096496582
1476.3681640625	41.9168434143066
1477.45581054688	41.5474662780762
1478.54296875	41.2157554626465
1479.62963867188	40.9909706115723
1480.71606445313	40.8290824890137
1481.80200195313	40.5784149169922
1482.88757324219	40.4957542419434
1483.97265625	40.462474822998
1485.05737304688	40.363452911377
1486.14172363281	40.2268180847168
1487.22570800781	40.2388229370117
1488.30932617188	40.1882095336914
1489.39245605469	40.1064758300781
1490.47509765625	40.0873832702637
1491.55749511719	40.1142082214355
1492.63940429688	40.1873664855957
1493.72094726563	39.9653091430664
1494.80212402344	39.9091682434082
1495.8828125	39.9563522338867
1496.96313476563	39.9436111450195
1498.04309082031	39.8515892028809
1499.12255859375	39.7749557495117
1500.20166015625	39.7075805664063
1501.28039550781	39.6887321472168
1502.35864257813	39.796012878418
1503.4365234375	39.7183723449707
1504.51403808594	39.6517944335938
1505.59118652344	39.6260719299316
1506.66784667969	39.7818450927734
1507.744140625	39.6840705871582
1508.81994628906	39.7403717041016
1509.89538574219	39.7245903015137
1510.97045898438	39.7588043212891
1512.04516601563	39.8719139099121
1513.11938476563	39.8674583435059
1514.19323730469	39.9705619812012
1515.26672363281	40.0450439453125
1516.33972167969	40.0833778381348
1517.41235351563	40.1984786987305
1518.48449707031	40.2827758789063
1519.55639648438	40.3534698486328
1520.62768554688	40.3887672424316
1521.69873046875	40.5478019714355
1522.76928710938	40.4446029663086
1523.83947753906	40.5647277832031
1524.90930175781	40.4621047973633
1525.97863769531	40.653018951416
1527.04760742188	40.6500625610352
1528.11608886719	40.5977745056152
1529.18420410156	40.4999160766602
1530.251953125	40.6135177612305
1531.31921386719	40.626277923584
1532.38610839844	40.7933120727539
1533.45263671875	40.8356857299805
1534.51867675781	40.9354019165039
1535.58435058594	40.9337997436523
1536.64965820313	41.0010566711426
1537.71447753906	41.2154159545898
1538.77893066406	41.3514518737793
1539.84301757813	41.4349517822266
1540.90661621094	41.5530319213867
1541.9697265625	41.682502746582
1543.03259277344	41.7854118347168
1544.09497070313	41.9666595458984
1545.15686035156	42.0567626953125
1546.21850585938	42.1997833251953
1547.27966308594	42.3651313781738
1548.34033203125	42.4629669189453
1549.40063476563	42.5964393615723
1550.46057128906	42.6860237121582
1551.52001953125	42.8932228088379
1552.5791015625	42.9300079345703
1553.63781738281	43.1080932617188
1554.69604492188	43.1336212158203
1555.75378417969	43.2095336914063
1556.81127929688	43.1950950622559
1557.86828613281	43.4654121398926
1558.9248046875	43.4600219726563
1559.98095703125	43.5632057189941
1561.03674316406	43.6865577697754
1562.09204101563	43.8237266540527
1563.14697265625	43.9256782531738
1564.20153808594	44.1419067382813
1565.25561523438	44.3576431274414
1566.30932617188	44.4663848876953
1567.36254882813	44.6804962158203
1568.41540527344	44.8803329467773
1569.4677734375	45.160083770752
1570.51977539063	45.4261817932129
1571.57141113281	45.4734191894531
1572.62255859375	45.8992195129395
1573.67333984375	45.978759765625
1574.7236328125	46.302791595459
1575.77355957031	46.3748741149902
1576.82299804688	46.7183227539063
1577.8720703125	46.8854675292969
1578.92077636719	47.0426940917969
1579.96899414063	47.2431755065918
1581.01684570313	47.4579544067383
1582.06420898438	47.5014343261719
1583.11120605469	47.8506050109863
1584.15771484375	48.0028495788574
1585.20385742188	48.1959915161133
1586.24951171875	48.3888282775879
1587.29479980469	48.5561370849609
1588.33972167969	48.8420486450195
1589.38415527344	48.9895248413086
1590.42810058594	49.2582397460938
1591.47180175781	49.5651397705078
1592.51489257813	49.9703750610352
1593.55773925781	50.2585334777832
1594.59997558594	50.4826812744141
1595.64196777344	50.8683395385742
1596.68334960938	51.3247451782227
1597.72448730469	51.5286331176758
1598.76513671875	52.0355567932129
1599.80529785156	52.3801574707031
1600.84509277344	52.7104644775391
1601.88452148438	53.1693954467773
1602.92346191406	53.2177391052246
1603.9619140625	53.7771949768066
1605	53.9321708679199
1606.03771972656	54.3662719726563
1607.07495117188	54.6432418823242
1608.11169433594	54.9508857727051
1609.14807128906	55.4064292907715
1610.18408203125	55.4642677307129
1611.21960449219	55.6762008666992
1612.25463867188	56.0091247558594
1613.28930664063	56.4602890014648
1614.32360839844	56.5202903747559
1615.357421875	56.9081878662109
1616.39074707031	57.1104698181152
1617.42370605469	57.3213043212891
1618.45629882813	57.7257766723633
1619.48840332031	57.8996047973633
1620.52001953125	58.0154991149902
1621.55126953125	58.435131072998
1622.58215332031	58.8076019287109
1623.61254882813	58.8500328063965
1624.64245605469	59.1387100219727
1625.67199707031	59.3690376281738
1626.70104980469	59.578296661377
1627.72973632813	59.9054946899414
1628.75793457031	59.973331451416
1629.78576660156	60.1960296630859
1630.81311035156	60.4364128112793
1631.84008789063	60.4711647033691
1632.86657714844	60.7678871154785
1633.89270019531	60.8294258117676
1634.91833496094	60.8843307495117
1635.94348144531	61.0278091430664
1636.96826171875	60.9005012512207
1637.99255371094	60.8789024353027
1639.01647949219	60.9863319396973
1640.03991699219	60.7853584289551
1641.06298828125	60.7409362792969
1642.08557128906	60.6319465637207
1643.10778808594	60.5334663391113
1644.12951660156	60.2665138244629
1645.15075683594	60.0843162536621
1646.17163085938	59.8510284423828
1647.19213867188	59.6176605224609
1648.21203613281	59.3594970703125
1649.23156738281	59.2996406555176
1650.25073242188	59.0074729919434
1651.26940917969	58.6562004089355
1652.28759765625	58.2899856567383
1653.30541992188	58.0861206054688
1654.32275390625	57.7963638305664
1655.33972167969	57.5322647094727
1656.35620117188	57.1253929138184
1657.37231445313	56.9150733947754
1658.38793945313	56.603343963623
1659.40307617188	56.4320602416992
1660.41772460938	55.9941902160645
1661.43212890625	55.8461036682129
1662.44592285156	55.4642219543457
1663.45935058594	55.3466873168945
1664.47229003906	55.0066680908203
1665.48486328125	54.6781044006348
1666.49694824219	54.4216384887695
1667.50854492188	54.0901908874512
1668.51977539063	53.8009452819824
1669.53051757813	53.3198318481445
1670.54089355469	52.9655799865723
1671.55078125	52.6072959899902
1672.56018066406	52.1928749084473
1673.56909179688	51.9092826843262
1674.57763671875	51.4975891113281
1675.58581542969	50.9654731750488
1676.59350585938	50.4037628173828
1677.60070800781	50.1503601074219
1678.607421875	49.5266494750977
1679.61376953125	49.0116195678711
1680.61962890625	48.677375793457
1681.62512207031	48.2325630187988
1682.63012695313	47.609733581543
1683.63464355469	47.1694145202637
1684.638671875	46.7427864074707
1685.64233398438	46.1870613098145
1686.64562988281	46.0022163391113
1687.64831542969	45.3667755126953
1688.65063476563	44.9561729431152
1689.65246582031	44.5210571289063
1690.65393066406	44.0654945373535
1691.65490722656	43.7899780273438
1692.65539550781	43.4406852722168
1693.65551757813	43.0310745239258
1694.65502929688	42.7037773132324
1695.654296875	42.2700538635254
1696.65295410156	41.927921295166
1697.65124511719	41.5460968017578
1698.64904785156	41.1708602905273
1699.646484375	40.9666328430176
1700.64331054688	40.6038208007813
1701.63977050781	40.2363395690918
1702.63586425781	39.8352661132813
1703.63134765625	39.5610122680664
1704.62646484375	39.1871109008789
1705.62121582031	38.7487907409668
1706.61535644531	38.4484596252441
1707.60913085938	38.0545501708984
1708.60241699219	37.7208633422852
1709.59521484375	37.3781852722168
1710.58764648438	36.94287109375
1711.57958984375	36.7248687744141
1712.57104492188	36.3031845092773
1713.56213378906	35.9662590026855
1714.552734375	35.6444091796875
1715.54284667969	35.2123222351074
1716.53247070313	34.8135871887207
1717.52160644531	34.5194549560547
1718.51037597656	34.1385040283203
1719.49865722656	33.9159698486328
1720.48657226563	33.6447219848633
1721.47387695313	33.2253875732422
1722.46081542969	32.9981727600098
1723.447265625	32.7465286254883
1724.43334960938	32.5448837280273
1725.41882324219	32.1678161621094
1726.40393066406	32.0276412963867
1727.38854980469	31.7006416320801
1728.37268066406	31.4700889587402
1729.3564453125	31.260913848877
1730.33972167969	31.0309829711914
1731.32250976563	30.8340129852295
1732.30480957031	30.6131820678711
1733.28674316406	30.3817157745361
1734.26806640625	30.2663307189941
1735.2490234375	30.1395206451416
1736.2294921875	29.9657039642334
1737.20959472656	29.7026405334473
1738.18908691406	29.5696201324463
1739.16821289063	29.4547634124756
1740.14685058594	29.2073383331299
1741.125	29.0573482513428
1742.10266113281	28.9145374298096
1743.07995605469	28.6974868774414
1744.05676269531	28.6162986755371
1745.03308105469	28.4036445617676
1746.00891113281	28.2935276031494
1746.98425292969	27.9674415588379
1747.95910644531	27.8912105560303
1748.93359375	27.6356372833252
1749.90759277344	27.4750156402588
1750.88110351563	27.372049331665
1751.85412597656	27.0945739746094
1752.82678222656	26.9035911560059
1753.798828125	26.7403659820557
1754.7705078125	26.5988883972168
1755.74169921875	26.3434104919434
1756.71240234375	26.2209129333496
1757.6826171875	26.104175567627
1758.65246582031	25.9532604217529
1759.62170410156	25.7052993774414
1760.59057617188	25.5073795318604
1761.55895996094	25.4197330474854
1762.52673339844	25.3193340301514
1763.49426269531	25.1980686187744
1764.46118164063	25.1440544128418
1765.42761230469	24.9768257141113
1766.39367675781	24.8620700836182
1767.35913085938	24.6898994445801
1768.32421875	24.5923290252686
1769.28881835938	24.6013526916504
1770.2529296875	24.362003326416
1771.21655273438	24.3584575653076
1772.17980957031	24.3091793060303
1773.14245605469	24.2239570617676
1774.10461425781	24.2089042663574
1775.06640625	24.1639556884766
1776.02770996094	23.9849872589111
1776.98852539063	23.9100704193115
1777.94873046875	23.8568744659424
1778.90856933594	23.7490501403809
1779.86804199219	23.7537727355957
1780.82690429688	23.5217323303223
1781.78527832031	23.3570041656494
1782.7431640625	23.2738780975342
1783.70068359375	23.1691398620605
1784.65771484375	23.0301933288574
1785.61413574219	22.9561595916748
1786.57019042969	22.8047180175781
1787.52575683594	22.7859706878662
1788.48083496094	22.5941295623779
1789.43530273438	22.5570735931396
1790.38940429688	22.3726348876953
1791.34301757813	22.2775592803955
1792.29626464844	22.1171169281006
1793.24890136719	22.0979824066162
1794.20104980469	21.9365730285645
1795.15270996094	21.9239063262939
1796.10400390625	21.78297996521
1797.0546875	21.7307376861572
1798.0048828125	21.6164073944092
1798.95471191406	21.5546360015869
1799.90393066406	21.4995670318604
1800.85278320313	21.4086856842041
1801.80102539063	21.3813610076904
1802.74890136719	21.3342266082764
1803.6962890625	21.3155174255371
1804.64306640625	21.2666702270508
1805.58947753906	21.2203216552734
1806.53540039063	21.1923084259033
1807.48071289063	21.1446647644043
1808.42565917969	21.1560897827148
1809.3701171875	21.0444602966309
1810.31396484375	21.0326461791992
1811.25744628906	20.9870471954346
1812.20043945313	20.8824768066406
1813.14294433594	20.9336051940918
1814.08483886719	20.8828773498535
1815.0263671875	20.845027923584
1815.96740722656	20.7056369781494
1816.90783691406	20.665189743042
1817.84790039063	20.6380519866943
1818.78747558594	20.5018939971924
1819.72644042969	20.5992202758789
1820.6650390625	20.4269714355469
1821.60314941406	20.3734970092773
1822.54064941406	20.3380031585693
1823.47778320313	20.2308444976807
1824.41430664063	20.164981842041
1825.35034179688	20.0596370697021
1826.28601074219	20.0473766326904
1827.22106933594	19.9177570343018
1828.15563964844	19.9082183837891
1829.08984375	19.8500480651855
1830.0234375	19.6962738037109
1830.95654296875	19.703254699707
1831.88916015625	19.5850620269775
1832.8212890625	19.6683502197266
1833.7529296875	19.5619964599609
1834.68408203125	19.5198307037354
1835.61474609375	19.5104179382324
1836.54479980469	19.4550266265869
1837.47448730469	19.4594326019287
1838.40356445313	19.5024013519287
1839.33227539063	19.4314231872559
1840.26037597656	19.3977012634277
1841.18811035156	19.4358005523682
1842.115234375	19.4508991241455
1843.04187011719	19.4310340881348
1843.96801757813	19.4173488616943
1844.89367675781	19.3955516815186
1845.81872558594	19.4158020019531
1846.74340820313	19.350227355957
1847.66760253906	19.3211460113525
1848.59118652344	19.293119430542
1849.51428222656	19.3232154846191
1850.43701171875	19.2596969604492
1851.35913085938	19.2029876708984
1852.28076171875	19.2010135650635
1853.20190429688	19.0984668731689
1854.12243652344	19.020486831665
1855.04260253906	19.0298194885254
1855.96215820313	18.9213676452637
1856.88122558594	18.8413467407227
1857.79992675781	18.804573059082
1858.71801757813	18.7617855072021
1859.63549804688	18.7123260498047
1860.55261230469	18.678071975708
1861.46923828125	18.5895156860352
1862.38525390625	18.5678749084473
1863.30078125	18.5492305755615
1864.2158203125	18.4753894805908
1865.13037109375	18.4141807556152
1866.04443359375	18.4640407562256
1866.95788574219	18.4872798919678
1867.87084960938	18.4692535400391
1868.78332519531	18.3965930938721
1869.6953125	18.4848194122314
1870.60681152344	18.4284858703613
1871.51782226563	18.3940753936768
1872.42822265625	18.4690494537354
1873.33813476563	18.5697040557861
1874.24755859375	18.512264251709
1875.15649414063	18.5054512023926
1876.06481933594	18.5495204925537
1876.97277832031	18.5478973388672
1877.88012695313	18.5419654846191
1878.78698730469	18.4732360839844
1879.69323730469	18.4759197235107
1880.59912109375	18.47731590271
1881.50439453125	18.4139175415039
1882.4091796875	18.2984027862549
1883.3134765625	18.2885189056396
1884.21716308594	18.2438259124756
1885.12048339844	18.1582317352295
1886.02319335938	18.1946086883545
1886.92541503906	18.1795063018799
1887.82702636719	18.0972862243652
1888.72814941406	18.0706768035889
1889.62878417969	18.0405883789063
1890.52893066406	17.9359455108643
1891.42858886719	17.9237937927246
1892.32763671875	17.8272972106934
1893.22619628906	17.8760623931885
1894.12426757813	17.7723369598389
1895.02172851563	17.7926902770996
1895.91870117188	17.7564010620117
1896.81518554688	17.7027225494385
1897.71118164063	17.6433620452881
1898.60656738281	17.5885353088379
1899.50146484375	17.6903972625732
1900.39587402344	17.5533676147461
1901.28967285156	17.5741634368896
1902.18298339844	17.6156444549561
1903.07580566406	17.5629196166992
1903.96801757813	17.610746383667
1904.85986328125	17.5862998962402
1905.7509765625	17.6245956420898
1906.64172363281	17.6502685546875
1907.53186035156	17.6506805419922
1908.42150878906	17.663745880127
1909.31066894531	17.7125911712646
1910.19921875	17.6087341308594
1911.08728027344	17.693187713623
1911.97473144531	17.778787612915
1912.86181640625	17.7412586212158
1913.74816894531	17.7504730224609
1914.63415527344	17.7107334136963
1915.51953125	17.7376575469971
1916.40441894531	17.7637271881104
1917.28869628906	17.7370986938477
1918.17260742188	17.6881313323975
1919.05578613281	17.6608066558838
1919.93859863281	17.5817966461182
1920.82080078125	17.5673542022705
1921.70239257813	17.5355930328369
1922.58349609375	17.5776863098145
1923.46411132813	17.4536075592041
1924.34423828125	17.4152145385742
1925.22375488281	17.3526630401611
1926.10278320313	17.3135623931885
1926.98120117188	17.2513866424561
1927.85913085938	17.3064498901367
1928.73645019531	17.1774501800537
1929.61328125	17.0943012237549
1930.48962402344	17.044734954834
1931.36535644531	17.087064743042
1932.24060058594	17.0286712646484
1933.11535644531	17.0270214080811
1933.98950195313	16.9886093139648
1934.86303710938	17.0243816375732
1935.73608398438	16.9419002532959
1936.60864257813	16.9856224060059
1937.48059082031	17.0240859985352
1938.35205078125	17.0131912231445
1939.22302246094	16.9936866760254
1940.09338378906	17.0271301269531
1940.96313476563	16.982027053833
1941.83239746094	17.1179370880127
1942.701171875	17.0536251068115
1943.5693359375	17.1377372741699
1944.43701171875	17.1520729064941
1945.30407714844	17.1575832366943
1946.17065429688	17.2183799743652
1947.03662109375	17.2816638946533
1947.90209960938	17.2325649261475
1948.76696777344	17.2511825561523
1949.63134765625	17.2815532684326
1950.4951171875	17.257230758667
1951.3583984375	17.2630290985107
1952.22106933594	17.2473373413086
1953.08325195313	17.2425003051758
1953.94482421875	17.2287883758545
1954.80590820313	17.140962600708
1955.66650390625	17.1640663146973
1956.5263671875	17.1685409545898
1957.38586425781	17.1574687957764
1958.24462890625	17.1112804412842
1959.10302734375	17.1375312805176
1959.96069335938	17.0368404388428
1960.81799316406	16.9763431549072
1961.67456054688	16.9422874450684
1962.53063964844	16.8892917633057
1963.38623046875	16.8687725067139
1964.2412109375	16.8910045623779
1965.09558105469	16.8236865997314
1965.94946289063	16.8327732086182
1966.80285644531	16.7716407775879
1967.65563964844	16.7189426422119
1968.5078125	16.7715148925781
1969.35949707031	16.7540531158447
1970.21057128906	16.7845821380615
1971.06103515625	16.742769241333
1971.91101074219	16.7467384338379
1972.76049804688	16.7933940887451
1973.60925292969	16.7877712249756
1974.45764160156	16.8405227661133
1975.30529785156	16.851469039917
1976.15246582031	16.956880569458
1976.99914550781	16.9365386962891
1977.84521484375	16.9437370300293
1978.69067382813	17.0979042053223
1979.53552246094	17.0867938995361
1980.3798828125	17.1738700866699
1981.22375488281	17.1769161224365
1982.06701660156	17.1647052764893
1982.90966796875	17.2231788635254
1983.75170898438	17.1573333740234
1984.59326171875	17.177677154541
1985.43420410156	17.1868019104004
1986.27465820313	17.1512203216553
1987.11450195313	17.1430397033691
1987.95373535156	17.1681442260742
1988.79248046875	17.1838188171387
1989.63061523438	17.119836807251
1990.46813964844	17.0225009918213
1991.30517578125	17.0685501098633
1992.1416015625	17.0254211425781
1992.9775390625	16.9628849029541
1993.81274414063	16.8768672943115
1994.6474609375	16.8710689544678
1995.48168945313	16.8147373199463
1996.31518554688	16.8321723937988
1997.14819335938	16.8606758117676
1997.98071289063	16.7902870178223
1998.8125	16.7440280914307
1999.64379882813	16.7485866546631
2000.47448730469	16.7210483551025
2001.3046875	16.7730941772461
2002.13427734375	16.7145576477051
2002.96325683594	16.777286529541
2003.79162597656	16.8219470977783
2004.61950683594	16.8238410949707
2005.44677734375	16.893253326416
2006.2734375	16.9017524719238
2007.09948730469	16.9580955505371
2007.92504882813	17.0051803588867
2008.75	17.0489025115967
2009.57434082031	17.1155776977539
2010.39819335938	17.1101055145264
2011.22131347656	17.2265968322754
2012.0439453125	17.1582279205322
2012.86608886719	17.2298202514648
2013.6875	17.2141609191895
2014.50842285156	17.24489402771
2015.32873535156	17.2672252655029
2016.1484375	17.3332786560059
2016.96752929688	17.3604526519775
2017.7861328125	17.3029098510742
2018.60412597656	17.3109493255615
2019.42150878906	17.394681930542
2020.23828125	17.3484973907471
2021.05444335938	17.334903717041
2021.8701171875	17.2957439422607
2022.68518066406	17.2328186035156
2023.49963378906	17.3127994537354
2024.3134765625	17.2253932952881
2025.12683105469	17.2236251831055
2025.939453125	17.2465438842773
2026.75158691406	17.1617774963379
2027.56311035156	17.1842384338379
2028.3740234375	17.133487701416
2029.18432617188	17.126880645752
2029.994140625	17.0753917694092
2030.80322265625	17.0399017333984
2031.61181640625	16.9514427185059
2032.41979980469	17.0030059814453
2033.22717285156	16.9929122924805
2034.03393554688	16.960563659668
2034.84008789063	16.9052352905273
2035.64575195313	16.8900508880615
2036.45080566406	16.8495941162109
2037.25512695313	16.7870540618896
2038.05895996094	16.7759532928467
2038.86218261719	16.6940250396729
2039.66479492188	16.7348709106445
2040.466796875	16.7824192047119
2041.26831054688	16.7356281280518
2042.06909179688	16.8465423583984
2042.86938476563	16.7838497161865
2043.6689453125	16.7411632537842
2044.46801757813	16.7807388305664
2045.26647949219	16.7931365966797
2046.06433105469	16.7861671447754
2046.86145019531	16.7914295196533
2047.65808105469	16.8705711364746
2048.4541015625	16.8714828491211
2049.24951171875	16.8804759979248
2050.04443359375	16.9685249328613
2050.83862304688	16.9875106811523
2051.63232421875	16.9301872253418
2052.42529296875	17.0088729858398
2053.2177734375	16.9802169799805
2054.00952148438	16.932092666626
2054.80078125	17.0159664154053
2055.59130859375	17.0663051605225
2056.38134765625	17.0385627746582
2057.17065429688	17.1016979217529
2057.95947265625	17.0454216003418
2058.74755859375	17.0215892791748
2059.53515625	17.046028137207
2060.32202148438	17.0286884307861
2061.1083984375	16.9388465881348
2061.89428710938	16.8768329620361
2062.67919921875	16.822904586792
2063.4638671875	16.8770961761475
2064.24780273438	16.794282913208
2065.03100585938	16.8408279418945
2065.81372070313	16.6529293060303
2066.595703125	16.6938629150391
2067.37719726563	16.6898574829102
2068.15795898438	16.5385284423828
2068.93823242188	16.5507831573486
2069.7177734375	16.4772071838379
2070.49682617188	16.4248142242432
2071.27514648438	16.3735466003418
2072.05297851563	16.3150005340576
2072.830078125	16.336784362793
2073.60668945313	16.2499103546143
2074.38256835938	16.210428237915
2075.15795898438	16.106595993042
2075.9326171875	16.1105575561523
2076.70654296875	16.0644283294678
2077.47998046875	16.1332378387451
2078.25268554688	16.005334854126
2079.02490234375	15.9952030181885
2079.79663085938	16.0441455841064
2080.5673828125	15.9676570892334
2081.337890625	16.0325775146484
2082.107421875	16.0395774841309
2082.87670898438	16.0613784790039
2083.64501953125	16.052661895752
2084.41284179688	16.0714263916016
2085.18017578125	16.0956172943115
2085.94677734375	16.0904331207275
2086.71264648438	16.2019157409668
2087.47802734375	16.1285285949707
2088.24267578125	16.1854972839355
2089.0068359375	16.1396045684814
2089.77026367188	16.1789569854736
2090.53295898438	16.1339683532715
2091.29516601563	16.103796005249
2092.056640625	16.1290321350098
2092.81762695313	16.1295127868652
2093.57788085938	16.0084381103516
2094.33764648438	16.0690822601318
2095.0966796875	15.9752969741821
2095.85498046875	15.9270467758179
2096.61279296875	15.9404516220093
2097.36987304688	15.8559722900391
2098.12646484375	15.7108602523804
2098.88232421875	15.7239665985107
2099.63745117188	15.6274671554565
2100.39208984375	15.5801563262939
2101.14624023438	15.5484504699707
2101.8994140625	15.453197479248
2102.65209960938	15.3540782928467
2103.404296875	15.2674522399902
2104.15551757813	15.2279806137085
2104.90649414063	15.1887235641479
2105.65649414063	15.0914878845215
2106.40600585938	15.0782766342163
2107.15502929688	14.9661951065063
2107.90307617188	14.9300975799561
2108.65063476563	14.8592548370361
2109.39770507813	14.8452243804932
2110.14404296875	14.8785457611084
2110.8896484375	14.8423690795898
2111.63452148438	14.8340320587158
2112.37890625	14.9107646942139
2113.12280273438	14.8087577819824
2113.86572265625	14.9394311904907
2114.60815429688	14.9270677566528
2115.35009765625	14.9387950897217
2116.09106445313	14.9374017715454
2116.83154296875	14.9536790847778
2117.57153320313	14.9496593475342
2118.31079101563	14.9207811355591
2119.04931640625	14.9559631347656
2119.787109375	14.9261074066162
2120.5244140625	14.8959846496582
2121.26098632813	14.8749351501465
2121.9970703125	14.8193874359131
2122.732421875	14.7784099578857
2123.46704101563	14.7989978790283
2124.20092773438	14.7239303588867
2124.93432617188	14.6888666152954
2125.6669921875	14.6168174743652
2126.39916992188	14.5932006835938
2127.13037109375	14.515775680542
2127.86108398438	14.5098857879639
2128.59130859375	14.5188884735107
2129.32080078125	14.2672719955444
2130.04956054688	14.3483428955078
2130.77758789063	14.2576789855957
2131.50512695313	14.084135055542
2132.23193359375	14.1134567260742
2132.9580078125	14.0575246810913
2133.68334960938	13.9494943618774
2134.408203125	13.9332323074341
2135.13232421875	13.8274765014648
2135.85595703125	13.7744770050049
2136.57885742188	13.7733373641968
2137.30102539063	13.7040939331055
2138.0224609375	13.5707883834839
2138.74340820313	13.5862369537354
2139.46337890625	13.5630149841309
2140.18310546875	13.5168056488037
2140.90185546875	13.4083728790283
2141.6201171875	13.4242658615112
2142.33764648438	13.4174089431763
2143.05444335938	13.3516855239868
2143.77075195313	13.3191080093384
2144.48608398438	13.3010520935059
2145.201171875	13.3074674606323
2145.91528320313	13.2401447296143
2146.62890625	13.3144969940186
2147.34155273438	13.3233556747437
2148.05395507813	13.2479381561279
2148.76538085938	13.2910356521606
2149.47631835938	13.2532234191895
2150.18627929688	13.2129526138306
2150.89599609375	13.2473287582397
2151.60473632813	13.2695627212524
2152.31298828125	13.2326498031616
2153.02026367188	13.198634147644
2153.72729492188	13.2101535797119
2154.43334960938	13.0859117507935
2155.138671875	13.1193408966064
2155.84350585938	13.1564521789551
2156.54760742188	13.084753036499
2157.25122070313	13.086968421936
2157.95385742188	13.0271549224854
2158.65600585938	13.0303220748901
2159.357421875	12.9694566726685
2160.05810546875	12.8955850601196
2160.75805664063	12.9857864379883
2161.45751953125	12.8200931549072
2162.15600585938	12.8640661239624
2162.85400390625	12.824070930481
2163.55151367188	12.7487668991089
2164.248046875	12.6721715927124
2164.94409179688	12.6882009506226
2165.63916015625	12.6618070602417
2166.33374023438	12.5421457290649
2167.02783203125	12.497504234314
2167.72094726563	12.4439859390259
2168.41357421875	12.3398208618164
2169.10522460938	12.331413269043
2169.79638671875	12.3308744430542
2170.48706054688	12.1827535629272
2171.1767578125	12.0824956893921
2171.86572265625	12.007266998291
2172.55419921875	11.9578313827515
2173.24194335938	11.8955459594727
2173.92895507813	11.8036394119263
2174.615234375	11.7370500564575
2175.30078125	11.7101192474365
2175.98583984375	11.6594753265381
2176.67016601563	11.6258249282837
2177.35375976563	11.6437540054321
2178.03662109375	11.5670852661133
2178.71875	11.5504055023193
2179.40014648438	11.5052824020386
2180.08081054688	11.5382747650146
2180.76098632813	11.557933807373
2181.4404296875	11.4889907836914
2182.119140625	11.488338470459
2182.79711914063	11.5050249099731
2183.47436523438	11.512056350708
2184.15087890625	11.5017375946045
2184.82690429688	11.5075311660767
2185.501953125	11.5088605880737
2186.17651367188	11.5571002960205
2186.85034179688	11.5090370178223
2187.5234375	11.4611797332764
2188.19580078125	11.4818754196167
2188.86743164063	11.4978561401367
2189.53833007813	11.4576444625854
2190.20874023438	11.4029712677002
2190.87817382813	11.3758792877197
2191.54711914063	11.3378086090088
2192.21533203125	11.2927284240723
2192.8828125	11.2137241363525
2193.54956054688	11.1977291107178
2194.21557617188	11.13707447052
2194.880859375	11.0703830718994
2195.54541015625	11.0251045227051
2196.20947265625	10.9715461730957
2196.87255859375	10.9316825866699
2197.53515625	10.8260669708252
2198.19677734375	10.7676134109497
2198.85791015625	10.6408386230469
2199.51831054688	10.651309967041
2200.17797851563	10.5248880386353
2200.8369140625	10.4724740982056
2201.4951171875	10.3932151794434
2202.15258789063	10.3316841125488
2202.80932617188	10.2505474090576
2203.46533203125	10.2430801391602
2204.12060546875	10.1625928878784
2204.775390625	10.1252145767212
2205.42919921875	10.1144132614136
2206.08251953125	10.0772314071655
2206.73486328125	10.0344877243042
2207.38671875	10.1033229827881
2208.03759765625	10.0180549621582
2208.68798828125	10.0094509124756
2209.33764648438	10.0406007766724
2209.98657226563	9.99120616912842
2210.63452148438	10.0445337295532
2211.28198242188	10.06640625
2211.9287109375	10.0119152069092
2212.57470703125	10.0685892105103
2213.21997070313	10.0339832305908
2213.86450195313	10.010196685791
2214.50830078125	10.0179510116577
2215.1513671875	10.0052556991577
2215.79370117188	9.9839506149292
2216.43530273438	9.89160060882568
2217.076171875	9.91878700256348
2217.71630859375	9.82532024383545
2218.35571289063	9.82339572906494
2218.99462890625	9.81817150115967
2219.63256835938	9.70327568054199
2220.26977539063	9.65289497375488
2220.90625	9.64430046081543
2221.5419921875	9.54846572875977
2222.17700195313	9.4878101348877
2222.81127929688	9.40731430053711
2223.44482421875	9.36483478546143
2224.07763671875	9.33907794952393
2224.70971679688	9.28967380523682
2225.34106445313	9.18964576721191
2225.9716796875	9.13632583618164
2226.6015625	9.05014514923096
2227.23071289063	9.04278087615967
2227.85913085938	8.90786647796631
2228.48681640625	8.89381694793701
2229.11376953125	8.84026527404785
2229.73999023438	8.83331203460693
2230.36547851563	8.81156063079834
2230.990234375	8.71300983428955
2231.61401367188	8.67664623260498
2232.2373046875	8.61165904998779
2232.85986328125	8.60663509368896
2233.4814453125	8.53568553924561
2234.1025390625	8.5239782333374
2234.72265625	8.47390556335449
2235.34228515625	8.46190547943115
2235.9609375	8.46499061584473
2236.57885742188	8.38334274291992
2237.1962890625	8.41815280914307
2237.81274414063	8.3548641204834
2238.42846679688	8.35431671142578
2239.04345703125	8.3481273651123
2239.65771484375	8.37194061279297
2240.27124023438	8.33521175384521
2240.88403320313	8.41550636291504
2241.49584960938	8.3654088973999
2242.10717773438	8.31912422180176
2242.71752929688	8.39847755432129
2243.32739257813	8.32336807250977
2243.93627929688	8.30015468597412
2244.54443359375	8.29544353485107
2245.15209960938	8.28120708465576
2245.7587890625	8.20541191101074
2246.36474609375	8.21173191070557
2246.9697265625	8.21315670013428
2247.57421875	8.19395732879639
2248.17797851563	8.17216300964355
2248.78076171875	8.12867259979248
2249.38305664063	8.12025260925293
2249.984375	8.10898017883301
2250.5849609375	8.05430221557617
2251.18481445313	8.02541923522949
2251.78393554688	7.97454023361206
2252.38232421875	7.96163320541382
2252.97973632813	7.87886142730713
2253.57666015625	7.81154775619507
2254.17260742188	7.80192232131958
2254.76782226563	7.80264949798584
2255.3623046875	7.70827388763428
2255.9560546875	7.69496202468872
2256.54907226563	7.62510061264038
2257.14135742188	7.61589241027832
2257.73266601563	7.54724025726318
2258.32348632813	7.48658037185669
2258.91333007813	7.44353437423706
2259.50244140625	7.38875961303711
2260.09057617188	7.31054449081421
2260.67822265625	7.30767774581909
2261.26513671875	7.28165674209595
2261.85107421875	7.26602363586426
2262.43627929688	7.18320083618164
2263.02075195313	7.17871332168579
2263.6044921875	7.13356971740723
2264.18725585938	7.07926893234253
2264.76953125	7.06220865249634
2265.35083007813	7.02504777908325
2265.93139648438	7.00273180007935
2266.51123046875	7.03783321380615
2267.09033203125	6.99538993835449
2267.66845703125	6.9816517829895
2268.24584960938	6.96607208251953
2268.82250976563	6.93034029006958
2269.3984375	6.98064136505127
2269.9736328125	6.98884868621826
2270.5478515625	6.98056602478027
2271.12133789063	7.01601219177246
2271.69409179688	7.04571628570557
2272.26611328125	7.02565002441406
2272.83740234375	6.98956966400146
2273.40771484375	7.00696468353271
2273.97729492188	6.97661685943604
2274.54614257813	6.930495262146
2275.11401367188	6.94341897964478
2275.68139648438	6.87018728256226
2276.24780273438	6.84998035430908
2276.8134765625	6.82607698440552
2277.37817382813	6.80030822753906
2277.9423828125	6.7653112411499
2278.50561523438	6.77765893936157
2279.06811523438	6.81608104705811
2279.62963867188	6.75812578201294
2280.19067382813	6.7559871673584
2280.75073242188	6.73670959472656
2281.31005859375	6.74431419372559
2281.86840820313	6.75139427185059
2282.42602539063	6.73499011993408
2282.98291015625	6.70061635971069
2283.5390625	6.69870185852051
2284.09448242188	6.6579418182373
2284.64892578125	6.62270021438599
2285.20263671875	6.63793087005615
2285.75537109375	6.55768251419067
2286.3076171875	6.52341175079346
2286.85888671875	6.55264902114868
2287.40942382813	6.50324869155884
2287.958984375	6.44003629684448
2288.5078125	6.40115451812744
2289.05590820313	6.31902694702148
2289.60302734375	6.32621431350708
2290.14965820313	6.28113460540771
2290.6953125	6.22248125076294
2291.23999023438	6.24795246124268
2291.78393554688	6.14408159255981
2292.3271484375	6.17325830459595
2292.86962890625	6.15381097793579
2293.4111328125	6.07716798782349
2293.95190429688	6.04169940948486
2294.49194335938	6.03601121902466
2295.03100585938	5.98132848739624
2295.5693359375	5.97454023361206
2296.10693359375	5.91845655441284
2296.6435546875	5.93375730514526
2297.17944335938	5.93094110488892
2297.71459960938	5.90491056442261
2298.24877929688	5.93756341934204
2298.7822265625	5.89682722091675
2299.31469726563	5.87315130233765
2299.8466796875	5.92345666885376
2300.37744140625	5.87010288238525
2300.90771484375	5.85172891616821
2301.43701171875	5.87934064865112
2301.96557617188	5.83098697662354
2302.4931640625	5.88430213928223
2303.02001953125	5.91328763961792
2303.54614257813	5.90560102462769
2304.0712890625	5.89307975769043
2304.595703125	5.85374116897583
2305.119140625	5.86290788650513
2305.64184570313	5.8449854850769
2306.16381835938	5.85897922515869
2306.68481445313	5.85392141342163
2307.205078125	5.84644365310669
2307.72436523438	5.83465766906738
2308.24291992188	5.83414745330811
2308.7607421875	5.85433435440063
2309.27758789063	5.83177375793457
2309.79370117188	5.84389877319336
2310.30883789063	5.8353066444397
2310.8232421875	5.7973575592041
2311.3369140625	5.78361988067627
2311.849609375	5.76043891906738
2312.361328125	5.79923295974731
2312.87255859375	5.75068664550781
2313.38256835938	5.72557067871094
2313.89208984375	5.74550104141235
2314.40063476563	5.69660425186157
2314.908203125	5.65117645263672
2315.4150390625	5.62138700485229
2315.92114257813	5.57400274276733
2316.42626953125	5.57200241088867
2316.9306640625	5.55511999130249
2317.43408203125	5.51387643814087
2317.93676757813	5.49452066421509
2318.4384765625	5.45971632003784
2318.939453125	5.38452816009521
2319.439453125	5.36699390411377
2319.93872070313	5.31556224822998
2320.43701171875	5.33187675476074
2320.9345703125	5.31348323822021
2321.43139648438	5.27987813949585
2321.92724609375	5.26226234436035
2322.42211914063	5.21313047409058
2322.91625976563	5.22345304489136
2323.40966796875	5.15850210189819
2323.90209960938	5.18892240524292
2324.3935546875	5.11901664733887
2324.88427734375	5.11570596694946
2325.37426757813	5.10640239715576
2325.86303710938	5.12023210525513
2326.35131835938	5.10983180999756
2326.83862304688	5.09941864013672
2327.32495117188	5.11107110977173
2327.810546875	5.13227319717407
2328.29541015625	5.13057947158813
2328.77905273438	5.15288782119751
2329.26220703125	5.12663316726685
2329.74438476563	5.13803195953369
2330.2255859375	5.130042552948
2330.7060546875	5.14390707015991
2331.185546875	5.15121555328369
2331.6640625	5.13036632537842
2332.14184570313	5.11743259429932
2332.61889648438	5.15838861465454
2333.09497070313	5.15858697891235
2333.57006835938	5.12975931167603
2334.04443359375	5.10063695907593
2334.51782226563	5.13889265060425
2334.99047851563	5.08425664901733
2335.46215820313	5.07482004165649
2335.93310546875	5.03026533126831
2336.40307617188	5.05344867706299
2336.8720703125	4.9844183921814
2337.34033203125	4.96998023986816
2337.8076171875	4.99371004104614
2338.27416992188	4.93886947631836
2338.73974609375	4.91999340057373
2339.20458984375	4.90825128555298
2339.66845703125	4.83103275299072
2340.13134765625	4.84483575820923
2340.59350585938	4.79285860061646
2341.0546875	4.77994441986084
2341.51489257813	4.73919868469238
2341.97436523438	4.72294330596924
2342.43286132813	4.69923210144043
2342.890625	4.62862730026245
2343.34741210938	4.64927101135254
2343.80322265625	4.60674142837524
2344.25830078125	4.64008569717407
2344.71240234375	4.61711931228638
2345.16577148438	4.61789321899414
2345.61791992188	4.61921548843384
2346.06958007813	4.67167139053345
2346.52001953125	4.72056913375854
2346.9697265625	4.79245471954346
2347.41845703125	4.83201456069946
2347.86645507813	4.9543604850769
2348.3134765625	5.00008773803711
2348.75952148438	5.10567331314087
2349.20483398438	5.2420859336853
2349.64916992188	5.32231998443604
2350.09252929688	5.39789342880249
2350.53515625	5.45742893218994
2350.97680664063	5.54530334472656
2351.41748046875	5.61352729797363
2351.857421875	5.6470890045166
2352.29638671875	5.67956066131592
2352.734375	5.68982124328613
2353.17138671875	5.68368864059448
2353.60766601563	5.64863252639771
2354.04296875	5.5609884262085
2354.4775390625	5.51723909378052
2354.91088867188	5.44228601455688
2355.34350585938	5.33609676361084
2355.775390625	5.27773523330688
2356.2060546875	5.15358591079712
2356.63598632813	5.02154397964478
2357.06494140625	4.90474557876587
2357.4931640625	4.80543565750122
2357.92041015625	4.67508983612061
2358.3466796875	4.58316612243652
2358.77197265625	4.54142189025879
2359.1962890625	4.46418714523315
2359.61987304688	4.37181234359741
2360.04248046875	4.26903581619263
2360.46411132813	4.24473142623901
2360.88500976563	4.20810747146606
2361.30493164063	4.1443247795105
2361.72387695313	4.1151909828186
