# Supplementary material for: Optics miniaturization strategy for demanding Raman spectroscopy applications
Source: Nat Commun. 2024 Apr 8;15:3049. doi: 10.1038/s41467-024-47044-7 (PMC11001912; doi:10.1038/s41467-024-47044-7)
Supplement: Supplementary file 6 — Source Data [file 41467_2024_47044_MOESM6_ESM.zip › Source Data/NCOMMS-23-34016B s3/S3 pHCA, Glucose, Salts/calibraiton/Glucose standards 23.08.17/Glucose_2_5per_3.csv]

347.42919921875	82.6229629516602
348.892913818359	82.9405136108398
350.356079101563	83.4779357910156
351.818634033203	83.6958923339844
353.280670166016	84.0488586425781
354.742095947266	84.3312225341797
356.202972412109	84.4455184936523
357.663299560547	84.4580230712891
359.123046875	84.5305099487305
360.582244873047	84.5158996582031
362.040863037109	84.4104919433594
363.498931884766	84.3469085693359
364.956451416016	84.3120498657227
366.413391113281	84.4775238037109
367.869750976563	84.5453796386719
369.325592041016	84.6177215576172
370.780853271484	84.3799667358398
372.235565185547	84.6172180175781
373.689727783203	84.6208953857422
375.143310546875	84.7381439208984
376.596343994141	85.0609893798828
378.048828125	85.2560195922852
379.500762939453	85.365608215332
380.9521484375	85.5052185058594
382.402954101563	85.6424713134766
383.853240966797	85.9489364624023
385.302947998047	86.223388671875
386.752136230469	86.6709213256836
388.200744628906	86.7686920166016
389.648803710938	87.155876159668
391.096343994141	87.4100952148438
392.543304443359	87.9347229003906
393.989715576172	88.5475463867188
395.435607910156	89.3127593994141
396.880920410156	90.1094284057617
398.325714111328	90.5773315429688
399.769927978516	91.3351669311523
401.213623046875	92.2480773925781
402.656768798828	92.8506164550781
404.099395751953	93.3796463012695
405.541442871094	93.9524154663086
406.982971191406	94.1962966918945
408.423950195313	94.2698364257813
409.864379882813	94.6475830078125
411.304290771484	94.7866821289063
412.743621826172	95.0761947631836
414.182434082031	95.7006759643555
415.620727539063	96.5261917114258
417.058471679688	97.1749649047852
418.495666503906	98.4450302124023
419.932342529297	99.3338928222656
421.368469238281	100.014144897461
422.804077148438	100.375190734863
424.239135742188	100.494117736816
425.673645019531	100.193733215332
427.107635498047	99.5763778686523
428.541107177734	98.7300415039063
429.974029541016	97.9032821655273
431.406433105469	97.1000671386719
432.838287353516	96.4287490844727
434.269622802734	95.6944427490234
435.700408935547	95.4772338867188
437.130706787109	95.3960571289063
438.560455322266	95.5043106079102
439.989654541016	95.7816925048828
441.418334960938	96.3027801513672
442.846496582031	96.7472839355469
444.274139404297	97.2588882446289
445.701263427734	97.411247253418
447.127838134766	97.4579925537109
448.553894042969	97.2809753417969
449.979431152344	97.1278762817383
451.404449462891	96.2292327880859
452.828918457031	95.5706253051758
454.252899169922	94.8795776367188
455.676330566406	94.4067153930664
457.099273681641	93.6752090454102
458.521667480469	92.8540344238281
459.943542480469	92.5611572265625
461.364929199219	91.7030563354492
462.785766601563	91.1705093383789
464.206085205078	90.3980484008789
465.625885009766	89.6767425537109
467.045196533203	89.3089828491211
468.463958740234	88.63330078125
469.882202148438	88.4182891845703
471.299957275391	88.0349197387695
472.717193603516	87.9229507446289
474.133911132813	87.8749618530273
475.550109863281	87.793083190918
476.965789794922	87.8007507324219
478.380950927734	88.1507339477539
479.795623779297	88.2678604125977
481.209777832031	88.4384231567383
482.623413085938	88.9316101074219
484.036529541016	89.3480606079102
485.449157714844	89.7448959350586
486.861267089844	90.3745880126953
488.272857666016	91.0481414794922
489.683959960938	91.9426498413086
491.094543457031	92.5726318359375
492.504608154297	93.4119186401367
493.914184570313	94.054069519043
495.3232421875	94.6055603027344
496.731811523438	94.8889923095703
498.139862060547	95.1681289672852
499.547393798828	95.0357437133789
500.954467773438	94.9030227661133
502.360992431641	94.8082580566406
503.767028808594	94.6769790649414
505.172576904297	94.8913116455078
506.577606201172	95.1203460693359
507.982147216797	95.4564819335938
509.386169433594	95.8088150024414
510.789703369141	96.5112075805664
512.192749023438	97.0169143676758
513.595275878906	97.5067138671875
514.997314453125	97.934211730957
516.398803710938	98.5075531005859
517.799865722656	98.562370300293
519.200378417969	98.6724472045898
520.600463867188	98.1538162231445
522	97.2773284912109
523.399047851563	96.3559875488281
524.797607421875	94.7490997314453
526.195678710938	93.2133941650391
527.59326171875	91.8587265014648
528.990295410156	90.5290298461914
530.386901855469	88.9865798950195
531.782958984375	88.5283508300781
533.178588867188	87.8084564208984
534.573669433594	87.2668380737305
535.968322753906	87.0276412963867
537.362426757813	87.1614074707031
538.756042480469	87.2648620605469
540.149230957031	86.9995346069336
541.541870117188	86.8201370239258
542.934020996094	86.6583480834961
544.32568359375	86.1253814697266
545.716918945313	85.370475769043
547.107604980469	84.6645202636719
548.497802734375	84.0258102416992
549.887573242188	83.344612121582
551.276794433594	82.8756790161133
552.66552734375	82.5566635131836
554.053833007813	82.3144760131836
555.441650390625	82.1201629638672
556.828918457031	81.9077911376953
558.215759277344	81.9429779052734
559.602111816406	81.9546737670898
560.987976074219	81.9089431762695
562.373352050781	81.9189453125
563.758239746094	81.7820892333984
565.142639160156	81.7711486816406
566.526611328125	81.6466979980469
567.910034179688	81.5783538818359
569.293029785156	81.1682586669922
570.675537109375	81.0884399414063
572.057556152344	80.6940841674805
573.439086914063	80.4155960083008
574.820129394531	80.1475448608398
576.200744628906	79.9197845458984
577.580871582031	79.4866333007813
578.96044921875	79.5751876831055
580.339660644531	79.399787902832
581.718322753906	79.4970321655273
583.096557617188	79.3370971679688
584.474243164063	79.6284332275391
585.851501464844	79.5520782470703
587.228332519531	79.5592880249023
588.604614257813	79.5682525634766
589.98046875	79.4788818359375
591.355834960938	79.3426055908203
592.730712890625	79.1084136962891
594.105163574219	78.8086547851563
595.479125976563	78.7011642456055
596.852600097656	78.151252746582
598.225646972656	78.0199966430664
599.598205566406	77.7649230957031
600.970275878906	77.3791046142578
602.341857910156	77.1995391845703
603.713012695313	77.0025024414063
605.083679199219	76.6611022949219
606.453918457031	76.3268966674805
607.823608398438	76.1457748413086
609.192932128906	75.9937515258789
610.561706542969	75.4628448486328
611.930053710938	75.3420486450195
613.297912597656	75.1124954223633
614.665344238281	74.968147277832
616.032287597656	74.7290802001953
617.398803710938	74.6149826049805
618.764831542969	74.4125061035156
620.13037109375	74.2139434814453
621.495483398438	74.0937957763672
622.860107421875	73.9145126342773
624.224304199219	73.9208526611328
625.588012695313	73.6440658569336
626.951232910156	73.7023010253906
628.314025878906	73.4553680419922
629.676391601563	73.5363159179688
631.038269042969	73.3812484741211
632.399658203125	73.3132095336914
633.760620117188	73.2622985839844
635.12109375	73.1873931884766
636.481140136719	73.0364990234375
637.840759277344	72.9685668945313
639.199890136719	72.9509582519531
640.558532714844	72.8314666748047
641.916748046875	72.6874008178711
643.274536132813	72.6602783203125
644.6318359375	72.5222320556641
645.988647460938	72.3201370239258
647.345031738281	72.1384201049805
648.700988769531	72.1123504638672
650.056457519531	71.9637069702148
651.411499023438	71.6032867431641
652.76611328125	71.6791839599609
654.120239257813	71.1970367431641
655.473876953125	71.2227325439453
656.827087402344	70.8724822998047
658.179870605469	70.7735595703125
659.5322265625	70.7578887939453
660.884094238281	70.6116561889648
662.235473632813	70.419807434082
663.586486816406	70.2665405273438
664.93701171875	70.1572113037109
666.287048339844	70.146858215332
667.636657714844	69.9651184082031
668.98583984375	69.8294219970703
670.334594726563	69.9186325073242
671.682861328125	69.8220901489258
673.030700683594	69.7127380371094
674.378051757813	69.7665252685547
675.725036621094	69.5972518920898
677.071533203125	69.5353164672852
678.417541503906	69.5349197387695
679.76318359375	69.6353454589844
681.108337402344	69.4724960327148
682.453002929688	69.6330795288086
683.797302246094	69.5904159545898
685.14111328125	69.4008178710938
686.484497070313	69.478874206543
687.827453613281	69.6268768310547
689.169921875	69.4563217163086
690.512023925781	69.4620361328125
691.853637695313	69.6743850708008
693.194763183594	69.6128768920898
694.535522460938	69.5933532714844
695.875793457031	69.7243423461914
697.215637207031	69.7548065185547
698.555053710938	69.6905059814453
699.89404296875	69.8822021484375
701.232543945313	70.0138168334961
702.570617675781	69.9022674560547
703.908325195313	69.8767242431641
705.245483398438	70.1092147827148
706.582275390625	70.0413818359375
707.918640136719	70.1904296875
709.254516601563	70.2830200195313
710.589965820313	70.1616668701172
711.924987792969	70.2491073608398
713.259582519531	70.1823348999023
714.59375	70.1052551269531
715.927490234375	69.9916534423828
717.2607421875	70.1183853149414
718.593627929688	69.9357681274414
719.926025390625	69.9356842041016
721.257995605469	69.7621078491211
722.589538574219	69.8028182983398
723.920654296875	69.6103744506836
725.251342773438	69.7081146240234
726.581604003906	69.4925765991211
727.911437988281	69.5134811401367
729.240783691406	69.4158172607422
730.569763183594	69.4097671508789
731.898254394531	69.2329940795898
733.226379394531	69.27978515625
734.554016113281	69.2680816650391
735.881225585938	69.1676635742188
737.208068847656	69.0732192993164
738.534423828125	69.0883331298828
739.8603515625	68.9491882324219
741.185852050781	68.8244094848633
742.510925292969	68.9387969970703
743.835571289063	68.7190780639648
745.159790039063	68.6872711181641
746.483581542969	68.7718811035156
747.806945800781	68.5641021728516
749.1298828125	68.5004425048828
750.452453613281	68.3991775512695
751.774536132813	68.2885513305664
753.09619140625	68.2089157104492
754.417419433594	68.1818618774414
755.738220214844	68.2228393554688
757.05859375	68.0250015258789
758.378540039063	68.0851211547852
759.698059082031	68.0430526733398
761.017211914063	67.8670806884766
762.335876464844	68.0168380737305
763.654113769531	67.8466567993164
764.971984863281	67.9618530273438
766.289367675781	68.1217727661133
767.606384277344	68.0013122558594
768.922973632813	68.052001953125
770.239074707031	67.9934692382813
771.554809570313	67.8677368164063
772.8701171875	67.8711166381836
774.184997558594	67.6807022094727
775.499450683594	67.5231552124023
776.8134765625	67.5204925537109
778.127136230469	67.3238677978516
779.440307617188	67.0041351318359
780.753112792969	66.9087448120117
782.0654296875	66.6154174804688
783.377380371094	66.5605850219727
784.688903808594	66.3759536743164
786	66.2280044555664
787.310668945313	66.0844650268555
788.620971679688	65.9258880615234
789.930786132813	65.9362411499023
791.240234375	65.6341781616211
792.549255371094	65.4938201904297
793.857788085938	65.4284820556641
795.166015625	65.2465591430664
796.473754882813	65.27783203125
797.781066894531	65.0278472900391
799.088012695313	65.0358734130859
800.39453125	64.9727554321289
801.700622558594	64.9239501953125
803.006286621094	64.7626113891602
804.311584472656	64.6276245117188
805.616394042969	64.5476150512695
806.920837402344	64.5021591186523
808.224853515625	64.4456405639648
809.528503417969	64.3254470825195
810.831665039063	64.3126678466797
812.134460449219	64.3243179321289
813.436828613281	64.1574554443359
814.73876953125	64.211296081543
816.040344238281	63.9483489990234
817.341430664063	63.8374481201172
818.642150878906	63.8942184448242
819.942504882813	63.8386650085449
821.242370605469	63.7169456481934
822.541870117188	63.7331466674805
823.840942382813	63.6625862121582
825.139587402344	63.666805267334
826.437866210938	63.6668319702148
827.735656738281	63.5835647583008
829.033081054688	63.7424774169922
830.330139160156	63.8379058837891
831.626770019531	63.7888107299805
832.922973632813	63.9099998474121
834.21875	64.235969543457
835.514099121094	64.3718566894531
836.80908203125	64.6751327514648
838.103637695313	64.9258041381836
839.397827148438	65.3305130004883
840.691589355469	65.7531356811523
841.984924316406	65.8107070922852
843.27783203125	66.014289855957
844.570373535156	66.1631927490234
845.862487792969	66.3113479614258
847.154235839844	66.184455871582
848.445556640625	66.0383453369141
849.736450195313	65.6913604736328
851.026916503906	65.4494323730469
852.317016601563	65.2020034790039
853.606689453125	64.9260177612305
854.89599609375	64.7895736694336
856.184875488281	64.5673904418945
857.473327636719	64.4921569824219
858.761413574219	64.361701965332
860.049072265625	64.278694152832
861.336303710938	63.9298896789551
862.623168945313	63.7552947998047
863.909606933594	63.4475250244141
865.195678710938	63.2760124206543
866.481323242188	62.7331771850586
867.766540527344	62.3325119018555
869.051391601563	61.9802780151367
870.335815429688	61.730770111084
871.619873046875	61.1650161743164
872.903503417969	60.7063789367676
874.186706542969	60.4678230285645
875.469543457031	59.8320693969727
876.752014160156	59.6451950073242
878.033996582031	59.3360443115234
879.315612792969	59.2050399780273
880.596862792969	59.0437774658203
881.877685546875	58.9631042480469
883.158081054688	58.8708419799805
884.438110351563	58.879940032959
885.7177734375	58.9694328308105
886.996948242188	59.2379989624023
888.275817871094	59.4823913574219
889.55419921875	59.833251953125
890.832275390625	60.1818466186523
892.10986328125	60.7024459838867
893.387084960938	61.177318572998
894.663940429688	61.4036483764648
895.940368652344	61.6505546569824
897.216369628906	61.8113746643066
898.492004394531	61.703296661377
899.767272949219	61.5858879089355
901.042114257813	61.3487129211426
902.316528320313	60.9371032714844
903.590576171875	60.6418914794922
904.8642578125	60.3027000427246
906.137512207031	59.9820251464844
907.410339355469	59.700023651123
908.682800292969	59.5389671325684
909.954833984375	59.5476264953613
911.226501464844	59.505069732666
912.497802734375	59.5640296936035
913.768676757813	59.4137306213379
915.039123535156	59.6022186279297
916.309204101563	59.3017044067383
917.578918457031	59.198299407959
918.848205566406	58.7822380065918
920.117126464844	58.18701171875
921.385620117188	57.7363395690918
922.653747558594	57.1445960998535
923.921447753906	56.2638244628906
925.188781738281	55.4630508422852
926.455688476563	54.5650177001953
927.722229003906	53.9370079040527
928.988342285156	53.1631736755371
930.254089355469	52.5403518676758
931.519470214844	51.958309173584
932.784423828125	51.6129684448242
934.049011230469	50.9485130310059
935.313171386719	50.491455078125
936.576965332031	50.2352714538574
937.84033203125	49.9143829345703
939.103332519531	49.6184425354004
940.365966796875	49.3950691223145
941.628173828125	49.2571983337402
942.890014648438	49.0475730895996
944.151428222656	48.9320106506348
945.412475585938	48.7229843139648
946.673095703125	48.6259155273438
947.933349609375	48.5252571105957
949.193237304688	48.3672981262207
950.452697753906	48.3274078369141
951.711791992188	48.2288856506348
952.970520019531	48.0804862976074
954.228820800781	47.9239158630371
955.486755371094	47.9189186096191
956.744262695313	47.8446388244629
958.001403808594	47.8815536499023
959.258117675781	47.8069114685059
960.514526367188	47.6740226745605
961.770446777344	47.6481590270996
963.026062011719	47.656192779541
964.28125	47.4692726135254
965.536010742188	47.519229888916
966.790466308594	47.4764671325684
968.044494628906	47.4885520935059
969.298095703125	47.4502067565918
970.551391601563	47.4727897644043
971.80419921875	47.3695373535156
973.056701660156	47.3161926269531
974.308776855469	47.3157844543457
975.560485839844	47.2514152526855
976.811767578125	47.4442901611328
978.062683105469	47.3123626708984
979.313232421875	47.4315910339355
980.563415527344	47.3878402709961
981.813171386719	47.3899879455566
983.0625	47.4469909667969
984.3115234375	47.5685615539551
985.560119628906	47.6676788330078
986.808349609375	47.6788330078125
988.05615234375	47.7867431640625
989.303588867188	47.9643516540527
990.550659179688	47.9477577209473
991.797302246094	48.0178108215332
993.043579101563	48.239086151123
994.289489746094	48.1320915222168
995.535034179688	48.2974052429199
996.780151367188	48.2136650085449
998.02490234375	48.3485374450684
999.269226074219	48.4977264404297
1000.51318359375	48.6214065551758
1001.75677490234	48.8629760742188
1003	49.075439453125
1004.24279785156	49.3021965026855
1005.48522949219	49.8152008056641
1006.72729492188	50.2920455932617
1007.96893310547	50.8407211303711
1009.21026611328	51.1645050048828
1010.45111083984	51.8497734069824
1011.69165039063	52.3347282409668
1012.93176269531	52.7768707275391
1014.17150878906	53.2588386535645
1015.41088867188	53.3580055236816
1016.64984130859	53.59814453125
1017.88842773438	53.6651840209961
1019.12664794922	53.6636695861816
1020.36450195313	53.5825500488281
1021.60192871094	53.4793510437012
1022.83898925781	53.431022644043
1024.07568359375	53.2099571228027
1025.31201171875	53.3151817321777
1026.5478515625	53.1444206237793
1027.78344726563	53.3100624084473
1029.0185546875	53.4724960327148
1030.25329589844	53.6526565551758
1031.48767089844	53.8619918823242
1032.7216796875	54.3231925964355
1033.95532226563	54.4738960266113
1035.18859863281	54.6217803955078
1036.42138671875	54.9538955688477
1037.65393066406	54.9922790527344
1038.88598632813	55.2049942016602
1040.11767578125	55.4362258911133
1041.34899902344	55.2207069396973
1042.57995605469	55.4523620605469
1043.810546875	55.5291366577148
1045.04077148438	55.2429618835449
1046.2705078125	55.422664642334
1047.5	55.4897727966309
1048.72900390625	55.5397682189941
1049.95764160156	56.0596694946289
1051.18591308594	56.4839553833008
1052.41381835938	56.9166603088379
1053.64135742188	57.4990005493164
1054.86853027344	58.4764289855957
1056.09521484375	59.2141799926758
1057.32165527344	59.8911933898926
1058.54760742188	60.6820373535156
1059.77331542969	61.1971549987793
1060.99853515625	61.6013946533203
1062.22338867188	61.9038963317871
1063.44787597656	61.628532409668
1064.671875	61.492317199707
1065.89562988281	61.1817092895508
1067.11901855469	60.5462875366211
1068.34191894531	59.9808235168457
1069.56457519531	59.5865097045898
1070.78674316406	58.8957786560059
1072.00854492188	58.4961166381836
1073.22998046875	58.0657577514648
1074.45104980469	57.6670532226563
1075.67175292969	57.2673835754395
1076.89208984375	56.8535919189453
1078.11193847656	56.4525871276855
1079.33154296875	55.885498046875
1080.55065917969	55.2375373840332
1081.76940917969	54.6601219177246
1082.98791503906	53.8286819458008
1084.20593261719	53.4115829467773
1085.42358398438	52.8259010314941
1086.64086914063	52.2184562683105
1087.85766601563	51.8962898254395
1089.07421875	51.5113868713379
1090.29040527344	51.2649307250977
1091.50610351563	51.2826271057129
1092.72155761719	51.3938179016113
1093.9365234375	51.5431709289551
1095.15112304688	51.7881164550781
1096.36535644531	52.1660499572754
1097.57922363281	52.6178512573242
1098.79272460938	53.2024726867676
1100.005859375	53.6290054321289
1101.21862792969	54.2904319763184
1102.43090820313	54.7855758666992
1103.64294433594	55.2740669250488
1104.8544921875	55.8431396484375
1106.06579589844	56.5357322692871
1107.27661132813	56.9803199768066
1108.48706054688	57.6325836181641
1109.69714355469	58.3003807067871
1110.90686035156	58.9667053222656
1112.1162109375	59.6504745483398
1113.3251953125	60.4453811645508
1114.53369140625	61.3449668884277
1115.74194335938	62.0932960510254
1116.94982910156	62.9880905151367
1118.1572265625	63.829532623291
1119.3642578125	64.5639801025391
1120.57104492188	65.3399276733398
1121.77734375	65.8349456787109
1122.98327636719	66.2616806030273
1124.18884277344	66.5290603637695
1125.39404296875	66.6353378295898
1126.59875488281	66.4722137451172
1127.80322265625	66.1554107666016
1129.00732421875	65.68505859375
1130.2109375	64.7487487792969
1131.41430664063	63.977180480957
1132.6171875	62.9399261474609
1133.81970214844	61.8420448303223
1135.02197265625	60.5149002075195
1136.22375488281	59.0923461914063
1137.42517089844	57.7806549072266
1138.62622070313	56.6898765563965
1139.82690429688	55.4853515625
1141.02709960938	54.350658416748
1142.22705078125	53.613639831543
1143.42663574219	52.9699935913086
1144.62573242188	52.3083534240723
1145.82458496094	51.9252471923828
1147.02294921875	51.6948013305664
1148.22094726563	51.5996475219727
1149.41857910156	51.4427680969238
1150.61584472656	51.266975402832
1151.81274414063	51.1853981018066
1153.00927734375	50.9209327697754
1154.20544433594	50.9372329711914
1155.40124511719	50.7484436035156
1156.5966796875	50.667854309082
1157.79162597656	50.4364356994629
1158.986328125	50.1352310180664
1160.18054199219	49.8231201171875
1161.37438964844	49.4322166442871
1162.56799316406	48.8902320861816
1163.76110839844	48.5629501342773
1164.95385742188	48.1738777160645
1166.14624023438	47.7008247375488
1167.33825683594	47.2724990844727
1168.52990722656	46.8114280700684
1169.72119140625	46.5479049682617
1170.91198730469	46.1258010864258
1172.1025390625	45.8670349121094
1173.29260253906	45.7873077392578
1174.482421875	45.4822158813477
1175.67175292969	45.3443336486816
1176.86071777344	45.2772369384766
1178.04943847656	45.0607070922852
1179.23767089844	45.1268005371094
1180.42553710938	45.0828857421875
1181.61303710938	45.0657730102539
1182.80017089844	45.0122985839844
1183.98681640625	45.1062202453613
1185.17321777344	44.8271102905273
1186.35925292969	45.0330429077148
1187.54479980469	45.0914154052734
1188.73010253906	45.0877838134766
1189.91491699219	45.1686058044434
1191.09936523438	45.2450485229492
1192.28356933594	45.4065246582031
1193.46728515625	45.467700958252
1194.65063476563	45.6809501647949
1195.83361816406	45.7214965820313
1197.01623535156	45.9020690917969
1198.19836425781	46.0859375
1199.38024902344	46.2815246582031
1200.56176757813	46.4551277160645
1201.74279785156	46.6134376525879
1202.92358398438	46.6775207519531
1204.10388183594	46.7261161804199
1205.28393554688	46.6898498535156
1206.46350097656	46.6714096069336
1207.64270019531	46.6368827819824
1208.82153320313	46.636302947998
1210	46.684398651123
1211.17810058594	46.4801063537598
1212.35583496094	46.5707931518555
1213.53308105469	46.4726905822754
1214.71008300781	46.3738212585449
1215.88671875	46.2920188903809
1217.06286621094	46.4719429016113
1218.23864746094	46.4074249267578
1219.41418457031	46.430736541748
1220.58923339844	46.5321273803711
1221.76391601563	46.5366973876953
1222.93823242188	46.6515617370605
1224.11218261719	46.7536087036133
1225.28576660156	46.8810195922852
1226.458984375	46.991382598877
1227.6318359375	47.0100593566895
1228.80419921875	47.1912841796875
1229.97631835938	47.2470474243164
1231.14794921875	47.3120498657227
1232.31921386719	47.5442352294922
1233.490234375	47.4642066955566
1234.66076660156	47.6853332519531
1235.83093261719	47.6420021057129
1237.00073242188	47.7088661193848
1238.17016601563	47.7333335876465
1239.33923339844	47.6940765380859
1240.5078125	47.7043571472168
1241.67614746094	47.6985359191895
1242.84411621094	47.7424736022949
1244.01159667969	47.6902046203613
1245.1787109375	47.7579917907715
1246.34558105469	47.7683715820313
1247.51196289063	47.7384262084961
1248.67797851563	47.7261734008789
1249.84362792969	47.9416084289551
1251.00891113281	48.0385360717773
1252.173828125	48.0722846984863
1253.33825683594	48.2340354919434
1254.50244140625	48.3960227966309
1255.66625976563	48.4423370361328
1256.82958984375	48.606517791748
1257.99255371094	48.7426681518555
1259.1552734375	48.936351776123
1260.31750488281	49.0937385559082
1261.47937011719	49.193473815918
1262.64086914063	49.2451705932617
1263.80200195313	49.2057495117188
1264.96276855469	49.2598037719727
1266.123046875	49.2732925415039
1267.28308105469	48.9828720092773
1268.44262695313	48.8138160705566
1269.60192871094	48.6897621154785
1270.7607421875	48.5832214355469
1271.91918945313	48.3119468688965
1273.07727050781	48.1576652526855
1274.23498535156	47.7681846618652
1275.39233398438	47.4550666809082
1276.54931640625	47.2624092102051
1277.70581054688	47.0013961791992
1278.86206054688	46.9846687316895
1280.01794433594	46.7294044494629
1281.17333984375	46.5166473388672
1282.32836914063	46.5667533874512
1283.48303222656	46.4262199401855
1284.63732910156	46.3261070251465
1285.79125976563	46.1339263916016
1286.94482421875	46.1241683959961
1288.09802246094	46.1043968200684
1289.25073242188	46.0071907043457
1290.40319824219	46.0778121948242
1291.55517578125	45.8761672973633
1292.70690917969	45.944896697998
1293.85815429688	45.8787307739258
1295.00903320313	45.9646682739258
1296.15954589844	45.8485984802246
1297.30969238281	45.9176063537598
1298.45935058594	45.9077835083008
1299.60876464844	45.9172630310059
1300.7578125	45.8270492553711
1301.90637207031	46.0624160766602
1303.05456542969	46.1304016113281
1304.20239257813	46.185302734375
1305.34985351563	46.283634185791
1306.49694824219	46.4242630004883
1307.64367675781	46.6278343200684
1308.7900390625	46.7089157104492
1309.93591308594	46.898323059082
1311.08154296875	47.0898895263672
1312.22668457031	47.3019676208496
1313.37145996094	47.5222206115723
1314.51599121094	47.690975189209
1315.66003417969	47.9816360473633
1316.80358886719	48.1033821105957
1317.94689941406	48.2257652282715
1319.08984375	48.4812545776367
1320.23229980469	48.5934906005859
1321.37451171875	48.655143737793
1322.51623535156	48.8435707092285
1323.65759277344	48.8086891174316
1324.79858398438	48.9591369628906
1325.93920898438	48.9426460266113
1327.07934570313	49.1291198730469
1328.21923828125	49.1264152526855
1329.35864257813	49.142276763916
1330.49780273438	49.2546348571777
1331.63647460938	49.2223892211914
1332.77478027344	49.282413482666
1333.91271972656	49.141902923584
1335.05029296875	49.2692832946777
1336.18737792969	49.2490997314453
1337.32421875	49.1211624145508
1338.46057128906	49.0421676635742
1339.5966796875	49.1294059753418
1340.73229980469	49.0968856811523
1341.86755371094	49.1309509277344
1343.00231933594	49.2546691894531
1344.13684082031	49.2324676513672
1345.27099609375	49.3986587524414
1346.40466308594	49.4345893859863
1347.53796386719	49.7228736877441
1348.6708984375	49.7480430603027
1349.80346679688	49.8958396911621
1350.93566894531	50.136287689209
1352.06750488281	50.2549324035645
1353.19885253906	50.4724540710449
1354.32995605469	50.7041778564453
1355.46057128906	50.8871421813965
1356.5908203125	50.9242057800293
1357.720703125	51.0867195129395
1358.85021972656	51.3057022094727
1359.97924804688	51.4330444335938
1361.10803222656	51.7153701782227
1362.236328125	51.7359657287598
1363.3642578125	51.753288269043
1364.49182128906	51.8930282592773
1365.61901855469	51.8942985534668
1366.74584960938	51.9668045043945
1367.87231445313	52.2089462280273
1368.99829101563	52.0393371582031
1370.12390136719	52.0337219238281
1371.24914550781	51.9215393066406
1372.3740234375	51.7359924316406
1373.49853515625	51.6358451843262
1374.62255859375	51.4455718994141
1375.74633789063	51.200325012207
1376.86962890625	51.1492729187012
1377.99255371094	50.7578887939453
1379.11511230469	50.4600715637207
1380.2373046875	50.1680374145508
1381.35900878906	49.9447402954102
1382.48034667969	49.7540473937988
1383.60144042969	49.517276763916
1384.72204589844	49.265682220459
1385.84228515625	48.9174194335938
1386.96203613281	48.8376235961914
1388.08154296875	48.4548377990723
1389.20056152344	48.2946624755859
1390.31921386719	48.0276870727539
1391.4375	47.6032829284668
1392.55541992188	47.3854179382324
1393.6728515625	47.1068000793457
1394.7900390625	46.9223251342773
1395.90673828125	46.4666938781738
1397.02307128906	46.2673377990723
1398.13903808594	46.1524238586426
1399.25463867188	45.8003578186035
1400.36975097656	45.719482421875
1401.48449707031	45.6491050720215
1402.59899902344	45.55029296875
1403.712890625	45.4218673706055
1404.82653808594	45.2906951904297
1405.93981933594	45.3779373168945
1407.05261230469	45.2354583740234
1408.1650390625	45.1426544189453
1409.27709960938	45.1593933105469
1410.38879394531	45.2440032958984
1411.5	44.9997177124023
1412.61096191406	45.0886421203613
1413.72143554688	45.0229530334473
1414.83154296875	45.0091514587402
1415.94116210938	44.8225212097168
1417.05053710938	44.7470550537109
1418.15942382813	44.6528625488281
1419.26794433594	44.7112693786621
1420.37609863281	44.5114936828613
1421.48388671875	44.4049835205078
1422.59118652344	44.2166557312012
1423.6982421875	44.2505035400391
1424.80480957031	44.2324295043945
1425.91088867188	44.0262794494629
1427.01672363281	44.1144676208496
1428.1220703125	43.9926795959473
1429.22717285156	43.9236259460449
1430.33166503906	43.8778228759766
1431.43591308594	43.7874641418457
1432.53979492188	43.8818092346191
1433.64318847656	43.8487510681152
1434.74621582031	43.8000411987305
1435.84887695313	43.7130088806152
1436.95104980469	43.6001586914063
1438.05297851563	43.6161880493164
1439.15441894531	43.7118644714355
1440.25549316406	43.5772933959961
1441.35620117188	43.5540428161621
1442.45642089844	43.5858039855957
1443.55627441406	43.5962562561035
1444.65576171875	43.5693244934082
1445.7548828125	43.4887619018555
1446.853515625	43.6157608032227
1447.95190429688	43.6444931030273
1449.0498046875	43.8569984436035
1450.14721679688	43.9761276245117
1451.24438476563	44.4199676513672
1452.34106445313	44.5482559204102
1453.43737792969	45.0983772277832
1454.53332519531	45.5487060546875
1455.62890625	45.9891815185547
1456.72399902344	46.4782333374023
1457.81872558594	46.7942848205566
1458.9130859375	47.2071342468262
1460.00695800781	47.484375
1461.10046386719	47.5109825134277
1462.19360351563	47.5383987426758
1463.28637695313	47.4276657104492
1464.37878417969	47.2150573730469
1465.470703125	47.0196723937988
1466.56225585938	46.5811805725098
1467.65344238281	46.2823905944824
1468.744140625	45.7376289367676
1469.83447265625	45.293888092041
1470.92443847656	44.8690872192383
1472.01403808594	44.3245048522949
1473.10314941406	43.8300895690918
1474.19189453125	43.3720932006836
1475.2802734375	42.7197685241699
1476.3681640625	42.4315605163574
1477.45581054688	42.0663986206055
1478.54296875	41.8370361328125
1479.62963867188	41.4561653137207
1480.71606445313	41.4177017211914
1481.80200195313	41.186408996582
1482.88757324219	41.0353469848633
1483.97265625	40.9844436645508
1485.05737304688	40.9110984802246
1486.14172363281	40.7906837463379
1487.22570800781	40.7809219360352
1488.30932617188	40.6648139953613
1489.39245605469	40.7761917114258
1490.47509765625	40.6821441650391
1491.55749511719	40.6365509033203
1492.63940429688	40.5866279602051
1493.72094726563	40.5203399658203
1494.80212402344	40.6430892944336
1495.8828125	40.4861297607422
1496.96313476563	40.436595916748
1498.04309082031	40.4764060974121
1499.12255859375	40.3777732849121
1500.20166015625	40.3337783813477
1501.28039550781	40.2836532592773
1502.35864257813	40.2939300537109
1503.4365234375	40.2473678588867
1504.51403808594	40.1617202758789
1505.59118652344	40.2038116455078
1506.66784667969	40.2652778625488
1507.744140625	40.2309875488281
1508.81994628906	40.3253059387207
1509.89538574219	40.3829231262207
1510.97045898438	40.2925567626953
1512.04516601563	40.4622764587402
1513.11938476563	40.4936943054199
1514.19323730469	40.5901832580566
1515.26672363281	40.7294311523438
1516.33972167969	40.6820411682129
1517.41235351563	40.8846778869629
1518.48449707031	40.7730369567871
1519.55639648438	40.929084777832
1520.62768554688	40.9898147583008
1521.69873046875	41.097297668457
1522.76928710938	40.9912109375
1523.83947753906	41.121524810791
1524.90930175781	41.1707038879395
1525.97863769531	41.2395248413086
1527.04760742188	41.273120880127
1528.11608886719	41.2443161010742
1529.18420410156	41.2276229858398
1530.251953125	41.251163482666
1531.31921386719	41.2919883728027
1532.38610839844	41.3243103027344
1533.45263671875	41.4161491394043
1534.51867675781	41.5048637390137
1535.58435058594	41.638053894043
1536.64965820313	41.6062355041504
1537.71447753906	41.8417358398438
1538.77893066406	41.9151573181152
1539.84301757813	41.9391937255859
1540.90661621094	42.2199897766113
1541.9697265625	42.3005256652832
1543.03259277344	42.4482345581055
1544.09497070313	42.5989990234375
1545.15686035156	42.787971496582
1546.21850585938	42.8675384521484
1547.27966308594	43.0218696594238
1548.34033203125	43.0856246948242
1549.40063476563	43.2303466796875
1550.46057128906	43.3828926086426
1551.52001953125	43.4436111450195
1552.5791015625	43.535400390625
1553.63781738281	43.7100257873535
1554.69604492188	43.7511825561523
1555.75378417969	43.81884765625
1556.81127929688	43.9118347167969
1557.86828613281	44.0150184631348
1558.9248046875	44.0969505310059
1559.98095703125	44.2189712524414
1561.03674316406	44.3348731994629
1562.09204101563	44.4799385070801
1563.14697265625	44.5529098510742
1564.20153808594	44.7610855102539
1565.25561523438	44.9242973327637
1566.30932617188	45.0927696228027
1567.36254882813	45.3706207275391
1568.41540527344	45.5809707641602
1569.4677734375	45.744312286377
1570.51977539063	46.0875587463379
1571.57141113281	46.2069854736328
1572.62255859375	46.4175033569336
1573.67333984375	46.6784477233887
1574.7236328125	46.9770545959473
1575.77355957031	47.1609306335449
1576.82299804688	47.2637672424316
1577.8720703125	47.545524597168
1578.92077636719	47.6523017883301
1579.96899414063	47.7995262145996
1581.01684570313	48.0348091125488
1582.06420898438	48.2353897094727
1583.11120605469	48.5062866210938
1584.15771484375	48.6458587646484
1585.20385742188	48.8387222290039
1586.24951171875	49.0735168457031
1587.29479980469	49.1466636657715
1588.33972167969	49.5384101867676
1589.38415527344	49.6185302734375
1590.42810058594	49.8539199829102
1591.47180175781	50.2042198181152
1592.51489257813	50.5440483093262
1593.55773925781	50.9098892211914
1594.59997558594	51.1542015075684
1595.64196777344	51.5670585632324
1596.68334960938	51.9313583374023
1597.72448730469	52.097053527832
1598.76513671875	52.6474189758301
1599.80529785156	52.961238861084
1600.84509277344	53.369140625
1601.88452148438	53.8308029174805
1602.92346191406	54.0188179016113
1603.9619140625	54.4105491638184
1605	54.7084579467773
1606.03771972656	55.0730133056641
1607.07495117188	55.4628448486328
1608.11169433594	55.7608070373535
1609.14807128906	56.0782089233398
1610.18408203125	56.2825584411621
1611.21960449219	56.5586013793945
1612.25463867188	56.6726684570313
1613.28930664063	57.1853332519531
1614.32360839844	57.2907524108887
1615.357421875	57.7341537475586
1616.39074707031	57.7983131408691
1617.42370605469	58.0930442810059
1618.45629882813	58.5528564453125
1619.48840332031	58.6063995361328
1620.52001953125	58.7957763671875
1621.55126953125	59.2474098205566
1622.58215332031	59.5491065979004
1623.61254882813	59.7013549804688
1624.64245605469	59.9779090881348
1625.67199707031	60.2483406066895
1626.70104980469	60.3994827270508
1627.72973632813	60.6144714355469
1628.75793457031	60.7752876281738
1629.78576660156	61.1761894226074
1630.81311035156	61.3341979980469
1631.84008789063	61.4353713989258
1632.86657714844	61.7044258117676
1633.89270019531	61.6005172729492
1634.91833496094	61.7063026428223
1635.94348144531	61.8657188415527
1636.96826171875	61.8596687316895
1637.99255371094	61.7976303100586
1639.01647949219	61.946720123291
1640.03991699219	61.6963958740234
1641.06298828125	61.9376258850098
1642.08557128906	61.5755462646484
1643.10778808594	61.5501289367676
1644.12951660156	61.3178215026855
1645.15075683594	60.930721282959
1646.17163085938	60.7660675048828
1647.19213867188	60.7089385986328
1648.21203613281	60.308162689209
1649.23156738281	60.1676559448242
1650.25073242188	59.9186553955078
1651.26940917969	59.6608505249023
1652.28759765625	59.3558921813965
1653.30541992188	59.2486114501953
1654.32275390625	58.931510925293
1655.33972167969	58.6719245910645
1656.35620117188	58.2752456665039
1657.37231445313	57.8820571899414
1658.38793945313	57.7342109680176
1659.40307617188	57.4531021118164
1660.41772460938	57.1170310974121
1661.43212890625	56.8314247131348
1662.44592285156	56.4914321899414
1663.45935058594	56.5328903198242
1664.47229003906	56.098991394043
1665.48486328125	55.8481750488281
1666.49694824219	55.5514717102051
1667.50854492188	55.2717666625977
1668.51977539063	54.9547004699707
1669.53051757813	54.4402618408203
1670.54089355469	54.2465019226074
1671.55078125	53.9003219604492
1672.56018066406	53.4067459106445
1673.56909179688	53.06005859375
1674.57763671875	52.5750541687012
1675.58581542969	52.1589698791504
1676.59350585938	51.6607322692871
1677.60070800781	51.3034172058105
1678.607421875	50.7809410095215
1679.61376953125	50.3008804321289
1680.61962890625	49.9112129211426
1681.62512207031	49.4021873474121
1682.63012695313	48.9454116821289
1683.63464355469	48.4055404663086
1684.638671875	48.009635925293
1685.64233398438	47.3839225769043
1686.64562988281	47.1627655029297
1687.64831542969	46.7346611022949
1688.65063476563	46.2759170532227
1689.65246582031	45.7089996337891
1690.65393066406	45.289722442627
1691.65490722656	45.0560264587402
1692.65539550781	44.6822738647461
1693.65551757813	44.2882995605469
1694.65502929688	43.8323097229004
1695.654296875	43.4602966308594
1696.65295410156	43.265308380127
1697.65124511719	42.853271484375
1698.64904785156	42.483268737793
1699.646484375	42.2502403259277
1700.64331054688	41.7718887329102
1701.63977050781	41.4619064331055
1702.63586425781	40.9821472167969
1703.63134765625	40.7340316772461
1704.62646484375	40.3156661987305
1705.62121582031	39.9375534057617
1706.61535644531	39.6301155090332
1707.60913085938	39.3207054138184
1708.60241699219	38.8852119445801
1709.59521484375	38.591926574707
1710.58764648438	38.1747856140137
1711.57958984375	37.8814239501953
1712.57104492188	37.4092445373535
1713.56213378906	37.0956192016602
1714.552734375	36.7658081054688
1715.54284667969	36.3189735412598
1716.53247070313	35.9812316894531
1717.52160644531	35.6560897827148
1718.51037597656	35.283447265625
1719.49865722656	34.9163970947266
1720.48657226563	34.7434577941895
1721.47387695313	34.2976112365723
1722.46081542969	34.0205688476563
1723.447265625	33.7891731262207
1724.43334960938	33.5486068725586
1725.41882324219	33.2945213317871
1726.40393066406	32.961296081543
1727.38854980469	32.7626876831055
1728.37268066406	32.5705909729004
1729.3564453125	32.2887992858887
1730.33972167969	32.0434303283691
1731.32250976563	31.8657207489014
1732.30480957031	31.5102100372314
1733.28674316406	31.4106311798096
1734.26806640625	31.2748279571533
1735.2490234375	30.9906959533691
1736.2294921875	30.9217567443848
1737.20959472656	30.7472820281982
1738.18908691406	30.5189170837402
1739.16821289063	30.3664150238037
1740.14685058594	30.1854839324951
1741.125	29.9980411529541
1742.10266113281	29.9020824432373
1743.07995605469	29.6179389953613
1744.05676269531	29.5069313049316
1745.03308105469	29.2605018615723
1746.00891113281	29.1551666259766
1746.98425292969	28.9678630828857
1747.95910644531	29.7253379821777
1748.93359375	28.8432769775391
1749.90759277344	28.3763580322266
1750.88110351563	28.1330509185791
1751.85412597656	27.9872455596924
1752.82678222656	27.7424774169922
1753.798828125	27.4543743133545
1754.7705078125	27.3644218444824
1755.74169921875	27.1875228881836
1756.71240234375	27.0531806945801
1757.6826171875	26.8933982849121
1758.65246582031	26.7678642272949
1759.62170410156	26.55029296875
1760.59057617188	26.3063793182373
1761.55895996094	26.2262268066406
1762.52673339844	26.1170845031738
1763.49426269531	25.9883193969727
1764.46118164063	25.8730335235596
1765.42761230469	25.6411743164063
1766.39367675781	25.6102046966553
1767.35913085938	25.5005912780762
1768.32421875	25.3187446594238
1769.28881835938	25.3127288818359
1770.2529296875	25.199426651001
1771.21655273438	25.0391006469727
1772.17980957031	25.0898303985596
1773.14245605469	25.0004272460938
1774.10461425781	24.8478813171387
1775.06640625	24.904052734375
1776.02770996094	24.813928604126
1776.98852539063	24.6779670715332
1777.94873046875	24.5827198028564
1778.90856933594	24.4826202392578
1779.86804199219	24.4128227233887
1780.82690429688	24.2402057647705
1781.78527832031	24.069393157959
1782.7431640625	23.9958839416504
1783.70068359375	23.8955345153809
1784.65771484375	23.7494487762451
1785.61413574219	23.7269668579102
1786.57019042969	23.4918632507324
1787.52575683594	23.3950653076172
1788.48083496094	23.2871055603027
1789.43530273438	23.1977710723877
1790.38940429688	23.0466804504395
1791.34301757813	22.8885822296143
1792.29626464844	22.7785015106201
1793.24890136719	22.7784595489502
1794.20104980469	22.6285877227783
1795.15270996094	22.5990829467773
1796.10400390625	22.4164981842041
1797.0546875	22.3638000488281
1798.0048828125	22.3312740325928
1798.95471191406	22.1817378997803
1799.90393066406	22.1388397216797
1800.85278320313	22.0986709594727
1801.80102539063	22.1705265045166
1802.74890136719	22.0366020202637
1803.6962890625	21.9437046051025
1804.64306640625	21.9422492980957
1805.58947753906	21.9197025299072
1806.53540039063	21.8412704467773
1807.48071289063	21.8174381256104
1808.42565917969	21.8794822692871
1809.3701171875	21.73850440979
1810.31396484375	21.7477912902832
1811.25744628906	21.7038688659668
1812.20043945313	21.5802726745605
1813.14294433594	21.6223030090332
1814.08483886719	21.5814933776855
1815.0263671875	21.524393081665
1815.96740722656	21.4401874542236
1816.90783691406	21.3557281494141
1817.84790039063	21.378942489624
1818.78747558594	21.2372798919678
1819.72644042969	21.2304267883301
1820.6650390625	21.1117343902588
1821.60314941406	21.1554851531982
1822.54064941406	20.9894580841064
1823.47778320313	20.8952102661133
1824.41430664063	20.8378086090088
1825.35034179688	20.7765598297119
1826.28601074219	20.7157077789307
1827.22106933594	20.6705360412598
1828.15563964844	20.5491237640381
1829.08984375	20.5176830291748
1830.0234375	20.4575653076172
1830.95654296875	20.4233341217041
1831.88916015625	20.3147010803223
1832.8212890625	20.2953052520752
1833.7529296875	20.2973728179932
1834.68408203125	20.2358531951904
1835.61474609375	20.2006874084473
1836.54479980469	20.1657199859619
1837.47448730469	20.0851726531982
1838.40356445313	20.2026500701904
1839.33227539063	20.1237812042236
1840.26037597656	20.100492477417
1841.18811035156	20.1272869110107
1842.115234375	20.1579399108887
1843.04187011719	20.1504440307617
1843.96801757813	20.1011257171631
1844.89367675781	20.1414184570313
1845.81872558594	20.0543003082275
1846.74340820313	20.0980319976807
1847.66760253906	20.0866870880127
1848.59118652344	20.0428619384766
1849.51428222656	20.0744647979736
1850.43701171875	20.0088157653809
1851.35913085938	19.8952331542969
1852.28076171875	19.9386005401611
1853.20190429688	19.8245048522949
1854.12243652344	19.729190826416
1855.04260253906	19.7541522979736
1855.96215820313	19.6992473602295
1856.88122558594	19.6224613189697
1857.79992675781	19.5914916992188
1858.71801757813	19.4702663421631
1859.63549804688	19.4840602874756
1860.55261230469	19.3569507598877
1861.46923828125	19.292631149292
1862.38525390625	19.3145542144775
1863.30078125	19.2205657958984
1864.2158203125	19.1967544555664
1865.13037109375	19.1617546081543
1866.04443359375	19.2270984649658
1866.95788574219	19.1968326568604
1867.87084960938	19.2082691192627
1868.78332519531	19.1495933532715
1869.6953125	19.1846961975098
1870.60681152344	19.2049751281738
1871.51782226563	19.1931896209717
1872.42822265625	19.2559204101563
1873.33813476563	19.2928371429443
1874.24755859375	19.2438087463379
1875.15649414063	19.2348480224609
1876.06481933594	19.2769870758057
1876.97277832031	19.2594146728516
1877.88012695313	19.2830410003662
1878.78698730469	19.243673324585
1879.69323730469	19.2681846618652
1880.59912109375	19.1983470916748
1881.50439453125	19.1476993560791
1882.4091796875	19.1447696685791
1883.3134765625	19.0748462677002
1884.21716308594	19.0392608642578
1885.12048339844	19.0257205963135
1886.02319335938	18.965446472168
1886.92541503906	18.9001579284668
1887.82702636719	18.8538837432861
1888.72814941406	18.7919960021973
1889.62878417969	18.7458877563477
1890.52893066406	18.713623046875
1891.42858886719	18.7591514587402
1892.32763671875	18.6698570251465
1893.22619628906	18.6052360534668
1894.12426757813	18.5286426544189
1895.02172851563	18.5438098907471
1895.91870117188	18.4424133300781
1896.81518554688	18.5292377471924
1897.71118164063	18.3993225097656
1898.60656738281	18.3851490020752
1899.50146484375	18.4690074920654
1900.39587402344	18.3363552093506
1901.28967285156	18.3434772491455
1902.18298339844	18.3862934112549
1903.07580566406	18.312915802002
1903.96801757813	18.3026390075684
1904.85986328125	18.3180465698242
1905.7509765625	18.4077701568604
1906.64172363281	18.3901081085205
1907.53186035156	18.4391498565674
1908.42150878906	18.4197597503662
1909.31066894531	18.4644889831543
1910.19921875	18.4638614654541
1911.08728027344	18.4481830596924
1911.97473144531	18.5115375518799
1912.86181640625	18.5535259246826
1913.74816894531	18.517557144165
1914.63415527344	18.4621124267578
1915.51953125	18.5367221832275
1916.40441894531	18.5188694000244
1917.28869628906	18.4896430969238
1918.17260742188	18.4608325958252
1919.05578613281	18.3748760223389
1919.93859863281	18.4001083374023
1920.82080078125	18.3313903808594
1921.70239257813	18.3548755645752
1922.58349609375	18.2878589630127
1923.46411132813	18.2547874450684
1924.34423828125	18.1791496276855
1925.22375488281	18.2267684936523
1926.10278320313	18.1225490570068
1926.98120117188	18.0432929992676
1927.85913085938	17.9602565765381
1928.73645019531	17.9160575866699
1929.61328125	17.8803939819336
1930.48962402344	17.7992115020752
1931.36535644531	17.7949466705322
1932.24060058594	17.8186187744141
1933.11535644531	17.8288898468018
1933.98950195313	17.7145805358887
1934.86303710938	17.7820835113525
1935.73608398438	17.7337741851807
1936.60864257813	17.7363319396973
1937.48059082031	17.7166347503662
1938.35205078125	17.7119216918945
1939.22302246094	17.7299251556396
1940.09338378906	17.7671432495117
1940.96313476563	17.7701816558838
1941.83239746094	17.778076171875
1942.701171875	17.8153591156006
1943.5693359375	17.855978012085
1944.43701171875	17.8906669616699
1945.30407714844	17.9240589141846
1946.17065429688	17.9751605987549
1947.03662109375	17.9909114837646
1947.90209960938	18.0316753387451
1948.76696777344	17.9571418762207
1949.63134765625	18.0854091644287
1950.4951171875	18.0112915039063
1951.3583984375	18.0080394744873
1952.22106933594	17.9172267913818
1953.08325195313	17.9915561676025
1953.94482421875	17.9208679199219
1954.80590820313	17.927360534668
1955.66650390625	17.9445152282715
1956.5263671875	17.8686485290527
1957.38586425781	17.8638095855713
1958.24462890625	17.8907451629639
1959.10302734375	17.7821178436279
1959.96069335938	17.8352870941162
1960.81799316406	17.6531734466553
1961.67456054688	17.6464920043945
1962.53063964844	17.6484889984131
1963.38623046875	17.4639110565186
1964.2412109375	17.6084003448486
1965.09558105469	17.5295219421387
1965.94946289063	17.4775543212891
1966.80285644531	17.5178642272949
1967.65563964844	17.4578399658203
1968.5078125	17.4667129516602
1969.35949707031	17.4704647064209
1970.21057128906	17.4485530853271
1971.06103515625	17.4739685058594
1971.91101074219	17.4940509796143
1972.76049804688	17.4855403900146
1973.60925292969	17.5595207214355
1974.45764160156	17.4975852966309
1975.30529785156	17.5246429443359
1976.15246582031	17.591344833374
1976.99914550781	17.6674880981445
1977.84521484375	17.6621742248535
1978.69067382813	17.7610301971436
1979.53552246094	17.7777156829834
1980.3798828125	17.8697376251221
1981.22375488281	17.8519420623779
1982.06701660156	17.8693561553955
1982.90966796875	17.8982276916504
1983.75170898438	17.8683109283447
1984.59326171875	17.7925605773926
1985.43420410156	17.8668251037598
1986.27465820313	17.882043838501
1987.11450195313	17.8293800354004
1987.95373535156	17.8904819488525
1988.79248046875	17.8220462799072
1989.63061523438	17.8363800048828
1990.46813964844	17.7732849121094
1991.30517578125	17.7051963806152
1992.1416015625	17.6735534667969
1992.9775390625	17.5977249145508
1993.81274414063	17.663200378418
1994.6474609375	17.5146999359131
1995.48168945313	17.5134162902832
1996.31518554688	17.5019836425781
1997.14819335938	17.5085983276367
1997.98071289063	17.4689273834229
1998.8125	17.3777256011963
1999.64379882813	17.4035243988037
2000.47448730469	17.3938503265381
2001.3046875	17.4117603302002
2002.13427734375	17.3781070709229
2002.96325683594	17.4695892333984
2003.79162597656	17.437744140625
2004.61950683594	17.5164070129395
2005.44677734375	17.544153213501
2006.2734375	17.5714683532715
2007.09948730469	17.6513996124268
2007.92504882813	17.6810398101807
2008.75	17.6841640472412
2009.57434082031	17.7449378967285
2010.39819335938	17.7819213867188
2011.22131347656	17.7582912445068
2012.0439453125	17.8482475280762
2012.86608886719	17.8891754150391
2013.6875	17.9430980682373
2014.50842285156	17.934289932251
2015.32873535156	17.9288806915283
2016.1484375	17.9705905914307
2016.96752929688	17.9397029876709
2017.7861328125	17.9424991607666
2018.60412597656	18.0241413116455
2019.42150878906	17.9615650177002
2020.23828125	18.0129528045654
2021.05444335938	18.0171604156494
2021.8701171875	17.9250774383545
2022.68518066406	17.8573570251465
2023.49963378906	17.9473819732666
2024.3134765625	17.8915004730225
2025.12683105469	17.9194507598877
2025.939453125	17.8315258026123
2026.75158691406	17.8343257904053
2027.56311035156	17.8032703399658
2028.3740234375	17.7834129333496
2029.18432617188	17.7138557434082
2029.994140625	17.7457103729248
2030.80322265625	17.7040500640869
2031.61181640625	17.5768718719482
2032.41979980469	17.5977115631104
2033.22717285156	17.5885238647461
2034.03393554688	17.5710754394531
2034.84008789063	17.5611839294434
2035.64575195313	17.5067481994629
2036.45080566406	17.4548015594482
2037.25512695313	17.374792098999
2038.05895996094	17.3475856781006
2038.86218261719	17.3095550537109
2039.66479492188	17.3156642913818
2040.466796875	17.3666477203369
2041.26831054688	17.3152351379395
2042.06909179688	17.3547477722168
2042.86938476563	17.3825416564941
2043.6689453125	17.3555126190186
2044.46801757813	17.4068412780762
2045.26647949219	17.4077053070068
2046.06433105469	17.4251861572266
2046.86145019531	17.3418350219727
2047.65808105469	17.4521160125732
2048.4541015625	17.4724082946777
2049.24951171875	17.4818572998047
2050.04443359375	17.5047225952148
2050.83862304688	17.5289897918701
2051.63232421875	17.4818115234375
2052.42529296875	17.6257190704346
2053.2177734375	17.5540084838867
2054.00952148438	17.5306415557861
2054.80078125	17.6436920166016
2055.59130859375	17.6391124725342
2056.38134765625	17.6183052062988
2057.17065429688	17.7071647644043
2057.95947265625	17.6397457122803
2058.74755859375	17.5780773162842
2059.53515625	17.5795059204102
2060.32202148438	17.5814075469971
2061.1083984375	17.5728549957275
2061.89428710938	17.4566917419434
2062.67919921875	17.4359951019287
2063.4638671875	17.4213371276855
2064.24780273438	17.3654861450195
2065.03100585938	17.3405532836914
2065.81372070313	17.271125793457
2066.595703125	17.2058429718018
2067.37719726563	17.1701049804688
2068.15795898438	17.1147632598877
2068.93823242188	17.0155334472656
2069.7177734375	16.9803886413574
2070.49682617188	16.9832611083984
2071.27514648438	16.899284362793
2072.05297851563	16.8250560760498
2072.830078125	16.7853546142578
2073.60668945313	16.7771759033203
2074.38256835938	16.7037563323975
2075.15795898438	16.6104030609131
2075.9326171875	16.6194686889648
2076.70654296875	16.5983409881592
2077.47998046875	16.5472297668457
2078.25268554688	16.4653949737549
2079.02490234375	16.4659824371338
2079.79663085938	16.5746440887451
2080.5673828125	16.5161800384521
2081.337890625	16.5888137817383
2082.107421875	16.4871292114258
2082.87670898438	16.521541595459
2083.64501953125	16.5362510681152
2084.41284179688	16.5864505767822
2085.18017578125	16.5377349853516
2085.94677734375	16.5661087036133
2086.71264648438	16.5930919647217
2087.47802734375	16.6078586578369
2088.24267578125	16.6499462127686
2089.0068359375	16.6032867431641
2089.77026367188	16.6413993835449
2090.53295898438	16.6319389343262
2091.29516601563	16.6182231903076
2092.056640625	16.57643699646
2092.81762695313	16.5360355377197
2093.57788085938	16.4342365264893
2094.33764648438	16.5080299377441
2095.0966796875	16.4526748657227
2095.85498046875	16.3507308959961
2096.61279296875	16.3737545013428
2097.36987304688	16.2638988494873
2098.12646484375	16.2528438568115
2098.88232421875	16.0777759552002
2099.63745117188	16.0990753173828
2100.39208984375	16.0010242462158
2101.14624023438	15.8792095184326
2101.8994140625	15.8675155639648
2102.65209960938	15.8100471496582
2103.404296875	15.7041454315186
2104.15551757813	15.5938920974731
2104.90649414063	15.5711536407471
2105.65649414063	15.4287080764771
2106.40600585938	15.4655151367188
2107.15502929688	15.378059387207
2107.90307617188	15.3361778259277
2108.65063476563	15.3006935119629
2109.39770507813	15.2316284179688
2110.14404296875	15.2282056808472
2110.8896484375	15.2054996490479
2111.63452148438	15.1880121231079
2112.37890625	15.2439098358154
2113.12280273438	15.1601495742798
2113.86572265625	15.1819705963135
2114.60815429688	15.2429428100586
2115.35009765625	15.2691144943237
2116.09106445313	15.2964973449707
2116.83154296875	15.3012113571167
2117.57153320313	15.2521657943726
2118.31079101563	15.3094577789307
2119.04931640625	15.3400077819824
2119.787109375	15.1780099868774
2120.5244140625	15.3071298599243
2121.26098632813	15.1641426086426
2121.9970703125	15.190375328064
2122.732421875	15.1191129684448
2123.46704101563	15.0616960525513
2124.20092773438	15.039719581604
2124.93432617188	14.9944648742676
2125.6669921875	15.0053243637085
2126.39916992188	14.8999967575073
2127.13037109375	14.7993955612183
2127.86108398438	14.78977394104
2128.59130859375	14.8065729141235
2129.32080078125	14.645712852478
2130.04956054688	14.6095552444458
2130.77758789063	14.4824171066284
2131.50512695313	14.4353342056274
2132.23193359375	14.418797492981
2132.9580078125	14.2887907028198
2133.68334960938	14.233868598938
2134.408203125	14.179141998291
2135.13232421875	14.1193075180054
2135.85595703125	14.0295076370239
2136.57885742188	14.0159139633179
2137.30102539063	13.9115142822266
2138.0224609375	13.8947200775146
2138.74340820313	13.8520555496216
2139.46337890625	13.7934007644653
2140.18310546875	13.7284164428711
2140.90185546875	13.7129716873169
2141.6201171875	13.629508972168
2142.33764648438	13.5810871124268
2143.05444335938	13.5774364471436
2143.77075195313	13.573055267334
2144.48608398438	13.5647945404053
2145.201171875	13.6001710891724
2145.91528320313	13.5096731185913
2146.62890625	13.5562229156494
2147.34155273438	13.4653902053833
2148.05395507813	13.4670219421387
2148.76538085938	13.4681701660156
2149.47631835938	13.449387550354
2150.18627929688	13.4894371032715
2150.89599609375	13.4592123031616
2151.60473632813	13.4545164108276
2152.31298828125	13.4590663909912
2153.02026367188	13.4093084335327
2153.72729492188	13.4111661911011
2154.43334960938	13.3537874221802
2155.138671875	13.3317251205444
2155.84350585938	13.3562355041504
2156.54760742188	13.3473320007324
2157.25122070313	13.3171806335449
2157.95385742188	13.2071466445923
2158.65600585938	13.169095993042
2159.357421875	13.2031211853027
2160.05810546875	13.1584358215332
2160.75805664063	13.1403789520264
2161.45751953125	13.0506057739258
2162.15600585938	12.9774074554443
2162.85400390625	12.9426012039185
2163.55151367188	12.9055624008179
2164.248046875	12.8648128509521
2164.94409179688	12.850513458252
2165.63916015625	12.7729206085205
2166.33374023438	12.7318248748779
2167.02783203125	12.6614828109741
2167.72094726563	12.607048034668
2168.41357421875	12.5420074462891
2169.10522460938	12.44446849823
2169.79638671875	12.4363489151001
2170.48706054688	12.3677177429199
2171.1767578125	12.3120698928833
2171.86572265625	12.1906538009644
2172.55419921875	12.13365650177
2173.24194335938	12.0290689468384
2173.92895507813	11.9616136550903
2174.615234375	11.9123430252075
2175.30078125	11.8105039596558
2175.98583984375	11.8055448532104
2176.67016601563	11.7430715560913
2177.35375976563	11.7119092941284
2178.03662109375	11.6868953704834
2178.71875	11.6949768066406
2179.40014648438	11.6526288986206
2180.08081054688	11.6799917221069
2180.76098632813	11.6319141387939
2181.4404296875	11.6587905883789
2182.119140625	11.6626615524292
2182.79711914063	11.6278915405273
2183.47436523438	11.6659498214722
2184.15087890625	11.6001586914063
2184.82690429688	11.6332731246948
2185.501953125	11.5904884338379
2186.17651367188	11.6484422683716
2186.85034179688	11.5991735458374
2187.5234375	11.5888605117798
2188.19580078125	11.5613956451416
2188.86743164063	11.536639213562
2189.53833007813	11.5155925750732
2190.20874023438	11.5116958618164
2190.87817382813	11.4891271591187
2191.54711914063	11.4438791275024
2192.21533203125	11.4416875839233
2192.8828125	11.348539352417
2193.54956054688	11.2528228759766
2194.21557617188	11.2438135147095
2194.880859375	11.2455253601074
2195.54541015625	11.1226949691772
2196.20947265625	11.0566873550415
2196.87255859375	10.9469203948975
2197.53515625	10.878044128418
2198.19677734375	10.8381090164185
2198.85791015625	10.7443752288818
2199.51831054688	10.6745758056641
2200.17797851563	10.6395177841187
2200.8369140625	10.5318155288696
2201.4951171875	10.4648532867432
2202.15258789063	10.4116201400757
2202.80932617188	10.3881711959839
2203.46533203125	10.3321056365967
2204.12060546875	10.2243089675903
2204.775390625	10.2484445571899
2205.42919921875	10.1699018478394
2206.08251953125	10.1641387939453
2206.73486328125	10.18701171875
2207.38671875	10.0565671920776
2208.03759765625	10.1143712997437
2208.68798828125	10.098256111145
2209.33764648438	10.0733184814453
2209.98657226563	10.0679969787598
2210.63452148438	10.1132965087891
2211.28198242188	10.1321716308594
2211.9287109375	10.0656070709229
2212.57470703125	10.0731287002563
2213.21997070313	10.1144590377808
2213.86450195313	10.0498208999634
2214.50830078125	10.0848560333252
2215.1513671875	10.0332899093628
2215.79370117188	9.99153137207031
2216.43530273438	9.96667385101318
2217.076171875	9.94382190704346
2217.71630859375	9.88274478912354
2218.35571289063	9.81403064727783
2218.99462890625	9.8042459487915
2219.63256835938	9.72176551818848
2220.26977539063	9.71395969390869
2220.90625	9.60931968688965
2221.5419921875	9.62859535217285
2222.17700195313	9.54311180114746
2222.81127929688	9.47735786437988
2223.44482421875	9.41688060760498
2224.07763671875	9.35431671142578
2224.70971679688	9.33413887023926
2225.34106445313	9.19295120239258
2225.9716796875	9.15209102630615
2226.6015625	9.09212017059326
2227.23071289063	9.0829906463623
2227.85913085938	9.00002574920654
2228.48681640625	8.9228515625
2229.11376953125	8.872878074646
2229.73999023438	8.84988021850586
2230.36547851563	8.79651641845703
2230.990234375	8.73928451538086
2231.61401367188	8.68736457824707
2232.2373046875	8.63259220123291
2232.85986328125	8.60025119781494
2233.4814453125	8.55970096588135
2234.1025390625	8.5666618347168
2234.72265625	8.49870872497559
2235.34228515625	8.49771690368652
2235.9609375	8.46473503112793
2236.57885742188	8.42506980895996
2237.1962890625	8.39408016204834
2237.81274414063	8.3963680267334
2238.42846679688	8.40506458282471
2239.04345703125	8.37581825256348
2239.65771484375	8.41657161712646
2240.27124023438	8.37883472442627
2240.88403320313	8.3813648223877
2241.49584960938	8.3682336807251
2242.10717773438	8.31989574432373
2242.71752929688	8.33216953277588
2243.32739257813	8.35576438903809
2243.93627929688	8.34979629516602
2244.54443359375	8.28823947906494
2245.15209960938	8.28738498687744
2245.7587890625	8.18686962127686
2246.36474609375	8.20194339752197
2246.9697265625	8.1672830581665
2247.57421875	8.21174716949463
2248.17797851563	8.1716480255127
2248.78076171875	8.16763210296631
2249.38305664063	8.09727954864502
2249.984375	8.07334518432617
2250.5849609375	8.05766105651855
2251.18481445313	7.97373342514038
2251.78393554688	7.9280047416687
2252.38232421875	8.00818729400635
2252.97973632813	7.88377714157104
2253.57666015625	7.85399675369263
2254.17260742188	7.84024477005005
2254.76782226563	7.80472135543823
2255.3623046875	7.71630764007568
2255.9560546875	7.68070363998413
2256.54907226563	7.62302589416504
2257.14135742188	7.5870943069458
2257.73266601563	7.50934600830078
2258.32348632813	7.50008153915405
2258.91333007813	7.45652103424072
2259.50244140625	7.3788857460022
2260.09057617188	7.33627939224243
2260.67822265625	7.30247688293457
2261.26513671875	7.29986715316772
2261.85107421875	7.23739576339722
2262.43627929688	7.16445541381836
2263.02075195313	7.14537477493286
2263.6044921875	7.14190721511841
2264.18725585938	7.098557472229
2264.76953125	7.05751466751099
2265.35083007813	7.04930782318115
2265.93139648438	7.00142669677734
2266.51123046875	7.00311183929443
2267.09033203125	6.98024225234985
2267.66845703125	6.93018102645874
2268.24584960938	6.9347071647644
2268.82250976563	6.92432641983032
2269.3984375	6.95683765411377
2269.9736328125	6.98832607269287
2270.5478515625	7.00098514556885
2271.12133789063	7.00710773468018
2271.69409179688	7.02999830245972
2272.26611328125	6.97926139831543
2272.83740234375	7.00031900405884
2273.40771484375	6.98362159729004
2273.97729492188	6.96349859237671
2274.54614257813	6.93522024154663
2275.11401367188	6.94368124008179
2275.68139648438	6.84733295440674
2276.24780273438	6.82370138168335
2276.8134765625	6.80188989639282
2277.37817382813	6.76874780654907
2277.9423828125	6.70006275177002
2278.50561523438	6.74818086624146
2279.06811523438	6.74525308609009
2279.62963867188	6.77419328689575
2280.19067382813	6.72752904891968
2280.75073242188	6.73117399215698
2281.31005859375	6.70053863525391
2281.86840820313	6.71182298660278
2282.42602539063	6.70490503311157
2282.98291015625	6.64886999130249
2283.5390625	6.61709070205688
2284.09448242188	6.64446592330933
2284.64892578125	6.60525512695313
2285.20263671875	6.58822059631348
2285.75537109375	6.53731346130371
2286.3076171875	6.46572542190552
2286.85888671875	6.46476125717163
2287.40942382813	6.47120571136475
2287.958984375	6.41327953338623
2288.5078125	6.40115451812744
2289.05590820313	6.33758640289307
2289.60302734375	6.28404235839844
2290.14965820313	6.26203107833862
2290.6953125	6.21213006973267
2291.23999023438	6.24503231048584
2291.78393554688	6.12575340270996
2292.3271484375	6.12702131271362
2292.86962890625	6.11553049087524
2293.4111328125	6.06174373626709
2293.95190429688	6.01562786102295
2294.49194335938	6.00886535644531
2295.03100585938	5.94831418991089
2295.5693359375	5.98599243164063
2296.10693359375	5.94803190231323
2296.6435546875	5.91723203659058
2297.17944335938	5.90241003036499
2297.71459960938	5.89610862731934
2298.24877929688	5.85724353790283
2298.7822265625	5.88161134719849
2299.31469726563	5.86380481719971
2299.8466796875	5.89647483825684
2300.37744140625	5.86689519882202
2300.90771484375	5.83435153961182
2301.43701171875	5.87586355209351
2301.96557617188	5.82349491119385
2302.4931640625	5.88296413421631
2303.02001953125	5.83617544174194
2303.54614257813	5.89917182922363
2304.0712890625	5.86494445800781
2304.595703125	5.85910224914551
2305.119140625	5.83877468109131
2305.64184570313	5.85786199569702
2306.16381835938	5.85012340545654
2306.68481445313	5.80023050308228
2307.205078125	5.79998350143433
2307.72436523438	5.81155252456665
2308.24291992188	5.83495330810547
2308.7607421875	5.78738927841187
2309.27758789063	5.75996208190918
2309.79370117188	5.79089546203613
2310.30883789063	5.78928136825562
2310.8232421875	5.79789543151855
2311.3369140625	5.75533676147461
2311.849609375	5.72918224334717
2312.361328125	5.78737306594849
2312.87255859375	5.70430564880371
2313.38256835938	5.68699598312378
2313.89208984375	5.67749738693237
2314.40063476563	5.66609907150269
2314.908203125	5.64793682098389
2315.4150390625	5.5757303237915
2315.92114257813	5.54859924316406
2316.42626953125	5.50143957138062
2316.9306640625	5.54159736633301
2317.43408203125	5.49142122268677
2317.93676757813	5.43308258056641
2318.4384765625	5.45403099060059
2318.939453125	5.33062887191772
2319.439453125	5.38297986984253
2319.93872070313	5.30173873901367
2320.43701171875	5.2977123260498
2320.9345703125	5.26818513870239
2321.43139648438	5.25138711929321
2321.92724609375	5.20987415313721
2322.42211914063	5.2033543586731
2322.91625976563	5.18406391143799
2323.40966796875	5.10958862304688
2323.90209960938	5.12857341766357
2324.3935546875	5.09372663497925
2324.88427734375	5.1105375289917
2325.37426757813	5.09497261047363
2325.86303710938	5.09355306625366
2326.35131835938	5.09458065032959
2326.83862304688	5.09124517440796
2327.32495117188	5.08300065994263
2327.810546875	5.0513014793396
2328.29541015625	5.09976100921631
2328.77905273438	5.14333868026733
2329.26220703125	5.12390327453613
2329.74438476563	5.07960557937622
2330.2255859375	5.08115386962891
2330.7060546875	5.10183000564575
2331.185546875	5.10693836212158
2331.6640625	5.10849332809448
2332.14184570313	5.12317609786987
2332.61889648438	5.1099591255188
2333.09497070313	5.08687496185303
2333.57006835938	5.08704614639282
2334.04443359375	5.07817602157593
2334.51782226563	5.07094049453735
2334.99047851563	5.04862356185913
2335.46215820313	5.04027128219604
2335.93310546875	5.00530385971069
2336.40307617188	5.00680208206177
2336.8720703125	5.00335788726807
2337.34033203125	4.9727258682251
2337.8076171875	4.94234466552734
2338.27416992188	4.92568016052246
2338.73974609375	4.86721706390381
2339.20458984375	4.87140512466431
2339.66845703125	4.8373589515686
2340.13134765625	4.80768871307373
2340.59350585938	4.78515148162842
2341.0546875	4.79013252258301
2341.51489257813	4.7190899848938
2341.97436523438	4.69979667663574
2342.43286132813	4.69234132766724
2342.890625	4.62973070144653
2343.34741210938	4.63934087753296
2343.80322265625	4.57942342758179
2344.25830078125	4.61579513549805
2344.71240234375	4.5850887298584
2345.16577148438	4.56983041763306
2345.61791992188	4.58522844314575
2346.06958007813	4.60781955718994
2346.52001953125	4.71337985992432
2346.9697265625	4.75594329833984
2347.41845703125	4.8223295211792
2347.86645507813	4.90592098236084
2348.3134765625	4.98430490493774
2348.75952148438	5.07908296585083
2349.20483398438	5.19082593917847
2349.64916992188	5.29682016372681
2350.09252929688	5.37016630172729
2350.53515625	5.48461103439331
2350.97680664063	5.52865695953369
2351.41748046875	5.57689046859741
2351.857421875	5.65652942657471
2352.29638671875	5.65317440032959
2352.734375	5.68537616729736
2353.17138671875	5.66534614562988
2353.60766601563	5.65308094024658
2354.04296875	5.57072353363037
2354.4775390625	5.48273992538452
2354.91088867188	5.4088888168335
2355.34350585938	5.32857990264893
2355.775390625	5.23679733276367
2356.2060546875	5.09675312042236
2356.63598632813	4.98169279098511
2357.06494140625	4.84620332717896
2357.4931640625	4.74687337875366
2357.92041015625	4.67397356033325
2358.3466796875	4.59488677978516
2358.77197265625	4.51797389984131
2359.1962890625	4.40219688415527
2359.61987304688	4.31901884078979
2360.04248046875	4.25282955169678
2360.46411132813	4.20727634429932
2360.88500976563	4.18350124359131
2361.30493164063	4.12502527236938
2361.72387695313	4.05419683456421
