# Supplementary material for: Optics miniaturization strategy for demanding Raman spectroscopy applications
Source: Nat Commun. 2024 Apr 8;15:3049. doi: 10.1038/s41467-024-47044-7 (PMC11001912; doi:10.1038/s41467-024-47044-7)
Supplement: Supplementary file 6 — Source Data [file 41467_2024_47044_MOESM6_ESM.zip › Source Data/NCOMMS-23-34016B s3/S3 pHCA, Glucose, Salts/calibraiton/Glucose standards 23.08.17/Glucose_2_5per_4.csv]

347.42919921875	83.3902969360352
348.892913818359	83.6782608032227
350.356079101563	84.1311569213867
351.818634033203	84.3728866577148
353.280670166016	84.8096160888672
354.742095947266	84.8746185302734
356.202972412109	85.081657409668
357.663299560547	85.2187271118164
359.123046875	85.1073303222656
360.582244873047	85.3395233154297
362.040863037109	85.1795349121094
363.498931884766	85.2209243774414
364.956451416016	85.0670776367188
366.413391113281	85.1752624511719
367.869750976563	85.1797943115234
369.325592041016	85.3453598022461
370.780853271484	85.009162902832
372.235565185547	85.4333114624023
373.689727783203	85.4468383789063
375.143310546875	85.5331802368164
376.596343994141	85.7642593383789
378.048828125	85.9829940795898
379.500762939453	86.0776901245117
380.9521484375	86.3443756103516
382.402954101563	86.551155090332
383.853240966797	86.8279037475586
385.302947998047	86.9989471435547
386.752136230469	87.2077713012695
388.200744628906	87.5167694091797
389.648803710938	88.0141983032227
391.096343994141	88.2667694091797
392.543304443359	88.7244720458984
393.989715576172	89.3933181762695
395.435607910156	90.2239074707031
396.880920410156	90.9452896118164
398.325714111328	91.3373489379883
399.769927978516	92.4425430297852
401.213623046875	93.0266265869141
402.656768798828	93.694694519043
404.099395751953	94.1747894287109
405.541442871094	94.6834259033203
406.982971191406	94.9406585693359
408.423950195313	95.1416091918945
409.864379882813	95.5749206542969
411.304290771484	95.776008605957
412.743621826172	95.9545059204102
414.182434082031	96.7055587768555
415.620727539063	97.4543380737305
417.058471679688	98.203971862793
418.495666503906	99.1956100463867
419.932342529297	100.201065063477
421.368469238281	100.922454833984
422.804077148438	101.473571777344
424.239135742188	101.371734619141
425.673645019531	100.949768066406
427.107635498047	100.699722290039
428.541107177734	99.643928527832
429.974029541016	98.706916809082
431.406433105469	97.8400573730469
432.838287353516	97.1317443847656
434.269622802734	96.5498733520508
435.700408935547	96.3444519042969
437.130706787109	96.3315658569336
438.560455322266	96.6135559082031
439.989654541016	96.7933502197266
441.418334960938	97.3436584472656
442.846496582031	97.6224136352539
444.274139404297	98.1341171264648
445.701263427734	98.2534103393555
447.127838134766	98.2150650024414
448.553894042969	98.1177291870117
449.979431152344	97.8056030273438
451.404449462891	97.26806640625
452.828918457031	96.5299758911133
454.252899169922	95.9465255737305
455.676330566406	95.2780075073242
457.099273681641	94.4734725952148
458.521667480469	93.7583236694336
459.943542480469	93.3734436035156
461.364929199219	92.5804061889648
462.785766601563	91.968864440918
464.206085205078	91.3516387939453
465.625885009766	90.6288833618164
467.045196533203	90.2007446289063
468.463958740234	89.5145111083984
469.882202148438	89.1765441894531
471.299957275391	89.0057067871094
472.717193603516	88.8657455444336
474.133911132813	88.6198196411133
475.550109863281	88.610725402832
476.965789794922	88.6646194458008
478.380950927734	88.9575805664063
479.795623779297	88.904167175293
481.209777832031	89.3752670288086
482.623413085938	89.7138290405273
484.036529541016	90.1776580810547
485.449157714844	90.7047271728516
486.861267089844	91.3000717163086
488.272857666016	91.8335571289063
489.683959960938	92.7303314208984
491.094543457031	93.4334030151367
492.504608154297	94.2559661865234
493.914184570313	94.9071426391602
495.3232421875	95.3801956176758
496.731811523438	95.7093963623047
498.139862060547	95.845085144043
499.547393798828	95.9388122558594
500.954467773438	95.6278610229492
502.360992431641	95.6678466796875
503.767028808594	95.6424789428711
505.172576904297	95.7992935180664
506.577606201172	95.927116394043
507.982147216797	96.2995223999023
509.386169433594	96.5875930786133
510.789703369141	97.1661911010742
512.192749023438	97.73388671875
513.595275878906	98.3287811279297
514.997314453125	98.8412551879883
516.398803710938	99.4769287109375
517.799865722656	99.6103210449219
519.200378417969	99.5222549438477
520.600463867188	99.0914688110352
522	98.1988525390625
523.399047851563	97.1447372436523
524.797607421875	95.5823822021484
526.195678710938	93.9739990234375
527.59326171875	92.7086868286133
528.990295410156	91.2107238769531
530.386901855469	89.9236679077148
531.782958984375	89.1921768188477
533.178588867188	88.6023330688477
534.573669433594	88.2054443359375
535.968322753906	88.0514907836914
537.362426757813	87.8618698120117
538.756042480469	87.8469696044922
540.149230957031	87.8477020263672
541.541870117188	87.7029724121094
542.934020996094	87.4438552856445
544.32568359375	86.8670425415039
545.716918945313	86.1776657104492
547.107604980469	85.3439483642578
548.497802734375	84.731803894043
549.887573242188	84.2707977294922
551.276794433594	83.539306640625
552.66552734375	83.2447357177734
554.053833007813	83.053596496582
555.441650390625	82.9259414672852
556.828918457031	82.7206268310547
558.215759277344	82.6433639526367
559.602111816406	82.555534362793
560.987976074219	82.7518539428711
562.373352050781	82.7278747558594
563.758239746094	82.5429611206055
565.142639160156	82.4760665893555
566.526611328125	82.265625
567.910034179688	82.3271026611328
569.293029785156	81.9820785522461
570.675537109375	81.8145370483398
572.057556152344	81.3421096801758
573.439086914063	81.0720291137695
574.820129394531	80.6772003173828
576.200744628906	80.565559387207
577.580871582031	80.3000717163086
578.96044921875	80.1996688842773
580.339660644531	80.0088043212891
581.718322753906	80.2556228637695
583.096557617188	79.9982070922852
584.474243164063	80.3072128295898
585.851501464844	80.1243438720703
587.228332519531	80.3776931762695
588.604614257813	80.3529205322266
589.98046875	80.1503295898438
591.355834960938	80.0907745361328
592.730712890625	79.7911148071289
594.105163574219	79.5871276855469
595.479125976563	79.3358688354492
596.852600097656	78.7922515869141
598.225646972656	78.8327331542969
599.598205566406	78.4493026733398
600.970275878906	78.0370864868164
602.341857910156	77.7791976928711
603.713012695313	77.5377044677734
605.083679199219	77.3606796264648
606.453918457031	77.0892868041992
607.823608398438	76.6798934936523
609.192932128906	76.5399398803711
610.561706542969	76.1889419555664
611.930053710938	76.1765060424805
613.297912597656	75.7400894165039
614.665344238281	75.5593643188477
616.032287597656	75.3392715454102
617.398803710938	75.2547302246094
618.764831542969	75.0207061767578
620.13037109375	74.8318862915039
621.495483398438	74.5770111083984
622.860107421875	74.6420745849609
624.224304199219	74.4662551879883
625.588012695313	74.3968887329102
626.951232910156	74.2802886962891
628.314025878906	74.1235809326172
629.676391601563	74.2663345336914
631.038269042969	74.0474548339844
632.399658203125	73.9286804199219
633.760620117188	73.9689407348633
635.12109375	73.9047317504883
636.481140136719	73.8152389526367
637.840759277344	73.7242126464844
639.199890136719	73.4437484741211
640.558532714844	73.392936706543
641.916748046875	73.3889617919922
643.274536132813	73.2863616943359
644.6318359375	73.1244735717773
645.988647460938	73.0131072998047
647.345031738281	72.7968139648438
648.700988769531	72.7960357666016
650.056457519531	72.5562133789063
651.411499023438	72.3954696655273
652.76611328125	72.2733306884766
654.120239257813	71.894172668457
655.473876953125	71.7701950073242
656.827087402344	71.5691452026367
658.179870605469	71.4761276245117
659.5322265625	71.322135925293
660.884094238281	71.0805511474609
662.235473632813	71.1256942749023
663.586486816406	70.8139877319336
664.93701171875	70.7050247192383
666.287048339844	70.8146514892578
667.636657714844	70.4992523193359
668.98583984375	70.4837188720703
670.334594726563	70.5054092407227
671.682861328125	70.3421325683594
673.030700683594	70.3443069458008
674.378051757813	70.3290557861328
675.725036621094	70.2480926513672
677.071533203125	70.2300109863281
678.417541503906	70.1406631469727
679.76318359375	70.3111724853516
681.108337402344	70.1268310546875
682.453002929688	70.3222503662109
683.797302246094	70.295051574707
685.14111328125	70.0747680664063
686.484497070313	70.1533737182617
687.827453613281	70.285041809082
689.169921875	70.1851348876953
690.512023925781	70.0423583984375
691.853637695313	70.3443222045898
693.194763183594	70.2454376220703
694.535522460938	70.1285858154297
695.875793457031	70.2744827270508
697.215637207031	70.2993621826172
698.555053710938	70.3336486816406
699.89404296875	70.5442657470703
701.232543945313	70.5144424438477
702.570617675781	70.4863433837891
703.908325195313	70.5790634155273
705.245483398438	70.6032485961914
706.582275390625	70.7197265625
707.918640136719	70.7824096679688
709.254516601563	70.7170867919922
710.589965820313	70.7667999267578
711.924987792969	70.7219772338867
713.259582519531	70.8227996826172
714.59375	70.729621887207
715.927490234375	70.6653518676758
717.2607421875	70.6973419189453
718.593627929688	70.4712524414063
719.926025390625	70.4724884033203
721.257995605469	70.4136657714844
722.589538574219	70.4157028198242
723.920654296875	70.3395233154297
725.251342773438	70.3959121704102
726.581604003906	70.0803146362305
727.911437988281	70.0587387084961
729.240783691406	69.9826583862305
730.569763183594	70.0574798583984
731.898254394531	70.056022644043
733.226379394531	69.9077301025391
734.554016113281	69.8145446777344
735.881225585938	69.7225112915039
737.208068847656	69.7188415527344
738.534423828125	69.6903381347656
739.8603515625	69.5007095336914
741.185852050781	69.4481658935547
742.510925292969	69.4419021606445
743.835571289063	69.4276351928711
745.159790039063	69.2799758911133
746.483581542969	69.3393325805664
747.806945800781	69.1980285644531
749.1298828125	69.090202331543
750.452453613281	69.0064849853516
751.774536132813	68.9923324584961
753.09619140625	68.8165512084961
754.417419433594	68.8198547363281
755.738220214844	68.8397827148438
757.05859375	68.6199493408203
758.378540039063	68.6991577148438
759.698059082031	68.6129150390625
761.017211914063	68.5463943481445
762.335876464844	68.5392837524414
763.654113769531	68.4619216918945
764.971984863281	68.4684066772461
766.289367675781	68.552848815918
767.606384277344	68.4948425292969
768.922973632813	68.6986618041992
770.239074707031	68.5173263549805
771.554809570313	68.4635543823242
772.8701171875	68.529167175293
774.184997558594	68.3192520141602
775.499450683594	68.1641616821289
776.8134765625	68.1316833496094
778.127136230469	67.8384246826172
779.440307617188	67.6372299194336
780.753112792969	67.5767669677734
782.0654296875	67.2792129516602
783.377380371094	67.1248779296875
784.688903808594	66.9835662841797
786	66.8062057495117
787.310668945313	66.6555862426758
788.620971679688	66.4965972900391
789.930786132813	66.3189239501953
791.240234375	66.2733764648438
792.549255371094	66.1534042358398
793.857788085938	66.1126556396484
795.166015625	65.9139251708984
796.473754882813	65.8614044189453
797.781066894531	65.5913543701172
799.088012695313	65.7108001708984
800.39453125	65.5913696289063
801.700622558594	65.5173568725586
803.006286621094	65.4250717163086
804.311584472656	65.3243942260742
805.616394042969	65.1577453613281
806.920837402344	65.1143646240234
808.224853515625	64.9437561035156
809.528503417969	64.8824768066406
810.831665039063	64.8666381835938
812.134460449219	64.780029296875
813.436828613281	64.6600723266602
814.73876953125	64.6786193847656
816.040344238281	64.4419784545898
817.341430664063	64.549072265625
818.642150878906	64.4940414428711
819.942504882813	64.4829177856445
821.242370605469	64.30224609375
822.541870117188	64.3102264404297
823.840942382813	64.2631072998047
825.139587402344	64.2995300292969
826.437866210938	64.1841735839844
827.735656738281	64.300163269043
829.033081054688	64.2521591186523
830.330139160156	64.5485382080078
831.626770019531	64.3606185913086
832.922973632813	64.5319442749023
834.21875	64.7848739624023
835.514099121094	64.9544830322266
836.80908203125	65.2745361328125
838.103637695313	65.4485397338867
839.397827148438	65.8271255493164
840.691589355469	66.0796890258789
841.984924316406	66.5013427734375
843.27783203125	66.5752944946289
844.570373535156	66.8175811767578
845.862487792969	66.9270248413086
847.154235839844	66.6888046264648
848.445556640625	66.5800323486328
849.736450195313	66.36474609375
851.026916503906	66.0297927856445
852.317016601563	65.7007751464844
853.606689453125	65.6296539306641
854.89599609375	65.4045715332031
856.184875488281	65.2376403808594
857.473327636719	64.9579162597656
858.761413574219	64.9374008178711
860.049072265625	64.7078475952148
861.336303710938	64.5823593139648
862.623168945313	64.3993606567383
863.909606933594	63.9863967895508
865.195678710938	63.8478355407715
866.481323242188	63.3526268005371
867.766540527344	62.9180374145508
869.051391601563	62.5475044250488
870.335815429688	62.1701278686523
871.619873046875	61.6544723510742
872.903503417969	61.2017402648926
874.186706542969	60.8191452026367
875.469543457031	60.5354499816895
876.752014160156	60.2134895324707
878.033996582031	59.9771041870117
879.315612792969	59.7302742004395
880.596862792969	59.5066947937012
881.877685546875	59.5052680969238
883.158081054688	59.3968048095703
884.438110351563	59.3759803771973
885.7177734375	59.539379119873
886.996948242188	59.8416481018066
888.275817871094	59.968692779541
889.55419921875	60.3433570861816
890.832275390625	60.7713737487793
892.10986328125	61.3148155212402
893.387084960938	61.6645469665527
894.663940429688	61.9306640625
895.940368652344	62.1733779907227
897.216369628906	62.3368606567383
898.492004394531	62.2255363464355
899.767272949219	62.0067977905273
901.042114257813	61.8934135437012
902.316528320313	61.7067222595215
903.590576171875	61.1033515930176
904.8642578125	60.8030090332031
906.137512207031	60.4769859313965
907.410339355469	60.2755432128906
908.682800292969	60.0975341796875
909.954833984375	60.0793304443359
911.226501464844	59.9908790588379
912.497802734375	60.012882232666
913.768676757813	59.9094200134277
915.039123535156	60.1396026611328
916.309204101563	59.8832702636719
917.578918457031	59.7518653869629
918.848205566406	59.40283203125
920.117126464844	58.7485733032227
921.385620117188	58.1923980712891
922.653747558594	57.6092224121094
923.921447753906	56.7187347412109
925.188781738281	55.8358840942383
926.455688476563	55.1242599487305
927.722229003906	54.446174621582
928.988342285156	53.6710052490234
930.254089355469	53.0974960327148
931.519470214844	52.4775581359863
932.784423828125	51.9039154052734
934.049011230469	51.3807411193848
935.313171386719	51.0247802734375
936.576965332031	50.6682586669922
937.84033203125	50.3839149475098
939.103332519531	50.042854309082
940.365966796875	49.8223342895508
941.628173828125	49.722354888916
942.890014648438	49.5249137878418
944.151428222656	49.5136909484863
945.412475585938	49.2389602661133
946.673095703125	49.0895385742188
947.933349609375	48.9323272705078
949.193237304688	48.8101615905762
950.452697753906	48.8407173156738
951.711791992188	48.6032028198242
952.970520019531	48.5140151977539
954.228820800781	48.4345588684082
955.486755371094	48.4303207397461
956.744262695313	48.3747062683105
958.001403808594	48.3232765197754
959.258117675781	48.2608222961426
960.514526367188	48.1172676086426
961.770446777344	48.1260566711426
963.026062011719	48.1177177429199
964.28125	47.9997177124023
965.536010742188	47.933910369873
966.790466308594	47.9416084289551
968.044494628906	47.9064826965332
969.298095703125	47.9035491943359
970.551391601563	47.9651641845703
971.80419921875	47.774715423584
973.056701660156	47.8902473449707
974.308776855469	47.6838264465332
975.560485839844	47.7554054260254
976.811767578125	47.8490829467773
978.062683105469	47.8833808898926
979.313232421875	47.8135414123535
980.563415527344	47.7815933227539
981.813171386719	47.7944145202637
983.0625	48.0010719299316
984.3115234375	48.0615310668945
985.560119628906	47.9715690612793
986.808349609375	48.124210357666
988.05615234375	48.2410659790039
989.303588867188	48.2914848327637
990.550659179688	48.508716583252
991.797302246094	48.5149917602539
993.043579101563	48.6938056945801
994.289489746094	48.5032157897949
995.535034179688	48.718994140625
996.780151367188	48.7304725646973
998.02490234375	48.6065673828125
999.269226074219	48.9406547546387
1000.51318359375	48.9361801147461
1001.75677490234	49.1539573669434
1003	49.5065765380859
1004.24279785156	49.8675956726074
1005.48522949219	50.2122611999512
1006.72729492188	50.7412910461426
1007.96893310547	51.1991271972656
1009.21026611328	51.7207946777344
1010.45111083984	52.3997802734375
1011.69165039063	52.8588485717773
1012.93176269531	53.2105178833008
1014.17150878906	53.6481132507324
1015.41088867188	53.8230934143066
1016.64984130859	54.1525688171387
1017.88842773438	54.120002746582
1019.12664794922	54.1981010437012
1020.36450195313	54.1535682678223
1021.60192871094	53.9600944519043
1022.83898925781	53.9054908752441
1024.07568359375	53.6789054870605
1025.31201171875	53.7694702148438
1026.5478515625	53.7046241760254
1027.78344726563	53.8386573791504
1029.0185546875	53.979564666748
1030.25329589844	54.0846824645996
1031.48767089844	54.3231735229492
1032.7216796875	54.6904678344727
1033.95532226563	54.8737564086914
1035.18859863281	55.2190093994141
1036.42138671875	55.4425430297852
1037.65393066406	55.4716033935547
1038.88598632813	55.598217010498
1040.11767578125	55.8155479431152
1041.34899902344	55.7716979980469
1042.57995605469	55.7181358337402
1043.810546875	55.8726615905762
1045.04077148438	55.7272987365723
1046.2705078125	55.8708114624023
1047.5	55.9002075195313
1048.72900390625	55.9976539611816
1049.95764160156	56.4739265441895
1051.18591308594	56.9828300476074
1052.41381835938	57.4534683227539
1053.64135742188	58.0207595825195
1054.86853027344	58.9793395996094
1056.09521484375	59.7626419067383
1057.32165527344	60.4213714599609
1058.54760742188	61.1796455383301
1059.77331542969	61.7182121276855
1060.99853515625	62.1704940795898
1062.22338867188	62.3081550598145
1063.44787597656	62.2291145324707
1064.671875	62.0132446289063
1065.89562988281	61.728759765625
1067.11901855469	61.0418853759766
1068.34191894531	60.392749786377
1069.56457519531	60.0691795349121
1070.78674316406	59.3729248046875
1072.00854492188	58.925048828125
1073.22998046875	58.5179595947266
1074.45104980469	58.1964797973633
1075.67175292969	57.699779510498
1076.89208984375	57.3125152587891
1078.11193847656	56.8363876342773
1079.33154296875	56.3467216491699
1080.55065917969	55.7594146728516
1081.76940917969	55.0523452758789
1082.98791503906	54.3063507080078
1084.20593261719	53.8427352905273
1085.42358398438	53.0604553222656
1086.64086914063	52.6309509277344
1087.85766601563	52.2698936462402
1089.07421875	51.8373222351074
1090.29040527344	51.7356262207031
1091.50610351563	51.7529678344727
1092.72155761719	51.7422904968262
1093.9365234375	51.845874786377
1095.15112304688	52.203369140625
1096.36535644531	52.4907150268555
1097.57922363281	52.9783935546875
1098.79272460938	53.6645126342773
1100.005859375	53.9626693725586
1101.21862792969	54.5460815429688
1102.43090820313	55.2654037475586
1103.64294433594	55.6489791870117
1104.8544921875	56.431957244873
1106.06579589844	56.9627571105957
1107.27661132813	57.4533538818359
1108.48706054688	58.1067848205566
1109.69714355469	58.8257369995117
1110.90686035156	59.4861679077148
1112.1162109375	60.009449005127
1113.3251953125	60.8440704345703
1114.53369140625	61.8295669555664
1115.74194335938	62.6050033569336
1116.94982910156	63.603084564209
1118.1572265625	64.270866394043
1119.3642578125	65.0591506958008
1120.57104492188	65.8826522827148
1121.77734375	66.4303817749023
1122.98327636719	66.7504272460938
1124.18884277344	67.0281295776367
1125.39404296875	67.1103668212891
1126.59875488281	66.9150009155273
1127.80322265625	66.8943710327148
1129.00732421875	66.2437973022461
1130.2109375	65.345703125
1131.41430664063	64.4830627441406
1132.6171875	63.6198081970215
1133.81970214844	62.3680267333984
1135.02197265625	60.9543800354004
1136.22375488281	59.6367034912109
1137.42517089844	58.2600936889648
1138.62622070313	57.135913848877
1139.82690429688	55.9946403503418
1141.02709960938	54.7121086120605
1142.22705078125	54.0687141418457
1143.42663574219	53.4195594787598
1144.62573242188	52.8515548706055
1145.82458496094	52.3270721435547
1147.02294921875	51.9984397888184
1148.22094726563	51.9457168579102
1149.41857910156	51.8268852233887
1150.61584472656	51.6178550720215
1151.81274414063	51.4567947387695
1153.00927734375	51.3637847900391
1154.20544433594	51.3531532287598
1155.40124511719	51.1662979125977
1156.5966796875	51.0941352844238
1157.79162597656	50.8004150390625
1158.986328125	50.5149154663086
1160.18054199219	50.2555885314941
1161.37438964844	49.7736968994141
1162.56799316406	49.3753356933594
1163.76110839844	48.9629783630371
1164.95385742188	48.497241973877
1166.14624023438	48.100513458252
1167.33825683594	47.6165542602539
1168.52990722656	47.130256652832
1169.72119140625	46.848014831543
1170.91198730469	46.4446640014648
1172.1025390625	46.3003005981445
1173.29260253906	46.0901374816895
1174.482421875	45.7425918579102
1175.67175292969	45.7642860412598
1176.86071777344	45.5954284667969
1178.04943847656	45.4034042358398
1179.23767089844	45.535343170166
1180.42553710938	45.3917465209961
1181.61303710938	45.4213523864746
1182.80017089844	45.408863067627
1183.98681640625	45.3575286865234
1185.17321777344	45.2323265075684
1186.35925292969	45.3161544799805
1187.54479980469	45.525203704834
1188.73010253906	45.4117164611816
1189.91491699219	45.4435348510742
1191.09936523438	45.6645545959473
1192.28356933594	45.793514251709
1193.46728515625	45.8156471252441
1194.65063476563	46.0348472595215
1195.83361816406	46.0558815002441
1197.01623535156	46.3263053894043
1198.19836425781	46.4797439575195
1199.38024902344	46.7406692504883
1200.56176757813	46.7524337768555
1201.74279785156	46.9628677368164
1202.92358398438	47.0267868041992
1204.10388183594	46.9962730407715
1205.28393554688	47.0335998535156
1206.46350097656	46.9718742370605
1207.64270019531	47.0412368774414
1208.82153320313	46.9471549987793
1210	46.8628387451172
1211.17810058594	46.8941192626953
1212.35583496094	46.8391609191895
1213.53308105469	46.722469329834
1214.71008300781	46.7250366210938
1215.88671875	46.6695251464844
1217.06286621094	46.7658729553223
1218.23864746094	46.7215118408203
1219.41418457031	46.8443756103516
1220.58923339844	46.8811645507813
1221.76391601563	46.964771270752
1222.93823242188	46.9680442810059
1224.11218261719	47.0555267333984
1225.28576660156	47.2153816223145
1226.458984375	47.2336769104004
1227.6318359375	47.3836097717285
1228.80419921875	47.4338111877441
1229.97631835938	47.6064453125
1231.14794921875	47.6213912963867
1232.31921386719	47.8643493652344
1233.490234375	47.93212890625
1234.66076660156	47.9398460388184
1235.83093261719	47.9140090942383
1237.00073242188	47.9513244628906
1238.17016601563	48.0136337280273
1239.33923339844	47.992057800293
1240.5078125	47.9923858642578
1241.67614746094	48.0322799682617
1242.84411621094	48.0528144836426
1244.01159667969	48.0188179016113
1245.1787109375	47.9784889221191
1246.34558105469	48.0540008544922
1247.51196289063	48.0213928222656
1248.67797851563	48.1697692871094
1249.84362792969	48.250171661377
1251.00891113281	48.3004379272461
1252.173828125	48.3901176452637
1253.33825683594	48.5540046691895
1254.50244140625	48.702564239502
1255.66625976563	48.7127723693848
1256.82958984375	48.8448753356934
1257.99255371094	48.9591255187988
1259.1552734375	49.1545524597168
1260.31750488281	49.3256149291992
1261.47937011719	49.487476348877
1262.64086914063	49.5136222839355
1263.80200195313	49.5007553100586
1264.96276855469	49.509635925293
1266.123046875	49.4877624511719
1267.28308105469	49.275260925293
1268.44262695313	49.0985260009766
1269.60192871094	49.1051368713379
1270.7607421875	48.7615814208984
1271.91918945313	48.5522956848145
1273.07727050781	48.2919883728027
1274.23498535156	48.0076065063477
1275.39233398438	47.7116355895996
1276.54931640625	47.4772300720215
1277.70581054688	47.2793846130371
1278.86206054688	47.0988464355469
1280.01794433594	46.9737396240234
1281.17333984375	46.7122955322266
1282.32836914063	46.6771049499512
1283.48303222656	46.4418144226074
1284.63732910156	46.4326248168945
1285.79125976563	46.3217391967773
1286.94482421875	46.3175773620605
1288.09802246094	46.2660446166992
1289.25073242188	46.1574859619141
1290.40319824219	46.2782249450684
1291.55517578125	46.1336364746094
1292.70690917969	46.1254806518555
1293.85815429688	46.0265655517578
1295.00903320313	46.1111717224121
1296.15954589844	45.9380493164063
1297.30969238281	46.1188926696777
1298.45935058594	45.9505920410156
1299.60876464844	46.0836791992188
1300.7578125	46.0114288330078
1301.90637207031	46.0901832580566
1303.05456542969	46.1248092651367
1304.20239257813	46.324577331543
1305.34985351563	46.3548240661621
1306.49694824219	46.5498733520508
1307.64367675781	46.6724128723145
1308.7900390625	46.7770500183105
1309.93591308594	46.9932746887207
1311.08154296875	47.2224884033203
1312.22668457031	47.4241561889648
1313.37145996094	47.6034965515137
1314.51599121094	47.7722702026367
1315.66003417969	48.0623512268066
1316.80358886719	48.1947326660156
1317.94689941406	48.4219856262207
1319.08984375	48.460205078125
1320.23229980469	48.6985740661621
1321.37451171875	48.8261222839355
1322.51623535156	48.8905258178711
1323.65759277344	48.9766044616699
1324.79858398438	48.9997138977051
1325.93920898438	49.0856628417969
1327.07934570313	49.2192001342773
1328.21923828125	49.2822189331055
1329.35864257813	49.3593826293945
1330.49780273438	49.3917236328125
1331.63647460938	49.3724479675293
1332.77478027344	49.4270706176758
1333.91271972656	49.3306732177734
1335.05029296875	49.2973289489746
1336.18737792969	49.2750205993652
1337.32421875	49.1565628051758
1338.46057128906	49.1346588134766
1339.5966796875	49.1727561950684
1340.73229980469	49.1828079223633
1341.86755371094	49.2470855712891
1343.00231933594	49.2842788696289
1344.13684082031	49.2162055969238
1345.27099609375	49.4155082702637
1346.40466308594	49.6123466491699
1347.53796386719	49.6884117126465
1348.6708984375	49.8164100646973
1349.80346679688	49.9169502258301
1350.93566894531	50.1959533691406
1352.06750488281	50.3432846069336
1353.19885253906	50.4534645080566
1354.32995605469	50.7706413269043
1355.46057128906	50.8838500976563
1356.5908203125	51.066478729248
1357.720703125	51.1584434509277
1358.85021972656	51.3084182739258
1359.97924804688	51.4167556762695
1361.10803222656	51.5864181518555
1362.236328125	51.7123031616211
1363.3642578125	51.8721809387207
1364.49182128906	52.019889831543
1365.61901855469	52.0013885498047
1366.74584960938	52.0157089233398
1367.87231445313	52.1179351806641
1368.99829101563	52.0661163330078
1370.12390136719	51.9535598754883
1371.24914550781	52.0261726379395
1372.3740234375	51.8697471618652
1373.49853515625	51.7195205688477
1374.62255859375	51.5300407409668
1375.74633789063	51.2273216247559
1376.86962890625	51.1395568847656
1377.99255371094	50.8155784606934
1379.11511230469	50.435791015625
1380.2373046875	50.1404418945313
1381.35900878906	49.943187713623
1382.48034667969	49.7573509216309
1383.60144042969	49.4715995788574
1384.72204589844	49.2320442199707
1385.84228515625	48.8902053833008
1386.96203613281	48.7769508361816
1388.08154296875	48.4453086853027
1389.20056152344	48.1976165771484
1390.31921386719	47.9142951965332
1391.4375	47.57080078125
1392.55541992188	47.3879470825195
1393.6728515625	47.0351982116699
1394.7900390625	46.7654724121094
1395.90673828125	46.4048042297363
1397.02307128906	46.237548828125
1398.13903808594	45.9838371276855
1399.25463867188	45.6806144714355
1400.36975097656	45.522216796875
1401.48449707031	45.4097595214844
1402.59899902344	45.2943572998047
1403.712890625	45.3186302185059
1404.82653808594	45.1775016784668
1405.93981933594	45.1782188415527
1407.05261230469	45.0522766113281
1408.1650390625	44.9947242736816
1409.27709960938	44.8974113464355
1410.38879394531	44.9135551452637
1411.5	44.7468299865723
1412.61096191406	44.7503128051758
1413.72143554688	44.7309951782227
1414.83154296875	44.6674156188965
1415.94116210938	44.5320472717285
1417.05053710938	44.4192810058594
1418.15942382813	44.316463470459
1419.26794433594	44.2754936218262
1420.37609863281	44.2749328613281
1421.48388671875	44.2310562133789
1422.59118652344	43.960506439209
1423.6982421875	43.9404296875
1424.80480957031	43.8244781494141
1425.91088867188	43.7510833740234
1427.01672363281	43.7575836181641
1428.1220703125	43.6584129333496
1429.22717285156	43.5859870910645
1430.33166503906	43.4811248779297
1431.43591308594	43.4534492492676
1432.53979492188	43.4728851318359
1433.64318847656	43.3314590454102
1434.74621582031	43.3423156738281
1435.84887695313	43.276538848877
1436.95104980469	43.3367118835449
1438.05297851563	43.2310447692871
1439.15441894531	43.1425666809082
1440.25549316406	43.1669921875
1441.35620117188	43.0593414306641
1442.45642089844	43.126651763916
1443.55627441406	43.0661773681641
1444.65576171875	43.0609130859375
1445.7548828125	43.0576019287109
1446.853515625	43.1716270446777
1447.95190429688	43.1601448059082
1449.0498046875	43.3806114196777
1450.14721679688	43.5584411621094
1451.24438476563	43.8544807434082
1452.34106445313	44.1022338867188
1453.43737792969	44.5901565551758
1454.53332519531	45.0986328125
1455.62890625	45.4496459960938
1456.72399902344	45.9609794616699
1457.81872558594	46.3357849121094
1458.9130859375	46.6806983947754
1460.00695800781	46.940990447998
1461.10046386719	47.030891418457
1462.19360351563	47.0437088012695
1463.28637695313	46.9492034912109
1464.37878417969	46.7090377807617
1465.470703125	46.3895111083984
1466.56225585938	46.1227226257324
1467.65344238281	45.6803131103516
1468.744140625	45.2452583312988
1469.83447265625	44.7364196777344
1470.92443847656	44.2691040039063
1472.01403808594	43.6533050537109
1473.10314941406	43.2322807312012
1474.19189453125	42.767707824707
1475.2802734375	42.1025085449219
1476.3681640625	41.9123153686523
1477.45581054688	41.5456924438477
1478.54296875	41.0959854125977
1479.62963867188	40.8613471984863
1480.71606445313	40.8863334655762
1481.80200195313	40.5315895080566
1482.88757324219	40.4432067871094
1483.97265625	40.2550239562988
1485.05737304688	40.3085327148438
1486.14172363281	40.1718826293945
1487.22570800781	40.1391830444336
1488.30932617188	40.0922966003418
1489.39245605469	40.0509300231934
1490.47509765625	40.1007804870605
1491.55749511719	39.9756927490234
1492.63940429688	40.0630149841309
1493.72094726563	39.9654998779297
1494.80212402344	39.9464302062988
1495.8828125	39.9362411499023
1496.96313476563	39.8507347106934
1498.04309082031	39.8121490478516
1499.12255859375	39.7327461242676
1500.20166015625	39.6919937133789
1501.28039550781	39.6506538391113
1502.35864257813	39.5149841308594
1503.4365234375	39.6532363891602
1504.51403808594	39.6020431518555
1505.59118652344	39.5559768676758
1506.66784667969	39.6688804626465
1507.744140625	39.5406723022461
1508.81994628906	39.6967163085938
1509.89538574219	39.6200714111328
1510.97045898438	39.717903137207
1512.04516601563	39.8474082946777
1513.11938476563	39.9131164550781
1514.19323730469	39.8730926513672
1515.26672363281	39.9857215881348
1516.33972167969	40.0624084472656
1517.41235351563	40.2451591491699
1518.48449707031	40.2259979248047
1519.55639648438	40.2305870056152
1520.62768554688	40.3282089233398
1521.69873046875	40.4706077575684
1522.76928710938	40.327995300293
1523.83947753906	40.4528503417969
1524.90930175781	40.5434951782227
1525.97863769531	40.5428886413574
1527.04760742188	40.5242652893066
1528.11608886719	40.5529937744141
1529.18420410156	40.4812812805176
1530.251953125	40.583194732666
1531.31921386719	40.5763130187988
1532.38610839844	40.7469139099121
1533.45263671875	40.844409942627
1534.51867675781	40.8570556640625
1535.58435058594	41.0375518798828
1536.64965820313	40.9808197021484
1537.71447753906	41.1314697265625
1538.77893066406	41.2837677001953
1539.84301757813	41.3859176635742
1540.90661621094	41.5077667236328
1541.9697265625	41.6922302246094
1543.03259277344	41.7147026062012
1544.09497070313	41.8901710510254
1545.15686035156	42.0752372741699
1546.21850585938	42.2146911621094
1547.27966308594	42.3263702392578
1548.34033203125	42.4049224853516
1549.40063476563	42.6393966674805
1550.46057128906	42.6768798828125
1551.52001953125	42.7364807128906
1552.5791015625	42.9051399230957
1553.63781738281	43.1098861694336
1554.69604492188	43.1340141296387
1555.75378417969	43.0361518859863
1556.81127929688	43.1948928833008
1557.86828613281	43.3539085388184
1558.9248046875	43.3612289428711
1559.98095703125	43.4914855957031
1561.03674316406	43.5715942382813
1562.09204101563	43.7677268981934
1563.14697265625	43.8284111022949
1564.20153808594	44.0785140991211
1565.25561523438	44.233226776123
1566.30932617188	44.4687767028809
1567.36254882813	44.6114768981934
1568.41540527344	44.8232803344727
1569.4677734375	45.1285514831543
1570.51977539063	45.2587394714355
1571.57141113281	45.5969734191895
1572.62255859375	45.7502822875977
1573.67333984375	45.9274406433105
1574.7236328125	46.2069244384766
1575.77355957031	46.3926544189453
1576.82299804688	46.5856628417969
1577.8720703125	46.8522911071777
1578.92077636719	46.9415550231934
1579.96899414063	47.1340255737305
1581.01684570313	47.3089904785156
1582.06420898438	47.4634475708008
1583.11120605469	47.7235870361328
1584.15771484375	47.9164199829102
1585.20385742188	48.0895385742188
1586.24951171875	48.3916320800781
1587.29479980469	48.4656562805176
1588.33972167969	48.7633590698242
1589.38415527344	48.8377265930176
1590.42810058594	49.1558837890625
1591.47180175781	49.5553283691406
1592.51489257813	49.9022445678711
1593.55773925781	50.1408920288086
1594.59997558594	50.4043006896973
1595.64196777344	50.931697845459
1596.68334960938	51.3253555297852
1597.72448730469	51.4959373474121
1598.76513671875	51.9444732666016
1599.80529785156	52.301097869873
1600.84509277344	52.6600914001465
1601.88452148438	53.0810737609863
1602.92346191406	53.3558731079102
1603.9619140625	53.7006797790527
1605	53.9677238464355
1606.03771972656	54.3359375
1607.07495117188	54.5841636657715
1608.11169433594	54.9764060974121
1609.14807128906	55.3328475952148
1610.18408203125	55.5662002563477
1611.21960449219	55.674991607666
1612.25463867188	56.079517364502
1613.28930664063	56.4645080566406
1614.32360839844	56.5116386413574
1615.357421875	56.8142051696777
1616.39074707031	57.0689964294434
1617.42370605469	57.4159393310547
1618.45629882813	57.6224670410156
1619.48840332031	57.8933601379395
1620.52001953125	57.9802398681641
1621.55126953125	58.3897933959961
1622.58215332031	58.7138900756836
1623.61254882813	58.851245880127
1624.64245605469	59.1362953186035
1625.67199707031	59.4178466796875
1626.70104980469	59.5556983947754
1627.72973632813	59.8102684020996
1628.75793457031	59.9402389526367
1629.78576660156	60.2188415527344
1630.81311035156	60.3671646118164
1631.84008789063	60.5133628845215
1632.86657714844	60.6877021789551
1633.89270019531	60.8320503234863
1634.91833496094	60.6824760437012
1635.94348144531	61.1082534790039
1636.96826171875	61.0284614562988
1637.99255371094	60.9551200866699
1639.01647949219	61.0037307739258
1640.03991699219	60.7481460571289
1641.06298828125	60.7069435119629
1642.08557128906	60.5313758850098
1643.10778808594	60.5767784118652
1644.12951660156	60.2987022399902
1645.15075683594	60.0758171081543
1646.17163085938	59.8228721618652
1647.19213867188	59.6798477172852
1648.21203613281	59.3104591369629
1649.23156738281	59.2449188232422
1650.25073242188	58.8096313476563
1651.26940917969	58.691478729248
1652.28759765625	58.1589775085449
1653.30541992188	58.1532592773438
1654.32275390625	57.7862205505371
1655.33972167969	57.4454116821289
1656.35620117188	56.8915557861328
1657.37231445313	56.8125419616699
1658.38793945313	56.5060729980469
1659.40307617188	56.3085746765137
1660.41772460938	55.9598579406738
1661.43212890625	55.5723915100098
1662.44592285156	55.289234161377
1663.45935058594	55.3517684936523
1664.47229003906	54.8895492553711
1665.48486328125	54.5174331665039
1666.49694824219	54.2997817993164
1667.50854492188	54.012866973877
1668.51977539063	53.6745567321777
1669.53051757813	53.242073059082
1670.54089355469	52.889232635498
1671.55078125	52.5810356140137
1672.56018066406	52.0142288208008
1673.56909179688	51.7026748657227
1674.57763671875	51.248348236084
1675.58581542969	50.8843460083008
1676.59350585938	50.3063049316406
1677.60070800781	49.9197158813477
1678.607421875	49.4334297180176
1679.61376953125	48.9181709289551
1680.61962890625	48.4645233154297
1681.62512207031	47.983943939209
1682.63012695313	47.5627670288086
1683.63464355469	47.0283088684082
1684.638671875	46.6300354003906
1685.64233398438	45.9821395874023
1686.64562988281	45.8309555053711
1687.64831542969	45.3608474731445
1688.65063476563	44.8686676025391
1689.65246582031	44.3200263977051
1690.65393066406	43.8709678649902
1691.65490722656	43.556324005127
1692.65539550781	43.2348175048828
1693.65551757813	42.8165550231934
1694.65502929688	42.5317993164063
1695.654296875	42.0591201782227
1696.65295410156	41.7863807678223
1697.65124511719	41.4635276794434
1698.64904785156	41.0497436523438
1699.646484375	40.781120300293
1700.64331054688	40.2827415466309
1701.63977050781	40.0679664611816
1702.63586425781	39.6711578369141
1703.63134765625	39.3915367126465
1704.62646484375	38.939811706543
1705.62121582031	38.6434860229492
1706.61535644531	38.2679824829102
1707.60913085938	37.938720703125
1708.60241699219	37.4918098449707
1709.59521484375	37.1544227600098
1710.58764648438	36.7546081542969
1711.57958984375	36.4366455078125
1712.57104492188	36.1997566223145
1713.56213378906	35.7165718078613
1714.552734375	35.515625
1715.54284667969	35.0894737243652
1716.53247070313	34.7296104431152
1717.52160644531	34.3767890930176
1718.51037597656	34.0038299560547
1719.49865722656	33.7489242553711
1720.48657226563	33.483814239502
1721.47387695313	33.1501731872559
1722.46081542969	32.7528839111328
1723.447265625	32.5236511230469
1724.43334960938	32.302360534668
1725.41882324219	32.0570449829102
1726.40393066406	31.8464851379395
1727.38854980469	31.5563793182373
1728.37268066406	31.320011138916
1729.3564453125	31.1496162414551
1730.33972167969	30.9178047180176
1731.32250976563	30.659236907959
1732.30480957031	30.4662609100342
1733.28674316406	30.1967296600342
1734.26806640625	30.1813583374023
1735.2490234375	29.9331398010254
1736.2294921875	29.8906211853027
1737.20959472656	29.5642261505127
1738.18908691406	29.3827438354492
1739.16821289063	29.2523155212402
1740.14685058594	29.0120849609375
1741.125	28.9092636108398
1742.10266113281	28.8157196044922
1743.07995605469	28.6143951416016
1744.05676269531	28.4778461456299
1745.03308105469	28.1710262298584
1746.00891113281	28.0442638397217
1746.98425292969	27.9595584869385
1747.95910644531	27.7878856658936
1748.93359375	27.5478515625
1749.90759277344	27.3380069732666
1750.88110351563	27.2096710205078
1751.85412597656	26.9466953277588
1752.82678222656	26.7311630249023
1753.798828125	26.6352214813232
1754.7705078125	26.4386310577393
1755.74169921875	26.1943397521973
1756.71240234375	26.0532932281494
1757.6826171875	25.9641799926758
1758.65246582031	25.7778549194336
1759.62170410156	25.6031074523926
1760.59057617188	25.3283462524414
1761.55895996094	25.3385162353516
1762.52673339844	25.099588394165
1763.49426269531	25.076602935791
1764.46118164063	24.938985824585
1765.42761230469	24.8008918762207
1766.39367675781	24.7173633575439
1767.35913085938	24.6058483123779
1768.32421875	24.486349105835
1769.28881835938	24.4371280670166
1770.2529296875	24.2791385650635
1771.21655273438	24.2832927703857
1772.17980957031	24.0921955108643
1773.14245605469	24.1337146759033
1774.10461425781	24.0925178527832
1775.06640625	23.990270614624
1776.02770996094	23.8746013641357
1776.98852539063	23.7977733612061
1777.94873046875	23.7131690979004
1778.90856933594	23.7002964019775
1779.86804199219	23.671314239502
1780.82690429688	23.4382019042969
1781.78527832031	23.2403678894043
1782.7431640625	23.1521835327148
1783.70068359375	23.087007522583
1784.65771484375	22.9407024383545
1785.61413574219	22.8024997711182
1786.57019042969	22.6881332397461
1787.52575683594	22.6523628234863
1788.48083496094	22.4376182556152
1789.43530273438	22.3463726043701
1790.38940429688	22.3014755249023
1791.34301757813	22.07346534729
1792.29626464844	22.0007610321045
1793.24890136719	21.9881076812744
1794.20104980469	21.7936706542969
1795.15270996094	21.761417388916
1796.10400390625	21.6404209136963
1797.0546875	21.6020202636719
1798.0048828125	21.4624080657959
1798.95471191406	21.3921794891357
1799.90393066406	21.3907413482666
1800.85278320313	21.2850875854492
1801.80102539063	21.2813186645508
1802.74890136719	21.2253074645996
1803.6962890625	21.1783332824707
1804.64306640625	21.1355590820313
1805.58947753906	21.1151103973389
1806.53540039063	21.1191234588623
1807.48071289063	20.9931926727295
1808.42565917969	20.9672203063965
1809.3701171875	20.9456729888916
1810.31396484375	20.9724731445313
1811.25744628906	20.8848247528076
1812.20043945313	20.7580394744873
1813.14294433594	20.744047164917
1814.08483886719	20.7110233306885
1815.0263671875	20.7103385925293
1815.96740722656	20.558012008667
1816.90783691406	20.5132904052734
1817.84790039063	20.5349922180176
1818.78747558594	20.3725547790527
1819.72644042969	20.4683647155762
1820.6650390625	20.2931118011475
1821.60314941406	20.247859954834
1822.54064941406	20.1989803314209
1823.47778320313	20.0841522216797
1824.41430664063	20.0434799194336
1825.35034179688	19.9179515838623
1826.28601074219	19.9120121002197
1827.22106933594	19.7723808288574
1828.15563964844	19.7303199768066
1829.08984375	19.7578887939453
1830.0234375	19.6616497039795
1830.95654296875	19.6560878753662
1831.88916015625	19.5393657684326
1832.8212890625	19.4366188049316
1833.7529296875	19.4667224884033
1834.68408203125	19.4136829376221
1835.61474609375	19.3706169128418
1836.54479980469	19.317741394043
1837.47448730469	19.3485050201416
1838.40356445313	19.3697166442871
1839.33227539063	19.3165969848633
1840.26037597656	19.2862491607666
1841.18811035156	19.2893600463867
1842.115234375	19.2916202545166
1843.04187011719	19.2872829437256
1843.96801757813	19.2791004180908
1844.89367675781	19.2894897460938
1845.81872558594	19.2554836273193
1846.74340820313	19.24538230896
1847.66760253906	19.2288703918457
1848.59118652344	19.2091503143311
1849.51428222656	19.2259731292725
1850.43701171875	19.1265029907227
1851.35913085938	19.0413131713867
1852.28076171875	19.0589733123779
1853.20190429688	18.9771404266357
1854.12243652344	18.8569564819336
1855.04260253906	18.8737354278564
1855.96215820313	18.7956485748291
1856.88122558594	18.7472991943359
1857.79992675781	18.6492042541504
1858.71801757813	18.626091003418
1859.63549804688	18.5978183746338
1860.55261230469	18.5528049468994
1861.46923828125	18.3760261535645
1862.38525390625	18.4524059295654
1863.30078125	18.4418830871582
1864.2158203125	18.372091293335
1865.13037109375	18.3531742095947
1866.04443359375	18.3991470336914
1866.95788574219	18.3275718688965
1867.87084960938	18.3288497924805
1868.78332519531	18.2382926940918
1869.6953125	18.2711791992188
1870.60681152344	18.2836475372314
1871.51782226563	18.2799739837646
1872.42822265625	18.3639621734619
1873.33813476563	18.3570919036865
1874.24755859375	18.3467769622803
1875.15649414063	18.3735389709473
1876.06481933594	18.3485717773438
1876.97277832031	18.4038257598877
1877.88012695313	18.3154373168945
1878.78698730469	18.2794399261475
1879.69323730469	18.3340892791748
1880.59912109375	18.2855606079102
1881.50439453125	18.2225341796875
1882.4091796875	18.3364334106445
1883.3134765625	18.144998550415
1884.21716308594	18.1326923370361
1885.12048339844	18.0263004302979
1886.02319335938	18.0708599090576
1886.92541503906	17.9903621673584
1887.82702636719	17.9862308502197
1888.72814941406	17.9177932739258
1889.62878417969	17.8501834869385
1890.52893066406	17.8568572998047
1891.42858886719	17.7725028991699
1892.32763671875	17.75856590271
1893.22619628906	17.7509174346924
1894.12426757813	17.6087551116943
1895.02172851563	17.6399059295654
1895.91870117188	17.5953216552734
1896.81518554688	17.6021785736084
1897.71118164063	17.4954299926758
1898.60656738281	17.4694557189941
1899.50146484375	17.5010738372803
1900.39587402344	17.5009651184082
1901.28967285156	17.4382228851318
1902.18298339844	17.5070743560791
1903.07580566406	17.4523582458496
1903.96801757813	17.4701061248779
1904.85986328125	17.4088096618652
1905.7509765625	17.5252552032471
1906.64172363281	17.4589347839355
1907.53186035156	17.5384159088135
1908.42150878906	17.5078315734863
1909.31066894531	17.6050548553467
1910.19921875	17.5522212982178
1911.08728027344	17.5425796508789
1911.97473144531	17.6194000244141
1912.86181640625	17.6689643859863
1913.74816894531	17.6316184997559
1914.63415527344	17.5647411346436
1915.51953125	17.5627613067627
1916.40441894531	17.5833053588867
1917.28869628906	17.5881195068359
1918.17260742188	17.5498294830322
1919.05578613281	17.5342807769775
1919.93859863281	17.5071239471436
1920.82080078125	17.4654979705811
1921.70239257813	17.382209777832
1922.58349609375	17.4235973358154
1923.46411132813	17.3295078277588
1924.34423828125	17.2853698730469
1925.22375488281	17.2365989685059
1926.10278320313	17.1919727325439
1926.98120117188	17.1323909759521
1927.85913085938	17.076509475708
1928.73645019531	17.0078506469727
1929.61328125	17.0452938079834
1930.48962402344	16.9882373809814
1931.36535644531	16.9665546417236
1932.24060058594	16.9202213287354
1933.11535644531	16.8401966094971
1933.98950195313	16.8519096374512
1934.86303710938	16.8911609649658
1935.73608398438	16.8489475250244
1936.60864257813	16.8957214355469
1937.48059082031	16.8116035461426
1938.35205078125	16.8599491119385
1939.22302246094	16.852746963501
1940.09338378906	16.882173538208
1940.96313476563	16.9434013366699
1941.83239746094	16.9143772125244
1942.701171875	16.9372329711914
1943.5693359375	16.9879455566406
1944.43701171875	16.9969291687012
1945.30407714844	17.0715847015381
1946.17065429688	17.089672088623
1947.03662109375	17.090747833252
1947.90209960938	17.0911560058594
1948.76696777344	17.1278781890869
1949.63134765625	17.1438121795654
1950.4951171875	17.1083698272705
1951.3583984375	17.1637554168701
1952.22106933594	17.1200981140137
1953.08325195313	17.1447105407715
1953.94482421875	17.1054553985596
1954.80590820313	17.0823841094971
1955.66650390625	17.0009212493896
1956.5263671875	17.0006732940674
1957.38586425781	17.0663986206055
1958.24462890625	17.048620223999
1959.10302734375	16.987720489502
1959.96069335938	16.8880920410156
1960.81799316406	16.8569049835205
1961.67456054688	16.8497276306152
1962.53063964844	16.8405513763428
1963.38623046875	16.7616767883301
1964.2412109375	16.7455635070801
1965.09558105469	16.6474533081055
1965.94946289063	16.6526889801025
1966.80285644531	16.6327419281006
1967.65563964844	16.5840091705322
1968.5078125	16.717077255249
1969.35949707031	16.676830291748
1970.21057128906	16.6253986358643
1971.06103515625	16.6226139068604
1971.91101074219	16.7080879211426
1972.76049804688	16.6789684295654
1973.60925292969	16.6967811584473
1974.45764160156	16.7092437744141
1975.30529785156	16.7373714447021
1976.15246582031	16.7919406890869
1976.99914550781	16.8626594543457
1977.84521484375	16.8306427001953
1978.69067382813	16.9238338470459
1979.53552246094	16.9550189971924
1980.3798828125	17.0411529541016
1981.22375488281	17.0266571044922
1982.06701660156	17.0736198425293
1982.90966796875	17.0667610168457
1983.75170898438	17.1268005371094
1984.59326171875	17.0754947662354
1985.43420410156	17.0529098510742
1986.27465820313	17.1020030975342
1987.11450195313	17.0043315887451
1987.95373535156	17.0215187072754
1988.79248046875	17.0551376342773
1989.63061523438	17.0181159973145
1990.46813964844	16.9169158935547
1991.30517578125	16.9338779449463
1992.1416015625	16.9321517944336
1992.9775390625	16.8565158843994
1993.81274414063	16.8096866607666
1994.6474609375	16.8201026916504
1995.48168945313	16.7556343078613
1996.31518554688	16.7164001464844
1997.14819335938	16.7170944213867
1997.98071289063	16.6915950775146
1998.8125	16.726634979248
1999.64379882813	16.6832752227783
2000.47448730469	16.6274509429932
2001.3046875	16.6787891387939
2002.13427734375	16.6197643280029
2002.96325683594	16.7723064422607
2003.79162597656	16.706485748291
2004.61950683594	16.717622756958
2005.44677734375	16.7600364685059
2006.2734375	16.8285503387451
2007.09948730469	16.7848796844482
2007.92504882813	16.9223976135254
2008.75	17.032112121582
2009.57434082031	17.0102653503418
2010.39819335938	17.084451675415
2011.22131347656	17.0891895294189
2012.0439453125	17.1148319244385
2012.86608886719	17.1025409698486
2013.6875	17.0963821411133
2014.50842285156	17.1404972076416
2015.32873535156	17.2023792266846
2016.1484375	17.1969394683838
2016.96752929688	17.209264755249
2017.7861328125	17.2081546783447
2018.60412597656	17.2824687957764
2019.42150878906	17.2515354156494
2020.23828125	17.2876167297363
2021.05444335938	17.2393283843994
2021.8701171875	17.2181625366211
2022.68518066406	17.2054252624512
2023.49963378906	17.1725902557373
2024.3134765625	17.0762271881104
2025.12683105469	17.1591835021973
2025.939453125	17.1208152770996
2026.75158691406	17.0433197021484
2027.56311035156	17.0492668151855
2028.3740234375	17.0536193847656
2029.18432617188	16.9412212371826
2029.994140625	17.0802001953125
2030.80322265625	17.0117206573486
2031.61181640625	16.9218769073486
2032.41979980469	16.8842468261719
2033.22717285156	16.867000579834
2034.03393554688	16.8162517547607
2034.84008789063	16.8437271118164
2035.64575195313	16.8110675811768
2036.45080566406	16.7933235168457
2037.25512695313	16.6682662963867
2038.05895996094	16.7221698760986
2038.86218261719	16.6639022827148
2039.66479492188	16.5812187194824
2040.466796875	16.6680603027344
2041.26831054688	16.6357269287109
2042.06909179688	16.7081508636475
2042.86938476563	16.6976985931396
2043.6689453125	16.6575126647949
2044.46801757813	16.7095069885254
2045.26647949219	16.7620048522949
2046.06433105469	16.7220344543457
2046.86145019531	16.7556571960449
2047.65808105469	16.8322486877441
2048.4541015625	16.7876472473145
2049.24951171875	16.7979984283447
2050.04443359375	16.8855533599854
2050.83862304688	16.8735275268555
2051.63232421875	16.8774509429932
2052.42529296875	16.9443168640137
2053.2177734375	16.9209632873535
2054.00952148438	16.9327869415283
2054.80078125	16.9594478607178
2055.59130859375	16.9710693359375
2056.38134765625	16.9829292297363
2057.17065429688	16.9934062957764
2057.95947265625	16.9677066802979
2058.74755859375	16.9654312133789
2059.53515625	16.9547939300537
2060.32202148438	16.9631977081299
2061.1083984375	16.8661308288574
2061.89428710938	16.7671356201172
2062.67919921875	16.7482719421387
2063.4638671875	16.7791786193848
2064.24780273438	16.7677593231201
2065.03100585938	16.7151393890381
2065.81372070313	16.6131114959717
2066.595703125	16.6300411224365
2067.37719726563	16.5272121429443
2068.15795898438	16.4802532196045
2068.93823242188	16.4910869598389
2069.7177734375	16.3859939575195
2070.49682617188	16.3856086730957
2071.27514648438	16.2775936126709
2072.05297851563	16.2190170288086
2072.830078125	16.251277923584
2073.60668945313	16.2005939483643
2074.38256835938	16.1973342895508
2075.15795898438	16.0361938476563
2075.9326171875	16.0824813842773
2076.70654296875	16.0431289672852
2077.47998046875	16.0131168365479
2078.25268554688	15.9376382827759
2079.02490234375	15.9769268035889
2079.79663085938	16.003589630127
2080.5673828125	15.9191131591797
2081.337890625	15.9549255371094
2082.107421875	15.9597835540771
2082.87670898438	15.9824914932251
2083.64501953125	16.0225982666016
2084.41284179688	16.051456451416
2085.18017578125	16.0288639068604
2085.94677734375	16.0234203338623
2086.71264648438	16.0579605102539
2087.47802734375	16.086877822876
2088.24267578125	16.1292362213135
2089.0068359375	16.1191177368164
2089.77026367188	16.1502151489258
2090.53295898438	16.0896625518799
2091.29516601563	16.1478824615479
2092.056640625	16.0670051574707
2092.81762695313	16.0872802734375
2093.57788085938	16.0008869171143
2094.33764648438	15.983136177063
2095.0966796875	15.9436445236206
2095.85498046875	15.8648986816406
2096.61279296875	15.8714256286621
2097.36987304688	15.7526302337646
2098.12646484375	15.6460390090942
2098.88232421875	15.616997718811
2099.63745117188	15.633150100708
2100.39208984375	15.4939470291138
2101.14624023438	15.4723958969116
2101.8994140625	15.3593378067017
2102.65209960938	15.2966966629028
2103.404296875	15.2570152282715
2104.15551757813	15.1522836685181
2104.90649414063	15.0923433303833
2105.65649414063	15.0456562042236
2106.40600585938	15.0229244232178
2107.15502929688	14.9638175964355
2107.90307617188	14.9032325744629
2108.65063476563	14.8036003112793
2109.39770507813	14.8416547775269
2110.14404296875	14.8145170211792
2110.8896484375	14.7166423797607
2111.63452148438	14.8118782043457
2112.37890625	14.8240222930908
2113.12280273438	14.7915935516357
2113.86572265625	14.8957901000977
2114.60815429688	14.8469047546387
2115.35009765625	14.8354511260986
2116.09106445313	14.9068393707275
2116.83154296875	14.8927707672119
2117.57153320313	14.8875341415405
2118.31079101563	14.995361328125
2119.04931640625	14.9033555984497
2119.787109375	14.8710851669312
2120.5244140625	14.8816251754761
2121.26098632813	14.8562622070313
2121.9970703125	14.7585544586182
2122.732421875	14.7755355834961
2123.46704101563	14.6873044967651
2124.20092773438	14.6884412765503
2124.93432617188	14.6737537384033
2125.6669921875	14.6280965805054
2126.39916992188	14.5255041122437
2127.13037109375	14.4843168258667
2127.86108398438	14.4440612792969
2128.59130859375	14.5066299438477
2129.32080078125	14.3208885192871
2130.04956054688	14.3584470748901
2130.77758789063	14.1883792877197
2131.50512695313	14.1031503677368
2132.23193359375	14.0060548782349
2132.9580078125	14.0062141418457
2133.68334960938	13.92467212677
2134.408203125	13.8821210861206
2135.13232421875	13.7818927764893
2135.85595703125	13.7684459686279
2136.57885742188	13.6934423446655
2137.30102539063	13.6809129714966
2138.0224609375	13.5490484237671
2138.74340820313	13.536696434021
2139.46337890625	13.5132160186768
2140.18310546875	13.4778680801392
2140.90185546875	13.3319215774536
2141.6201171875	13.4034519195557
2142.33764648438	13.3290338516235
2143.05444335938	13.3313398361206
2143.77075195313	13.2902727127075
2144.48608398438	13.2949924468994
2145.201171875	13.2970409393311
2145.91528320313	13.2685279846191
2146.62890625	13.2958106994629
2147.34155273438	13.2631454467773
2148.05395507813	13.2646980285645
2148.76538085938	13.224702835083
2149.47631835938	13.2486057281494
2150.18627929688	13.2854175567627
2150.89599609375	13.2225141525269
2151.60473632813	13.1873044967651
2152.31298828125	13.1975936889648
2153.02026367188	13.1935176849365
2153.72729492188	13.1655673980713
2154.43334960938	13.1263742446899
2155.138671875	13.098370552063
2155.84350585938	13.1405973434448
2156.54760742188	13.1206254959106
2157.25122070313	12.9797973632813
2157.95385742188	13.0024881362915
2158.65600585938	13.0058889389038
2159.357421875	12.9765462875366
2160.05810546875	12.9581823348999
2160.75805664063	12.9324607849121
2161.45751953125	12.8225402832031
2162.15600585938	12.8251419067383
2162.85400390625	12.7657833099365
2163.55151367188	12.7744913101196
2164.248046875	12.6753568649292
2164.94409179688	12.6911420822144
2165.63916015625	12.6083354949951
2166.33374023438	12.5438632965088
2167.02783203125	12.5117406845093
2167.72094726563	12.4407939910889
2168.41357421875	12.3469438552856
2169.10522460938	12.3016786575317
2169.79638671875	12.2809619903564
2170.48706054688	12.1576652526855
2171.1767578125	12.1287536621094
2171.86572265625	11.9846200942993
2172.55419921875	11.9780244827271
2173.24194335938	11.8085842132568
2173.92895507813	11.8438110351563
2174.615234375	11.7368030548096
2175.30078125	11.733057975769
2175.98583984375	11.6239452362061
2176.67016601563	11.6026210784912
2177.35375976563	11.5635013580322
2178.03662109375	11.5562162399292
2178.71875	11.5620203018188
2179.40014648438	11.5013265609741
2180.08081054688	11.5588026046753
2180.76098632813	11.5084495544434
2181.4404296875	11.5001277923584
2182.119140625	11.5138425827026
2182.79711914063	11.5245943069458
2183.47436523438	11.4813270568848
2184.15087890625	11.5453691482544
2184.82690429688	11.5137310028076
2185.501953125	11.483057975769
2186.17651367188	11.5039834976196
2186.85034179688	11.488429069519
2187.5234375	11.4979438781738
2188.19580078125	11.5049858093262
2188.86743164063	11.5140161514282
2189.53833007813	11.3909921646118
2190.20874023438	11.4119272232056
2190.87817382813	11.3320741653442
2191.54711914063	11.2952280044556
2192.21533203125	11.279278755188
2192.8828125	11.2229442596436
2193.54956054688	11.1623306274414
2194.21557617188	11.1054019927979
2194.880859375	11.1035633087158
2195.54541015625	10.9956521987915
2196.20947265625	10.9503221511841
2196.87255859375	10.9259376525879
2197.53515625	10.8190698623657
2198.19677734375	10.7333641052246
2198.85791015625	10.6545944213867
2199.51831054688	10.6360473632813
2200.17797851563	10.5674352645874
2200.8369140625	10.4930057525635
2201.4951171875	10.3854503631592
2202.15258789063	10.3274240493774
2202.80932617188	10.2618284225464
2203.46533203125	10.1776266098022
2204.12060546875	10.139009475708
2204.775390625	10.1887102127075
2205.42919921875	10.070725440979
2206.08251953125	10.0943117141724
2206.73486328125	10.0430288314819
2207.38671875	10.0397243499756
2208.03759765625	9.99366188049316
2208.68798828125	10.0351104736328
2209.33764648438	10.0501642227173
2209.98657226563	10.0012760162354
2210.63452148438	10.008768081665
2211.28198242188	9.99988555908203
2211.9287109375	9.99779987335205
2212.57470703125	10.0645542144775
2213.21997070313	10.0259094238281
2213.86450195313	10.0548686981201
2214.50830078125	10.0394124984741
2215.1513671875	9.9537296295166
2215.79370117188	9.95918846130371
2216.43530273438	9.90499782562256
2217.076171875	9.93370628356934
2217.71630859375	9.84859371185303
2218.35571289063	9.79859256744385
2218.99462890625	9.84450054168701
2219.63256835938	9.6908655166626
2220.26977539063	9.66480350494385
2220.90625	9.60577297210693
2221.5419921875	9.54187297821045
2222.17700195313	9.48045444488525
2222.81127929688	9.42203426361084
2223.44482421875	9.34731769561768
2224.07763671875	9.34161853790283
2224.70971679688	9.25435829162598
2225.34106445313	9.18964576721191
2225.9716796875	9.13327407836914
2226.6015625	9.04175090789795
2227.23071289063	9.03820133209229
2227.85913085938	8.95470905303955
2228.48681640625	8.90349578857422
2229.11376953125	8.88077640533447
2229.73999023438	8.80935382843018
2230.36547851563	8.77484226226807
2230.990234375	8.73545742034912
2231.61401367188	8.65316867828369
2232.2373046875	8.68211936950684
2232.85986328125	8.59463214874268
2233.4814453125	8.53875064849854
2234.1025390625	8.50736522674561
2234.72265625	8.50100898742676
2235.34228515625	8.46139430999756
2235.9609375	8.48699760437012
2236.57885742188	8.3546724319458
2237.1962890625	8.42173862457275
2237.81274414063	8.33487987518311
2238.42846679688	8.42274856567383
2239.04345703125	8.35684394836426
2239.65771484375	8.3886137008667
2240.27124023438	8.34624576568604
2240.88403320313	8.37289428710938
2241.49584960938	8.3479471206665
2242.10717773438	8.31013202667236
2242.71752929688	8.38125801086426
2243.32739257813	8.32234001159668
2243.93627929688	8.31918811798096
2244.54443359375	8.34381866455078
2245.15209960938	8.29999923706055
2245.7587890625	8.23785781860352
2246.36474609375	8.20555019378662
2246.9697265625	8.23068141937256
2247.57421875	8.20272350311279
2248.17797851563	8.19099044799805
2248.78076171875	8.16737461090088
2249.38305664063	8.09469795227051
2249.984375	8.05785179138184
2250.5849609375	8.06644439697266
2251.18481445313	8.02903652191162
2251.78393554688	7.9127516746521
2252.38232421875	7.96861600875854
2252.97973632813	7.90525150299072
2253.57666015625	7.85969066619873
2254.17260742188	7.84128093719482
2254.76782226563	7.81093788146973
2255.3623046875	7.67640066146851
2255.9560546875	7.69833278656006
2256.54907226563	7.65414714813232
2257.14135742188	7.58009004592896
2257.73266601563	7.56826305389404
2258.32348632813	7.48346424102783
2258.91333007813	7.45028734207153
2259.50244140625	7.4040904045105
2260.09057617188	7.32692098617554
2260.67822265625	7.31547880172729
2261.26513671875	7.28217649459839
2261.85107421875	7.21891736984253
2262.43627929688	7.19387578964233
2263.02075195313	7.17246198654175
2263.6044921875	7.13695621490479
2264.18725585938	7.10246801376343
2264.76953125	7.06820631027222
2265.35083007813	7.05322122573853
2265.93139648438	7.0170841217041
2266.51123046875	7.01251029968262
2267.09033203125	6.9658784866333
2267.66845703125	7.0263295173645
2268.24584960938	6.96711778640747
2268.82250976563	6.94341373443604
2269.3984375	6.97933387756348
2269.9736328125	6.97053194046021
2270.5478515625	7.00988531112671
2271.12133789063	7.03146266937256
2271.69409179688	7.00379943847656
2272.26611328125	7.03193998336792
2272.83740234375	7.01736164093018
2273.40771484375	7.05968427658081
2273.97729492188	6.95562648773193
2274.54614257813	6.99323034286499
2275.11401367188	6.94263076782227
2275.68139648438	6.85862827301025
2276.24780273438	6.83868026733398
2276.8134765625	6.81056594848633
2277.37817382813	6.77742624282837
2277.9423828125	6.79135751724243
2278.50561523438	6.80003118515015
2279.06811523438	6.82661390304565
2279.62963867188	6.76392078399658
2280.19067382813	6.74834632873535
2280.75073242188	6.75489902496338
2281.31005859375	6.76092720031738
2281.86840820313	6.7690691947937
2282.42602539063	6.73974084854126
2282.98291015625	6.71804094314575
2283.5390625	6.67942237854004
2284.09448242188	6.64895868301392
2284.64892578125	6.63459348678589
2285.20263671875	6.6191577911377
2285.75537109375	6.56376600265503
2286.3076171875	6.54802227020264
2286.85888671875	6.5089693069458
2287.40942382813	6.50007057189941
2287.958984375	6.4649395942688
2288.5078125	6.41069555282593
2289.05590820313	6.35561466217041
2289.60302734375	6.37024164199829
2290.14965820313	6.30448341369629
2290.6953125	6.2487587928772
2291.23999023438	6.24874925613403
2291.78393554688	6.20863008499146
2292.3271484375	6.14455842971802
2292.86962890625	6.11473274230957
2293.4111328125	6.07956123352051
2293.95190429688	6.10235691070557
2294.49194335938	6.02110719680786
2295.03100585938	5.98745155334473
2295.5693359375	5.9601583480835
2296.10693359375	5.98799753189087
2296.6435546875	5.91856479644775
2297.17944335938	5.94987201690674
2297.71459960938	5.88917303085327
2298.24877929688	5.91034603118896
2298.7822265625	5.8637261390686
2299.31469726563	5.89157819747925
2299.8466796875	5.90609264373779
2300.37744140625	5.90324068069458
2300.90771484375	5.86589813232422
2301.43701171875	5.8977952003479
2301.96557617188	5.85988187789917
2302.4931640625	5.90384101867676
2303.02001953125	5.88544178009033
2303.54614257813	5.88952970504761
2304.0712890625	5.89388370513916
2304.595703125	5.86178302764893
2305.119140625	5.87631559371948
2305.64184570313	5.88629722595215
2306.16381835938	5.89654874801636
2306.68481445313	5.87539768218994
2307.205078125	5.86282539367676
2307.72436523438	5.85614967346191
2308.24291992188	5.88494253158569
2308.7607421875	5.8336329460144
2309.27758789063	5.82639455795288
2309.79370117188	5.82479619979858
2310.30883789063	5.81592798233032
2310.8232421875	5.8595552444458
2311.3369140625	5.8380298614502
2311.849609375	5.8102879524231
2312.361328125	5.79707717895508
2312.87255859375	5.75284433364868
2313.38256835938	5.77169942855835
2313.89208984375	5.72013425827026
2314.40063476563	5.68067693710327
2314.908203125	5.68331384658813
2315.4150390625	5.61463260650635
2315.92114257813	5.61400127410889
2316.42626953125	5.56199884414673
2316.9306640625	5.54078674316406
2317.43408203125	5.52470016479492
2317.93676757813	5.47557544708252
2318.4384765625	5.47487878799438
2318.939453125	5.43328142166138
2319.439453125	5.36943292617798
2319.93872070313	5.34022760391235
2320.43701171875	5.28795194625854
2320.9345703125	5.31945133209229
2321.43139648438	5.24568891525269
2321.92724609375	5.2704062461853
2322.42211914063	5.25386190414429
2322.91625976563	5.24328231811523
2323.40966796875	5.17752504348755
2323.90209960938	5.14760255813599
2324.3935546875	5.14675569534302
2324.88427734375	5.15705585479736
2325.37426757813	5.11157321929932
2325.86303710938	5.15589475631714
2326.35131835938	5.12535429000854
2326.83862304688	5.12529897689819
2327.32495117188	5.12824058532715
2327.810546875	5.14944887161255
2328.29541015625	5.15048837661743
2328.77905273438	5.17062139511108
2329.26220703125	5.17248439788818
2329.74438476563	5.14813423156738
2330.2255859375	5.14342546463013
2330.7060546875	5.17805910110474
2331.185546875	5.16925430297852
2331.6640625	5.1590747833252
2332.14184570313	5.20058012008667
2332.61889648438	5.1668701171875
2333.09497070313	5.17993640899658
2333.57006835938	5.14043855667114
2334.04443359375	5.1332311630249
2334.51782226563	5.13670063018799
2334.99047851563	5.07384014129639
2335.46215820313	5.10361003875732
2335.93310546875	5.07497453689575
2336.40307617188	5.06634473800659
2336.8720703125	5.00280904769897
2337.34033203125	5.00842189788818
2337.8076171875	4.97448253631592
2338.27416992188	4.93145036697388
2338.73974609375	4.93043756484985
2339.20458984375	4.93822288513184
2339.66845703125	4.86954212188721
2340.13134765625	4.86437225341797
2340.59350585938	4.81625556945801
2341.0546875	4.77911853790283
2341.51489257813	4.75517463684082
2341.97436523438	4.74719142913818
2342.43286132813	4.68379592895508
2342.890625	4.67522764205933
2343.34741210938	4.64237499237061
2343.80322265625	4.61612319946289
2344.25830078125	4.63760137557983
2344.71240234375	4.62761259078979
2345.16577148438	4.61872100830078
2345.61791992188	4.65320301055908
2346.06958007813	4.69516658782959
2346.52001953125	4.70536136627197
2346.9697265625	4.7761344909668
2347.41845703125	4.88790702819824
2347.86645507813	4.9695839881897
2348.3134765625	5.00424146652222
2348.75952148438	5.13447999954224
2349.20483398438	5.22490739822388
2349.64916992188	5.30707502365112
2350.09252929688	5.38680219650269
2350.53515625	5.48599720001221
2350.97680664063	5.51339673995972
2351.41748046875	5.62907028198242
2351.857421875	5.6001672744751
2352.29638671875	5.63317775726318
2352.734375	5.6567587852478
2353.17138671875	5.68424463272095
2353.60766601563	5.64835500717163
2354.04296875	5.60604476928711
2354.4775390625	5.50694513320923
2354.91088867188	5.42113399505615
2355.34350585938	5.37201023101807
2355.775390625	5.27745676040649
2356.2060546875	5.14077043533325
2356.63598632813	4.99869203567505
2357.06494140625	4.86376619338989
2357.4931640625	4.79372310638428
2357.92041015625	4.71247053146362
2358.3466796875	4.64009380340576
2358.77197265625	4.56738233566284
2359.1962890625	4.4932279586792
2359.61987304688	4.40309715270996
2360.04248046875	4.2919487953186
2360.46411132813	4.22376775741577
2360.88500976563	4.20726823806763
2361.30493164063	4.14963865280151
2361.72387695313	4.12862157821655
