# Supplementary material for: Optics miniaturization strategy for demanding Raman spectroscopy applications
Source: Nat Commun. 2024 Apr 8;15:3049. doi: 10.1038/s41467-024-47044-7 (PMC11001912; doi:10.1038/s41467-024-47044-7)
Supplement: Supplementary file 6 — Source Data [file 41467_2024_47044_MOESM6_ESM.zip › Source Data/NCOMMS-23-34016B s3/S3 pHCA, Glucose, Salts/calibraiton/MgSO4 standards 30.08.17/MgSO4_0_1mM_1.csv]

347.42919921875	74.6418075561523
348.892913818359	74.903564453125
350.356079101563	75.2145385742188
351.818634033203	75.3608932495117
353.280670166016	75.6960067749023
354.742095947266	76.0046844482422
356.202972412109	76.2214813232422
357.663299560547	76.7113418579102
359.123046875	76.8221817016602
360.582244873047	76.9749984741211
362.040863037109	77.0977249145508
363.498931884766	77.1505279541016
364.956451416016	77.329460144043
366.413391113281	77.4619064331055
367.869750976563	77.6453018188477
369.325592041016	77.7862930297852
370.780853271484	77.6247940063477
372.235565185547	77.9664001464844
373.689727783203	77.9184875488281
375.143310546875	77.9071044921875
376.596343994141	78.1044616699219
378.048828125	78.1373443603516
379.500762939453	78.0887145996094
380.9521484375	78.2070541381836
382.402954101563	78.2898941040039
383.853240966797	78.3945617675781
385.302947998047	78.5723342895508
386.752136230469	78.7064208984375
388.200744628906	78.7668228149414
389.648803710938	78.9414291381836
391.096343994141	78.7983703613281
392.543304443359	79.1539764404297
393.989715576172	79.312370300293
395.435607910156	79.6982727050781
396.880920410156	79.7898025512695
398.325714111328	79.7550811767578
399.769927978516	80.0203247070313
401.213623046875	80.3564147949219
402.656768798828	80.3760223388672
404.099395751953	80.6766128540039
405.541442871094	80.6896209716797
406.982971191406	80.9317245483398
408.423950195313	81.0387268066406
409.864379882813	81.3183517456055
411.304290771484	81.4029541015625
412.743621826172	81.5148010253906
414.182434082031	81.7558212280273
415.620727539063	81.9275436401367
417.058471679688	81.7796783447266
418.495666503906	81.9827194213867
419.932342529297	82.034423828125
421.368469238281	81.9204711914063
422.804077148438	82.0791549682617
424.239135742188	81.9712677001953
425.673645019531	81.9326400756836
427.107635498047	82.0331954956055
428.541107177734	81.9759368896484
429.974029541016	81.9404678344727
431.406433105469	81.8494415283203
432.838287353516	81.9210815429688
434.269622802734	81.7356948852539
435.700408935547	81.7442321777344
437.130706787109	81.5937042236328
438.560455322266	81.5789794921875
439.989654541016	81.3877258300781
441.418334960938	81.3755874633789
442.846496582031	81.0494842529297
444.274139404297	81.2680587768555
445.701263427734	80.9733200073242
447.127838134766	80.9193572998047
448.553894042969	80.7844772338867
449.979431152344	80.7693862915039
451.404449462891	80.6237258911133
452.828918457031	80.3861236572266
454.252899169922	80.5209197998047
455.676330566406	80.3072662353516
457.099273681641	80.4407119750977
458.521667480469	80.2296600341797
459.943542480469	80.3695297241211
461.364929199219	80.1560287475586
462.785766601563	80.2359848022461
464.206085205078	80.2469177246094
465.625885009766	80.0000152587891
467.045196533203	80.179069519043
468.463958740234	80.1437225341797
469.882202148438	80.0837860107422
471.299957275391	80.1450042724609
472.717193603516	80.1531295776367
474.133911132813	80.1411209106445
475.550109863281	80.2265701293945
476.965789794922	80.1669387817383
478.380950927734	80.3101425170898
479.795623779297	80.2548065185547
481.209777832031	80.3530883789063
482.623413085938	80.4370193481445
484.036529541016	80.4009170532227
485.449157714844	80.4949188232422
486.861267089844	80.7000732421875
488.272857666016	80.5054397583008
489.683959960938	80.5841827392578
491.094543457031	80.5650024414063
492.504608154297	80.6321411132813
493.914184570313	80.6131896972656
495.3232421875	80.5975341796875
496.731811523438	80.5634994506836
498.139862060547	80.5788497924805
499.547393798828	80.2978134155273
500.954467773438	80.3534545898438
502.360992431641	80.2309417724609
503.767028808594	80.1452255249023
505.172576904297	80.160285949707
506.577606201172	79.9025115966797
507.982147216797	79.9290466308594
509.386169433594	79.5901718139648
510.789703369141	79.5127410888672
512.192749023438	79.375617980957
513.595275878906	79.1791839599609
514.997314453125	78.9248352050781
516.398803710938	79.0611038208008
517.799865722656	78.5828704833984
519.200378417969	78.6616134643555
520.600463867188	78.4683074951172
522	78.1778717041016
523.399047851563	78.2020111083984
524.797607421875	78.0356903076172
526.195678710938	77.7454223632813
527.59326171875	77.6894912719727
528.990295410156	77.5078582763672
530.386901855469	77.0652236938477
531.782958984375	77.0512924194336
533.178588867188	76.9495544433594
534.573669433594	76.7100067138672
535.968322753906	76.6039047241211
537.362426757813	76.3903198242188
538.756042480469	76.355712890625
540.149230957031	76.1068878173828
541.541870117188	75.8861236572266
542.934020996094	75.8678131103516
544.32568359375	75.7175369262695
545.716918945313	75.5426254272461
547.107604980469	75.1802597045898
548.497802734375	75.249641418457
549.887573242188	75.2266540527344
551.276794433594	75.0328063964844
552.66552734375	74.9988708496094
554.053833007813	74.7825469970703
555.441650390625	74.8198165893555
556.828918457031	74.602424621582
558.215759277344	74.5298461914063
559.602111816406	74.5108947753906
560.987976074219	74.534553527832
562.373352050781	74.3489227294922
563.758239746094	74.2618026733398
565.142639160156	74.1228942871094
566.526611328125	74.1219787597656
567.910034179688	74.2050857543945
569.293029785156	74.0300445556641
570.675537109375	74.0054779052734
572.057556152344	74.061279296875
573.439086914063	73.9061737060547
574.820129394531	73.9225158691406
576.200744628906	73.8510589599609
577.580871582031	73.8512496948242
578.96044921875	73.9512176513672
580.339660644531	73.808967590332
581.718322753906	73.8459930419922
583.096557617188	73.6697235107422
584.474243164063	73.8611831665039
585.851501464844	73.7513732910156
587.228332519531	73.8793106079102
588.604614257813	73.6173248291016
589.98046875	73.6605987548828
591.355834960938	73.7233352661133
592.730712890625	73.7514343261719
594.105163574219	73.7595443725586
595.479125976563	73.6502990722656
596.852600097656	73.4806900024414
598.225646972656	73.5898513793945
599.598205566406	73.5901565551758
600.970275878906	73.5310211181641
602.341857910156	73.3478851318359
603.713012695313	73.3870849609375
605.083679199219	73.1778564453125
606.453918457031	73.0855865478516
607.823608398438	73.0758285522461
609.192932128906	73.0601272583008
610.561706542969	72.8850784301758
611.930053710938	73.056266784668
613.297912597656	72.7538299560547
614.665344238281	72.6967086791992
616.032287597656	72.5750350952148
617.398803710938	72.3703689575195
618.764831542969	72.3019943237305
620.13037109375	72.24365234375
621.495483398438	72.0415954589844
622.860107421875	72.0824356079102
624.224304199219	71.8285827636719
625.588012695313	71.7649688720703
626.951232910156	71.6938781738281
628.314025878906	71.4839477539063
629.676391601563	71.5237426757813
631.038269042969	71.2165145874023
632.399658203125	71.2300491333008
633.760620117188	70.9951248168945
635.12109375	70.9510879516602
636.481140136719	70.7988052368164
637.840759277344	70.6306076049805
639.199890136719	70.5738067626953
640.558532714844	70.4529190063477
641.916748046875	70.2587203979492
643.274536132813	70.2651519775391
644.6318359375	70.1397323608398
645.988647460938	69.8911514282227
647.345031738281	69.8427658081055
648.700988769531	69.8381500244141
650.056457519531	69.6836929321289
651.411499023438	69.4824676513672
652.76611328125	69.4715881347656
654.120239257813	69.2729339599609
655.473876953125	69.2897262573242
656.827087402344	69.088249206543
658.179870605469	69.0815048217773
659.5322265625	69.0179977416992
660.884094238281	68.9767684936523
662.235473632813	68.8929824829102
663.586486816406	68.6725006103516
664.93701171875	68.727783203125
666.287048339844	68.6590270996094
667.636657714844	68.7383117675781
668.98583984375	68.5743179321289
670.334594726563	68.6085815429688
671.682861328125	68.5040740966797
673.030700683594	68.4634170532227
674.378051757813	68.4162750244141
675.725036621094	68.3323593139648
677.071533203125	68.4088592529297
678.417541503906	68.2153778076172
679.76318359375	68.5109252929688
681.108337402344	68.1824035644531
682.453002929688	68.3871459960938
683.797302246094	68.4483795166016
685.14111328125	68.3465881347656
686.484497070313	68.2452239990234
687.827453613281	68.3118667602539
689.169921875	68.2532577514648
690.512023925781	68.2797164916992
691.853637695313	68.4938659667969
693.194763183594	68.4358673095703
694.535522460938	68.2386932373047
695.875793457031	68.3628616333008
697.215637207031	68.4045028686523
698.555053710938	68.3395156860352
699.89404296875	68.5808792114258
701.232543945313	68.4648208618164
702.570617675781	68.4473571777344
703.908325195313	68.5024719238281
705.245483398438	68.4705047607422
706.582275390625	68.446403503418
707.918640136719	68.4387817382813
709.254516601563	68.4256286621094
710.589965820313	68.2982482910156
711.924987792969	68.5396423339844
713.259582519531	68.476203918457
714.59375	68.4644546508789
715.927490234375	68.3306732177734
717.2607421875	68.4668502807617
718.593627929688	68.1850204467773
719.926025390625	68.3128280639648
721.257995605469	68.2795562744141
722.589538574219	68.3538055419922
723.920654296875	68.2697067260742
725.251342773438	68.4262313842773
726.581604003906	68.2090377807617
727.911437988281	68.2963562011719
729.240783691406	68.1882400512695
730.569763183594	68.1596984863281
731.898254394531	68.1198959350586
733.226379394531	68.0835647583008
734.554016113281	68.0529708862305
735.881225585938	67.9610290527344
737.208068847656	67.8375854492188
738.534423828125	67.8349685668945
739.8603515625	67.7524719238281
741.185852050781	67.7078475952148
742.510925292969	67.7500305175781
743.835571289063	67.6802215576172
745.159790039063	67.4793167114258
746.483581542969	67.5291900634766
747.806945800781	67.304069519043
749.1298828125	67.2085571289063
750.452453613281	67.1837768554688
751.774536132813	67.228385925293
753.09619140625	66.9380340576172
754.417419433594	66.8525619506836
755.738220214844	66.8293914794922
757.05859375	66.6490097045898
758.378540039063	66.5869216918945
759.698059082031	66.5766220092773
761.017211914063	66.4043426513672
762.335876464844	66.4343948364258
763.654113769531	66.120246887207
764.971984863281	66.0533065795898
766.289367675781	66.0715637207031
767.606384277344	65.8505477905273
768.922973632813	65.8646469116211
770.239074707031	65.7504501342773
771.554809570313	65.5233993530273
772.8701171875	65.5797653198242
774.184997558594	65.4898910522461
775.499450683594	65.2369537353516
776.8134765625	65.1196365356445
778.127136230469	65.0376510620117
779.440307617188	64.9074020385742
780.753112792969	64.9176864624023
782.0654296875	64.7212219238281
783.377380371094	64.7577056884766
784.688903808594	64.5477523803711
786	64.4752807617188
787.310668945313	64.3978500366211
788.620971679688	64.2254028320313
789.930786132813	64.3245620727539
791.240234375	64.1576995849609
792.549255371094	64.0145263671875
793.857788085938	63.8893089294434
795.166015625	63.7379837036133
796.473754882813	63.7320938110352
797.781066894531	63.5426483154297
799.088012695313	63.5635185241699
800.39453125	63.4271774291992
801.700622558594	63.3950347900391
803.006286621094	63.2602615356445
804.311584472656	63.2558212280273
805.616394042969	62.9930877685547
806.920837402344	63.0152130126953
808.224853515625	62.9610481262207
809.528503417969	62.8107604980469
810.831665039063	62.7865867614746
812.134460449219	62.6704750061035
813.436828613281	62.546012878418
814.73876953125	62.5215148925781
816.040344238281	62.4144477844238
817.341430664063	62.3549041748047
818.642150878906	62.2116470336914
819.942504882813	62.0541114807129
821.242370605469	62.0699462890625
822.541870117188	61.9113159179688
823.840942382813	61.9628677368164
825.139587402344	61.8210601806641
826.437866210938	61.6016616821289
827.735656738281	61.5790901184082
829.033081054688	61.5672073364258
830.330139160156	61.5576362609863
831.626770019531	61.3844757080078
832.922973632813	61.1907730102539
834.21875	61.2477912902832
835.514099121094	61.0947227478027
836.80908203125	61.0332069396973
838.103637695313	60.8071708679199
839.397827148438	60.9407157897949
840.691589355469	60.6457252502441
841.984924316406	60.6319389343262
843.27783203125	60.3943710327148
844.570373535156	60.3667297363281
845.862487792969	60.2332954406738
847.154235839844	60.0684394836426
848.445556640625	60.0255851745605
849.736450195313	59.8634414672852
851.026916503906	59.6393814086914
852.317016601563	59.5815315246582
853.606689453125	59.5286712646484
854.89599609375	59.4182662963867
856.184875488281	59.1615219116211
857.473327636719	59.0549697875977
858.761413574219	58.8884239196777
860.049072265625	58.7889633178711
861.336303710938	58.6426544189453
862.623168945313	58.4975128173828
863.909606933594	58.3937492370605
865.195678710938	58.3538246154785
866.481323242188	58.1323394775391
867.766540527344	57.9305038452148
869.051391601563	57.8470153808594
870.335815429688	57.7334403991699
871.619873046875	57.4630851745605
872.903503417969	57.2165679931641
874.186706542969	57.0590515136719
875.469543457031	56.9108848571777
876.752014160156	56.6171913146973
878.033996582031	56.4599380493164
879.315612792969	56.2344932556152
880.596862792969	56.0586128234863
881.877685546875	55.9345664978027
883.158081054688	55.6699562072754
884.438110351563	55.4390830993652
885.7177734375	55.2177581787109
886.996948242188	55.0537910461426
888.275817871094	54.7622299194336
889.55419921875	54.5255393981934
890.832275390625	54.4260292053223
892.10986328125	54.1490097045898
893.387084960938	54.0369491577148
894.663940429688	53.8854904174805
895.940368652344	53.5887260437012
897.216369628906	53.3658905029297
898.492004394531	53.1977348327637
899.767272949219	52.9101753234863
901.042114257813	52.6917839050293
902.316528320313	52.5118751525879
903.590576171875	52.3405647277832
904.8642578125	52.1066093444824
906.137512207031	51.9799003601074
907.410339355469	51.6972312927246
908.682800292969	51.480094909668
909.954833984375	51.3500137329102
911.226501464844	51.0335083007813
912.497802734375	50.9861068725586
913.768676757813	50.5348243713379
915.039123535156	50.5209770202637
916.309204101563	50.1948394775391
917.578918457031	50.0298271179199
918.848205566406	49.967658996582
920.117126464844	49.6926155090332
921.385620117188	49.716552734375
922.653747558594	49.4245986938477
923.921447753906	49.2568168640137
925.188781738281	49.1926307678223
926.455688476563	48.8500785827637
927.722229003906	48.8723831176758
928.988342285156	48.6738166809082
930.254089355469	48.4328002929688
931.519470214844	48.3399543762207
932.784423828125	48.2796745300293
934.049011230469	48.0558433532715
935.313171386719	48.0908050537109
936.576965332031	47.8870086669922
937.84033203125	47.8444938659668
939.103332519531	47.6751861572266
940.365966796875	47.532356262207
941.628173828125	47.4626617431641
942.890014648438	47.445915222168
944.151428222656	47.2580184936523
945.412475585938	47.1144790649414
946.673095703125	47.0945358276367
947.933349609375	47.040714263916
949.193237304688	46.8599166870117
950.452697753906	46.9275970458984
951.711791992188	46.8648719787598
952.970520019531	46.6932525634766
954.228820800781	46.5943756103516
955.486755371094	46.5718612670898
956.744262695313	46.5935363769531
958.001403808594	46.4836616516113
959.258117675781	46.3911209106445
960.514526367188	46.2928886413574
961.770446777344	46.2555999755859
963.026062011719	46.2129821777344
964.28125	46.1404876708984
965.536010742188	46.1668357849121
966.790466308594	46.1086463928223
968.044494628906	46.0950317382813
969.298095703125	46.0374450683594
970.551391601563	45.9852066040039
971.80419921875	45.8642425537109
973.056701660156	45.8392562866211
974.308776855469	45.7752494812012
975.560485839844	45.7657089233398
976.811767578125	45.8237686157227
978.062683105469	45.6718444824219
979.313232421875	45.8561820983887
980.563415527344	45.7547340393066
981.813171386719	45.5196304321289
983.0625	45.6965789794922
984.3115234375	45.5378608703613
985.560119628906	45.4349365234375
986.808349609375	45.3977165222168
988.05615234375	45.324333190918
989.303588867188	45.2496337890625
990.550659179688	45.3413581848145
991.797302246094	45.0991134643555
993.043579101563	45.2590484619141
994.289489746094	45.0745239257813
995.535034179688	45.0926170349121
996.780151367188	44.9795265197754
998.02490234375	44.9721298217773
999.269226074219	44.8739128112793
1000.51318359375	44.6755485534668
1001.75677490234	44.7567367553711
1003	44.6640853881836
1004.24279785156	44.5506820678711
1005.48522949219	44.579158782959
1006.72729492188	44.5242462158203
1007.96893310547	44.5497131347656
1009.21026611328	44.4125480651855
1010.45111083984	44.3736686706543
1011.69165039063	44.2790031433105
1012.93176269531	44.3064270019531
1014.17150878906	44.1653060913086
1015.41088867188	44.1638031005859
1016.64984130859	44.244026184082
1017.88842773438	44.1229362487793
1019.12664794922	43.9203491210938
1020.36450195313	44.0327911376953
1021.60192871094	43.9332618713379
1022.83898925781	43.8988876342773
1024.07568359375	43.8696670532227
1025.31201171875	43.7351264953613
1026.5478515625	43.773738861084
1027.78344726563	43.7994117736816
1029.0185546875	43.6399459838867
1030.25329589844	43.5865936279297
1031.48767089844	43.5930671691895
1032.7216796875	43.6401329040527
1033.95532226563	43.5386199951172
1035.18859863281	43.5117950439453
1036.42138671875	43.5627059936523
1037.65393066406	43.5260047912598
1038.88598632813	43.5969467163086
1040.11767578125	43.5212135314941
1041.34899902344	43.4603538513184
1042.57995605469	43.5639266967773
1043.810546875	43.530330657959
1045.04077148438	43.5100860595703
1046.2705078125	43.6422882080078
1047.5	43.4949836730957
1048.72900390625	43.4808807373047
1049.95764160156	43.6056938171387
1051.18591308594	43.5704650878906
1052.41381835938	43.4874114990234
1053.64135742188	43.480224609375
1054.86853027344	43.5546035766602
1056.09521484375	43.4767379760742
1057.32165527344	43.4579544067383
1058.54760742188	43.4302368164063
1059.77331542969	43.4055709838867
1060.99853515625	43.4203758239746
1062.22338867188	43.3326530456543
1063.44787597656	43.2716217041016
1064.671875	43.2738838195801
1065.89562988281	43.210018157959
1067.11901855469	43.1269073486328
1068.34191894531	43.1221542358398
1069.56457519531	43.1772689819336
1070.78674316406	43.1018180847168
1072.00854492188	43.1464767456055
1073.22998046875	42.9835472106934
1074.45104980469	43.0074577331543
1075.67175292969	42.9114532470703
1076.89208984375	42.8812370300293
1078.11193847656	42.842456817627
1079.33154296875	42.7966346740723
1080.55065917969	42.7780799865723
1081.76940917969	42.7269401550293
1082.98791503906	42.6222267150879
1084.20593261719	42.6088638305664
1085.42358398438	42.5819702148438
1086.64086914063	42.625846862793
1087.85766601563	42.6069831848145
1089.07421875	42.4681739807129
1090.29040527344	42.4111976623535
1091.50610351563	42.474193572998
1092.72155761719	42.5068893432617
1093.9365234375	42.4972457885742
1095.15112304688	42.4530944824219
1096.36535644531	42.350772857666
1097.57922363281	42.4794692993164
1098.79272460938	42.4490814208984
1100.005859375	42.3174095153809
1101.21862792969	42.51904296875
1102.43090820313	42.4888954162598
1103.64294433594	42.3612518310547
1104.8544921875	42.5421485900879
1106.06579589844	42.4820823669434
1107.27661132813	42.5134201049805
1108.48706054688	42.5419158935547
1109.69714355469	42.4557418823242
1110.90686035156	42.4499092102051
1112.1162109375	42.3935127258301
1113.3251953125	42.3802642822266
1114.53369140625	42.4170417785645
1115.74194335938	42.4788246154785
1116.94982910156	42.4264907836914
1118.1572265625	42.4268531799316
1119.3642578125	42.3523941040039
1120.57104492188	42.4352493286133
1121.77734375	42.3829574584961
1122.98327636719	42.4500007629395
1124.18884277344	42.4456558227539
1125.39404296875	42.4699630737305
1126.59875488281	42.4675559997559
1127.80322265625	42.4907569885254
1129.00732421875	42.4948654174805
1130.2109375	42.4422760009766
1131.41430664063	42.4122314453125
1132.6171875	42.4215469360352
1133.81970214844	42.4688720703125
1135.02197265625	42.3829078674316
1136.22375488281	42.2925605773926
1137.42517089844	42.3601722717285
1138.62622070313	42.384651184082
1139.82690429688	42.2618446350098
1141.02709960938	42.2626533508301
1142.22705078125	42.2592658996582
1143.42663574219	42.266788482666
1144.62573242188	42.1346549987793
1145.82458496094	42.1974182128906
1147.02294921875	42.1287422180176
1148.22094726563	42.1378440856934
1149.41857910156	42.2606620788574
1150.61584472656	42.1637344360352
1151.81274414063	42.083812713623
1153.00927734375	42.1256523132324
1154.20544433594	42.1552772521973
1155.40124511719	42.0979461669922
1156.5966796875	42.2589263916016
1157.79162597656	42.1454124450684
1158.986328125	42.0774078369141
1160.18054199219	42.2432327270508
1161.37438964844	42.1064262390137
1162.56799316406	42.0361557006836
1163.76110839844	42.0525131225586
1164.95385742188	42.0656318664551
1166.14624023438	42.0510444641113
1167.33825683594	42.0865745544434
1168.52990722656	41.9983749389648
1169.72119140625	42.0542068481445
1170.91198730469	42.0318222045898
1172.1025390625	42.0111770629883
1173.29260253906	42.0584564208984
1174.482421875	42.0810699462891
1175.67175292969	42.0629463195801
1176.86071777344	42.0701026916504
1178.04943847656	42.1076850891113
1179.23767089844	42.2690963745117
1180.42553710938	42.3178291320801
1181.61303710938	42.3267707824707
1182.80017089844	42.299560546875
1183.98681640625	42.2076644897461
1185.17321777344	42.2024765014648
1186.35925292969	42.354850769043
1187.54479980469	42.3749732971191
1188.73010253906	42.3304023742676
1189.91491699219	42.2885284423828
1191.09936523438	42.3990707397461
1192.28356933594	42.2957496643066
1193.46728515625	42.3948402404785
1194.65063476563	42.3920745849609
1195.83361816406	42.3705558776855
1197.01623535156	42.4821662902832
1198.19836425781	42.5635414123535
1199.38024902344	42.548583984375
1200.56176757813	42.6058692932129
1201.74279785156	42.6292533874512
1202.92358398438	42.6938552856445
1204.10388183594	42.6917991638184
1205.28393554688	42.76123046875
1206.46350097656	42.7408142089844
1207.64270019531	42.8878974914551
1208.82153320313	42.8552513122559
1210	42.9121170043945
1211.17810058594	42.8978996276855
1212.35583496094	42.9940986633301
1213.53308105469	43.0130767822266
1214.71008300781	42.9992866516113
1215.88671875	42.9651947021484
1217.06286621094	42.9508514404297
1218.23864746094	42.9572334289551
1219.41418457031	42.974365234375
1220.58923339844	42.9546928405762
1221.76391601563	42.9960327148438
1222.93823242188	42.9201889038086
1224.11218261719	42.9448699951172
1225.28576660156	42.9653472900391
1226.458984375	43.0735092163086
1227.6318359375	42.9837074279785
1228.80419921875	42.9130935668945
1229.97631835938	43.0456886291504
1231.14794921875	43.0117568969727
1232.31921386719	43.0638084411621
1233.490234375	43.0166511535645
1234.66076660156	43.1620254516602
1235.83093261719	42.955394744873
1237.00073242188	43.0485954284668
1238.17016601563	43.0588912963867
1239.33923339844	43.014476776123
1240.5078125	43.0102081298828
1241.67614746094	43.0025024414063
1242.84411621094	42.9431457519531
1244.01159667969	42.748966217041
1245.1787109375	42.7875671386719
1246.34558105469	42.7558822631836
1247.51196289063	42.6976928710938
1248.67797851563	42.7298202514648
1249.84362792969	42.6537857055664
1251.00891113281	42.6294403076172
1252.173828125	42.5355529785156
1253.33825683594	42.6105842590332
1254.50244140625	42.53515625
1255.66625976563	42.4718322753906
1256.82958984375	42.4206352233887
1257.99255371094	42.4461364746094
1259.1552734375	42.4059143066406
1260.31750488281	42.4804840087891
1261.47937011719	42.3458671569824
1262.64086914063	42.4052772521973
1263.80200195313	42.2864418029785
1264.96276855469	42.2756843566895
1266.123046875	42.2591781616211
1267.28308105469	42.1674613952637
1268.44262695313	42.1550102233887
1269.60192871094	42.1056251525879
1270.7607421875	41.9983329772949
1271.91918945313	42.0182342529297
1273.07727050781	41.9486694335938
1274.23498535156	41.8394546508789
1275.39233398438	41.8145446777344
1276.54931640625	41.7461395263672
1277.70581054688	41.7447319030762
1278.86206054688	41.777416229248
1280.01794433594	41.623161315918
1281.17333984375	41.5545845031738
1282.32836914063	41.7215270996094
1283.48303222656	41.5584144592285
1284.63732910156	41.697868347168
1285.79125976563	41.5447654724121
1286.94482421875	41.5561714172363
1288.09802246094	41.4394760131836
1289.25073242188	41.4489822387695
1290.40319824219	41.534610748291
1291.55517578125	41.4013481140137
1292.70690917969	41.4908676147461
1293.85815429688	41.4190979003906
1295.00903320313	41.3496360778809
1296.15954589844	41.3619232177734
1297.30969238281	41.328914642334
1298.45935058594	41.1620979309082
1299.60876464844	41.2920379638672
1300.7578125	41.0853004455566
1301.90637207031	41.2446098327637
1303.05456542969	41.1310157775879
1304.20239257813	41.1447410583496
1305.34985351563	40.9369926452637
1306.49694824219	40.9611549377441
1307.64367675781	40.9407539367676
1308.7900390625	40.9267311096191
1309.93591308594	40.8704566955566
1311.08154296875	40.8809700012207
1312.22668457031	40.9409103393555
1313.37145996094	40.8495254516602
1314.51599121094	40.8566093444824
1315.66003417969	40.8913154602051
1316.80358886719	40.9142684936523
1317.94689941406	40.8628845214844
1319.08984375	40.8449172973633
1320.23229980469	40.8924407958984
1321.37451171875	40.7798500061035
1322.51623535156	40.9195709228516
1323.65759277344	40.6612777709961
1324.79858398438	40.7660713195801
1325.93920898438	40.7477836608887
1327.07934570313	40.7314414978027
1328.21923828125	40.6613693237305
1329.35864257813	40.6056060791016
1330.49780273438	40.5848426818848
1331.63647460938	40.5518951416016
1332.77478027344	40.568286895752
1333.91271972656	40.4241561889648
1335.05029296875	40.3997497558594
1336.18737792969	40.3736114501953
1337.32421875	40.3116798400879
1338.46057128906	40.3031616210938
1339.5966796875	40.3505783081055
1340.73229980469	40.308219909668
1341.86755371094	40.2376098632813
1343.00231933594	40.2765579223633
1344.13684082031	40.1337509155273
1345.27099609375	40.3067092895508
1346.40466308594	40.1730003356934
1347.53796386719	40.1351356506348
1348.6708984375	40.1276817321777
1349.80346679688	40.1764183044434
1350.93566894531	40.1988372802734
1352.06750488281	40.1832962036133
1353.19885253906	40.1530380249023
1354.32995605469	40.0894622802734
1355.46057128906	40.0210456848145
1356.5908203125	40.0993461608887
1357.720703125	39.8843879699707
1358.85021972656	39.924144744873
1359.97924804688	39.7911682128906
1361.10803222656	39.8691558837891
1362.236328125	39.780574798584
1363.3642578125	39.6952896118164
1364.49182128906	39.740550994873
1365.61901855469	39.6251907348633
1366.74584960938	39.5798797607422
1367.87231445313	39.6304244995117
1368.99829101563	39.5214729309082
1370.12390136719	39.5349731445313
1371.24914550781	39.527530670166
1372.3740234375	39.5179710388184
1373.49853515625	39.515022277832
1374.62255859375	39.478099822998
1375.74633789063	39.4821586608887
1376.86962890625	39.5499496459961
1377.99255371094	39.4969367980957
1379.11511230469	39.5169792175293
1380.2373046875	39.423957824707
1381.35900878906	39.4457778930664
1382.48034667969	39.3822898864746
1383.60144042969	39.4021911621094
1384.72204589844	39.3534889221191
1385.84228515625	39.3267555236816
1386.96203613281	39.4170875549316
1388.08154296875	39.2871246337891
1389.20056152344	39.3358764648438
1390.31921386719	39.2197151184082
1391.4375	39.1010093688965
1392.55541992188	39.1649780273438
1393.6728515625	39.0951080322266
1394.7900390625	39.1042442321777
1395.90673828125	38.909610748291
1397.02307128906	39.0458602905273
1398.13903808594	38.9329719543457
1399.25463867188	38.9261817932129
1400.36975097656	38.9328346252441
1401.48449707031	38.9093246459961
1402.59899902344	38.8698425292969
1403.712890625	38.9213447570801
1404.82653808594	38.9087677001953
1405.93981933594	39.0059127807617
1407.05261230469	38.7782287597656
1408.1650390625	38.9177017211914
1409.27709960938	38.9626846313477
1410.38879394531	39.0455131530762
1411.5	38.9209136962891
1412.61096191406	38.9905281066895
1413.72143554688	38.9932746887207
1414.83154296875	38.8577499389648
1415.94116210938	38.8919219970703
1417.05053710938	38.8051414489746
1418.15942382813	38.7511444091797
1419.26794433594	38.7941398620605
1420.37609863281	38.7442512512207
1421.48388671875	38.6806983947754
1422.59118652344	38.5603332519531
1423.6982421875	38.6264152526855
1424.80480957031	38.522834777832
1425.91088867188	38.4094696044922
1427.01672363281	38.5750350952148
1428.1220703125	38.4308090209961
1429.22717285156	38.4614334106445
1430.33166503906	38.4604187011719
1431.43591308594	38.4975318908691
1432.53979492188	38.4300880432129
1433.64318847656	38.5026245117188
1434.74621582031	38.4639358520508
1435.84887695313	38.3534812927246
1436.95104980469	38.5090026855469
1438.05297851563	38.5507431030273
1439.15441894531	38.4598541259766
1440.25549316406	38.4339256286621
1441.35620117188	38.4532012939453
1442.45642089844	38.3695487976074
1443.55627441406	38.230110168457
1444.65576171875	38.394474029541
1445.7548828125	38.1291275024414
1446.853515625	38.1278800964355
1447.95190429688	38.1211624145508
1449.0498046875	38.1446342468262
1450.14721679688	38.1015129089355
1451.24438476563	38.0095977783203
1452.34106445313	37.8196907043457
1453.43737792969	37.9264793395996
1454.53332519531	37.9288330078125
1455.62890625	37.8716011047363
1456.72399902344	37.8975028991699
1457.81872558594	37.9546127319336
1458.9130859375	37.904655456543
1460.00695800781	37.8399810791016
1461.10046386719	37.8683052062988
1462.19360351563	37.9247131347656
1463.28637695313	37.8971519470215
1464.37878417969	37.9013938903809
1465.470703125	37.8614807128906
1466.56225585938	38.0387268066406
1467.65344238281	38.0391082763672
1468.744140625	37.8674621582031
1469.83447265625	37.8751029968262
1470.92443847656	37.9301261901855
1472.01403808594	37.8091125488281
1473.10314941406	37.7611846923828
1474.19189453125	37.7006645202637
1475.2802734375	37.631908416748
1476.3681640625	37.7064590454102
1477.45581054688	37.6382827758789
1478.54296875	37.5750198364258
1479.62963867188	37.5634803771973
1480.71606445313	37.6572151184082
1481.80200195313	37.5866851806641
1482.88757324219	37.6418952941895
1483.97265625	37.6193923950195
1485.05737304688	37.6451301574707
1486.14172363281	37.6464729309082
1487.22570800781	37.7238426208496
1488.30932617188	37.6688995361328
1489.39245605469	37.7291793823242
1490.47509765625	37.8460502624512
1491.55749511719	37.8575401306152
1492.63940429688	37.9275817871094
1493.72094726563	37.7867622375488
1494.80212402344	37.8753700256348
1495.8828125	37.8474998474121
1496.96313476563	37.8758392333984
1498.04309082031	37.8961029052734
1499.12255859375	37.8422317504883
1500.20166015625	37.832145690918
1501.28039550781	37.9282341003418
1502.35864257813	37.8980674743652
1503.4365234375	37.8671035766602
1504.51403808594	37.8987312316895
1505.59118652344	37.8061828613281
1506.66784667969	37.8641014099121
1507.744140625	37.8019599914551
1508.81994628906	38.0562896728516
1509.89538574219	38.0214576721191
1510.97045898438	38.0502586364746
1512.04516601563	38.2243576049805
1513.11938476563	38.2010383605957
1514.19323730469	38.2975425720215
1515.26672363281	38.3800506591797
1516.33972167969	38.4980087280273
1517.41235351563	38.5821838378906
1518.48449707031	38.6183395385742
1519.55639648438	38.6800346374512
1520.62768554688	38.7502861022949
1521.69873046875	38.8128471374512
1522.76928710938	38.7952690124512
1523.83947753906	38.9547119140625
1524.90930175781	38.9155883789063
1525.97863769531	38.9869956970215
1527.04760742188	39.067756652832
1528.11608886719	38.9979553222656
1529.18420410156	39.0318069458008
1530.251953125	39.0135498046875
1531.31921386719	39.1362533569336
1532.38610839844	39.2726974487305
1533.45263671875	39.3082542419434
1534.51867675781	39.4168357849121
1535.58435058594	39.5240783691406
1536.64965820313	39.4960556030273
1537.71447753906	39.6863327026367
1538.77893066406	39.8193168640137
1539.84301757813	39.9416618347168
1540.90661621094	40.1071357727051
1541.9697265625	40.3066520690918
1543.03259277344	40.3693923950195
1544.09497070313	40.435359954834
1545.15686035156	40.6406402587891
1546.21850585938	40.730152130127
1547.27966308594	40.9397583007813
1548.34033203125	41.0087127685547
1549.40063476563	41.254467010498
1550.46057128906	41.2773857116699
1551.52001953125	41.4827346801758
1552.5791015625	41.5791549682617
1553.63781738281	41.7247619628906
1554.69604492188	41.7908325195313
1555.75378417969	41.7464714050293
1556.81127929688	41.8440551757813
1557.86828613281	41.9052429199219
1558.9248046875	42.0435562133789
1559.98095703125	42.1817398071289
1561.03674316406	42.2532386779785
1562.09204101563	42.4114646911621
1563.14697265625	42.5847129821777
1564.20153808594	42.705207824707
1565.25561523438	42.8776054382324
1566.30932617188	43.0494842529297
1567.36254882813	43.3086090087891
1568.41540527344	43.5293502807617
1569.4677734375	43.6831359863281
1570.51977539063	43.9128303527832
1571.57141113281	44.1957244873047
1572.62255859375	44.5170707702637
1573.67333984375	44.6368865966797
1574.7236328125	44.9347038269043
1575.77355957031	45.1217842102051
1576.82299804688	45.3319320678711
1577.8720703125	45.4862213134766
1578.92077636719	45.6237945556641
1579.96899414063	45.7810249328613
1581.01684570313	46.1222953796387
1582.06420898438	46.2215156555176
1583.11120605469	46.4796295166016
1584.15771484375	46.5803871154785
1585.20385742188	46.8731079101563
1586.24951171875	47.0402793884277
1587.29479980469	47.2639694213867
1588.33972167969	47.4871635437012
1589.38415527344	47.599925994873
1590.42810058594	47.8920135498047
1591.47180175781	48.1942443847656
1592.51489257813	48.6332664489746
1593.55773925781	48.8933181762695
1594.59997558594	49.190357208252
1595.64196777344	49.6180648803711
1596.68334960938	49.8349952697754
1597.72448730469	50.2261199951172
1598.76513671875	50.6471214294434
1599.80529785156	51.0773239135742
1600.84509277344	51.4093780517578
1601.88452148438	51.8092384338379
1602.92346191406	51.9372138977051
1603.9619140625	52.2112617492676
1605	52.6710243225098
1606.03771972656	52.9837341308594
1607.07495117188	53.3275299072266
1608.11169433594	53.6903800964355
1609.14807128906	53.9557037353516
1610.18408203125	54.0916709899902
1611.21960449219	54.3966293334961
1612.25463867188	54.6238975524902
1613.28930664063	54.9466400146484
1614.32360839844	55.0876121520996
1615.357421875	55.4911270141602
1616.39074707031	55.6180267333984
1617.42370605469	55.9376907348633
1618.45629882813	56.2909240722656
1619.48840332031	56.4789619445801
1620.52001953125	56.6348495483398
1621.55126953125	56.9909286499023
1622.58215332031	57.2855072021484
1623.61254882813	57.5574378967285
1624.64245605469	57.801887512207
1625.67199707031	57.9189949035645
1626.70104980469	58.1858444213867
1627.72973632813	58.4869232177734
1628.75793457031	58.6101684570313
1629.78576660156	58.9205780029297
1630.81311035156	59.0137252807617
1631.84008789063	59.1289367675781
1632.86657714844	59.3391380310059
1633.89270019531	59.4500732421875
1634.91833496094	59.5386390686035
1635.94348144531	59.5872459411621
1636.96826171875	59.483283996582
1637.99255371094	59.5776252746582
1639.01647949219	59.6204795837402
1640.03991699219	59.364200592041
1641.06298828125	59.3506164550781
1642.08557128906	59.1470375061035
1643.10778808594	59.1164436340332
1644.12951660156	58.954460144043
1645.15075683594	58.7167053222656
1646.17163085938	58.4535446166992
1647.19213867188	58.2206840515137
1648.21203613281	57.89697265625
1649.23156738281	57.9431991577148
1650.25073242188	57.514518737793
1651.26940917969	57.2797088623047
1652.28759765625	56.9713897705078
1653.30541992188	56.8287010192871
1654.32275390625	56.5319709777832
1655.33972167969	56.1752662658691
1656.35620117188	55.7272911071777
1657.37231445313	55.4492568969727
1658.38793945313	55.1843147277832
1659.40307617188	54.9674339294434
1660.41772460938	54.672664642334
1661.43212890625	54.2704772949219
1662.44592285156	53.9974021911621
1663.45935058594	53.9472274780273
1664.47229003906	53.5926666259766
1665.48486328125	53.3538856506348
1666.49694824219	52.9833984375
1667.50854492188	52.6658782958984
1668.51977539063	52.447135925293
1669.53051757813	51.8781852722168
1670.54089355469	51.5706405639648
1671.55078125	51.3140830993652
1672.56018066406	50.8282623291016
1673.56909179688	50.4306716918945
1674.57763671875	50.0585899353027
1675.58581542969	49.7367134094238
1676.59350585938	49.1429100036621
1677.60070800781	48.7574882507324
1678.607421875	48.1599731445313
1679.61376953125	47.7041969299316
1680.61962890625	47.3180236816406
1681.62512207031	46.89208984375
1682.63012695313	46.3295860290527
1683.63464355469	45.9365539550781
1684.638671875	45.404655456543
1685.64233398438	44.893970489502
1686.64562988281	44.5772132873535
1687.64831542969	44.1779518127441
1688.65063476563	43.7472343444824
1689.65246582031	43.2253265380859
1690.65393066406	42.8054656982422
1691.65490722656	42.5703773498535
1692.65539550781	42.0685386657715
1693.65551757813	41.7507095336914
1694.65502929688	41.302318572998
1695.654296875	40.9102516174316
1696.65295410156	40.6925392150879
1697.65124511719	40.2688331604004
1698.64904785156	39.9635887145996
1699.646484375	39.7035217285156
1700.64331054688	39.3037071228027
1701.63977050781	38.9162330627441
1702.63586425781	38.4785308837891
1703.63134765625	38.2095031738281
1704.62646484375	37.8755035400391
1705.62121582031	37.4855155944824
1706.61535644531	37.1191749572754
1707.60913085938	36.8280448913574
1708.60241699219	36.4388008117676
1709.59521484375	36.1143112182617
1710.58764648438	35.7142448425293
1711.57958984375	35.3912963867188
1712.57104492188	34.9604606628418
1713.56213378906	34.6916923522949
1714.552734375	34.3522529602051
1715.54284667969	33.9665679931641
1716.53247070313	33.5979881286621
1717.52160644531	33.341854095459
1718.51037597656	33.0277442932129
1719.49865722656	32.576717376709
1720.48657226563	32.4273109436035
1721.47387695313	32.0758934020996
1722.46081542969	31.6696796417236
1723.447265625	31.4754390716553
1724.43334960938	31.3165836334229
1725.41882324219	30.9575672149658
1726.40393066406	30.7151679992676
1727.38854980469	30.4551181793213
1728.37268066406	30.2015476226807
1729.3564453125	30.0506992340088
1730.33972167969	29.8039512634277
1731.32250976563	29.5593605041504
1732.30480957031	29.3789176940918
1733.28674316406	29.174633026123
1734.26806640625	29.0730037689209
1735.2490234375	28.8075485229492
1736.2294921875	28.6716594696045
1737.20959472656	28.5510311126709
1738.18908691406	28.2800998687744
1739.16821289063	28.2355041503906
1740.14685058594	28.013032913208
1741.125	27.816967010498
1742.10266113281	27.7279109954834
1743.07995605469	27.5016441345215
1744.05676269531	27.3337211608887
1745.03308105469	27.1599216461182
1746.00891113281	27.0523910522461
1746.98425292969	26.8301200866699
1747.95910644531	26.6394805908203
1748.93359375	26.4531059265137
1749.90759277344	26.3500995635986
1750.88110351563	26.0732517242432
1751.85412597656	25.9287853240967
1752.82678222656	25.7543296813965
1753.798828125	25.5338687896729
1754.7705078125	25.3133010864258
1755.74169921875	25.153959274292
1756.71240234375	25.0596408843994
1757.6826171875	24.8974647521973
1758.65246582031	24.760383605957
1759.62170410156	24.5160636901855
1760.59057617188	24.3503112792969
1761.55895996094	24.2381992340088
1762.52673339844	24.0408515930176
1763.49426269531	24.0109157562256
1764.46118164063	23.9059524536133
1765.42761230469	23.723804473877
1766.39367675781	23.5657634735107
1767.35913085938	23.5461311340332
1768.32421875	23.4004859924316
1769.28881835938	23.3641185760498
1770.2529296875	23.2348594665527
1771.21655273438	23.1967678070068
1772.17980957031	23.1110534667969
1773.14245605469	23.089225769043
1774.10461425781	23.0203800201416
1775.06640625	22.967170715332
1776.02770996094	22.8658638000488
1776.98852539063	22.7916946411133
1777.94873046875	22.66184425354
1778.90856933594	22.6668949127197
1779.86804199219	22.5401020050049
1780.82690429688	22.4339714050293
1781.78527832031	22.1694812774658
1782.7431640625	22.0581760406494
1783.70068359375	22.0061149597168
1784.65771484375	21.8144569396973
1785.61413574219	21.8463764190674
1786.57019042969	21.6409568786621
1787.52575683594	21.6059474945068
1788.48083496094	21.3919696807861
1789.43530273438	21.3470268249512
1790.38940429688	21.1765365600586
1791.34301757813	21.1401348114014
1792.29626464844	21.0056304931641
1793.24890136719	20.9754772186279
1794.20104980469	20.8253211975098
1795.15270996094	20.7780799865723
1796.10400390625	20.5964679718018
1797.0546875	20.5945854187012
1798.0048828125	20.511287689209
1798.95471191406	20.4498424530029
1799.90393066406	20.3294239044189
1800.85278320313	20.3268585205078
1801.80102539063	20.2794380187988
1802.74890136719	20.1679496765137
1803.6962890625	20.1792640686035
1804.64306640625	20.1066989898682
1805.58947753906	20.1323490142822
1806.53540039063	20.096227645874
1807.48071289063	20.0250720977783
1808.42565917969	20.0560169219971
1809.3701171875	19.9115715026855
1810.31396484375	19.9357566833496
1811.25744628906	19.936731338501
1812.20043945313	19.7425003051758
1813.14294433594	19.7590732574463
1814.08483886719	19.7133007049561
1815.0263671875	19.7351684570313
1815.96740722656	19.6916980743408
1816.90783691406	19.5889720916748
1817.84790039063	19.6011028289795
1818.78747558594	19.4244289398193
1819.72644042969	19.4534778594971
1820.6650390625	19.3696479797363
1821.60314941406	19.3029460906982
1822.54064941406	19.2273082733154
1823.47778320313	19.1645584106445
1824.41430664063	19.0720958709717
1825.35034179688	18.9632530212402
1826.28601074219	18.9540729522705
1827.22106933594	18.8771934509277
1828.15563964844	18.7898712158203
1829.08984375	18.7135391235352
1830.0234375	18.6119022369385
1830.95654296875	18.6317443847656
1831.88916015625	18.5117511749268
1832.8212890625	18.4892749786377
1833.7529296875	18.473388671875
1834.68408203125	18.4177169799805
1835.61474609375	18.3513793945313
1836.54479980469	18.3603572845459
1837.47448730469	18.3161144256592
1838.40356445313	18.3429851531982
1839.33227539063	18.3025569915771
1840.26037597656	18.3281726837158
1841.18811035156	18.3348369598389
1842.115234375	18.3395881652832
1843.04187011719	18.3289985656738
1843.96801757813	18.2874641418457
1844.89367675781	18.3605117797852
1845.81872558594	18.2583503723145
1846.74340820313	18.2977085113525
1847.66760253906	18.3003520965576
1848.59118652344	18.2634773254395
1849.51428222656	18.2385540008545
1850.43701171875	18.1717185974121
1851.35913085938	18.1142597198486
1852.28076171875	18.1493949890137
1853.20190429688	18.0405464172363
1854.12243652344	17.9613933563232
1855.04260253906	17.9083156585693
1855.96215820313	17.8650646209717
1856.88122558594	17.8217926025391
1857.79992675781	17.7817115783691
1858.71801757813	17.6676578521729
1859.63549804688	17.6283740997314
1860.55261230469	17.5837135314941
1861.46923828125	17.4469833374023
1862.38525390625	17.5675067901611
1863.30078125	17.4530200958252
1864.2158203125	17.4499340057373
1865.13037109375	17.4086093902588
1866.04443359375	17.3997135162354
1866.95788574219	17.4209079742432
1867.87084960938	17.3563327789307
1868.78332519531	17.4016246795654
1869.6953125	17.3742294311523
1870.60681152344	17.4197826385498
1871.51782226563	17.3719291687012
1872.42822265625	17.3964176177979
1873.33813476563	17.4616298675537
1874.24755859375	17.4085922241211
1875.15649414063	17.437219619751
1876.06481933594	17.4671611785889
1876.97277832031	17.4591674804688
1877.88012695313	17.3933525085449
1878.78698730469	17.4142608642578
1879.69323730469	17.4561233520508
1880.59912109375	17.3548488616943
1881.50439453125	17.348560333252
1882.4091796875	17.2951622009277
1883.3134765625	17.2240142822266
1884.21716308594	17.1923942565918
1885.12048339844	17.1774139404297
1886.02319335938	17.14208984375
1886.92541503906	17.1022052764893
1887.82702636719	17.057315826416
1888.72814941406	17.0273494720459
1889.62878417969	16.9817733764648
1890.52893066406	16.9262027740479
1891.42858886719	16.915470123291
1892.32763671875	16.8468399047852
1893.22619628906	16.8141841888428
1894.12426757813	16.7919158935547
1895.02172851563	16.7088737487793
1895.91870117188	16.7147941589355
1896.81518554688	16.7886962890625
1897.71118164063	16.6425857543945
1898.60656738281	16.6193866729736
1899.50146484375	16.6324729919434
1900.39587402344	16.5903453826904
1901.28967285156	16.5434093475342
1902.18298339844	16.5923957824707
1903.07580566406	16.5661144256592
1903.96801757813	16.5476570129395
1904.85986328125	16.5851593017578
1905.7509765625	16.5745525360107
1906.64172363281	16.6107864379883
1907.53186035156	16.631139755249
1908.42150878906	16.6334114074707
1909.31066894531	16.6708068847656
1910.19921875	16.644510269165
1911.08728027344	16.6341400146484
1911.97473144531	16.7325000762939
1912.86181640625	16.7219371795654
1913.74816894531	16.6995792388916
1914.63415527344	16.6839809417725
1915.51953125	16.690242767334
1916.40441894531	16.6693897247314
1917.28869628906	16.6297187805176
1918.17260742188	16.6519527435303
1919.05578613281	16.6464042663574
1919.93859863281	16.6395435333252
1920.82080078125	16.5614910125732
1921.70239257813	16.5217323303223
1922.58349609375	16.567663192749
1923.46411132813	16.50705909729
1924.34423828125	16.3757991790771
1925.22375488281	16.4223918914795
1926.10278320313	16.377498626709
1926.98120117188	16.2636432647705
1927.85913085938	16.2935657501221
1928.73645019531	16.1919174194336
1929.61328125	16.1605262756348
1930.48962402344	16.0957050323486
1931.36535644531	16.1654300689697
1932.24060058594	16.1155338287354
1933.11535644531	16.0460243225098
1933.98950195313	16.0132331848145
1934.86303710938	15.9980411529541
1935.73608398438	16.0220489501953
1936.60864257813	16.0101623535156
1937.48059082031	16.0057621002197
1938.35205078125	16.0408306121826
1939.22302246094	16.0271797180176
1940.09338378906	16.037576675415
1940.96313476563	16.0804309844971
1941.83239746094	16.0654678344727
1942.701171875	16.1021785736084
1943.5693359375	16.1822147369385
1944.43701171875	16.1471729278564
1945.30407714844	16.1905918121338
1946.17065429688	16.2260761260986
1947.03662109375	16.2500915527344
1947.90209960938	16.2805366516113
1948.76696777344	16.30126953125
1949.63134765625	16.2795009613037
1950.4951171875	16.28053855896
1951.3583984375	16.2999706268311
1952.22106933594	16.2473773956299
1953.08325195313	16.2444229125977
1953.94482421875	16.2876052856445
1954.80590820313	16.1941375732422
1955.66650390625	16.2433338165283
1956.5263671875	16.1957569122314
1957.38586425781	16.1879119873047
1958.24462890625	16.1229553222656
1959.10302734375	16.1053047180176
1959.96069335938	16.1532363891602
1960.81799316406	15.9994678497314
1961.67456054688	16.0173664093018
1962.53063964844	15.917760848999
1963.38623046875	15.9015827178955
1964.2412109375	15.8945341110229
1965.09558105469	15.8549489974976
1965.94946289063	15.8122215270996
1966.80285644531	15.853967666626
1967.65563964844	15.7717370986938
1968.5078125	15.8449573516846
1969.35949707031	15.7570972442627
1970.21057128906	15.762282371521
1971.06103515625	15.7949333190918
1971.91101074219	15.7391500473022
1972.76049804688	15.8185358047485
1973.60925292969	15.8762922286987
1974.45764160156	15.823618888855
1975.30529785156	15.9330997467041
1976.15246582031	15.8891429901123
1976.99914550781	15.9929075241089
1977.84521484375	15.9984369277954
1978.69067382813	16.1076946258545
1979.53552246094	16.0978107452393
1980.3798828125	16.1672821044922
1981.22375488281	16.2065315246582
1982.06701660156	16.2090148925781
1982.90966796875	16.2678337097168
1983.75170898438	16.2651844024658
1984.59326171875	16.206169128418
1985.43420410156	16.1942882537842
1986.27465820313	16.2066783905029
1987.11450195313	16.1246547698975
1987.95373535156	16.2314872741699
1988.79248046875	16.2243366241455
1989.63061523438	16.1629447937012
1990.46813964844	16.1030960083008
1991.30517578125	16.0995025634766
1992.1416015625	16.1089763641357
1992.9775390625	16.0044269561768
1993.81274414063	15.939263343811
1994.6474609375	15.9604244232178
1995.48168945313	15.868579864502
1996.31518554688	15.8125591278076
1997.14819335938	15.8820180892944
1997.98071289063	15.8178339004517
1998.8125	15.8051204681396
1999.64379882813	15.8391790390015
2000.47448730469	15.8212633132935
2001.3046875	15.8175849914551
2002.13427734375	15.8209228515625
2002.96325683594	15.8643255233765
2003.79162597656	15.8393850326538
2004.61950683594	15.8588209152222
2005.44677734375	15.9127140045166
2006.2734375	15.9723100662231
2007.09948730469	16.0090503692627
2007.92504882813	16.0027275085449
2008.75	16.1039447784424
2009.57434082031	16.132381439209
2010.39819335938	16.1433620452881
2011.22131347656	16.1525325775146
2012.0439453125	16.1626205444336
2012.86608886719	16.2145366668701
2013.6875	16.2621765136719
2014.50842285156	16.2946147918701
2015.32873535156	16.2406101226807
2016.1484375	16.2994689941406
2016.96752929688	16.3517742156982
2017.7861328125	16.3221092224121
2018.60412597656	16.3847122192383
2019.42150878906	16.3297519683838
2020.23828125	16.3317546844482
2021.05444335938	16.3465328216553
2021.8701171875	16.3241329193115
2022.68518066406	16.2483005523682
2023.49963378906	16.2459468841553
2024.3134765625	16.2721481323242
2025.12683105469	16.2195301055908
2025.939453125	16.1497325897217
2026.75158691406	16.0988693237305
2027.56311035156	16.1710453033447
2028.3740234375	16.1215305328369
2029.18432617188	16.0760974884033
2029.994140625	16.1678142547607
2030.80322265625	16.0996913909912
2031.61181640625	16.0901870727539
2032.41979980469	16.0394172668457
2033.22717285156	16.0590171813965
2034.03393554688	16.0029258728027
2034.84008789063	15.9761657714844
2035.64575195313	15.8481378555298
2036.45080566406	15.8089122772217
2037.25512695313	15.7937822341919
2038.05895996094	15.8269081115723
2038.86218261719	15.7402648925781
2039.66479492188	15.7087669372559
2040.466796875	15.7916059494019
2041.26831054688	15.7571086883545
2042.06909179688	15.7831554412842
2042.86938476563	15.8324851989746
2043.6689453125	15.7751598358154
2044.46801757813	15.8252182006836
2045.26647949219	15.8760080337524
2046.06433105469	15.8165626525879
2046.86145019531	15.8724689483643
2047.65808105469	15.8764734268188
2048.4541015625	15.9483785629272
2049.24951171875	15.8962726593018
2050.04443359375	15.9345006942749
2050.83862304688	15.9750671386719
2051.63232421875	15.9832859039307
2052.42529296875	15.9989185333252
2053.2177734375	16.0245151519775
2054.00952148438	16.0362377166748
2054.80078125	16.0660419464111
2055.59130859375	16.124137878418
2056.38134765625	16.0501480102539
2057.17065429688	16.1493225097656
2057.95947265625	16.1288814544678
2058.74755859375	16.0984420776367
2059.53515625	16.1448249816895
2060.32202148438	16.0584049224854
2061.1083984375	15.9928312301636
2061.89428710938	15.9339485168457
2062.67919921875	15.9215202331543
2063.4638671875	15.9062957763672
2064.24780273438	15.8801279067993
2065.03100585938	15.8339233398438
2065.81372070313	15.7574148178101
2066.595703125	15.7670335769653
2067.37719726563	15.7431087493896
2068.15795898438	15.6275568008423
2068.93823242188	15.6886730194092
2069.7177734375	15.5422220230103
2070.49682617188	15.5576238632202
2071.27514648438	15.4696102142334
2072.05297851563	15.3873720169067
2072.830078125	15.4415168762207
2073.60668945313	15.3914642333984
2074.38256835938	15.3107433319092
2075.15795898438	15.2047033309937
2075.9326171875	15.2310218811035
2076.70654296875	15.1911163330078
2077.47998046875	15.2055053710938
2078.25268554688	15.1058301925659
2079.02490234375	15.103325843811
2079.79663085938	15.1559162139893
2080.5673828125	15.1191940307617
2081.337890625	15.1577548980713
2082.107421875	15.1536273956299
2082.87670898438	15.1565456390381
2083.64501953125	15.1606388092041
2084.41284179688	15.2161893844604
2085.18017578125	15.2141981124878
2085.94677734375	15.1844625473022
2086.71264648438	15.3005418777466
2087.47802734375	15.259991645813
2088.24267578125	15.2083463668823
2089.0068359375	15.230845451355
2089.77026367188	15.2550096511841
2090.53295898438	15.2702369689941
2091.29516601563	15.265435218811
2092.056640625	15.2118129730225
2092.81762695313	15.2081718444824
2093.57788085938	15.1660499572754
2094.33764648438	15.1293287277222
2095.0966796875	15.1041593551636
2095.85498046875	15.0364332199097
2096.61279296875	15.0130958557129
2097.36987304688	14.9415035247803
2098.12646484375	14.8681974411011
2098.88232421875	14.8237104415894
2099.63745117188	14.803337097168
2100.39208984375	14.6915254592896
2101.14624023438	14.6225175857544
2101.8994140625	14.5726585388184
2102.65209960938	14.4532814025879
2103.404296875	14.4533643722534
2104.15551757813	14.3772754669189
2104.90649414063	14.3191747665405
2105.65649414063	14.214958190918
2106.40600585938	14.1548452377319
2107.15502929688	14.0697383880615
2107.90307617188	14.0663461685181
2108.65063476563	13.9625854492188
2109.39770507813	13.9681959152222
2110.14404296875	14.0247449874878
2110.8896484375	13.8556089401245
2111.63452148438	13.9447965621948
2112.37890625	13.9539823532104
2113.12280273438	13.8814067840576
2113.86572265625	14.0043315887451
2114.60815429688	14.0326404571533
2115.35009765625	14.0712327957153
2116.09106445313	14.0804853439331
2116.83154296875	14.0584554672241
2117.57153320313	14.0720119476318
2118.31079101563	14.0676536560059
2119.04931640625	14.1606140136719
2119.787109375	14.060357093811
2120.5244140625	14.0531129837036
2121.26098632813	13.9749984741211
2121.9970703125	13.928201675415
2122.732421875	13.8928689956665
2123.46704101563	13.8095703125
2124.20092773438	13.8307485580444
2124.93432617188	13.7759094238281
2125.6669921875	13.7361421585083
2126.39916992188	13.6579313278198
2127.13037109375	13.6625146865845
2127.86108398438	13.6214570999146
2128.59130859375	13.6298732757568
2129.32080078125	13.4733619689941
2130.04956054688	13.4689807891846
2130.77758789063	13.3789358139038
2131.50512695313	13.2914657592773
2132.23193359375	13.1889972686768
2132.9580078125	13.1300554275513
2133.68334960938	13.1117963790894
2134.408203125	13.1031646728516
2135.13232421875	12.9992561340332
2135.85595703125	12.9471397399902
2136.57885742188	12.8715753555298
2137.30102539063	12.8645210266113
2138.0224609375	12.8074626922607
2138.74340820313	12.7261924743652
2139.46337890625	12.7026348114014
2140.18310546875	12.6442394256592
2140.90185546875	12.6252250671387
2141.6201171875	12.5314121246338
2142.33764648438	12.5912752151489
2143.05444335938	12.5579290390015
2143.77075195313	12.5044441223145
2144.48608398438	12.5321264266968
2145.201171875	12.4819793701172
2145.91528320313	12.4657649993896
2146.62890625	12.4920024871826
2147.34155273438	12.4830589294434
2148.05395507813	12.4864950180054
2148.76538085938	12.4877424240112
2149.47631835938	12.411696434021
2150.18627929688	12.4688482284546
2150.89599609375	12.4260597229004
2151.60473632813	12.4387226104736
2152.31298828125	12.4419002532959
2153.02026367188	12.4044075012207
2153.72729492188	12.4002666473389
2154.43334960938	12.3371286392212
2155.138671875	12.3397827148438
2155.84350585938	12.2990159988403
2156.54760742188	12.2877435684204
2157.25122070313	12.2972135543823
2157.95385742188	12.2097368240356
2158.65600585938	12.2274866104126
2159.357421875	12.1865921020508
2160.05810546875	12.1747627258301
2160.75805664063	12.1051950454712
2161.45751953125	12.0837774276733
2162.15600585938	12.0405530929565
2162.85400390625	11.9923963546753
2163.55151367188	11.9197053909302
2164.248046875	11.8756275177002
2164.94409179688	11.8915872573853
2165.63916015625	11.8423137664795
2166.33374023438	11.7873554229736
2167.02783203125	11.6994571685791
2167.72094726563	11.6372766494751
2168.41357421875	11.5738172531128
2169.10522460938	11.5282459259033
2169.79638671875	11.486572265625
2170.48706054688	11.4758577346802
2171.1767578125	11.3310298919678
2171.86572265625	11.2249803543091
2172.55419921875	11.1838579177856
2173.24194335938	11.0971231460571
2173.92895507813	10.9822282791138
2174.615234375	10.9727592468262
2175.30078125	10.9756164550781
2175.98583984375	10.9054355621338
2176.67016601563	10.8633403778076
2177.35375976563	10.8424491882324
2178.03662109375	10.824501991272
2178.71875	10.7548894882202
2179.40014648438	10.7000579833984
2180.08081054688	10.757960319519
2180.76098632813	10.7164459228516
2181.4404296875	10.7513751983643
2182.119140625	10.7113056182861
2182.79711914063	10.7318954467773
2183.47436523438	10.8003273010254
2184.15087890625	10.6776704788208
2184.82690429688	10.7634944915771
2185.501953125	10.7206134796143
2186.17651367188	10.7246074676514
2186.85034179688	10.7452440261841
2187.5234375	10.7487525939941
2188.19580078125	10.6558485031128
2188.86743164063	10.7087936401367
2189.53833007813	10.6682682037354
2190.20874023438	10.6349277496338
2190.87817382813	10.5968284606934
2191.54711914063	10.5830984115601
2192.21533203125	10.5262641906738
2192.8828125	10.4643983840942
2193.54956054688	10.3738164901733
2194.21557617188	10.3831644058228
2194.880859375	10.3431177139282
2195.54541015625	10.2765855789185
2196.20947265625	10.2142419815063
2196.87255859375	10.1178770065308
2197.53515625	9.99969482421875
2198.19677734375	9.97166156768799
2198.85791015625	9.89833927154541
2199.51831054688	9.85822677612305
2200.17797851563	9.78980731964111
2200.8369140625	9.7668981552124
2201.4951171875	9.62924861907959
2202.15258789063	9.56591033935547
2202.80932617188	9.48948287963867
2203.46533203125	9.45763778686523
2204.12060546875	9.41572761535645
2204.775390625	9.43903923034668
2205.42919921875	9.360426902771
2206.08251953125	9.33198738098145
2206.73486328125	9.32563591003418
2207.38671875	9.2953987121582
2208.03759765625	9.2988338470459
2208.68798828125	9.33271026611328
2209.33764648438	9.31904602050781
2209.98657226563	9.3227424621582
2210.63452148438	9.29495239257813
2211.28198242188	9.27192878723145
2211.9287109375	9.26627731323242
2212.57470703125	9.26415061950684
2213.21997070313	9.29052829742432
2213.86450195313	9.21597385406494
2214.50830078125	9.27870464324951
2215.1513671875	9.25106620788574
2215.79370117188	9.254225730896
2216.43530273438	9.20304107666016
2217.076171875	9.20390796661377
2217.71630859375	9.14253902435303
2218.35571289063	9.07606220245361
2218.99462890625	9.04851531982422
2219.63256835938	8.94445896148682
2220.26977539063	8.96269702911377
2220.90625	8.88843059539795
2221.5419921875	8.8283052444458
2222.17700195313	8.80541610717773
2222.81127929688	8.79190158843994
2223.44482421875	8.68469429016113
2224.07763671875	8.69828796386719
2224.70971679688	8.60035610198975
2225.34106445313	8.52521800994873
2225.9716796875	8.4589204788208
2226.6015625	8.40427017211914
2227.23071289063	8.34677124023438
2227.85913085938	8.31061458587646
2228.48681640625	8.25863552093506
2229.11376953125	8.2226676940918
2229.73999023438	8.16984558105469
2230.36547851563	8.13508129119873
2230.990234375	8.08447551727295
2231.61401367188	8.03689002990723
2232.2373046875	8.01019763946533
2232.85986328125	7.99395513534546
2233.4814453125	7.94958972930908
2234.1025390625	7.91158056259155
2234.72265625	7.88581323623657
2235.34228515625	7.84672260284424
2235.9609375	7.7822642326355
2236.57885742188	7.79967355728149
2237.1962890625	7.81248474121094
2237.81274414063	7.73614645004272
2238.42846679688	7.75842189788818
2239.04345703125	7.78148317337036
2239.65771484375	7.75992870330811
2240.27124023438	7.73219728469849
2240.88403320313	7.78786659240723
2241.49584960938	7.75652551651001
2242.10717773438	7.68610858917236
2242.71752929688	7.7778058052063
2243.32739257813	7.75310182571411
2243.93627929688	7.6939115524292
2244.54443359375	7.68921947479248
2245.15209960938	7.69585275650024
2245.7587890625	7.65407466888428
2246.36474609375	7.6395697593689
2246.9697265625	7.62375974655151
2247.57421875	7.61077404022217
2248.17797851563	7.56166887283325
2248.78076171875	7.54554653167725
2249.38305664063	7.55057764053345
2249.984375	7.56361293792725
2250.5849609375	7.46558141708374
2251.18481445313	7.42664623260498
2251.78393554688	7.38845729827881
2252.38232421875	7.3510103225708
2252.97973632813	7.33035230636597
2253.57666015625	7.27731847763062
2254.17260742188	7.29260063171387
2254.76782226563	7.25634479522705
2255.3623046875	7.12003469467163
2255.9560546875	7.12412023544312
2256.54907226563	7.07063293457031
2257.14135742188	7.03474473953247
2257.73266601563	7.00090265274048
2258.32348632813	6.93587446212769
2258.91333007813	6.89754915237427
2259.50244140625	6.82904815673828
2260.09057617188	6.79012680053711
2260.67822265625	6.7844557762146
2261.26513671875	6.75328779220581
2261.85107421875	6.76217269897461
2262.43627929688	6.63228988647461
2263.02075195313	6.65675735473633
2263.6044921875	6.63381862640381
2264.18725585938	6.55065059661865
2264.76953125	6.5550274848938
2265.35083007813	6.53958129882813
2265.93139648438	6.52490472793579
2266.51123046875	6.52066040039063
2267.09033203125	6.47671031951904
2267.66845703125	6.47896862030029
2268.24584960938	6.41118001937866
2268.82250976563	6.45681285858154
2269.3984375	6.42401123046875
2269.9736328125	6.42022705078125
2270.5478515625	6.45544052124023
2271.12133789063	6.51320362091064
2271.69409179688	6.5175633430481
2272.26611328125	6.53870010375977
2272.83740234375	6.46389055252075
2273.40771484375	6.46009922027588
2273.97729492188	6.39779090881348
2274.54614257813	6.41942882537842
2275.11401367188	6.38462591171265
2275.68139648438	6.34926843643188
2276.24780273438	6.29601097106934
2276.8134765625	6.2994966506958
2277.37817382813	6.25090742111206
2277.9423828125	6.26805543899536
2278.50561523438	6.28415966033936
2279.06811523438	6.27131080627441
2279.62963867188	6.23290061950684
2280.19067382813	6.25348424911499
2280.75073242188	6.22188806533813
2281.31005859375	6.22718334197998
2281.86840820313	6.26282072067261
2282.42602539063	6.21983766555786
2282.98291015625	6.21958684921265
2283.5390625	6.1675705909729
2284.09448242188	6.1683521270752
2284.64892578125	6.12869262695313
2285.20263671875	6.07974672317505
2285.75537109375	6.04451560974121
2286.3076171875	6.01322555541992
2286.85888671875	6.02055883407593
2287.40942382813	5.95877361297607
2287.958984375	5.95390176773071
2288.5078125	5.92225313186646
2289.05590820313	5.91126298904419
2289.60302734375	5.86153507232666
2290.14965820313	5.81840038299561
2290.6953125	5.75399732589722
2291.23999023438	5.71211099624634
2291.78393554688	5.68878698348999
2292.3271484375	5.64179086685181
2292.86962890625	5.61895084381104
2293.4111328125	5.61151361465454
2293.95190429688	5.55219173431396
2294.49194335938	5.53886556625366
2295.03100585938	5.50289678573608
2295.5693359375	5.51883268356323
2296.10693359375	5.49081754684448
2296.6435546875	5.46197748184204
2297.17944335938	5.44618368148804
2297.71459960938	5.4458441734314
2298.24877929688	5.40734338760376
2298.7822265625	5.40351152420044
2299.31469726563	5.46083211898804
2299.8466796875	5.41400718688965
2300.37744140625	5.41471147537231
2300.90771484375	5.40659236907959
2301.43701171875	5.42146730422974
2301.96557617188	5.4087929725647
2302.4931640625	5.41189908981323
2303.02001953125	5.39358234405518
2303.54614257813	5.42319965362549
2304.0712890625	5.39817142486572
2304.595703125	5.43182611465454
2305.119140625	5.43171787261963
2305.64184570313	5.40317153930664
2306.16381835938	5.38560199737549
2306.68481445313	5.39379024505615
2307.205078125	5.37996387481689
2307.72436523438	5.36289834976196
2308.24291992188	5.34689378738403
2308.7607421875	5.35506916046143
2309.27758789063	5.37293434143066
2309.79370117188	5.36255788803101
2310.30883789063	5.37531900405884
2310.8232421875	5.34931564331055
2311.3369140625	5.31170749664307
2311.849609375	5.30182361602783
2312.361328125	5.30163288116455
2312.87255859375	5.31384420394897
2313.38256835938	5.26698637008667
2313.89208984375	5.23979091644287
2314.40063476563	5.21041393280029
2314.908203125	5.17723035812378
2315.4150390625	5.17373943328857
2315.92114257813	5.11619138717651
2316.42626953125	5.07455015182495
2316.9306640625	5.07776880264282
2317.43408203125	5.01660013198853
2317.93676757813	5.01654863357544
2318.4384765625	4.98887920379639
2318.939453125	4.96660375595093
2319.439453125	4.89553928375244
2319.93872070313	4.87293767929077
2320.43701171875	4.86224699020386
2320.9345703125	4.84992074966431
2321.43139648438	4.82238721847534
2321.92724609375	4.78343105316162
2322.42211914063	4.77512741088867
2322.91625976563	4.79398250579834
2323.40966796875	4.76067018508911
2323.90209960938	4.70314025878906
2324.3935546875	4.69451713562012
2324.88427734375	4.67173671722412
2325.37426757813	4.64812183380127
2325.86303710938	4.68683052062988
2326.35131835938	4.69724321365356
2326.83862304688	4.66134452819824
2327.32495117188	4.68210554122925
2327.810546875	4.6761622428894
2328.29541015625	4.69803094863892
2328.77905273438	4.67871379852295
2329.26220703125	4.68804168701172
2329.74438476563	4.68727016448975
2330.2255859375	4.70506572723389
2330.7060546875	4.68052577972412
2331.185546875	4.71090078353882
2331.6640625	4.69919061660767
2332.14184570313	4.66367387771606
2332.61889648438	4.67355012893677
2333.09497070313	4.67165899276733
2333.57006835938	4.65552759170532
2334.04443359375	4.6853985786438
2334.51782226563	4.67939233779907
2334.99047851563	4.63199377059937
2335.46215820313	4.61910581588745
2335.93310546875	4.61087036132813
2336.40307617188	4.59933233261108
2336.8720703125	4.58915662765503
2337.34033203125	4.56469345092773
2337.8076171875	4.58031511306763
2338.27416992188	4.50581789016724
2338.73974609375	4.49750947952271
2339.20458984375	4.45454692840576
2339.66845703125	4.45088768005371
2340.13134765625	4.43098735809326
2340.59350585938	4.4030876159668
2341.0546875	4.36222553253174
2341.51489257813	4.38909530639648
2341.97436523438	4.31154537200928
2342.43286132813	4.29595994949341
2342.890625	4.26712846755981
2343.34741210938	4.2366156578064
2343.80322265625	4.21712064743042
2344.25830078125	4.24287700653076
2344.71240234375	4.21204137802124
2345.16577148438	4.2231707572937
2345.61791992188	4.23126459121704
2346.06958007813	4.31482076644897
2346.52001953125	4.33428573608398
2346.9697265625	4.40188884735107
2347.41845703125	4.46538639068604
2347.86645507813	4.57681179046631
2348.3134765625	4.64649868011475
2348.75952148438	4.71900177001953
2349.20483398438	4.87218332290649
2349.64916992188	4.92817687988281
2350.09252929688	4.99890232086182
2350.53515625	5.04970264434814
2350.97680664063	5.07057094573975
2351.41748046875	5.16638851165771
2351.857421875	5.16370391845703
2352.29638671875	5.16684770584106
2352.734375	5.14609527587891
2353.17138671875	5.19091701507568
2353.60766601563	5.14624166488647
2354.04296875	5.05258750915527
2354.4775390625	5.04566812515259
2354.91088867188	4.90487623214722
2355.34350585938	4.85724782943726
2355.775390625	4.78591537475586
2356.2060546875	4.64655685424805
2356.63598632813	4.56060647964478
2357.06494140625	4.44672012329102
2357.4931640625	4.32494783401489
2357.92041015625	4.27338743209839
2358.3466796875	4.1724009513855
2358.77197265625	4.09562635421753
2359.1962890625	4.03192615509033
2359.61987304688	3.94946336746216
2360.04248046875	3.85241556167603
2360.46411132813	3.83048892021179
2360.88500976563	3.78925323486328
2361.30493164063	3.76337242126465
2361.72387695313	3.72739887237549
