# Supplementary material for: Optics miniaturization strategy for demanding Raman spectroscopy applications
Source: Nat Commun. 2024 Apr 8;15:3049. doi: 10.1038/s41467-024-47044-7 (PMC11001912; doi:10.1038/s41467-024-47044-7)
Supplement: Supplementary file 6 — Source Data [file 41467_2024_47044_MOESM6_ESM.zip › Source Data/NCOMMS-23-34016B s3/S3 pHCA, Glucose, Salts/calibraiton/MgSO4 standards 30.08.17/MgSO4_0_1mM_2.csv]

347.42919921875	74.4676208496094
348.892913818359	74.5999755859375
350.356079101563	74.8808898925781
351.818634033203	75.0722351074219
353.280670166016	75.3995590209961
354.742095947266	75.7428665161133
356.202972412109	75.9544067382813
357.663299560547	76.1940460205078
359.123046875	76.3537826538086
360.582244873047	76.6377029418945
362.040863037109	76.7991256713867
363.498931884766	76.8826141357422
364.956451416016	77.0553359985352
366.413391113281	77.2319259643555
367.869750976563	77.4334945678711
369.325592041016	77.5001525878906
370.780853271484	77.3611297607422
372.235565185547	77.6028518676758
373.689727783203	77.5272674560547
375.143310546875	77.5949401855469
376.596343994141	77.8364181518555
378.048828125	77.7085952758789
379.500762939453	77.901481628418
380.9521484375	77.9525680541992
382.402954101563	78.0619430541992
383.853240966797	78.1861267089844
385.302947998047	78.1631240844727
386.752136230469	78.3414993286133
388.200744628906	78.4064178466797
389.648803710938	78.6030883789063
391.096343994141	78.575439453125
392.543304443359	78.8498077392578
393.989715576172	79.0904541015625
395.435607910156	79.2412338256836
396.880920410156	79.3781967163086
398.325714111328	79.4599990844727
399.769927978516	79.7593536376953
401.213623046875	79.8859329223633
402.656768798828	80.1028442382813
404.099395751953	80.1094589233398
405.541442871094	80.5017547607422
406.982971191406	80.533073425293
408.423950195313	80.6840972900391
409.864379882813	80.9962692260742
411.304290771484	81.0805206298828
412.743621826172	81.2871551513672
414.182434082031	81.4128189086914
415.620727539063	81.3972320556641
417.058471679688	81.5139694213867
418.495666503906	81.6365051269531
419.932342529297	81.5620346069336
421.368469238281	81.57958984375
422.804077148438	81.7725219726563
424.239135742188	81.660774230957
425.673645019531	81.6756439208984
427.107635498047	81.6424865722656
428.541107177734	81.6284103393555
429.974029541016	81.5898666381836
431.406433105469	81.5972061157227
432.838287353516	81.4959564208984
434.269622802734	81.2896118164063
435.700408935547	81.3055801391602
437.130706787109	81.3326263427734
438.560455322266	81.2431564331055
439.989654541016	80.9371719360352
441.418334960938	81.0289535522461
442.846496582031	80.8263778686523
444.274139404297	80.7599639892578
445.701263427734	80.650276184082
447.127838134766	80.5206451416016
448.553894042969	80.2724533081055
449.979431152344	80.3804550170898
451.404449462891	80.2449188232422
452.828918457031	80.0614929199219
454.252899169922	80.1546020507813
455.676330566406	79.9136199951172
457.099273681641	79.9130706787109
458.521667480469	79.8397903442383
459.943542480469	79.8900680541992
461.364929199219	79.7398452758789
462.785766601563	79.7395629882813
464.206085205078	79.9696502685547
465.625885009766	79.596549987793
467.045196533203	79.8560943603516
468.463958740234	79.8238754272461
469.882202148438	79.8165054321289
471.299957275391	79.6515731811523
472.717193603516	79.6764068603516
474.133911132813	79.7436981201172
475.550109863281	79.6631393432617
476.965789794922	79.7614517211914
478.380950927734	79.8029937744141
479.795623779297	79.8707046508789
481.209777832031	79.805534362793
482.623413085938	80.0936431884766
484.036529541016	80.0219268798828
485.449157714844	80.1184997558594
486.861267089844	80.1341552734375
488.272857666016	80.1534805297852
489.683959960938	80.098503112793
491.094543457031	80.1465225219727
492.504608154297	80.1426696777344
493.914184570313	80.2220687866211
495.3232421875	80.2236557006836
496.731811523438	80.1401443481445
498.139862060547	79.9922256469727
499.547393798828	79.9931182861328
500.954467773438	79.8804779052734
502.360992431641	79.8052139282227
503.767028808594	79.6968994140625
505.172576904297	79.678352355957
506.577606201172	79.4372482299805
507.982147216797	79.4263153076172
509.386169433594	79.1215133666992
510.789703369141	79.0593948364258
512.192749023438	78.993049621582
513.595275878906	78.8007202148438
514.997314453125	78.6304779052734
516.398803710938	78.5928421020508
517.799865722656	78.2079849243164
519.200378417969	78.3827819824219
520.600463867188	78.0475006103516
522	77.7831802368164
523.399047851563	77.7665863037109
524.797607421875	77.4349670410156
526.195678710938	77.1727523803711
527.59326171875	77.2346725463867
528.990295410156	77.0615768432617
530.386901855469	76.6417617797852
531.782958984375	76.5888595581055
533.178588867188	76.4854278564453
534.573669433594	76.2787322998047
535.968322753906	76.0827026367188
537.362426757813	75.8880844116211
538.756042480469	76.0086822509766
540.149230957031	75.5964431762695
541.541870117188	75.4625473022461
542.934020996094	75.4649200439453
544.32568359375	75.2859268188477
545.716918945313	75.1378707885742
547.107604980469	74.8824081420898
548.497802734375	74.8424453735352
549.887573242188	74.7920989990234
551.276794433594	74.4954986572266
552.66552734375	74.5495376586914
554.053833007813	74.3752899169922
555.441650390625	74.3561019897461
556.828918457031	74.2372589111328
558.215759277344	74.0299606323242
559.602111816406	74.043815612793
560.987976074219	74.017204284668
562.373352050781	74.0287780761719
563.758239746094	73.9956512451172
565.142639160156	73.8810424804688
566.526611328125	73.7572174072266
567.910034179688	73.901237487793
569.293029785156	73.592887878418
570.675537109375	73.7024459838867
572.057556152344	73.7370681762695
573.439086914063	73.7399291992188
574.820129394531	73.6180038452148
576.200744628906	73.4213714599609
577.580871582031	73.4383773803711
578.96044921875	73.5123672485352
580.339660644531	73.3738098144531
581.718322753906	73.465934753418
583.096557617188	73.4980010986328
584.474243164063	73.4011001586914
585.851501464844	73.390266418457
587.228332519531	73.2805252075195
588.604614257813	73.299560546875
589.98046875	73.2822494506836
591.355834960938	73.2863235473633
592.730712890625	73.1893844604492
594.105163574219	73.3397064208984
595.479125976563	73.2601318359375
596.852600097656	73.1019058227539
598.225646972656	73.1466369628906
599.598205566406	73.0983123779297
600.970275878906	73.1105728149414
602.341857910156	72.8982467651367
603.713012695313	72.9390029907227
605.083679199219	72.966911315918
606.453918457031	72.8079299926758
607.823608398438	72.6676330566406
609.192932128906	72.5987167358398
610.561706542969	72.4171676635742
611.930053710938	72.4759292602539
613.297912597656	72.2254257202148
614.665344238281	72.2511901855469
616.032287597656	72.1701049804688
617.398803710938	72.0926818847656
618.764831542969	71.9261322021484
620.13037109375	71.8432083129883
621.495483398438	71.7399444580078
622.860107421875	71.6774368286133
624.224304199219	71.4877853393555
625.588012695313	71.3748168945313
626.951232910156	71.2605361938477
628.314025878906	70.9486389160156
629.676391601563	70.9930801391602
631.038269042969	70.8925399780273
632.399658203125	70.8056564331055
633.760620117188	70.6247177124023
635.12109375	70.5503692626953
636.481140136719	70.4103927612305
637.840759277344	70.2815856933594
639.199890136719	70.134765625
640.558532714844	69.8689880371094
641.916748046875	69.8563995361328
643.274536132813	69.6684341430664
644.6318359375	69.6919860839844
645.988647460938	69.4837341308594
647.345031738281	69.3334808349609
648.700988769531	69.367073059082
650.056457519531	69.2965087890625
651.411499023438	68.9926605224609
652.76611328125	69.0251617431641
654.120239257813	68.6801605224609
655.473876953125	68.8462371826172
656.827087402344	68.7188186645508
658.179870605469	68.6668319702148
659.5322265625	68.5623168945313
660.884094238281	68.5784454345703
662.235473632813	68.4638137817383
663.586486816406	68.3242645263672
664.93701171875	68.2200546264648
666.287048339844	68.2912902832031
667.636657714844	68.2387008666992
668.98583984375	68.1226577758789
670.334594726563	68.0900421142578
671.682861328125	68.0996246337891
673.030700683594	67.9453277587891
674.378051757813	68.0919799804688
675.725036621094	67.8796768188477
677.071533203125	67.9889831542969
678.417541503906	67.9262008666992
679.76318359375	67.9494857788086
681.108337402344	67.7480316162109
682.453002929688	67.957389831543
683.797302246094	68.0339813232422
685.14111328125	67.967658996582
686.484497070313	67.8994445800781
687.827453613281	67.9115295410156
689.169921875	67.881477355957
690.512023925781	67.8554840087891
691.853637695313	67.9101104736328
693.194763183594	68.1032104492188
694.535522460938	67.8244781494141
695.875793457031	67.9017562866211
697.215637207031	67.9036026000977
698.555053710938	67.8539581298828
699.89404296875	68.0499801635742
701.232543945313	68.0867080688477
702.570617675781	68.0355834960938
703.908325195313	67.9548034667969
705.245483398438	68.1037521362305
706.582275390625	67.8511276245117
707.918640136719	67.9273681640625
709.254516601563	68.0338592529297
710.589965820313	67.9478378295898
711.924987792969	67.9842987060547
713.259582519531	67.9111404418945
714.59375	68.0090560913086
715.927490234375	67.9411087036133
717.2607421875	68.0840148925781
718.593627929688	67.8976669311523
719.926025390625	67.8927154541016
721.257995605469	67.8552627563477
722.589538574219	67.9695205688477
723.920654296875	67.8343505859375
725.251342773438	67.96240234375
726.581604003906	67.7054595947266
727.911437988281	67.8272323608398
729.240783691406	67.6412887573242
730.569763183594	67.7975082397461
731.898254394531	67.646240234375
733.226379394531	67.5485382080078
734.554016113281	67.6325225830078
735.881225585938	67.53466796875
737.208068847656	67.4406814575195
738.534423828125	67.4315872192383
739.8603515625	67.2651901245117
741.185852050781	67.2311019897461
742.510925292969	67.266227722168
743.835571289063	67.2386856079102
745.159790039063	66.989631652832
746.483581542969	67.1368103027344
747.806945800781	66.9103775024414
749.1298828125	66.8234786987305
750.452453613281	66.7220916748047
751.774536132813	66.689697265625
753.09619140625	66.4633941650391
754.417419433594	66.4780654907227
755.738220214844	66.3960571289063
757.05859375	66.2466430664063
758.378540039063	66.1018447875977
759.698059082031	66.1633987426758
761.017211914063	66.006233215332
762.335876464844	65.9784164428711
763.654113769531	65.6688766479492
764.971984863281	65.7704162597656
766.289367675781	65.7254791259766
767.606384277344	65.4083938598633
768.922973632813	65.4093475341797
770.239074707031	65.2579193115234
771.554809570313	65.1590270996094
772.8701171875	65.1623306274414
774.184997558594	64.9937896728516
775.499450683594	64.7987289428711
776.8134765625	64.7709808349609
778.127136230469	64.7302551269531
779.440307617188	64.5780639648438
780.753112792969	64.5161819458008
782.0654296875	64.3462753295898
783.377380371094	64.3123245239258
784.688903808594	64.2234191894531
786	64.0894927978516
787.310668945313	63.9244689941406
788.620971679688	63.8959465026855
789.930786132813	63.9048461914063
791.240234375	63.6715812683105
792.549255371094	63.5728912353516
793.857788085938	63.632438659668
795.166015625	63.3860740661621
796.473754882813	63.4103546142578
797.781066894531	63.1060523986816
799.088012695313	63.1855087280273
800.39453125	63.0203666687012
801.700622558594	63.0429992675781
803.006286621094	62.7746772766113
804.311584472656	62.7624435424805
805.616394042969	62.7284736633301
806.920837402344	62.5644035339355
808.224853515625	62.3807144165039
809.528503417969	62.3626365661621
810.831665039063	62.2617988586426
812.134460449219	62.2653160095215
813.436828613281	62.1135864257813
814.73876953125	62.1600570678711
816.040344238281	62.0253524780273
817.341430664063	61.9042091369629
818.642150878906	61.8984756469727
819.942504882813	61.6885032653809
821.242370605469	61.6990203857422
822.541870117188	61.6611061096191
823.840942382813	61.4536895751953
825.139587402344	61.4654083251953
826.437866210938	61.2008323669434
827.735656738281	61.1367034912109
829.033081054688	61.127311706543
830.330139160156	61.1139450073242
831.626770019531	60.8916053771973
832.922973632813	60.8771286010742
834.21875	60.7787742614746
835.514099121094	60.6531829833984
836.80908203125	60.5144577026367
838.103637695313	60.4434242248535
839.397827148438	60.4374313354492
840.691589355469	60.2762794494629
841.984924316406	60.2259063720703
843.27783203125	60.067081451416
844.570373535156	60.028564453125
845.862487792969	59.8936233520508
847.154235839844	59.7310523986816
848.445556640625	59.6537246704102
849.736450195313	59.530086517334
851.026916503906	59.2381782531738
852.317016601563	59.1471824645996
853.606689453125	59.1021423339844
854.89599609375	58.9664039611816
856.184875488281	58.7664566040039
857.473327636719	58.6284713745117
858.761413574219	58.3798027038574
860.049072265625	58.4505233764648
861.336303710938	58.2156143188477
862.623168945313	58.1893920898438
863.909606933594	57.9248046875
865.195678710938	57.9268035888672
866.481323242188	57.7249641418457
867.766540527344	57.5153198242188
869.051391601563	57.4850044250488
870.335815429688	57.2178573608398
871.619873046875	57.0448684692383
872.903503417969	56.7724571228027
874.186706542969	56.741641998291
875.469543457031	56.4728851318359
876.752014160156	56.2681770324707
878.033996582031	56.0232925415039
879.315612792969	55.9447364807129
880.596862792969	55.6501808166504
881.877685546875	55.5051803588867
883.158081054688	55.3375434875488
884.438110351563	55.1626739501953
885.7177734375	54.8573532104492
886.996948242188	54.7655830383301
888.275817871094	54.4753608703613
889.55419921875	54.2213478088379
890.832275390625	54.1317367553711
892.10986328125	53.850154876709
893.387084960938	53.6282005310059
894.663940429688	53.4877967834473
895.940368652344	53.2573165893555
897.216369628906	52.9716300964355
898.492004394531	52.7518730163574
899.767272949219	52.5721130371094
901.042114257813	52.3394432067871
902.316528320313	52.1892471313477
903.590576171875	51.920238494873
904.8642578125	51.7784690856934
906.137512207031	51.6085319519043
907.410339355469	51.3431968688965
908.682800292969	51.1618728637695
909.954833984375	50.9230499267578
911.226501464844	50.632640838623
912.497802734375	50.5123138427734
913.768676757813	50.2255630493164
915.039123535156	50.2522850036621
916.309204101563	49.9423294067383
917.578918457031	49.8102645874023
918.848205566406	49.5430107116699
920.117126464844	49.3222465515137
921.385620117188	49.341423034668
922.653747558594	49.1281127929688
923.921447753906	48.9534759521484
925.188781738281	48.7335319519043
926.455688476563	48.5671195983887
927.722229003906	48.5155410766602
928.988342285156	48.3186950683594
930.254089355469	48.228687286377
931.519470214844	48.1150817871094
932.784423828125	47.9696846008301
934.049011230469	47.7430038452148
935.313171386719	47.676097869873
936.576965332031	47.5429458618164
937.84033203125	47.5236625671387
939.103332519531	47.3385467529297
940.365966796875	47.2109603881836
941.628173828125	47.1186027526855
942.890014648438	47.0557899475098
944.151428222656	46.9255714416504
945.412475585938	46.8260231018066
946.673095703125	46.7851333618164
947.933349609375	46.720085144043
949.193237304688	46.6234436035156
950.452697753906	46.5401382446289
951.711791992188	46.4526596069336
952.970520019531	46.3749084472656
954.228820800781	46.4414863586426
955.486755371094	46.2769355773926
956.744262695313	46.2624359130859
958.001403808594	46.1516075134277
959.258117675781	46.1321830749512
960.514526367188	46.0666923522949
961.770446777344	46.009220123291
963.026062011719	46.0225868225098
964.28125	45.8594627380371
965.536010742188	45.8482971191406
966.790466308594	45.7623176574707
968.044494628906	45.7075729370117
969.298095703125	45.7141532897949
970.551391601563	45.675235748291
971.80419921875	45.52685546875
973.056701660156	45.5334739685059
974.308776855469	45.4869804382324
975.560485839844	45.4831504821777
976.811767578125	45.519702911377
978.062683105469	45.5054321289063
979.313232421875	45.4591903686523
980.563415527344	45.4167671203613
981.813171386719	45.2216453552246
983.0625	45.3913536071777
984.3115234375	45.2377738952637
985.560119628906	45.1106643676758
986.808349609375	45.1162948608398
988.05615234375	45.0389060974121
989.303588867188	44.9522018432617
990.550659179688	44.9369201660156
991.797302246094	44.7752227783203
993.043579101563	44.8980178833008
994.289489746094	44.7807121276855
995.535034179688	44.6942596435547
996.780151367188	44.6563720703125
998.02490234375	44.5827102661133
999.269226074219	44.6042709350586
1000.51318359375	44.5060691833496
1001.75677490234	44.4429130554199
1003	44.3306350708008
1004.24279785156	44.279125213623
1005.48522949219	44.2430458068848
1006.72729492188	44.1902198791504
1007.96893310547	44.1334075927734
1009.21026611328	44.0425262451172
1010.45111083984	44.0268707275391
1011.69165039063	43.9767570495605
1012.93176269531	43.9956130981445
1014.17150878906	43.9146728515625
1015.41088867188	43.8343124389648
1016.64984130859	43.8911094665527
1017.88842773438	43.749828338623
1019.12664794922	43.6350402832031
1020.36450195313	43.7135696411133
1021.60192871094	43.5934677124023
1022.83898925781	43.606128692627
1024.07568359375	43.556339263916
1025.31201171875	43.5747451782227
1026.5478515625	43.4501075744629
1027.78344726563	43.541690826416
1029.0185546875	43.2837333679199
1030.25329589844	43.3549537658691
1031.48767089844	43.2998962402344
1032.7216796875	43.4471549987793
1033.95532226563	43.1960983276367
1035.18859863281	43.2624282836914
1036.42138671875	43.1954078674316
1037.65393066406	43.288631439209
1038.88598632813	43.1903953552246
1040.11767578125	43.2017135620117
1041.34899902344	43.2168731689453
1042.57995605469	43.2737503051758
1043.810546875	43.3209381103516
1045.04077148438	43.3010673522949
1046.2705078125	43.3246612548828
1047.5	43.1815452575684
1048.72900390625	43.2895660400391
1049.95764160156	43.2922401428223
1051.18591308594	43.1729621887207
1052.41381835938	43.2520713806152
1053.64135742188	43.159122467041
1054.86853027344	43.2144393920898
1056.09521484375	43.2278518676758
1057.32165527344	43.166187286377
1058.54760742188	43.0507888793945
1059.77331542969	43.1513290405273
1060.99853515625	43.1390609741211
1062.22338867188	43.0757331848145
1063.44787597656	42.9485473632813
1064.671875	43.0905227661133
1065.89562988281	42.9357299804688
1067.11901855469	42.8234405517578
1068.34191894531	42.8659629821777
1069.56457519531	42.8495826721191
1070.78674316406	42.8200645446777
1072.00854492188	42.8694877624512
1073.22998046875	42.7181663513184
1074.45104980469	42.6162452697754
1075.67175292969	42.6252822875977
1076.89208984375	42.5868606567383
1078.11193847656	42.5919227600098
1079.33154296875	42.4486656188965
1080.55065917969	42.4259033203125
1081.76940917969	42.4201393127441
1082.98791503906	42.3274269104004
1084.20593261719	42.2434959411621
1085.42358398438	42.2604522705078
1086.64086914063	42.3134651184082
1087.85766601563	42.2536010742188
1089.07421875	42.1630363464355
1090.29040527344	42.1274070739746
1091.50610351563	42.1756973266602
1092.72155761719	42.2224998474121
1093.9365234375	42.2057952880859
1095.15112304688	42.1059303283691
1096.36535644531	42.0991668701172
1097.57922363281	42.1692962646484
1098.79272460938	42.1938362121582
1100.005859375	42.070930480957
1101.21862792969	42.1750602722168
1102.43090820313	42.1954650878906
1103.64294433594	42.1483306884766
1104.8544921875	42.2656745910645
1106.06579589844	42.1891860961914
1107.27661132813	42.0445785522461
1108.48706054688	42.210262298584
1109.69714355469	42.1914367675781
1110.90686035156	42.0985717773438
1112.1162109375	42.1440773010254
1113.3251953125	42.1512413024902
1114.53369140625	42.1240692138672
1115.74194335938	42.1278190612793
1116.94982910156	42.1306381225586
1118.1572265625	42.1071243286133
1119.3642578125	42.1954879760742
1120.57104492188	42.1657028198242
1121.77734375	42.1231346130371
1122.98327636719	42.1876831054688
1124.18884277344	42.1220436096191
1125.39404296875	42.1526412963867
1126.59875488281	42.1297836303711
1127.80322265625	42.210636138916
1129.00732421875	42.2208404541016
1130.2109375	42.1243171691895
1131.41430664063	42.1418190002441
1132.6171875	42.137939453125
1133.81970214844	42.2066497802734
1135.02197265625	42.1288833618164
1136.22375488281	42.0358467102051
1137.42517089844	42.0050811767578
1138.62622070313	42.1307792663574
1139.82690429688	42.0182800292969
1141.02709960938	41.8450393676758
1142.22705078125	42.0118637084961
1143.42663574219	41.8422584533691
1144.62573242188	41.9023170471191
1145.82458496094	41.9236068725586
1147.02294921875	41.929630279541
1148.22094726563	41.9001235961914
1149.41857910156	42.0259895324707
1150.61584472656	41.8222160339355
1151.81274414063	41.8519859313965
1153.00927734375	42.0054359436035
1154.20544433594	41.8532752990723
1155.40124511719	41.8383598327637
1156.5966796875	41.8972511291504
1157.79162597656	41.8496704101563
1158.986328125	41.7799339294434
1160.18054199219	41.9359893798828
1161.37438964844	41.8836822509766
1162.56799316406	41.746280670166
1163.76110839844	41.8232421875
1164.95385742188	41.8072891235352
1166.14624023438	41.7486877441406
1167.33825683594	41.8408126831055
1168.52990722656	41.7426605224609
1169.72119140625	41.727897644043
1170.91198730469	41.7577171325684
1172.1025390625	41.6635971069336
1173.29260253906	41.8118667602539
1174.482421875	41.6995887756348
1175.67175292969	41.7805557250977
1176.86071777344	41.75
1178.04943847656	41.7563781738281
1179.23767089844	41.9788131713867
1180.42553710938	41.8195152282715
1181.61303710938	41.9480438232422
1182.80017089844	41.9872131347656
1183.98681640625	42.0780868530273
1185.17321777344	41.8960304260254
1186.35925292969	41.9947891235352
1187.54479980469	42.1155815124512
1188.73010253906	42.0028419494629
1189.91491699219	42.0225944519043
1191.09936523438	42.046573638916
1192.28356933594	42.1044616699219
1193.46728515625	42.1123962402344
1194.65063476563	42.0850944519043
1195.83361816406	42.1472473144531
1197.01623535156	42.1236267089844
1198.19836425781	42.2252807617188
1199.38024902344	42.2922897338867
1200.56176757813	42.2319374084473
1201.74279785156	42.3974494934082
1202.92358398438	42.3827133178711
1204.10388183594	42.5210838317871
1205.28393554688	42.3847122192383
1206.46350097656	42.4194602966309
1207.64270019531	42.5184211730957
1208.82153320313	42.5560913085938
1210	42.5544738769531
1211.17810058594	42.6293678283691
1212.35583496094	42.5779495239258
1213.53308105469	42.6990699768066
1214.71008300781	42.6520957946777
1215.88671875	42.6950454711914
1217.06286621094	42.6264266967773
1218.23864746094	42.7052688598633
1219.41418457031	42.6984176635742
1220.58923339844	42.6706695556641
1221.76391601563	42.6341209411621
1222.93823242188	42.6790885925293
1224.11218261719	42.6097564697266
1225.28576660156	42.6633987426758
1226.458984375	42.8298683166504
1227.6318359375	42.6822967529297
1228.80419921875	42.6180000305176
1229.97631835938	42.7989273071289
1231.14794921875	42.6947402954102
1232.31921386719	42.6753730773926
1233.490234375	42.7397041320801
1234.66076660156	42.829776763916
1235.83093261719	42.661506652832
1237.00073242188	42.749698638916
1238.17016601563	42.697193145752
1239.33923339844	42.7197608947754
1240.5078125	42.7164306640625
1241.67614746094	42.6944847106934
1242.84411621094	42.6233940124512
1244.01159667969	42.5897560119629
1245.1787109375	42.5845413208008
1246.34558105469	42.493106842041
1247.51196289063	42.4241485595703
1248.67797851563	42.3926544189453
1249.84362792969	42.3767356872559
1251.00891113281	42.3460311889648
1252.173828125	42.2596092224121
1253.33825683594	42.2429466247559
1254.50244140625	42.1795997619629
1255.66625976563	42.2269630432129
1256.82958984375	42.1455612182617
1257.99255371094	42.0722351074219
1259.1552734375	42.1648292541504
1260.31750488281	42.1676635742188
1261.47937011719	42.1381988525391
1262.64086914063	42.0362548828125
1263.80200195313	42.0579719543457
1264.96276855469	41.983341217041
1266.123046875	41.9631538391113
1267.28308105469	41.9475860595703
1268.44262695313	41.8702850341797
1269.60192871094	41.7722053527832
1270.7607421875	41.6691131591797
1271.91918945313	41.6251068115234
1273.07727050781	41.5914878845215
1274.23498535156	41.5018844604492
1275.39233398438	41.4409484863281
1276.54931640625	41.4504699707031
1277.70581054688	41.4070701599121
1278.86206054688	41.4901695251465
1280.01794433594	41.4431381225586
1281.17333984375	41.2713279724121
1282.32836914063	41.3889465332031
1283.48303222656	41.1535835266113
1284.63732910156	41.2198104858398
1285.79125976563	41.1618194580078
1286.94482421875	41.2163467407227
1288.09802246094	41.1202354431152
1289.25073242188	41.2632293701172
1290.40319824219	41.2237892150879
1291.55517578125	41.0912666320801
1292.70690917969	41.0520248413086
1293.85815429688	41.1758499145508
1295.00903320313	40.9756698608398
1296.15954589844	40.993896484375
1297.30969238281	41.0115585327148
1298.45935058594	40.927433013916
1299.60876464844	40.9206352233887
1300.7578125	40.8779792785645
1301.90637207031	40.925594329834
1303.05456542969	40.7921028137207
1304.20239257813	40.7616157531738
1305.34985351563	40.6946754455566
1306.49694824219	40.6781044006348
1307.64367675781	40.6597938537598
1308.7900390625	40.6837615966797
1309.93591308594	40.6002540588379
1311.08154296875	40.6437454223633
1312.22668457031	40.5801162719727
1313.37145996094	40.5711364746094
1314.51599121094	40.5370635986328
1315.66003417969	40.5732879638672
1316.80358886719	40.5201187133789
1317.94689941406	40.6349868774414
1319.08984375	40.6133308410645
1320.23229980469	40.609447479248
1321.37451171875	40.5348815917969
1322.51623535156	40.6061820983887
1323.65759277344	40.428825378418
1324.79858398438	40.3857536315918
1325.93920898438	40.4254112243652
1327.07934570313	40.4101905822754
1328.21923828125	40.2565803527832
1329.35864257813	40.3484764099121
1330.49780273438	40.3889808654785
1331.63647460938	40.2608795166016
1332.77478027344	40.1358642578125
1333.91271972656	40.1365547180176
1335.05029296875	40.0649223327637
1336.18737792969	40.1172866821289
1337.32421875	39.9920654296875
1338.46057128906	39.9101791381836
1339.5966796875	39.9111137390137
1340.73229980469	40.041145324707
1341.86755371094	39.9323768615723
1343.00231933594	39.9530906677246
1344.13684082031	39.9006614685059
1345.27099609375	39.9152221679688
1346.40466308594	39.8517570495605
1347.53796386719	39.875244140625
1348.6708984375	39.8226432800293
1349.80346679688	39.8742485046387
1350.93566894531	39.8784255981445
1352.06750488281	39.8316535949707
1353.19885253906	39.8149261474609
1354.32995605469	39.7863845825195
1355.46057128906	39.7481689453125
1356.5908203125	39.706844329834
1357.720703125	39.6122245788574
1358.85021972656	39.6184120178223
1359.97924804688	39.5881652832031
1361.10803222656	39.6184196472168
1362.236328125	39.4510765075684
1363.3642578125	39.5034675598145
1364.49182128906	39.413890838623
1365.61901855469	39.3157615661621
1366.74584960938	39.2931137084961
1367.87231445313	39.3909721374512
1368.99829101563	39.2565612792969
1370.12390136719	39.1440734863281
1371.24914550781	39.1789016723633
1372.3740234375	39.1401786804199
1373.49853515625	39.170970916748
1374.62255859375	39.1400260925293
1375.74633789063	39.166187286377
1376.86962890625	39.2857971191406
1377.99255371094	39.187686920166
1379.11511230469	39.2280921936035
1380.2373046875	39.1278457641602
1381.35900878906	39.0796775817871
1382.48034667969	39.1809463500977
1383.60144042969	39.1378517150879
1384.72204589844	39.0753173828125
1385.84228515625	38.9688377380371
1386.96203613281	39.1151237487793
1388.08154296875	38.9806594848633
1389.20056152344	38.9733581542969
1390.31921386719	38.9404029846191
1391.4375	38.7825546264648
1392.55541992188	38.8996047973633
1393.6728515625	38.8758163452148
1394.7900390625	38.9045753479004
1395.90673828125	38.695125579834
1397.02307128906	38.8113021850586
1398.13903808594	38.7233009338379
1399.25463867188	38.6154365539551
1400.36975097656	38.644832611084
1401.48449707031	38.5675315856934
1402.59899902344	38.600269317627
1403.712890625	38.6155090332031
1404.82653808594	38.6962127685547
1405.93981933594	38.7313652038574
1407.05261230469	38.6476669311523
1408.1650390625	38.6512718200684
1409.27709960938	38.7203903198242
1410.38879394531	38.6363067626953
1411.5	38.7136573791504
1412.61096191406	38.6124229431152
1413.72143554688	38.5447120666504
1414.83154296875	38.6644554138184
1415.94116210938	38.5694541931152
1417.05053710938	38.5425338745117
1418.15942382813	38.4580574035645
1419.26794433594	38.491641998291
1420.37609863281	38.3927268981934
1421.48388671875	38.465576171875
1422.59118652344	38.2553749084473
1423.6982421875	38.2681159973145
1424.80480957031	38.2326393127441
1425.91088867188	38.1395416259766
1427.01672363281	38.2603416442871
1428.1220703125	38.1594429016113
1429.22717285156	38.1964797973633
1430.33166503906	38.1553649902344
1431.43591308594	38.0968627929688
1432.53979492188	38.1798820495605
1433.64318847656	38.1644096374512
1434.74621582031	38.1997833251953
1435.84887695313	38.0861587524414
1436.95104980469	38.1301689147949
1438.05297851563	38.2553672790527
1439.15441894531	38.2331161499023
1440.25549316406	38.1263465881348
1441.35620117188	38.1804122924805
1442.45642089844	38.1767692565918
1443.55627441406	38.1181488037109
1444.65576171875	38.0399322509766
1445.7548828125	37.9738578796387
1446.853515625	37.9060096740723
1447.95190429688	37.8877105712891
1449.0498046875	37.866283416748
1450.14721679688	37.7996139526367
1451.24438476563	37.6970710754395
1452.34106445313	37.5829620361328
1453.43737792969	37.6473808288574
1454.53332519531	37.6743927001953
1455.62890625	37.6206550598145
1456.72399902344	37.7518196105957
1457.81872558594	37.5786666870117
1458.9130859375	37.6253547668457
1460.00695800781	37.6638259887695
1461.10046386719	37.5049514770508
1462.19360351563	37.6217422485352
1463.28637695313	37.6441841125488
1464.37878417969	37.67822265625
1465.470703125	37.6213912963867
1466.56225585938	37.6688232421875
1467.65344238281	37.7039031982422
1468.744140625	37.6771469116211
1469.83447265625	37.655101776123
1470.92443847656	37.6383819580078
1472.01403808594	37.4849014282227
1473.10314941406	37.4844818115234
1474.19189453125	37.4158668518066
1475.2802734375	37.4150772094727
1476.3681640625	37.3238525390625
1477.45581054688	37.2813835144043
1478.54296875	37.3250541687012
1479.62963867188	37.2902717590332
1480.71606445313	37.3184432983398
1481.80200195313	37.1965065002441
1482.88757324219	37.215648651123
1483.97265625	37.2999534606934
1485.05737304688	37.411075592041
1486.14172363281	37.3383522033691
1487.22570800781	37.4137077331543
1488.30932617188	37.4562034606934
1489.39245605469	37.4792251586914
1490.47509765625	37.5694541931152
1491.55749511719	37.5503616333008
1492.63940429688	37.6227111816406
1493.72094726563	37.5979423522949
1494.80212402344	37.5733680725098
1495.8828125	37.5700950622559
1496.96313476563	37.6380195617676
1498.04309082031	37.6314277648926
1499.12255859375	37.5376663208008
1500.20166015625	37.610595703125
1501.28039550781	37.5479965209961
1502.35864257813	37.569278717041
1503.4365234375	37.6026077270508
1504.51403808594	37.5747718811035
1505.59118652344	37.6480293273926
1506.66784667969	37.6042137145996
1507.744140625	37.6396064758301
1508.81994628906	37.6552734375
1509.89538574219	37.7750778198242
1510.97045898438	37.7518653869629
1512.04516601563	37.919189453125
1513.11938476563	38.0019798278809
1514.19323730469	38.0245056152344
1515.26672363281	38.1336669921875
1516.33972167969	38.1843376159668
1517.41235351563	38.3262214660645
1518.48449707031	38.3461074829102
1519.55639648438	38.4352684020996
1520.62768554688	38.395435333252
1521.69873046875	38.5309791564941
1522.76928710938	38.4802894592285
1523.83947753906	38.5594902038574
1524.90930175781	38.6157531738281
1525.97863769531	38.7298927307129
1527.04760742188	38.7444343566895
1528.11608886719	38.7461166381836
1529.18420410156	38.6927223205566
1530.251953125	38.7871932983398
1531.31921386719	38.8113288879395
1532.38610839844	38.931453704834
1533.45263671875	39.0078125
1534.51867675781	39.0244979858398
1535.58435058594	39.2005157470703
1536.64965820313	39.2341423034668
1537.71447753906	39.3823013305664
1538.77893066406	39.5733947753906
1539.84301757813	39.6430778503418
1540.90661621094	39.7433776855469
1541.9697265625	39.882453918457
1543.03259277344	40.010669708252
1544.09497070313	40.1333885192871
1545.15686035156	40.3352394104004
1546.21850585938	40.5538673400879
1547.27966308594	40.6531295776367
1548.34033203125	40.7111015319824
1549.40063476563	40.8989410400391
1550.46057128906	40.9309463500977
1551.52001953125	41.1215133666992
1552.5791015625	41.2469024658203
1553.63781738281	41.2722702026367
1554.69604492188	41.4168739318848
1555.75378417969	41.4902877807617
1556.81127929688	41.5627365112305
1557.86828613281	41.6384124755859
1558.9248046875	41.6894378662109
1559.98095703125	41.8590278625488
1561.03674316406	41.8477897644043
1562.09204101563	42.1583862304688
1563.14697265625	42.0882263183594
1564.20153808594	42.3663215637207
1565.25561523438	42.5747413635254
1566.30932617188	42.7545394897461
1567.36254882813	42.9507751464844
1568.41540527344	43.2007751464844
1569.4677734375	43.4656448364258
1570.51977539063	43.6715545654297
1571.57141113281	43.8849334716797
1572.62255859375	44.0784492492676
1573.67333984375	44.2676734924316
1574.7236328125	44.5889854431152
1575.77355957031	44.7869873046875
1576.82299804688	44.9611053466797
1577.8720703125	45.099739074707
1578.92077636719	45.2949981689453
1579.96899414063	45.4879608154297
1581.01684570313	45.7036018371582
1582.06420898438	45.764949798584
1583.11120605469	46.1251754760742
1584.15771484375	46.2624893188477
1585.20385742188	46.4911155700684
1586.24951171875	46.6950340270996
1587.29479980469	46.8231811523438
1588.33972167969	47.1868362426758
1589.38415527344	47.2098274230957
1590.42810058594	47.5126495361328
1591.47180175781	47.8689079284668
1592.51489257813	48.1457595825195
1593.55773925781	48.5985107421875
1594.59997558594	48.8100967407227
1595.64196777344	49.2527694702148
1596.68334960938	49.647289276123
1597.72448730469	49.9743995666504
1598.76513671875	50.2531204223633
1599.80529785156	50.631275177002
1600.84509277344	51.0260620117188
1601.88452148438	51.3417320251465
1602.92346191406	51.6045379638672
1603.9619140625	51.957836151123
1605	52.1917915344238
1606.03771972656	52.6414070129395
1607.07495117188	52.9437522888184
1608.11169433594	53.1913604736328
1609.14807128906	53.586841583252
1610.18408203125	53.7854614257813
1611.21960449219	54.0533561706543
1612.25463867188	54.1946754455566
1613.28930664063	54.6462745666504
1614.32360839844	54.6825637817383
1615.357421875	55.1377143859863
1616.39074707031	55.299373626709
1617.42370605469	55.4965515136719
1618.45629882813	55.9924774169922
1619.48840332031	56.1449928283691
1620.52001953125	56.3272094726563
1621.55126953125	56.5778388977051
1622.58215332031	56.8820037841797
1623.61254882813	57.0080986022949
1624.64245605469	57.3855209350586
1625.67199707031	57.5301704406738
1626.70104980469	57.7239112854004
1627.72973632813	58.0674705505371
1628.75793457031	58.2735557556152
1629.78576660156	58.3792419433594
1630.81311035156	58.533634185791
1631.84008789063	58.6739921569824
1632.86657714844	58.9172210693359
1633.89270019531	59.0761489868164
1634.91833496094	59.0310668945313
1635.94348144531	59.1432342529297
1636.96826171875	59.1291275024414
1637.99255371094	59.0509338378906
1639.01647949219	59.1794204711914
1640.03991699219	58.839714050293
1641.06298828125	59.0232772827148
1642.08557128906	58.7338218688965
1643.10778808594	58.6964645385742
1644.12951660156	58.5360069274902
1645.15075683594	58.4075050354004
1646.17163085938	58.0900001525879
1647.19213867188	57.9111480712891
1648.21203613281	57.603572845459
1649.23156738281	57.378776550293
1650.25073242188	57.1745796203613
1651.26940917969	56.8245277404785
1652.28759765625	56.3984870910645
1653.30541992188	56.5146980285645
1654.32275390625	56.1828079223633
1655.33972167969	55.769603729248
1656.35620117188	55.2094955444336
1657.37231445313	55.1020965576172
1658.38793945313	54.7603187561035
1659.40307617188	54.5305366516113
1660.41772460938	54.2876777648926
1661.43212890625	54.0611877441406
1662.44592285156	53.5685539245605
1663.45935058594	53.5217399597168
1664.47229003906	53.1428871154785
1665.48486328125	52.8470611572266
1666.49694824219	52.575122833252
1667.50854492188	52.1687889099121
1668.51977539063	51.9619445800781
1669.53051757813	51.479808807373
1670.54089355469	51.2855834960938
1671.55078125	50.9825325012207
1672.56018066406	50.4797325134277
1673.56909179688	50.0794067382813
1674.57763671875	49.6948089599609
1675.58581542969	49.2403564453125
1676.59350585938	48.7616348266602
1677.60070800781	48.4271125793457
1678.607421875	47.7426261901855
1679.61376953125	47.3087882995605
1680.61962890625	47.0070152282715
1681.62512207031	46.5022163391113
1682.63012695313	46.0370101928711
1683.63464355469	45.4290771484375
1684.638671875	45.0727233886719
1685.64233398438	44.5247802734375
1686.64562988281	44.2796669006348
1687.64831542969	43.8521270751953
1688.65063476563	43.3056106567383
1689.65246582031	42.8427047729492
1690.65393066406	42.442798614502
1691.65490722656	42.1173973083496
1692.65539550781	41.7593231201172
1693.65551757813	41.2997779846191
1694.65502929688	41.0287857055664
1695.654296875	40.558422088623
1696.65295410156	40.3176879882813
1697.65124511719	40.023380279541
1698.64904785156	39.550235748291
1699.646484375	39.4038314819336
1700.64331054688	38.9627418518066
1701.63977050781	38.6814117431641
1702.63586425781	38.273193359375
1703.63134765625	38.0041198730469
1704.62646484375	37.5766830444336
1705.62121582031	37.2510871887207
1706.61535644531	36.7929153442383
1707.60913085938	36.5121765136719
1708.60241699219	36.1125831604004
1709.59521484375	35.8385581970215
1710.58764648438	35.4053421020508
1711.57958984375	35.0851974487305
1712.57104492188	34.7780723571777
1713.56213378906	34.3827705383301
1714.552734375	34.0852203369141
1715.54284667969	33.7467956542969
1716.53247070313	33.3637580871582
1717.52160644531	33.030158996582
1718.51037597656	32.7237930297852
1719.49865722656	32.3130645751953
1720.48657226563	32.1298065185547
1721.47387695313	31.8937206268311
1722.46081542969	31.4998302459717
1723.447265625	31.2203979492188
1724.43334960938	30.9600124359131
1725.41882324219	30.6894035339355
1726.40393066406	30.5040893554688
1727.38854980469	30.2411003112793
1728.37268066406	30.0562210083008
1729.3564453125	29.8421497344971
1730.33972167969	29.5433006286621
1731.32250976563	29.4647426605225
1732.30480957031	29.1061553955078
1733.28674316406	28.9135818481445
1734.26806640625	28.7972049713135
1735.2490234375	28.5792446136475
1736.2294921875	28.4989433288574
1737.20959472656	28.2115077972412
1738.18908691406	28.1236419677734
1739.16821289063	27.9806804656982
1740.14685058594	27.8343410491943
1741.125	27.5150012969971
1742.10266113281	27.6311645507813
1743.07995605469	27.282413482666
1744.05676269531	27.1293544769287
1745.03308105469	26.9289646148682
1746.00891113281	26.8307113647461
1746.98425292969	26.6079654693604
1747.95910644531	26.4427871704102
1748.93359375	26.223575592041
1749.90759277344	26.141056060791
1750.88110351563	25.8708038330078
1751.85412597656	25.673318862915
1752.82678222656	25.4944362640381
1753.798828125	25.3453922271729
1754.7705078125	25.2571792602539
1755.74169921875	24.9651775360107
1756.71240234375	24.7670345306396
1757.6826171875	24.7298011779785
1758.65246582031	24.4855213165283
1759.62170410156	24.4003467559814
1760.59057617188	24.1818923950195
1761.55895996094	24.109094619751
1762.52673339844	23.9292068481445
1763.49426269531	23.8673667907715
1764.46118164063	23.7271423339844
1765.42761230469	23.5970668792725
1766.39367675781	23.490909576416
1767.35913085938	23.3223419189453
1768.32421875	23.3349761962891
1769.28881835938	23.2197151184082
1770.2529296875	23.1181774139404
1771.21655273438	23.0633563995361
1772.17980957031	22.9652824401855
1773.14245605469	22.9087390899658
1774.10461425781	22.9232120513916
1775.06640625	22.8505420684814
1776.02770996094	22.7397975921631
1776.98852539063	22.6218852996826
1777.94873046875	22.5591373443604
1778.90856933594	22.4879989624023
1779.86804199219	22.3601093292236
1780.82690429688	22.2773742675781
1781.78527832031	22.1964950561523
1782.7431640625	21.9687366485596
1783.70068359375	21.8315887451172
1784.65771484375	21.7371273040771
1785.61413574219	21.7256317138672
1786.57019042969	21.4572715759277
1787.52575683594	21.462272644043
1788.48083496094	21.29714012146
1789.43530273438	21.1680183410645
1790.38940429688	21.0787143707275
1791.34301757813	21.0277976989746
1792.29626464844	20.8701629638672
1793.24890136719	20.7922801971436
1794.20104980469	20.6777973175049
1795.15270996094	20.6549015045166
1796.10400390625	20.5657711029053
1797.0546875	20.4088726043701
1798.0048828125	20.3652839660645
1798.95471191406	20.2560291290283
1799.90393066406	20.2275447845459
1800.85278320313	20.1438865661621
1801.80102539063	20.1185302734375
1802.74890136719	20.0569286346436
1803.6962890625	20.042501449585
1804.64306640625	19.9785404205322
1805.58947753906	19.9893970489502
1806.53540039063	19.9534435272217
1807.48071289063	19.8991260528564
1808.42565917969	19.8523788452148
1809.3701171875	19.7935752868652
1810.31396484375	19.7683181762695
1811.25744628906	19.7798080444336
1812.20043945313	19.7042617797852
1813.14294433594	19.6654567718506
1814.08483886719	19.6367778778076
1815.0263671875	19.624584197998
1815.96740722656	19.5074787139893
1816.90783691406	19.378044128418
1817.84790039063	19.4409046173096
1818.78747558594	19.2950916290283
1819.72644042969	19.3145751953125
1820.6650390625	19.1472549438477
1821.60314941406	19.1887512207031
1822.54064941406	19.092098236084
1823.47778320313	19.0276145935059
1824.41430664063	18.9510192871094
1825.35034179688	18.838321685791
1826.28601074219	18.8316516876221
1827.22106933594	18.7252368927002
1828.15563964844	18.6472110748291
1829.08984375	18.62965965271
1830.0234375	18.5090923309326
1830.95654296875	18.5099945068359
1831.88916015625	18.355110168457
1832.8212890625	18.4333648681641
1833.7529296875	18.3947010040283
1834.68408203125	18.3219909667969
1835.61474609375	18.2766933441162
1836.54479980469	18.2234973907471
1837.47448730469	18.2339286804199
1838.40356445313	18.280158996582
1839.33227539063	18.1907157897949
1840.26037597656	18.2220497131348
1841.18811035156	18.222713470459
1842.115234375	18.2191181182861
1843.04187011719	18.2097721099854
1843.96801757813	18.1814308166504
1844.89367675781	18.161190032959
1845.81872558594	18.157377243042
1846.74340820313	18.0743503570557
1847.66760253906	18.0863265991211
1848.59118652344	18.1466045379639
1849.51428222656	18.1515674591064
1850.43701171875	18.0395946502686
1851.35913085938	17.9919338226318
1852.28076171875	17.9301300048828
1853.20190429688	17.9076614379883
1854.12243652344	17.8222618103027
1855.04260253906	17.8275966644287
1855.96215820313	17.8057403564453
1856.88122558594	17.7268829345703
1857.79992675781	17.5956974029541
1858.71801757813	17.5679779052734
1859.63549804688	17.5278091430664
1860.55261230469	17.4655265808105
1861.46923828125	17.3888359069824
1862.38525390625	17.377347946167
1863.30078125	17.3611335754395
1864.2158203125	17.3442726135254
1865.13037109375	17.2984046936035
1866.04443359375	17.3066673278809
1866.95788574219	17.3280487060547
1867.87084960938	17.3758983612061
1868.78332519531	17.2581653594971
1869.6953125	17.2703132629395
1870.60681152344	17.3242282867432
1871.51782226563	17.2806510925293
1872.42822265625	17.3132934570313
1873.33813476563	17.2929630279541
1874.24755859375	17.2969760894775
1875.15649414063	17.2919425964355
1876.06481933594	17.2709560394287
1876.97277832031	17.3789367675781
1877.88012695313	17.3402805328369
1878.78698730469	17.2483062744141
1879.69323730469	17.3380393981934
1880.59912109375	17.2399673461914
1881.50439453125	17.2282428741455
1882.4091796875	17.2657737731934
1883.3134765625	17.1496620178223
1884.21716308594	17.0849380493164
1885.12048339844	17.0818195343018
1886.02319335938	17.0124988555908
1886.92541503906	17.0825119018555
1887.82702636719	16.9631481170654
1888.72814941406	16.9292526245117
1889.62878417969	16.9083385467529
1890.52893066406	16.8174285888672
1891.42858886719	16.8008060455322
1892.32763671875	16.7325782775879
1893.22619628906	16.731330871582
1894.12426757813	16.6294174194336
1895.02172851563	16.6572227478027
1895.91870117188	16.5708618164063
1896.81518554688	16.6329898834229
1897.71118164063	16.5107307434082
1898.60656738281	16.5205154418945
1899.50146484375	16.4781436920166
1900.39587402344	16.4429244995117
1901.28967285156	16.4696769714355
1902.18298339844	16.5023212432861
1903.07580566406	16.4429302215576
1903.96801757813	16.4398918151855
1904.85986328125	16.4501342773438
1905.7509765625	16.4667167663574
1906.64172363281	16.4551906585693
1907.53186035156	16.5175647735596
1908.42150878906	16.4971237182617
1909.31066894531	16.5691566467285
1910.19921875	16.60719871521
1911.08728027344	16.5708427429199
1911.97473144531	16.5739860534668
1912.86181640625	16.6037769317627
1913.74816894531	16.5722045898438
1914.63415527344	16.5985260009766
1915.51953125	16.6014804840088
1916.40441894531	16.5928478240967
1917.28869628906	16.5966873168945
1918.17260742188	16.5661697387695
1919.05578613281	16.5141849517822
1919.93859863281	16.5410022735596
1920.82080078125	16.4679565429688
1921.70239257813	16.454683303833
1922.58349609375	16.4179553985596
1923.46411132813	16.340202331543
1924.34423828125	16.3183345794678
1925.22375488281	16.3249759674072
1926.10278320313	16.2585430145264
1926.98120117188	16.1637477874756
1927.85913085938	16.1527881622314
1928.73645019531	16.0423069000244
1929.61328125	16.037239074707
1930.48962402344	16.0042552947998
1931.36535644531	16.0139122009277
1932.24060058594	15.9336080551147
1933.11535644531	15.9551429748535
1933.98950195313	16.0105934143066
1934.86303710938	15.8925657272339
1935.73608398438	15.8779926300049
1936.60864257813	15.8828039169312
1937.48059082031	15.9255304336548
1938.35205078125	15.8838443756104
1939.22302246094	15.9210910797119
1940.09338378906	16.0080127716064
1940.96313476563	15.9544038772583
1941.83239746094	16.0138034820557
1942.701171875	16.0599937438965
1943.5693359375	16.0299949645996
1944.43701171875	16.0961208343506
1945.30407714844	16.0592708587646
1946.17065429688	16.1044425964355
1947.03662109375	16.1819534301758
1947.90209960938	16.1917972564697
1948.76696777344	16.1742000579834
1949.63134765625	16.1884880065918
1950.4951171875	16.2169628143311
1951.3583984375	16.1805305480957
1952.22106933594	16.1979465484619
1953.08325195313	16.1266746520996
1953.94482421875	16.154956817627
1954.80590820313	16.1306743621826
1955.66650390625	16.0928401947021
1956.5263671875	16.0956172943115
1957.38586425781	16.1050586700439
1958.24462890625	16.040075302124
1959.10302734375	15.9939479827881
1959.96069335938	15.9851427078247
1960.81799316406	15.9398593902588
1961.67456054688	15.9047803878784
1962.53063964844	15.8342981338501
1963.38623046875	15.7630949020386
1964.2412109375	15.8132390975952
1965.09558105469	15.7045602798462
1965.94946289063	15.7275266647339
1966.80285644531	15.697229385376
1967.65563964844	15.6414880752563
1968.5078125	15.6626796722412
1969.35949707031	15.6207332611084
1970.21057128906	15.7332592010498
1971.06103515625	15.638822555542
1971.91101074219	15.7442893981934
1972.76049804688	15.7117071151733
1973.60925292969	15.7996101379395
1974.45764160156	15.7502632141113
1975.30529785156	15.8223581314087
1976.15246582031	15.8996601104736
1976.99914550781	15.9071636199951
1977.84521484375	15.9614849090576
1978.69067382813	15.9829111099243
1979.53552246094	16.0796566009521
1980.3798828125	16.0433082580566
1981.22375488281	16.070629119873
1982.06701660156	16.0860767364502
1982.90966796875	16.1457500457764
1983.75170898438	16.1066913604736
1984.59326171875	16.0965766906738
1985.43420410156	16.0722999572754
1986.27465820313	16.0936374664307
1987.11450195313	16.0439510345459
1987.95373535156	16.0493297576904
1988.79248046875	16.1390743255615
1989.63061523438	16.0598754882813
1990.46813964844	15.9975118637085
1991.30517578125	16.0188808441162
1992.1416015625	15.9445209503174
1992.9775390625	15.9383974075317
1993.81274414063	15.8026456832886
1994.6474609375	15.8573617935181
1995.48168945313	15.759165763855
1996.31518554688	15.731541633606
1997.14819335938	15.7327919006348
1997.98071289063	15.710786819458
1998.8125	15.7158832550049
1999.64379882813	15.7374801635742
2000.47448730469	15.705738067627
2001.3046875	15.7368469238281
2002.13427734375	15.6792993545532
2002.96325683594	15.7194852828979
2003.79162597656	15.7223386764526
2004.61950683594	15.7621164321899
2005.44677734375	15.7722473144531
2006.2734375	15.9133853912354
2007.09948730469	15.8170194625854
2007.92504882813	15.9156360626221
2008.75	15.9986724853516
2009.57434082031	16.034107208252
2010.39819335938	16.0872821807861
2011.22131347656	16.0160331726074
2012.0439453125	15.9840383529663
2012.86608886719	16.1315784454346
2013.6875	16.1278018951416
2014.50842285156	16.072624206543
2015.32873535156	16.1900997161865
2016.1484375	16.1783790588379
2016.96752929688	16.2208480834961
2017.7861328125	16.1849880218506
2018.60412597656	16.2564296722412
2019.42150878906	16.2290019989014
2020.23828125	16.1910648345947
2021.05444335938	16.194845199585
2021.8701171875	16.2365074157715
2022.68518066406	16.1385040283203
2023.49963378906	16.1657962799072
2024.3134765625	16.1092758178711
2025.12683105469	16.1198978424072
2025.939453125	16.0374927520752
2026.75158691406	16.0236358642578
2027.56311035156	16.0902919769287
2028.3740234375	16.023811340332
2029.18432617188	16.0504570007324
2029.994140625	15.9978876113892
2030.80322265625	15.9734601974487
2031.61181640625	15.9338865280151
2032.41979980469	15.9846229553223
2033.22717285156	15.9576454162598
2034.03393554688	15.9338674545288
2034.84008789063	15.8458032608032
2035.64575195313	15.7732915878296
2036.45080566406	15.7441415786743
2037.25512695313	15.6646556854248
2038.05895996094	15.6430292129517
2038.86218261719	15.6761131286621
2039.66479492188	15.9721355438232
2040.466796875	15.6632099151611
2041.26831054688	15.7002534866333
2042.06909179688	15.6482172012329
2042.86938476563	15.7071743011475
2043.6689453125	15.6585597991943
2044.46801757813	15.80078125
2045.26647949219	15.7969093322754
2046.06433105469	15.7369737625122
2046.86145019531	15.7840805053711
2047.65808105469	15.8545427322388
2048.4541015625	15.8629283905029
2049.24951171875	15.7911510467529
2050.04443359375	15.8561496734619
2050.83862304688	15.878191947937
2051.63232421875	15.8664846420288
2052.42529296875	15.9572706222534
2053.2177734375	15.937949180603
2054.00952148438	15.8848066329956
2054.80078125	15.9171009063721
2055.59130859375	15.9505796432495
2056.38134765625	15.9764337539673
2057.17065429688	16.0860195159912
2057.95947265625	15.942834854126
2058.74755859375	16.025806427002
2059.53515625	15.979998588562
2060.32202148438	15.8881778717041
2061.1083984375	15.8834075927734
2061.89428710938	15.8658533096313
2062.67919921875	15.7952747344971
2063.4638671875	15.8146600723267
2064.24780273438	15.8056716918945
2065.03100585938	15.7750368118286
2065.81372070313	15.6088609695435
2066.595703125	15.6561584472656
2067.37719726563	15.6522312164307
2068.15795898438	15.548300743103
2068.93823242188	15.4969892501831
2069.7177734375	15.4244174957275
2070.49682617188	15.3998680114746
2071.27514648438	15.288215637207
2072.05297851563	15.3532772064209
2072.830078125	15.3298416137695
2073.60668945313	15.2037906646729
2074.38256835938	15.236626625061
2075.15795898438	15.1869268417358
2075.9326171875	15.0981206893921
2076.70654296875	15.1101264953613
2077.47998046875	15.1422834396362
2078.25268554688	15.0193939208984
2079.02490234375	15.0653657913208
2079.79663085938	15.0471439361572
2080.5673828125	15.0608005523682
2081.337890625	15.0817432403564
2082.107421875	15.0426187515259
2082.87670898438	15.0616941452026
2083.64501953125	15.0124378204346
2084.41284179688	15.0684032440186
2085.18017578125	15.0444965362549
2085.94677734375	15.0447940826416
2086.71264648438	15.1683483123779
2087.47802734375	15.0830373764038
2088.24267578125	15.1273679733276
2089.0068359375	15.1373558044434
2089.77026367188	15.1669034957886
2090.53295898438	15.1088037490845
2091.29516601563	15.168065071106
2092.056640625	15.0747852325439
2092.81762695313	15.0769872665405
2093.57788085938	15.000828742981
2094.33764648438	15.0285053253174
2095.0966796875	14.9494409561157
2095.85498046875	14.8991441726685
2096.61279296875	14.8920650482178
2097.36987304688	14.7863731384277
2098.12646484375	14.8149681091309
2098.88232421875	14.7231302261353
2099.63745117188	14.6456604003906
2100.39208984375	14.6668949127197
2101.14624023438	14.586742401123
2101.8994140625	14.4553308486938
2102.65209960938	14.3629398345947
2103.404296875	14.2787818908691
2104.15551757813	14.2325258255005
2104.90649414063	14.1665353775024
2105.65649414063	14.1641368865967
2106.40600585938	14.0515031814575
2107.15502929688	13.9539985656738
2107.90307617188	13.9493722915649
2108.65063476563	13.8967037200928
2109.39770507813	13.9089508056641
2110.14404296875	13.8507471084595
2110.8896484375	13.8125095367432
2111.63452148438	13.7870998382568
2112.37890625	13.8503217697144
2113.12280273438	13.8408803939819
2113.86572265625	13.8989210128784
2114.60815429688	13.857762336731
2115.35009765625	13.9101314544678
2116.09106445313	13.9916667938232
2116.83154296875	13.9860820770264
2117.57153320313	13.9558811187744
2118.31079101563	13.9541091918945
2119.04931640625	14.0125923156738
2119.787109375	13.940746307373
2120.5244140625	13.9260377883911
2121.26098632813	13.8421277999878
2121.9970703125	13.8249769210815
2122.732421875	13.7431240081787
2123.46704101563	13.6959590911865
2124.20092773438	13.6957530975342
2124.93432617188	13.6787614822388
2125.6669921875	13.6507148742676
2126.39916992188	13.5441427230835
2127.13037109375	13.526346206665
2127.86108398438	13.4669809341431
2128.59130859375	13.4558668136597
2129.32080078125	13.3637247085571
2130.04956054688	13.4078874588013
2130.77758789063	13.2622356414795
2131.50512695313	13.1821823120117
2132.23193359375	13.1637125015259
2132.9580078125	13.0601959228516
2133.68334960938	12.9978055953979
2134.408203125	13.0199890136719
2135.13232421875	12.9237651824951
2135.85595703125	12.8156452178955
2136.57885742188	12.8300590515137
2137.30102539063	12.7454786300659
2138.0224609375	12.6654262542725
2138.74340820313	12.630256652832
2139.46337890625	12.6313199996948
2140.18310546875	12.5465335845947
2140.90185546875	12.4822397232056
2141.6201171875	12.4636449813843
2142.33764648438	12.4457588195801
2143.05444335938	12.4266443252563
2143.77075195313	12.3932199478149
2144.48608398438	12.4055881500244
2145.201171875	12.4640350341797
2145.91528320313	12.3886184692383
2146.62890625	12.400993347168
2147.34155273438	12.4092502593994
2148.05395507813	12.3839950561523
2148.76538085938	12.347541809082
2149.47631835938	12.3258895874023
2150.18627929688	12.3441009521484
2150.89599609375	12.3452959060669
2151.60473632813	12.3469753265381
2152.31298828125	12.3355102539063
2153.02026367188	12.2909126281738
2153.72729492188	12.282341003418
2154.43334960938	12.2469425201416
2155.138671875	12.2381029129028
2155.84350585938	12.2231512069702
2156.54760742188	12.2152671813965
2157.25122070313	12.1446352005005
2157.95385742188	12.1599159240723
2158.65600585938	12.1341562271118
2159.357421875	12.0986022949219
2160.05810546875	12.0811157226563
2160.75805664063	12.0535821914673
2161.45751953125	11.9538373947144
2162.15600585938	11.9698047637939
2162.85400390625	11.91770362854
2163.55151367188	11.8844270706177
2164.248046875	11.8297939300537
2164.94409179688	11.7986602783203
2165.63916015625	11.7780485153198
2166.33374023438	11.6636819839478
2167.02783203125	11.6540441513062
2167.72094726563	11.5736722946167
2168.41357421875	11.4617910385132
2169.10522460938	11.420352935791
2169.79638671875	11.3606901168823
2170.48706054688	11.3649282455444
2171.1767578125	11.2362985610962
2171.86572265625	11.1671342849731
2172.55419921875	11.0865869522095
2173.24194335938	10.9966115951538
2173.92895507813	10.9484643936157
2174.615234375	10.8987941741943
2175.30078125	10.8323163986206
2175.98583984375	10.8153762817383
2176.67016601563	10.7576942443848
2177.35375976563	10.7873811721802
2178.03662109375	10.7308769226074
2178.71875	10.6360206604004
2179.40014648438	10.6402282714844
2180.08081054688	10.6382541656494
2180.76098632813	10.6199493408203
2181.4404296875	10.6701860427856
2182.119140625	10.6315727233887
2182.79711914063	10.6442031860352
2183.47436523438	10.6833572387695
2184.15087890625	10.638500213623
2184.82690429688	10.6687526702881
2185.501953125	10.661810874939
2186.17651367188	10.6585845947266
2186.85034179688	10.6821746826172
2187.5234375	10.6476516723633
2188.19580078125	10.5785627365112
2188.86743164063	10.5755414962769
2189.53833007813	10.58544921875
2190.20874023438	10.5635223388672
2190.87817382813	10.484824180603
2191.54711914063	10.4615879058838
2192.21533203125	10.4368391036987
2192.8828125	10.4028472900391
2193.54956054688	10.287561416626
2194.21557617188	10.2776708602905
2194.880859375	10.2420740127563
2195.54541015625	10.1912269592285
2196.20947265625	10.1700468063354
2196.87255859375	10.0257043838501
2197.53515625	9.95571422576904
2198.19677734375	9.91966438293457
2198.85791015625	9.87333106994629
2199.51831054688	9.75364971160889
2200.17797851563	9.682936668396
2200.8369140625	9.61641883850098
2201.4951171875	9.54959583282471
2202.15258789063	9.5548849105835
2202.80932617188	9.47243690490723
2203.46533203125	9.41952037811279
2204.12060546875	9.36856269836426
2204.775390625	9.35270309448242
2205.42919921875	9.35414886474609
2206.08251953125	9.31716918945313
2206.73486328125	9.31081008911133
2207.38671875	9.23079586029053
2208.03759765625	9.19598007202148
2208.68798828125	9.24566650390625
2209.33764648438	9.20126247406006
2209.98657226563	9.18401336669922
2210.63452148438	9.19395160675049
2211.28198242188	9.24471569061279
2211.9287109375	9.22342491149902
2212.57470703125	9.2512903213501
2213.21997070313	9.2511739730835
2213.86450195313	9.21748733520508
2214.50830078125	9.24487400054932
2215.1513671875	9.15028858184814
2215.79370117188	9.17134952545166
2216.43530273438	9.08777523040771
2217.076171875	9.09213733673096
2217.71630859375	9.10231685638428
2218.35571289063	9.00849056243896
2218.99462890625	9.00648784637451
2219.63256835938	8.89962959289551
2220.26977539063	8.88465690612793
2220.90625	8.80174160003662
2221.5419921875	8.79102897644043
2222.17700195313	8.76558971405029
2222.81127929688	8.67313385009766
2223.44482421875	8.6417875289917
2224.07763671875	8.58348941802979
2224.70971679688	8.54928588867188
2225.34106445313	8.47794055938721
2225.9716796875	8.38619613647461
2226.6015625	8.31879711151123
2227.23071289063	8.33659267425537
2227.85913085938	8.21794605255127
2228.48681640625	8.21279239654541
2229.11376953125	8.14979839324951
2229.73999023438	8.13900375366211
2230.36547851563	8.06394100189209
2230.990234375	8.05258941650391
2231.61401367188	8.0070333480835
2232.2373046875	7.95480108261108
2232.85986328125	7.91580581665039
2233.4814453125	7.83819580078125
2234.1025390625	7.82876920700073
2234.72265625	7.82598114013672
2235.34228515625	7.80579566955566
2235.9609375	7.82525444030762
2236.57885742188	7.72773838043213
2237.1962890625	7.7254114151001
2237.81274414063	7.70489025115967
2238.42846679688	7.72151517868042
2239.04345703125	7.69276857376099
2239.65771484375	7.7201714515686
2240.27124023438	7.70550966262817
2240.88403320313	7.71778678894043
2241.49584960938	7.68693113327026
2242.10717773438	7.69047594070435
2242.71752929688	7.70301580429077
2243.32739257813	7.6988525390625
2243.93627929688	7.60568857192993
2244.54443359375	7.66837739944458
2245.15209960938	7.59958028793335
2245.7587890625	7.58274364471436
2246.36474609375	7.60221576690674
2246.9697265625	7.55958843231201
2247.57421875	7.52440595626831
2248.17797851563	7.52762365341187
2248.78076171875	7.48336267471313
2249.38305664063	7.51211786270142
2249.984375	7.45619249343872
2250.5849609375	7.41443252563477
2251.18481445313	7.37857961654663
2251.78393554688	7.31348514556885
2252.38232421875	7.34376859664917
2252.97973632813	7.27239656448364
2253.57666015625	7.23797702789307
2254.17260742188	7.20922422409058
2254.76782226563	7.16516447067261
2255.3623046875	7.11070585250854
2255.9560546875	7.10156726837158
2256.54907226563	6.99905586242676
2257.14135742188	6.99972057342529
2257.73266601563	6.96845960617065
2258.32348632813	6.89147520065308
2258.91333007813	6.86689853668213
2259.50244140625	6.78955173492432
2260.09057617188	6.73917722702026
2260.67822265625	6.73972797393799
2261.26513671875	6.7460036277771
2261.85107421875	6.68826007843018
2262.43627929688	6.64608812332153
2263.02075195313	6.57497453689575
2263.6044921875	6.55825614929199
2264.18725585938	6.5331859588623
2264.76953125	6.51799917221069
2265.35083007813	6.4879298210144
2265.93139648438	6.48210668563843
2266.51123046875	6.45252227783203
2267.09033203125	6.43283414840698
2267.66845703125	6.42044448852539
2268.24584960938	6.39340734481812
2268.82250976563	6.38595390319824
2269.3984375	6.40334701538086
2269.9736328125	6.39981651306152
2270.5478515625	6.45020437240601
2271.12133789063	6.47418355941772
2271.69409179688	6.44813776016235
2272.26611328125	6.42548084259033
2272.83740234375	6.43976926803589
2273.40771484375	6.39006853103638
2273.97729492188	6.38335943222046
2274.54614257813	6.37979316711426
2275.11401367188	6.35101413726807
2275.68139648438	6.33587074279785
2276.24780273438	6.2350435256958
2276.8134765625	6.25927448272705
2277.37817382813	6.24985504150391
2277.9423828125	6.19280958175659
2278.50561523438	6.1830906867981
2279.06811523438	6.22865533828735
2279.62963867188	6.19892120361328
2280.19067382813	6.19999265670776
2280.75073242188	6.18392896652222
2281.31005859375	6.16943168640137
2281.86840820313	6.18631601333618
2282.42602539063	6.13934421539307
2282.98291015625	6.11926317214966
2283.5390625	6.11580419540405
2284.09448242188	6.04443502426147
2284.64892578125	6.08005809783936
2285.20263671875	6.03241586685181
2285.75537109375	5.99663686752319
2286.3076171875	5.9475998878479
2286.85888671875	5.93531847000122
2287.40942382813	5.9137544631958
2287.958984375	5.93376731872559
2288.5078125	5.89151096343994
2289.05590820313	5.84895801544189
2289.60302734375	5.79628849029541
2290.14965820313	5.77249813079834
2290.6953125	5.68126964569092
2291.23999023438	5.70759725570679
2291.78393554688	5.65345811843872
2292.3271484375	5.62823867797852
2292.86962890625	5.58492422103882
2293.4111328125	5.52375602722168
2293.95190429688	5.53463315963745
2294.49194335938	5.53460693359375
2295.03100585938	5.47068119049072
2295.5693359375	5.47675037384033
2296.10693359375	5.42847061157227
2296.6435546875	5.41639947891235
2297.17944335938	5.38938856124878
2297.71459960938	5.36582088470459
2298.24877929688	5.36811685562134
2298.7822265625	5.37174510955811
2299.31469726563	5.32944536209106
2299.8466796875	5.39637565612793
2300.37744140625	5.39226293563843
2300.90771484375	5.37344169616699
2301.43701171875	5.37573337554932
2301.96557617188	5.3657169342041
2302.4931640625	5.35488939285278
2303.02001953125	5.39759826660156
2303.54614257813	5.37793254852295
2304.0712890625	5.39388418197632
2304.595703125	5.36534881591797
2305.119140625	5.36843347549438
2305.64184570313	5.34871625900269
2306.16381835938	5.33381032943726
2306.68481445313	5.38251495361328
2307.205078125	5.35095930099487
2307.72436523438	5.33979368209839
2308.24291992188	5.35065650939941
2308.7607421875	5.31124544143677
2309.27758789063	5.3223705291748
2309.79370117188	5.32650423049927
2310.30883789063	5.32310247421265
2310.8232421875	5.32750558853149
2311.3369140625	5.31817150115967
2311.849609375	5.28565645217896
2312.361328125	5.27898979187012
2312.87255859375	5.22135162353516
2313.38256835938	5.21869945526123
2313.89208984375	5.24950551986694
2314.40063476563	5.17235040664673
2314.908203125	5.18992280960083
2315.4150390625	5.14321231842041
2315.92114257813	5.04592561721802
2316.42626953125	5.07076549530029
2316.9306640625	5.0339560508728
2317.43408203125	4.97358179092407
2317.93676757813	4.96674823760986
2318.4384765625	4.93229150772095
2318.939453125	4.94195699691772
2319.439453125	4.90258502960205
2319.93872070313	4.8672456741333
2320.43701171875	4.82374382019043
2320.9345703125	4.80218076705933
2321.43139648438	4.81533241271973
2321.92724609375	4.78234481811523
2322.42211914063	4.74091291427612
2322.91625976563	4.72199678421021
2323.40966796875	4.70822381973267
2323.90209960938	4.68655776977539
2324.3935546875	4.66514778137207
2324.88427734375	4.63963651657104
2325.37426757813	4.60457944869995
2325.86303710938	4.60652112960815
2326.35131835938	4.62235069274902
2326.83862304688	4.6409125328064
2327.32495117188	4.6052508354187
2327.810546875	4.6415376663208
2328.29541015625	4.65493965148926
2328.77905273438	4.64897632598877
2329.26220703125	4.64628410339355
2329.74438476563	4.67006969451904
2330.2255859375	4.64552450180054
2330.7060546875	4.65812206268311
2331.185546875	4.69422912597656
2331.6640625	4.65134239196777
2332.14184570313	4.67598247528076
2332.61889648438	4.66233205795288
2333.09497070313	4.65496253967285
2333.57006835938	4.64594411849976
2334.04443359375	4.62349605560303
2334.51782226563	4.63390827178955
2334.99047851563	4.58402681350708
2335.46215820313	4.61663818359375
2335.93310546875	4.57219505310059
2336.40307617188	4.57930135726929
2336.8720703125	4.52849435806274
2337.34033203125	4.50895214080811
2337.8076171875	4.50450229644775
2338.27416992188	4.46542596817017
2338.73974609375	4.44445848464966
2339.20458984375	4.4399733543396
2339.66845703125	4.40550136566162
2340.13134765625	4.40759801864624
2340.59350585938	4.34390687942505
2341.0546875	4.36167526245117
2341.51489257813	4.32629156112671
2341.97436523438	4.30851411819458
2342.43286132813	4.27942132949829
2342.890625	4.22190570831299
2343.34741210938	4.22999620437622
2343.80322265625	4.20773839950562
2344.25830078125	4.20147228240967
2344.71240234375	4.20210075378418
2345.16577148438	4.17842197418213
2345.61791992188	4.20971202850342
2346.06958007813	4.24599361419678
2346.52001953125	4.29502105712891
2346.9697265625	4.36897277832031
2347.41845703125	4.46012926101685
2347.86645507813	4.5411057472229
2348.3134765625	4.58502864837646
2348.75952148438	4.70016670227051
2349.20483398438	4.80679225921631
2349.64916992188	4.85333967208862
2350.09252929688	4.96701574325562
2350.53515625	4.96316528320313
2350.97680664063	5.08361148834229
2351.41748046875	5.06313800811768
2351.857421875	5.11567068099976
2352.29638671875	5.1687912940979
2352.734375	5.14498329162598
2353.17138671875	5.1075382232666
2353.60766601563	5.0945291519165
2354.04296875	5.05648136138916
2354.4775390625	4.95524930953979
2354.91088867188	4.89875316619873
2355.34350585938	4.80073308944702
2355.775390625	4.71267175674438
2356.2060546875	4.65491437911987
2356.63598632813	4.50765657424927
2357.06494140625	4.44560480117798
2357.4931640625	4.3185338973999
2357.92041015625	4.26278734207153
2358.3466796875	4.18133020401001
2358.77197265625	4.10623407363892
2359.1962890625	4.01237916946411
2359.61987304688	3.97460317611694
2360.04248046875	3.86387133598328
2360.46411132813	3.78967952728271
2360.88500976563	3.77331566810608
2361.30493164063	3.74099659919739
2361.72387695313	3.71117091178894
