# Supplementary material for: Optics miniaturization strategy for demanding Raman spectroscopy applications
Source: Nat Commun. 2024 Apr 8;15:3049. doi: 10.1038/s41467-024-47044-7 (PMC11001912; doi:10.1038/s41467-024-47044-7)
Supplement: Supplementary file 6 — Source Data [file 41467_2024_47044_MOESM6_ESM.zip › Source Data/NCOMMS-23-34016B s3/S3 pHCA, Glucose, Salts/calibraiton/MgSO4 standards 30.08.17/MgSO4_0_1mM_3.csv]

347.42919921875	73.9970474243164
348.892913818359	74.0538177490234
350.356079101563	74.4952545166016
351.818634033203	74.720832824707
353.280670166016	75.0382385253906
354.742095947266	75.2182235717773
356.202972412109	75.483757019043
357.663299560547	75.8445663452148
359.123046875	75.9865570068359
360.582244873047	76.1238403320313
362.040863037109	76.3230133056641
363.498931884766	76.5075149536133
364.956451416016	76.6494140625
366.413391113281	76.8455810546875
367.869750976563	76.9238204956055
369.325592041016	77.0943756103516
370.780853271484	76.8952713012695
372.235565185547	77.1659317016602
373.689727783203	77.0993728637695
375.143310546875	77.2349700927734
376.596343994141	77.3496932983398
378.048828125	77.3877258300781
379.500762939453	77.4365081787109
380.9521484375	77.4353790283203
382.402954101563	77.5972671508789
383.853240966797	77.720329284668
385.302947998047	77.6884002685547
386.752136230469	77.9455871582031
388.200744628906	77.9542083740234
389.648803710938	78.1583404541016
391.096343994141	78.1657943725586
392.543304443359	78.2354278564453
393.989715576172	78.5137481689453
395.435607910156	78.804069519043
396.880920410156	78.9773101806641
398.325714111328	78.9397506713867
399.769927978516	79.2021713256836
401.213623046875	79.4830322265625
402.656768798828	79.5699081420898
404.099395751953	79.6468658447266
405.541442871094	79.9591903686523
406.982971191406	80.1778259277344
408.423950195313	80.0560150146484
409.864379882813	80.5011749267578
411.304290771484	80.5488891601563
412.743621826172	80.7302703857422
414.182434082031	80.8984069824219
415.620727539063	80.8937759399414
417.058471679688	80.9486999511719
418.495666503906	81.0773239135742
419.932342529297	81.1522827148438
421.368469238281	81.1714172363281
422.804077148438	81.1512832641602
424.239135742188	81.169677734375
425.673645019531	81.0140914916992
427.107635498047	81.1884078979492
428.541107177734	81.1446380615234
429.974029541016	80.9982757568359
431.406433105469	81.0981826782227
432.838287353516	81.0196990966797
434.269622802734	80.8277969360352
435.700408935547	80.9075241088867
437.130706787109	80.8132095336914
438.560455322266	80.6210403442383
439.989654541016	80.4316329956055
441.418334960938	80.4988098144531
442.846496582031	80.2912445068359
444.274139404297	80.3027267456055
445.701263427734	80.2325057983398
447.127838134766	79.9445037841797
448.553894042969	79.9626693725586
449.979431152344	79.9041900634766
451.404449462891	79.7170639038086
452.828918457031	79.5191345214844
454.252899169922	79.5503997802734
455.676330566406	79.4526519775391
457.099273681641	79.4438095092773
458.521667480469	79.3185806274414
459.943542480469	79.5271759033203
461.364929199219	79.2160339355469
462.785766601563	79.2433319091797
464.206085205078	79.2469940185547
465.625885009766	79.0670623779297
467.045196533203	79.2473678588867
468.463958740234	79.1607360839844
469.882202148438	79.291618347168
471.299957275391	79.2176361083984
472.717193603516	79.203369140625
474.133911132813	79.253059387207
475.550109863281	79.213249206543
476.965789794922	79.2284774780273
478.380950927734	79.3833923339844
479.795623779297	79.2316818237305
481.209777832031	79.2543106079102
482.623413085938	79.5418930053711
484.036529541016	79.5401382446289
485.449157714844	79.4874649047852
486.861267089844	79.7864227294922
488.272857666016	79.6431579589844
489.683959960938	79.6526870727539
491.094543457031	79.7067489624023
492.504608154297	79.705451965332
493.914184570313	79.6925735473633
495.3232421875	79.7729797363281
496.731811523438	79.6651077270508
498.139862060547	79.6282958984375
499.547393798828	79.5330657958984
500.954467773438	79.2742309570313
502.360992431641	79.3100433349609
503.767028808594	79.1766357421875
505.172576904297	79.2753295898438
506.577606201172	79.040641784668
507.982147216797	78.9081192016602
509.386169433594	78.7313461303711
510.789703369141	78.4595184326172
512.192749023438	78.4452209472656
513.595275878906	78.3107299804688
514.997314453125	78.0556793212891
516.398803710938	78.0781936645508
517.799865722656	77.7519302368164
519.200378417969	77.789192199707
520.600463867188	77.525260925293
522	77.3075408935547
523.399047851563	77.3327178955078
524.797607421875	76.9742736816406
526.195678710938	76.7698593139648
527.59326171875	76.8117218017578
528.990295410156	76.5961761474609
530.386901855469	76.1640319824219
531.782958984375	76.1743240356445
533.178588867188	76.0338516235352
534.573669433594	75.8339462280273
535.968322753906	75.4943542480469
537.362426757813	75.4897155761719
538.756042480469	75.4229278564453
540.149230957031	75.0022430419922
541.541870117188	74.9276351928711
542.934020996094	74.9196319580078
544.32568359375	74.710205078125
545.716918945313	74.6121673583984
547.107604980469	74.4205856323242
548.497802734375	74.3584823608398
549.887573242188	74.3222427368164
551.276794433594	74.0999450683594
552.66552734375	74.0680084228516
554.053833007813	73.804313659668
555.441650390625	73.9106979370117
556.828918457031	73.8489532470703
558.215759277344	73.5917587280273
559.602111816406	73.52294921875
560.987976074219	73.4160079956055
562.373352050781	73.5299758911133
563.758239746094	73.5643463134766
565.142639160156	73.2481842041016
566.526611328125	73.2061004638672
567.910034179688	73.3861999511719
569.293029785156	73.0565032958984
570.675537109375	73.1647491455078
572.057556152344	73.2092514038086
573.439086914063	73.0580673217773
574.820129394531	72.9492797851563
576.200744628906	73.0302276611328
577.580871582031	73.0884628295898
578.96044921875	73.1305236816406
580.339660644531	72.9721527099609
581.718322753906	73.1193695068359
583.096557617188	72.8478622436523
584.474243164063	73.071533203125
585.851501464844	72.8709182739258
587.228332519531	72.9304046630859
588.604614257813	72.8428497314453
589.98046875	72.7480163574219
591.355834960938	72.7929229736328
592.730712890625	72.7377624511719
594.105163574219	72.8381118774414
595.479125976563	72.7737655639648
596.852600097656	72.6147994995117
598.225646972656	72.6189880371094
599.598205566406	72.7070770263672
600.970275878906	72.612419128418
602.341857910156	72.4057006835938
603.713012695313	72.4253463745117
605.083679199219	72.3979110717773
606.453918457031	72.3143463134766
607.823608398438	72.2231140136719
609.192932128906	72.2451553344727
610.561706542969	71.9242553710938
611.930053710938	71.9817199707031
613.297912597656	71.8761825561523
614.665344238281	71.7410888671875
616.032287597656	71.7365188598633
617.398803710938	71.5776519775391
618.764831542969	71.4660949707031
620.13037109375	71.3768692016602
621.495483398438	71.2100372314453
622.860107421875	71.1569747924805
624.224304199219	70.9648590087891
625.588012695313	70.9618148803711
626.951232910156	70.8229751586914
628.314025878906	70.5952377319336
629.676391601563	70.6638946533203
631.038269042969	70.400505065918
632.399658203125	70.274299621582
633.760620117188	70.1738510131836
635.12109375	70.1179733276367
636.481140136719	69.8939361572266
637.840759277344	69.7780151367188
639.199890136719	69.7049560546875
640.558532714844	69.4674072265625
641.916748046875	69.4220352172852
643.274536132813	69.3110580444336
644.6318359375	69.0262069702148
645.988647460938	69.0791931152344
647.345031738281	69.0273971557617
648.700988769531	68.9738998413086
650.056457519531	68.8003311157227
651.411499023438	68.6181411743164
652.76611328125	68.6570053100586
654.120239257813	68.3663177490234
655.473876953125	68.3837432861328
656.827087402344	68.2462005615234
658.179870605469	68.204216003418
659.5322265625	68.1837158203125
660.884094238281	68.0560455322266
662.235473632813	68.0467224121094
663.586486816406	67.8249588012695
664.93701171875	67.7136611938477
666.287048339844	67.9158782958984
667.636657714844	67.7126159667969
668.98583984375	67.5322036743164
670.334594726563	67.7678070068359
671.682861328125	67.7026443481445
673.030700683594	67.5552749633789
674.378051757813	67.5444030761719
675.725036621094	67.4561309814453
677.071533203125	67.557991027832
678.417541503906	67.448860168457
679.76318359375	67.5790939331055
681.108337402344	67.3268890380859
682.453002929688	67.5421981811523
683.797302246094	67.540657043457
685.14111328125	67.4157409667969
686.484497070313	67.5214996337891
687.827453613281	67.5362701416016
689.169921875	67.479621887207
690.512023925781	67.3117218017578
691.853637695313	67.5377960205078
693.194763183594	67.4547729492188
694.535522460938	67.3635406494141
695.875793457031	67.5400390625
697.215637207031	67.5281143188477
698.555053710938	67.6152114868164
699.89404296875	67.5175323486328
701.232543945313	67.6785507202148
702.570617675781	67.5284729003906
703.908325195313	67.6100463867188
705.245483398438	67.5854034423828
706.582275390625	67.5521469116211
707.918640136719	67.6000900268555
709.254516601563	67.6028671264648
710.589965820313	67.5268096923828
711.924987792969	67.5937271118164
713.259582519531	67.5167541503906
714.59375	67.5274429321289
715.927490234375	67.3866195678711
717.2607421875	67.5389251708984
718.593627929688	67.3684844970703
719.926025390625	67.4536743164063
721.257995605469	67.4841461181641
722.589538574219	67.443473815918
723.920654296875	67.4114303588867
725.251342773438	67.5045013427734
726.581604003906	67.2425994873047
727.911437988281	67.4099273681641
729.240783691406	67.2662734985352
730.569763183594	67.206413269043
731.898254394531	67.2337646484375
733.226379394531	67.1399230957031
734.554016113281	67.0239105224609
735.881225585938	67.0805816650391
737.208068847656	66.9585113525391
738.534423828125	66.9110107421875
739.8603515625	66.9361801147461
741.185852050781	66.826416015625
742.510925292969	66.9781646728516
743.835571289063	66.6809387207031
745.159790039063	66.6658554077148
746.483581542969	66.6148529052734
747.806945800781	66.3775482177734
749.1298828125	66.2641067504883
750.452453613281	66.3236541748047
751.774536132813	66.3998184204102
753.09619140625	66.1247863769531
754.417419433594	66.0340042114258
755.738220214844	66.0410537719727
757.05859375	65.7317504882813
758.378540039063	65.7908248901367
759.698059082031	65.7457885742188
761.017211914063	65.4637069702148
762.335876464844	65.5975036621094
763.654113769531	65.2236175537109
764.971984863281	65.2485885620117
766.289367675781	65.1979370117188
767.606384277344	65.0281295776367
768.922973632813	64.9737167358398
770.239074707031	64.8152313232422
771.554809570313	64.7360382080078
772.8701171875	64.5596466064453
774.184997558594	64.531494140625
775.499450683594	64.4370803833008
776.8134765625	64.3713531494141
778.127136230469	64.1904983520508
779.440307617188	64.0719146728516
780.753112792969	64.2181625366211
782.0654296875	63.9793472290039
783.377380371094	63.8776512145996
784.688903808594	63.8011589050293
786	63.5798149108887
787.310668945313	63.639289855957
788.620971679688	63.4834747314453
789.930786132813	63.4809379577637
791.240234375	63.2889060974121
792.549255371094	63.1428985595703
793.857788085938	62.9566459655762
795.166015625	62.9427604675293
796.473754882813	62.8645782470703
797.781066894531	62.7198143005371
799.088012695313	62.7231559753418
800.39453125	62.6074523925781
801.700622558594	62.6394462585449
803.006286621094	62.4300956726074
804.311584472656	62.3279991149902
805.616394042969	62.2158317565918
806.920837402344	62.1818885803223
808.224853515625	62.0836791992188
809.528503417969	62.0095329284668
810.831665039063	61.9375114440918
812.134460449219	61.8624458312988
813.436828613281	61.7700500488281
814.73876953125	61.740421295166
816.040344238281	61.603630065918
817.341430664063	61.5273246765137
818.642150878906	61.4785041809082
819.942504882813	61.3057289123535
821.242370605469	61.0917854309082
822.541870117188	61.2072257995605
823.840942382813	61.0610389709473
825.139587402344	60.9938201904297
826.437866210938	60.9161262512207
827.735656738281	60.8075828552246
829.033081054688	60.6910400390625
830.330139160156	60.6666221618652
831.626770019531	60.4671745300293
832.922973632813	60.4140090942383
834.21875	60.4540824890137
835.514099121094	60.2537651062012
836.80908203125	60.1810073852539
838.103637695313	60.0320205688477
839.397827148438	60.0157432556152
840.691589355469	59.975456237793
841.984924316406	59.8227310180664
843.27783203125	59.634937286377
844.570373535156	59.5705108642578
845.862487792969	59.4001274108887
847.154235839844	59.2785568237305
848.445556640625	59.2995796203613
849.736450195313	59.0774116516113
851.026916503906	58.920841217041
852.317016601563	58.8090744018555
853.606689453125	58.7768135070801
854.89599609375	58.548641204834
856.184875488281	58.390453338623
857.473327636719	58.2620048522949
858.761413574219	58.1414070129395
860.049072265625	58.0103302001953
861.336303710938	57.8459281921387
862.623168945313	57.8162879943848
863.909606933594	57.5463752746582
865.195678710938	57.5558166503906
866.481323242188	57.3112907409668
867.766540527344	57.1159553527832
869.051391601563	57.1355590820313
870.335815429688	56.9141578674316
871.619873046875	56.5706520080566
872.903503417969	56.4579010009766
874.186706542969	56.3537445068359
875.469543457031	55.9933624267578
876.752014160156	55.8901977539063
878.033996582031	55.6737060546875
879.315612792969	55.5469589233398
880.596862792969	55.416431427002
881.877685546875	55.1750450134277
883.158081054688	54.8658714294434
884.438110351563	54.6974983215332
885.7177734375	54.4567527770996
886.996948242188	54.3878517150879
888.275817871094	54.101634979248
889.55419921875	53.9125785827637
890.832275390625	53.703742980957
892.10986328125	53.4745407104492
893.387084960938	53.3434448242188
894.663940429688	53.1019058227539
895.940368652344	52.720401763916
897.216369628906	52.667839050293
898.492004394531	52.4738006591797
899.767272949219	52.1984405517578
901.042114257813	52.0227165222168
902.316528320313	51.8593902587891
903.590576171875	51.7107467651367
904.8642578125	51.3996658325195
906.137512207031	51.1967887878418
907.410339355469	50.9019432067871
908.682800292969	50.7480430603027
909.954833984375	50.6282501220703
911.226501464844	50.3799324035645
912.497802734375	50.2550315856934
913.768676757813	49.9618148803711
915.039123535156	49.9447288513184
916.309204101563	49.6408843994141
917.578918457031	49.4358825683594
918.848205566406	49.2798461914063
920.117126464844	49.1019287109375
921.385620117188	49.0009460449219
922.653747558594	48.8133506774902
923.921447753906	48.6301536560059
925.188781738281	48.550350189209
926.455688476563	48.2792167663574
927.722229003906	48.2270698547363
928.988342285156	48.004711151123
930.254089355469	47.9232635498047
931.519470214844	47.7272148132324
932.784423828125	47.8209762573242
934.049011230469	47.3574295043945
935.313171386719	47.387825012207
936.576965332031	47.2295341491699
937.84033203125	47.1116180419922
939.103332519531	47.0032501220703
940.365966796875	46.7810287475586
941.628173828125	46.8429069519043
942.890014648438	46.842342376709
944.151428222656	46.4960250854492
945.412475585938	46.480827331543
946.673095703125	46.4431800842285
947.933349609375	46.313777923584
949.193237304688	46.3309936523438
950.452697753906	46.2653923034668
951.711791992188	46.0792961120605
952.970520019531	46.0175323486328
954.228820800781	45.982250213623
955.486755371094	45.910228729248
956.744262695313	45.9062042236328
958.001403808594	45.9547424316406
959.258117675781	45.720157623291
960.514526367188	45.776912689209
961.770446777344	45.7116279602051
963.026062011719	45.6444549560547
964.28125	45.5154190063477
965.536010742188	45.5408096313477
966.790466308594	45.4175033569336
968.044494628906	45.5506820678711
969.298095703125	45.4009437561035
970.551391601563	45.3605079650879
971.80419921875	45.3322677612305
973.056701660156	45.3167991638184
974.308776855469	45.1269302368164
975.560485839844	45.2381019592285
976.811767578125	45.1847801208496
978.062683105469	45.1406173706055
979.313232421875	45.1612091064453
980.563415527344	45.1260147094727
981.813171386719	45.0053482055664
983.0625	44.9340019226074
984.3115234375	44.9651107788086
985.560119628906	44.8688507080078
986.808349609375	44.7716522216797
988.05615234375	44.7235832214355
989.303588867188	44.6879043579102
990.550659179688	44.7002334594727
991.797302246094	44.4848365783691
993.043579101563	44.5535469055176
994.289489746094	44.4922218322754
995.535034179688	44.3899688720703
996.780151367188	44.3200912475586
998.02490234375	44.3157386779785
999.269226074219	44.252555847168
1000.51318359375	44.2446098327637
1001.75677490234	44.1033744812012
1003	44.0765991210938
1004.24279785156	43.9997596740723
1005.48522949219	43.9490089416504
1006.72729492188	43.948169708252
1007.96893310547	43.9159240722656
1009.21026611328	43.8120918273926
1010.45111083984	43.7783432006836
1011.69165039063	43.6903266906738
1012.93176269531	43.6935577392578
1014.17150878906	43.6741333007813
1015.41088867188	43.570728302002
1016.64984130859	43.6328468322754
1017.88842773438	43.5248985290527
1019.12664794922	43.3834342956543
1020.36450195313	43.5137748718262
1021.60192871094	43.3890991210938
1022.83898925781	43.4013710021973
1024.07568359375	43.3258628845215
1025.31201171875	43.2909317016602
1026.5478515625	43.1344871520996
1027.78344726563	43.2755813598633
1029.0185546875	43.047721862793
1030.25329589844	42.9484481811523
1031.48767089844	43.0461578369141
1032.7216796875	43.0297775268555
1033.95532226563	42.9116859436035
1035.18859863281	43.0923080444336
1036.42138671875	42.900691986084
1037.65393066406	42.940185546875
1038.88598632813	43.0318832397461
1040.11767578125	42.9389915466309
1041.34899902344	42.997386932373
1042.57995605469	42.9822463989258
1043.810546875	42.9760818481445
1045.04077148438	42.9280052185059
1046.2705078125	43.0636253356934
1047.5	42.9170684814453
1048.72900390625	42.9509658813477
1049.95764160156	43.0464286804199
1051.18591308594	42.9460182189941
1052.41381835938	43.0127296447754
1053.64135742188	42.8723220825195
1054.86853027344	43.0236854553223
1056.09521484375	42.8996849060059
1057.32165527344	42.8332481384277
1058.54760742188	42.8260917663574
1059.77331542969	42.917293548584
1060.99853515625	42.8280143737793
1062.22338867188	42.7631568908691
1063.44787597656	42.6697044372559
1064.671875	42.7432403564453
1065.89562988281	42.7405433654785
1067.11901855469	42.6467437744141
1068.34191894531	42.6435050964355
1069.56457519531	42.6543846130371
1070.78674316406	42.5219192504883
1072.00854492188	42.5194778442383
1073.22998046875	42.4295425415039
1074.45104980469	42.4908027648926
1075.67175292969	42.3698120117188
1076.89208984375	42.3168907165527
1078.11193847656	42.2927742004395
1079.33154296875	42.2461700439453
1080.55065917969	42.181266784668
1081.76940917969	42.2866592407227
1082.98791503906	42.0814399719238
1084.20593261719	42.0263023376465
1085.42358398438	41.9620170593262
1086.64086914063	42.0157814025879
1087.85766601563	42.0470581054688
1089.07421875	41.9295959472656
1090.29040527344	41.9115028381348
1091.50610351563	41.8541374206543
1092.72155761719	41.8572425842285
1093.9365234375	41.8492965698242
1095.15112304688	41.9272003173828
1096.36535644531	41.8235282897949
1097.57922363281	41.8907814025879
1098.79272460938	41.9477462768555
1100.005859375	41.7582511901855
1101.21862792969	41.9537582397461
1102.43090820313	41.8902015686035
1103.64294433594	41.7516632080078
1104.8544921875	41.9191780090332
1106.06579589844	41.9411315917969
1107.27661132813	41.8839149475098
1108.48706054688	41.9974937438965
1109.69714355469	41.9278984069824
1110.90686035156	41.8691825866699
1112.1162109375	41.8410186767578
1113.3251953125	41.887866973877
1114.53369140625	41.8917922973633
1115.74194335938	41.8651885986328
1116.94982910156	41.9563674926758
1118.1572265625	41.811637878418
1119.3642578125	41.8860549926758
1120.57104492188	41.8879470825195
1121.77734375	41.8711433410645
1122.98327636719	41.9328155517578
1124.18884277344	41.9156532287598
1125.39404296875	41.8746452331543
1126.59875488281	41.8764152526855
1127.80322265625	41.9786376953125
1129.00732421875	41.8763656616211
1130.2109375	41.9283981323242
1131.41430664063	41.853458404541
1132.6171875	41.7771835327148
1133.81970214844	41.8537101745605
1135.02197265625	41.8292083740234
1136.22375488281	41.8862953186035
1137.42517089844	41.7705192565918
1138.62622070313	41.8858871459961
1139.82690429688	41.7452964782715
1141.02709960938	41.7281227111816
1142.22705078125	41.7176475524902
1143.42663574219	41.6724128723145
1144.62573242188	41.5427360534668
1145.82458496094	41.6731071472168
1147.02294921875	41.635555267334
1148.22094726563	41.7239303588867
1149.41857910156	41.7737350463867
1150.61584472656	41.604923248291
1151.81274414063	41.5232582092285
1153.00927734375	41.5960273742676
1154.20544433594	41.6309776306152
1155.40124511719	41.6384239196777
1156.5966796875	41.6649932861328
1157.79162597656	41.5835647583008
1158.986328125	41.6122665405273
1160.18054199219	41.6077194213867
1161.37438964844	41.6186790466309
1162.56799316406	41.4892997741699
1163.76110839844	41.6243782043457
1164.95385742188	41.4978828430176
1166.14624023438	41.5404357910156
1167.33825683594	41.5118637084961
1168.52990722656	41.4115943908691
1169.72119140625	41.5129165649414
1170.91198730469	41.5168914794922
1172.1025390625	41.4847412109375
1173.29260253906	41.4927749633789
1174.482421875	41.4862785339355
1175.67175292969	41.6074066162109
1176.86071777344	41.4702682495117
1178.04943847656	41.5453224182129
1179.23767089844	41.7510986328125
1180.42553710938	41.678092956543
1181.61303710938	41.7648887634277
1182.80017089844	41.7278861999512
1183.98681640625	41.7722282409668
1185.17321777344	41.6175308227539
1186.35925292969	41.7511100769043
1187.54479980469	41.7941627502441
1188.73010253906	41.6792984008789
1189.91491699219	41.7888259887695
1191.09936523438	41.7789039611816
1192.28356933594	41.7848815917969
1193.46728515625	41.8232383728027
1194.65063476563	41.9232749938965
1195.83361816406	41.7845230102539
1197.01623535156	41.8629608154297
1198.19836425781	41.9149894714355
1199.38024902344	41.968376159668
1200.56176757813	42.1235122680664
1201.74279785156	42.1083602905273
1202.92358398438	42.127326965332
1204.10388183594	42.201114654541
1205.28393554688	42.1557350158691
1206.46350097656	42.302375793457
1207.64270019531	42.3062782287598
1208.82153320313	42.2626724243164
1210	42.3530349731445
1211.17810058594	42.4384574890137
1212.35583496094	42.4477920532227
1213.53308105469	42.4617500305176
1214.71008300781	42.4703559875488
1215.88671875	42.3769760131836
1217.06286621094	42.3788948059082
1218.23864746094	42.3597297668457
1219.41418457031	42.3758659362793
1220.58923339844	42.4549217224121
1221.76391601563	42.3961029052734
1222.93823242188	42.4776954650879
1224.11218261719	42.3937721252441
1225.28576660156	42.4408760070801
1226.458984375	42.5453643798828
1227.6318359375	42.4464988708496
1228.80419921875	42.3297996520996
1229.97631835938	42.5387306213379
1231.14794921875	42.4498710632324
1232.31921386719	42.4834594726563
1233.490234375	42.5182189941406
1234.66076660156	42.5270843505859
1235.83093261719	42.4238662719727
1237.00073242188	42.4903450012207
1238.17016601563	42.401538848877
1239.33923339844	42.4075698852539
1240.5078125	42.3763694763184
1241.67614746094	42.3666954040527
1242.84411621094	42.3708572387695
1244.01159667969	42.2622947692871
1245.1787109375	42.2543754577637
1246.34558105469	42.2286033630371
1247.51196289063	42.082592010498
1248.67797851563	42.165958404541
1249.84362792969	42.0666351318359
1251.00891113281	42.0781745910645
1252.173828125	41.949275970459
1253.33825683594	41.9483413696289
1254.50244140625	41.983757019043
1255.66625976563	41.8362045288086
1256.82958984375	41.8872146606445
1257.99255371094	41.8530807495117
1259.1552734375	41.8737602233887
1260.31750488281	41.9528999328613
1261.47937011719	41.8255462646484
1262.64086914063	41.747615814209
1263.80200195313	41.7725715637207
1264.96276855469	41.6913833618164
1266.123046875	41.7271385192871
1267.28308105469	41.609992980957
1268.44262695313	41.5322723388672
1269.60192871094	41.585578918457
1270.7607421875	41.5529022216797
1271.91918945313	41.3541679382324
1273.07727050781	41.4013557434082
1274.23498535156	41.249568939209
1275.39233398438	41.2738761901855
1276.54931640625	41.2183227539063
1277.70581054688	41.183177947998
1278.86206054688	41.2042694091797
1280.01794433594	41.1165809631348
1281.17333984375	41.0050163269043
1282.32836914063	41.0490455627441
1283.48303222656	41.067684173584
1284.63732910156	40.9909858703613
1285.79125976563	41.0319900512695
1286.94482421875	41.0552940368652
1288.09802246094	40.9212188720703
1289.25073242188	41.0048522949219
1290.40319824219	41.0519027709961
1291.55517578125	40.8526916503906
1292.70690917969	40.9331016540527
1293.85815429688	40.8194541931152
1295.00903320313	40.7940826416016
1296.15954589844	40.7066497802734
1297.30969238281	40.7372016906738
1298.45935058594	40.644947052002
1299.60876464844	40.6712951660156
1300.7578125	40.6369094848633
1301.90637207031	40.6227798461914
1303.05456542969	40.557933807373
1304.20239257813	40.5451736450195
1305.34985351563	40.483226776123
1306.49694824219	40.4467582702637
1307.64367675781	40.4251556396484
1308.7900390625	40.3390960693359
1309.93591308594	40.2789039611816
1311.08154296875	40.4468612670898
1312.22668457031	40.377815246582
1313.37145996094	40.3415870666504
1314.51599121094	40.3156089782715
1315.66003417969	40.3925476074219
1316.80358886719	40.3743209838867
1317.94689941406	40.3114891052246
1319.08984375	40.3432960510254
1320.23229980469	40.4191703796387
1321.37451171875	40.3140640258789
1322.51623535156	40.3582916259766
1323.65759277344	40.228832244873
1324.79858398438	40.1926956176758
1325.93920898438	40.2456665039063
1327.07934570313	40.1910018920898
1328.21923828125	40.0686798095703
1329.35864257813	40.1476097106934
1330.49780273438	40.0181312561035
1331.63647460938	39.9201622009277
1332.77478027344	39.9273872375488
1333.91271972656	39.923999786377
1335.05029296875	39.8182983398438
1336.18737792969	39.8420066833496
1337.32421875	39.7906646728516
1338.46057128906	39.756160736084
1339.5966796875	39.7785568237305
1340.73229980469	39.6453704833984
1341.86755371094	39.7366905212402
1343.00231933594	39.7161598205566
1344.13684082031	39.7066802978516
1345.27099609375	39.6470603942871
1346.40466308594	39.7160186767578
1347.53796386719	39.7662162780762
1348.6708984375	39.6626625061035
1349.80346679688	39.6793937683105
1350.93566894531	39.5696334838867
1352.06750488281	39.5989723205566
1353.19885253906	39.6066284179688
1354.32995605469	39.535816192627
1355.46057128906	39.4281959533691
1356.5908203125	39.4893684387207
1357.720703125	39.3410339355469
1358.85021972656	39.452262878418
1359.97924804688	39.3219451904297
1361.10803222656	39.2893524169922
1362.236328125	39.1987648010254
1363.3642578125	39.2150535583496
1364.49182128906	39.1225357055664
1365.61901855469	39.0746192932129
1366.74584960938	39.0437927246094
1367.87231445313	39.0888404846191
1368.99829101563	39.0405616760254
1370.12390136719	38.998119354248
1371.24914550781	38.9723625183105
1372.3740234375	38.8990631103516
1373.49853515625	38.9321556091309
1374.62255859375	38.9081764221191
1375.74633789063	38.9710121154785
1376.86962890625	39.0632133483887
1377.99255371094	38.9643020629883
1379.11511230469	38.9289131164551
1380.2373046875	38.8845863342285
1381.35900878906	38.9473419189453
1382.48034667969	38.8865127563477
1383.60144042969	38.8774032592773
1384.72204589844	38.8655662536621
1385.84228515625	38.7874526977539
1386.96203613281	38.8681869506836
1388.08154296875	38.7103538513184
1389.20056152344	38.7668190002441
1390.31921386719	38.7741012573242
1391.4375	38.5738258361816
1392.55541992188	38.6266441345215
1393.6728515625	38.5915260314941
1394.7900390625	38.5756912231445
1395.90673828125	38.4117469787598
1397.02307128906	38.5426788330078
1398.13903808594	38.4671020507813
1399.25463867188	38.4863471984863
1400.36975097656	38.3435897827148
1401.48449707031	38.4068603515625
1402.59899902344	38.332649230957
1403.712890625	38.4473915100098
1404.82653808594	38.4312477111816
1405.93981933594	38.5248222351074
1407.05261230469	38.3399620056152
1408.1650390625	38.4984703063965
1409.27709960938	38.4646415710449
1410.38879394531	38.499454498291
1411.5	38.3726387023926
1412.61096191406	38.3887557983398
1413.72143554688	38.3477325439453
1414.83154296875	38.3761672973633
1415.94116210938	38.3620872497559
1417.05053710938	38.3333778381348
1418.15942382813	38.2379493713379
1419.26794433594	38.2730674743652
1420.37609863281	38.1774406433105
1421.48388671875	38.0864868164063
1422.59118652344	38.0544776916504
1423.6982421875	38.144905090332
1424.80480957031	37.9754486083984
1425.91088867188	37.9817314147949
1427.01672363281	38.0112838745117
1428.1220703125	37.9523582458496
1429.22717285156	37.873104095459
1430.33166503906	37.9613189697266
1431.43591308594	37.9049415588379
1432.53979492188	37.9109115600586
1433.64318847656	37.9288291931152
1434.74621582031	37.9897842407227
1435.84887695313	37.9083976745605
1436.95104980469	37.9042701721191
1438.05297851563	38.0151634216309
1439.15441894531	37.9400482177734
1440.25549316406	37.9036827087402
1441.35620117188	37.9348220825195
1442.45642089844	37.9088325500488
1443.55627441406	37.8221778869629
1444.65576171875	37.7969779968262
1445.7548828125	37.747314453125
1446.853515625	37.7280006408691
1447.95190429688	37.6536598205566
1449.0498046875	37.6294593811035
1450.14721679688	37.5349349975586
1451.24438476563	37.5019149780273
1452.34106445313	37.3891487121582
1453.43737792969	37.4409942626953
1454.53332519531	37.3352661132813
1455.62890625	37.3391189575195
1456.72399902344	37.3816146850586
1457.81872558594	37.3288230895996
1458.9130859375	37.3550758361816
1460.00695800781	37.4476470947266
1461.10046386719	37.3850784301758
1462.19360351563	37.4003982543945
1463.28637695313	37.4738273620605
1464.37878417969	37.4263877868652
1465.470703125	37.3730545043945
1466.56225585938	37.4055213928223
1467.65344238281	37.4299659729004
1468.744140625	37.3868675231934
1469.83447265625	37.3398284912109
1470.92443847656	37.4338684082031
1472.01403808594	37.2359504699707
1473.10314941406	37.3172416687012
1474.19189453125	37.1902313232422
1475.2802734375	37.160514831543
1476.3681640625	37.1992073059082
1477.45581054688	37.0688133239746
1478.54296875	37.0410614013672
1479.62963867188	36.970043182373
1480.71606445313	37.1319427490234
1481.80200195313	37.0904502868652
1482.88757324219	37.1237487792969
1483.97265625	37.134822845459
1485.05737304688	37.1390228271484
1486.14172363281	37.1904945373535
1487.22570800781	37.238452911377
1488.30932617188	37.2261734008789
1489.39245605469	37.3167190551758
1490.47509765625	37.394905090332
1491.55749511719	37.3229751586914
1492.63940429688	37.4238739013672
1493.72094726563	37.4396667480469
1494.80212402344	37.361255645752
1495.8828125	37.4882736206055
1496.96313476563	37.4246559143066
1498.04309082031	37.4349899291992
1499.12255859375	37.3873558044434
1500.20166015625	37.3902206420898
1501.28039550781	37.3315391540527
1502.35864257813	37.3553428649902
1503.4365234375	37.3777847290039
1504.51403808594	37.3901824951172
1505.59118652344	37.3585662841797
1506.66784667969	37.4578819274902
1507.744140625	37.4142417907715
1508.81994628906	37.5288391113281
1509.89538574219	37.5553741455078
1510.97045898438	37.5516891479492
1512.04516601563	37.6895294189453
1513.11938476563	37.6764030456543
1514.19323730469	37.8159217834473
1515.26672363281	37.8908348083496
1516.33972167969	37.9386978149414
1517.41235351563	38.0599746704102
1518.48449707031	38.0885200500488
1519.55639648438	38.1918830871582
1520.62768554688	38.2563056945801
1521.69873046875	38.3371925354004
1522.76928710938	38.2743949890137
1523.83947753906	38.3798942565918
1524.90930175781	38.3137359619141
1525.97863769531	38.583911895752
1527.04760742188	38.5047264099121
1528.11608886719	38.5378646850586
1529.18420410156	38.5429039001465
1530.251953125	38.5186157226563
1531.31921386719	38.5212898254395
1532.38610839844	38.740909576416
1533.45263671875	38.8765182495117
1534.51867675781	38.8737525939941
1535.58435058594	38.9412307739258
1536.64965820313	38.9978218078613
1537.71447753906	39.1737289428711
1538.77893066406	39.2978935241699
1539.84301757813	39.3943290710449
1540.90661621094	39.5883026123047
1541.9697265625	39.7162322998047
1543.03259277344	39.8259506225586
1544.09497070313	39.9619445800781
1545.15686035156	40.0481147766113
1546.21850585938	40.2788238525391
1547.27966308594	40.3036994934082
1548.34033203125	40.4260101318359
1549.40063476563	40.6724586486816
1550.46057128906	40.8322982788086
1551.52001953125	40.8806266784668
1552.5791015625	40.9262046813965
1553.63781738281	41.125617980957
1554.69604492188	41.1412239074707
1555.75378417969	41.1723899841309
1556.81127929688	41.2469749450684
1557.86828613281	41.3727760314941
1558.9248046875	41.5408592224121
1559.98095703125	41.6279563903809
1561.03674316406	41.6646842956543
1562.09204101563	41.8301811218262
1563.14697265625	41.9921569824219
1564.20153808594	42.181324005127
1565.25561523438	42.3123474121094
1566.30932617188	42.5275993347168
1567.36254882813	42.7894172668457
1568.41540527344	42.9893074035645
1569.4677734375	43.1777153015137
1570.51977539063	43.3598213195801
1571.57141113281	43.6667594909668
1572.62255859375	43.8600387573242
1573.67333984375	43.9925079345703
1574.7236328125	44.3615036010742
1575.77355957031	44.5606651306152
1576.82299804688	44.7742958068848
1577.8720703125	44.9566535949707
1578.92077636719	45.0683555603027
1579.96899414063	45.2110824584961
1581.01684570313	45.4094734191895
1582.06420898438	45.6777534484863
1583.11120605469	45.9195594787598
1584.15771484375	45.9667930603027
1585.20385742188	46.135929107666
1586.24951171875	46.3696022033691
1587.29479980469	46.5681419372559
1588.33972167969	46.8328514099121
1589.38415527344	46.9536972045898
1590.42810058594	47.2262229919434
1591.47180175781	47.5217170715332
1592.51489257813	47.887077331543
1593.55773925781	48.168212890625
1594.59997558594	48.5533103942871
1595.64196777344	48.9442100524902
1596.68334960938	49.2702903747559
1597.72448730469	49.4500961303711
1598.76513671875	49.8438682556152
1599.80529785156	50.3134422302246
1600.84509277344	50.6907005310059
1601.88452148438	50.9932594299316
1602.92346191406	51.2425498962402
1603.9619140625	51.6909523010254
1605	51.9718551635742
1606.03771972656	52.4312744140625
1607.07495117188	52.5953369140625
1608.11169433594	52.9264793395996
1609.14807128906	53.2875328063965
1610.18408203125	53.3837547302246
1611.21960449219	53.6736946105957
1612.25463867188	53.9042320251465
1613.28930664063	54.280933380127
1614.32360839844	54.4024658203125
1615.357421875	54.7836990356445
1616.39074707031	54.9931907653809
1617.42370605469	55.2370185852051
1618.45629882813	55.5498352050781
1619.48840332031	55.8591766357422
1620.52001953125	56.0119209289551
1621.55126953125	56.2491722106934
1622.58215332031	56.4180374145508
1623.61254882813	56.6633834838867
1624.64245605469	57.0929489135742
1625.67199707031	57.2246246337891
1626.70104980469	57.3813972473145
1627.72973632813	57.6873550415039
1628.75793457031	57.9032554626465
1629.78576660156	58.194751739502
1630.81311035156	58.2047691345215
1631.84008789063	58.3781700134277
1632.86657714844	58.5655899047852
1633.89270019531	58.7024192810059
1634.91833496094	58.7285919189453
1635.94348144531	58.8334159851074
1636.96826171875	58.7076568603516
1637.99255371094	58.7027778625488
1639.01647949219	58.849178314209
1640.03991699219	58.5120277404785
1641.06298828125	58.615608215332
1642.08557128906	58.4826927185059
1643.10778808594	58.4444694519043
1644.12951660156	58.1950874328613
1645.15075683594	57.8860931396484
1646.17163085938	57.7388076782227
1647.19213867188	57.6101112365723
1648.21203613281	57.1610527038574
1649.23156738281	57.1051750183105
1650.25073242188	56.9244384765625
1651.26940917969	56.6004791259766
1652.28759765625	56.2159767150879
1653.30541992188	56.0262603759766
1654.32275390625	55.6244621276855
1655.33972167969	55.4152870178223
1656.35620117188	55.0420379638672
1657.37231445313	54.6349411010742
1658.38793945313	54.4457740783691
1659.40307617188	54.2153167724609
1660.41772460938	53.9475936889648
1661.43212890625	53.6200332641602
1662.44592285156	53.2775039672852
1663.45935058594	53.2422103881836
1664.47229003906	52.8352317810059
1665.48486328125	52.6387939453125
1666.49694824219	52.2964286804199
1667.50854492188	52.036735534668
1668.51977539063	51.664608001709
1669.53051757813	51.3010787963867
1670.54089355469	50.9131813049316
1671.55078125	50.5748062133789
1672.56018066406	50.1521759033203
1673.56909179688	49.7299728393555
1674.57763671875	49.3346977233887
1675.58581542969	49.0065536499023
1676.59350585938	48.4974021911621
1677.60070800781	48.0539016723633
1678.607421875	47.5049858093262
1679.61376953125	47.0207099914551
1680.61962890625	46.711311340332
1681.62512207031	46.195011138916
1682.63012695313	45.658275604248
1683.63464355469	45.306957244873
1684.638671875	44.8404769897461
1685.64233398438	44.298412322998
1686.64562988281	44.0107307434082
1687.64831542969	43.6299324035645
1688.65063476563	43.0825538635254
1689.65246582031	42.7564086914063
1690.65393066406	42.2114601135254
1691.65490722656	41.9078903198242
1692.65539550781	41.4484634399414
1693.65551757813	41.1650810241699
1694.65502929688	40.8561897277832
1695.654296875	40.3853759765625
1696.65295410156	40.1642646789551
1697.65124511719	39.8225860595703
1698.64904785156	39.4295310974121
1699.646484375	39.2851486206055
1700.64331054688	38.7558670043945
1701.63977050781	38.386100769043
1702.63586425781	38.0680694580078
1703.63134765625	37.7716484069824
1704.62646484375	37.3293838500977
1705.62121582031	37.033088684082
1706.61535644531	36.6549339294434
1707.60913085938	36.3558883666992
1708.60241699219	36.0258941650391
1709.59521484375	35.7173309326172
1710.58764648438	35.3181991577148
1711.57958984375	35.0241432189941
1712.57104492188	34.6234397888184
1713.56213378906	34.2571067810059
1714.552734375	33.8922538757324
1715.54284667969	33.5115928649902
1716.53247070313	33.2240028381348
1717.52160644531	32.8395156860352
1718.51037597656	32.5913848876953
1719.49865722656	32.1890678405762
1720.48657226563	32.0006294250488
1721.47387695313	31.6977386474609
1722.46081542969	31.3841934204102
1723.447265625	31.1469955444336
1724.43334960938	30.8709182739258
1725.41882324219	30.5101451873779
1726.40393066406	30.3965892791748
1727.38854980469	30.090648651123
1728.37268066406	29.8644466400146
1729.3564453125	29.6470203399658
1730.33972167969	29.3871555328369
1731.32250976563	29.2701377868652
1732.30480957031	29.0485019683838
1733.28674316406	28.8867111206055
1734.26806640625	28.6628246307373
1735.2490234375	28.5397453308105
1736.2294921875	28.3071937561035
1737.20959472656	28.1568832397461
1738.18908691406	27.998851776123
1739.16821289063	27.7937545776367
1740.14685058594	27.614860534668
1741.125	27.4665355682373
1742.10266113281	27.4146785736084
1743.07995605469	27.1877155303955
1744.05676269531	27.0391941070557
1745.03308105469	26.7881927490234
1746.00891113281	26.680778503418
1746.98425292969	26.5040416717529
1747.95910644531	26.2828178405762
1748.93359375	26.1469955444336
1749.90759277344	26.0268859863281
1750.88110351563	25.7700958251953
1751.85412597656	25.5744571685791
1752.82678222656	25.4373054504395
1753.798828125	25.2491798400879
1754.7705078125	25.0713596343994
1755.74169921875	24.9633045196533
1756.71240234375	24.7479057312012
1757.6826171875	24.6106071472168
1758.65246582031	24.4563884735107
1759.62170410156	24.2835884094238
1760.59057617188	24.0859203338623
1761.55895996094	24.0105991363525
1762.52673339844	23.8173542022705
1763.49426269531	23.7671508789063
1764.46118164063	23.6562881469727
1765.42761230469	23.4915885925293
1766.39367675781	23.3557949066162
1767.35913085938	23.2478828430176
1768.32421875	23.235258102417
1769.28881835938	23.1105785369873
1770.2529296875	22.9296932220459
1771.21655273438	22.8977870941162
1772.17980957031	22.832878112793
1773.14245605469	22.8264312744141
1774.10461425781	22.7520790100098
1775.06640625	22.7128047943115
1776.02770996094	22.6220951080322
1776.98852539063	22.5409545898438
1777.94873046875	22.4399070739746
1778.90856933594	22.3572273254395
1779.86804199219	22.2623710632324
1780.82690429688	22.1536521911621
1781.78527832031	21.9690818786621
1782.7431640625	21.8870468139648
1783.70068359375	21.8001613616943
1784.65771484375	21.6799144744873
1785.61413574219	21.5977554321289
1786.57019042969	21.4153327941895
1787.52575683594	21.3532066345215
1788.48083496094	21.244478225708
1789.43530273438	21.0958271026611
1790.38940429688	20.9666194915771
1791.34301757813	20.8701076507568
1792.29626464844	20.7941284179688
1793.24890136719	20.7456398010254
1794.20104980469	20.5924739837646
1795.15270996094	20.5577869415283
1796.10400390625	20.4255256652832
1797.0546875	20.3752212524414
1798.0048828125	20.3000659942627
1798.95471191406	20.2015266418457
1799.90393066406	20.1033535003662
1800.85278320313	20.0381908416748
1801.80102539063	20.0338649749756
1802.74890136719	19.9642314910889
1803.6962890625	19.9133224487305
1804.64306640625	19.8661880493164
1805.58947753906	19.9497566223145
1806.53540039063	19.8536834716797
1807.48071289063	19.8392105102539
1808.42565917969	19.7928695678711
1809.3701171875	19.7194862365723
1810.31396484375	19.7964038848877
1811.25744628906	19.7306003570557
1812.20043945313	19.5939826965332
1813.14294433594	19.5435218811035
1814.08483886719	19.553071975708
1815.0263671875	19.5490989685059
1815.96740722656	19.4315509796143
1816.90783691406	19.3596382141113
1817.84790039063	19.3985786437988
1818.78747558594	19.2616443634033
1819.72644042969	19.2823886871338
1820.6650390625	19.1146373748779
1821.60314941406	19.0688343048096
1822.54064941406	19.0789585113525
1823.47778320313	18.9345550537109
1824.41430664063	18.875316619873
1825.35034179688	18.7640857696533
1826.28601074219	18.7406311035156
1827.22106933594	18.6632671356201
1828.15563964844	18.5983810424805
1829.08984375	18.5572490692139
1830.0234375	18.4241275787354
1830.95654296875	18.4060935974121
1831.88916015625	18.3780651092529
1832.8212890625	18.2921981811523
1833.7529296875	18.2724227905273
1834.68408203125	18.2700881958008
1835.61474609375	18.1911525726318
1836.54479980469	18.2094478607178
1837.47448730469	18.1883678436279
1838.40356445313	18.2281932830811
1839.33227539063	18.1351146697998
1840.26037597656	18.0990943908691
1841.18811035156	18.1574878692627
1842.115234375	18.1231670379639
1843.04187011719	18.132776260376
1843.96801757813	18.1189212799072
1844.89367675781	18.1818904876709
1845.81872558594	18.0625953674316
1846.74340820313	18.0248107910156
1847.66760253906	18.0664615631104
1848.59118652344	17.9981098175049
1849.51428222656	18.0331649780273
1850.43701171875	17.9624195098877
1851.35913085938	17.9211502075195
1852.28076171875	17.9104518890381
1853.20190429688	17.8610134124756
1854.12243652344	17.7229442596436
1855.04260253906	17.7637920379639
1855.96215820313	17.7106456756592
1856.88122558594	17.6630401611328
1857.79992675781	17.5864810943604
1858.71801757813	17.4944496154785
1859.63549804688	17.5516090393066
1860.55261230469	17.4170513153076
1861.46923828125	17.3178157806396
1862.38525390625	17.3350658416748
1863.30078125	17.3038139343262
1864.2158203125	17.2594470977783
1865.13037109375	17.2180633544922
1866.04443359375	17.202018737793
1866.95788574219	17.2510967254639
1867.87084960938	17.2180767059326
1868.78332519531	17.1323413848877
1869.6953125	17.214376449585
1870.60681152344	17.2424449920654
1871.51782226563	17.1928176879883
1872.42822265625	17.2424430847168
1873.33813476563	17.2546195983887
1874.24755859375	17.3448123931885
1875.15649414063	17.2809505462646
1876.06481933594	17.2073516845703
1876.97277832031	17.2365894317627
1877.88012695313	17.2613182067871
1878.78698730469	17.2413997650146
1879.69323730469	17.1804523468018
1880.59912109375	17.2293853759766
1881.50439453125	17.1725120544434
1882.4091796875	17.1916618347168
1883.3134765625	17.0376987457275
1884.21716308594	17.0399646759033
1885.12048339844	17.0255851745605
1886.02319335938	17.0044937133789
1886.92541503906	16.9353504180908
1887.82702636719	16.8704948425293
1888.72814941406	16.8164310455322
1889.62878417969	16.7991638183594
1890.52893066406	16.7862243652344
1891.42858886719	16.7336139678955
1892.32763671875	16.684009552002
1893.22619628906	16.6391544342041
1894.12426757813	16.5788669586182
1895.02172851563	16.5439376831055
1895.91870117188	16.5400333404541
1896.81518554688	16.5912952423096
1897.71118164063	16.5022563934326
1898.60656738281	16.4883556365967
1899.50146484375	16.4140205383301
1900.39587402344	16.3990020751953
1901.28967285156	16.3680992126465
1902.18298339844	16.3896160125732
1903.07580566406	16.3713245391846
1903.96801757813	16.3826332092285
1904.85986328125	16.349084854126
1905.7509765625	16.3802280426025
1906.64172363281	16.4329643249512
1907.53186035156	16.446720123291
1908.42150878906	16.5160942077637
1909.31066894531	16.5405807495117
1910.19921875	16.4370021820068
1911.08728027344	16.4678192138672
1911.97473144531	16.4820652008057
1912.86181640625	16.5618438720703
1913.74816894531	16.5634670257568
1914.63415527344	16.4995212554932
1915.51953125	16.5627861022949
1916.40441894531	16.4955310821533
1917.28869628906	16.5238380432129
1918.17260742188	16.5055522918701
1919.05578613281	16.43603515625
1919.93859863281	16.4523181915283
1920.82080078125	16.3685092926025
1921.70239257813	16.4095439910889
1922.58349609375	16.4015159606934
1923.46411132813	16.3428344726563
1924.34423828125	16.2694225311279
1925.22375488281	16.2620067596436
1926.10278320313	16.1749229431152
1926.98120117188	16.0596828460693
1927.85913085938	16.1139163970947
1928.73645019531	15.9774990081787
1929.61328125	15.9776830673218
1930.48962402344	15.9224767684937
1931.36535644531	15.8835067749023
1932.24060058594	15.9479074478149
1933.11535644531	15.913553237915
1933.98950195313	15.9033899307251
1934.86303710938	15.8634986877441
1935.73608398438	15.8733673095703
1936.60864257813	15.8136148452759
1937.48059082031	15.9369916915894
1938.35205078125	15.8787708282471
1939.22302246094	15.8869028091431
1940.09338378906	15.9208612442017
1940.96313476563	15.9325542449951
1941.83239746094	15.9014253616333
1942.701171875	15.9528779983521
1943.5693359375	16.012321472168
1944.43701171875	16.0267238616943
1945.30407714844	16.0652408599854
1946.17065429688	16.047607421875
1947.03662109375	16.0956764221191
1947.90209960938	16.0937614440918
1948.76696777344	16.0865364074707
1949.63134765625	16.0932655334473
1950.4951171875	16.1575946807861
1951.3583984375	16.167013168335
1952.22106933594	16.0981941223145
1953.08325195313	16.1359901428223
1953.94482421875	16.0826435089111
1954.80590820313	15.9979810714722
1955.66650390625	16.0349044799805
1956.5263671875	16.0039138793945
1957.38586425781	16.0390911102295
1958.24462890625	15.9791927337646
1959.10302734375	15.9621648788452
1959.96069335938	15.8875322341919
1960.81799316406	15.8858098983765
1961.67456054688	15.8438158035278
1962.53063964844	15.7717523574829
1963.38623046875	15.7230186462402
1964.2412109375	15.7548856735229
1965.09558105469	15.6588850021362
1965.94946289063	15.7043485641479
1966.80285644531	15.6586599349976
1967.65563964844	15.6392574310303
1968.5078125	15.667142868042
1969.35949707031	15.6060028076172
1970.21057128906	15.6560106277466
1971.06103515625	15.6640596389771
1971.91101074219	15.6611795425415
1972.76049804688	15.671703338623
1973.60925292969	15.6858158111572
1974.45764160156	15.6889848709106
1975.30529785156	15.7483062744141
1976.15246582031	15.7609081268311
1976.99914550781	15.8572397232056
1977.84521484375	15.827561378479
1978.69067382813	15.9627475738525
1979.53552246094	15.9871015548706
1980.3798828125	15.9991436004639
1981.22375488281	16.0161323547363
1982.06701660156	16.0573616027832
1982.90966796875	16.055534362793
1983.75170898438	16.1185894012451
1984.59326171875	16.0579509735107
1985.43420410156	16.0233268737793
1986.27465820313	16.0662212371826
1987.11450195313	15.9931421279907
1987.95373535156	16.0711421966553
1988.79248046875	16.0391902923584
1989.63061523438	15.9808864593506
1990.46813964844	15.9085884094238
1991.30517578125	15.9950084686279
1992.1416015625	15.9032936096191
1992.9775390625	15.8791284561157
1993.81274414063	15.7525987625122
1994.6474609375	15.8178968429565
1995.48168945313	15.7623233795166
1996.31518554688	15.6685781478882
1997.14819335938	15.7269220352173
1997.98071289063	15.6531991958618
1998.8125	15.6555643081665
1999.64379882813	15.6717157363892
2000.47448730469	15.6028738021851
2001.3046875	15.6301021575928
2002.13427734375	15.6268129348755
2002.96325683594	15.6635847091675
2003.79162597656	15.6476287841797
2004.61950683594	15.6887378692627
2005.44677734375	15.6977100372314
2006.2734375	15.7658414840698
2007.09948730469	15.8322095870972
2007.92504882813	15.8471422195435
2008.75	15.9267511367798
2009.57434082031	15.9680633544922
2010.39819335938	16.0080451965332
2011.22131347656	16.0323867797852
2012.0439453125	16.0110759735107
2012.86608886719	16.0724830627441
2013.6875	16.061637878418
2014.50842285156	16.04123878479
2015.32873535156	16.0715560913086
2016.1484375	16.0798225402832
2016.96752929688	16.1543636322021
2017.7861328125	16.1300964355469
2018.60412597656	16.1965045928955
2019.42150878906	16.1382827758789
2020.23828125	16.1557216644287
2021.05444335938	16.1503658294678
2021.8701171875	16.1415843963623
2022.68518066406	16.0691108703613
2023.49963378906	16.0701198577881
2024.3134765625	16.0546798706055
2025.12683105469	15.991473197937
2025.939453125	16.0203456878662
2026.75158691406	16.0128860473633
2027.56311035156	15.9663028717041
2028.3740234375	15.9817047119141
2029.18432617188	15.9428606033325
2029.994140625	15.9710922241211
2030.80322265625	15.9427614212036
2031.61181640625	15.8937797546387
2032.41979980469	15.8890209197998
2033.22717285156	15.8509998321533
2034.03393554688	15.7500944137573
2034.84008789063	15.8396062850952
2035.64575195313	15.752857208252
2036.45080566406	15.6669692993164
2037.25512695313	15.6841850280762
2038.05895996094	15.5936117172241
2038.86218261719	15.5581569671631
2039.66479492188	15.5937576293945
2040.466796875	15.6406593322754
2041.26831054688	15.5927572250366
2042.06909179688	15.6871328353882
2042.86938476563	15.5834741592407
2043.6689453125	15.6189241409302
2044.46801757813	15.6606245040894
2045.26647949219	15.6633863449097
2046.06433105469	15.6712265014648
2046.86145019531	15.7021570205688
2047.65808105469	15.7155618667603
2048.4541015625	15.7012643814087
2049.24951171875	15.7507219314575
2050.04443359375	15.7699432373047
2050.83862304688	15.757040977478
2051.63232421875	15.7501459121704
2052.42529296875	15.8450536727905
2053.2177734375	15.8685102462769
2054.00952148438	15.8452119827271
2054.80078125	15.8550252914429
2055.59130859375	15.9053955078125
2056.38134765625	15.8672533035278
2057.17065429688	15.9633474349976
2057.95947265625	15.8723125457764
2058.74755859375	15.895619392395
2059.53515625	15.9208002090454
2060.32202148438	15.9183683395386
2061.1083984375	15.7986097335815
2061.89428710938	15.7389583587646
2062.67919921875	15.6741437911987
2063.4638671875	15.7516298294067
2064.24780273438	15.6595582962036
2065.03100585938	15.6872863769531
2065.81372070313	15.5380764007568
2066.595703125	15.5310764312744
2067.37719726563	15.5723066329956
2068.15795898438	15.4501638412476
2068.93823242188	15.4093112945557
2069.7177734375	15.342303276062
2070.49682617188	15.3599624633789
2071.27514648438	15.2188806533813
2072.05297851563	15.2154855728149
2072.830078125	15.2417650222778
2073.60668945313	15.1547088623047
2074.38256835938	15.1178531646729
2075.15795898438	15.0912647247314
2075.9326171875	15.079402923584
2076.70654296875	15.0284357070923
2077.47998046875	15.0390214920044
2078.25268554688	14.9226493835449
2079.02490234375	14.9664754867554
2079.79663085938	15.0131521224976
2080.5673828125	14.958553314209
2081.337890625	14.9670248031616
2082.107421875	14.998028755188
2082.87670898438	14.9713039398193
2083.64501953125	14.9433870315552
2084.41284179688	15.0007352828979
2085.18017578125	14.9927864074707
2085.94677734375	14.9763698577881
2086.71264648438	15.125301361084
2087.47802734375	15.0757427215576
2088.24267578125	14.9993095397949
2089.0068359375	15.0445728302002
2089.77026367188	15.0846853256226
2090.53295898438	15.0468225479126
2091.29516601563	15.0471210479736
2092.056640625	15.0205392837524
2092.81762695313	15.0005435943604
2093.57788085938	14.9323825836182
2094.33764648438	14.918475151062
2095.0966796875	14.8634605407715
2095.85498046875	14.8537740707397
2096.61279296875	14.7863969802856
2097.36987304688	14.7312726974487
2098.12646484375	14.7075653076172
2098.88232421875	14.6135559082031
2099.63745117188	14.5961790084839
2100.39208984375	14.4752902984619
2101.14624023438	14.5038156509399
2101.8994140625	14.405556678772
2102.65209960938	14.2835063934326
2103.404296875	14.2382202148438
2104.15551757813	14.1734390258789
2104.90649414063	14.168436050415
2105.65649414063	14.0152387619019
2106.40600585938	14.0422382354736
2107.15502929688	13.8981485366821
2107.90307617188	13.9360570907593
2108.65063476563	13.7870588302612
2109.39770507813	13.8040199279785
2110.14404296875	13.7557754516602
2110.8896484375	13.7682180404663
2111.63452148438	13.7242126464844
2112.37890625	13.8029003143311
2113.12280273438	13.7276430130005
2113.86572265625	13.8734035491943
2114.60815429688	13.8193521499634
2115.35009765625	13.8349504470825
2116.09106445313	13.8947296142578
2116.83154296875	13.8618783950806
2117.57153320313	13.9047498703003
2118.31079101563	13.9278144836426
2119.04931640625	13.9181356430054
2119.787109375	13.8551034927368
2120.5244140625	13.8379688262939
2121.26098632813	13.8552951812744
2121.9970703125	13.7864179611206
2122.732421875	13.7294664382935
2123.46704101563	13.6547317504883
2124.20092773438	13.6753711700439
2124.93432617188	13.6032018661499
2125.6669921875	13.5758457183838
2126.39916992188	13.4997310638428
2127.13037109375	13.4713525772095
2127.86108398438	13.3490209579468
2128.59130859375	13.4416875839233
2129.32080078125	13.2851028442383
2130.04956054688	13.2635717391968
2130.77758789063	13.1987113952637
2131.50512695313	13.1203193664551
2132.23193359375	13.0787086486816
2132.9580078125	13.0120143890381
2133.68334960938	12.9281578063965
2134.408203125	12.86496925354
2135.13232421875	12.8205394744873
2135.85595703125	12.7951364517212
2136.57885742188	12.7747850418091
2137.30102539063	12.7302675247192
2138.0224609375	12.6328144073486
2138.74340820313	12.5490617752075
2139.46337890625	12.5377626419067
2140.18310546875	12.4701118469238
2140.90185546875	12.4079647064209
2141.6201171875	12.3978118896484
2142.33764648438	12.3791723251343
2143.05444335938	12.3583393096924
2143.77075195313	12.3631744384766
2144.48608398438	12.3224430084229
2145.201171875	12.3614549636841
2145.91528320313	12.2842998504639
2146.62890625	12.3286695480347
2147.34155273438	12.3167486190796
2148.05395507813	12.3094301223755
2148.76538085938	12.2826662063599
2149.47631835938	12.2838373184204
2150.18627929688	12.2677459716797
2150.89599609375	12.3002920150757
2151.60473632813	12.2279720306396
2152.31298828125	12.2661247253418
2153.02026367188	12.2383041381836
2153.72729492188	12.1878051757813
2154.43334960938	12.2057514190674
2155.138671875	12.1386156082153
2155.84350585938	12.1621685028076
2156.54760742188	12.1408376693726
2157.25122070313	12.1353578567505
2157.95385742188	12.0605163574219
2158.65600585938	12.069411277771
2159.357421875	12.0480079650879
2160.05810546875	12.0371017456055
2160.75805664063	11.9564723968506
2161.45751953125	11.9247179031372
2162.15600585938	11.89146900177
2162.85400390625	11.8371324539185
2163.55151367188	11.8182783126831
2164.248046875	11.776611328125
2164.94409179688	11.7228984832764
2165.63916015625	11.6698780059814
2166.33374023438	11.5959568023682
2167.02783203125	11.5715627670288
2167.72094726563	11.4862461090088
2168.41357421875	11.3986520767212
2169.10522460938	11.3638257980347
2169.79638671875	11.3147125244141
2170.48706054688	11.3002405166626
2171.1767578125	11.1737985610962
2171.86572265625	11.0900869369507
2172.55419921875	11.0230531692505
2173.24194335938	10.9241847991943
2173.92895507813	10.8760080337524
2174.615234375	10.9128484725952
2175.30078125	10.7721366882324
2175.98583984375	10.7588729858398
2176.67016601563	10.7164726257324
2177.35375976563	10.6604566574097
2178.03662109375	10.6300868988037
2178.71875	10.625147819519
2179.40014648438	10.6320714950562
2180.08081054688	10.6053590774536
2180.76098632813	10.5776395797729
2181.4404296875	10.6040983200073
2182.119140625	10.5706567764282
2182.79711914063	10.5825223922729
2183.47436523438	10.6603097915649
2184.15087890625	10.5777606964111
2184.82690429688	10.5876522064209
2185.501953125	10.5928363800049
2186.17651367188	10.6146516799927
2186.85034179688	10.6131458282471
2187.5234375	10.5803356170654
2188.19580078125	10.5601739883423
2188.86743164063	10.5514278411865
2189.53833007813	10.4849758148193
2190.20874023438	10.4545488357544
2190.87817382813	10.4320573806763
2191.54711914063	10.3624868392944
2192.21533203125	10.4066982269287
2192.8828125	10.3781766891479
2193.54956054688	10.2770910263062
2194.21557617188	10.1986141204834
2194.880859375	10.1679763793945
2195.54541015625	10.1170988082886
2196.20947265625	10.0759134292603
2196.87255859375	10.0079698562622
2197.53515625	9.87674999237061
2198.19677734375	9.85566711425781
2198.85791015625	9.80430507659912
2199.51831054688	9.69886016845703
2200.17797851563	9.66491603851318
2200.8369140625	9.60915756225586
2201.4951171875	9.50325584411621
2202.15258789063	9.47043991088867
2202.80932617188	9.40901470184326
2203.46533203125	9.3510570526123
2204.12060546875	9.33770370483398
2204.775390625	9.3082799911499
2205.42919921875	9.25949287414551
2206.08251953125	9.24231815338135
2206.73486328125	9.24472427368164
2207.38671875	9.19007110595703
2208.03759765625	9.18164539337158
2208.68798828125	9.15006637573242
2209.33764648438	9.16728591918945
2209.98657226563	9.17066860198975
2210.63452148438	9.16019916534424
2211.28198242188	9.19658851623535
2211.9287109375	9.15410423278809
2212.57470703125	9.17891597747803
2213.21997070313	9.13613510131836
2213.86450195313	9.1574239730835
2214.50830078125	9.15600109100342
2215.1513671875	9.13336563110352
2215.79370117188	9.06901454925537
2216.43530273438	9.03165912628174
2217.076171875	9.04535484313965
2217.71630859375	9.0231351852417
2218.35571289063	8.97964096069336
2218.99462890625	8.91939449310303
2219.63256835938	8.82921886444092
2220.26977539063	8.82612609863281
2220.90625	8.77563381195068
2221.5419921875	8.75020313262939
2222.17700195313	8.67350387573242
2222.81127929688	8.672119140625
2223.44482421875	8.63899421691895
2224.07763671875	8.5255823135376
2224.70971679688	8.47611045837402
2225.34106445313	8.43371391296387
2225.9716796875	8.41187858581543
2226.6015625	8.26613998413086
2227.23071289063	8.26151943206787
2227.85913085938	8.19095993041992
2228.48681640625	8.22731018066406
2229.11376953125	8.07438182830811
2229.73999023438	8.08624267578125
2230.36547851563	8.01472854614258
2230.990234375	8.00437831878662
2231.61401367188	7.99172258377075
2232.2373046875	7.91931629180908
2232.85986328125	7.81467151641846
2233.4814453125	7.83206415176392
2234.1025390625	7.80806589126587
2234.72265625	7.79069519042969
2235.34228515625	7.75259065628052
2235.9609375	7.74669456481934
2236.57885742188	7.67551517486572
2237.1962890625	7.72285079956055
2237.81274414063	7.64622116088867
2238.42846679688	7.68486404418945
2239.04345703125	7.66507816314697
2239.65771484375	7.72889232635498
2240.27124023438	7.67497444152832
2240.88403320313	7.64231586456299
2241.49584960938	7.69052696228027
2242.10717773438	7.59644842147827
2242.71752929688	7.66317987442017
2243.32739257813	7.6332893371582
2243.93627929688	7.61237621307373
2244.54443359375	7.58861112594604
2245.15209960938	7.58851146697998
2245.7587890625	7.57939529418945
2246.36474609375	7.52493143081665
2246.9697265625	7.53330183029175
2247.57421875	7.49939727783203
2248.17797851563	7.51266431808472
2248.78076171875	7.48284721374512
2249.38305664063	7.42771244049072
2249.984375	7.39034509658813
2250.5849609375	7.3896336555481
2251.18481445313	7.31216287612915
2251.78393554688	7.30340242385864
2252.38232421875	7.26540374755859
2252.97973632813	7.21702814102173
2253.57666015625	7.23098802566528
2254.17260742188	7.135169506073
2254.76782226563	7.13692951202393
2255.3623046875	7.05602836608887
2255.9560546875	7.03546047210693
2256.54907226563	6.99775886535645
2257.14135742188	6.95561504364014
2257.73266601563	6.89449024200439
2258.32348632813	6.87200212478638
2258.91333007813	6.82923603057861
2259.50244140625	6.74719619750977
2260.09057617188	6.7456750869751
2260.67822265625	6.6741943359375
2261.26513671875	6.65989303588867
2261.85107421875	6.64453744888306
2262.43627929688	6.5734486579895
2263.02075195313	6.56585788726807
2263.6044921875	6.51370096206665
2264.18725585938	6.52223825454712
2264.76953125	6.43794536590576
2265.35083007813	6.44071483612061
2265.93139648438	6.42208480834961
2266.51123046875	6.38986587524414
2267.09033203125	6.39026308059692
2267.66845703125	6.3582615852356
2268.24584960938	6.40307760238647
2268.82250976563	6.32189273834229
2269.3984375	6.3915753364563
2269.9736328125	6.36789178848267
2270.5478515625	6.35989141464233
2271.12133789063	6.43935298919678
2271.69409179688	6.45075702667236
2272.26611328125	6.44225406646729
2272.83740234375	6.39336252212524
2273.40771484375	6.38665866851807
2273.97729492188	6.35607099533081
2274.54614257813	6.35748195648193
2275.11401367188	6.31950330734253
2275.68139648438	6.28412008285522
2276.24780273438	6.24739456176758
2276.8134765625	6.24008274078369
2277.37817382813	6.21014261245728
2277.9423828125	6.20359659194946
2278.50561523438	6.17835378646851
2279.06811523438	6.23155212402344
2279.62963867188	6.18311834335327
2280.19067382813	6.1886625289917
2280.75073242188	6.13199853897095
2281.31005859375	6.17417812347412
2281.86840820313	6.16310119628906
2282.42602539063	6.13697004318237
2282.98291015625	6.10104560852051
2283.5390625	6.03947496414185
2284.09448242188	6.07878351211548
2284.64892578125	6.02772426605225
2285.20263671875	5.98244094848633
2285.75537109375	5.97362422943115
2286.3076171875	5.93542671203613
2286.85888671875	5.92975950241089
2287.40942382813	5.88462352752686
2287.958984375	5.86674118041992
2288.5078125	5.83850574493408
2289.05590820313	5.80388641357422
2289.60302734375	5.77798795700073
2290.14965820313	5.72686195373535
2290.6953125	5.677818775177
2291.23999023438	5.66378355026245
2291.78393554688	5.60697221755981
2292.3271484375	5.6120285987854
2292.86962890625	5.53733968734741
2293.4111328125	5.52375602722168
2293.95190429688	5.48089408874512
2294.49194335938	5.47791957855225
2295.03100585938	5.43553781509399
2295.5693359375	5.46316719055176
2296.10693359375	5.43966150283813
2296.6435546875	5.38121604919434
2297.17944335938	5.40058755874634
2297.71459960938	5.40076494216919
2298.24877929688	5.38786315917969
2298.7822265625	5.35893201828003
2299.31469726563	5.3633599281311
2299.8466796875	5.37847661972046
2300.37744140625	5.37088298797607
2300.90771484375	5.32531929016113
2301.43701171875	5.35112810134888
2301.96557617188	5.35608530044556
2302.4931640625	5.33722448348999
2303.02001953125	5.36145257949829
2303.54614257813	5.36480760574341
2304.0712890625	5.36280107498169
2304.595703125	5.32648134231567
2305.119140625	5.31962919235229
2305.64184570313	5.33744955062866
2306.16381835938	5.32414960861206
2306.68481445313	5.32909297943115
2307.205078125	5.32088136672974
2307.72436523438	5.2978835105896
2308.24291992188	5.29529237747192
2308.7607421875	5.27871370315552
2309.27758789063	5.2782621383667
2309.79370117188	5.27699756622314
2310.30883789063	5.32202529907227
2310.8232421875	5.28280878067017
2311.3369140625	5.25864362716675
2311.849609375	5.2261061668396
2312.361328125	5.21483564376831
2312.87255859375	5.21542024612427
2313.38256835938	5.22220611572266
2313.89208984375	5.17880296707153
2314.40063476563	5.15345335006714
2314.908203125	5.12240886688232
2315.4150390625	5.1056604385376
2315.92114257813	5.0502495765686
2316.42626953125	5.01453161239624
2316.9306640625	5.00474643707275
2317.43408203125	4.97655820846558
2317.93676757813	4.97513866424561
2318.4384765625	4.89709424972534
2318.939453125	4.8276572227478
2319.439453125	4.85245895385742
2319.93872070313	4.79568815231323
2320.43701171875	4.78686761856079
2320.9345703125	4.80245208740234
2321.43139648438	4.75834894180298
2321.92724609375	4.74081420898438
2322.42211914063	4.70968437194824
2322.91625976563	4.71004438400269
2323.40966796875	4.6867561340332
2323.90209960938	4.62919950485229
2324.3935546875	4.60151386260986
2324.88427734375	4.65541458129883
2325.37426757813	4.63260936737061
2325.86303710938	4.59944295883179
2326.35131835938	4.61581420898438
2326.83862304688	4.5995020866394
2327.32495117188	4.61342763900757
2327.810546875	4.62299871444702
2328.29541015625	4.61484861373901
2328.77905273438	4.64952230453491
2329.26220703125	4.62008285522461
2329.74438476563	4.64822816848755
2330.2255859375	4.6067419052124
2330.7060546875	4.63435173034668
2331.185546875	4.64694452285767
2331.6640625	4.64806175231934
2332.14184570313	4.64999866485596
2332.61889648438	4.64591503143311
2333.09497070313	4.6451096534729
2333.57006835938	4.63800382614136
2334.04443359375	4.6226749420166
2334.51782226563	4.60157632827759
2334.99047851563	4.57223987579346
2335.46215820313	4.57441186904907
2335.93310546875	4.58920097351074
2336.40307617188	4.56201505661011
2336.8720703125	4.52959251403809
2337.34033203125	4.51993608474731
2337.8076171875	4.4715404510498
2338.27416992188	4.44097089767456
2338.73974609375	4.43868589401245
2339.20458984375	4.42787456512451
2339.66845703125	4.37606906890869
2340.13134765625	4.39439010620117
2340.59350585938	4.34253025054932
2341.0546875	4.32147312164307
2341.51489257813	4.26954793930054
2341.97436523438	4.27682638168335
2342.43286132813	4.23890161514282
2342.890625	4.2566499710083
2343.34741210938	4.197998046875
2343.80322265625	4.1591739654541
2344.25830078125	4.18104553222656
2344.71240234375	4.1733832359314
2345.16577148438	4.18560409545898
2345.61791992188	4.20584297180176
2346.06958007813	4.24792814254761
2346.52001953125	4.26156330108643
2346.9697265625	4.36675977706909
2347.41845703125	4.44629430770874
2347.86645507813	4.53390836715698
2348.3134765625	4.58059930801392
2348.75952148438	4.69324207305908
2349.20483398438	4.75442457199097
2349.64916992188	4.86193180084229
2350.09252929688	4.93928813934326
2350.53515625	4.99201107025146
2350.97680664063	5.04448986053467
2351.41748046875	5.0584192276001
2351.857421875	5.06014060974121
2352.29638671875	5.12713050842285
2352.734375	5.13414764404297
2353.17138671875	5.1008677482605
2353.60766601563	5.09258270263672
2354.04296875	5.01837873458862
2354.4775390625	4.94662427902222
2354.91088867188	4.85311079025269
2355.34350585938	4.81214714050293
2355.775390625	4.72436809539795
2356.2060546875	4.64237785339355
2356.63598632813	4.49985408782959
2357.06494140625	4.39737749099731
2357.4931640625	4.31909132003784
2357.92041015625	4.23656511306763
2358.3466796875	4.15147161483765
2358.77197265625	4.05682468414307
2359.1962890625	4.00288486480713
2359.61987304688	3.90421175956726
2360.04248046875	3.85409164428711
2360.46411132813	3.80058097839355
2360.88500976563	3.76324987411499
2361.30493164063	3.72197651863098
2361.72387695313	3.69690155982971
