# Supplementary material for: Optics miniaturization strategy for demanding Raman spectroscopy applications
Source: Nat Commun. 2024 Apr 8;15:3049. doi: 10.1038/s41467-024-47044-7 (PMC11001912; doi:10.1038/s41467-024-47044-7)
Supplement: Supplementary file 6 — Source Data [file 41467_2024_47044_MOESM6_ESM.zip › Source Data/NCOMMS-23-34016B s3/S3 pHCA, Glucose, Salts/calibraiton/MgSO4 standards 30.08.17/MgSO4_0_5mM_1.csv]

347.42919921875	75.8627243041992
348.892913818359	76.1962738037109
350.356079101563	76.4633331298828
351.818634033203	76.6363143920898
353.280670166016	77.113166809082
354.742095947266	77.1989440917969
356.202972412109	77.3622741699219
357.663299560547	77.7619476318359
359.123046875	77.9216995239258
360.582244873047	78.0972442626953
362.040863037109	78.4163131713867
363.498931884766	78.3727035522461
364.956451416016	78.5774765014648
366.413391113281	78.7765579223633
367.869750976563	78.9943542480469
369.325592041016	79.173469543457
370.780853271484	78.8728637695313
372.235565185547	79.243408203125
373.689727783203	79.1930236816406
375.143310546875	79.207633972168
376.596343994141	79.3833999633789
378.048828125	79.4450149536133
379.500762939453	79.4393539428711
380.9521484375	79.4779891967773
382.402954101563	79.6369323730469
383.853240966797	79.7578353881836
385.302947998047	79.587272644043
386.752136230469	79.9466018676758
388.200744628906	79.9692611694336
389.648803710938	80.2146759033203
391.096343994141	80.138916015625
392.543304443359	80.3570098876953
393.989715576172	80.6086120605469
395.435607910156	80.8044281005859
396.880920410156	81.0179748535156
398.325714111328	80.9747695922852
399.769927978516	81.2959747314453
401.213623046875	81.4829483032227
402.656768798828	81.6983413696289
404.099395751953	81.8009643554688
405.541442871094	82.0186614990234
406.982971191406	82.1000518798828
408.423950195313	82.1386108398438
409.864379882813	82.6670379638672
411.304290771484	82.6933212280273
412.743621826172	82.8861770629883
414.182434082031	83.1031188964844
415.620727539063	83.060920715332
417.058471679688	83.0167999267578
418.495666503906	83.1915130615234
419.932342529297	83.3164367675781
421.368469238281	83.2715759277344
422.804077148438	83.3321304321289
424.239135742188	83.2789535522461
425.673645019531	83.1270446777344
427.107635498047	83.3515014648438
428.541107177734	83.1559143066406
429.974029541016	83.2427673339844
431.406433105469	83.0210342407227
432.838287353516	83.0809020996094
434.269622802734	82.830696105957
435.700408935547	83.0244598388672
437.130706787109	82.7082977294922
438.560455322266	82.7505722045898
439.989654541016	82.5289154052734
441.418334960938	82.4718017578125
442.846496582031	82.3764724731445
444.274139404297	82.4427108764648
445.701263427734	82.1470718383789
447.127838134766	82.006217956543
448.553894042969	81.9890670776367
449.979431152344	82.0363540649414
451.404449462891	81.8455352783203
452.828918457031	81.5686340332031
454.252899169922	81.7681198120117
455.676330566406	81.4396820068359
457.099273681641	81.4562377929688
458.521667480469	81.267219543457
459.943542480469	81.5850143432617
461.364929199219	81.3370819091797
462.785766601563	81.4116897583008
464.206085205078	81.2315292358398
465.625885009766	81.1206283569336
467.045196533203	81.3259582519531
468.463958740234	81.2680130004883
469.882202148438	81.2234878540039
471.299957275391	81.3115386962891
472.717193603516	81.3236236572266
474.133911132813	81.1995086669922
475.550109863281	81.2501907348633
476.965789794922	81.3134765625
478.380950927734	81.3742446899414
479.795623779297	81.2978973388672
481.209777832031	81.3395156860352
482.623413085938	81.4888153076172
484.036529541016	81.5265808105469
485.449157714844	81.6605834960938
486.861267089844	81.6242065429688
488.272857666016	81.6947021484375
489.683959960938	81.7737350463867
491.094543457031	81.6133422851563
492.504608154297	81.7802505493164
493.914184570313	81.7797698974609
495.3232421875	81.7299423217773
496.731811523438	81.5437393188477
498.139862060547	81.6365737915039
499.547393798828	81.5326614379883
500.954467773438	81.3902969360352
502.360992431641	81.4267120361328
503.767028808594	81.0759048461914
505.172576904297	81.2572021484375
506.577606201172	81.0877075195313
507.982147216797	80.8428649902344
509.386169433594	80.6576080322266
510.789703369141	80.6796493530273
512.192749023438	80.4053726196289
513.595275878906	80.2034454345703
514.997314453125	80.0920257568359
516.398803710938	80.1363983154297
517.799865722656	79.7863845825195
519.200378417969	79.6996231079102
520.600463867188	79.4782104492188
522	79.2045059204102
523.399047851563	79.288818359375
524.797607421875	78.8330535888672
526.195678710938	78.7903366088867
527.59326171875	78.6808166503906
528.990295410156	78.4998779296875
530.386901855469	78.2311248779297
531.782958984375	78.0962448120117
533.178588867188	77.9363098144531
534.573669433594	77.6872177124023
535.968322753906	77.5596008300781
537.362426757813	77.2890014648438
538.756042480469	77.2550888061523
540.149230957031	76.9249420166016
541.541870117188	76.911750793457
542.934020996094	76.7362899780273
544.32568359375	76.7345199584961
545.716918945313	76.5234451293945
547.107604980469	76.2821502685547
548.497802734375	76.3099594116211
549.887573242188	76.2556457519531
551.276794433594	75.8970184326172
552.66552734375	75.8186492919922
554.053833007813	75.7941284179688
555.441650390625	75.7549667358398
556.828918457031	75.5735473632813
558.215759277344	75.453857421875
559.602111816406	75.4583511352539
560.987976074219	75.3886566162109
562.373352050781	75.3181991577148
563.758239746094	75.2391128540039
565.142639160156	75.1702728271484
566.526611328125	75.1791000366211
567.910034179688	75.2126083374023
569.293029785156	75.0003051757813
570.675537109375	75.1243896484375
572.057556152344	74.9323806762695
573.439086914063	74.8964233398438
574.820129394531	74.9032669067383
576.200744628906	74.8946990966797
577.580871582031	74.9148559570313
578.96044921875	74.9440689086914
580.339660644531	74.7684326171875
581.718322753906	74.9796371459961
583.096557617188	74.6369400024414
584.474243164063	74.765380859375
585.851501464844	74.7163238525391
587.228332519531	74.7631683349609
588.604614257813	74.5921401977539
589.98046875	74.5997467041016
591.355834960938	74.6439361572266
592.730712890625	74.6523513793945
594.105163574219	74.6723175048828
595.479125976563	74.5841674804688
596.852600097656	74.5253067016602
598.225646972656	74.4708786010742
599.598205566406	74.5017013549805
600.970275878906	74.3548049926758
602.341857910156	74.3441162109375
603.713012695313	74.4042129516602
605.083679199219	74.3879776000977
606.453918457031	74.2042922973633
607.823608398438	74.1161956787109
609.192932128906	74.1288681030273
610.561706542969	73.8153305053711
611.930053710938	73.7684707641602
613.297912597656	73.7289428710938
614.665344238281	73.6171646118164
616.032287597656	73.5703811645508
617.398803710938	73.3887100219727
618.764831542969	73.29931640625
620.13037109375	73.2195739746094
621.495483398438	73.0503082275391
622.860107421875	72.9965515136719
624.224304199219	72.7751159667969
625.588012695313	72.7435073852539
626.951232910156	72.6844482421875
628.314025878906	72.4314270019531
629.676391601563	72.39453125
631.038269042969	72.1945953369141
632.399658203125	72.033317565918
633.760620117188	72.0201263427734
635.12109375	71.8446884155273
636.481140136719	71.5963439941406
637.840759277344	71.6304550170898
639.199890136719	71.3873672485352
640.558532714844	71.2896575927734
641.916748046875	71.1729583740234
643.274536132813	71.1006317138672
644.6318359375	71.0227584838867
645.988647460938	70.8769836425781
647.345031738281	70.6554412841797
648.700988769531	70.697021484375
650.056457519531	70.4557876586914
651.411499023438	70.3686676025391
652.76611328125	70.3859329223633
654.120239257813	70.1308135986328
655.473876953125	70.1673126220703
656.827087402344	70.0014724731445
658.179870605469	69.9081649780273
659.5322265625	69.7450637817383
660.884094238281	69.7703323364258
662.235473632813	69.8238067626953
663.586486816406	69.4686508178711
664.93701171875	69.521598815918
666.287048339844	69.6213226318359
667.636657714844	69.4014739990234
668.98583984375	69.4065170288086
670.334594726563	69.4094848632813
671.682861328125	69.3390426635742
673.030700683594	69.2209091186523
674.378051757813	69.2779769897461
675.725036621094	69.1547317504883
677.071533203125	69.2275390625
678.417541503906	69.1689147949219
679.76318359375	69.3262557983398
681.108337402344	68.9461441040039
682.453002929688	69.2491302490234
683.797302246094	69.1968994140625
685.14111328125	69.119010925293
686.484497070313	69.2313842773438
687.827453613281	69.1696319580078
689.169921875	69.1517715454102
690.512023925781	69.1257095336914
691.853637695313	69.2789001464844
693.194763183594	69.314323425293
694.535522460938	69.1069412231445
695.875793457031	69.1437530517578
697.215637207031	69.2322616577148
698.555053710938	69.1166763305664
699.89404296875	69.1717224121094
701.232543945313	69.3134918212891
702.570617675781	69.1177597045898
703.908325195313	69.1935195922852
705.245483398438	69.3069839477539
706.582275390625	69.2177581787109
707.918640136719	69.2667541503906
709.254516601563	69.3136520385742
710.589965820313	69.1854629516602
711.924987792969	69.2790756225586
713.259582519531	69.1773300170898
714.59375	69.3375701904297
715.927490234375	69.1809692382813
717.2607421875	69.3322296142578
718.593627929688	69.0983657836914
719.926025390625	69.1761932373047
721.257995605469	69.1438369750977
722.589538574219	69.1296768188477
723.920654296875	69.0017166137695
725.251342773438	69.1677703857422
726.581604003906	68.9522705078125
727.911437988281	68.9441299438477
729.240783691406	68.9164886474609
730.569763183594	68.904541015625
731.898254394531	68.8935775756836
733.226379394531	68.837890625
734.554016113281	68.7256240844727
735.881225585938	68.7673034667969
737.208068847656	68.6895065307617
738.534423828125	68.7719268798828
739.8603515625	68.5148544311523
741.185852050781	68.4514617919922
742.510925292969	68.4240264892578
743.835571289063	68.3539962768555
745.159790039063	68.2776718139648
746.483581542969	68.198127746582
747.806945800781	68.058219909668
749.1298828125	67.9607543945313
750.452453613281	67.8759460449219
751.774536132813	67.9090423583984
753.09619140625	67.7071380615234
754.417419433594	67.7099151611328
755.738220214844	67.5042419433594
757.05859375	67.5232849121094
758.378540039063	67.3430938720703
759.698059082031	67.3342819213867
761.017211914063	67.1514663696289
762.335876464844	67.0968627929688
763.654113769531	66.9225158691406
764.971984863281	66.7269821166992
766.289367675781	66.7339553833008
767.606384277344	66.5896911621094
768.922973632813	66.6482620239258
770.239074707031	66.4646987915039
771.554809570313	66.3311920166016
772.8701171875	66.2830810546875
774.184997558594	66.1454315185547
775.499450683594	65.9684677124023
776.8134765625	65.931884765625
778.127136230469	65.8237152099609
779.440307617188	65.7247467041016
780.753112792969	65.7449188232422
782.0654296875	65.3771820068359
783.377380371094	65.4772186279297
784.688903808594	65.3283233642578
786	65.1508255004883
787.310668945313	65.1678619384766
788.620971679688	64.9518585205078
789.930786132813	64.9154891967773
791.240234375	64.829704284668
792.549255371094	64.6519622802734
793.857788085938	64.6254119873047
795.166015625	64.423095703125
796.473754882813	64.4295883178711
797.781066894531	64.2281036376953
799.088012695313	64.2321472167969
800.39453125	64.1463470458984
801.700622558594	64.1473770141602
803.006286621094	63.8815002441406
804.311584472656	63.8512802124023
805.616394042969	63.7959136962891
806.920837402344	63.6814193725586
808.224853515625	63.5213432312012
809.528503417969	63.4280776977539
810.831665039063	63.3678245544434
812.134460449219	63.3921012878418
813.436828613281	63.0841102600098
814.73876953125	63.2644577026367
816.040344238281	63.025951385498
817.341430664063	63.1182098388672
818.642150878906	62.977596282959
819.942504882813	62.746036529541
821.242370605469	62.579345703125
822.541870117188	62.5747871398926
823.840942382813	62.5185737609863
825.139587402344	62.4883079528809
826.437866210938	62.2629737854004
827.735656738281	62.2859573364258
829.033081054688	62.0871925354004
830.330139160156	62.131950378418
831.626770019531	62.0077781677246
832.922973632813	61.933780670166
834.21875	61.7928810119629
835.514099121094	61.8201599121094
836.80908203125	61.6745414733887
838.103637695313	61.5192184448242
839.397827148438	61.5303535461426
840.691589355469	61.4269332885742
841.984924316406	61.2539558410645
843.27783203125	61.0525932312012
844.570373535156	61.0218734741211
845.862487792969	60.8165740966797
847.154235839844	60.7039184570313
848.445556640625	60.737491607666
849.736450195313	60.5322494506836
851.026916503906	60.3680191040039
852.317016601563	60.1168975830078
853.606689453125	60.0666923522949
854.89599609375	60.0521354675293
856.184875488281	59.7551651000977
857.473327636719	59.5786628723145
858.761413574219	59.5142478942871
860.049072265625	59.2930030822754
861.336303710938	59.2248039245605
862.623168945313	59.2185745239258
863.909606933594	58.9415817260742
865.195678710938	58.9454650878906
866.481323242188	58.8762168884277
867.766540527344	58.564811706543
869.051391601563	58.4639663696289
870.335815429688	58.2638778686523
871.619873046875	57.9552116394043
872.903503417969	57.8108024597168
874.186706542969	57.6913795471191
875.469543457031	57.3477401733398
876.752014160156	57.228931427002
878.033996582031	56.9710693359375
879.315612792969	56.8564910888672
880.596862792969	56.7046089172363
881.877685546875	56.4618682861328
883.158081054688	56.1858139038086
884.438110351563	55.9939842224121
885.7177734375	55.7831268310547
886.996948242188	55.6197166442871
888.275817871094	55.3300552368164
889.55419921875	55.1889839172363
890.832275390625	54.8839340209961
892.10986328125	54.6994781494141
893.387084960938	54.5531272888184
894.663940429688	54.297664642334
895.940368652344	54.0917472839355
897.216369628906	53.8359489440918
898.492004394531	53.6567420959473
899.767272949219	53.3891754150391
901.042114257813	53.232292175293
902.316528320313	53.023811340332
903.590576171875	52.8376388549805
904.8642578125	52.5703468322754
906.137512207031	52.453727722168
907.410339355469	52.1537246704102
908.682800292969	52.0091438293457
909.954833984375	51.7665023803711
911.226501464844	51.539119720459
912.497802734375	51.3477478027344
913.768676757813	51.1190719604492
915.039123535156	51.1316833496094
916.309204101563	50.7950706481934
917.578918457031	50.594066619873
918.848205566406	50.4800987243652
920.117126464844	50.1957168579102
921.385620117188	50.1080589294434
922.653747558594	49.9484443664551
923.921447753906	49.7682800292969
925.188781738281	49.6955223083496
926.455688476563	49.4875869750977
927.722229003906	49.4026870727539
928.988342285156	49.2075386047363
930.254089355469	49.0543098449707
931.519470214844	48.9902000427246
932.784423828125	48.8301467895508
934.049011230469	48.5442428588867
935.313171386719	48.5361633300781
936.576965332031	48.436710357666
937.84033203125	48.2049293518066
939.103332519531	48.1371040344238
940.365966796875	48.1153755187988
941.628173828125	48.0121688842773
942.890014648438	47.8783226013184
944.151428222656	47.7640953063965
945.412475585938	47.6731147766113
946.673095703125	47.5465431213379
947.933349609375	47.5429916381836
949.193237304688	47.3345832824707
950.452697753906	47.4951705932617
951.711791992188	47.2591857910156
952.970520019531	47.1890487670898
954.228820800781	47.0960693359375
955.486755371094	47.0821228027344
956.744262695313	47.0752410888672
958.001403808594	46.9948768615723
959.258117675781	46.844654083252
960.514526367188	46.9345207214355
961.770446777344	46.832691192627
963.026062011719	46.865478515625
964.28125	46.7343406677246
965.536010742188	46.650634765625
966.790466308594	46.580265045166
968.044494628906	46.6241416931152
969.298095703125	46.5789413452148
970.551391601563	46.5712509155273
971.80419921875	46.395263671875
973.056701660156	46.5970497131348
974.308776855469	46.502197265625
975.560485839844	46.570728302002
976.811767578125	46.7489433288574
978.062683105469	46.7836151123047
979.313232421875	46.8752250671387
980.563415527344	46.7475090026855
981.813171386719	46.7530860900879
983.0625	46.6920280456543
984.3115234375	46.5397872924805
985.560119628906	46.295970916748
986.808349609375	46.1593551635742
988.05615234375	46.0195236206055
989.303588867188	45.906551361084
990.550659179688	45.8455772399902
991.797302246094	45.6781692504883
993.043579101563	45.6760559082031
994.289489746094	45.6414031982422
995.535034179688	45.6730194091797
996.780151367188	45.5182266235352
998.02490234375	45.3628768920898
999.269226074219	45.4554786682129
1000.51318359375	45.2854881286621
1001.75677490234	45.1615943908691
1003	45.1616821289063
1004.24279785156	45.0800895690918
1005.48522949219	45.067253112793
1006.72729492188	45.0395736694336
1007.96893310547	44.9224090576172
1009.21026611328	44.8612365722656
1010.45111083984	44.7907447814941
1011.69165039063	44.7195091247559
1012.93176269531	44.7151260375977
1014.17150878906	44.6913375854492
1015.41088867188	44.6361312866211
1016.64984130859	44.696361541748
1017.88842773438	44.4939575195313
1019.12664794922	44.4146003723145
1020.36450195313	44.4708595275879
1021.60192871094	44.3604888916016
1022.83898925781	44.526683807373
1024.07568359375	44.3096618652344
1025.31201171875	44.2823677062988
1026.5478515625	44.2345085144043
1027.78344726563	44.26171875
1029.0185546875	44.0807342529297
1030.25329589844	44.128345489502
1031.48767089844	44.1161613464355
1032.7216796875	44.1430473327637
1033.95532226563	44.0266799926758
1035.18859863281	43.9787216186523
1036.42138671875	43.9949645996094
1037.65393066406	44.0525817871094
1038.88598632813	44.0280799865723
1040.11767578125	43.9620780944824
1041.34899902344	44.0450706481934
1042.57995605469	44.166748046875
1043.810546875	44.0683898925781
1045.04077148438	44.074821472168
1046.2705078125	44.0953903198242
1047.5	43.9494285583496
1048.72900390625	43.9745826721191
1049.95764160156	44.0029907226563
1051.18591308594	43.9814910888672
1052.41381835938	44.0251655578613
1053.64135742188	43.8842124938965
1054.86853027344	44.0056800842285
1056.09521484375	43.9493522644043
1057.32165527344	43.9035224914551
1058.54760742188	43.870475769043
1059.77331542969	43.8372459411621
1060.99853515625	43.8370056152344
1062.22338867188	43.7811241149902
1063.44787597656	43.7191467285156
1064.671875	43.7873764038086
1065.89562988281	43.6379356384277
1067.11901855469	43.671688079834
1068.34191894531	43.6423568725586
1069.56457519531	43.6166610717773
1070.78674316406	43.577823638916
1072.00854492188	43.5700721740723
1073.22998046875	43.4957962036133
1074.45104980469	43.5204849243164
1075.67175292969	43.4765472412109
1076.89208984375	43.2833366394043
1078.11193847656	43.2218742370605
1079.33154296875	43.2523345947266
1080.55065917969	43.1052780151367
1081.76940917969	43.2080307006836
1082.98791503906	43.1086730957031
1084.20593261719	43.0966529846191
1085.42358398438	43.0322074890137
1086.64086914063	43.11328125
1087.85766601563	42.9891700744629
1089.07421875	42.9119758605957
1090.29040527344	42.9902305603027
1091.50610351563	42.8676681518555
1092.72155761719	42.9568328857422
1093.9365234375	42.9828720092773
1095.15112304688	42.8590049743652
1096.36535644531	42.8093452453613
1097.57922363281	42.8758659362793
1098.79272460938	42.9590072631836
1100.005859375	42.8782920837402
1101.21862792969	43.0068664550781
1102.43090820313	42.9525146484375
1103.64294433594	42.8117218017578
1104.8544921875	43.0317497253418
1106.06579589844	42.9560508728027
1107.27661132813	42.8616561889648
1108.48706054688	43.0374755859375
1109.69714355469	42.9969329833984
1110.90686035156	42.865550994873
1112.1162109375	42.8305435180664
1113.3251953125	42.9219017028809
1114.53369140625	42.894947052002
1115.74194335938	43.0155487060547
1116.94982910156	42.9073104858398
1118.1572265625	42.8418312072754
1119.3642578125	42.9769859313965
1120.57104492188	42.8504486083984
1121.77734375	42.8999290466309
1122.98327636719	42.9242286682129
1124.18884277344	42.8870658874512
1125.39404296875	42.9448051452637
1126.59875488281	42.9179763793945
1127.80322265625	42.9192352294922
1129.00732421875	42.9724426269531
1130.2109375	42.8788146972656
1131.41430664063	42.9278526306152
1132.6171875	42.8119049072266
1133.81970214844	42.8739624023438
1135.02197265625	42.9092903137207
1136.22375488281	42.8057823181152
1137.42517089844	42.8103904724121
1138.62622070313	42.8471145629883
1139.82690429688	42.7270050048828
1141.02709960938	42.7100639343262
1142.22705078125	42.7122421264648
1143.42663574219	42.6632308959961
1144.62573242188	42.6476707458496
1145.82458496094	42.688102722168
1147.02294921875	42.669319152832
1148.22094726563	42.703670501709
1149.41857910156	42.6828117370605
1150.61584472656	42.6346321105957
1151.81274414063	42.573657989502
1153.00927734375	42.5633430480957
1154.20544433594	42.6294937133789
1155.40124511719	42.540454864502
1156.5966796875	42.700122833252
1157.79162597656	42.6522026062012
1158.986328125	42.5326118469238
1160.18054199219	42.6653823852539
1161.37438964844	42.5071754455566
1162.56799316406	42.407096862793
1163.76110839844	42.5659370422363
1164.95385742188	42.531852722168
1166.14624023438	42.4723434448242
1167.33825683594	42.5947227478027
1168.52990722656	42.4665794372559
1169.72119140625	42.3730506896973
1170.91198730469	42.4769287109375
1172.1025390625	42.4499969482422
1173.29260253906	42.5236968994141
1174.482421875	42.490478515625
1175.67175292969	42.6369171142578
1176.86071777344	42.5419311523438
1178.04943847656	42.5814552307129
1179.23767089844	42.6510467529297
1180.42553710938	42.6651611328125
1181.61303710938	42.6584358215332
1182.80017089844	42.7497062683105
1183.98681640625	42.6779327392578
1185.17321777344	42.7759475708008
1186.35925292969	42.7763633728027
1187.54479980469	42.7746849060059
1188.73010253906	42.7494773864746
1189.91491699219	42.7575950622559
1191.09936523438	42.760181427002
1192.28356933594	42.9000663757324
1193.46728515625	42.9306335449219
1194.65063476563	42.8553199768066
1195.83361816406	42.6898193359375
1197.01623535156	42.8395576477051
1198.19836425781	42.8964347839355
1199.38024902344	42.9383926391602
1200.56176757813	43.0303649902344
1201.74279785156	43.0248565673828
1202.92358398438	43.1624755859375
1204.10388183594	43.2041358947754
1205.28393554688	43.1810493469238
1206.46350097656	43.2478485107422
1207.64270019531	43.3560638427734
1208.82153320313	43.278995513916
1210	43.4154167175293
1211.17810058594	43.4169616699219
1212.35583496094	43.4023971557617
1213.53308105469	43.3658065795898
1214.71008300781	43.4061050415039
1215.88671875	43.3509407043457
1217.06286621094	43.2210083007813
1218.23864746094	43.4669075012207
1219.41418457031	43.398551940918
1220.58923339844	43.3702850341797
1221.76391601563	43.3625450134277
1222.93823242188	43.4087104797363
1224.11218261719	43.307788848877
1225.28576660156	43.4629592895508
1226.458984375	43.4827156066895
1227.6318359375	43.3923645019531
1228.80419921875	43.3950805664063
1229.97631835938	43.4204444885254
1231.14794921875	43.4352798461914
1232.31921386719	43.4660568237305
1233.490234375	43.3460083007813
1234.66076660156	43.4674110412598
1235.83093261719	43.4016914367676
1237.00073242188	43.4004745483398
1238.17016601563	43.4305725097656
1239.33923339844	43.3575859069824
1240.5078125	43.3877067565918
1241.67614746094	43.3913536071777
1242.84411621094	43.3946342468262
1244.01159667969	43.2045249938965
1245.1787109375	43.171516418457
1246.34558105469	43.2697143554688
1247.51196289063	43.002368927002
1248.67797851563	43.0573806762695
1249.84362792969	43.085693359375
1251.00891113281	43.0404434204102
1252.173828125	42.963306427002
1253.33825683594	42.9859046936035
1254.50244140625	42.9967956542969
1255.66625976563	42.9408149719238
1256.82958984375	42.8169975280762
1257.99255371094	42.8675193786621
1259.1552734375	42.8077163696289
1260.31750488281	42.8730926513672
1261.47937011719	42.7383232116699
1262.64086914063	42.7710342407227
1263.80200195313	42.7614555358887
1264.96276855469	42.6628494262695
1266.123046875	42.7034950256348
1267.28308105469	42.6064338684082
1268.44262695313	42.5666923522949
1269.60192871094	42.4942626953125
1270.7607421875	42.419132232666
1271.91918945313	42.361141204834
1273.07727050781	42.397632598877
1274.23498535156	42.2345771789551
1275.39233398438	42.2478065490723
1276.54931640625	42.1093711853027
1277.70581054688	42.027530670166
1278.86206054688	42.0914306640625
1280.01794433594	42.0342407226563
1281.17333984375	41.8977241516113
1282.32836914063	42.0194396972656
1283.48303222656	42.0268020629883
1284.63732910156	41.9708023071289
1285.79125976563	41.8273544311523
1286.94482421875	41.878849029541
1288.09802246094	41.8421401977539
1289.25073242188	41.7871246337891
1290.40319824219	41.9304084777832
1291.55517578125	41.8251266479492
1292.70690917969	41.7624282836914
1293.85815429688	41.7872467041016
1295.00903320313	41.6686668395996
1296.15954589844	41.7262840270996
1297.30969238281	41.6952323913574
1298.45935058594	41.5766563415527
1299.60876464844	41.5716552734375
1300.7578125	41.4378433227539
1301.90637207031	41.561695098877
1303.05456542969	41.4500617980957
1304.20239257813	41.4917831420898
1305.34985351563	41.4619560241699
1306.49694824219	41.2629241943359
1307.64367675781	41.286937713623
1308.7900390625	41.2862586975098
1309.93591308594	41.2060890197754
1311.08154296875	41.1896095275879
1312.22668457031	41.2551803588867
1313.37145996094	41.213249206543
1314.51599121094	41.2307968139648
1315.66003417969	41.361701965332
1316.80358886719	41.245849609375
1317.94689941406	41.2101402282715
1319.08984375	41.207275390625
1320.23229980469	41.2700996398926
1321.37451171875	41.2214889526367
1322.51623535156	41.2698631286621
1323.65759277344	41.1493873596191
1324.79858398438	41.0596199035645
1325.93920898438	41.1325874328613
1327.07934570313	41.0724029541016
1328.21923828125	41.029239654541
1329.35864257813	40.9895629882813
1330.49780273438	41.0034446716309
1331.63647460938	40.9258766174316
1332.77478027344	40.7400093078613
1333.91271972656	40.8011131286621
1335.05029296875	40.7933807373047
1336.18737792969	40.8154487609863
1337.32421875	40.6798553466797
1338.46057128906	40.6257057189941
1339.5966796875	40.6344566345215
1340.73229980469	40.5843887329102
1341.86755371094	40.559871673584
1343.00231933594	40.6853828430176
1344.13684082031	40.5035133361816
1345.27099609375	40.573314666748
1346.40466308594	40.5749855041504
1347.53796386719	40.5327110290527
1348.6708984375	40.4871444702148
1349.80346679688	40.5539398193359
1350.93566894531	40.5215759277344
1352.06750488281	40.5004463195801
1353.19885253906	40.3929252624512
1354.32995605469	40.4779968261719
1355.46057128906	40.4041976928711
1356.5908203125	40.4160614013672
1357.720703125	40.3143463134766
1358.85021972656	40.2324028015137
1359.97924804688	40.1223373413086
1361.10803222656	40.1499404907227
1362.236328125	40.0584869384766
1363.3642578125	40.1066780090332
1364.49182128906	40.0328788757324
1365.61901855469	39.9291954040527
1366.74584960938	39.9438705444336
1367.87231445313	40.039478302002
1368.99829101563	39.8490562438965
1370.12390136719	39.8682327270508
1371.24914550781	39.8245239257813
1372.3740234375	39.8637313842773
1373.49853515625	39.8841209411621
1374.62255859375	39.763355255127
1375.74633789063	39.7761878967285
1376.86962890625	39.8506164550781
1377.99255371094	39.8258018493652
1379.11511230469	39.8435554504395
1380.2373046875	39.7750511169434
1381.35900878906	39.7498893737793
1382.48034667969	39.758731842041
1383.60144042969	39.8078346252441
1384.72204589844	39.7068901062012
1385.84228515625	39.6986694335938
1386.96203613281	39.5786628723145
1388.08154296875	39.601188659668
1389.20056152344	39.6558113098145
1390.31921386719	39.5266532897949
1391.4375	39.4287986755371
1392.55541992188	39.4624633789063
1393.6728515625	39.4498291015625
1394.7900390625	39.4010124206543
1395.90673828125	39.3708801269531
1397.02307128906	39.3368644714355
1398.13903808594	39.2785263061523
1399.25463867188	39.2024612426758
1400.36975097656	39.1620254516602
1401.48449707031	39.2351455688477
1402.59899902344	39.2046661376953
1403.712890625	39.1905555725098
1404.82653808594	39.3465423583984
1405.93981933594	39.2498664855957
1407.05261230469	39.2149505615234
1408.1650390625	39.2363624572754
1409.27709960938	39.227783203125
1410.38879394531	39.243968963623
1411.5	39.1281776428223
1412.61096191406	39.2301864624023
1413.72143554688	39.2107315063477
1414.83154296875	39.2455177307129
1415.94116210938	39.1178283691406
1417.05053710938	39.1020927429199
1418.15942382813	39.0245246887207
1419.26794433594	39.2168464660645
1420.37609863281	39.0171127319336
1421.48388671875	38.9401321411133
1422.59118652344	38.7432670593262
1423.6982421875	39.0054244995117
1424.80480957031	38.8102951049805
1425.91088867188	38.6864242553711
1427.01672363281	38.7815055847168
1428.1220703125	38.7814903259277
1429.22717285156	38.7277488708496
1430.33166503906	38.861026763916
1431.43591308594	38.7465286254883
1432.53979492188	38.7426490783691
1433.64318847656	38.7448501586914
1434.74621582031	38.7673950195313
1435.84887695313	38.7616004943848
1436.95104980469	38.715145111084
1438.05297851563	38.8529510498047
1439.15441894531	38.7574119567871
1440.25549316406	38.7010040283203
1441.35620117188	38.694881439209
1442.45642089844	38.681526184082
1443.55627441406	38.6286506652832
1444.65576171875	38.6155090332031
1445.7548828125	38.5506782531738
1446.853515625	38.5013236999512
1447.95190429688	38.4053535461426
1449.0498046875	38.4633369445801
1450.14721679688	38.2688255310059
1451.24438476563	38.2931175231934
1452.34106445313	38.1075706481934
1453.43737792969	38.2826042175293
1454.53332519531	38.1856269836426
1455.62890625	38.1213722229004
1456.72399902344	38.1357383728027
1457.81872558594	38.1177749633789
1458.9130859375	38.201416015625
1460.00695800781	38.1771926879883
1461.10046386719	38.1718292236328
1462.19360351563	38.2796859741211
1463.28637695313	38.1677856445313
1464.37878417969	38.2788467407227
1465.470703125	38.2221069335938
1466.56225585938	38.250186920166
1467.65344238281	38.2507972717285
1468.744140625	38.0807495117188
1469.83447265625	38.2375183105469
1470.92443847656	38.1780548095703
1472.01403808594	38.0885200500488
1473.10314941406	38.0085983276367
1474.19189453125	37.9612922668457
1475.2802734375	37.9236297607422
1476.3681640625	37.9392471313477
1477.45581054688	37.8769989013672
1478.54296875	37.8212471008301
1479.62963867188	37.8307952880859
1480.71606445313	37.9261436462402
1481.80200195313	37.8446350097656
1482.88757324219	37.9148445129395
1483.97265625	37.9772186279297
1485.05737304688	37.9612731933594
1486.14172363281	37.9782218933105
1487.22570800781	37.9808120727539
1488.30932617188	37.9507293701172
1489.39245605469	38.1237258911133
1490.47509765625	38.0584182739258
1491.55749511719	38.1081695556641
1492.63940429688	38.194019317627
1493.72094726563	38.2055969238281
1494.80212402344	38.1939353942871
1495.8828125	38.1373329162598
1496.96313476563	38.1834602355957
1498.04309082031	38.1895790100098
1499.12255859375	38.1619834899902
1500.20166015625	38.1251220703125
1501.28039550781	38.1531791687012
1502.35864257813	38.1133766174316
1503.4365234375	38.1839065551758
1504.51403808594	38.205322265625
1505.59118652344	38.1856803894043
1506.66784667969	38.216609954834
1507.744140625	38.1673622131348
1508.81994628906	38.2846527099609
1509.89538574219	38.281867980957
1510.97045898438	38.4348106384277
1512.04516601563	38.5368309020996
1513.11938476563	38.4732398986816
1514.19323730469	38.6063690185547
1515.26672363281	38.725902557373
1516.33972167969	38.8120765686035
1517.41235351563	38.856746673584
1518.48449707031	38.918270111084
1519.55639648438	38.9825859069824
1520.62768554688	39.1239356994629
1521.69873046875	39.1499404907227
1522.76928710938	39.1494483947754
1523.83947753906	39.1331176757813
1524.90930175781	39.2225570678711
1525.97863769531	39.2441062927246
1527.04760742188	39.3688812255859
1528.11608886719	39.334602355957
1529.18420410156	39.2928047180176
1530.251953125	39.3578453063965
1531.31921386719	39.5020217895508
1532.38610839844	39.5455322265625
1533.45263671875	39.5811386108398
1534.51867675781	39.5638084411621
1535.58435058594	39.8041954040527
1536.64965820313	39.7581634521484
1537.71447753906	40.0143699645996
1538.77893066406	40.0964126586914
1539.84301757813	40.2583045959473
1540.90661621094	40.4935302734375
1541.9697265625	40.6311492919922
1543.03259277344	40.6407165527344
1544.09497070313	40.7476577758789
1545.15686035156	40.9593467712402
1546.21850585938	41.1991577148438
1547.27966308594	41.267333984375
1548.34033203125	41.3874359130859
1549.40063476563	41.5463676452637
1550.46057128906	41.5261764526367
1551.52001953125	41.8324279785156
1552.5791015625	41.8781700134277
1553.63781738281	42.0616416931152
1554.69604492188	42.0718460083008
1555.75378417969	42.0806846618652
1556.81127929688	42.1136283874512
1557.86828613281	42.2835884094238
1558.9248046875	42.3797492980957
1559.98095703125	42.5867118835449
1561.03674316406	42.5528907775879
1562.09204101563	42.7209396362305
1563.14697265625	42.9927024841309
1564.20153808594	43.0442962646484
1565.25561523438	43.2488632202148
1566.30932617188	43.478443145752
1567.36254882813	43.6961555480957
1568.41540527344	43.8954238891602
1569.4677734375	44.0490760803223
1570.51977539063	44.4331130981445
1571.57141113281	44.5370597839355
1572.62255859375	44.7660255432129
1573.67333984375	45.0777854919434
1574.7236328125	45.2932052612305
1575.77355957031	45.5390815734863
1576.82299804688	45.730525970459
1577.8720703125	45.8930816650391
1578.92077636719	46.0583152770996
1579.96899414063	46.182445526123
1581.01684570313	46.3894233703613
1582.06420898438	46.5806999206543
1583.11120605469	46.8786773681641
1584.15771484375	47.0183372497559
1585.20385742188	47.1570510864258
1586.24951171875	47.4187431335449
1587.29479980469	47.6030769348145
1588.33972167969	47.8878021240234
1589.38415527344	48.1213989257813
1590.42810058594	48.3697242736816
1591.47180175781	48.6856689453125
1592.51489257813	48.9971580505371
1593.55773925781	49.2959518432617
1594.59997558594	49.6147155761719
1595.64196777344	50.013240814209
1596.68334960938	50.3704147338867
1597.72448730469	50.6822242736816
1598.76513671875	51.0762252807617
1599.80529785156	51.4854507446289
1600.84509277344	51.7890930175781
1601.88452148438	52.1659355163574
1602.92346191406	52.4682579040527
1603.9619140625	52.7962226867676
1605	53.1120948791504
1606.03771972656	53.4694862365723
1607.07495117188	53.7645606994629
1608.11169433594	54.0750427246094
1609.14807128906	54.4859771728516
1610.18408203125	54.7199668884277
1611.21960449219	54.8822746276855
1612.25463867188	55.0428619384766
1613.28930664063	55.5356826782227
1614.32360839844	55.6381416320801
1615.357421875	55.9990997314453
1616.39074707031	56.3392868041992
1617.42370605469	56.4448623657227
1618.45629882813	56.8014221191406
1619.48840332031	56.9843330383301
1620.52001953125	57.3198356628418
1621.55126953125	57.554141998291
1622.58215332031	57.9274406433105
1623.61254882813	58.0061798095703
1624.64245605469	58.3106079101563
1625.67199707031	58.4748077392578
1626.70104980469	58.6856918334961
1627.72973632813	58.9142532348633
1628.75793457031	59.0426216125488
1629.78576660156	59.3507118225098
1630.81311035156	59.5212593078613
1631.84008789063	59.6458740234375
1632.86657714844	59.8186149597168
1633.89270019531	60.0528831481934
1634.91833496094	60.0326652526855
1635.94348144531	60.1201858520508
1636.96826171875	60.0444297790527
1637.99255371094	59.9866561889648
1639.01647949219	60.1385917663574
1640.03991699219	59.8494567871094
1641.06298828125	59.818172454834
1642.08557128906	59.711009979248
1643.10778808594	59.7408561706543
1644.12951660156	59.3727149963379
1645.15075683594	59.1789855957031
1646.17163085938	58.9667625427246
1647.19213867188	58.7868881225586
1648.21203613281	58.4146690368652
1649.23156738281	58.2415237426758
1650.25073242188	58.0058898925781
1651.26940917969	57.7853775024414
1652.28759765625	57.3090515136719
1653.30541992188	57.2644081115723
1654.32275390625	56.9767036437988
1655.33972167969	56.6312522888184
1656.35620117188	56.1285743713379
1657.37231445313	55.856315612793
1658.38793945313	55.5181579589844
1659.40307617188	55.487190246582
1660.41772460938	55.0539855957031
1661.43212890625	54.789665222168
1662.44592285156	54.467098236084
1663.45935058594	54.3666152954102
1664.47229003906	53.9375228881836
1665.48486328125	53.7220115661621
1666.49694824219	53.3900566101074
1667.50854492188	53.0335502624512
1668.51977539063	52.7070274353027
1669.53051757813	52.2891845703125
1670.54089355469	51.9029350280762
1671.55078125	51.6132583618164
1672.56018066406	51.2336349487305
1673.56909179688	50.8021087646484
1674.57763671875	50.2935600280762
1675.58581542969	49.8895988464355
1676.59350585938	49.3627052307129
1677.60070800781	49.0593109130859
1678.607421875	48.5218391418457
1679.61376953125	47.9445457458496
1680.61962890625	47.5449562072754
1681.62512207031	47.0966186523438
1682.63012695313	46.6599311828613
1683.63464355469	46.1038131713867
1684.638671875	45.5717391967773
1685.64233398438	45.0801048278809
1686.64562988281	44.861888885498
1687.64831542969	44.4308052062988
1688.65063476563	43.8668365478516
1689.65246582031	43.5425071716309
1690.65393066406	42.970329284668
1691.65490722656	42.8265342712402
1692.65539550781	42.335807800293
1693.65551757813	41.9541778564453
1694.65502929688	41.6006317138672
1695.654296875	41.1732025146484
1696.65295410156	40.8846817016602
1697.65124511719	40.5839462280273
1698.64904785156	40.247631072998
1699.646484375	39.9494972229004
1700.64331054688	39.4039726257324
1701.63977050781	39.1676635742188
1702.63586425781	38.8949508666992
1703.63134765625	38.488338470459
1704.62646484375	38.0074615478516
1705.62121582031	37.8053359985352
1706.61535644531	37.4499549865723
1707.60913085938	36.971809387207
1708.60241699219	36.7222862243652
1709.59521484375	36.3284111022949
1710.58764648438	35.8743476867676
1711.57958984375	35.5847434997559
1712.57104492188	35.2244834899902
1713.56213378906	34.9290466308594
1714.552734375	34.4740409851074
1715.54284667969	34.1776885986328
1716.53247070313	33.8182220458984
1717.52160644531	33.5009956359863
1718.51037597656	33.1210250854492
1719.49865722656	32.7791900634766
1720.48657226563	32.6049041748047
1721.47387695313	32.2580642700195
1722.46081542969	31.8609676361084
1723.447265625	31.6517219543457
1724.43334960938	31.4316577911377
1725.41882324219	31.1287803649902
1726.40393066406	30.9976348876953
1727.38854980469	30.6276550292969
1728.37268066406	30.4044761657715
1729.3564453125	30.1970958709717
1730.33972167969	29.9671115875244
1731.32250976563	29.7634716033936
1732.30480957031	29.5626239776611
1733.28674316406	29.3951740264893
1734.26806640625	29.2557640075684
1735.2490234375	28.9636764526367
1736.2294921875	28.9097423553467
1737.20959472656	28.666690826416
1738.18908691406	28.5433444976807
1739.16821289063	28.4327812194824
1740.14685058594	28.1159400939941
1741.125	27.9215564727783
1742.10266113281	27.8865947723389
1743.07995605469	27.674877166748
1744.05676269531	27.5349807739258
1745.03308105469	27.3595733642578
1746.00891113281	27.196310043335
1746.98425292969	27.0066394805908
1747.95910644531	26.855052947998
1748.93359375	26.6496429443359
1749.90759277344	26.5116024017334
1750.88110351563	26.272798538208
1751.85412597656	26.0693950653076
1752.82678222656	25.8968467712402
1753.798828125	25.653980255127
1754.7705078125	25.5444393157959
1755.74169921875	25.3150901794434
1756.71240234375	25.1973133087158
1757.6826171875	25.1129703521729
1758.65246582031	24.8737812042236
1759.62170410156	24.667163848877
1760.59057617188	24.5305938720703
1761.55895996094	24.38938331604
1762.52673339844	24.2533073425293
1763.49426269531	24.1953029632568
1764.46118164063	24.1072635650635
1765.42761230469	23.9591541290283
1766.39367675781	23.8274459838867
1767.35913085938	23.7081832885742
1768.32421875	23.5961685180664
1769.28881835938	23.6022205352783
1770.2529296875	23.4690532684326
1771.21655273438	23.3124370574951
1772.17980957031	23.3023529052734
1773.14245605469	23.2841262817383
1774.10461425781	23.238733291626
1775.06640625	23.1719989776611
1776.02770996094	22.9990367889404
1776.98852539063	22.9462356567383
1777.94873046875	22.8743705749512
1778.90856933594	22.7282009124756
1779.86804199219	22.6882762908936
1780.82690429688	22.5503635406494
1781.78527832031	22.4251613616943
1782.7431640625	22.3021926879883
1783.70068359375	22.2116508483887
1784.65771484375	22.0493907928467
1785.61413574219	21.9956340789795
1786.57019042969	21.7797679901123
1787.52575683594	21.7252941131592
1788.48083496094	21.5155429840088
1789.43530273438	21.4274024963379
1790.38940429688	21.4517364501953
1791.34301757813	21.229793548584
1792.29626464844	21.1356391906738
1793.24890136719	21.121488571167
1794.20104980469	20.914421081543
1795.15270996094	20.9081974029541
1796.10400390625	20.7918033599854
1797.0546875	20.7338180541992
1798.0048828125	20.6499252319336
1798.95471191406	20.5855751037598
1799.90393066406	20.528341293335
1800.85278320313	20.4498233795166
1801.80102539063	20.4053821563721
1802.74890136719	20.3758811950684
1803.6962890625	20.3128662109375
1804.64306640625	20.2884006500244
1805.58947753906	20.2559070587158
1806.53540039063	20.185230255127
1807.48071289063	20.1978511810303
1808.42565917969	20.1302967071533
1809.3701171875	20.0557422637939
1810.31396484375	20.0455513000488
1811.25744628906	20.0288181304932
1812.20043945313	19.9360179901123
1813.14294433594	19.9393291473389
1814.08483886719	19.8811359405518
1815.0263671875	19.8766231536865
1815.96740722656	19.7875080108643
1816.90783691406	19.7040596008301
1817.84790039063	19.6984481811523
1818.78747558594	19.6212959289551
1819.72644042969	19.5654888153076
1820.6650390625	19.4575481414795
1821.60314941406	19.4586658477783
1822.54064941406	19.399600982666
1823.47778320313	19.2750034332275
1824.41430664063	19.2321910858154
1825.35034179688	19.1592407226563
1826.28601074219	19.039363861084
1827.22106933594	19.0204486846924
1828.15563964844	18.9355010986328
1829.08984375	18.8946743011475
1830.0234375	18.7642021179199
1830.95654296875	18.8291320800781
1831.88916015625	18.7291774749756
1832.8212890625	18.6559543609619
1833.7529296875	18.6260757446289
1834.68408203125	18.57151222229
1835.61474609375	18.5275650024414
1836.54479980469	18.4933853149414
1837.47448730469	18.4281005859375
1838.40356445313	18.5370006561279
1839.33227539063	18.4981231689453
1840.26037597656	18.4562435150146
1841.18811035156	18.519006729126
1842.115234375	18.4280738830566
1843.04187011719	18.4439563751221
1843.96801757813	18.4451274871826
1844.89367675781	18.5062732696533
1845.81872558594	18.4154682159424
1846.74340820313	18.3707370758057
1847.66760253906	18.4502983093262
1848.59118652344	18.3628330230713
1849.51428222656	18.3941478729248
1850.43701171875	18.35964012146
1851.35913085938	18.2492008209229
1852.28076171875	18.2253379821777
1853.20190429688	18.1036682128906
1854.12243652344	18.1159324645996
1855.04260253906	18.1027278900146
1855.96215820313	18.0145568847656
1856.88122558594	18.0182476043701
1857.79992675781	17.8586444854736
1858.71801757813	17.838508605957
1859.63549804688	17.8211498260498
1860.55261230469	17.7829818725586
1861.46923828125	17.6141242980957
1862.38525390625	17.6230926513672
1863.30078125	17.5704574584961
1864.2158203125	17.5757789611816
1865.13037109375	17.5185966491699
1866.04443359375	17.4736347198486
1866.95788574219	17.4591693878174
1867.87084960938	17.5638217926025
1868.78332519531	17.5579872131348
1869.6953125	17.5484981536865
1870.60681152344	17.4869270324707
1871.51782226563	17.5572853088379
1872.42822265625	17.5592174530029
1873.33813476563	17.5581340789795
1874.24755859375	17.5264587402344
1875.15649414063	17.54736328125
1876.06481933594	17.6148548126221
1876.97277832031	17.5784358978271
1877.88012695313	17.5972290039063
1878.78698730469	17.4585037231445
1879.69323730469	17.5128993988037
1880.59912109375	17.5178833007813
1881.50439453125	17.5220146179199
1882.4091796875	17.4356098175049
1883.3134765625	17.3943367004395
1884.21716308594	17.3368225097656
1885.12048339844	17.3389720916748
1886.02319335938	17.2552375793457
1886.92541503906	17.2127914428711
1887.82702636719	17.1965141296387
1888.72814941406	17.1356220245361
1889.62878417969	17.0781650543213
1890.52893066406	17.0772304534912
1891.42858886719	17.0236263275146
1892.32763671875	17.0333042144775
1893.22619628906	16.9445304870605
1894.12426757813	16.9563694000244
1895.02172851563	16.8588371276855
1895.91870117188	16.7851314544678
1896.81518554688	16.8401622772217
1897.71118164063	16.733606338501
1898.60656738281	16.7019596099854
1899.50146484375	16.7383327484131
1900.39587402344	16.7197189331055
1901.28967285156	16.6713008880615
1902.18298339844	16.6868228912354
1903.07580566406	16.7080173492432
1903.96801757813	16.7396812438965
1904.85986328125	16.6426525115967
1905.7509765625	16.7074413299561
1906.64172363281	16.7225818634033
1907.53186035156	16.7519054412842
1908.42150878906	16.7555236816406
1909.31066894531	16.812370300293
1910.19921875	16.8186340332031
1911.08728027344	16.8139934539795
1911.97473144531	16.8567371368408
1912.86181640625	16.8473033905029
1913.74816894531	16.9032020568848
1914.63415527344	16.7480163574219
1915.51953125	16.8325653076172
1916.40441894531	16.8493728637695
1917.28869628906	16.7537574768066
1918.17260742188	16.8003215789795
1919.05578613281	16.7381267547607
1919.93859863281	16.6962566375732
1920.82080078125	16.7325649261475
1921.70239257813	16.7136821746826
1922.58349609375	16.6774749755859
1923.46411132813	16.5813903808594
1924.34423828125	16.5707855224609
1925.22375488281	16.5187091827393
1926.10278320313	16.4347820281982
1926.98120117188	16.4193019866943
1927.85913085938	16.3866844177246
1928.73645019531	16.2707862854004
1929.61328125	16.3011741638184
1930.48962402344	16.2865238189697
1931.36535644531	16.2265644073486
1932.24060058594	16.1947250366211
1933.11535644531	16.1802558898926
1933.98950195313	16.1184520721436
1934.86303710938	16.1301574707031
1935.73608398438	16.1553134918213
1936.60864257813	16.1278247833252
1937.48059082031	16.1970806121826
1938.35205078125	16.172025680542
1939.22302246094	16.1683406829834
1940.09338378906	16.1801090240479
1940.96313476563	16.1804103851318
1941.83239746094	16.214054107666
1942.701171875	16.2651710510254
1943.5693359375	16.2959957122803
1944.43701171875	16.264965057373
1945.30407714844	16.3670120239258
1946.17065429688	16.3147583007813
1947.03662109375	16.4131336212158
1947.90209960938	16.3737049102783
1948.76696777344	16.3557262420654
1949.63134765625	16.4329662322998
1950.4951171875	16.4661750793457
1951.3583984375	16.513147354126
1952.22106933594	16.3681888580322
1953.08325195313	16.3845653533936
1953.94482421875	16.4384441375732
1954.80590820313	16.3414726257324
1955.66650390625	16.3829555511475
1956.5263671875	16.3551864624023
1957.38586425781	16.3580551147461
1958.24462890625	16.2120552062988
1959.10302734375	16.2291126251221
1959.96069335938	16.1772499084473
1960.81799316406	16.1135711669922
1961.67456054688	16.1094779968262
1962.53063964844	16.0737857818604
1963.38623046875	16.025821685791
1964.2412109375	16.0315093994141
1965.09558105469	15.9935331344604
1965.94946289063	15.9695720672607
1966.80285644531	15.9627685546875
1967.65563964844	15.9153690338135
1968.5078125	15.9339771270752
1969.35949707031	15.8896684646606
1970.21057128906	15.9096326828003
1971.06103515625	15.9278192520142
1971.91101074219	15.9165410995483
1972.76049804688	15.9231281280518
1973.60925292969	15.9328556060791
1974.45764160156	16.0349617004395
1975.30529785156	16.0360107421875
1976.15246582031	16.0818328857422
1976.99914550781	16.1332778930664
1977.84521484375	16.1339282989502
1978.69067382813	16.2302398681641
1979.53552246094	16.2697010040283
1980.3798828125	16.1964263916016
1981.22375488281	16.3605995178223
1982.06701660156	16.3108673095703
1982.90966796875	16.3591709136963
1983.75170898438	16.3428611755371
1984.59326171875	16.2836475372314
1985.43420410156	16.3427848815918
1986.27465820313	16.3738765716553
1987.11450195313	16.2453784942627
1987.95373535156	16.3394355773926
1988.79248046875	16.3462677001953
1989.63061523438	16.2808704376221
1990.46813964844	16.236141204834
1991.30517578125	16.2357501983643
1992.1416015625	16.1628189086914
1992.9775390625	16.1786308288574
1993.81274414063	16.0767822265625
1994.6474609375	16.0447692871094
1995.48168945313	15.9506978988647
1996.31518554688	15.9314918518066
1997.14819335938	15.969612121582
1997.98071289063	15.9456567764282
1998.8125	15.9327621459961
1999.64379882813	15.9458475112915
2000.47448730469	15.9643707275391
2001.3046875	15.9164152145386
2002.13427734375	15.9618682861328
2002.96325683594	15.9104957580566
2003.79162597656	16.0046539306641
2004.61950683594	16.005126953125
2005.44677734375	16.0887470245361
2006.2734375	16.0008659362793
2007.09948730469	16.1353340148926
2007.92504882813	16.2088890075684
2008.75	16.2423419952393
2009.57434082031	16.2658348083496
2010.39819335938	16.2777690887451
2011.22131347656	16.375114440918
2012.0439453125	16.2809944152832
2012.86608886719	16.3620452880859
2013.6875	16.3628978729248
2014.50842285156	16.4085655212402
2015.32873535156	16.3973789215088
2016.1484375	16.3543224334717
2016.96752929688	16.4234962463379
2017.7861328125	16.4373645782471
2018.60412597656	16.4975032806396
2019.42150878906	16.4200172424316
2020.23828125	16.4453086853027
2021.05444335938	16.4920635223389
2021.8701171875	16.3670291900635
2022.68518066406	16.3850326538086
2023.49963378906	16.3391132354736
2024.3134765625	16.3356513977051
2025.12683105469	16.3737773895264
2025.939453125	16.3426685333252
2026.75158691406	16.2646636962891
2027.56311035156	16.2687282562256
2028.3740234375	16.2538032531738
2029.18432617188	16.2081890106201
2029.994140625	16.2969779968262
2030.80322265625	16.2424182891846
2031.61181640625	16.1566486358643
2032.41979980469	16.1418972015381
2033.22717285156	16.1025943756104
2034.03393554688	16.112133026123
2034.84008789063	16.1012516021729
2035.64575195313	15.985897064209
2036.45080566406	16.0300941467285
2037.25512695313	15.9362363815308
2038.05895996094	15.9140214920044
2038.86218261719	15.8292484283447
2039.66479492188	15.8805885314941
2040.466796875	15.928747177124
2041.26831054688	15.8839426040649
2042.06909179688	15.9247722625732
2042.86938476563	15.9396028518677
2043.6689453125	15.8719444274902
2044.46801757813	15.9644546508789
2045.26647949219	15.9963846206665
2046.06433105469	16.0179595947266
2046.86145019531	16.0289363861084
2047.65808105469	15.9819784164429
2048.4541015625	16.0384483337402
2049.24951171875	16.0707035064697
2050.04443359375	16.0121574401855
2050.83862304688	16.1052360534668
2051.63232421875	16.0704803466797
2052.42529296875	16.1039638519287
2053.2177734375	16.1471881866455
2054.00952148438	16.1156597137451
2054.80078125	16.1295070648193
2055.59130859375	16.1948108673096
2056.38134765625	16.2386054992676
2057.17065429688	16.2610950469971
2057.95947265625	16.1898899078369
2058.74755859375	16.1179351806641
2059.53515625	16.1580562591553
2060.32202148438	16.1859035491943
2061.1083984375	16.0530033111572
2061.89428710938	16.0036716461182
2062.67919921875	15.9831304550171
2063.4638671875	16.0470085144043
2064.24780273438	16.0411357879639
2065.03100585938	15.9416904449463
2065.81372070313	15.8228445053101
2066.595703125	15.8869934082031
2067.37719726563	15.7894792556763
2068.15795898438	15.7147369384766
2068.93823242188	15.7306480407715
2069.7177734375	15.6572284698486
2070.49682617188	15.6736068725586
2071.27514648438	15.5443153381348
2072.05297851563	15.5153560638428
2072.830078125	15.4695520401001
2073.60668945313	15.4576072692871
2074.38256835938	15.3568029403687
2075.15795898438	15.3427000045776
2075.9326171875	15.2963037490845
2076.70654296875	15.2692947387695
2077.47998046875	15.2862911224365
2078.25268554688	15.2023401260376
2079.02490234375	15.1916704177856
2079.79663085938	15.2222566604614
2080.5673828125	15.1759462356567
2081.337890625	15.2255535125732
2082.107421875	15.208309173584
2082.87670898438	15.2600812911987
2083.64501953125	15.2519998550415
2084.41284179688	15.2591848373413
2085.18017578125	15.2440500259399
2085.94677734375	15.2587652206421
2086.71264648438	15.3626413345337
2087.47802734375	15.3247022628784
2088.24267578125	15.3161602020264
2089.0068359375	15.3226881027222
2089.77026367188	15.3888187408447
2090.53295898438	15.3357534408569
2091.29516601563	15.3427648544312
2092.056640625	15.3224287033081
2092.81762695313	15.3686094284058
2093.57788085938	15.2524375915527
2094.33764648438	15.2266101837158
2095.0966796875	15.198878288269
2095.85498046875	15.087474822998
2096.61279296875	15.0847215652466
2097.36987304688	15.0271110534668
2098.12646484375	14.9386949539185
2098.88232421875	14.8852415084839
2099.63745117188	14.9051399230957
2100.39208984375	14.8165788650513
2101.14624023438	14.6805686950684
2101.8994140625	14.6440010070801
2102.65209960938	14.520622253418
2103.404296875	14.5046014785767
2104.15551757813	14.4740934371948
2104.90649414063	14.3403024673462
2105.65649414063	14.3149356842041
2106.40600585938	14.2660284042358
2107.15502929688	14.1888055801392
2107.90307617188	14.1010570526123
2108.65063476563	14.0734214782715
2109.39770507813	14.1059589385986
2110.14404296875	14.104959487915
2110.8896484375	14.0032405853271
2111.63452148438	14.0205450057983
2112.37890625	14.0259494781494
2113.12280273438	14.0158615112305
2113.86572265625	14.1219053268433
2114.60815429688	14.0851268768311
2115.35009765625	14.1144323348999
2116.09106445313	14.1695432662964
2116.83154296875	14.1661777496338
2117.57153320313	14.175952911377
2118.31079101563	14.1539449691772
2119.04931640625	14.1199617385864
2119.787109375	14.1046133041382
2120.5244140625	14.0736951828003
2121.26098632813	14.0899152755737
2121.9970703125	14.0230445861816
2122.732421875	13.9829568862915
2123.46704101563	13.9236621856689
2124.20092773438	13.8496913909912
2124.93432617188	13.8824129104614
2125.6669921875	13.8393287658691
2126.39916992188	13.7453117370605
2127.13037109375	13.6742820739746
2127.86108398438	13.6534109115601
2128.59130859375	13.6452541351318
2129.32080078125	13.5697755813599
2130.04956054688	13.5772171020508
2130.77758789063	13.4417362213135
2131.50512695313	13.3603105545044
2132.23193359375	13.3048257827759
2132.9580078125	13.2767648696899
2133.68334960938	13.2007246017456
2134.408203125	13.1542739868164
2135.13232421875	13.0896997451782
2135.85595703125	13.0146980285645
2136.57885742188	12.9719867706299
2137.30102539063	12.9231967926025
2138.0224609375	12.7758178710938
2138.74340820313	12.7252254486084
2139.46337890625	12.7473573684692
2140.18310546875	12.7383155822754
2140.90185546875	12.6511125564575
2141.6201171875	12.6773567199707
2142.33764648438	12.6053199768066
2143.05444335938	12.6373777389526
2143.77075195313	12.5613870620728
2144.48608398438	12.6143026351929
2145.201171875	12.5518226623535
2145.91528320313	12.5766315460205
2146.62890625	12.5072937011719
2147.34155273438	12.5653657913208
2148.05395507813	12.5617876052856
2148.76538085938	12.5606355667114
2149.47631835938	12.5641040802002
2150.18627929688	12.493408203125
2150.89599609375	12.5204477310181
2151.60473632813	12.5015106201172
2152.31298828125	12.4372749328613
2153.02026367188	12.5186328887939
2153.72729492188	12.4368124008179
2154.43334960938	12.4139089584351
2155.138671875	12.3390522003174
2155.84350585938	12.3785400390625
2156.54760742188	12.3802337646484
2157.25122070313	12.345796585083
2157.95385742188	12.3223247528076
2158.65600585938	12.3134860992432
2159.357421875	12.2941360473633
2160.05810546875	12.2439603805542
2160.75805664063	12.1873826980591
2161.45751953125	12.1354093551636
2162.15600585938	12.1316184997559
2162.85400390625	12.0139474868774
2163.55151367188	12.0426940917969
2164.248046875	11.9432735443115
2164.94409179688	11.9447917938232
2165.63916015625	11.8908786773682
2166.33374023438	11.8126287460327
2167.02783203125	11.7824287414551
2167.72094726563	11.7114381790161
2168.41357421875	11.6873168945313
2169.10522460938	11.5783824920654
2169.79638671875	11.5224685668945
2170.48706054688	11.522837638855
2171.1767578125	11.3605575561523
2171.86572265625	11.3138437271118
2172.55419921875	11.2818660736084
2173.24194335938	11.2013301849365
2173.92895507813	11.0958404541016
2174.615234375	11.0605278015137
2175.30078125	10.9761085510254
2175.98583984375	10.9730424880981
2176.67016601563	10.885311126709
2177.35375976563	10.8814640045166
2178.03662109375	10.8637819290161
2178.71875	10.8275461196899
2179.40014648438	10.7875776290894
2180.08081054688	10.8163280487061
2180.76098632813	10.8198680877686
2181.4404296875	10.8003835678101
2182.119140625	10.8351163864136
2182.79711914063	10.8133955001831
2183.47436523438	10.8251094818115
2184.15087890625	10.7964220046997
2184.82690429688	10.8654270172119
2185.501953125	10.8081960678101
2186.17651367188	10.7938585281372
2186.85034179688	10.7926731109619
2187.5234375	10.7663898468018
2188.19580078125	10.7492847442627
2188.86743164063	10.7398662567139
2189.53833007813	10.732931137085
2190.20874023438	10.6570701599121
2190.87817382813	10.5858764648438
2191.54711914063	10.6264238357544
2192.21533203125	10.5935192108154
2192.8828125	10.5356683731079
2193.54956054688	10.4757776260376
2194.21557617188	10.4018678665161
2194.880859375	10.3860301971436
2195.54541015625	10.2943067550659
2196.20947265625	10.2556886672974
2196.87255859375	10.1833200454712
2197.53515625	10.0689115524292
2198.19677734375	10.0574054718018
2198.85791015625	9.95910835266113
2199.51831054688	9.89275169372559
2200.17797851563	9.80757713317871
2200.8369140625	9.82148170471191
2201.4951171875	9.68685817718506
2202.15258789063	9.64409160614014
2202.80932617188	9.57772350311279
2203.46533203125	9.49299716949463
2204.12060546875	9.45260715484619
2204.775390625	9.49475574493408
2205.42919921875	9.41315364837646
2206.08251953125	9.44351100921631
2206.73486328125	9.44574546813965
2207.38671875	9.34844017028809
2208.03759765625	9.32297515869141
2208.68798828125	9.4049129486084
2209.33764648438	9.35276985168457
2209.98657226563	9.32878494262695
2210.63452148438	9.36976051330566
2211.28198242188	9.36213684082031
2211.9287109375	9.32879161834717
2212.57470703125	9.30903911590576
2213.21997070313	9.31096172332764
2213.86450195313	9.265944480896
2214.50830078125	9.32415008544922
2215.1513671875	9.30031776428223
2215.79370117188	9.26357460021973
2216.43530273438	9.19621562957764
2217.076171875	9.25195503234863
2217.71630859375	9.21564960479736
2218.35571289063	9.08896827697754
2218.99462890625	9.08421421051025
2219.63256835938	9.00879192352295
2220.26977539063	8.9895544052124
2220.90625	8.94368934631348
2221.5419921875	8.91883277893066
2222.17700195313	8.88329601287842
2222.81127929688	8.84874820709229
2223.44482421875	8.74003887176514
2224.07763671875	8.71428871154785
2224.70971679688	8.62728786468506
2225.34106445313	8.56359958648682
2225.9716796875	8.52020359039307
2226.6015625	8.47218990325928
2227.23071289063	8.41726398468018
2227.85913085938	8.34039974212646
2228.48681640625	8.2993860244751
2229.11376953125	8.26113891601563
2229.73999023438	8.18666744232178
2230.36547851563	8.1835298538208
2230.990234375	8.15054321289063
2231.61401367188	8.12365341186523
2232.2373046875	8.03879165649414
2232.85986328125	8.02741146087646
2233.4814453125	7.98714685440063
2234.1025390625	7.94531917572021
2234.72265625	7.92825841903687
2235.34228515625	7.87409257888794
2235.9609375	7.87950420379639
2236.57885742188	7.79096937179565
2237.1962890625	7.84295988082886
2237.81274414063	7.81531190872192
2238.42846679688	7.8396692276001
2239.04345703125	7.84353113174438
2239.65771484375	7.83174896240234
2240.27124023438	7.81456708908081
2240.88403320313	7.83047962188721
2241.49584960938	7.75986433029175
2242.10717773438	7.77679586410522
2242.71752929688	7.81764125823975
2243.32739257813	7.77084302902222
2243.93627929688	7.7700457572937
2244.54443359375	7.73656415939331
2245.15209960938	7.76844263076782
2245.7587890625	7.71124267578125
2246.36474609375	7.68748617172241
2246.9697265625	7.69050788879395
2247.57421875	7.64583778381348
2248.17797851563	7.61299467086792
2248.78076171875	7.66346120834351
2249.38305664063	7.58181047439575
2249.984375	7.55328416824341
2250.5849609375	7.52112054824829
2251.18481445313	7.47419738769531
2251.78393554688	7.40939855575562
2252.38232421875	7.40894365310669
2252.97973632813	7.37614774703979
2253.57666015625	7.31277894973755
2254.17260742188	7.29519033432007
2254.76782226563	7.2651515007019
2255.3623046875	7.17859983444214
2255.9560546875	7.17752313613892
2256.54907226563	7.09449243545532
2257.14135742188	7.07236385345459
2257.73266601563	7.0748724937439
2258.32348632813	7.00338220596313
2258.91333007813	6.97599220275879
2259.50244140625	6.88439559936523
2260.09057617188	6.8948860168457
2260.67822265625	6.80448055267334
2261.26513671875	6.76551485061646
2261.85107421875	6.73536682128906
2262.43627929688	6.6825385093689
2263.02075195313	6.70910882949829
2263.6044921875	6.61609983444214
2264.18725585938	6.60069704055786
2264.76953125	6.56206798553467
2265.35083007813	6.54714632034302
2265.93139648438	6.55491590499878
2266.51123046875	6.53449678421021
2267.09033203125	6.48062753677368
2267.66845703125	6.49778079986572
2268.24584960938	6.48436450958252
2268.82250976563	6.48008441925049
2269.3984375	6.48077249526978
2269.9736328125	6.52751398086548
2270.5478515625	6.51041316986084
2271.12133789063	6.56296014785767
2271.69409179688	6.59930086135864
2272.26611328125	6.53843784332275
2272.83740234375	6.51894903182983
2273.40771484375	6.54927587509155
2273.97729492188	6.48726558685303
2274.54614257813	6.42651605606079
2275.11401367188	6.39224147796631
2275.68139648438	6.41073846817017
2276.24780273438	6.38509893417358
2276.8134765625	6.34918403625488
2277.37817382813	6.32691383361816
2277.9423828125	6.29015493392944
2278.50561523438	6.29152917861938
2279.06811523438	6.35056400299072
2279.62963867188	6.2879524230957
2280.19067382813	6.28800439834595
2280.75073242188	6.27249956130981
2281.31005859375	6.26911401748657
2281.86840820313	6.27917623519897
2282.42602539063	6.28687047958374
2282.98291015625	6.2037467956543
2283.5390625	6.20771551132202
2284.09448242188	6.20058679580688
2284.64892578125	6.15908908843994
2285.20263671875	6.15536975860596
2285.75537109375	6.06938076019287
2286.3076171875	6.06985378265381
2286.85888671875	6.01473474502563
2287.40942382813	6.01332807540894
2287.958984375	5.99549436569214
2288.5078125	5.92649459838867
2289.05590820313	5.89827108383179
2289.60302734375	5.85702610015869
2290.14965820313	5.85448598861694
2290.6953125	5.81398439407349
2291.23999023438	5.77397918701172
2291.78393554688	5.75705480575562
2292.3271484375	5.72602891921997
2292.86962890625	5.66307973861694
2293.4111328125	5.61151361465454
2293.95190429688	5.61151885986328
2294.49194335938	5.60779476165771
2295.03100585938	5.53511095046997
2295.5693359375	5.51483631134033
2296.10693359375	5.52012634277344
2296.6435546875	5.50089311599731
2297.17944335938	5.47764730453491
2297.71459960938	5.44130945205688
2298.24877929688	5.46925115585327
2298.7822265625	5.44435405731201
2299.31469726563	5.43012189865112
2299.8466796875	5.41480827331543
2300.37744140625	5.46762657165527
2300.90771484375	5.41514778137207
2301.43701171875	5.44286346435547
2301.96557617188	5.44009637832642
2302.4931640625	5.442946434021
2303.02001953125	5.46025228500366
2303.54614257813	5.47676992416382
2304.0712890625	5.45497751235962
2304.595703125	5.43799114227295
2305.119140625	5.45772790908813
2305.64184570313	5.4249005317688
2306.16381835938	5.44222450256348
2306.68481445313	5.45607137680054
2307.205078125	5.43636035919189
2307.72436523438	5.37122631072998
2308.24291992188	5.41650152206421
2308.7607421875	5.353187084198
2309.27758789063	5.42134618759155
2309.79370117188	5.38865661621094
2310.30883789063	5.37531900405884
2310.8232421875	5.38997268676758
2311.3369140625	5.35426473617554
2311.849609375	5.34035634994507
2312.361328125	5.33128452301025
2312.87255859375	5.31492280960083
2313.38256835938	5.29342222213745
2313.89208984375	5.28620624542236
2314.40063476563	5.25765657424927
2314.908203125	5.25149488449097
2315.4150390625	5.26910400390625
2315.92114257813	5.18078231811523
2316.42626953125	5.13970565795898
2316.9306640625	5.09534883499146
2317.43408203125	5.03607940673828
2317.93676757813	5.03251695632935
2318.4384765625	5.03030395507813
2318.939453125	4.93599843978882
2319.439453125	4.98820495605469
2319.93872070313	4.92687654495239
2320.43701171875	4.87200832366943
2320.9345703125	4.88436937332153
2321.43139648438	4.84056663513184
2321.92724609375	4.83337736129761
2322.42211914063	4.80363941192627
2322.91625976563	4.78366041183472
2323.40966796875	4.76230049133301
2323.90209960938	4.74772310256958
2324.3935546875	4.72878170013428
2324.88427734375	4.72124814987183
2325.37426757813	4.71724462509155
2325.86303710938	4.72875547409058
2326.35131835938	4.72774410247803
2326.83862304688	4.68858766555786
2327.32495117188	4.70963096618652
2327.810546875	4.70478868484497
2328.29541015625	4.71712160110474
2328.77905273438	4.70981645584106
2329.26220703125	4.72707033157349
2329.74438476563	4.74323987960815
2330.2255859375	4.76242065429688
2330.7060546875	4.72150897979736
2331.185546875	4.76556491851807
2331.6640625	4.70137786865234
2332.14184570313	4.71208620071411
2332.61889648438	4.72061061859131
2333.09497070313	4.75185585021973
2333.57006835938	4.73493146896362
2334.04443359375	4.69608020782471
2334.51782226563	4.71172475814819
2334.99047851563	4.64131259918213
2335.46215820313	4.62788057327271
2335.93310546875	4.6193733215332
2336.40307617188	4.58506393432617
2336.8720703125	4.60288047790527
2337.34033203125	4.61247158050537
2337.8076171875	4.58937931060791
2338.27416992188	4.54566097259521
2338.73974609375	4.52417230606079
2339.20458984375	4.4820442199707
2339.66845703125	4.46546649932861
2340.13134765625	4.47033548355103
2340.59350585938	4.41409873962402
2341.0546875	4.40738439559937
2341.51489257813	4.36953783035278
2341.97436523438	4.36142063140869
2342.43286132813	4.30533266067505
2342.890625	4.29249620437622
2343.34741210938	4.28681802749634
2343.80322265625	4.25795888900757
2344.25830078125	4.26854801177979
2344.71240234375	4.23219871520996
2345.16577148438	4.25769853591919
2345.61791992188	4.28569889068604
2346.06958007813	4.33085250854492
2346.52001953125	4.36110687255859
2346.9697265625	4.4157190322876
2347.41845703125	4.54728937149048
2347.86645507813	4.61113452911377
2348.3134765625	4.64954423904419
2348.75952148438	4.77356767654419
2349.20483398438	4.87938833236694
2349.64916992188	4.98000860214233
2350.09252929688	5.082359790802
2350.53515625	5.06745433807373
2350.97680664063	5.17350816726685
2351.41748046875	5.1999716758728
2351.857421875	5.23117160797119
2352.29638671875	5.22100687026978
2352.734375	5.19777297973633
2353.17138671875	5.20592546463013
2353.60766601563	5.17237663269043
2354.04296875	5.16689395904541
2354.4775390625	5.03509521484375
2354.91088867188	4.94523048400879
2355.34350585938	4.8419361114502
2355.775390625	4.80819463729858
2356.2060546875	4.71230316162109
2356.63598632813	4.57203245162964
2357.06494140625	4.4815673828125
2357.4931640625	4.38434600830078
2357.92041015625	4.32025289535522
2358.3466796875	4.23937320709229
2358.77197265625	4.12549448013306
2359.1962890625	4.08442258834839
2359.61987304688	3.98996639251709
2360.04248046875	3.94518399238586
2360.46411132813	3.88778972625732
2360.88500976563	3.82700037956238
2361.30493164063	3.7891047000885
2361.72387695313	3.75006175041199
