# Supplementary material for: Optics miniaturization strategy for demanding Raman spectroscopy applications
Source: Nat Commun. 2024 Apr 8;15:3049. doi: 10.1038/s41467-024-47044-7 (PMC11001912; doi:10.1038/s41467-024-47044-7)
Supplement: Supplementary file 6 — Source Data [file 41467_2024_47044_MOESM6_ESM.zip › Source Data/NCOMMS-23-34016B s3/S3 pHCA, Glucose, Salts/calibraiton/MgSO4 standards 30.08.17/MgSO4_0_5mM_2.csv]

347.42919921875	75.5262603759766
348.892913818359	75.7437438964844
350.356079101563	76.1062240600586
351.818634033203	76.3148193359375
353.280670166016	76.6086044311523
354.742095947266	76.9388732910156
356.202972412109	77.0803375244141
357.663299560547	77.5181503295898
359.123046875	77.587287902832
360.582244873047	77.9550628662109
362.040863037109	78.1946563720703
363.498931884766	78.2155151367188
364.956451416016	78.2586441040039
366.413391113281	78.5797653198242
367.869750976563	78.6191787719727
369.325592041016	78.7141952514648
370.780853271484	78.4958038330078
372.235565185547	79.0353927612305
373.689727783203	78.7639465332031
375.143310546875	78.9395599365234
376.596343994141	79.0628814697266
378.048828125	79.0480651855469
379.500762939453	79.042839050293
380.9521484375	79.2180328369141
382.402954101563	79.2613677978516
383.853240966797	79.4222869873047
385.302947998047	79.3695068359375
386.752136230469	79.4672546386719
388.200744628906	79.7006530761719
389.648803710938	79.9116134643555
391.096343994141	79.8750534057617
392.543304443359	80.0397872924805
393.989715576172	80.2006225585938
395.435607910156	80.4044723510742
396.880920410156	80.6665725708008
398.325714111328	80.7636260986328
399.769927978516	80.9598236083984
401.213623046875	81.2895889282227
402.656768798828	81.3957443237305
404.099395751953	81.3903656005859
405.541442871094	81.7112655639648
406.982971191406	81.8146896362305
408.423950195313	81.9959411621094
409.864379882813	82.1880950927734
411.304290771484	82.4060974121094
412.743621826172	82.4435195922852
414.182434082031	82.6737365722656
415.620727539063	82.790901184082
417.058471679688	82.6594696044922
418.495666503906	82.8904418945313
419.932342529297	82.8666000366211
421.368469238281	82.8612747192383
422.804077148438	83.0081939697266
424.239135742188	83.0011215209961
425.673645019531	82.8774261474609
427.107635498047	82.9353332519531
428.541107177734	82.8795166015625
429.974029541016	82.7975158691406
431.406433105469	82.7534484863281
432.838287353516	82.7843933105469
434.269622802734	82.5406265258789
435.700408935547	82.7307357788086
437.130706787109	82.372444152832
438.560455322266	82.5017700195313
439.989654541016	82.23974609375
441.418334960938	82.0787582397461
442.846496582031	82.0685119628906
444.274139404297	82.0934219360352
445.701263427734	81.8366470336914
447.127838134766	81.766487121582
448.553894042969	81.6480255126953
449.979431152344	81.6095657348633
451.404449462891	81.3803863525391
452.828918457031	81.3351974487305
454.252899169922	81.4231414794922
455.676330566406	81.1490631103516
457.099273681641	81.0383987426758
458.521667480469	81.0185394287109
459.943542480469	81.0770645141602
461.364929199219	80.8954925537109
462.785766601563	81.0244445800781
464.206085205078	81.0591583251953
465.625885009766	80.7873611450195
467.045196533203	81.0025863647461
468.463958740234	80.9417724609375
469.882202148438	80.9368133544922
471.299957275391	81.0140380859375
472.717193603516	80.9201583862305
474.133911132813	80.9462509155273
475.550109863281	81.0298843383789
476.965789794922	80.969596862793
478.380950927734	80.9798355102539
479.795623779297	80.96240234375
481.209777832031	80.9897155761719
482.623413085938	81.1694641113281
484.036529541016	81.1873168945313
485.449157714844	81.2129135131836
486.861267089844	81.3364944458008
488.272857666016	81.2778930664063
489.683959960938	81.4105834960938
491.094543457031	81.3655853271484
492.504608154297	81.3695602416992
493.914184570313	81.4165267944336
495.3232421875	81.3398361206055
496.731811523438	81.2732391357422
498.139862060547	81.3274078369141
499.547393798828	81.2556228637695
500.954467773438	81.1032333374023
502.360992431641	81.0046539306641
503.767028808594	80.9080276489258
505.172576904297	80.8678970336914
506.577606201172	80.6386871337891
507.982147216797	80.6380920410156
509.386169433594	80.3244781494141
510.789703369141	80.2790832519531
512.192749023438	80.0825500488281
513.595275878906	79.9658813476563
514.997314453125	79.8123550415039
516.398803710938	79.7469787597656
517.799865722656	79.507926940918
519.200378417969	79.3945083618164
520.600463867188	79.1138229370117
522	78.9234085083008
523.399047851563	78.8889465332031
524.797607421875	78.6725311279297
526.195678710938	78.4509811401367
527.59326171875	78.4343795776367
528.990295410156	78.0242462158203
530.386901855469	77.7976303100586
531.782958984375	77.7792129516602
533.178588867188	77.6731567382813
534.573669433594	77.4767913818359
535.968322753906	77.2200546264648
537.362426757813	76.9936904907227
538.756042480469	77.0429763793945
540.149230957031	76.7790603637695
541.541870117188	76.6522064208984
542.934020996094	76.4750289916992
544.32568359375	76.4676818847656
545.716918945313	76.1968307495117
547.107604980469	75.9316253662109
548.497802734375	76.0561141967773
549.887573242188	75.9302520751953
551.276794433594	75.6414794921875
552.66552734375	75.6007461547852
554.053833007813	75.6510467529297
555.441650390625	75.5345840454102
556.828918457031	75.3626327514648
558.215759277344	75.1467514038086
559.602111816406	75.199462890625
560.987976074219	75.1656265258789
562.373352050781	75.1422271728516
563.758239746094	75.0826187133789
565.142639160156	74.8750305175781
566.526611328125	74.8262786865234
567.910034179688	74.9264755249023
569.293029785156	74.7465515136719
570.675537109375	74.7396697998047
572.057556152344	74.7674713134766
573.439086914063	74.5094528198242
574.820129394531	74.6725234985352
576.200744628906	74.5110549926758
577.580871582031	74.439582824707
578.96044921875	74.7447662353516
580.339660644531	74.5735702514648
581.718322753906	74.7270202636719
583.096557617188	74.3298797607422
584.474243164063	74.6032943725586
585.851501464844	74.4376068115234
587.228332519531	74.4390411376953
588.604614257813	74.3742752075195
589.98046875	74.338981628418
591.355834960938	74.481330871582
592.730712890625	74.2875213623047
594.105163574219	74.4229583740234
595.479125976563	74.3032913208008
596.852600097656	74.3637161254883
598.225646972656	74.189826965332
599.598205566406	74.3147277832031
600.970275878906	74.2167053222656
602.341857910156	74.0791015625
603.713012695313	73.9961318969727
605.083679199219	73.8487777709961
606.453918457031	73.8929901123047
607.823608398438	73.8018341064453
609.192932128906	73.7956924438477
610.561706542969	73.6113662719727
611.930053710938	73.6166152954102
613.297912597656	73.5025177001953
614.665344238281	73.4189987182617
616.032287597656	73.2546157836914
617.398803710938	73.2926254272461
618.764831542969	73.0481643676758
620.13037109375	72.9655456542969
621.495483398438	72.7890090942383
622.860107421875	72.7619705200195
624.224304199219	72.6755981445313
625.588012695313	72.4165573120117
626.951232910156	72.3110427856445
628.314025878906	72.0422973632813
629.676391601563	72.204963684082
631.038269042969	71.9580078125
632.399658203125	71.7959594726563
633.760620117188	71.7597503662109
635.12109375	71.6538314819336
636.481140136719	71.4270172119141
637.840759277344	71.4434661865234
639.199890136719	71.1648788452148
640.558532714844	71.0535507202148
641.916748046875	71.0073089599609
643.274536132813	70.9436340332031
644.6318359375	70.7961044311523
645.988647460938	70.6854553222656
647.345031738281	70.4470520019531
648.700988769531	70.4398956298828
650.056457519531	70.2316818237305
651.411499023438	70.1019897460938
652.76611328125	70.1816177368164
654.120239257813	69.9292068481445
655.473876953125	69.8715286254883
656.827087402344	69.8182907104492
658.179870605469	69.6634216308594
659.5322265625	69.6167602539063
660.884094238281	69.4874649047852
662.235473632813	69.6168899536133
663.586486816406	69.2955093383789
664.93701171875	69.3371353149414
666.287048339844	69.3745651245117
667.636657714844	69.2699584960938
668.98583984375	69.1413879394531
670.334594726563	69.1721649169922
671.682861328125	69.1625137329102
673.030700683594	68.9558258056641
674.378051757813	69.0661926269531
675.725036621094	68.9776458740234
677.071533203125	69.0665740966797
678.417541503906	68.8912353515625
679.76318359375	69.0503234863281
681.108337402344	68.9371490478516
682.453002929688	68.9366302490234
683.797302246094	68.9671936035156
685.14111328125	68.9197769165039
686.484497070313	68.9878997802734
687.827453613281	69.0179290771484
689.169921875	68.8901290893555
690.512023925781	68.9261322021484
691.853637695313	69.1572875976563
693.194763183594	69.0056076049805
694.535522460938	68.8313827514648
695.875793457031	68.9061126708984
697.215637207031	69.0212554931641
698.555053710938	68.9966278076172
699.89404296875	69.0285034179688
701.232543945313	69.08740234375
702.570617675781	68.8662261962891
703.908325195313	68.9865875244141
705.245483398438	69.0945129394531
706.582275390625	69.0772705078125
707.918640136719	69.0263671875
709.254516601563	69.0323181152344
710.589965820313	69.0248947143555
711.924987792969	69.1206283569336
713.259582519531	68.9976577758789
714.59375	69.0580139160156
715.927490234375	69.0537338256836
717.2607421875	69.045051574707
718.593627929688	68.8798828125
719.926025390625	68.8649368286133
721.257995605469	68.8676071166992
722.589538574219	68.9096908569336
723.920654296875	68.7670288085938
725.251342773438	68.9734420776367
726.581604003906	68.7992553710938
727.911437988281	68.8768081665039
729.240783691406	68.7275466918945
730.569763183594	68.6746826171875
731.898254394531	68.7042694091797
733.226379394531	68.5757369995117
734.554016113281	68.5403518676758
735.881225585938	68.479362487793
737.208068847656	68.5011901855469
738.534423828125	68.3771514892578
739.8603515625	68.2714920043945
741.185852050781	68.1954956054688
742.510925292969	68.2474060058594
743.835571289063	68.082763671875
745.159790039063	68.1006927490234
746.483581542969	68.083251953125
747.806945800781	67.7996368408203
749.1298828125	67.7681121826172
750.452453613281	67.6921081542969
751.774536132813	67.6644515991211
753.09619140625	67.5363082885742
754.417419433594	67.5285873413086
755.738220214844	67.47119140625
757.05859375	67.2376480102539
758.378540039063	67.2103118896484
759.698059082031	67.2116470336914
761.017211914063	66.939811706543
762.335876464844	66.9314422607422
763.654113769531	66.5576782226563
764.971984863281	66.6729354858398
766.289367675781	66.617073059082
767.606384277344	66.3656616210938
768.922973632813	66.3919525146484
770.239074707031	66.2424087524414
771.554809570313	66.014762878418
772.8701171875	66.1902618408203
774.184997558594	65.9046401977539
775.499450683594	65.8306045532227
776.8134765625	65.8471069335938
778.127136230469	65.6228561401367
779.440307617188	65.4563140869141
780.753112792969	65.5866546630859
782.0654296875	65.3029251098633
783.377380371094	65.2303771972656
784.688903808594	65.1502151489258
786	65.0175857543945
787.310668945313	64.9807968139648
788.620971679688	64.7461013793945
789.930786132813	64.7803497314453
791.240234375	64.6151885986328
792.549255371094	64.5656967163086
793.857788085938	64.3834075927734
795.166015625	64.2666015625
796.473754882813	64.2463912963867
797.781066894531	64.126579284668
799.088012695313	64.1060180664063
800.39453125	63.895809173584
801.700622558594	63.9552383422852
803.006286621094	63.7956428527832
804.311584472656	63.6999893188477
805.616394042969	63.7018585205078
806.920837402344	63.4822463989258
808.224853515625	63.4652633666992
809.528503417969	63.3197135925293
810.831665039063	63.2047309875488
812.134460449219	63.1054000854492
813.436828613281	63.053783416748
814.73876953125	63.0487251281738
816.040344238281	62.8285369873047
817.341430664063	62.8982963562012
818.642150878906	62.7195472717285
819.942504882813	62.6523933410645
821.242370605469	62.5112571716309
822.541870117188	62.4676170349121
823.840942382813	62.383171081543
825.139587402344	62.3470001220703
826.437866210938	62.1149978637695
827.735656738281	62.0394020080566
829.033081054688	61.9981384277344
830.330139160156	62.0591125488281
831.626770019531	61.8014755249023
832.922973632813	61.6943054199219
834.21875	61.7150955200195
835.514099121094	61.6418952941895
836.80908203125	61.4892349243164
838.103637695313	61.3228607177734
839.397827148438	61.3086471557617
840.691589355469	61.2504081726074
841.984924316406	61.2144966125488
843.27783203125	60.9694862365723
844.570373535156	60.8217239379883
845.862487792969	60.7205009460449
847.154235839844	60.5712585449219
848.445556640625	60.4706420898438
849.736450195313	60.326976776123
851.026916503906	60.2738647460938
852.317016601563	60.0153160095215
853.606689453125	59.9574851989746
854.89599609375	59.8567924499512
856.184875488281	59.5701103210449
857.473327636719	59.5601768493652
858.761413574219	59.3930473327637
860.049072265625	59.2806167602539
861.336303710938	59.0843734741211
862.623168945313	59.010684967041
863.909606933594	58.9316787719727
865.195678710938	58.7814102172852
866.481323242188	58.5469627380371
867.766540527344	58.3270149230957
869.051391601563	58.287914276123
870.335815429688	58.1707077026367
871.619873046875	57.8136520385742
872.903503417969	57.7172622680664
874.186706542969	57.5660247802734
875.469543457031	57.251148223877
876.752014160156	57.0879516601563
878.033996582031	56.8883857727051
879.315612792969	56.7235221862793
880.596862792969	56.4912414550781
881.877685546875	56.2995643615723
883.158081054688	56.1646690368652
884.438110351563	55.8882637023926
885.7177734375	55.5857887268066
886.996948242188	55.4438972473145
888.275817871094	55.2426261901855
889.55419921875	54.9699363708496
890.832275390625	54.8424072265625
892.10986328125	54.6737594604492
893.387084960938	54.4817008972168
894.663940429688	54.1871948242188
895.940368652344	53.9786148071289
897.216369628906	53.8005218505859
898.492004394531	53.5866546630859
899.767272949219	53.27490234375
901.042114257813	53.1479187011719
902.316528320313	53.0169563293457
903.590576171875	52.6418571472168
904.8642578125	52.3974189758301
906.137512207031	52.2470932006836
907.410339355469	52.0990676879883
908.682800292969	51.8053703308105
909.954833984375	51.7472648620605
911.226501464844	51.4597091674805
912.497802734375	51.3465995788574
913.768676757813	51.0571784973145
915.039123535156	50.8704147338867
916.309204101563	50.7213745117188
917.578918457031	50.5767364501953
918.848205566406	50.3639373779297
920.117126464844	50.0841293334961
921.385620117188	49.932300567627
922.653747558594	49.8261985778809
923.921447753906	49.7317161560059
925.188781738281	49.5827941894531
926.455688476563	49.3788604736328
927.722229003906	49.2195014953613
928.988342285156	49.0752029418945
930.254089355469	49.0215530395508
931.519470214844	48.8401565551758
932.784423828125	48.7659797668457
934.049011230469	48.4892158508301
935.313171386719	48.4259185791016
936.576965332031	48.3007507324219
937.84033203125	48.2628135681152
939.103332519531	48.1359596252441
940.365966796875	47.9186782836914
941.628173828125	47.9339065551758
942.890014648438	47.7774047851563
944.151428222656	47.6944046020508
945.412475585938	47.476432800293
946.673095703125	47.5632972717285
947.933349609375	47.4357948303223
949.193237304688	47.3283004760742
950.452697753906	47.3411445617676
951.711791992188	47.2230072021484
952.970520019531	47.1220245361328
954.228820800781	47.0183944702148
955.486755371094	46.9861602783203
956.744262695313	46.898551940918
958.001403808594	46.9552764892578
959.258117675781	46.7277412414551
960.514526367188	46.8568420410156
961.770446777344	46.7494812011719
963.026062011719	46.685359954834
964.28125	46.6606559753418
965.536010742188	46.6881408691406
966.790466308594	46.5511360168457
968.044494628906	46.6353797912598
969.298095703125	46.4747924804688
970.551391601563	46.5047988891602
971.80419921875	46.3531913757324
973.056701660156	46.4473991394043
974.308776855469	46.3961486816406
975.560485839844	46.5280685424805
976.811767578125	46.6360282897949
978.062683105469	46.5920639038086
979.313232421875	46.7748832702637
980.563415527344	46.6439247131348
981.813171386719	46.6184692382813
983.0625	46.6337623596191
984.3115234375	46.3821296691895
985.560119628906	46.1586875915527
986.808349609375	46.0978584289551
988.05615234375	45.9818229675293
989.303588867188	45.6782531738281
990.550659179688	45.772834777832
991.797302246094	45.6168556213379
993.043579101563	45.6018028259277
994.289489746094	45.5648574829102
995.535034179688	45.4894599914551
996.780151367188	45.3813133239746
998.02490234375	45.2939491271973
999.269226074219	45.3528327941895
1000.51318359375	45.2672119140625
1001.75677490234	45.1713027954102
1003	45.0316200256348
1004.24279785156	44.9109802246094
1005.48522949219	44.9040489196777
1006.72729492188	44.8877944946289
1007.96893310547	44.8795585632324
1009.21026611328	44.8023872375488
1010.45111083984	44.7105674743652
1011.69165039063	44.5562896728516
1012.93176269531	44.6724700927734
1014.17150878906	44.5145988464355
1015.41088867188	44.5429992675781
1016.64984130859	44.5241851806641
1017.88842773438	44.4221572875977
1019.12664794922	44.3643188476563
1020.36450195313	44.4737205505371
1021.60192871094	44.3225860595703
1022.83898925781	44.3032569885254
1024.07568359375	44.2961349487305
1025.31201171875	44.1551284790039
1026.5478515625	44.1981239318848
1027.78344726563	44.2893371582031
1029.0185546875	44.0578727722168
1030.25329589844	44.0458641052246
1031.48767089844	43.9649124145508
1032.7216796875	43.9525527954102
1033.95532226563	43.9611473083496
1035.18859863281	43.9846229553223
1036.42138671875	43.9345741271973
1037.65393066406	44.0129585266113
1038.88598632813	43.9103507995605
1040.11767578125	44.0137062072754
1041.34899902344	43.8918876647949
1042.57995605469	44.0171890258789
1043.810546875	43.9738883972168
1045.04077148438	43.9204940795898
1046.2705078125	43.9663963317871
1047.5	43.9196968078613
1048.72900390625	43.9086532592773
1049.95764160156	43.9947967529297
1051.18591308594	43.8947906494141
1052.41381835938	43.9422798156738
1053.64135742188	43.8552474975586
1054.86853027344	43.8583717346191
1056.09521484375	43.9064788818359
1057.32165527344	43.7916564941406
1058.54760742188	43.7138214111328
1059.77331542969	43.7735939025879
1060.99853515625	43.8227119445801
1062.22338867188	43.7445335388184
1063.44787597656	43.6533889770508
1064.671875	43.7130393981934
1065.89562988281	43.6636734008789
1067.11901855469	43.6827354431152
1068.34191894531	43.5806007385254
1069.56457519531	43.6092262268066
1070.78674316406	43.4842262268066
1072.00854492188	43.4690322875977
1073.22998046875	43.3817901611328
1074.45104980469	43.4083824157715
1075.67175292969	43.3688278198242
1076.89208984375	43.33251953125
1078.11193847656	43.2359809875488
1079.33154296875	43.1779708862305
1080.55065917969	43.1498985290527
1081.76940917969	43.0943870544434
1082.98791503906	43.0569915771484
1084.20593261719	42.9606857299805
1085.42358398438	42.9696617126465
1086.64086914063	43.0421485900879
1087.85766601563	42.9018211364746
1089.07421875	42.8498039245605
1090.29040527344	42.8866729736328
1091.50610351563	42.9130630493164
1092.72155761719	42.7466430664063
1093.9365234375	42.8794975280762
1095.15112304688	42.8038787841797
1096.36535644531	42.762035369873
1097.57922363281	42.8821601867676
1098.79272460938	42.9611015319824
1100.005859375	42.7208976745605
1101.21862792969	42.853099822998
1102.43090820313	42.8767700195313
1103.64294433594	42.7903518676758
1104.8544921875	42.952564239502
1106.06579589844	42.8657989501953
1107.27661132813	42.7603302001953
1108.48706054688	42.851432800293
1109.69714355469	42.8700294494629
1110.90686035156	42.9229888916016
1112.1162109375	42.8524971008301
1113.3251953125	42.6966972351074
1114.53369140625	42.8333015441895
1115.74194335938	42.7920379638672
1116.94982910156	42.8200798034668
1118.1572265625	42.7267265319824
1119.3642578125	42.859016418457
1120.57104492188	42.8172378540039
1121.77734375	42.7838554382324
1122.98327636719	42.8039512634277
1124.18884277344	42.9078750610352
1125.39404296875	42.7525405883789
1126.59875488281	42.8186874389648
1127.80322265625	42.9457740783691
1129.00732421875	42.8378219604492
1130.2109375	42.886646270752
1131.41430664063	42.8736190795898
1132.6171875	42.786506652832
1133.81970214844	42.8172378540039
1135.02197265625	42.7393074035645
1136.22375488281	42.7608947753906
1137.42517089844	42.6848945617676
1138.62622070313	42.8129196166992
1139.82690429688	42.6888008117676
1141.02709960938	42.669563293457
1142.22705078125	42.6342964172363
1143.42663574219	42.6582679748535
1144.62573242188	42.5977973937988
1145.82458496094	42.5847282409668
1147.02294921875	42.6330146789551
1148.22094726563	42.6316299438477
1149.41857910156	42.670768737793
1150.61584472656	42.5797843933105
1151.81274414063	42.546516418457
1153.00927734375	42.5249252319336
1154.20544433594	42.4752464294434
1155.40124511719	42.4750862121582
1156.5966796875	42.5739555358887
1157.79162597656	42.5522193908691
1158.986328125	42.4157981872559
1160.18054199219	42.5391960144043
1161.37438964844	42.4423637390137
1162.56799316406	42.4715385437012
1163.76110839844	42.5114402770996
1164.95385742188	42.4392967224121
1166.14624023438	42.4589538574219
1167.33825683594	42.5094261169434
1168.52990722656	42.3826141357422
1169.72119140625	42.3441734313965
1170.91198730469	42.3960227966309
1172.1025390625	42.3168601989746
1173.29260253906	42.4647789001465
1174.482421875	42.3622932434082
1175.67175292969	42.4932327270508
1176.86071777344	42.5046234130859
1178.04943847656	42.4970741271973
1179.23767089844	42.6474113464355
1180.42553710938	42.5204849243164
1181.61303710938	42.5600662231445
1182.80017089844	42.7165946960449
1183.98681640625	42.7667465209961
1185.17321777344	42.5967903137207
1186.35925292969	42.7646903991699
1187.54479980469	42.744441986084
1188.73010253906	42.6805572509766
1189.91491699219	42.7145195007324
1191.09936523438	42.7739601135254
1192.28356933594	42.8125534057617
1193.46728515625	42.7366523742676
1194.65063476563	42.797679901123
1195.83361816406	42.7982139587402
1197.01623535156	42.8135032653809
1198.19836425781	42.9155883789063
1199.38024902344	42.9991111755371
1200.56176757813	42.9508628845215
1201.74279785156	43.0206413269043
1202.92358398438	43.0680274963379
1204.10388183594	43.1083335876465
1205.28393554688	43.0923347473145
1206.46350097656	43.2062683105469
1207.64270019531	43.1619415283203
1208.82153320313	43.242000579834
1210	43.2703323364258
1211.17810058594	43.3584976196289
1212.35583496094	43.25537109375
1213.53308105469	43.3376274108887
1214.71008300781	43.3282623291016
1215.88671875	43.3798942565918
1217.06286621094	43.3331680297852
1218.23864746094	43.4527168273926
1219.41418457031	43.2460975646973
1220.58923339844	43.3662528991699
1221.76391601563	43.2482376098633
1222.93823242188	43.3749580383301
1224.11218261719	43.306640625
1225.28576660156	43.3453598022461
1226.458984375	43.4201736450195
1227.6318359375	43.373950958252
1228.80419921875	43.2695922851563
1229.97631835938	43.3458061218262
1231.14794921875	43.3391380310059
1232.31921386719	43.4852485656738
1233.490234375	43.3627014160156
1234.66076660156	43.4482078552246
1235.83093261719	43.3362312316895
1237.00073242188	43.4171752929688
1238.17016601563	43.390064239502
1239.33923339844	43.3326225280762
1240.5078125	43.4405097961426
1241.67614746094	43.3331718444824
1242.84411621094	43.2102699279785
1244.01159667969	43.2120208740234
1245.1787109375	43.2437400817871
1246.34558105469	43.2140083312988
1247.51196289063	42.9622192382813
1248.67797851563	43.0241432189941
1249.84362792969	42.9919357299805
1251.00891113281	42.9985542297363
1252.173828125	42.9116172790527
1253.33825683594	42.8725242614746
1254.50244140625	42.8134460449219
1255.66625976563	42.8354835510254
1256.82958984375	42.8592796325684
1257.99255371094	42.7896614074707
1259.1552734375	42.7752342224121
1260.31750488281	42.8127250671387
1261.47937011719	42.7389030456543
1262.64086914063	42.5970039367676
1263.80200195313	42.7281837463379
1264.96276855469	42.5953407287598
1266.123046875	42.620979309082
1267.28308105469	42.5739212036133
1268.44262695313	42.4603118896484
1269.60192871094	42.4654006958008
1270.7607421875	42.4054756164551
1271.91918945313	42.349983215332
1273.07727050781	42.2561950683594
1274.23498535156	42.2314987182617
1275.39233398438	42.1617698669434
1276.54931640625	42.0158271789551
1277.70581054688	41.9886436462402
1278.86206054688	42.0044059753418
1280.01794433594	41.9468269348145
1281.17333984375	41.9208297729492
1282.32836914063	42.0015335083008
1283.48303222656	41.8798522949219
1284.63732910156	41.9318885803223
1285.79125976563	41.818489074707
1286.94482421875	41.865364074707
1288.09802246094	41.8380928039551
1289.25073242188	41.8395385742188
1290.40319824219	41.9363822937012
1291.55517578125	41.7139282226563
1292.70690917969	41.7990493774414
1293.85815429688	41.7182426452637
1295.00903320313	41.6887130737305
1296.15954589844	41.6150512695313
1297.30969238281	41.6653518676758
1298.45935058594	41.5907325744629
1299.60876464844	41.6239166259766
1300.7578125	41.4145050048828
1301.90637207031	41.5375823974609
1303.05456542969	41.4475517272949
1304.20239257813	41.3814392089844
1305.34985351563	41.3710861206055
1306.49694824219	41.2627334594727
1307.64367675781	41.3054580688477
1308.7900390625	41.1913108825684
1309.93591308594	41.1642112731934
1311.08154296875	41.155834197998
1312.22668457031	41.1891555786133
1313.37145996094	41.1520538330078
1314.51599121094	41.1699752807617
1315.66003417969	41.2769355773926
1316.80358886719	41.1755523681641
1317.94689941406	41.2642211914063
1319.08984375	41.1698036193848
1320.23229980469	41.2094421386719
1321.37451171875	41.0864448547363
1322.51623535156	41.2319946289063
1323.65759277344	41.0595321655273
1324.79858398438	41.0273475646973
1325.93920898438	40.9936256408691
1327.07934570313	41.0422515869141
1328.21923828125	40.9946403503418
1329.35864257813	40.8577079772949
1330.49780273438	40.9336433410645
1331.63647460938	40.7936096191406
1332.77478027344	40.8355484008789
1333.91271972656	40.7177505493164
1335.05029296875	40.6390228271484
1336.18737792969	40.7382583618164
1337.32421875	40.7057762145996
1338.46057128906	40.5926246643066
1339.5966796875	40.5622787475586
1340.73229980469	40.5259437561035
1341.86755371094	40.5989685058594
1343.00231933594	40.577953338623
1344.13684082031	40.5224876403809
1345.27099609375	40.5049743652344
1346.40466308594	40.5318031311035
1347.53796386719	40.4875907897949
1348.6708984375	40.5094223022461
1349.80346679688	40.4797554016113
1350.93566894531	40.4103813171387
1352.06750488281	40.4729385375977
1353.19885253906	40.3059196472168
1354.32995605469	40.4409866333008
1355.46057128906	40.2309379577637
1356.5908203125	40.2854194641113
1357.720703125	40.2435874938965
1358.85021972656	40.2079734802246
1359.97924804688	40.1370735168457
1361.10803222656	40.0871086120605
1362.236328125	40.0183372497559
1363.3642578125	40.0405387878418
1364.49182128906	40.0714836120605
1365.61901855469	39.9088287353516
1366.74584960938	39.8730545043945
1367.87231445313	39.8830757141113
1368.99829101563	39.8352813720703
1370.12390136719	39.7378044128418
1371.24914550781	39.8610191345215
1372.3740234375	39.7522926330566
1373.49853515625	39.7835502624512
1374.62255859375	39.7948112487793
1375.74633789063	39.7761878967285
1376.86962890625	39.8333282470703
1377.99255371094	39.8347434997559
1379.11511230469	39.7835235595703
1380.2373046875	39.7124938964844
1381.35900878906	39.7042274475098
1382.48034667969	39.6670036315918
1383.60144042969	39.7522430419922
1384.72204589844	39.654598236084
1385.84228515625	39.7113037109375
1386.96203613281	39.5813865661621
1388.08154296875	39.5902938842773
1389.20056152344	39.5414543151855
1390.31921386719	39.4914474487305
1391.4375	39.3988380432129
1392.55541992188	39.5112953186035
1393.6728515625	39.5015907287598
1394.7900390625	39.3196716308594
1395.90673828125	39.1844215393066
1397.02307128906	39.4244613647461
1398.13903808594	39.2746353149414
1399.25463867188	39.2018775939941
1400.36975097656	39.2126579284668
1401.48449707031	39.1819725036621
1402.59899902344	39.2428398132324
1403.712890625	39.1901664733887
1404.82653808594	39.2358856201172
1405.93981933594	39.2845497131348
1407.05261230469	39.2531471252441
1408.1650390625	39.2652053833008
1409.27709960938	39.3127670288086
1410.38879394531	39.2500152587891
1411.5	39.2079238891602
1412.61096191406	39.159984588623
1413.72143554688	39.1623649597168
1414.83154296875	39.1961669921875
1415.94116210938	39.0881690979004
1417.05053710938	39.0634651184082
1418.15942382813	39.0483283996582
1419.26794433594	39.0084190368652
1420.37609863281	38.9638290405273
1421.48388671875	38.92822265625
1422.59118652344	38.869384765625
1423.6982421875	38.8097686767578
1424.80480957031	38.7392120361328
1425.91088867188	38.6913032531738
1427.01672363281	38.8037796020508
1428.1220703125	38.6998252868652
1429.22717285156	38.6783142089844
1430.33166503906	38.743579864502
1431.43591308594	38.6869201660156
1432.53979492188	38.6419792175293
1433.64318847656	38.7387847900391
1434.74621582031	38.8092346191406
1435.84887695313	38.6366386413574
1436.95104980469	38.6402397155762
1438.05297851563	38.7195472717285
1439.15441894531	38.7261123657227
1440.25549316406	38.6833953857422
1441.35620117188	38.7246246337891
1442.45642089844	38.6447334289551
1443.55627441406	38.6478309631348
1444.65576171875	38.5606880187988
1445.7548828125	38.4711837768555
1446.853515625	38.4746932983398
1447.95190429688	38.3720588684082
1449.0498046875	38.4147605895996
1450.14721679688	38.2509918212891
1451.24438476563	38.1463623046875
1452.34106445313	38.166748046875
1453.43737792969	38.1904830932617
1454.53332519531	38.241886138916
1455.62890625	38.1182327270508
1456.72399902344	38.2033920288086
1457.81872558594	38.1462135314941
1458.9130859375	37.9731063842773
1460.00695800781	38.1322708129883
1461.10046386719	38.16064453125
1462.19360351563	38.1391868591309
1463.28637695313	38.1834869384766
1464.37878417969	38.1485176086426
1465.470703125	38.2150382995605
1466.56225585938	38.1463203430176
1467.65344238281	38.1679306030273
1468.744140625	38.2107696533203
1469.83447265625	38.1161231994629
1470.92443847656	38.0874900817871
1472.01403808594	38.0054054260254
1473.10314941406	38.0628356933594
1474.19189453125	37.8883743286133
1475.2802734375	37.8033256530762
1476.3681640625	37.8645286560059
1477.45581054688	37.7515487670898
1478.54296875	37.8173141479492
1479.62963867188	37.8162460327148
1480.71606445313	37.8448905944824
1481.80200195313	37.7615966796875
1482.88757324219	37.8022766113281
1483.97265625	37.8717193603516
1485.05737304688	37.981746673584
1486.14172363281	37.8667869567871
1487.22570800781	37.9902648925781
1488.30932617188	37.9318237304688
1489.39245605469	38.048282623291
1490.47509765625	38.0359573364258
1491.55749511719	38.0941848754883
1492.63940429688	38.1601219177246
1493.72094726563	38.1502151489258
1494.80212402344	38.1375579833984
1495.8828125	38.2686424255371
1496.96313476563	38.0781555175781
1498.04309082031	38.1848449707031
1499.12255859375	38.1268730163574
1500.20166015625	38.0927658081055
1501.28039550781	38.158504486084
1502.35864257813	38.1234436035156
1503.4365234375	38.0372467041016
1504.51403808594	38.2098579406738
1505.59118652344	38.168701171875
1506.66784667969	38.1929092407227
1507.744140625	38.1412925720215
1508.81994628906	38.2068252563477
1509.89538574219	38.2447204589844
1510.97045898438	38.2575569152832
1512.04516601563	38.4656753540039
1513.11938476563	38.5799865722656
1514.19323730469	38.595890045166
1515.26672363281	38.6566963195801
1516.33972167969	38.7155609130859
1517.41235351563	38.9534721374512
1518.48449707031	38.8181571960449
1519.55639648438	38.9297561645508
1520.62768554688	38.9889640808105
1521.69873046875	39.0513687133789
1522.76928710938	39.0892601013184
1523.83947753906	39.2259864807129
1524.90930175781	39.1593818664551
1525.97863769531	39.3253135681152
1527.04760742188	39.2828979492188
1528.11608886719	39.2935905456543
1529.18420410156	39.2787399291992
1530.251953125	39.3610153198242
1531.31921386719	39.3323173522949
1532.38610839844	39.4541206359863
1533.45263671875	39.5860939025879
1534.51867675781	39.6431503295898
1535.58435058594	39.7460670471191
1536.64965820313	39.710147857666
1537.71447753906	39.981029510498
1538.77893066406	40.1021690368652
1539.84301757813	40.1979484558105
1540.90661621094	40.3561248779297
1541.9697265625	40.5532989501953
1543.03259277344	40.5499496459961
1544.09497070313	40.7683219909668
1545.15686035156	40.8486747741699
1546.21850585938	41.1021766662598
1547.27966308594	41.1460800170898
1548.34033203125	41.1918067932129
1549.40063476563	41.5569038391113
1550.46057128906	41.576099395752
1551.52001953125	41.690601348877
1552.5791015625	41.7995834350586
1553.63781738281	41.9187698364258
1554.69604492188	41.9882545471191
1555.75378417969	41.9439353942871
1556.81127929688	42.1150207519531
1557.86828613281	42.2280349731445
1558.9248046875	42.306453704834
1559.98095703125	42.4978713989258
1561.03674316406	42.4371337890625
1562.09204101563	42.6527862548828
1563.14697265625	42.8380355834961
1564.20153808594	42.9438247680664
1565.25561523438	43.1900405883789
1566.30932617188	43.4461364746094
1567.36254882813	43.5605239868164
1568.41540527344	43.8569183349609
1569.4677734375	43.9594841003418
1570.51977539063	44.2788429260254
1571.57141113281	44.500732421875
1572.62255859375	44.6777877807617
1573.67333984375	44.8705101013184
1574.7236328125	45.1945419311523
1575.77355957031	45.3385276794434
1576.82299804688	45.578483581543
1577.8720703125	45.7721824645996
1578.92077636719	45.955982208252
1579.96899414063	46.0397148132324
1581.01684570313	46.3280448913574
1582.06420898438	46.5392951965332
1583.11120605469	46.8276710510254
1584.15771484375	46.8886909484863
1585.20385742188	47.1156349182129
1586.24951171875	47.5040016174316
1587.29479980469	47.5246086120605
1588.33972167969	47.8005065917969
1589.38415527344	48.0008430480957
1590.42810058594	48.1485900878906
1591.47180175781	48.5504417419434
1592.51489257813	48.9139976501465
1593.55773925781	49.2895317077637
1594.59997558594	49.5788345336914
1595.64196777344	49.8793067932129
1596.68334960938	50.2117881774902
1597.72448730469	50.4764251708984
1598.76513671875	50.9402122497559
1599.80529785156	51.2934265136719
1600.84509277344	51.6080627441406
1601.88452148438	52.0830307006836
1602.92346191406	52.3897552490234
1603.9619140625	52.6996307373047
1605	52.9730987548828
1606.03771972656	53.3778800964355
1607.07495117188	53.6811752319336
1608.11169433594	54.0179672241211
1609.14807128906	54.3185348510742
1610.18408203125	54.6065673828125
1611.21960449219	54.740104675293
1612.25463867188	54.9843330383301
1613.28930664063	55.4123573303223
1614.32360839844	55.4262619018555
1615.357421875	55.8372917175293
1616.39074707031	56.1971740722656
1617.42370605469	56.4339866638184
1618.45629882813	56.7047691345215
1619.48840332031	56.9220886230469
1620.52001953125	57.1163558959961
1621.55126953125	57.3675422668457
1622.58215332031	57.724681854248
1623.61254882813	57.8620414733887
1624.64245605469	58.2767295837402
1625.67199707031	58.5010261535645
1626.70104980469	58.5975494384766
1627.72973632813	58.8385925292969
1628.75793457031	59.0422248840332
1629.78576660156	59.1555366516113
1630.81311035156	59.3789291381836
1631.84008789063	59.4889831542969
1632.86657714844	59.7212715148926
1633.89270019531	59.7496604919434
1634.91833496094	59.793628692627
1635.94348144531	60.0328788757324
1636.96826171875	59.818431854248
1637.99255371094	59.8420944213867
1639.01647949219	59.8777198791504
1640.03991699219	59.7851333618164
1641.06298828125	59.746150970459
1642.08557128906	59.5748176574707
1643.10778808594	59.511531829834
1644.12951660156	59.2073173522949
1645.15075683594	58.971435546875
1646.17163085938	58.7954254150391
1647.19213867188	58.5512924194336
1648.21203613281	58.2493286132813
1649.23156738281	58.1359367370605
1650.25073242188	57.7581787109375
1651.26940917969	57.6176986694336
1652.28759765625	57.2342185974121
1653.30541992188	57.1497955322266
1654.32275390625	56.8089141845703
1655.33972167969	56.4319725036621
1656.35620117188	55.9308776855469
1657.37231445313	55.809009552002
1658.38793945313	55.4925765991211
1659.40307617188	55.2491493225098
1660.41772460938	54.9686622619629
1661.43212890625	54.6797294616699
1662.44592285156	54.2388496398926
1663.45935058594	54.3271827697754
1664.47229003906	53.8104362487793
1665.48486328125	53.5361213684082
1666.49694824219	53.2594528198242
1667.50854492188	52.9700660705566
1668.51977539063	52.6115798950195
1669.53051757813	52.1711196899414
1670.54089355469	51.8463287353516
1671.55078125	51.5827102661133
1672.56018066406	51.1116142272949
1673.56909179688	50.7411842346191
1674.57763671875	50.3416557312012
1675.58581542969	49.8502540588379
1676.59350585938	49.291748046875
1677.60070800781	48.9061584472656
1678.607421875	48.421070098877
1679.61376953125	47.8917045593262
1680.61962890625	47.4861831665039
1681.62512207031	47.0845794677734
1682.63012695313	46.599910736084
1683.63464355469	46.022331237793
1684.638671875	45.7231025695801
1685.64233398438	45.0782623291016
1686.64562988281	44.8900909423828
1687.64831542969	44.3643646240234
1688.65063476563	43.8997573852539
1689.65246582031	43.3562088012695
1690.65393066406	43.0269927978516
1691.65490722656	42.8079109191895
1692.65539550781	42.3589324951172
1693.65551757813	41.9161071777344
1694.65502929688	41.5017395019531
1695.654296875	41.0876007080078
1696.65295410156	40.8539505004883
1697.65124511719	40.4739227294922
1698.64904785156	40.1000785827637
1699.646484375	39.9048118591309
1700.64331054688	39.5206298828125
1701.63977050781	39.1518669128418
1702.63586425781	38.7372016906738
1703.63134765625	38.4206314086914
1704.62646484375	37.9719543457031
1705.62121582031	37.698184967041
1706.61535644531	37.3904075622559
1707.60913085938	36.9065017700195
1708.60241699219	36.6062202453613
1709.59521484375	36.2838249206543
1710.58764648438	35.8735275268555
1711.57958984375	35.5662422180176
1712.57104492188	35.2074165344238
1713.56213378906	34.8759803771973
1714.552734375	34.5285606384277
1715.54284667969	34.0890007019043
1716.53247070313	33.8447723388672
1717.52160644531	33.4365539550781
1718.51037597656	33.0864295959473
1719.49865722656	32.7489128112793
1720.48657226563	32.5018920898438
1721.47387695313	32.1799621582031
1722.46081542969	31.8982772827148
1723.447265625	31.6566715240479
1724.43334960938	31.4213485717773
1725.41882324219	31.1291923522949
1726.40393066406	30.9460525512695
1727.38854980469	30.6379776000977
1728.37268066406	30.3830089569092
1729.3564453125	30.2253856658936
1730.33972167969	29.8564109802246
1731.32250976563	29.8628406524658
1732.30480957031	29.5481586456299
1733.28674316406	29.3747081756592
1734.26806640625	29.190845489502
1735.2490234375	29.0114459991455
1736.2294921875	28.8942279815674
1737.20959472656	28.6863460540771
1738.18908691406	28.4711170196533
1739.16821289063	28.4309158325195
1740.14685058594	28.1420288085938
1741.125	27.9892826080322
1742.10266113281	27.8785190582275
1743.07995605469	27.6444187164307
1744.05676269531	27.5870037078857
1745.03308105469	27.3199729919434
1746.00891113281	27.1894664764404
1746.98425292969	26.9873504638672
1747.95910644531	26.8691577911377
1748.93359375	26.5494041442871
1749.90759277344	26.4898052215576
1750.88110351563	26.1936836242676
1751.85412597656	26.0781173706055
1752.82678222656	25.9076499938965
1753.798828125	25.749568939209
1754.7705078125	25.5313415527344
1755.74169921875	25.3082294464111
1756.71240234375	25.217903137207
1757.6826171875	25.097993850708
1758.65246582031	24.8987522125244
1759.62170410156	24.7483348846436
1760.59057617188	24.5106086730957
1761.55895996094	24.4281139373779
1762.52673339844	24.2547664642334
1763.49426269531	24.179048538208
1764.46118164063	24.0916309356689
1765.42761230469	23.8809833526611
1766.39367675781	23.8184795379639
1767.35913085938	23.6975479125977
1768.32421875	23.6687660217285
1769.28881835938	23.6151561737061
1770.2529296875	23.3937034606934
1771.21655273438	23.380916595459
1772.17980957031	23.2879428863525
1773.14245605469	23.2461071014404
1774.10461425781	23.1300773620605
1775.06640625	23.1500511169434
1776.02770996094	23.0032176971436
1776.98852539063	22.9441432952881
1777.94873046875	22.8718585968018
1778.90856933594	22.7882480621338
1779.86804199219	22.7431125640869
1780.82690429688	22.5516185760498
1781.78527832031	22.3924942016602
1782.7431640625	22.305757522583
1783.70068359375	22.2009658813477
1784.65771484375	22.0299015045166
1785.61413574219	22.0033912658691
1786.57019042969	21.8554649353027
1787.52575683594	21.7963943481445
1788.48083496094	21.621280670166
1789.43530273438	21.4588813781738
1790.38940429688	21.4550952911377
1791.34301757813	21.295093536377
1792.29626464844	21.1660976409912
1793.24890136719	21.1040515899658
1794.20104980469	20.9339637756348
1795.15270996094	20.8852844238281
1796.10400390625	20.8153533935547
1797.0546875	20.7399158477783
1798.0048828125	20.6617069244385
1798.95471191406	20.5556926727295
1799.90393066406	20.5437068939209
1800.85278320313	20.4447689056396
1801.80102539063	20.4354991912842
1802.74890136719	20.4140148162842
1803.6962890625	20.3347816467285
1804.64306640625	20.3061084747314
1805.58947753906	20.2744598388672
1806.53540039063	20.2282543182373
1807.48071289063	20.1837177276611
1808.42565917969	20.1687030792236
1809.3701171875	20.0700950622559
1810.31396484375	20.0662422180176
1811.25744628906	20.0359973907471
1812.20043945313	19.9472141265869
1813.14294433594	19.9507427215576
1814.08483886719	19.9200325012207
1815.0263671875	19.8668956756592
1815.96740722656	19.8037948608398
1816.90783691406	19.728178024292
1817.84790039063	19.6791915893555
1818.78747558594	19.5673141479492
1819.72644042969	19.5788307189941
1820.6650390625	19.4444141387939
1821.60314941406	19.4826049804688
1822.54064941406	19.3404750823975
1823.47778320313	19.2701282501221
1824.41430664063	19.2709941864014
1825.35034179688	19.142484664917
1826.28601074219	19.0253601074219
1827.22106933594	19.0125961303711
1828.15563964844	18.9208526611328
1829.08984375	18.8290576934814
1830.0234375	18.8009490966797
1830.95654296875	18.7902526855469
1831.88916015625	18.6783828735352
1832.8212890625	18.6867809295654
1833.7529296875	18.6522331237793
1834.68408203125	18.5789604187012
1835.61474609375	18.5596942901611
1836.54479980469	18.4852962493896
1837.47448730469	18.4949550628662
1838.40356445313	18.5427513122559
1839.33227539063	18.4853420257568
1840.26037597656	18.4104270935059
1841.18811035156	18.4497299194336
1842.115234375	18.452169418335
1843.04187011719	18.4642181396484
1843.96801757813	18.440860748291
1844.89367675781	18.4800224304199
1845.81872558594	18.4526119232178
1846.74340820313	18.3826961517334
1847.66760253906	18.4080085754395
1848.59118652344	18.3418922424316
1849.51428222656	18.387523651123
1850.43701171875	18.2969989776611
1851.35913085938	18.2250347137451
1852.28076171875	18.2638397216797
1853.20190429688	18.1627292633057
1854.12243652344	18.0983791351318
1855.04260253906	18.0982322692871
1855.96215820313	18.0758094787598
1856.88122558594	17.9471206665039
1857.79992675781	17.9124355316162
1858.71801757813	17.772912979126
1859.63549804688	17.8168621063232
1860.55261230469	17.701042175293
1861.46923828125	17.6227054595947
1862.38525390625	17.6275997161865
1863.30078125	17.579044342041
1864.2158203125	17.5695533752441
1865.13037109375	17.5102157592773
1866.04443359375	17.5264949798584
1866.95788574219	17.4634666442871
1867.87084960938	17.5780124664307
1868.78332519531	17.5326099395752
1869.6953125	17.5338687896729
1870.60681152344	17.535135269165
1871.51782226563	17.5241317749023
1872.42822265625	17.5938892364502
1873.33813476563	17.6498985290527
1874.24755859375	17.5189170837402
1875.15649414063	17.5715007781982
1876.06481933594	17.5922145843506
1876.97277832031	17.5939655303955
1877.88012695313	17.585147857666
1878.78698730469	17.4749050140381
1879.69323730469	17.527795791626
1880.59912109375	17.5323524475098
1881.50439453125	17.4680118560791
1882.4091796875	17.4315052032471
1883.3134765625	17.3279762268066
1884.21716308594	17.334659576416
1885.12048339844	17.2386207580566
1886.02319335938	17.2489643096924
1886.92541503906	17.2469863891602
1887.82702636719	17.2190265655518
1888.72814941406	17.2192096710205
1889.62878417969	17.1188907623291
1890.52893066406	17.0767974853516
1891.42858886719	17.0322971343994
1892.32763671875	17.0556354522705
1893.22619628906	17.034538269043
1894.12426757813	16.9437866210938
1895.02172851563	16.8347473144531
1895.91870117188	16.8174781799316
1896.81518554688	16.8097591400146
1897.71118164063	16.7733592987061
1898.60656738281	16.7662811279297
1899.50146484375	16.7905006408691
1900.39587402344	16.7101516723633
1901.28967285156	16.6678218841553
1902.18298339844	16.6737670898438
1903.07580566406	16.6842937469482
1903.96801757813	16.6617374420166
1904.85986328125	16.6393852233887
1905.7509765625	16.6965484619141
1906.64172363281	16.7267208099365
1907.53186035156	16.72487449646
1908.42150878906	16.7958641052246
1909.31066894531	16.7981929779053
1910.19921875	16.8330345153809
1911.08728027344	16.8362598419189
1911.97473144531	16.9283504486084
1912.86181640625	16.8885822296143
1913.74816894531	16.8501129150391
1914.63415527344	16.8127059936523
1915.51953125	16.8295040130615
1916.40441894531	16.8624954223633
1917.28869628906	16.8539505004883
1918.17260742188	16.8335838317871
1919.05578613281	16.728931427002
1919.93859863281	16.6666946411133
1920.82080078125	16.6629085540771
1921.70239257813	16.7143383026123
1922.58349609375	16.6266231536865
1923.46411132813	16.5851173400879
1924.34423828125	16.4817352294922
1925.22375488281	16.5156383514404
1926.10278320313	16.520378112793
1926.98120117188	16.4089813232422
1927.85913085938	16.3763599395752
1928.73645019531	16.2839698791504
1929.61328125	16.279857635498
1930.48962402344	16.3146629333496
1931.36535644531	16.2316226959229
1932.24060058594	16.1716270446777
1933.11535644531	16.1747550964355
1933.98950195313	16.1666622161865
1934.86303710938	16.149097442627
1935.73608398438	16.1072940826416
1936.60864257813	16.1595554351807
1937.48059082031	16.1759223937988
1938.35205078125	16.1870174407959
1939.22302246094	16.1414318084717
1940.09338378906	16.154956817627
1940.96313476563	16.2060127258301
1941.83239746094	16.2250938415527
1942.701171875	16.2819538116455
1943.5693359375	16.3019561767578
1944.43701171875	16.3195552825928
1945.30407714844	16.3347339630127
1946.17065429688	16.3764572143555
1947.03662109375	16.3695526123047
1947.90209960938	16.3533458709717
1948.76696777344	16.3174285888672
1949.63134765625	16.4055061340332
1950.4951171875	16.4409217834473
1951.3583984375	16.4258365631104
1952.22106933594	16.3939037322998
1953.08325195313	16.3883361816406
1953.94482421875	16.3565902709961
1954.80590820313	16.3177318572998
1955.66650390625	16.3412246704102
1956.5263671875	16.2788028717041
1957.38586425781	16.2976379394531
1958.24462890625	16.2478294372559
1959.10302734375	16.2591190338135
1959.96069335938	16.2295017242432
1960.81799316406	16.1431522369385
1961.67456054688	16.1359539031982
1962.53063964844	16.1018295288086
1963.38623046875	16.0033340454102
1964.2412109375	16.0018863677979
1965.09558105469	15.9122104644775
1965.94946289063	15.9450559616089
1966.80285644531	15.9324464797974
1967.65563964844	15.907338142395
1968.5078125	15.9582958221436
1969.35949707031	15.9046211242676
1970.21057128906	15.8759212493896
1971.06103515625	15.9461326599121
1971.91101074219	15.9534015655518
1972.76049804688	15.8909454345703
1973.60925292969	16.0055141448975
1974.45764160156	15.997389793396
1975.30529785156	16.0241527557373
1976.15246582031	16.080041885376
1976.99914550781	16.0822353363037
1977.84521484375	16.1670742034912
1978.69067382813	16.2530899047852
1979.53552246094	16.2708187103271
1980.3798828125	16.3309364318848
1981.22375488281	16.3366031646729
1982.06701660156	16.3449649810791
1982.90966796875	16.3351573944092
1983.75170898438	16.3774337768555
1984.59326171875	16.3422622680664
1985.43420410156	16.3021221160889
1986.27465820313	16.3671340942383
1987.11450195313	16.2986583709717
1987.95373535156	16.268367767334
1988.79248046875	16.2877788543701
1989.63061523438	16.3270053863525
1990.46813964844	16.2012481689453
1991.30517578125	16.2593955993652
1992.1416015625	16.152229309082
1992.9775390625	16.1175594329834
1993.81274414063	16.0781326293945
1994.6474609375	16.077693939209
1995.48168945313	16.0122852325439
1996.31518554688	15.9854288101196
1997.14819335938	15.9736747741699
1997.98071289063	15.8986835479736
1998.8125	15.958517074585
1999.64379882813	15.9646062850952
2000.47448730469	15.8908958435059
2001.3046875	15.9503393173218
2002.13427734375	15.9358520507813
2002.96325683594	15.9643583297729
2003.79162597656	15.9532632827759
2004.61950683594	15.985876083374
2005.44677734375	16.0484218597412
2006.2734375	16.080415725708
2007.09948730469	16.1478023529053
2007.92504882813	16.1555919647217
2008.75	16.224193572998
2009.57434082031	16.2606163024902
2010.39819335938	16.2357692718506
2011.22131347656	16.2967567443848
2012.0439453125	16.3209819793701
2012.86608886719	16.3624992370605
2013.6875	16.3797245025635
2014.50842285156	16.3387393951416
2015.32873535156	16.4092082977295
2016.1484375	16.4542446136475
2016.96752929688	16.4902095794678
2017.7861328125	16.4029693603516
2018.60412597656	16.418436050415
2019.42150878906	16.4870300292969
2020.23828125	16.4731254577637
2021.05444335938	16.4512329101563
2021.8701171875	16.4211101531982
2022.68518066406	16.3978157043457
2023.49963378906	16.38889503479
2024.3134765625	16.3557529449463
2025.12683105469	16.3065948486328
2025.939453125	16.2804908752441
2026.75158691406	16.2797565460205
2027.56311035156	16.2474536895752
2028.3740234375	16.2181034088135
2029.18432617188	16.199031829834
2029.994140625	16.2021675109863
2030.80322265625	16.1764392852783
2031.61181640625	16.1463356018066
2032.41979980469	16.1668872833252
2033.22717285156	16.1122245788574
2034.03393554688	16.0045299530029
2034.84008789063	16.0950527191162
2035.64575195313	16.0100078582764
2036.45080566406	15.9352369308472
2037.25512695313	15.9311819076538
2038.05895996094	15.9291915893555
2038.86218261719	15.8510913848877
2039.66479492188	15.8534469604492
2040.466796875	15.9414024353027
2041.26831054688	15.8342218399048
2042.06909179688	15.9475679397583
2042.86938476563	15.9511194229126
2043.6689453125	15.9187250137329
2044.46801757813	15.9877367019653
2045.26647949219	15.9924640655518
2046.06433105469	15.9838151931763
2046.86145019531	15.9631652832031
2047.65808105469	16.012451171875
2048.4541015625	16.0386791229248
2049.24951171875	16.0385894775391
2050.04443359375	16.0824165344238
2050.83862304688	16.1170253753662
2051.63232421875	16.1352443695068
2052.42529296875	16.0657844543457
2053.2177734375	16.1143207550049
2054.00952148438	16.1200580596924
2054.80078125	16.138542175293
2055.59130859375	16.2070922851563
2056.38134765625	16.230489730835
2057.17065429688	16.2365169525146
2057.95947265625	16.1782913208008
2058.74755859375	16.1819839477539
2059.53515625	16.1397171020508
2060.32202148438	16.1705760955811
2061.1083984375	16.0876178741455
2061.89428710938	16.0536403656006
2062.67919921875	15.9808053970337
2063.4638671875	15.9977025985718
2064.24780273438	16.0125179290771
2065.03100585938	15.9831209182739
2065.81372070313	15.793737411499
2066.595703125	15.8466958999634
2067.37719726563	15.8407421112061
2068.15795898438	15.7904958724976
2068.93823242188	15.6833114624023
2069.7177734375	15.6255035400391
2070.49682617188	15.6337013244629
2071.27514648438	15.5919408798218
2072.05297851563	15.4674787521362
2072.830078125	15.5436124801636
2073.60668945313	15.4211473464966
2074.38256835938	15.391640663147
2075.15795898438	15.3604764938354
2075.9326171875	15.3105773925781
2076.70654296875	15.2884874343872
2077.47998046875	15.2853546142578
2078.25268554688	15.2519998550415
2079.02490234375	15.2235412597656
2079.79663085938	15.2642192840576
2080.5673828125	15.2303533554077
2081.337890625	15.2609786987305
2082.107421875	15.2315444946289
2082.87670898438	15.2206392288208
2083.64501953125	15.2498874664307
2084.41284179688	15.2058515548706
2085.18017578125	15.3491144180298
2085.94677734375	15.2686405181885
2086.71264648438	15.3125400543213
2087.47802734375	15.3503503799438
2088.24267578125	15.3437023162842
2089.0068359375	15.299843788147
2089.77026367188	15.3379335403442
2090.53295898438	15.2930974960327
2091.29516601563	15.2734508514404
2092.056640625	15.2861080169678
2092.81762695313	15.3233089447021
2093.57788085938	15.2470073699951
2094.33764648438	15.2301511764526
2095.0966796875	15.1608486175537
2095.85498046875	15.1663990020752
2096.61279296875	15.0710115432739
2097.36987304688	14.9729557037354
2098.12646484375	14.9592761993408
2098.88232421875	14.8577890396118
2099.63745117188	14.8644180297852
2100.39208984375	14.772762298584
2101.14624023438	14.7040243148804
2101.8994140625	14.6044178009033
2102.65209960938	14.5395908355713
2103.404296875	14.4536018371582
2104.15551757813	14.4178552627563
2104.90649414063	14.311577796936
2105.65649414063	14.3201599121094
2106.40600585938	14.2904977798462
2107.15502929688	14.2042551040649
2107.90307617188	14.1207914352417
2108.65063476563	14.1200389862061
2109.39770507813	14.0609893798828
2110.14404296875	14.0152244567871
2110.8896484375	14.0556268692017
2111.63452148438	14.0136375427246
2112.37890625	14.0678901672363
2113.12280273438	14.0435152053833
2113.86572265625	14.1040182113647
2114.60815429688	14.0813112258911
2115.35009765625	14.0693225860596
2116.09106445313	14.1191644668579
2116.83154296875	14.1640281677246
2117.57153320313	14.1331796646118
2118.31079101563	14.1293239593506
2119.04931640625	14.1675510406494
2119.787109375	14.1184892654419
2120.5244140625	14.0523958206177
2121.26098632813	14.0480175018311
2121.9970703125	14.02112865448
2122.732421875	13.969539642334
2123.46704101563	13.9018497467041
2124.20092773438	13.8803834915161
2124.93432617188	13.8673009872437
2125.6669921875	13.8278102874756
2126.39916992188	13.7217874526978
2127.13037109375	13.6759634017944
2127.86108398438	13.7074661254883
2128.59130859375	13.633957862854
2129.32080078125	13.537558555603
2130.04956054688	13.4978437423706
2130.77758789063	13.4629106521606
2131.50512695313	13.3879928588867
2132.23193359375	13.2735214233398
2132.9580078125	13.3001308441162
2133.68334960938	13.1199903488159
2134.408203125	13.1354694366455
2135.13232421875	13.0937986373901
2135.85595703125	13.0272445678711
2136.57885742188	13.000226020813
2137.30102539063	12.8652458190918
2138.0224609375	12.8415222167969
2138.74340820313	12.7764558792114
2139.46337890625	12.7500171661377
2140.18310546875	12.7296094894409
2140.90185546875	12.6453046798706
2141.6201171875	12.6688871383667
2142.33764648438	12.5968446731567
2143.05444335938	12.5719785690308
2143.77075195313	12.5516939163208
2144.48608398438	12.5328531265259
2145.201171875	12.5855293273926
2145.91528320313	12.5831823348999
2146.62890625	12.5111770629883
2147.34155273438	12.5379304885864
2148.05395507813	12.5265693664551
2148.76538085938	12.5266199111938
2149.47631835938	12.523754119873
2150.18627929688	12.5379066467285
2150.89599609375	12.4781179428101
2151.60473632813	12.4431037902832
2152.31298828125	12.5103120803833
2153.02026367188	12.4368000030518
2153.72729492188	12.4414415359497
2154.43334960938	12.3953838348389
2155.138671875	12.3763580322266
2155.84350585938	12.3914670944214
2156.54760742188	12.3538770675659
2157.25122070313	12.3875398635864
2157.95385742188	12.2844686508179
2158.65600585938	12.2778158187866
2159.357421875	12.2342538833618
2160.05810546875	12.1965246200562
2160.75805664063	12.1661014556885
2161.45751953125	12.0982122421265
2162.15600585938	12.1230516433716
2162.85400390625	12.1050491333008
2163.55151367188	12.0284824371338
2164.248046875	11.9672899246216
2164.94409179688	11.882513999939
2165.63916015625	11.8992195129395
2166.33374023438	11.8219528198242
2167.02783203125	11.7792377471924
2167.72094726563	11.7308387756348
2168.41357421875	11.6615209579468
2169.10522460938	11.5860004425049
2169.79638671875	11.537220954895
2170.48706054688	11.4564275741577
2171.1767578125	11.3977127075195
2171.86572265625	11.3327960968018
2172.55419921875	11.255763053894
2173.24194335938	11.1715211868286
2173.92895507813	11.0926361083984
2174.615234375	11.0504188537598
2175.30078125	10.9526796340942
2175.98583984375	10.9185123443604
2176.67016601563	10.933443069458
2177.35375976563	10.8639326095581
2178.03662109375	10.8593349456787
2178.71875	10.780592918396
2179.40014648438	10.8474073410034
2180.08081054688	10.780219078064
2180.76098632813	10.8015584945679
2181.4404296875	10.7964220046997
2182.119140625	10.769248008728
2182.79711914063	10.7888698577881
2183.47436523438	10.8075141906738
2184.15087890625	10.7887372970581
2184.82690429688	10.8398809432983
2185.501953125	10.8017454147339
2186.17651367188	10.7879018783569
2186.85034179688	10.8197383880615
2187.5234375	10.7768220901489
2188.19580078125	10.745059967041
2188.86743164063	10.7587614059448
2189.53833007813	10.6998529434204
2190.20874023438	10.7006092071533
2190.87817382813	10.631175994873
2191.54711914063	10.6157178878784
2192.21533203125	10.5915269851685
2192.8828125	10.4933061599731
2193.54956054688	10.4052276611328
2194.21557617188	10.361216545105
2194.880859375	10.3822889328003
2195.54541015625	10.3067865371704
2196.20947265625	10.2264738082886
2196.87255859375	10.1733293533325
2197.53515625	10.0496711730957
2198.19677734375	10.0081586837769
2198.85791015625	9.97536563873291
2199.51831054688	9.91201591491699
2200.17797851563	9.81683826446533
2200.8369140625	9.79143619537354
2201.4951171875	9.70865058898926
2202.15258789063	9.66363620758057
2202.80932617188	9.59552097320557
2203.46533203125	9.54992580413818
2204.12060546875	9.49500465393066
2204.775390625	9.52462387084961
2205.42919921875	9.40511798858643
2206.08251953125	9.41512870788574
2206.73486328125	9.41785430908203
2207.38671875	9.38413429260254
2208.03759765625	9.36245727539063
2208.68798828125	9.34805774688721
2209.33764648438	9.34572410583496
2209.98657226563	9.31720352172852
2210.63452148438	9.32568168640137
2211.28198242188	9.32837104797363
2211.9287109375	9.3303050994873
2212.57470703125	9.31383037567139
2213.21997070313	9.33492755889893
2213.86450195313	9.34014225006104
2214.50830078125	9.38575458526611
2215.1513671875	9.31623077392578
2215.79370117188	9.27241802215576
2216.43530273438	9.23868179321289
2217.076171875	9.19885063171387
2217.71630859375	9.1526575088501
2218.35571289063	9.10769653320313
2218.99462890625	9.15029239654541
2219.63256835938	9.04121112823486
2220.26977539063	9.00247764587402
2220.90625	8.95154666900635
2221.5419921875	8.86963748931885
2222.17700195313	8.88456439971924
2222.81127929688	8.81448745727539
2223.44482421875	8.78091335296631
2224.07763671875	8.699049949646
2224.70971679688	8.65981006622314
2225.34106445313	8.53741931915283
2225.9716796875	8.51740550994873
2226.6015625	8.45412921905518
2227.23071289063	8.41599178314209
2227.85913085938	8.36484050750732
2228.48681640625	8.33325862884521
2229.11376953125	8.26674461364746
2229.73999023438	8.22923278808594
2230.36547851563	8.16950511932373
2230.990234375	8.13268661499023
2231.61401367188	8.08690643310547
2232.2373046875	8.05564022064209
2232.85986328125	8.00800228118896
2233.4814453125	8.01039695739746
2234.1025390625	7.97420024871826
2234.72265625	7.92800235748291
2235.34228515625	7.86309289932251
2235.9609375	7.85084342956543
2236.57885742188	7.84754419326782
2237.1962890625	7.86472845077515
2237.81274414063	7.83913803100586
2238.42846679688	7.79891729354858
2239.04345703125	7.85147953033447
2239.65771484375	7.82174587249756
2240.27124023438	7.78634071350098
2240.88403320313	7.78684043884277
2241.49584960938	7.78580188751221
2242.10717773438	7.76523494720459
2242.71752929688	7.85439348220825
2243.32739257813	7.77572822570801
2243.93627929688	7.73094940185547
2244.54443359375	7.76203870773315
2245.15209960938	7.72802877426147
2245.7587890625	7.67416095733643
2246.36474609375	7.67898559570313
2246.9697265625	7.66499376296997
2247.57421875	7.61747789382935
2248.17797851563	7.64781379699707
2248.78076171875	7.60179471969604
2249.38305664063	7.58826398849487
2249.984375	7.553542137146
2250.5849609375	7.54902076721191
2251.18481445313	7.48530864715576
2251.78393554688	7.41844701766968
2252.38232421875	7.4177360534668
2252.97973632813	7.3505334854126
2253.57666015625	7.34772109985352
2254.17260742188	7.28716278076172
2254.76782226563	7.24106121063232
2255.3623046875	7.22317171096802
2255.9560546875	7.14330387115479
2256.54907226563	7.13883972167969
2257.14135742188	7.12788486480713
2257.73266601563	7.05904054641724
2258.32348632813	6.96054077148438
2258.91333007813	6.95261526107788
2259.50244140625	6.92753076553345
2260.09057617188	6.85277414321899
2260.67822265625	6.85232973098755
2261.26513671875	6.75745058059692
2261.85107421875	6.74473524093628
2262.43627929688	6.65051460266113
2263.02075195313	6.69087696075439
2263.6044921875	6.6718602180481
2264.18725585938	6.62650299072266
2264.76953125	6.58266830444336
2265.35083007813	6.60975360870361
2265.93139648438	6.54839134216309
2266.51123046875	6.52927541732788
2267.09033203125	6.54121875762939
2267.66845703125	6.48732948303223
2268.24584960938	6.51128530502319
2268.82250976563	6.47040987014771
2269.3984375	6.49018907546997
2269.9736328125	6.52358865737915
2270.5478515625	6.50413036346436
2271.12133789063	6.55615186691284
2271.69409179688	6.60008716583252
2272.26611328125	6.5352931022644
2272.83740234375	6.51973581314087
2273.40771484375	6.50835943222046
2273.97729492188	6.48595285415649
2274.54614257813	6.4388542175293
2275.11401367188	6.4284782409668
2275.68139648438	6.36108922958374
2276.24780273438	6.38194513320923
2276.8134765625	6.33893156051636
2277.37817382813	6.3090295791626
2277.9423828125	6.32383251190186
2278.50561523438	6.27047300338745
2279.06811523438	6.31844186782837
2279.62963867188	6.31692600250244
2280.19067382813	6.26376104354858
2280.75073242188	6.24693059921265
2281.31005859375	6.23825931549072
2281.86840820313	6.29263067245483
2282.42602539063	6.24358892440796
2282.98291015625	6.24282026290894
2283.5390625	6.18975591659546
2284.09448242188	6.16148233413696
2284.64892578125	6.17177677154541
2285.20263671875	6.12099599838257
2285.75537109375	6.06885099411011
2286.3076171875	6.10028505325317
2286.85888671875	6.03405904769897
2287.40942382813	6.0310697555542
2287.958984375	5.96025943756104
2288.5078125	5.96545219421387
2289.05590820313	5.89694499969482
2289.60302734375	5.87930536270142
2290.14965820313	5.86218070983887
2290.6953125	5.77602767944336
2291.23999023438	5.76388931274414
2291.78393554688	5.73660087585449
2292.3271484375	5.69414091110229
2292.86962890625	5.66813039779663
2293.4111328125	5.62640619277954
2293.95190429688	5.60353660583496
2294.49194335938	5.596351146698
2295.03100585938	5.55987167358398
2295.5693359375	5.5521240234375
2296.10693359375	5.51506376266479
2296.6435546875	5.48543405532837
2297.17944335938	5.51737785339355
2297.71459960938	5.4887900352478
2298.24877929688	5.46871757507324
2298.7822265625	5.47959184646606
2299.31469726563	5.47551965713501
2299.8466796875	5.4233570098877
2300.37744140625	5.44464302062988
2300.90771484375	5.43600130081177
2301.43701171875	5.44580554962158
2301.96557617188	5.44999551773071
2302.4931640625	5.43759393692017
2303.02001953125	5.47765684127808
2303.54614257813	5.4475736618042
2304.0712890625	5.43622064590454
2304.595703125	5.44308423995972
2305.119140625	5.44137048721313
2305.64184570313	5.44636058807373
2306.16381835938	5.42827081680298
2306.68481445313	5.45392417907715
2307.205078125	5.39715147018433
2307.72436523438	5.39648056030273
2308.24291992188	5.41005086898804
2308.7607421875	5.42658472061157
2309.27758789063	5.37804460525513
2309.79370117188	5.42632389068604
2310.30883789063	5.38823843002319
2310.8232421875	5.39347362518311
2311.3369140625	5.33541059494019
2311.849609375	5.37242126464844
2312.361328125	5.31969308853149
2312.87255859375	5.31357383728027
2313.38256835938	5.29692935943604
2313.89208984375	5.26272869110107
2314.40063476563	5.25711584091187
2314.908203125	5.22637987136841
2315.4150390625	5.2045373916626
2315.92114257813	5.16889142990112
2316.42626953125	5.09699010848999
2316.9306640625	5.13618755340576
2317.43408203125	5.08099174499512
2317.93676757813	5.07338571548462
2318.4384765625	5.00106334686279
2318.939453125	4.94547843933105
2319.439453125	4.96165180206299
2319.93872070313	4.94124174118042
2320.43701171875	4.90020799636841
2320.9345703125	4.89196395874023
2321.43139648438	4.86200332641602
2321.92724609375	4.83527708053589
2322.42211914063	4.80934190750122
2322.91625976563	4.79180955886841
2323.40966796875	4.73757219314575
2323.90209960938	4.72352886199951
2324.3935546875	4.71273708343506
2324.88427734375	4.72968149185181
2325.37426757813	4.69248056411743
2325.86303710938	4.75216770172119
2326.35131835938	4.68144750595093
2326.83862304688	4.67333173751831
2327.32495117188	4.69709491729736
2327.810546875	4.69470071792603
2328.29541015625	4.74930381774902
2328.77905273438	4.73518943786621
2329.26220703125	4.76473331451416
2329.74438476563	4.7306809425354
2330.2255859375	4.74357557296753
2330.7060546875	4.7611255645752
2331.185546875	4.74315214157104
2331.6640625	4.71231412887573
2332.14184570313	4.72001791000366
2332.61889648438	4.74961376190186
2333.09497070313	4.72968578338623
2333.57006835938	4.68619441986084
2334.04443359375	4.72210121154785
2334.51782226563	4.68843460083008
2334.99047851563	4.67064189910889
2335.46215820313	4.62705755233765
2335.93310546875	4.63528203964233
2336.40307617188	4.66134452819824
2336.8720703125	4.58449029922485
2337.34033203125	4.59681940078735
2337.8076171875	4.6000919342041
2338.27416992188	4.513512134552
2338.73974609375	4.52307271957397
2339.20458984375	4.47324562072754
2339.66845703125	4.50205087661743
2340.13134765625	4.47748947143555
2340.59350585938	4.39950942993164
2341.0546875	4.4492392539978
2341.51489257813	4.34392070770264
2341.97436523438	4.34819364547729
2342.43286132813	4.32214689254761
2342.890625	4.30545616149902
2343.34741210938	4.28516340255737
2343.80322265625	4.26182222366333
2344.25830078125	4.28179788589478
2344.71240234375	4.24628114700317
2345.16577148438	4.28421545028687
2345.61791992188	4.24148797988892
2346.06958007813	4.302659034729
2346.52001953125	4.36691331863403
2346.9697265625	4.42871952056885
2347.41845703125	4.5204496383667
2347.86645507813	4.615562915802
2348.3134765625	4.68083333969116
2348.75952148438	4.80015850067139
2349.20483398438	4.85195684432983
2349.64916992188	4.95090484619141
2350.09252929688	5.05685138702393
2350.53515625	5.07050561904907
2350.97680664063	5.14548540115356
2351.41748046875	5.18082094192505
2351.857421875	5.19063520431519
2352.29638671875	5.21767425537109
2352.734375	5.22694540023804
2353.17138671875	5.23733186721802
2353.60766601563	5.17404413223267
2354.04296875	5.10237073898315
2354.4775390625	5.04622411727905
2354.91088867188	4.95691919326782
2355.34350585938	4.88982105255127
2355.775390625	4.81153678894043
2356.2060546875	4.72567510604858
2356.63598632813	4.57565498352051
2357.06494140625	4.50108098983765
2357.4931640625	4.36900854110718
2357.92041015625	4.31662654876709
2358.3466796875	4.23742008209229
2358.77197265625	4.12716960906982
2359.1962890625	4.10927534103394
2359.61987304688	4.00477123260498
2360.04248046875	3.91556525230408
2360.46411132813	3.86906218528748
2360.88500976563	3.83482933044434
2361.30493164063	3.7927405834198
2361.72387695313	3.76405143737793
