# Supplementary material for: Optics miniaturization strategy for demanding Raman spectroscopy applications
Source: Nat Commun. 2024 Apr 8;15:3049. doi: 10.1038/s41467-024-47044-7 (PMC11001912; doi:10.1038/s41467-024-47044-7)
Supplement: Supplementary file 6 — Source Data [file 41467_2024_47044_MOESM6_ESM.zip › Source Data/NCOMMS-23-34016B s3/S3 pHCA, Glucose, Salts/calibraiton/MgSO4 standards 30.08.17/MgSO4_0_5mM_3.csv]

347.42919921875	75.4967422485352
348.892913818359	75.7167587280273
350.356079101563	76.1412048339844
351.818634033203	76.226676940918
353.280670166016	76.6809158325195
354.742095947266	76.849967956543
356.202972412109	77.1299743652344
357.663299560547	77.3556060791016
359.123046875	77.5984268188477
360.582244873047	77.8277206420898
362.040863037109	77.9480056762695
363.498931884766	78.11181640625
364.956451416016	78.1672668457031
366.413391113281	78.4491577148438
367.869750976563	78.6414260864258
369.325592041016	78.7544021606445
370.780853271484	78.5600128173828
372.235565185547	78.7641448974609
373.689727783203	78.8076553344727
375.143310546875	78.8069076538086
376.596343994141	78.9981231689453
378.048828125	78.9700393676758
379.500762939453	79.0541534423828
380.9521484375	79.142951965332
382.402954101563	79.1826019287109
383.853240966797	79.2826843261719
385.302947998047	79.2663726806641
386.752136230469	79.5080032348633
388.200744628906	79.5751342773438
389.648803710938	79.7391357421875
391.096343994141	79.8460159301758
392.543304443359	79.9748992919922
393.989715576172	80.239387512207
395.435607910156	80.4036865234375
396.880920410156	80.5315780639648
398.325714111328	80.5941696166992
399.769927978516	80.9214553833008
401.213623046875	81.0414886474609
402.656768798828	81.288459777832
404.099395751953	81.4030151367188
405.541442871094	81.626579284668
406.982971191406	81.8477783203125
408.423950195313	81.9093246459961
409.864379882813	82.222541809082
411.304290771484	82.1702499389648
412.743621826172	82.490592956543
414.182434082031	82.5822982788086
415.620727539063	82.7506256103516
417.058471679688	82.6244659423828
418.495666503906	82.8112716674805
419.932342529297	82.9175567626953
421.368469238281	82.9287414550781
422.804077148438	82.8329925537109
424.239135742188	82.9665145874023
425.673645019531	82.7635116577148
427.107635498047	82.7582473754883
428.541107177734	82.8633880615234
429.974029541016	82.7355270385742
431.406433105469	82.7005996704102
432.838287353516	82.7418365478516
434.269622802734	82.4285202026367
435.700408935547	82.6052322387695
437.130706787109	82.3947906494141
438.560455322266	82.3061752319336
439.989654541016	82.120491027832
441.418334960938	82.1579818725586
442.846496582031	81.9436645507813
444.274139404297	81.9914932250977
445.701263427734	81.7628707885742
447.127838134766	81.7119445800781
448.553894042969	81.4950866699219
449.979431152344	81.6241226196289
451.404449462891	81.4814910888672
452.828918457031	81.1906204223633
454.252899169922	81.3228225708008
455.676330566406	81.1733016967773
457.099273681641	81.1759338378906
458.521667480469	80.9518127441406
459.943542480469	81.054557800293
461.364929199219	80.8136520385742
462.785766601563	80.9856643676758
464.206085205078	81.0225219726563
465.625885009766	80.7685546875
467.045196533203	80.9950332641602
468.463958740234	80.8436737060547
469.882202148438	80.827880859375
471.299957275391	80.7039489746094
472.717193603516	81.0695648193359
474.133911132813	80.7553787231445
475.550109863281	80.9626541137695
476.965789794922	80.8769912719727
478.380950927734	80.9912567138672
479.795623779297	80.9903030395508
481.209777832031	81.0265197753906
482.623413085938	81.0611953735352
484.036529541016	81.1015243530273
485.449157714844	81.1805725097656
486.861267089844	81.3653411865234
488.272857666016	81.236457824707
489.683959960938	81.2954025268555
491.094543457031	81.2806015014648
492.504608154297	81.3041381835938
493.914184570313	81.2465972900391
495.3232421875	81.3293838500977
496.731811523438	81.2811737060547
498.139862060547	81.2598724365234
499.547393798828	81.1674194335938
500.954467773438	80.9105682373047
502.360992431641	81.0442962646484
503.767028808594	80.8517532348633
505.172576904297	80.8015747070313
506.577606201172	80.5799026489258
507.982147216797	80.6636123657227
509.386169433594	80.3155822753906
510.789703369141	80.2496948242188
512.192749023438	80.0616683959961
513.595275878906	79.9455871582031
514.997314453125	79.6275863647461
516.398803710938	79.6924819946289
517.799865722656	79.3711090087891
519.200378417969	79.4756698608398
520.600463867188	79.1041641235352
522	78.9214782714844
523.399047851563	78.9051742553711
524.797607421875	78.4726257324219
526.195678710938	78.4364852905273
527.59326171875	78.3515319824219
528.990295410156	78.1049652099609
530.386901855469	77.7437591552734
531.782958984375	77.7612533569336
533.178588867188	77.5494079589844
534.573669433594	77.389533996582
535.968322753906	77.1687164306641
537.362426757813	77.0490875244141
538.756042480469	76.9733047485352
540.149230957031	76.5561599731445
541.541870117188	76.5862121582031
542.934020996094	76.4748458862305
544.32568359375	76.2591094970703
545.716918945313	76.1962509155273
547.107604980469	75.9347229003906
548.497802734375	75.8875274658203
549.887573242188	75.9344940185547
551.276794433594	75.5544967651367
552.66552734375	75.5735397338867
554.053833007813	75.5299530029297
555.441650390625	75.4302673339844
556.828918457031	75.2710494995117
558.215759277344	75.1689147949219
559.602111816406	75.0947875976563
560.987976074219	75.1486663818359
562.373352050781	74.8621826171875
563.758239746094	74.8345794677734
565.142639160156	74.9594421386719
566.526611328125	74.7031402587891
567.910034179688	74.8973846435547
569.293029785156	74.5592880249023
570.675537109375	74.7024841308594
572.057556152344	74.6347579956055
573.439086914063	74.6410140991211
574.820129394531	74.5717926025391
576.200744628906	74.552848815918
577.580871582031	74.5410766601563
578.96044921875	74.5797424316406
580.339660644531	74.4385986328125
581.718322753906	74.5525894165039
583.096557617188	74.4166946411133
584.474243164063	74.4783630371094
585.851501464844	74.3359680175781
587.228332519531	74.3870697021484
588.604614257813	74.5049591064453
589.98046875	74.3081893920898
591.355834960938	74.2765884399414
592.730712890625	74.1970825195313
594.105163574219	74.3038482666016
595.479125976563	74.1963043212891
596.852600097656	74.1359405517578
598.225646972656	74.251579284668
599.598205566406	74.2018280029297
600.970275878906	74.1959381103516
602.341857910156	74.0421752929688
603.713012695313	74.0353622436523
605.083679199219	73.9054946899414
606.453918457031	73.9773941040039
607.823608398438	73.8010635375977
609.192932128906	73.7803115844727
610.561706542969	73.4894866943359
611.930053710938	73.5510635375977
613.297912597656	73.3431625366211
614.665344238281	73.4049758911133
616.032287597656	73.2092590332031
617.398803710938	73.1065902709961
618.764831542969	72.9395904541016
620.13037109375	72.8537216186523
621.495483398438	72.7311706542969
622.860107421875	72.6707153320313
624.224304199219	72.4898300170898
625.588012695313	72.4194412231445
626.951232910156	72.2999038696289
628.314025878906	72.0872421264648
629.676391601563	72.0661087036133
631.038269042969	71.840087890625
632.399658203125	71.7621688842773
633.760620117188	71.6032485961914
635.12109375	71.5831756591797
636.481140136719	71.3669204711914
637.840759277344	71.3499603271484
639.199890136719	70.9992065429688
640.558532714844	71.0078659057617
641.916748046875	70.8142166137695
643.274536132813	70.7726135253906
644.6318359375	70.6742248535156
645.988647460938	70.5570755004883
647.345031738281	70.3998413085938
648.700988769531	70.2758331298828
650.056457519531	70.0958404541016
651.411499023438	70.0822219848633
652.76611328125	70.1089172363281
654.120239257813	69.8160171508789
655.473876953125	69.7882766723633
656.827087402344	69.631462097168
658.179870605469	69.5560150146484
659.5322265625	69.5858840942383
660.884094238281	69.4552459716797
662.235473632813	69.4404678344727
663.586486816406	69.2686614990234
664.93701171875	69.2010040283203
666.287048339844	69.2969207763672
667.636657714844	69.162971496582
668.98583984375	69.1710968017578
670.334594726563	68.9770202636719
671.682861328125	68.978874206543
673.030700683594	69.0656509399414
674.378051757813	69.0746307373047
675.725036621094	68.989143371582
677.071533203125	68.8894958496094
678.417541503906	68.8011779785156
679.76318359375	69.0300216674805
681.108337402344	68.700309753418
682.453002929688	68.7910232543945
683.797302246094	68.9160385131836
685.14111328125	68.8927612304688
686.484497070313	68.8354263305664
687.827453613281	68.8110504150391
689.169921875	68.9190521240234
690.512023925781	68.8409042358398
691.853637695313	68.9445037841797
693.194763183594	68.9006576538086
694.535522460938	68.7670364379883
695.875793457031	68.850959777832
697.215637207031	68.9128799438477
698.555053710938	68.845573425293
699.89404296875	69.0116653442383
701.232543945313	68.9365463256836
702.570617675781	68.9290161132813
703.908325195313	68.9017868041992
705.245483398438	69.0131683349609
706.582275390625	68.9716186523438
707.918640136719	68.8688507080078
709.254516601563	68.9938583374023
710.589965820313	68.8339004516602
711.924987792969	68.8594131469727
713.259582519531	68.9737243652344
714.59375	68.9680862426758
715.927490234375	68.8644943237305
717.2607421875	68.9340744018555
718.593627929688	68.8339767456055
719.926025390625	68.8739242553711
721.257995605469	68.8486633300781
722.589538574219	68.8544082641602
723.920654296875	68.719970703125
725.251342773438	68.8189010620117
726.581604003906	68.6326751708984
727.911437988281	68.746940612793
729.240783691406	68.5439529418945
730.569763183594	68.6798477172852
731.898254394531	68.5457458496094
733.226379394531	68.3982925415039
734.554016113281	68.4225692749023
735.881225585938	68.3703842163086
737.208068847656	68.3564605712891
738.534423828125	68.3499984741211
739.8603515625	68.2357559204102
741.185852050781	68.1826782226563
742.510925292969	68.1529769897461
743.835571289063	68.0407104492188
745.159790039063	67.8728561401367
746.483581542969	67.8774185180664
747.806945800781	67.8529663085938
749.1298828125	67.7411727905273
750.452453613281	67.5940780639648
751.774536132813	67.6820297241211
753.09619140625	67.3794326782227
754.417419433594	67.2943267822266
755.738220214844	67.3890228271484
757.05859375	67.1044845581055
758.378540039063	67.1168899536133
759.698059082031	67.1585235595703
761.017211914063	66.850212097168
762.335876464844	66.7973403930664
763.654113769531	66.7318801879883
764.971984863281	66.5810623168945
766.289367675781	66.5664520263672
767.606384277344	66.3138961791992
768.922973632813	66.330078125
770.239074707031	66.0584945678711
771.554809570313	65.9532699584961
772.8701171875	65.9269332885742
774.184997558594	65.7957992553711
775.499450683594	65.6835708618164
776.8134765625	65.7256774902344
778.127136230469	65.6062469482422
779.440307617188	65.3971176147461
780.753112792969	65.3682403564453
782.0654296875	65.2074737548828
783.377380371094	65.1784515380859
784.688903808594	65.0515213012695
786	64.9328384399414
787.310668945313	64.8363037109375
788.620971679688	64.6764221191406
789.930786132813	64.6366348266602
791.240234375	64.5251007080078
792.549255371094	64.3910675048828
793.857788085938	64.3345565795898
795.166015625	64.207633972168
796.473754882813	64.142578125
797.781066894531	64.0225830078125
799.088012695313	63.9674758911133
800.39453125	63.9585876464844
801.700622558594	63.8792953491211
803.006286621094	63.6763916015625
804.311584472656	63.7387199401855
805.616394042969	63.5507583618164
806.920837402344	63.4309272766113
808.224853515625	63.4103164672852
809.528503417969	63.2275772094727
810.831665039063	63.1547470092773
812.134460449219	63.1303863525391
813.436828613281	62.9566917419434
814.73876953125	62.9411392211914
816.040344238281	62.7900085449219
817.341430664063	62.8679618835449
818.642150878906	62.5827941894531
819.942504882813	62.4925727844238
821.242370605469	62.4374542236328
822.541870117188	62.4271850585938
823.840942382813	62.3356895446777
825.139587402344	62.2989463806152
826.437866210938	62.0942153930664
827.735656738281	62.0582847595215
829.033081054688	61.928165435791
830.330139160156	61.8756828308105
831.626770019531	61.7444648742676
832.922973632813	61.6012725830078
834.21875	61.4889717102051
835.514099121094	61.5076789855957
836.80908203125	61.3412933349609
838.103637695313	61.1516609191895
839.397827148438	61.3238945007324
840.691589355469	61.15966796875
841.984924316406	61.0128135681152
843.27783203125	60.9279289245605
844.570373535156	60.728702545166
845.862487792969	60.7018203735352
847.154235839844	60.613956451416
848.445556640625	60.5186805725098
849.736450195313	60.2202377319336
851.026916503906	60.073169708252
852.317016601563	59.9398422241211
853.606689453125	59.8905868530273
854.89599609375	59.7268180847168
856.184875488281	59.5138931274414
857.473327636719	59.4115295410156
858.761413574219	59.3307304382324
860.049072265625	59.1365547180176
861.336303710938	59.0068130493164
862.623168945313	58.9108276367188
863.909606933594	58.754077911377
865.195678710938	58.7006187438965
866.481323242188	58.4553108215332
867.766540527344	58.1907768249512
869.051391601563	58.1070938110352
870.335815429688	58.0127563476563
871.619873046875	57.7138214111328
872.903503417969	57.6282920837402
874.186706542969	57.4465637207031
875.469543457031	57.1968536376953
876.752014160156	56.9561157226563
878.033996582031	56.9085807800293
879.315612792969	56.6421737670898
880.596862792969	56.4470405578613
881.877685546875	56.2378387451172
883.158081054688	56.06884765625
884.438110351563	55.6916770935059
885.7177734375	55.5621604919434
886.996948242188	55.4294242858887
888.275817871094	55.24853515625
889.55419921875	54.8394508361816
890.832275390625	54.7443161010742
892.10986328125	54.5773811340332
893.387084960938	54.2961845397949
894.663940429688	54.220329284668
895.940368652344	53.8900489807129
897.216369628906	53.6990013122559
898.492004394531	53.5375137329102
899.767272949219	53.2339515686035
901.042114257813	53.0984039306641
902.316528320313	52.9253425598145
903.590576171875	52.5723457336426
904.8642578125	52.3770446777344
906.137512207031	52.1922454833984
907.410339355469	51.998706817627
908.682800292969	51.8268890380859
909.954833984375	51.7268905639648
911.226501464844	51.3854331970215
912.497802734375	51.293285369873
913.768676757813	50.9631042480469
915.039123535156	50.9012680053711
916.309204101563	50.5888366699219
917.578918457031	50.4735221862793
918.848205566406	50.2314033508301
920.117126464844	49.9782524108887
921.385620117188	49.9342041015625
922.653747558594	49.8240966796875
923.921447753906	49.5713844299316
925.188781738281	49.483585357666
926.455688476563	49.1897773742676
927.722229003906	49.2396926879883
928.988342285156	48.9761924743652
930.254089355469	48.9691886901855
931.519470214844	48.7083930969238
932.784423828125	48.5420570373535
934.049011230469	48.3397407531738
935.313171386719	48.404598236084
936.576965332031	48.2421073913574
937.84033203125	48.1982574462891
939.103332519531	47.9986801147461
940.365966796875	47.8596572875977
941.628173828125	47.8162384033203
942.890014648438	47.7120971679688
944.151428222656	47.5689315795898
945.412475585938	47.419116973877
946.673095703125	47.4911346435547
947.933349609375	47.2735786437988
949.193237304688	47.2791748046875
950.452697753906	47.3125839233398
951.711791992188	47.139045715332
952.970520019531	46.9243965148926
954.228820800781	46.9987754821777
955.486755371094	46.8446960449219
956.744262695313	46.8612403869629
958.001403808594	46.8920593261719
959.258117675781	46.7519302368164
960.514526367188	46.6289405822754
961.770446777344	46.7121696472168
963.026062011719	46.6741218566895
964.28125	46.5106239318848
965.536010742188	46.5744667053223
966.790466308594	46.4778289794922
968.044494628906	46.4796333312988
969.298095703125	46.468505859375
970.551391601563	46.3840942382813
971.80419921875	46.3451919555664
973.056701660156	46.3087844848633
974.308776855469	46.3772964477539
975.560485839844	46.4555358886719
976.811767578125	46.576244354248
978.062683105469	46.5697860717773
979.313232421875	46.6863441467285
980.563415527344	46.7179908752441
981.813171386719	46.6178970336914
983.0625	46.5650253295898
984.3115234375	46.3870849609375
985.560119628906	46.0520515441895
986.808349609375	45.9708595275879
988.05615234375	45.908519744873
989.303588867188	45.739559173584
990.550659179688	45.8170204162598
991.797302246094	45.4485282897949
993.043579101563	45.6014175415039
994.289489746094	45.5042991638184
995.535034179688	45.4209060668945
996.780151367188	45.2623023986816
998.02490234375	45.236442565918
999.269226074219	45.1917343139648
1000.51318359375	45.185131072998
1001.75677490234	45.083324432373
1003	45.055419921875
1004.24279785156	44.7567329406738
1005.48522949219	44.8396797180176
1006.72729492188	44.7619132995605
1007.96893310547	44.781665802002
1009.21026611328	44.698787689209
1010.45111083984	44.6934280395508
1011.69165039063	44.6280899047852
1012.93176269531	44.5705757141113
1014.17150878906	44.5064086914063
1015.41088867188	44.5186195373535
1016.64984130859	44.5676116943359
1017.88842773438	44.3960609436035
1019.12664794922	44.3709831237793
1020.36450195313	44.2436408996582
1021.60192871094	44.2044906616211
1022.83898925781	44.3125915527344
1024.07568359375	44.1814727783203
1025.31201171875	44.1688423156738
1026.5478515625	44.1219329833984
1027.78344726563	44.1015243530273
1029.0185546875	43.9891128540039
1030.25329589844	43.9119491577148
1031.48767089844	43.8936614990234
1032.7216796875	43.8774909973145
1033.95532226563	43.891040802002
1035.18859863281	43.9274749755859
1036.42138671875	43.879524230957
1037.65393066406	43.8395881652832
1038.88598632813	43.8592872619629
1040.11767578125	43.8163299560547
1041.34899902344	43.8204383850098
1042.57995605469	43.8710517883301
1043.810546875	43.9115829467773
1045.04077148438	43.8511390686035
1046.2705078125	43.9669609069824
1047.5	43.8815879821777
1048.72900390625	43.8476753234863
1049.95764160156	43.8772239685059
1051.18591308594	43.7699775695801
1052.41381835938	43.9049339294434
1053.64135742188	43.7763557434082
1054.86853027344	43.8705673217773
1056.09521484375	43.8717880249023
1057.32165527344	43.7857475280762
1058.54760742188	43.7172470092773
1059.77331542969	43.704029083252
1060.99853515625	43.6452674865723
1062.22338867188	43.611686706543
1063.44787597656	43.5018653869629
1064.671875	43.6291770935059
1065.89562988281	43.6137351989746
1067.11901855469	43.4883117675781
1068.34191894531	43.4597434997559
1069.56457519531	43.4229850769043
1070.78674316406	43.4299011230469
1072.00854492188	43.4101295471191
1073.22998046875	43.3265113830566
1074.45104980469	43.2701644897461
1075.67175292969	43.2458572387695
1076.89208984375	43.1132698059082
1078.11193847656	43.0504684448242
1079.33154296875	43.1531829833984
1080.55065917969	43.079158782959
1081.76940917969	43.0669288635254
1082.98791503906	42.9635581970215
1084.20593261719	42.8516120910645
1085.42358398438	42.9101638793945
1086.64086914063	42.9959983825684
1087.85766601563	42.8039855957031
1089.07421875	42.8265380859375
1090.29040527344	42.7318077087402
1091.50610351563	42.7944297790527
1092.72155761719	42.7693405151367
1093.9365234375	42.8026237487793
1095.15112304688	42.7041168212891
1096.36535644531	42.7795906066895
1097.57922363281	42.8033790588379
1098.79272460938	42.7981910705566
1100.005859375	42.7102203369141
1101.21862792969	42.8158950805664
1102.43090820313	42.7310066223145
1103.64294433594	42.668815612793
1104.8544921875	42.8523941040039
1106.06579589844	42.7360458374023
1107.27661132813	42.6714134216309
1108.48706054688	42.8701286315918
1109.69714355469	42.7116394042969
1110.90686035156	42.8044815063477
1112.1162109375	42.6347389221191
1113.3251953125	42.728572845459
1114.53369140625	42.7361526489258
1115.74194335938	42.8149452209473
1116.94982910156	42.7649116516113
1118.1572265625	42.7206153869629
1119.3642578125	42.6811065673828
1120.57104492188	42.7601585388184
1121.77734375	42.6424026489258
1122.98327636719	42.7033424377441
1124.18884277344	42.7751846313477
1125.39404296875	42.7109184265137
1126.59875488281	42.74365234375
1127.80322265625	42.7804222106934
1129.00732421875	42.7247734069824
1130.2109375	42.7489585876465
1131.41430664063	42.7611351013184
1132.6171875	42.7620620727539
1133.81970214844	42.7286186218262
1135.02197265625	42.6986236572266
1136.22375488281	42.6759033203125
1137.42517089844	42.681266784668
1138.62622070313	42.6513137817383
1139.82690429688	42.6559410095215
1141.02709960938	42.5669708251953
1142.22705078125	42.5372428894043
1143.42663574219	42.5592994689941
1144.62573242188	42.5960807800293
1145.82458496094	42.5241546630859
1147.02294921875	42.5095710754395
1148.22094726563	42.5720024108887
1149.41857910156	42.5633697509766
1150.61584472656	42.452693939209
1151.81274414063	42.4803886413574
1153.00927734375	42.4228591918945
1154.20544433594	42.4691314697266
1155.40124511719	42.5092964172363
1156.5966796875	42.530948638916
1157.79162597656	42.4801559448242
1158.986328125	42.4536476135254
1160.18054199219	42.4791641235352
1161.37438964844	42.4679870605469
1162.56799316406	42.3963928222656
1163.76110839844	42.4077987670898
1164.95385742188	42.3993339538574
1166.14624023438	42.3315849304199
1167.33825683594	42.4164772033691
1168.52990722656	42.3032417297363
1169.72119140625	42.3334655761719
1170.91198730469	42.3531761169434
1172.1025390625	42.3807487487793
1173.29260253906	42.3675956726074
1174.482421875	42.3137016296387
1175.67175292969	42.4521026611328
1176.86071777344	42.4280891418457
1178.04943847656	42.3560485839844
1179.23767089844	42.5082931518555
1180.42553710938	42.4311180114746
1181.61303710938	42.5690574645996
1182.80017089844	42.623966217041
1183.98681640625	42.6159172058105
1185.17321777344	42.5609970092773
1186.35925292969	42.6356658935547
1187.54479980469	42.6598281860352
1188.73010253906	42.579475402832
1189.91491699219	42.6718254089355
1191.09936523438	42.6087265014648
1192.28356933594	42.5848846435547
1193.46728515625	42.707160949707
1194.65063476563	42.6672630310059
1195.83361816406	42.5768241882324
1197.01623535156	42.7939720153809
1198.19836425781	42.8014297485352
1199.38024902344	42.9177017211914
1200.56176757813	42.8445510864258
1201.74279785156	42.9296417236328
1202.92358398438	42.9634170532227
1204.10388183594	42.9899291992188
1205.28393554688	43.0404052734375
1206.46350097656	43.1267433166504
1207.64270019531	43.088924407959
1208.82153320313	43.0783348083496
1210	43.1871490478516
1211.17810058594	43.1685447692871
1212.35583496094	43.2291069030762
1213.53308105469	43.2573013305664
1214.71008300781	43.3023910522461
1215.88671875	43.2393531799316
1217.06286621094	43.2330856323242
1218.23864746094	43.2569389343262
1219.41418457031	43.2775459289551
1220.58923339844	43.2354583740234
1221.76391601563	43.1945381164551
1222.93823242188	43.2842330932617
1224.11218261719	43.2425689697266
1225.28576660156	43.2333335876465
1226.458984375	43.3724136352539
1227.6318359375	43.228328704834
1228.80419921875	43.2078132629395
1229.97631835938	43.3095321655273
1231.14794921875	43.1944465637207
1232.31921386719	43.3699111938477
1233.490234375	43.3465843200684
1234.66076660156	43.4165420532227
1235.83093261719	43.2425575256348
1237.00073242188	43.3511428833008
1238.17016601563	43.3368873596191
1239.33923339844	43.2277908325195
1240.5078125	43.3145523071289
1241.67614746094	43.2596244812012
1242.84411621094	43.1549644470215
1244.01159667969	43.0347480773926
1245.1787109375	43.1640281677246
1246.34558105469	43.0839691162109
1247.51196289063	42.9222640991211
1248.67797851563	42.9628601074219
1249.84362792969	42.9512100219727
1251.00891113281	42.8534889221191
1252.173828125	42.8009300231934
1253.33825683594	42.8016052246094
1254.50244140625	42.7496376037598
1255.66625976563	42.7578315734863
1256.82958984375	42.6455345153809
1257.99255371094	42.565128326416
1259.1552734375	42.7135162353516
1260.31750488281	42.6912078857422
1261.47937011719	42.6610221862793
1262.64086914063	42.6037292480469
1263.80200195313	42.5949096679688
1264.96276855469	42.4934043884277
1266.123046875	42.590202331543
1267.28308105469	42.4465751647949
1268.44262695313	42.3904800415039
1269.60192871094	42.3591957092285
1270.7607421875	42.2956123352051
1271.91918945313	42.2812805175781
1273.07727050781	42.2265548706055
1274.23498535156	42.1731834411621
1275.39233398438	42.0081787109375
1276.54931640625	42.0044593811035
1277.70581054688	41.9389724731445
1278.86206054688	41.9934272766113
1280.01794433594	41.8690376281738
1281.17333984375	41.8305206298828
1282.32836914063	41.8336029052734
1283.48303222656	41.7496604919434
1284.63732910156	41.7726020812988
1285.79125976563	41.7264137268066
1286.94482421875	41.7736625671387
1288.09802246094	41.7136344909668
1289.25073242188	41.7085151672363
1290.40319824219	41.7822227478027
1291.55517578125	41.6065902709961
1292.70690917969	41.6280937194824
1293.85815429688	41.6455764770508
1295.00903320313	41.5931015014648
1296.15954589844	41.575138092041
1297.30969238281	41.5114974975586
1298.45935058594	41.4484329223633
1299.60876464844	41.4563369750977
1300.7578125	41.4235687255859
1301.90637207031	41.4045028686523
1303.05456542969	41.3115615844727
1304.20239257813	41.349609375
1305.34985351563	41.1862640380859
1306.49694824219	41.2129554748535
1307.64367675781	41.1918029785156
1308.7900390625	41.1453819274902
1309.93591308594	41.0746536254883
1311.08154296875	41.0957984924316
1312.22668457031	41.1221733093262
1313.37145996094	41.104362487793
1314.51599121094	41.0452461242676
1315.66003417969	41.1265106201172
1316.80358886719	41.0172004699707
1317.94689941406	41.0855674743652
1319.08984375	41.1441116333008
1320.23229980469	41.0346183776855
1321.37451171875	41.0935935974121
1322.51623535156	41.0204238891602
1323.65759277344	40.9679412841797
1324.79858398438	40.9255027770996
1325.93920898438	40.9731330871582
1327.07934570313	40.9158401489258
1328.21923828125	40.8372840881348
1329.35864257813	40.8807106018066
1330.49780273438	40.8313636779785
1331.63647460938	40.7025375366211
1332.77478027344	40.6955337524414
1333.91271972656	40.7092399597168
1335.05029296875	40.5049743652344
1336.18737792969	40.566478729248
1337.32421875	40.56396484375
1338.46057128906	40.4633674621582
1339.5966796875	40.5256996154785
1340.73229980469	40.6033554077148
1341.86755371094	40.4029006958008
1343.00231933594	40.4379959106445
1344.13684082031	40.3989715576172
1345.27099609375	40.4993591308594
1346.40466308594	40.3542404174805
1347.53796386719	40.3475761413574
1348.6708984375	40.3610687255859
1349.80346679688	40.3679885864258
1350.93566894531	40.2891120910645
1352.06750488281	40.3506889343262
1353.19885253906	40.2150497436523
1354.32995605469	40.3229751586914
1355.46057128906	40.1782188415527
1356.5908203125	40.2137069702148
1357.720703125	40.1208877563477
1358.85021972656	40.0823440551758
1359.97924804688	40.1002311706543
1361.10803222656	39.9692077636719
1362.236328125	39.9452285766602
1363.3642578125	39.8653945922852
1364.49182128906	39.9258041381836
1365.61901855469	39.7772941589355
1366.74584960938	39.6815528869629
1367.87231445313	39.7812042236328
1368.99829101563	39.7240753173828
1370.12390136719	39.7205238342285
1371.24914550781	39.6288566589355
1372.3740234375	39.6499862670898
1373.49853515625	39.6851043701172
1374.62255859375	39.6219902038574
1375.74633789063	39.6550025939941
1376.86962890625	39.7783622741699
1377.99255371094	39.6970138549805
1379.11511230469	39.741756439209
1380.2373046875	39.6905364990234
1381.35900878906	39.6573905944824
1382.48034667969	39.6289100646973
1383.60144042969	39.6126937866211
1384.72204589844	39.5949249267578
1385.84228515625	39.4669342041016
1386.96203613281	39.5195579528809
1388.08154296875	39.4483375549316
1389.20056152344	39.5029449462891
1390.31921386719	39.3940010070801
1391.4375	39.3593482971191
1392.55541992188	39.2725715637207
1393.6728515625	39.1988182067871
1394.7900390625	39.229175567627
1395.90673828125	39.1262321472168
1397.02307128906	39.1865997314453
1398.13903808594	39.2288856506348
1399.25463867188	39.1271133422852
1400.36975097656	39.0718688964844
1401.48449707031	39.0357208251953
1402.59899902344	39.0498161315918
1403.712890625	39.072509765625
1404.82653808594	39.0926895141602
1405.93981933594	39.2149887084961
1407.05261230469	39.1054306030273
1408.1650390625	39.0648498535156
1409.27709960938	39.1188201904297
1410.38879394531	39.1657943725586
1411.5	38.9858474731445
1412.61096191406	39.1400985717773
1413.72143554688	39.1118545532227
1414.83154296875	39.0110626220703
1415.94116210938	38.9598083496094
1417.05053710938	38.9376182556152
1418.15942382813	38.8688125610352
1419.26794433594	38.9122047424316
1420.37609863281	38.8908271789551
1421.48388671875	38.8025093078613
1422.59118652344	38.7217864990234
1423.6982421875	38.7679824829102
1424.80480957031	38.6788673400879
1425.91088867188	38.5346603393555
1427.01672363281	38.6729011535645
1428.1220703125	38.517162322998
1429.22717285156	38.5817947387695
1430.33166503906	38.5579299926758
1431.43591308594	38.5311470031738
1432.53979492188	38.5397491455078
1433.64318847656	38.5905990600586
1434.74621582031	38.5925903320313
1435.84887695313	38.4714012145996
1436.95104980469	38.4784927368164
1438.05297851563	38.5832061767578
1439.15441894531	38.5799713134766
1440.25549316406	38.5274505615234
1441.35620117188	38.528736114502
1442.45642089844	38.4820899963379
1443.55627441406	38.425464630127
1444.65576171875	38.4518356323242
1445.7548828125	38.3621292114258
1446.853515625	38.3197898864746
1447.95190429688	38.1150932312012
1449.0498046875	38.2079086303711
1450.14721679688	38.0678215026855
1451.24438476563	38.0856246948242
1452.34106445313	38.0046844482422
1453.43737792969	37.9956665039063
1454.53332519531	37.9782333374023
1455.62890625	37.951789855957
1456.72399902344	38.0198593139648
1457.81872558594	37.9238243103027
1458.9130859375	37.9817390441895
1460.00695800781	38.0249710083008
1461.10046386719	37.9622840881348
1462.19360351563	38.0359725952148
1463.28637695313	37.9878234863281
1464.37878417969	38.0175971984863
1465.470703125	38.0764427185059
1466.56225585938	38.006721496582
1467.65344238281	38.0536422729492
1468.744140625	37.9556465148926
1469.83447265625	37.9933547973633
1470.92443847656	37.9216728210449
1472.01403808594	37.8566589355469
1473.10314941406	37.8519744873047
1474.19189453125	37.784008026123
1475.2802734375	37.7097473144531
1476.3681640625	37.7379112243652
1477.45581054688	37.6498832702637
1478.54296875	37.6275291442871
1479.62963867188	37.6034126281738
1480.71606445313	37.7785911560059
1481.80200195313	37.6488609313965
1482.88757324219	37.7578048706055
1483.97265625	37.7136688232422
1485.05737304688	37.7022171020508
1486.14172363281	37.634464263916
1487.22570800781	37.7982749938965
1488.30932617188	37.8258666992188
1489.39245605469	37.8587989807129
1490.47509765625	37.8726387023926
1491.55749511719	37.9613838195801
1492.63940429688	37.9671936035156
1493.72094726563	37.9722366333008
1494.80212402344	37.9494934082031
1495.8828125	37.9979362487793
1496.96313476563	37.984489440918
1498.04309082031	37.9698677062988
1499.12255859375	37.9943161010742
1500.20166015625	38.0130615234375
1501.28039550781	37.9363250732422
1502.35864257813	37.9764175415039
1503.4365234375	37.9610595703125
1504.51403808594	37.9757232666016
1505.59118652344	37.8535690307617
1506.66784667969	38.0418319702148
1507.744140625	37.9558258056641
1508.81994628906	38.0393028259277
1509.89538574219	38.0799446105957
1510.97045898438	38.1245651245117
1512.04516601563	38.2893829345703
1513.11938476563	38.3475189208984
1514.19323730469	38.3576431274414
1515.26672363281	38.5926208496094
1516.33972167969	38.553581237793
1517.41235351563	38.657154083252
1518.48449707031	38.7087516784668
1519.55639648438	38.7297019958496
1520.62768554688	38.8246955871582
1521.69873046875	38.9454689025879
1522.76928710938	38.888313293457
1523.83947753906	38.9705543518066
1524.90930175781	38.9787635803223
1525.97863769531	39.1062431335449
1527.04760742188	39.1458129882813
1528.11608886719	39.1114921569824
1529.18420410156	39.1368408203125
1530.251953125	39.1517066955566
1531.31921386719	39.2409248352051
1532.38610839844	39.3036231994629
1533.45263671875	39.4234809875488
1534.51867675781	39.515811920166
1535.58435058594	39.5203094482422
1536.64965820313	39.6170845031738
1537.71447753906	39.7236404418945
1538.77893066406	39.9114151000977
1539.84301757813	40.0458793640137
1540.90661621094	40.2030372619629
1541.9697265625	40.3433876037598
1543.03259277344	40.4285850524902
1544.09497070313	40.5640907287598
1545.15686035156	40.6231498718262
1546.21850585938	40.8941040039063
1547.27966308594	40.9349899291992
1548.34033203125	41.1983680725098
1549.40063476563	41.2846908569336
1550.46057128906	41.4440383911133
1551.52001953125	41.5054168701172
1552.5791015625	41.7048873901367
1553.63781738281	41.7438659667969
1554.69604492188	41.8527221679688
1555.75378417969	41.8547592163086
1556.81127929688	41.9692840576172
1557.86828613281	42.1818389892578
1558.9248046875	42.1252136230469
1559.98095703125	42.2805442810059
1561.03674316406	42.3283462524414
1562.09204101563	42.5294342041016
1563.14697265625	42.6771926879883
1564.20153808594	42.830997467041
1565.25561523438	42.9509735107422
1566.30932617188	43.2173957824707
1567.36254882813	43.4382591247559
1568.41540527344	43.7278480529785
1569.4677734375	43.8613166809082
1570.51977539063	44.0828666687012
1571.57141113281	44.3035125732422
1572.62255859375	44.500301361084
1573.67333984375	44.7141647338867
1574.7236328125	45.0972747802734
1575.77355957031	45.1569366455078
1576.82299804688	45.4422187805176
1577.8720703125	45.6370964050293
1578.92077636719	45.7065353393555
1579.96899414063	45.987133026123
1581.01684570313	46.1504821777344
1582.06420898438	46.3319129943848
1583.11120605469	46.5554351806641
1584.15771484375	46.7786560058594
1585.20385742188	46.9707641601563
1586.24951171875	47.1653633117676
1587.29479980469	47.2549667358398
1588.33972167969	47.601490020752
1589.38415527344	47.6910438537598
1590.42810058594	48.0218086242676
1591.47180175781	48.2561492919922
1592.51489257813	48.7238388061523
1593.55773925781	49.0047454833984
1594.59997558594	49.2805557250977
1595.64196777344	49.7868804931641
1596.68334960938	50.0838508605957
1597.72448730469	50.3350296020508
1598.76513671875	50.8196411132813
1599.80529785156	51.0907669067383
1600.84509277344	51.4296493530273
1601.88452148438	51.9095993041992
1602.92346191406	52.1379928588867
1603.9619140625	52.5269317626953
1605	52.8640403747559
1606.03771972656	53.1685523986816
1607.07495117188	53.4470863342285
1608.11169433594	53.8079490661621
1609.14807128906	54.0730972290039
1610.18408203125	54.2758407592773
1611.21960449219	54.5882720947266
1612.25463867188	54.86767578125
1613.28930664063	55.1367416381836
1614.32360839844	55.2149887084961
1615.357421875	55.7986488342285
1616.39074707031	55.8702583312988
1617.42370605469	56.2133178710938
1618.45629882813	56.5257377624512
1619.48840332031	56.6745376586914
1620.52001953125	56.8669395446777
1621.55126953125	57.1970748901367
1622.58215332031	57.4576263427734
1623.61254882813	57.6336364746094
1624.64245605469	58.0168228149414
1625.67199707031	58.2178802490234
1626.70104980469	58.2822647094727
1627.72973632813	58.6396522521973
1628.75793457031	58.7298316955566
1629.78576660156	59.0011215209961
1630.81311035156	59.187141418457
1631.84008789063	59.3096618652344
1632.86657714844	59.5144538879395
1633.89270019531	59.6324920654297
1634.91833496094	59.7010917663574
1635.94348144531	59.7832832336426
1636.96826171875	59.7068557739258
1637.99255371094	59.5689353942871
1639.01647949219	59.7877235412598
1640.03991699219	59.4815216064453
1641.06298828125	59.5438346862793
1642.08557128906	59.3062973022461
1643.10778808594	59.3716773986816
1644.12951660156	58.9819984436035
1645.15075683594	58.8635063171387
1646.17163085938	58.6720809936523
1647.19213867188	58.5312385559082
1648.21203613281	57.9830894470215
1649.23156738281	57.9405708312988
1650.25073242188	57.6513557434082
1651.26940917969	57.3476333618164
1652.28759765625	57.0030326843262
1653.30541992188	56.888542175293
1654.32275390625	56.6326026916504
1655.33972167969	56.181755065918
1656.35620117188	55.7686958312988
1657.37231445313	55.4421539306641
1658.38793945313	55.1095924377441
1659.40307617188	55.0767059326172
1660.41772460938	54.8829307556152
1661.43212890625	54.3755340576172
1662.44592285156	54.0660972595215
1663.45935058594	54.0159378051758
1664.47229003906	53.5332908630371
1665.48486328125	53.286979675293
1666.49694824219	53.0027275085449
1667.50854492188	52.6524429321289
1668.51977539063	52.3539276123047
1669.53051757813	51.9691772460938
1670.54089355469	51.584285736084
1671.55078125	51.2743644714355
1672.56018066406	50.8060646057129
1673.56909179688	50.4172248840332
1674.57763671875	50.0043754577637
1675.58581542969	49.5819931030273
1676.59350585938	49.1335258483887
1677.60070800781	48.6253318786621
1678.607421875	48.2370758056641
1679.61376953125	47.6203460693359
1680.61962890625	47.3335418701172
1681.62512207031	46.8347282409668
1682.63012695313	46.2873191833496
1683.63464355469	45.827507019043
1684.638671875	45.3905601501465
1685.64233398438	44.8332977294922
1686.64562988281	44.6415863037109
1687.64831542969	44.1499443054199
1688.65063476563	43.6341705322266
1689.65246582031	43.131664276123
1690.65393066406	42.7215995788574
1691.65490722656	42.5134963989258
1692.65539550781	42.0732460021973
1693.65551757813	41.6708831787109
1694.65502929688	41.2816390991211
1695.654296875	40.8740043640137
1696.65295410156	40.6276092529297
1697.65124511719	40.3192367553711
1698.64904785156	39.8666572570801
1699.646484375	39.7234039306641
1700.64331054688	39.1552658081055
1701.63977050781	38.8655776977539
1702.63586425781	38.5162773132324
1703.63134765625	38.2287864685059
1704.62646484375	37.8603096008301
1705.62121582031	37.4245491027832
1706.61535644531	37.0803680419922
1707.60913085938	36.7719802856445
1708.60241699219	36.4227752685547
1709.59521484375	36.109992980957
1710.58764648438	35.6634788513184
1711.57958984375	35.3088645935059
1712.57104492188	34.9444236755371
1713.56213378906	34.6164169311523
1714.552734375	34.2829246520996
1715.54284667969	34.002571105957
1716.53247070313	33.6545906066895
1717.52160644531	33.2932662963867
1718.51037597656	32.9241600036621
1719.49865722656	32.5666198730469
1720.48657226563	32.3273849487305
1721.47387695313	32.030143737793
1722.46081542969	31.7150287628174
1723.447265625	31.4608001708984
1724.43334960938	31.1485023498535
1725.41882324219	30.9885082244873
1726.40393066406	30.7298164367676
1727.38854980469	30.4747276306152
1728.37268066406	30.1937065124512
1729.3564453125	29.9747161865234
1730.33972167969	29.7461185455322
1731.32250976563	29.5674171447754
1732.30480957031	29.3179569244385
1733.28674316406	29.187032699585
1734.26806640625	29.0295848846436
1735.2490234375	28.8284301757813
1736.2294921875	28.6418762207031
1737.20959472656	28.508617401123
1738.18908691406	28.3198375701904
1739.16821289063	28.1872711181641
1740.14685058594	28.0182113647461
1741.125	27.862943649292
1742.10266113281	27.7092666625977
1743.07995605469	27.473051071167
1744.05676269531	27.4025382995605
1745.03308105469	27.1920585632324
1746.00891113281	26.9404125213623
1746.98425292969	26.7749404907227
1747.95910644531	26.665412902832
1748.93359375	26.4738597869873
1749.90759277344	26.349889755249
1750.88110351563	26.0676460266113
1751.85412597656	25.9258785247803
1752.82678222656	25.7177658081055
1753.798828125	25.5750122070313
1754.7705078125	25.3646411895752
1755.74169921875	25.1799468994141
1756.71240234375	25.1031074523926
1757.6826171875	24.866678237915
1758.65246582031	24.7587203979492
1759.62170410156	24.6049346923828
1760.59057617188	24.3369884490967
1761.55895996094	24.2423648834229
1762.52673339844	24.1002159118652
1763.49426269531	24.0042495727539
1764.46118164063	23.9647178649902
1765.42761230469	23.7719573974609
1766.39367675781	23.567850112915
1767.35913085938	23.5717849731445
1768.32421875	23.4941520690918
1769.28881835938	23.3359470367432
1770.2529296875	23.2891254425049
1771.21655273438	23.2207813262939
1772.17980957031	23.1586723327637
1773.14245605469	23.0489082336426
1774.10461425781	23.0113945007324
1775.06640625	23.0033283233643
1776.02770996094	22.8443298339844
1776.98852539063	22.7799835205078
1777.94873046875	22.722297668457
1778.90856933594	22.6323699951172
1779.86804199219	22.5643749237061
1780.82690429688	22.3900032043457
1781.78527832031	22.2036113739014
1782.7431640625	22.1660480499268
1783.70068359375	22.0712757110596
1784.65771484375	21.9135875701904
1785.61413574219	21.7543506622314
1786.57019042969	21.6162128448486
1787.52575683594	21.6671962738037
1788.48083496094	21.4796676635742
1789.43530273438	21.3031692504883
1790.38940429688	21.214111328125
1791.34301757813	21.1319446563721
1792.29626464844	20.9728679656982
1793.24890136719	20.9695949554443
1794.20104980469	20.8185939788818
1795.15270996094	20.7957401275635
1796.10400390625	20.6545009613037
1797.0546875	20.5899600982666
1798.0048828125	20.5340099334717
1798.95471191406	20.4130153656006
1799.90393066406	20.3795223236084
1800.85278320313	20.3510723114014
1801.80102539063	20.3061847686768
1802.74890136719	20.2791843414307
1803.6962890625	20.2176151275635
1804.64306640625	20.130729675293
1805.58947753906	20.1393070220947
1806.53540039063	20.0692310333252
1807.48071289063	19.9805564880371
1808.42565917969	20.0600261688232
1809.3701171875	19.9596996307373
1810.31396484375	19.9629936218262
1811.25744628906	19.8592224121094
1812.20043945313	19.7659492492676
1813.14294433594	19.7563247680664
1814.08483886719	19.7494468688965
1815.0263671875	19.779146194458
1815.96740722656	19.6713924407959
1816.90783691406	19.5775470733643
1817.84790039063	19.5369834899902
1818.78747558594	19.4443283081055
1819.72644042969	19.4653358459473
1820.6650390625	19.3306770324707
1821.60314941406	19.3109951019287
1822.54064941406	19.2268810272217
1823.47778320313	19.1300048828125
1824.41430664063	19.0937252044678
1825.35034179688	18.9691905975342
1826.28601074219	18.9252166748047
1827.22106933594	18.8334732055664
1828.15563964844	18.8155555725098
1829.08984375	18.748363494873
1830.0234375	18.6131763458252
1830.95654296875	18.6627655029297
1831.88916015625	18.5551090240479
1832.8212890625	18.5135154724121
1833.7529296875	18.4440402984619
1834.68408203125	18.4894046783447
1835.61474609375	18.4307460784912
1836.54479980469	18.3228950500488
1837.47448730469	18.3776416778564
1838.40356445313	18.4552192687988
1839.33227539063	18.3198165893555
1840.26037597656	18.3179454803467
1841.18811035156	18.4024085998535
1842.115234375	18.291187286377
1843.04187011719	18.3038291931152
1843.96801757813	18.3625621795654
1844.89367675781	18.3662757873535
1845.81872558594	18.3204727172852
1846.74340820313	18.2419757843018
1847.66760253906	18.2798461914063
1848.59118652344	18.2425384521484
1849.51428222656	18.2913455963135
1850.43701171875	18.1550407409668
1851.35913085938	18.1553173065186
1852.28076171875	18.0753803253174
1853.20190429688	18.0696449279785
1854.12243652344	17.9609622955322
1855.04260253906	17.8971824645996
1855.96215820313	17.8549995422363
1856.88122558594	17.7645893096924
1857.79992675781	17.7317790985107
1858.71801757813	17.6020641326904
1859.63549804688	17.6897029876709
1860.55261230469	17.580924987793
1861.46923828125	17.4729423522949
1862.38525390625	17.555700302124
1863.30078125	17.4721298217773
1864.2158203125	17.4233055114746
1865.13037109375	17.409252166748
1866.04443359375	17.3453483581543
1866.95788574219	17.368673324585
1867.87084960938	17.4158897399902
1868.78332519531	17.3573169708252
1869.6953125	17.3852024078369
1870.60681152344	17.3627510070801
1871.51782226563	17.4143409729004
1872.42822265625	17.3940486907959
1873.33813476563	17.4543056488037
1874.24755859375	17.3674373626709
1875.15649414063	17.4505825042725
1876.06481933594	17.3897590637207
1876.97277832031	17.4354438781738
1877.88012695313	17.4494457244873
1878.78698730469	17.4036884307861
1879.69323730469	17.3885555267334
1880.59912109375	17.4170398712158
1881.50439453125	17.2746829986572
1882.4091796875	17.343994140625
1883.3134765625	17.2129936218262
1884.21716308594	17.1872062683105
1885.12048339844	17.1471328735352
1886.02319335938	17.0871391296387
1886.92541503906	17.0783996582031
1887.82702636719	17.1051578521729
1888.72814941406	16.9613037109375
1889.62878417969	16.9217681884766
1890.52893066406	16.9539375305176
1891.42858886719	16.8781871795654
1892.32763671875	16.9077663421631
1893.22619628906	16.8232917785645
1894.12426757813	16.7276973724365
1895.02172851563	16.7724628448486
1895.91870117188	16.6750659942627
1896.81518554688	16.7018299102783
1897.71118164063	16.6271648406982
1898.60656738281	16.5663642883301
1899.50146484375	16.6220417022705
1900.39587402344	16.5349006652832
1901.28967285156	16.5001239776611
1902.18298339844	16.6202449798584
1903.07580566406	16.5528392791748
1903.96801757813	16.4938831329346
1904.85986328125	16.5161228179932
1905.7509765625	16.5571250915527
1906.64172363281	16.6301822662354
1907.53186035156	16.6749534606934
1908.42150878906	16.6183643341064
1909.31066894531	16.693489074707
1910.19921875	16.6475639343262
1911.08728027344	16.6234455108643
1911.97473144531	16.739049911499
1912.86181640625	16.7035903930664
1913.74816894531	16.7024192810059
1914.63415527344	16.6654014587402
1915.51953125	16.7094802856445
1916.40441894531	16.6567058563232
1917.28869628906	16.6502819061279
1918.17260742188	16.7270107269287
1919.05578613281	16.5408897399902
1919.93859863281	16.5650901794434
1920.82080078125	16.5794525146484
1921.70239257813	16.4647617340088
1922.58349609375	16.5650310516357
1923.46411132813	16.4388694763184
1924.34423828125	16.4012393951416
1925.22375488281	16.4452095031738
1926.10278320313	16.3728885650635
1926.98120117188	16.2943782806396
1927.85913085938	16.230094909668
1928.73645019531	16.1295261383057
1929.61328125	16.1422843933105
1930.48962402344	16.1201076507568
1931.36535644531	16.0594348907471
1932.24060058594	16.091775894165
1933.11535644531	16.0004730224609
1933.98950195313	16.0695858001709
1934.86303710938	15.9929752349854
1935.73608398438	16.0288772583008
1936.60864257813	16.0002460479736
1937.48059082031	16.0163402557373
1938.35205078125	16.0459041595459
1939.22302246094	15.9779958724976
1940.09338378906	16.0561103820801
1940.96313476563	16.0338592529297
1941.83239746094	16.0992450714111
1942.701171875	16.1406059265137
1943.5693359375	16.1002502441406
1944.43701171875	16.1100425720215
1945.30407714844	16.1753387451172
1946.17065429688	16.1995391845703
1947.03662109375	16.2184581756592
1947.90209960938	16.2869548797607
1948.76696777344	16.2722682952881
1949.63134765625	16.2473945617676
1950.4951171875	16.2991466522217
1951.3583984375	16.3094997406006
1952.22106933594	16.235408782959
1953.08325195313	16.2437591552734
1953.94482421875	16.2297096252441
1954.80590820313	16.2027912139893
1955.66650390625	16.2022705078125
1956.5263671875	16.1779956817627
1957.38586425781	16.1186103820801
1958.24462890625	16.0765151977539
1959.10302734375	16.1246452331543
1959.96069335938	16.0747470855713
1960.81799316406	15.9992446899414
1961.67456054688	16.0211486816406
1962.53063964844	15.97629737854
1963.38623046875	15.8804330825806
1964.2412109375	15.9277200698853
1965.09558105469	15.8716602325439
1965.94946289063	15.8534545898438
1966.80285644531	15.7906484603882
1967.65563964844	15.8279409408569
1968.5078125	15.8043537139893
1969.35949707031	15.7394666671753
1970.21057128906	15.7529048919678
1971.06103515625	15.7839908599854
1971.91101074219	15.7974605560303
1972.76049804688	15.816969871521
1973.60925292969	15.8275566101074
1974.45764160156	15.7824687957764
1975.30529785156	15.8894758224487
1976.15246582031	15.9289789199829
1976.99914550781	16.0067901611328
1977.84521484375	15.9901494979858
1978.69067382813	16.1202392578125
1979.53552246094	16.1036357879639
1980.3798828125	16.1172885894775
1981.22375488281	16.1681842803955
1982.06701660156	16.2244968414307
1982.90966796875	16.2209300994873
1983.75170898438	16.3168182373047
1984.59326171875	16.2151527404785
1985.43420410156	16.1828289031982
1986.27465820313	16.2122955322266
1987.11450195313	16.1415138244629
1987.95373535156	16.187183380127
1988.79248046875	16.2405338287354
1989.63061523438	16.183650970459
1990.46813964844	16.1006164550781
1991.30517578125	16.1386890411377
1992.1416015625	16.0823917388916
1992.9775390625	15.9674682617188
1993.81274414063	15.9261875152588
1994.6474609375	15.9311075210571
1995.48168945313	15.9249792098999
1996.31518554688	15.8267774581909
1997.14819335938	15.8612480163574
1997.98071289063	15.8325128555298
1998.8125	15.7972116470337
1999.64379882813	15.8586130142212
2000.47448730469	15.7179479598999
2001.3046875	15.8096704483032
2002.13427734375	15.7675313949585
2002.96325683594	15.8849210739136
2003.79162597656	15.8224058151245
2004.61950683594	15.8388910293579
2005.44677734375	15.8735189437866
2006.2734375	15.9059038162231
2007.09948730469	16.0085983276367
2007.92504882813	16.0494480133057
2008.75	16.0646934509277
2009.57434082031	16.1491775512695
2010.39819335938	16.1538047790527
2011.22131347656	16.2038631439209
2012.0439453125	16.2419147491455
2012.86608886719	16.2309017181396
2013.6875	16.2455768585205
2014.50842285156	16.2629985809326
2015.32873535156	16.2622261047363
2016.1484375	16.2323226928711
2016.96752929688	16.287109375
2017.7861328125	16.32643699646
2018.60412597656	16.3017730712891
2019.42150878906	16.3479862213135
2020.23828125	16.3545551300049
2021.05444335938	16.3702583312988
2021.8701171875	16.2784938812256
2022.68518066406	16.2718124389648
2023.49963378906	16.2518844604492
2024.3134765625	16.1983642578125
2025.12683105469	16.2033061981201
2025.939453125	16.1275596618652
2026.75158691406	16.1359157562256
2027.56311035156	16.1019611358643
2028.3740234375	16.1558570861816
2029.18432617188	16.0969295501709
2029.994140625	16.1632347106934
2030.80322265625	16.1230621337891
2031.61181640625	16.0278511047363
2032.41979980469	16.027494430542
2033.22717285156	16.0301189422607
2034.03393554688	15.988471031189
2034.84008789063	15.9646902084351
2035.64575195313	15.8580131530762
2036.45080566406	15.9051465988159
2037.25512695313	15.7963104248047
2038.05895996094	15.7945003509521
2038.86218261719	15.7368144989014
2039.66479492188	15.7653512954712
2040.466796875	15.7704362869263
2041.26831054688	15.7582607269287
2042.06909179688	15.8370380401611
2042.86938476563	15.7843427658081
2043.6689453125	15.8166408538818
2044.46801757813	15.8346700668335
2045.26647949219	15.8370342254639
2046.06433105469	15.8700847625732
2046.86145019531	15.8023128509521
2047.65808105469	15.8833999633789
2048.4541015625	15.9093494415283
2049.24951171875	15.8401317596436
2050.04443359375	15.9351930618286
2050.83862304688	15.9660511016846
2051.63232421875	15.9814348220825
2052.42529296875	16.052827835083
2053.2177734375	15.9812326431274
2054.00952148438	15.9878444671631
2054.80078125	16.1214008331299
2055.59130859375	16.0970268249512
2056.38134765625	16.078893661499
2057.17065429688	16.1766872406006
2057.95947265625	16.1177463531494
2058.74755859375	16.1218814849854
2059.53515625	16.0682144165039
2060.32202148438	16.1027641296387
2061.1083984375	16.034646987915
2061.89428710938	15.9204692840576
2062.67919921875	15.9164047241211
2063.4638671875	15.9118785858154
2064.24780273438	15.9001359939575
2065.03100585938	15.870002746582
2065.81372070313	15.7718515396118
2066.595703125	15.7486324310303
2067.37719726563	15.769905090332
2068.15795898438	15.6548290252686
2068.93823242188	15.6226797103882
2069.7177734375	15.5914449691772
2070.49682617188	15.5046491622925
2071.27514648438	15.4418287277222
2072.05297851563	15.394847869873
2072.830078125	15.394323348999
2073.60668945313	15.3529033660889
2074.38256835938	15.3184585571289
2075.15795898438	15.2320690155029
2075.9326171875	15.2038812637329
2076.70654296875	15.1751976013184
2077.47998046875	15.2254095077515
2078.25268554688	15.1236333847046
2079.02490234375	15.0721607208252
2079.79663085938	15.1697463989258
2080.5673828125	15.1152086257935
2081.337890625	15.2095994949341
2082.107421875	15.1505765914917
2082.87670898438	15.1433973312378
2083.64501953125	15.1331605911255
2084.41284179688	15.1795358657837
2085.18017578125	15.1831722259521
2085.94677734375	15.1957492828369
2086.71264648438	15.2440891265869
2087.47802734375	15.2032814025879
2088.24267578125	15.1768026351929
2089.0068359375	15.2113008499146
2089.77026367188	15.2432308197021
2090.53295898438	15.2525615692139
2091.29516601563	15.2470464706421
2092.056640625	15.2106351852417
2092.81762695313	15.1680603027344
2093.57788085938	15.1271047592163
2094.33764648438	15.1250791549683
2095.0966796875	15.0772294998169
2095.85498046875	15.020601272583
2096.61279296875	14.9802370071411
2097.36987304688	14.871506690979
2098.12646484375	14.8577880859375
2098.88232421875	14.7922344207764
2099.63745117188	14.8132791519165
2100.39208984375	14.6654720306396
2101.14624023438	14.5808200836182
2101.8994140625	14.4960994720459
2102.65209960938	14.4568386077881
2103.404296875	14.4087696075439
2104.15551757813	14.3127307891846
2104.90649414063	14.3168020248413
2105.65649414063	14.2161445617676
2106.40600585938	14.2023601531982
2107.15502929688	14.08376121521
2107.90307617188	14.0518436431885
2108.65063476563	13.9825658798218
2109.39770507813	13.9520149230957
2110.14404296875	13.9766645431519
2110.8896484375	13.8851346969604
2111.63452148438	13.9269285202026
2112.37890625	13.9327745437622
2113.12280273438	13.9090614318848
2113.86572265625	14.016016960144
2114.60815429688	13.9961395263672
2115.35009765625	14.0258855819702
2116.09106445313	14.0332107543945
2116.83154296875	14.0778026580811
2117.57153320313	14.0423812866211
2118.31079101563	14.0774536132813
2119.04931640625	14.0637674331665
2119.787109375	14.0395441055298
2120.5244140625	14.0200881958008
2121.26098632813	13.989842414856
2121.9970703125	13.9303588867188
2122.732421875	13.8852014541626
2123.46704101563	13.8282661437988
2124.20092773438	13.8206768035889
2124.93432617188	13.7936611175537
2125.6669921875	13.7786149978638
2126.39916992188	13.6706533432007
2127.13037109375	13.6846084594727
2127.86108398438	13.5842199325562
2128.59130859375	13.5726718902588
2129.32080078125	13.4353742599487
2130.04956054688	13.4697036743164
2130.77758789063	13.4034776687622
2131.50512695313	13.2933921813965
2132.23193359375	13.2017612457275
2132.9580078125	13.1854639053345
2133.68334960938	13.0831184387207
2134.408203125	13.1566867828369
2135.13232421875	12.9859895706177
2135.85595703125	12.9961204528809
2136.57885742188	12.8911256790161
2137.30102539063	12.7686595916748
2138.0224609375	12.7787179946899
2138.74340820313	12.701301574707
2139.46337890625	12.7734661102295
2140.18310546875	12.635048866272
2140.90185546875	12.6172399520874
2141.6201171875	12.580545425415
2142.33764648438	12.5324392318726
2143.05444335938	12.5334644317627
2143.77075195313	12.5209197998047
2144.48608398438	12.5267934799194
2145.201171875	12.4703397750854
2145.91528320313	12.4812908172607
2146.62890625	12.4546279907227
2147.34155273438	12.520206451416
2148.05395507813	12.4546756744385
2148.76538085938	12.4607715606689
2149.47631835938	12.4471845626831
2150.18627929688	12.423131942749
2150.89599609375	12.4041662216187
2151.60473632813	12.4092769622803
2152.31298828125	12.4618625640869
2153.02026367188	12.435094833374
2153.72729492188	12.4053840637207
2154.43334960938	12.3749094009399
2155.138671875	12.3534374237061
2155.84350585938	12.3319473266602
2156.54760742188	12.3018970489502
2157.25122070313	12.2940397262573
2157.95385742188	12.2456369400024
2158.65600585938	12.2328615188599
2159.357421875	12.1709489822388
2160.05810546875	12.1539793014526
2160.75805664063	12.1524038314819
2161.45751953125	12.0913610458374
2162.15600585938	12.0532827377319
2162.85400390625	12.0112533569336
2163.55151367188	11.9478797912598
2164.248046875	11.9305286407471
2164.94409179688	11.8871726989746
2165.63916015625	11.7640686035156
2166.33374023438	11.7255172729492
2167.02783203125	11.7436437606812
2167.72094726563	11.6583938598633
2168.41357421875	11.6389179229736
2169.10522460938	11.5088291168213
2169.79638671875	11.4371547698975
2170.48706054688	11.4325685501099
2171.1767578125	11.3475179672241
2171.86572265625	11.2493495941162
2172.55419921875	11.2015867233276
2173.24194335938	11.0870218276978
2173.92895507813	11.0221519470215
2174.615234375	11.0003709793091
2175.30078125	10.9482393264771
2175.98583984375	10.8842153549194
2176.67016601563	10.8556890487671
2177.35375976563	10.8597345352173
2178.03662109375	10.8136339187622
2178.71875	10.7590923309326
2179.40014648438	10.724781036377
2180.08081054688	10.7193765640259
2180.76098632813	10.7899284362793
2181.4404296875	10.786768913269
2182.119140625	10.7368125915527
2182.79711914063	10.7831726074219
2183.47436523438	10.7577037811279
2184.15087890625	10.7287406921387
2184.82690429688	10.7887907028198
2185.501953125	10.7394695281982
2186.17651367188	10.7437200546265
2186.85034179688	10.7631225585938
2187.5234375	10.7487525939941
2188.19580078125	10.6908874511719
2188.86743164063	10.6697626113892
2189.53833007813	10.6401662826538
2190.20874023438	10.6147737503052
2190.87817382813	10.6095218658447
2191.54711914063	10.5158700942993
2192.21533203125	10.5297508239746
2192.8828125	10.4681358337402
2193.54956054688	10.4388818740845
2194.21557617188	10.3724403381348
2194.880859375	10.3316411972046
2195.54541015625	10.249382019043
2196.20947265625	10.1850261688232
2196.87255859375	10.120623588562
2197.53515625	10.0069398880005
2198.19677734375	9.98866081237793
2198.85791015625	9.96111011505127
2199.51831054688	9.89275169372559
2200.17797851563	9.78229904174805
2200.8369140625	9.71231555938721
2201.4951171875	9.65179061889648
2202.15258789063	9.64258766174316
2202.80932617188	9.54764175415039
2203.46533203125	9.48798179626465
2204.12060546875	9.42827033996582
2204.775390625	9.47844314575195
2205.42919921875	9.36569976806641
2206.08251953125	9.34731006622314
2206.73486328125	9.3635778427124
2207.38671875	9.31224250793457
2208.03759765625	9.27192497253418
2208.68798828125	9.31157875061035
2209.33764648438	9.3630895614624
2209.98657226563	9.27012157440186
2210.63452148438	9.33172702789307
2211.28198242188	9.31300163269043
2211.9287109375	9.30282878875732
2212.57470703125	9.30601215362549
2213.21997070313	9.26832866668701
2213.86450195313	9.31137180328369
2214.50830078125	9.31026458740234
2215.1513671875	9.26899909973145
2215.79370117188	9.24209785461426
2216.43530273438	9.20278644561768
2217.076171875	9.18898773193359
2217.71630859375	9.13722705841064
2218.35571289063	9.07580947875977
2218.99462890625	9.08294868469238
2219.63256835938	9.01841640472412
2220.26977539063	8.98600769042969
2220.90625	8.94647789001465
2221.5419921875	8.8828239440918
2222.17700195313	8.82368087768555
2222.81127929688	8.80814361572266
2223.44482421875	8.73622989654541
2224.07763671875	8.67365169525146
2224.70971679688	8.59705257415771
2225.34106445313	8.52216815948486
2225.9716796875	8.53418827056885
2226.6015625	8.40655994415283
2227.23071289063	8.37374687194824
2227.85913085938	8.35083770751953
2228.48681640625	8.29454708099365
2229.11376953125	8.20661544799805
2229.73999023438	8.2233715057373
2230.36547851563	8.10907363891602
2230.990234375	8.12911605834961
2231.61401367188	8.11421203613281
2232.2373046875	8.03751564025879
2232.85986328125	7.97071552276611
2233.4814453125	7.96875143051147
2234.1025390625	7.91771507263184
2234.72265625	7.91240501403809
2235.34228515625	7.88330125808716
2235.9609375	7.83574676513672
2236.57885742188	7.78866577148438
2237.1962890625	7.82938623428345
2237.81274414063	7.79917049407959
2238.42846679688	7.75739717483521
2239.04345703125	7.75609922409058
2239.65771484375	7.77377986907959
2240.27124023438	7.78839254379272
2240.88403320313	7.78478717803955
2241.49584960938	7.78939628601074
2242.10717773438	7.75213289260864
2242.71752929688	7.7760066986084
2243.32739257813	7.77032804489136
2243.93627929688	7.74175310134888
2244.54443359375	7.72421360015869
2245.15209960938	7.7151575088501
2245.7587890625	7.68574905395508
2246.36474609375	7.67383241653442
2246.9697265625	7.67504549026489
2247.57421875	7.61103248596191
2248.17797851563	7.59339284896851
2248.78076171875	7.63043451309204
2249.38305664063	7.53483247756958
2249.984375	7.53959846496582
2250.5849609375	7.51311254501343
2251.18481445313	7.45481491088867
2251.78393554688	7.38328742980957
2252.38232421875	7.4045467376709
2252.97973632813	7.30473804473877
2253.57666015625	7.33736801147461
2254.17260742188	7.26204633712769
2254.76782226563	7.23380899429321
2255.3623046875	7.18274545669556
2255.9560546875	7.14019250869751
2256.54907226563	7.10979318618774
2257.14135742188	7.05420351028442
2257.73266601563	7.02088737487793
2258.32348632813	6.9841685295105
2258.91333007813	6.894690990448
2259.50244140625	6.82021379470825
2260.09057617188	6.8556342124939
2260.67822265625	6.8029203414917
2261.26513671875	6.80609846115112
2261.85107421875	6.71090221405029
2262.43627929688	6.6538987159729
2263.02075195313	6.69374227523804
2263.6044921875	6.66612720489502
2264.18725585938	6.60460710525513
2264.76953125	6.58657932281494
2265.35083007813	6.52001667022705
2265.93139648438	6.53169012069702
2266.51123046875	6.50212478637695
2267.09033203125	6.50308752059937
2267.66845703125	6.46172475814819
2268.24584960938	6.49403476715088
2268.82250976563	6.46178102493286
2269.3984375	6.49594402313232
2269.9736328125	6.48486089706421
2270.5478515625	6.52428722381592
2271.12133789063	6.55091381072998
2271.69409179688	6.55502653121948
2272.26611328125	6.51406478881836
2272.83740234375	6.51396703720093
2273.40771484375	6.49183511734009
2273.97729492188	6.47545766830444
2274.54614257813	6.45644044876099
2275.11401367188	6.38147497177124
2275.68139648438	6.38394403457642
2276.24780273438	6.34567928314209
2276.8134765625	6.34708166122437
2277.37817382813	6.29824638366699
2277.9423828125	6.30041599273682
2278.50561523438	6.31258583068848
2279.06811523438	6.31264925003052
2279.62963867188	6.28584480285645
2280.19067382813	6.27140235900879
2280.75073242188	6.25879240036011
2281.31005859375	6.27148675918579
2281.86840820313	6.27891302108765
2282.42602539063	6.23751878738403
2282.98291015625	6.18764162063599
2283.5390625	6.19556617736816
2284.09448242188	6.12528514862061
2284.64892578125	6.13239336013794
2285.20263671875	6.12681245803833
2285.75537109375	6.07228994369507
2286.3076171875	6.04365587234497
2286.85888671875	6.06820821762085
2287.40942382813	6.00750064849854
2287.958984375	5.94542360305786
2288.5078125	5.96121263504028
2289.05590820313	5.88236379623413
2289.60302734375	5.86896085739136
2290.14965820313	5.83458566665649
2290.6953125	5.80416345596313
2291.23999023438	5.77424478530884
2291.78393554688	5.70552253723145
2292.3271484375	5.69918966293335
2292.86962890625	5.59715270996094
2293.4111328125	5.63465118408203
2293.95190429688	5.59502458572388
2294.49194335938	5.56388235092163
2295.03100585938	5.47653865814209
2295.5693359375	5.50338459014893
2296.10693359375	5.49881172180176
2296.6435546875	5.43212556838989
2297.17944335938	5.44351720809937
2297.71459960938	5.50452709197998
2298.24877929688	5.45030498504639
2298.7822265625	5.39496946334839
2299.31469726563	5.43145656585693
2299.8466796875	5.46289491653442
2300.37744140625	5.43101406097412
2300.90771484375	5.41167259216309
2301.43701171875	5.42440843582153
2301.96557617188	5.44170188903809
2302.4931640625	5.4346489906311
2303.02001953125	5.43187093734741
2303.54614257813	5.39909267425537
2304.0712890625	5.4142484664917
2304.595703125	5.39671087265015
2305.119140625	5.41643238067627
2305.64184570313	5.42785024642944
2306.16381835938	5.43846845626831
2306.68481445313	5.4311056137085
2307.205078125	5.37217617034912
2307.72436523438	5.40051031112671
2308.24291992188	5.39903211593628
2308.7607421875	5.38948249816895
2309.27758789063	5.37750673294067
2309.79370117188	5.37601041793823
2310.30883789063	5.37801027297974
2310.8232421875	5.3818941116333
2311.3369140625	5.35749769210815
2311.849609375	5.34601449966431
2312.361328125	5.32912731170654
2312.87255859375	5.31708002090454
2313.38256835938	5.27723693847656
2313.89208984375	5.26974534988403
2314.40063476563	5.25360679626465
2314.908203125	5.21719789505005
2315.4150390625	5.17508983612061
2315.92114257813	5.17807960510254
2316.42626953125	5.09699010848999
2316.9306640625	5.10021686553955
2317.43408203125	5.07287454605103
2317.93676757813	5.05146265029907
2318.4384765625	5.02299356460571
2318.939453125	4.92245531082153
2319.439453125	4.93103408813477
2319.93872070313	4.93609237670898
2320.43701171875	4.89586925506592
2320.9345703125	4.87162017822266
2321.43139648438	4.8397536277771
2321.92724609375	4.83581972122192
2322.42211914063	4.78001499176025
2322.91625976563	4.77360963821411
2323.40966796875	4.74463748931885
2323.90209960938	4.72488832473755
2324.3935546875	4.71246528625488
2324.88427734375	4.68996381759644
2325.37426757813	4.68894243240356
2325.86303710938	4.67349100112915
2326.35131835938	4.67790794372559
2326.83862304688	4.67660093307495
2327.32495117188	4.71535491943359
2327.810546875	4.71705675125122
2328.29541015625	4.72257661819458
2328.77905273438	4.69535684585571
2329.26220703125	4.74153518676758
2329.74438476563	4.74269390106201
2330.2255859375	4.69687223434448
2330.7060546875	4.72724628448486
2331.185546875	4.70461463928223
2331.6640625	4.71914958953857
2332.14184570313	4.71126508712769
2332.61889648438	4.71869564056396
2333.09497070313	4.70751571655273
2333.57006835938	4.68372917175293
2334.04443359375	4.66896438598633
2334.51782226563	4.69199657440186
2334.99047851563	4.66378879547119
2335.46215820313	4.65612268447876
2335.93310546875	4.62266540527344
2336.40307617188	4.59219789505005
2336.8720703125	4.55896234512329
2337.34033203125	4.60038948059082
2337.8076171875	4.54131031036377
2338.27416992188	4.51763439178467
2338.73974609375	4.51922464370728
2339.20458984375	4.50074243545532
2339.66845703125	4.46739149093628
2340.13134765625	4.44254446029663
2340.59350585938	4.46309518814087
2341.0546875	4.41757297515869
2341.51489257813	4.36154937744141
2341.97436523438	4.35122489929199
2342.43286132813	4.33207035064697
2342.890625	4.27760648727417
2343.34741210938	4.26861333847046
2343.80322265625	4.2505087852478
2344.25830078125	4.25088214874268
2344.71240234375	4.23219871520996
2345.16577148438	4.24278259277344
2345.61791992188	4.2439751625061
2346.06958007813	4.31730842590332
2346.52001953125	4.37548542022705
2346.9697265625	4.4110164642334
2347.41845703125	4.52570676803589
2347.86645507813	4.60033941268921
2348.3134765625	4.68138742446899
2348.75952148438	4.77910757064819
2349.20483398438	4.85749864578247
2349.64916992188	4.9672589302063
2350.09252929688	5.03938341140747
2350.53515625	5.08021354675293
2350.97680664063	5.1046986579895
2351.41748046875	5.14057588577271
2351.857421875	5.17453145980835
2352.29638671875	5.22406244277954
2352.734375	5.18776988983154
2353.17138671875	5.17785501480103
2353.60766601563	5.17182016372681
2354.04296875	5.08818674087524
2354.4775390625	5.01951599121094
2354.91088867188	4.94523048400879
2355.34350585938	4.87311697006226
2355.775390625	4.74609041213989
2356.2060546875	4.68082332611084
2356.63598632813	4.56227827072144
2357.06494140625	4.48574876785278
2357.4931640625	4.36538362503052
2357.92041015625	4.25971794128418
2358.3466796875	4.20895671844482
2358.77197265625	4.13638162612915
2359.1962890625	4.06543493270874
2359.61987304688	3.95477080345154
2360.04248046875	3.89824104309082
2360.46411132813	3.85312938690186
2360.88500976563	3.8412606716156
2361.30493164063	3.77763724327087
2361.72387695313	3.73327422142029
