# Supplementary material for: Optics miniaturization strategy for demanding Raman spectroscopy applications
Source: Nat Commun. 2024 Apr 8;15:3049. doi: 10.1038/s41467-024-47044-7 (PMC11001912; doi:10.1038/s41467-024-47044-7)
Supplement: Supplementary file 6 — Source Data [file 41467_2024_47044_MOESM6_ESM.zip › Source Data/NCOMMS-23-34016B s3/S3 pHCA, Glucose, Salts/calibraiton/MgSO4 standards 30.08.17/MgSO4_10mM_1.csv]

347.42919921875	75.7514801025391
348.892913818359	75.7548751831055
350.356079101563	76.2795944213867
351.818634033203	76.4150848388672
353.280670166016	76.7395324707031
354.742095947266	77.1768569946289
356.202972412109	77.2846984863281
357.663299560547	77.5601501464844
359.123046875	77.7054672241211
360.582244873047	78.0847473144531
362.040863037109	78.1454467773438
363.498931884766	78.2785797119141
364.956451416016	78.6235580444336
366.413391113281	78.614128112793
367.869750976563	78.8553619384766
369.325592041016	78.9583740234375
370.780853271484	78.5484924316406
372.235565185547	79.1071929931641
373.689727783203	79.007453918457
375.143310546875	79.0168304443359
376.596343994141	79.1295928955078
378.048828125	79.1635437011719
379.500762939453	79.1062316894531
380.9521484375	79.215690612793
382.402954101563	79.3440475463867
383.853240966797	79.4322204589844
385.302947998047	79.4913558959961
386.752136230469	79.6914367675781
388.200744628906	79.7747192382813
389.648803710938	79.9683303833008
391.096343994141	79.9841842651367
392.543304443359	80.0160140991211
393.989715576172	80.2300415039063
395.435607910156	80.5492172241211
396.880920410156	80.7970809936523
398.325714111328	80.701301574707
399.769927978516	81.0176696777344
401.213623046875	81.1341857910156
402.656768798828	81.3766708374023
404.099395751953	81.5340423583984
405.541442871094	81.8138656616211
406.982971191406	81.9992218017578
408.423950195313	82.0407028198242
409.864379882813	82.3663558959961
411.304290771484	82.3761291503906
412.743621826172	82.4929351806641
414.182434082031	82.7871627807617
415.620727539063	82.927848815918
417.058471679688	82.8580780029297
418.495666503906	83.0818328857422
419.932342529297	83.0818939208984
421.368469238281	82.9981689453125
422.804077148438	83.20068359375
424.239135742188	83.105712890625
425.673645019531	83.0179824829102
427.107635498047	83.127571105957
428.541107177734	83.2251052856445
429.974029541016	83.0280075073242
431.406433105469	83.044548034668
432.838287353516	83.1287002563477
434.269622802734	82.9795150756836
435.700408935547	83.0536041259766
437.130706787109	82.7626876831055
438.560455322266	82.9817047119141
439.989654541016	82.6879806518555
441.418334960938	82.7353210449219
442.846496582031	82.6106491088867
444.274139404297	82.6504516601563
445.701263427734	82.4708862304688
447.127838134766	82.3711624145508
448.553894042969	82.2441024780273
449.979431152344	82.2083053588867
451.404449462891	82.043098449707
452.828918457031	81.9759216308594
454.252899169922	81.8825912475586
455.676330566406	81.7720108032227
457.099273681641	81.6940689086914
458.521667480469	81.6136322021484
459.943542480469	81.624382019043
461.364929199219	81.3586196899414
462.785766601563	81.4056777954102
464.206085205078	81.2854309082031
465.625885009766	81.1859741210938
467.045196533203	81.2681884765625
468.463958740234	81.1480102539063
469.882202148438	81.1608734130859
471.299957275391	81.0138397216797
472.717193603516	81.1240234375
474.133911132813	81.0340270996094
475.550109863281	81.0862731933594
476.965789794922	80.945182800293
478.380950927734	81.1855697631836
479.795623779297	81.1084518432617
481.209777832031	81.2724914550781
482.623413085938	81.2579727172852
484.036529541016	81.4303436279297
485.449157714844	81.3002395629883
486.861267089844	81.4075469970703
488.272857666016	81.3063507080078
489.683959960938	81.5602264404297
491.094543457031	81.4277038574219
492.504608154297	81.3966522216797
493.914184570313	81.470329284668
495.3232421875	81.4549713134766
496.731811523438	81.1730117797852
498.139862060547	81.2908401489258
499.547393798828	81.2790374755859
500.954467773438	81.0850524902344
502.360992431641	81.1005859375
503.767028808594	80.809196472168
505.172576904297	80.8421783447266
506.577606201172	80.6311492919922
507.982147216797	80.6162490844727
509.386169433594	80.4636840820313
510.789703369141	80.3291549682617
512.192749023438	80.1256561279297
513.595275878906	80.0134353637695
514.997314453125	79.8100357055664
516.398803710938	79.8351058959961
517.799865722656	79.4116897583008
519.200378417969	79.3892974853516
520.600463867188	79.2112045288086
522	79.0103454589844
523.399047851563	79.0608749389648
524.797607421875	78.6012649536133
526.195678710938	78.4477005004883
527.59326171875	78.4083099365234
528.990295410156	78.1310348510742
530.386901855469	77.6794586181641
531.782958984375	77.7805633544922
533.178588867188	77.6714172363281
534.573669433594	77.4866409301758
535.968322753906	77.2771987915039
537.362426757813	77.1315078735352
538.756042480469	77.0418167114258
540.149230957031	76.8234405517578
541.541870117188	76.6201705932617
542.934020996094	76.5774917602539
544.32568359375	76.3714065551758
545.716918945313	76.1858367919922
547.107604980469	75.9229431152344
548.497802734375	75.9473266601563
549.887573242188	75.9599609375
551.276794433594	75.663459777832
552.66552734375	75.6337127685547
554.053833007813	75.5804748535156
555.441650390625	75.4813613891602
556.828918457031	75.3643646240234
558.215759277344	75.1606369018555
559.602111816406	75.2220153808594
560.987976074219	75.2596969604492
562.373352050781	74.9934463500977
563.758239746094	74.9866409301758
565.142639160156	74.9889297485352
566.526611328125	74.7412948608398
567.910034179688	74.8652114868164
569.293029785156	74.7118835449219
570.675537109375	74.779541015625
572.057556152344	74.7703628540039
573.439086914063	74.7494583129883
574.820129394531	74.7143096923828
576.200744628906	74.7510299682617
577.580871582031	74.598258972168
578.96044921875	74.8231430053711
580.339660644531	74.6467361450195
581.718322753906	74.8119430541992
583.096557617188	74.5185394287109
584.474243164063	74.633903503418
585.851501464844	74.4377899169922
587.228332519531	74.5982131958008
588.604614257813	74.5755844116211
589.98046875	74.4026870727539
591.355834960938	74.5363616943359
592.730712890625	74.5515289306641
594.105163574219	74.6247863769531
595.479125976563	74.4585418701172
596.852600097656	74.4595184326172
598.225646972656	74.4368286132813
599.598205566406	74.4516830444336
600.970275878906	74.4382781982422
602.341857910156	74.2727661132813
603.713012695313	74.2315216064453
605.083679199219	74.3252868652344
606.453918457031	74.2856216430664
607.823608398438	74.2230834960938
609.192932128906	74.1444396972656
610.561706542969	73.9616317749023
611.930053710938	73.9487838745117
613.297912597656	73.8633041381836
614.665344238281	73.783805847168
616.032287597656	73.6336135864258
617.398803710938	73.6956100463867
618.764831542969	73.5610427856445
620.13037109375	73.4044189453125
621.495483398438	73.2263031005859
622.860107421875	73.0810852050781
624.224304199219	72.8613662719727
625.588012695313	72.9081420898438
626.951232910156	72.6581344604492
628.314025878906	72.4748382568359
629.676391601563	72.4404373168945
631.038269042969	72.2151489257813
632.399658203125	72.0244827270508
633.760620117188	71.927375793457
635.12109375	71.7932281494141
636.481140136719	71.6151657104492
637.840759277344	71.5289001464844
639.199890136719	71.4487991333008
640.558532714844	71.1848449707031
641.916748046875	71.0990524291992
643.274536132813	70.9328842163086
644.6318359375	70.8744049072266
645.988647460938	70.709831237793
647.345031738281	70.4169158935547
648.700988769531	70.4917068481445
650.056457519531	70.4070510864258
651.411499023438	70.2059707641602
652.76611328125	70.183349609375
654.120239257813	69.9148178100586
655.473876953125	69.8763198852539
656.827087402344	69.8027496337891
658.179870605469	69.7361221313477
659.5322265625	69.7339477539063
660.884094238281	69.4861145019531
662.235473632813	69.6061553955078
663.586486816406	69.2822723388672
664.93701171875	69.3085708618164
666.287048339844	69.2817764282227
667.636657714844	69.2156982421875
668.98583984375	69.1099472045898
670.334594726563	69.1482009887695
671.682861328125	69.1151657104492
673.030700683594	69.0240707397461
674.378051757813	68.9559936523438
675.725036621094	69.0255661010742
677.071533203125	69.035530090332
678.417541503906	68.8851013183594
679.76318359375	68.9821166992188
681.108337402344	68.8763961791992
682.453002929688	68.99755859375
683.797302246094	69.0652770996094
685.14111328125	68.868049621582
686.484497070313	68.8823623657227
687.827453613281	68.9715805053711
689.169921875	68.8845748901367
690.512023925781	68.8527755737305
691.853637695313	69.0569305419922
693.194763183594	68.9479675292969
694.535522460938	68.8939971923828
695.875793457031	68.8676223754883
697.215637207031	68.9753036499023
698.555053710938	68.8706436157227
699.89404296875	69.0202789306641
701.232543945313	69.1209106445313
702.570617675781	69.01611328125
703.908325195313	68.9381637573242
705.245483398438	68.9702911376953
706.582275390625	68.9398498535156
707.918640136719	69.1220626831055
709.254516601563	68.9860076904297
710.589965820313	68.9919815063477
711.924987792969	69.0452346801758
713.259582519531	69.031135559082
714.59375	68.9577560424805
715.927490234375	68.8415374755859
717.2607421875	68.9679412841797
718.593627929688	68.9032287597656
719.926025390625	68.8065795898438
721.257995605469	68.8723907470703
722.589538574219	68.9022369384766
723.920654296875	68.7322082519531
725.251342773438	68.9000015258789
726.581604003906	68.8206939697266
727.911437988281	68.8142700195313
729.240783691406	68.667106628418
730.569763183594	68.8133239746094
731.898254394531	68.5713729858398
733.226379394531	68.5916061401367
734.554016113281	68.5457077026367
735.881225585938	68.5082321166992
737.208068847656	68.3558883666992
738.534423828125	68.440803527832
739.8603515625	68.1732330322266
741.185852050781	68.1782913208008
742.510925292969	68.2701568603516
743.835571289063	68.1007385253906
745.159790039063	67.9554290771484
746.483581542969	67.9586410522461
747.806945800781	67.7696304321289
749.1298828125	67.7138442993164
750.452453613281	67.678352355957
751.774536132813	67.6629257202148
753.09619140625	67.4812774658203
754.417419433594	67.5069885253906
755.738220214844	67.3571090698242
757.05859375	67.2040252685547
758.378540039063	67.2380142211914
759.698059082031	67.1241455078125
761.017211914063	66.8441009521484
762.335876464844	66.9035415649414
763.654113769531	66.6829833984375
764.971984863281	66.725456237793
766.289367675781	66.6327285766602
767.606384277344	66.3696670532227
768.922973632813	66.2892074584961
770.239074707031	66.2448959350586
771.554809570313	66.1440505981445
772.8701171875	66.1832046508789
774.184997558594	65.8895568847656
775.499450683594	65.8006210327148
776.8134765625	65.7462921142578
778.127136230469	65.5915451049805
779.440307617188	65.5126266479492
780.753112792969	65.585693359375
782.0654296875	65.4298782348633
783.377380371094	65.2529067993164
784.688903808594	65.025749206543
786	65.0196838378906
787.310668945313	64.9021530151367
788.620971679688	64.7560195922852
789.930786132813	64.7454299926758
791.240234375	64.67626953125
792.549255371094	64.4969940185547
793.857788085938	64.4036407470703
795.166015625	64.2417984008789
796.473754882813	64.3141326904297
797.781066894531	64.136116027832
799.088012695313	64.0792922973633
800.39453125	63.9475212097168
801.700622558594	63.8434295654297
803.006286621094	63.7158851623535
804.311584472656	63.6511497497559
805.616394042969	63.5339622497559
806.920837402344	63.5003623962402
808.224853515625	63.3548011779785
809.528503417969	63.2697448730469
810.831665039063	63.0736770629883
812.134460449219	63.15576171875
813.436828613281	62.9023323059082
814.73876953125	62.9960746765137
816.040344238281	62.7974433898926
817.341430664063	62.7579154968262
818.642150878906	62.6720542907715
819.942504882813	62.5759162902832
821.242370605469	62.4435539245605
822.541870117188	62.4170761108398
823.840942382813	62.4228363037109
825.139587402344	62.2857856750488
826.437866210938	62.1479911804199
827.735656738281	62.1164398193359
829.033081054688	61.954288482666
830.330139160156	61.9574813842773
831.626770019531	61.825309753418
832.922973632813	61.6689491271973
834.21875	61.5656204223633
835.514099121094	61.5011940002441
836.80908203125	61.4356536865234
838.103637695313	61.2689056396484
839.397827148438	61.2596435546875
840.691589355469	61.2265777587891
841.984924316406	61.1294822692871
843.27783203125	60.9056282043457
844.570373535156	60.8720474243164
845.862487792969	60.8062744140625
847.154235839844	60.5062599182129
848.445556640625	60.5522232055664
849.736450195313	60.3347854614258
851.026916503906	60.0771713256836
852.317016601563	60.105842590332
853.606689453125	59.8703880310059
854.89599609375	59.7062339782715
856.184875488281	59.5779266357422
857.473327636719	59.3938064575195
858.761413574219	59.3112945556641
860.049072265625	59.2830963134766
861.336303710938	59.2303352355957
862.623168945313	58.9222679138184
863.909606933594	58.8619346618652
865.195678710938	58.7711181640625
866.481323242188	58.5742073059082
867.766540527344	58.3603591918945
869.051391601563	58.3294486999512
870.335815429688	58.0813484191895
871.619873046875	57.8410835266113
872.903503417969	57.5539855957031
874.186706542969	57.5572624206543
875.469543457031	57.2823905944824
876.752014160156	57.0467987060547
878.033996582031	56.9057312011719
879.315612792969	56.8191566467285
880.596862792969	56.4940986633301
881.877685546875	56.3567047119141
883.158081054688	56.1021842956543
884.438110351563	55.8840675354004
885.7177734375	55.677978515625
886.996948242188	55.5090484619141
888.275817871094	55.2915840148926
889.55419921875	54.971263885498
890.832275390625	54.8530731201172
892.10986328125	54.6703300476074
893.387084960938	54.4858894348145
894.663940429688	54.1948127746582
895.940368652344	53.9887008666992
897.216369628906	53.7603302001953
898.492004394531	53.5664672851563
899.767272949219	53.2097625732422
901.042114257813	53.0721206665039
902.316528320313	52.9746780395508
903.590576171875	52.6890869140625
904.8642578125	52.4217948913574
906.137512207031	52.3695487976074
907.410339355469	52.141731262207
908.682800292969	51.8247985839844
909.954833984375	51.7465057373047
911.226501464844	51.4762763977051
912.497802734375	51.3092803955078
913.768676757813	51.1392517089844
915.039123535156	50.954776763916
916.309204101563	50.6836738586426
917.578918457031	50.5455055236816
918.848205566406	50.3546028137207
920.117126464844	50.1399230957031
921.385620117188	50.0619735717773
922.653747558594	49.8208656311035
923.921447753906	49.5797653198242
925.188781738281	49.6067810058594
926.455688476563	49.3390731811523
927.722229003906	49.2629165649414
928.988342285156	49.0986251831055
930.254089355469	48.9630966186523
931.519470214844	48.8713798522949
932.784423828125	48.8023490905762
934.049011230469	48.409236907959
935.313171386719	48.5622520446777
936.576965332031	48.4283256530762
937.84033203125	48.229679107666
939.103332519531	48.139575958252
940.365966796875	47.9451560974121
941.628173828125	47.9266738891602
942.890014648438	47.850902557373
944.151428222656	47.7132606506348
945.412475585938	47.5923843383789
946.673095703125	47.5924301147461
947.933349609375	47.4731101989746
949.193237304688	47.3635177612305
950.452697753906	47.4767074584961
951.711791992188	47.3256340026855
952.970520019531	47.2109413146973
954.228820800781	47.21240234375
955.486755371094	47.1759910583496
956.744262695313	47.1715812683105
958.001403808594	47.2448692321777
959.258117675781	47.0569381713867
960.514526367188	47.1192092895508
961.770446777344	47.1784553527832
963.026062011719	47.2352256774902
964.28125	47.2497444152832
965.536010742188	47.4643936157227
966.790466308594	47.5419578552246
968.044494628906	47.7756767272949
969.298095703125	47.9130630493164
970.551391601563	48.4284057617188
971.80419921875	49.0764770507813
973.056701660156	50.0943222045898
974.308776855469	51.4735679626465
975.560485839844	53.6037788391113
976.811767578125	56.114070892334
978.062683105469	58.500072479248
979.313232421875	60.7301788330078
980.563415527344	62.0206642150879
981.813171386719	62.094482421875
983.0625	60.814525604248
984.3115234375	58.4732437133789
985.560119628906	55.2724342346191
986.808349609375	52.5859107971191
988.05615234375	50.3816719055176
989.303588867188	49.0588493347168
990.550659179688	48.1610221862793
991.797302246094	47.3513565063477
993.043579101563	47.0133628845215
994.289489746094	46.6574821472168
995.535034179688	46.3790969848633
996.780151367188	46.0835952758789
998.02490234375	45.9202499389648
999.269226074219	45.8972625732422
1000.51318359375	45.6867218017578
1001.75677490234	45.511604309082
1003	45.3648681640625
1004.24279785156	45.2585220336914
1005.48522949219	45.1971244812012
1006.72729492188	45.1921119689941
1007.96893310547	45.0981788635254
1009.21026611328	45.0377769470215
1010.45111083984	44.9459609985352
1011.69165039063	44.7682647705078
1012.93176269531	44.736270904541
1014.17150878906	44.7100028991699
1015.41088867188	44.5980415344238
1016.64984130859	44.7312126159668
1017.88842773438	44.5128135681152
1019.12664794922	44.4928817749023
1020.36450195313	44.4577255249023
1021.60192871094	44.379337310791
1022.83898925781	44.4699172973633
1024.07568359375	44.2489013671875
1025.31201171875	44.3408432006836
1026.5478515625	44.2505073547363
1027.78344726563	44.2382888793945
1029.0185546875	44.1106338500977
1030.25329589844	44.0424385070801
1031.48767089844	44.0496826171875
1032.7216796875	44.0498886108398
1033.95532226563	43.9518127441406
1035.18859863281	43.9709091186523
1036.42138671875	43.9538154602051
1037.65393066406	44.022102355957
1038.88598632813	44.0654335021973
1040.11767578125	43.9224472045898
1041.34899902344	43.9261779785156
1042.57995605469	44.089771270752
1043.810546875	44.0483856201172
1045.04077148438	43.9860420227051
1046.2705078125	44.1251106262207
1047.5	44.0452728271484
1048.72900390625	43.9562911987305
1049.95764160156	44.0571060180664
1051.18591308594	43.9218444824219
1052.41381835938	44.0284080505371
1053.64135742188	43.9070816040039
1054.86853027344	44.0893325805664
1056.09521484375	43.9165802001953
1057.32165527344	43.8678855895996
1058.54760742188	43.8878173828125
1059.77331542969	43.8953819274902
1060.99853515625	43.9254379272461
1062.22338867188	43.9170227050781
1063.44787597656	43.7685203552246
1064.671875	43.9007835388184
1065.89562988281	43.8125381469727
1067.11901855469	43.6831207275391
1068.34191894531	43.7159385681152
1069.56457519531	43.7685852050781
1070.78674316406	43.6491241455078
1072.00854492188	43.7708129882813
1073.22998046875	43.6353454589844
1074.45104980469	43.6249580383301
1075.67175292969	43.5495681762695
1076.89208984375	43.5208930969238
1078.11193847656	43.5631637573242
1079.33154296875	43.5091667175293
1080.55065917969	43.4225654602051
1081.76940917969	43.4395179748535
1082.98791503906	43.2850532531738
1084.20593261719	43.3548469543457
1085.42358398438	43.331226348877
1086.64086914063	43.3600540161133
1087.85766601563	43.2775192260742
1089.07421875	43.1789817810059
1090.29040527344	43.224063873291
1091.50610351563	43.1613960266113
1092.72155761719	43.1931533813477
1093.9365234375	43.1989822387695
1095.15112304688	43.1697311401367
1096.36535644531	43.1374435424805
1097.57922363281	43.2461318969727
1098.79272460938	43.3485527038574
1100.005859375	43.1833381652832
1101.21862792969	43.2964668273926
1102.43090820313	43.257007598877
1103.64294433594	43.120044708252
1104.8544921875	43.3064994812012
1106.06579589844	43.2491340637207
1107.27661132813	43.1866149902344
1108.48706054688	43.3300132751465
1109.69714355469	43.2797431945801
1110.90686035156	43.1873016357422
1112.1162109375	43.142391204834
1113.3251953125	43.2362327575684
1114.53369140625	43.2091064453125
1115.74194335938	43.1649932861328
1116.94982910156	43.1313896179199
1118.1572265625	43.0964660644531
1119.3642578125	43.2203750610352
1120.57104492188	43.1984558105469
1121.77734375	43.1622314453125
1122.98327636719	43.193416595459
1124.18884277344	43.1467170715332
1125.39404296875	43.1345901489258
1126.59875488281	43.1969375610352
1127.80322265625	43.3251838684082
1129.00732421875	43.2521896362305
1130.2109375	43.1654472351074
1131.41430664063	43.0558013916016
1132.6171875	43.1121253967285
1133.81970214844	43.1241569519043
1135.02197265625	43.0393600463867
1136.22375488281	42.9801712036133
1137.42517089844	42.9630088806152
1138.62622070313	43.0939064025879
1139.82690429688	42.9396209716797
1141.02709960938	42.8401641845703
1142.22705078125	42.9634704589844
1143.42663574219	42.8130226135254
1144.62573242188	42.7819900512695
1145.82458496094	42.7599411010742
1147.02294921875	42.7501487731934
1148.22094726563	42.7848854064941
1149.41857910156	42.8213577270508
1150.61584472656	42.7697486877441
1151.81274414063	42.6453323364258
1153.00927734375	42.6575698852539
1154.20544433594	42.741886138916
1155.40124511719	42.5417938232422
1156.5966796875	42.8205528259277
1157.79162597656	42.6063232421875
1158.986328125	42.5515365600586
1160.18054199219	42.5864181518555
1161.37438964844	42.5865287780762
1162.56799316406	42.4879837036133
1163.76110839844	42.5561828613281
1164.95385742188	42.6041374206543
1166.14624023438	42.4304618835449
1167.33825683594	42.5034942626953
1168.52990722656	42.4491767883301
1169.72119140625	42.4755783081055
1170.91198730469	42.3879890441895
1172.1025390625	42.527473449707
1173.29260253906	42.4881210327148
1174.482421875	42.4623527526855
1175.67175292969	42.612621307373
1176.86071777344	42.4918022155762
1178.04943847656	42.5927467346191
1179.23767089844	42.6100959777832
1180.42553710938	42.5491905212402
1181.61303710938	42.6657028198242
1182.80017089844	42.5987014770508
1183.98681640625	42.6618576049805
1185.17321777344	42.5948753356934
1186.35925292969	42.6146125793457
1187.54479980469	42.7231941223145
1188.73010253906	42.5725860595703
1189.91491699219	42.6212730407715
1191.09936523438	42.7013969421387
1192.28356933594	42.7311782836914
1193.46728515625	42.7697792053223
1194.65063476563	42.8354072570801
1195.83361816406	42.6790885925293
1197.01623535156	42.8284492492676
1198.19836425781	42.8793907165527
1199.38024902344	42.9362869262695
1200.56176757813	42.9280738830566
1201.74279785156	43.0133628845215
1202.92358398438	43.0252990722656
1204.10388183594	43.1997299194336
1205.28393554688	43.0515174865723
1206.46350097656	43.0897636413574
1207.64270019531	43.1678771972656
1208.82153320313	43.1538391113281
1210	43.2634315490723
1211.17810058594	43.247127532959
1212.35583496094	43.3257179260254
1213.53308105469	43.3017768859863
1214.71008300781	43.323860168457
1215.88671875	43.2612113952637
1217.06286621094	43.2668304443359
1218.23864746094	43.3418807983398
1219.41418457031	43.3513793945313
1220.58923339844	43.2185821533203
1221.76391601563	43.2530364990234
1222.93823242188	43.3943290710449
1224.11218261719	43.3039474487305
1225.28576660156	43.3252220153809
1226.458984375	43.3697242736816
1227.6318359375	43.4489631652832
1228.80419921875	43.3486480712891
1229.97631835938	43.409122467041
1231.14794921875	43.422233581543
1232.31921386719	43.4386177062988
1233.490234375	43.3876495361328
1234.66076660156	43.5424537658691
1235.83093261719	43.3243293762207
1237.00073242188	43.3826217651367
1238.17016601563	43.4134864807129
1239.33923339844	43.362190246582
1240.5078125	43.3800277709961
1241.67614746094	43.3218421936035
1242.84411621094	43.2433052062988
1244.01159667969	43.2542686462402
1245.1787109375	43.2034034729004
1246.34558105469	43.2028694152832
1247.51196289063	42.9985313415527
1248.67797851563	43.002815246582
1249.84362792969	43.0436248779297
1251.00891113281	43.0285339355469
1252.173828125	42.8989372253418
1253.33825683594	42.8752098083496
1254.50244140625	42.923957824707
1255.66625976563	42.8037757873535
1256.82958984375	42.7476005554199
1257.99255371094	42.7817878723145
1259.1552734375	42.7815780639648
1260.31750488281	42.7988777160645
1261.47937011719	42.6558265686035
1262.64086914063	42.6710319519043
1263.80200195313	42.5860633850098
1264.96276855469	42.6276512145996
1266.123046875	42.5911636352539
1267.28308105469	42.5621871948242
1268.44262695313	42.5055198669434
1269.60192871094	42.407299041748
1270.7607421875	42.3827705383301
1271.91918945313	42.3378562927246
1273.07727050781	42.2794761657715
1274.23498535156	42.1751022338867
1275.39233398438	42.1325149536133
1276.54931640625	42.077995300293
1277.70581054688	42.0080871582031
1278.86206054688	42.0511894226074
1280.01794433594	41.9849510192871
1281.17333984375	41.9537582397461
1282.32836914063	41.9672508239746
1283.48303222656	41.9878959655762
1284.63732910156	41.8987655639648
1285.79125976563	41.763973236084
1286.94482421875	41.8565063476563
1288.09802246094	41.7594871520996
1289.25073242188	41.7695960998535
1290.40319824219	41.8406143188477
1291.55517578125	41.8143348693848
1292.70690917969	41.826416015625
1293.85815429688	41.722095489502
1295.00903320313	41.6873664855957
1296.15954589844	41.5813140869141
1297.30969238281	41.6480026245117
1298.45935058594	41.4943237304688
1299.60876464844	41.5658721923828
1300.7578125	41.4744834899902
1301.90637207031	41.4216651916504
1303.05456542969	41.380428314209
1304.20239257813	41.3943672180176
1305.34985351563	41.3330764770508
1306.49694824219	41.2829895019531
1307.64367675781	41.2357978820801
1308.7900390625	41.2374382019043
1309.93591308594	41.1626586914063
1311.08154296875	41.1859436035156
1312.22668457031	41.2603912353516
1313.37145996094	41.1655616760254
1314.51599121094	41.1043319702148
1315.66003417969	41.1699562072754
1316.80358886719	41.1346130371094
1317.94689941406	41.2105255126953
1319.08984375	41.1456604003906
1320.23229980469	41.2270202636719
1321.37451171875	41.1047973632813
1322.51623535156	41.1713256835938
1323.65759277344	41.119815826416
1324.79858398438	41.0161399841309
1325.93920898438	40.9876327514648
1327.07934570313	40.9631996154785
1328.21923828125	40.9816856384277
1329.35864257813	40.943546295166
1330.49780273438	40.9322891235352
1331.63647460938	40.7854919433594
1332.77478027344	40.7825584411621
1333.91271972656	40.7367057800293
1335.05029296875	40.6922149658203
1336.18737792969	40.7549018859863
1337.32421875	40.5190811157227
1338.46057128906	40.6384773254395
1339.5966796875	40.5971069335938
1340.73229980469	40.5147171020508
1341.86755371094	40.5290985107422
1343.00231933594	40.5694313049316
1344.13684082031	40.4487266540527
1345.27099609375	40.5798988342285
1346.40466308594	40.485912322998
1347.53796386719	40.4488563537598
1348.6708984375	40.4267196655273
1349.80346679688	40.5349578857422
1350.93566894531	40.4566841125488
1352.06750488281	40.393310546875
1353.19885253906	40.3954391479492
1354.32995605469	40.331111907959
1355.46057128906	40.3357887268066
1356.5908203125	40.2966575622559
1357.720703125	40.1867942810059
1358.85021972656	40.126163482666
1359.97924804688	40.1436653137207
1361.10803222656	40.1227951049805
1362.236328125	40.0117454528809
1363.3642578125	40.016487121582
1364.49182128906	40.0156173706055
1365.61901855469	39.8642082214355
1366.74584960938	39.9167060852051
1367.87231445313	39.9154815673828
1368.99829101563	39.7512435913086
1370.12390136719	39.8315467834473
1371.24914550781	39.7519226074219
1372.3740234375	39.7922859191895
1373.49853515625	39.6981163024902
1374.62255859375	39.7503471374512
1375.74633789063	39.7864761352539
1376.86962890625	39.8389625549316
1377.99255371094	39.7220764160156
1379.11511230469	39.7675971984863
1380.2373046875	39.7474632263184
1381.35900878906	39.7411422729492
1382.48034667969	39.6928482055664
1383.60144042969	39.6941261291504
1384.72204589844	39.6707305908203
1385.84228515625	39.6090469360352
1386.96203613281	39.5496940612793
1388.08154296875	39.483341217041
1389.20056152344	39.4838829040527
1390.31921386719	39.5696411132813
1391.4375	39.3743286132813
1392.55541992188	39.4406700134277
1393.6728515625	39.3186836242676
1394.7900390625	39.3836898803711
1395.90673828125	39.1945495605469
1397.02307128906	39.2726287841797
1398.13903808594	39.2689819335938
1399.25463867188	39.1825981140137
1400.36975097656	39.1503486633301
1401.48449707031	39.1973648071289
1402.59899902344	39.1325950622559
1403.712890625	39.1923141479492
1404.82653808594	39.2518539428711
1405.93981933594	39.2677917480469
1407.05261230469	39.1500549316406
1408.1650390625	39.2168731689453
1409.27709960938	39.2646217346191
1410.38879394531	39.3279991149902
1411.5	39.2063598632813
1412.61096191406	39.2557334899902
1413.72143554688	39.2157974243164
1414.83154296875	39.142333984375
1415.94116210938	39.0460357666016
1417.05053710938	39.0152702331543
1418.15942382813	38.9353485107422
1419.26794433594	39.0765228271484
1420.37609863281	38.9562187194824
1421.48388671875	38.9209976196289
1422.59118652344	38.786018371582
1423.6982421875	38.9271202087402
1424.80480957031	38.7370643615723
1425.91088867188	38.6995086669922
1427.01672363281	38.8569068908691
1428.1220703125	38.6933784484863
1429.22717285156	38.6648330688477
1430.33166503906	38.7910652160645
1431.43591308594	38.5858688354492
1432.53979492188	38.6885032653809
1433.64318847656	38.692455291748
1434.74621582031	38.7322006225586
1435.84887695313	38.6771240234375
1436.95104980469	38.6552925109863
1438.05297851563	38.7011604309082
1439.15441894531	38.7646522521973
1440.25549316406	38.7892456054688
1441.35620117188	38.6267776489258
1442.45642089844	38.6646957397461
1443.55627441406	38.5924339294434
1444.65576171875	38.5963172912598
1445.7548828125	38.5438270568848
1446.853515625	38.539119720459
1447.95190429688	38.3125190734863
1449.0498046875	38.4290580749512
1450.14721679688	38.2649002075195
1451.24438476563	38.3136978149414
1452.34106445313	38.1857566833496
1453.43737792969	38.2692756652832
1454.53332519531	38.1599464416504
1455.62890625	38.1770553588867
1456.72399902344	38.2367248535156
1457.81872558594	38.1397399902344
1458.9130859375	38.1670875549316
1460.00695800781	38.1754264831543
1461.10046386719	38.1608390808105
1462.19360351563	38.1939353942871
1463.28637695313	38.1422729492188
1464.37878417969	38.1936645507813
1465.470703125	38.1954116821289
1466.56225585938	38.200511932373
1467.65344238281	38.2454948425293
1468.744140625	38.165397644043
1469.83447265625	38.1011924743652
1470.92443847656	38.1063499450684
1472.01403808594	38.0052108764648
1473.10314941406	38.0030975341797
1474.19189453125	37.9119606018066
1475.2802734375	37.8037147521973
1476.3681640625	37.8185272216797
1477.45581054688	37.8280410766602
1478.54296875	37.716423034668
1479.62963867188	37.7688407897949
1480.71606445313	37.8454818725586
1481.80200195313	37.8253517150879
1482.88757324219	37.8030662536621
1483.97265625	37.763858795166
1485.05737304688	37.8488731384277
1486.14172363281	37.8474922180176
1487.22570800781	37.9428100585938
1488.30932617188	37.9314270019531
1489.39245605469	38.0313453674316
1490.47509765625	38.0659065246582
1491.55749511719	38.0500450134277
1492.63940429688	38.1946105957031
1493.72094726563	38.0396385192871
1494.80212402344	38.1639709472656
1495.8828125	38.1339797973633
1496.96313476563	38.148754119873
1498.04309082031	38.1317901611328
1499.12255859375	38.1548843383789
1500.20166015625	38.1111145019531
1501.28039550781	38.1036567687988
1502.35864257813	38.1181144714355
1503.4365234375	38.026985168457
1504.51403808594	38.1478729248047
1505.59118652344	38.0462799072266
1506.66784667969	38.1283302307129
1507.744140625	38.1744728088379
1508.81994628906	38.1481513977051
1509.89538574219	38.3225708007813
1510.97045898438	38.3045883178711
1512.04516601563	38.3745651245117
1513.11938476563	38.5062522888184
1514.19323730469	38.4964370727539
1515.26672363281	38.6909065246582
1516.33972167969	38.7404823303223
1517.41235351563	38.827465057373
1518.48449707031	38.7787818908691
1519.55639648438	38.8468475341797
1520.62768554688	38.9685745239258
1521.69873046875	39.0959053039551
1522.76928710938	39.008487701416
1523.83947753906	39.1077728271484
1524.90930175781	39.2094879150391
1525.97863769531	39.2185478210449
1527.04760742188	39.2567558288574
1528.11608886719	39.2180938720703
1529.18420410156	39.2103652954102
1530.251953125	39.3392143249512
1531.31921386719	39.2904891967773
1532.38610839844	39.474739074707
1533.45263671875	39.4823722839355
1534.51867675781	39.6145896911621
1535.58435058594	39.6710815429688
1536.64965820313	39.7428817749023
1537.71447753906	39.9657554626465
1538.77893066406	40.0765609741211
1539.84301757813	40.1219215393066
1540.90661621094	40.2806777954102
1541.9697265625	40.4738693237305
1543.03259277344	40.5735893249512
1544.09497070313	40.7955322265625
1545.15686035156	40.8085327148438
1546.21850585938	41.0105628967285
1547.27966308594	41.0864486694336
1548.34033203125	41.1673545837402
1549.40063476563	41.430835723877
1550.46057128906	41.5162315368652
1551.52001953125	41.6273460388184
1552.5791015625	41.7963981628418
1553.63781738281	41.8515129089355
1554.69604492188	41.922779083252
1555.75378417969	41.8605308532715
1556.81127929688	41.9292678833008
1557.86828613281	42.212100982666
1558.9248046875	42.2767791748047
1559.98095703125	42.358829498291
1561.03674316406	42.376766204834
1562.09204101563	42.5481643676758
1563.14697265625	42.7323989868164
1564.20153808594	42.9226951599121
1565.25561523438	43.0953407287598
1566.30932617188	43.2786293029785
1567.36254882813	43.5172462463379
1568.41540527344	43.8228073120117
1569.4677734375	43.9491081237793
1570.51977539063	44.1940307617188
1571.57141113281	44.4614028930664
1572.62255859375	44.6324729919434
1573.67333984375	44.8283843994141
1574.7236328125	45.0798988342285
1575.77355957031	45.2566223144531
1576.82299804688	45.4743881225586
1577.8720703125	45.8141555786133
1578.92077636719	45.936595916748
1579.96899414063	46.0463066101074
1581.01684570313	46.2390594482422
1582.06420898438	46.3773078918457
1583.11120605469	46.7186584472656
1584.15771484375	46.8176689147949
1585.20385742188	46.9691543579102
1586.24951171875	47.2732429504395
1587.29479980469	47.3910827636719
1588.33972167969	47.6493453979492
1589.38415527344	47.8668670654297
1590.42810058594	48.0929107666016
1591.47180175781	48.4158172607422
1592.51489257813	48.8799324035645
1593.55773925781	49.124397277832
1594.59997558594	49.4589653015137
1595.64196777344	49.8091354370117
1596.68334960938	50.0856590270996
1597.72448730469	50.4254875183105
1598.76513671875	50.84130859375
1599.80529785156	51.1461448669434
1600.84509277344	51.6193046569824
1601.88452148438	51.9545631408691
1602.92346191406	52.1877746582031
1603.9619140625	52.4921913146973
1605	52.7644157409668
1606.03771972656	53.2766304016113
1607.07495117188	53.438648223877
1608.11169433594	53.8600044250488
1609.14807128906	54.2509918212891
1610.18408203125	54.393253326416
1611.21960449219	54.6073760986328
1612.25463867188	54.7858200073242
1613.28930664063	55.2095680236816
1614.32360839844	55.3141899108887
1615.357421875	55.6525344848633
1616.39074707031	55.9344749450684
1617.42370605469	56.1750679016113
1618.45629882813	56.5045928955078
1619.48840332031	56.6497611999512
1620.52001953125	56.8657341003418
1621.55126953125	57.262565612793
1622.58215332031	57.5781517028809
1623.61254882813	57.7471313476563
1624.64245605469	58.0484848022461
1625.67199707031	58.1585845947266
1626.70104980469	58.3433837890625
1627.72973632813	58.6562004089355
1628.75793457031	58.8061180114746
1629.78576660156	59.1420097351074
1630.81311035156	59.2279167175293
1631.84008789063	59.4263877868652
1632.86657714844	59.5950355529785
1633.89270019531	59.5985527038574
1634.91833496094	59.5840950012207
1635.94348144531	59.8780708312988
1636.96826171875	59.7341461181641
1637.99255371094	59.6730651855469
1639.01647949219	59.8682136535645
1640.03991699219	59.5106430053711
1641.06298828125	59.6259689331055
1642.08557128906	59.4194068908691
1643.10778808594	59.383617401123
1644.12951660156	59.0886878967285
1645.15075683594	58.8120727539063
1646.17163085938	58.6072731018066
1647.19213867188	58.4137344360352
1648.21203613281	58.1636276245117
1649.23156738281	58.0824317932129
1650.25073242188	57.7946701049805
1651.26940917969	57.4246788024902
1652.28759765625	57.1409378051758
1653.30541992188	56.9747467041016
1654.32275390625	56.5585517883301
1655.33972167969	56.3603363037109
1656.35620117188	55.8831748962402
1657.37231445313	55.6275062561035
1658.38793945313	55.3534774780273
1659.40307617188	55.2410202026367
1660.41772460938	54.9197006225586
1661.43212890625	54.5659370422363
1662.44592285156	54.2032890319824
1663.45935058594	54.1297836303711
1664.47229003906	53.7091827392578
1665.48486328125	53.4543609619141
1666.49694824219	53.0759620666504
1667.50854492188	52.8343505859375
1668.51977539063	52.5423774719238
1669.53051757813	52.0524406433105
1670.54089355469	51.7048187255859
1671.55078125	51.446662902832
1672.56018066406	50.9924507141113
1673.56909179688	50.6079292297363
1674.57763671875	50.1396942138672
1675.58581542969	49.7829818725586
1676.59350585938	49.1861343383789
1677.60070800781	48.8653717041016
1678.607421875	48.2909355163574
1679.61376953125	47.8082504272461
1680.61962890625	47.4374046325684
1681.62512207031	46.9300537109375
1682.63012695313	46.4500427246094
1683.63464355469	45.9481964111328
1684.638671875	45.6136169433594
1685.64233398438	44.9530143737793
1686.64562988281	44.7721786499023
1687.64831542969	44.2909889221191
1688.65063476563	43.7801513671875
1689.65246582031	43.3979225158691
1690.65393066406	42.8780860900879
1691.65490722656	42.6092491149902
1692.65539550781	42.2891464233398
1693.65551757813	41.9251136779785
1694.65502929688	41.5007133483887
1695.654296875	41.0796165466309
1696.65295410156	40.8582572937012
1697.65124511719	40.5138740539551
1698.64904785156	40.1111450195313
1699.646484375	39.9007110595703
1700.64331054688	39.4359550476074
1701.63977050781	39.1139297485352
1702.63586425781	38.7298164367676
1703.63134765625	38.4185752868652
1704.62646484375	38.0329093933105
1705.62121582031	37.671703338623
1706.61535644531	37.3996505737305
1707.60913085938	36.953125
1708.60241699219	36.4874839782715
1709.59521484375	36.260196685791
1710.58764648438	35.8449630737305
1711.57958984375	35.5769348144531
1712.57104492188	35.2109107971191
1713.56213378906	34.8245620727539
1714.552734375	34.5067520141602
1715.54284667969	34.0449600219727
1716.53247070313	33.7371253967285
1717.52160644531	33.4839057922363
1718.51037597656	33.0944633483887
1719.49865722656	32.7417030334473
1720.48657226563	32.5707054138184
1721.47387695313	32.2271537780762
1722.46081542969	31.8463325500488
1723.447265625	31.6372909545898
1724.43334960938	31.3561782836914
1725.41882324219	31.1813831329346
1726.40393066406	30.8635215759277
1727.38854980469	30.6515941619873
1728.37268066406	30.4003467559814
1729.3564453125	30.2445907592773
1730.33972167969	29.953893661499
1731.32250976563	29.7731800079346
1732.30480957031	29.5547695159912
1733.28674316406	29.3794651031494
1734.26806640625	29.2586574554443
1735.2490234375	29.0443267822266
1736.2294921875	28.9500770568848
1737.20959472656	28.7595882415771
1738.18908691406	28.5379638671875
1739.16821289063	28.3419055938721
1740.14685058594	28.1902751922607
1741.125	27.9973583221436
1742.10266113281	27.8859748840332
1743.07995605469	27.6234893798828
1744.05676269531	27.5053386688232
1745.03308105469	27.3237056732178
1746.00891113281	27.146125793457
1746.98425292969	26.9336242675781
1747.95910644531	26.898416519165
1748.93359375	26.5950622558594
1749.90759277344	26.519905090332
1750.88110351563	26.2551460266113
1751.85412597656	26.0895404815674
1752.82678222656	25.849479675293
1753.798828125	25.7283725738525
1754.7705078125	25.5059814453125
1755.74169921875	25.3510551452637
1756.71240234375	25.1860828399658
1757.6826171875	25.1013221740723
1758.65246582031	24.8945865631104
1759.62170410156	24.7260608673096
1760.59057617188	24.5074882507324
1761.55895996094	24.3952121734619
1762.52673339844	24.2866306304932
1763.49426269531	24.1809272766113
1764.46118164063	24.0964260101318
1765.42761230469	23.9560260772705
1766.39367675781	23.876859664917
1767.35913085938	23.810173034668
1768.32421875	23.6814918518066
1769.28881835938	23.6310176849365
1770.2529296875	23.5059986114502
1771.21655273438	23.4120273590088
1772.17980957031	23.3295059204102
1773.14245605469	23.3480529785156
1774.10461425781	23.2088527679443
1775.06640625	23.184326171875
1776.02770996094	23.0479583740234
1776.98852539063	23.0392951965332
1777.94873046875	22.9166240692139
1778.90856933594	22.8524837493896
1779.86804199219	22.7956409454346
1780.82690429688	22.6135864257813
1781.78527832031	22.3849582672119
1782.7431640625	22.2973785400391
1783.70068359375	22.2009658813477
1784.65771484375	22.1214847564697
1785.61413574219	22.081579208374
1786.57019042969	21.7931880950928
1787.52575683594	21.8354072570801
1788.48083496094	21.6229629516602
1789.43530273438	21.5226783752441
1790.38940429688	21.3908596038818
1791.34301757813	21.2776641845703
1792.29626464844	21.2242755889893
1793.24890136719	21.1277904510498
1794.20104980469	21.0222244262695
1795.15270996094	20.9187068939209
1796.10400390625	20.7955856323242
1797.0546875	20.7737789154053
1798.0048828125	20.6865329742432
1798.95471191406	20.590202331543
1799.90393066406	20.5860176086426
1800.85278320313	20.5243587493896
1801.80102539063	20.4660377502441
1802.74890136719	20.3756694793701
1803.6962890625	20.4228668212891
1804.64306640625	20.2854499816895
1805.58947753906	20.2607574462891
1806.53540039063	20.2613658905029
1807.48071289063	20.260929107666
1808.42565917969	20.2166042327881
1809.3701171875	20.1847133636475
1810.31396484375	20.1568241119385
1811.25744628906	20.0670471191406
1812.20043945313	20.0672092437744
1813.14294433594	20.0069541931152
1814.08483886719	19.9037551879883
1815.0263671875	19.9197540283203
1815.96740722656	19.8215618133545
1816.90783691406	19.7586441040039
1817.84790039063	19.7073383331299
1818.78747558594	19.6521987915039
1819.72644042969	19.6133441925049
1820.6650390625	19.5126152038574
1821.60314941406	19.4417133331299
1822.54064941406	19.3576393127441
1823.47778320313	19.2671566009521
1824.41430664063	19.2430038452148
1825.35034179688	19.1354846954346
1826.28601074219	19.0544261932373
1827.22106933594	19.0444316864014
1828.15563964844	18.9166069030762
1829.08984375	18.910177230835
1830.0234375	18.7648391723633
1830.95654296875	18.7936496734619
1831.88916015625	18.7385292053223
1832.8212890625	18.7267513275146
1833.7529296875	18.6079998016357
1834.68408203125	18.6493701934814
1835.61474609375	18.64821434021
1836.54479980469	18.529354095459
1837.47448730469	18.5460529327393
1838.40356445313	18.5715026855469
1839.33227539063	18.5528736114502
1840.26037597656	18.5655632019043
1841.18811035156	18.5349903106689
1842.115234375	18.5366058349609
1843.04187011719	18.500904083252
1843.96801757813	18.4831008911133
1844.89367675781	18.4710597991943
1845.81872558594	18.4724655151367
1846.74340820313	18.5071887969971
1847.66760253906	18.4233856201172
1848.59118652344	18.4047088623047
1849.51428222656	18.3911552429199
1850.43701171875	18.3136749267578
1851.35913085938	18.282133102417
1852.28076171875	18.2738971710205
1853.20190429688	18.287052154541
1854.12243652344	18.0934581756592
1855.04260253906	18.129919052124
1855.96215820313	18.0672454833984
1856.88122558594	17.9974670410156
1857.79992675781	17.8997898101807
1858.71801757813	17.8856716156006
1859.63549804688	17.8217926025391
1860.55261230469	17.7019004821777
1861.46923828125	17.6995182037354
1862.38525390625	17.6297454833984
1863.30078125	17.6743659973145
1864.2158203125	17.5734176635742
1865.13037109375	17.5613460540771
1866.04443359375	17.6038551330566
1866.95788574219	17.563419342041
1867.87084960938	17.5360851287842
1868.78332519531	17.5478782653809
1869.6953125	17.5308570861816
1870.60681152344	17.604434967041
1871.51782226563	17.5310230255127
1872.42822265625	17.5990562438965
1873.33813476563	17.6279258728027
1874.24755859375	17.5904541015625
1875.15649414063	17.584436416626
1876.06481933594	17.6573295593262
1876.97277832031	17.5900840759277
1877.88012695313	17.6386528015137
1878.78698730469	17.5964050292969
1879.69323730469	17.6070194244385
1880.59912109375	17.5517883300781
1881.50439453125	17.5328140258789
1882.4091796875	17.4490070343018
1883.3134765625	17.3975772857666
1884.21716308594	17.3361740112305
1885.12048339844	17.3076133728027
1886.02319335938	17.3004550933838
1886.92541503906	17.2558574676514
1887.82702636719	17.2543144226074
1888.72814941406	17.1263103485107
1889.62878417969	17.088996887207
1890.52893066406	17.0926151275635
1891.42858886719	17.0593910217285
1892.32763671875	16.9886417388916
1893.22619628906	16.9998378753662
1894.12426757813	16.9084205627441
1895.02172851563	16.9256820678711
1895.91870117188	16.8137874603271
1896.81518554688	16.9094352722168
1897.71118164063	16.7805290222168
1898.60656738281	16.7406406402588
1899.50146484375	16.8044109344482
1900.39587402344	16.7427673339844
1901.28967285156	16.7037105560303
1902.18298339844	16.7856006622314
1903.07580566406	16.7376174926758
1903.96801757813	16.6972255706787
1904.85986328125	16.7016716003418
1905.7509765625	16.7998085021973
1906.64172363281	16.8393859863281
1907.53186035156	16.8722362518311
1908.42150878906	16.8519058227539
1909.31066894531	16.8629760742188
1910.19921875	16.8766765594482
1911.08728027344	16.8578681945801
1911.97473144531	16.8868675231934
1912.86181640625	16.8933887481689
1913.74816894531	16.9119415283203
1914.63415527344	16.8743381500244
1915.51953125	16.8703861236572
1916.40441894531	16.9119186401367
1917.28869628906	16.8937644958496
1918.17260742188	16.8379611968994
1919.05578613281	16.7930698394775
1919.93859863281	16.7536277770996
1920.82080078125	16.7178897857666
1921.70239257813	16.7206916809082
1922.58349609375	16.6765995025635
1923.46411132813	16.6342315673828
1924.34423828125	16.5666179656982
1925.22375488281	16.5143222808838
1926.10278320313	16.5313510894775
1926.98120117188	16.4526710510254
1927.85913085938	16.3921718597412
1928.73645019531	16.2855052947998
1929.61328125	16.3154582977295
1930.48962402344	16.2939968109131
1931.36535644531	16.2201881408691
1932.24060058594	16.2325630187988
1933.11535644531	16.1932392120361
1933.98950195313	16.1556529998779
1934.86303710938	16.1625270843506
1935.73608398438	16.1760196685791
1936.60864257813	16.1837940216064
1937.48059082031	16.2136135101318
1938.35205078125	16.1925296783447
1939.22302246094	16.1833381652832
1940.09338378906	16.2796173095703
1940.96313476563	16.2415466308594
1941.83239746094	16.2685871124268
1942.701171875	16.2925548553467
1943.5693359375	16.3094711303711
1944.43701171875	16.3120384216309
1945.30407714844	16.3798332214355
1946.17065429688	16.3864097595215
1947.03662109375	16.4027347564697
1947.90209960938	16.4188480377197
1948.76696777344	16.473274230957
1949.63134765625	16.4743785858154
1950.4951171875	16.4969673156738
1951.3583984375	16.4375839233398
1952.22106933594	16.4424495697021
1953.08325195313	16.3858985900879
1953.94482421875	16.4249095916748
1954.80590820313	16.3638877868652
1955.66650390625	16.2806262969971
1956.5263671875	16.2790260314941
1957.38586425781	16.3225154876709
1958.24462890625	16.3071537017822
1959.10302734375	16.2884559631348
1959.96069335938	16.1799182891846
1960.81799316406	16.1429290771484
1961.67456054688	16.1217155456543
1962.53063964844	16.1336574554443
1963.38623046875	16.0218162536621
1964.2412109375	16.0885257720947
1965.09558105469	15.9202299118042
1965.94946289063	15.9537477493286
1966.80285644531	15.9692325592041
1967.65563964844	15.9233961105347
1968.5078125	15.9719047546387
1969.35949707031	15.9485864639282
1970.21057128906	15.9281625747681
1971.06103515625	15.9325084686279
1971.91101074219	15.9869136810303
1972.76049804688	16.0286159515381
1973.60925292969	15.9824867248535
1974.45764160156	16.0244522094727
1975.30529785156	16.0682258605957
1976.15246582031	16.0834007263184
1976.99914550781	16.1361885070801
1977.84521484375	16.2049198150635
1978.69067382813	16.2882614135742
1979.53552246094	16.3165378570557
1980.3798828125	16.2874450683594
1981.22375488281	16.2989273071289
1982.06701660156	16.4196701049805
1982.90966796875	16.4085445404053
1983.75170898438	16.4075164794922
1984.59326171875	16.3945865631104
1985.43420410156	16.2756118774414
1986.27465820313	16.3475818634033
1987.11450195313	16.3195648193359
1987.95373535156	16.3032264709473
1988.79248046875	16.2902526855469
1989.63061523438	16.3207035064697
1990.46813964844	16.217456817627
1991.30517578125	16.2269668579102
1992.1416015625	16.1788120269775
1992.9775390625	16.1407699584961
1993.81274414063	16.1002292633057
1994.6474609375	16.0404834747314
1995.48168945313	15.9928855895996
1996.31518554688	15.9529323577881
1997.14819335938	16.0007667541504
1997.98071289063	15.9226207733154
1998.8125	15.9083633422852
1999.64379882813	15.9517240524292
2000.47448730469	15.9209632873535
2001.3046875	15.953052520752
2002.13427734375	15.953950881958
2002.96325683594	15.9829158782959
2003.79162597656	15.955753326416
2004.61950683594	16.0576686859131
2005.44677734375	16.0647315979004
2006.2734375	16.1046676635742
2007.09948730469	16.125129699707
2007.92504882813	16.2020835876465
2008.75	16.233491897583
2009.57434082031	16.3146305084229
2010.39819335938	16.2977504730225
2011.22131347656	16.3428630828857
2012.0439453125	16.3330249786377
2012.86608886719	16.3440895080566
2013.6875	16.4165573120117
2014.50842285156	16.4001522064209
2015.32873535156	16.3939666748047
2016.1484375	16.4000720977783
2016.96752929688	16.444673538208
2017.7861328125	16.4375915527344
2018.60412597656	16.4548931121826
2019.42150878906	16.5143814086914
2020.23828125	16.502311706543
2021.05444335938	16.497766494751
2021.8701171875	16.3455810546875
2022.68518066406	16.3350429534912
2023.49963378906	16.4117298126221
2024.3134765625	16.3411331176758
2025.12683105469	16.308422088623
2025.939453125	16.2626609802246
2026.75158691406	16.263521194458
2027.56311035156	16.259578704834
2028.3740234375	16.249454498291
2029.18432617188	16.241382598877
2029.994140625	16.2296466827393
2030.80322265625	16.1755218505859
2031.61181640625	16.1756706237793
2032.41979980469	16.1714725494385
2033.22717285156	16.1113090515137
2034.03393554688	16.1082344055176
2034.84008789063	16.0975780487061
2035.64575195313	16.0292892456055
2036.45080566406	15.9154834747314
2037.25512695313	15.9449672698975
2038.05895996094	15.8820714950562
2038.86218261719	15.8471832275391
2039.66479492188	15.8621873855591
2040.466796875	15.9282855987549
2041.26831054688	15.9256038665771
2042.06909179688	15.9752016067505
2042.86938476563	15.9186391830444
2043.6689453125	15.9168825149536
2044.46801757813	16.0211620330811
2045.26647949219	15.9643297195435
2046.06433105469	15.9962730407715
2046.86145019531	16.0485534667969
2047.65808105469	16.0378475189209
2048.4541015625	16.0620040893555
2049.24951171875	16.0383586883545
2050.04443359375	16.1048336029053
2050.83862304688	16.1320552825928
2051.63232421875	16.1273784637451
2052.42529296875	16.2059993743896
2053.2177734375	16.0934906005859
2054.00952148438	16.1228370666504
2054.80078125	16.1341419219971
2055.59130859375	16.1996784210205
2056.38134765625	16.2814884185791
2057.17065429688	16.2657318115234
2057.95947265625	16.1472072601318
2058.74755859375	16.2012481689453
2059.53515625	16.1947364807129
2060.32202148438	16.2098236083984
2061.1083984375	16.1157302856445
2061.89428710938	16.0006504058838
2062.67919921875	15.9549989700317
2063.4638671875	16.0004940032959
2064.24780273438	16.0320587158203
2065.03100585938	15.9377346038818
2065.81372070313	15.8333225250244
2066.595703125	15.8010416030884
2067.37719726563	15.8279256820679
2068.15795898438	15.69655418396
2068.93823242188	15.6865749359131
2069.7177734375	15.6569967269897
2070.49682617188	15.6124649047852
2071.27514648438	15.5562219619751
2072.05297851563	15.5008735656738
2072.830078125	15.4982891082764
2073.60668945313	15.3835191726685
2074.38256835938	15.3741035461426
2075.15795898438	15.3593072891235
2075.9326171875	15.3094062805176
2076.70654296875	15.2793579101563
2077.47998046875	15.2928466796875
2078.25268554688	15.1857080459595
2079.02490234375	15.2624406814575
2079.79663085938	15.2435894012451
2080.5673828125	15.2080745697021
2081.337890625	15.2715339660645
2082.107421875	15.2460956573486
2082.87670898438	15.2553853988647
2083.64501953125	15.3586311340332
2084.41284179688	15.2704639434814
2085.18017578125	15.2482805252075
2085.94677734375	15.3022661209106
2086.71264648438	15.3694620132446
2087.47802734375	15.3515281677246
2088.24267578125	15.2980337142944
2089.0068359375	15.3523597717285
2089.77026367188	15.3515977859497
2090.53295898438	15.2945108413696
2091.29516601563	15.3661041259766
2092.056640625	15.3483724594116
2092.81762695313	15.3353424072266
2093.57788085938	15.2040510177612
2094.33764648438	15.2388877868652
2095.0966796875	15.1769104003906
2095.85498046875	15.1330804824829
2096.61279296875	15.1012697219849
2097.36987304688	14.9776859283447
2098.12646484375	14.938458442688
2098.88232421875	14.8994398117065
2099.63745117188	14.840744972229
2100.39208984375	14.7486047744751
2101.14624023438	14.7009439468384
2101.8994140625	14.6231451034546
2102.65209960938	14.5116119384766
2103.404296875	14.4958248138428
2104.15551757813	14.4309053421021
2104.90649414063	14.3595314025879
2105.65649414063	14.3123226165771
2106.40600585938	14.2254037857056
2107.15502929688	14.1576738357544
2107.90307617188	14.1545524597168
2108.65063476563	14.0658102035522
2109.39770507813	14.1054849624634
2110.14404296875	14.0999612808228
2110.8896484375	14.0627708435059
2111.63452148438	14.0098257064819
2112.37890625	14.0452518463135
2113.12280273438	14.0523347854614
2113.86572265625	14.0985326766968
2114.60815429688	14.110894203186
2115.35009765625	14.1005878448486
2116.09106445313	14.197717666626
2116.83154296875	14.1542358398438
2117.57153320313	14.150146484375
2118.31079101563	14.147253036499
2119.04931640625	14.1811800003052
2119.787109375	14.1333208084106
2120.5244140625	14.1459684371948
2121.26098632813	14.0614252090454
2121.9970703125	14.0390920639038
2122.732421875	14.0081148147583
2123.46704101563	13.933009147644
2124.20092773438	13.8504104614258
2124.93432617188	13.7958202362061
2125.6669921875	13.8232488632202
2126.39916992188	13.7213048934937
2127.13037109375	13.7062225341797
2127.86108398438	13.6406764984131
2128.59130859375	13.6673669815063
2129.32080078125	13.4868268966675
2130.04956054688	13.5040979385376
2130.77758789063	13.4118995666504
2131.50512695313	13.3740291595459
2132.23193359375	13.3084383010864
2132.9580078125	13.2856779098511
2133.68334960938	13.2040987014771
2134.408203125	13.1091918945313
2135.13232421875	13.0161371231079
2135.85595703125	13.0431690216064
2136.57885742188	12.9654674530029
2137.30102539063	12.9536218643188
2138.0224609375	12.8325843811035
2138.74340820313	12.7950639724731
2139.46337890625	12.7642803192139
2140.18310546875	12.7472629547119
2140.90185546875	12.6978063583374
2141.6201171875	12.6759052276611
2142.33764648438	12.59006690979
2143.05444335938	12.6468257904053
2143.77075195313	12.623420715332
2144.48608398438	12.5556392669678
2145.201171875	12.5794668197632
2145.91528320313	12.5577087402344
2146.62890625	12.521369934082
2147.34155273438	12.5852727890015
2148.05395507813	12.5511016845703
2148.76538085938	12.5263767242432
2149.47631835938	12.5735836029053
2150.18627929688	12.4960832595825
2150.89599609375	12.5810203552246
2151.60473632813	12.5521297454834
2152.31298828125	12.4947309494019
2153.02026367188	12.4107398986816
2153.72729492188	12.4521617889404
2154.43334960938	12.4507141113281
2155.138671875	12.4034242630005
2155.84350585938	12.4053726196289
2156.54760742188	12.3787689208984
2157.25122070313	12.3555612564087
2157.95385742188	12.3355121612549
2158.65600585938	12.2924757003784
2159.357421875	12.2467203140259
2160.05810546875	12.1842985153198
2160.75805664063	12.2138013839722
2161.45751953125	12.1684455871582
2162.15600585938	12.1159515380859
2162.85400390625	12.0619478225708
2163.55151367188	12.0377931594849
2164.248046875	11.9832220077515
2164.94409179688	11.9406251907349
2165.63916015625	11.9198217391968
2166.33374023438	11.8128728866577
2167.02783203125	11.780219078064
2167.72094726563	11.6849164962769
2168.41357421875	11.7094278335571
2169.10522460938	11.6039409637451
2169.79638671875	11.5150918960571
2170.48706054688	11.5029134750366
2171.1767578125	11.3809814453125
2171.86572265625	11.3118743896484
2172.55419921875	11.2222700119019
2173.24194335938	11.2148790359497
2173.92895507813	11.1044664382935
2174.615234375	11.0555973052979
2175.30078125	11.0552825927734
2175.98583984375	10.9491090774536
2176.67016601563	10.9647912979126
2177.35375976563	10.9259128570557
2178.03662109375	10.8487129211426
2178.71875	10.8515186309814
2179.40014648438	10.8338088989258
2180.08081054688	10.8244895935059
2180.76098632813	10.8347139358521
2181.4404296875	10.8837985992432
2182.119140625	10.7972316741943
2182.79711914063	10.8423776626587
2183.47436523438	10.8702116012573
2184.15087890625	10.8403005599976
2184.82690429688	10.8450889587402
2185.501953125	10.8268041610718
2186.17651367188	10.855414390564
2186.85034179688	10.824951171875
2187.5234375	10.8324661254883
2188.19580078125	10.780348777771
2188.86743164063	10.7401151657104
2189.53833007813	10.7294473648071
2190.20874023438	10.7493753433228
2190.87817382813	10.6717472076416
2191.54711914063	10.5960454940796
2192.21533203125	10.6159381866455
2192.8828125	10.5516157150269
2193.54956054688	10.4535903930664
2194.21557617188	10.4218196868896
2194.880859375	10.4044933319092
2195.54541015625	10.368185043335
2196.20947265625	10.3128681182861
2196.87255859375	10.1758260726929
2197.53515625	10.1128911972046
2198.19677734375	10.0684051513672
2198.85791015625	9.97936630249023
2199.51831054688	9.90075874328613
2200.17797851563	9.87039852142334
2200.8369140625	9.77966785430908
2201.4951171875	9.7096529006958
2202.15258789063	9.67015075683594
2202.80932617188	9.60178852081299
2203.46533203125	9.56271457672119
2204.12060546875	9.53589725494385
2204.775390625	9.49350261688232
2205.42919921875	9.45407867431641
2206.08251953125	9.48219203948975
2206.73486328125	9.45001792907715
2207.38671875	9.44119644165039
2208.03759765625	9.36296081542969
2208.68798828125	9.39334011077881
2209.33764648438	9.33037090301514
2209.98657226563	9.39701557159424
2210.63452148438	9.41837215423584
2211.28198242188	9.37926959991455
2211.9287109375	9.34593296051025
2212.57470703125	9.36023044586182
2213.21997070313	9.40632247924805
2213.86450195313	9.35881900787354
2214.50830078125	9.37489795684814
2215.1513671875	9.32961654663086
2215.79370117188	9.30425643920898
2216.43530273438	9.27078437805176
2217.076171875	9.25675964355469
2217.71630859375	9.21084308624268
2218.35571289063	9.10719013214111
2218.99462890625	9.18345928192139
2219.63256835938	9.06197929382324
2220.26977539063	9.00273132324219
2220.90625	9.0060453414917
2221.5419921875	8.90539264678955
2222.17700195313	8.87467098236084
2222.81127929688	8.82463932037354
2223.44482421875	8.79208374023438
2224.07763671875	8.69981098175049
2224.70971679688	8.65803146362305
2225.34106445313	8.56715774536133
2225.9716796875	8.53317165374756
2226.6015625	8.47218990325928
2227.23071289063	8.43151473999023
2227.85913085938	8.35567569732666
2228.48681640625	8.33631420135498
2229.11376953125	8.30165100097656
2229.73999023438	8.27307415008545
2230.36547851563	8.229172706604
2230.990234375	8.13523769378662
2231.61401367188	8.15095901489258
2232.2373046875	8.08908271789551
2232.85986328125	8.04605484008789
2233.4814453125	7.99711132049561
2234.1025390625	7.97496747970581
2234.72265625	7.93720769882202
2235.34228515625	7.92985534667969
2235.9609375	7.94706058502197
2236.57885742188	7.87724018096924
2237.1962890625	7.89008140563965
2237.81274414063	7.90036964416504
2238.42846679688	7.8396692276001
2239.04345703125	7.84045505523682
2239.65771484375	7.81097221374512
2240.27124023438	7.86101102828979
2240.88403320313	7.89208793640137
2241.49584960938	7.86104536056519
2242.10717773438	7.82586479187012
2242.71752929688	7.85028219223022
2243.32739257813	7.78704118728638
2243.93627929688	7.80708408355713
2244.54443359375	7.76538324356079
2245.15209960938	7.75814628601074
2245.7587890625	7.72669315338135
2246.36474609375	7.72818946838379
2246.9697265625	7.69669342041016
2247.57421875	7.70461988449097
2248.17797851563	7.64832925796509
2248.78076171875	7.67919969558716
2249.38305664063	7.57484197616577
2249.984375	7.58530426025391
2250.5849609375	7.53119564056396
2251.18481445313	7.5137357711792
2251.78393554688	7.46705055236816
2252.38232421875	7.45213508605957
2252.97973632813	7.39839792251587
2253.57666015625	7.33012056350708
2254.17260742188	7.3094310760498
2254.76782226563	7.27447748184204
2255.3623046875	7.20192193984985
2255.9560546875	7.21640825271606
2256.54907226563	7.16036462783813
2257.14135742188	7.11413383483887
2257.73266601563	7.09226179122925
2258.32348632813	7.03791570663452
2258.91333007813	6.96612167358398
2259.50244140625	6.92181396484375
2260.09057617188	6.85979318618774
2260.67822265625	6.8141016960144
2261.26513671875	6.79127025604248
2261.85107421875	6.79184198379517
2262.43627929688	6.72185182571411
2263.02075195313	6.74114561080933
2263.6044921875	6.69947862625122
2264.18725585938	6.64448738098145
2264.76953125	6.60926580429077
2265.35083007813	6.60949230194092
2265.93139648438	6.58858060836792
2266.51123046875	6.56451988220215
2267.09033203125	6.52163124084473
2267.66845703125	6.53801584243774
2268.24584960938	6.52749013900757
2268.82250976563	6.53603935241699
2269.3984375	6.5338716506958
2269.9736328125	6.54635429382324
2270.5478515625	6.57114601135254
2271.12133789063	6.60328912734985
2271.69409179688	6.6029691696167
2272.26611328125	6.5711989402771
2272.83740234375	6.56456899642944
2273.40771484375	6.57235670089722
2273.97729492188	6.48254251480103
2274.54614257813	6.50893783569336
2275.11401367188	6.47154331207275
2275.68139648438	6.42308473587036
2276.24780273438	6.39140558242798
2276.8134765625	6.38861846923828
2277.37817382813	6.33401393890381
2277.9423828125	6.35303592681885
2278.50561523438	6.330482006073
2279.06811523438	6.36636209487915
2279.62963867188	6.33299398422241
2280.19067382813	6.27561855316162
2280.75073242188	6.28436231613159
2281.31005859375	6.32607412338257
2281.86840820313	6.26915216445923
2282.42602539063	6.24939489364624
2282.98291015625	6.24018001556396
2283.5390625	6.21669483184814
2284.09448242188	6.22251605987549
2284.64892578125	6.18684244155884
2285.20263671875	6.16383075714111
2285.75537109375	6.11249685287476
2286.3076171875	6.08229064941406
2286.85888671875	6.06953239440918
2287.40942382813	6.04642915725708
2287.958984375	6.02463626861572
2288.5078125	5.98400449752808
2289.05590820313	5.89509010314941
2289.60302734375	5.87612247467041
2290.14965820313	5.86881303787231
2290.6953125	5.82088565826416
2291.23999023438	5.77663373947144
2291.78393554688	5.74377298355103
2292.3271484375	5.74835062026978
2292.86962890625	5.69285345077515
2293.4111328125	5.63199138641357
2293.95190429688	5.62748003005981
2294.49194335938	5.6296181678772
2295.03100585938	5.55667686462402
2295.5693359375	5.53747653961182
2296.10693359375	5.54011011123657
2296.6435546875	5.54007577896118
2297.17944335938	5.53444194793701
2297.71459960938	5.49679279327393
2298.24877929688	5.48072576522827
2298.7822265625	5.4761209487915
2299.31469726563	5.47899103164673
2299.8466796875	5.524338722229
2300.37744140625	5.49114513397217
2300.90771484375	5.45230913162231
2301.43701171875	5.48806238174438
2301.96557617188	5.47461080551147
2302.4931640625	5.4881796836853
2303.02001953125	5.4899730682373
2303.54614257813	5.53114414215088
2304.0712890625	5.49677753448486
2304.595703125	5.50741720199585
2305.119140625	5.50090074539185
2305.64184570313	5.48284339904785
2306.16381835938	5.46100950241089
2306.68481445313	5.46493101119995
2307.205078125	5.45193672180176
2307.72436523438	5.4628381729126
2308.24291992188	5.44525766372681
2308.7607421875	5.38276147842407
2309.27758789063	5.44555234909058
2309.79370117188	5.44246768951416
2310.30883789063	5.41892194747925
2310.8232421875	5.41151285171509
2311.3369140625	5.40355730056763
2311.849609375	5.39128351211548
2312.361328125	5.38411712646484
2312.87255859375	5.35968589782715
2313.38256835938	5.34440565109253
2313.89208984375	5.29700040817261
2314.40063476563	5.30435800552368
2314.908203125	5.27255964279175
2315.4150390625	5.2215576171875
2315.92114257813	5.16618871688843
2316.42626953125	5.15268230438232
2316.9306640625	5.12293481826782
2317.43408203125	5.05988836288452
2317.93676757813	5.03765916824341
2318.4384765625	5.03219938278198
2318.939453125	5.01589918136597
2319.439453125	4.98332738876343
2319.93872070313	4.96129941940308
2320.43701171875	4.92054414749146
2320.9345703125	4.8832836151123
2321.43139648438	4.87774133682251
2321.92724609375	4.85726499557495
2322.42211914063	4.86310815811157
2322.91625976563	4.8385329246521
2323.40966796875	4.76773595809937
2323.90209960938	4.75234413146973
2324.3935546875	4.74292230606079
2324.88427734375	4.75198888778687
2325.37426757813	4.70499897003174
2325.86303710938	4.72793817520142
2326.35131835938	4.75007629394531
2326.83862304688	4.71882772445679
2327.32495117188	4.73688459396362
2327.810546875	4.74050283432007
2328.29541015625	4.75394010543823
2328.77905273438	4.71527242660522
2329.26220703125	4.75518083572388
2329.74438476563	4.79784488677979
2330.2255859375	4.73483562469482
2330.7060546875	4.78243684768677
2331.185546875	4.74889230728149
2331.6640625	4.75469350814819
2332.14184570313	4.78511428833008
2332.61889648438	4.80926084518433
2333.09497070313	4.73871803283691
2333.57006835938	4.73657464981079
2334.04443359375	4.73826217651367
2334.51782226563	4.74405670166016
2334.99047851563	4.6895546913147
2335.46215820313	4.69999361038208
2335.93310546875	4.65859746932983
2336.40307617188	4.67369222640991
2336.8720703125	4.62950611114502
2337.34033203125	4.58665990829468
2337.8076171875	4.59240055084229
2338.27416992188	4.5495080947876
2338.73974609375	4.55028581619263
2339.20458984375	4.53016471862793
2339.66845703125	4.49819946289063
2340.13134765625	4.50253057479858
2340.59350585938	4.44465255737305
2341.0546875	4.42500734329224
2341.51489257813	4.41388607025146
2341.97436523438	4.37437105178833
2342.43286132813	4.34750652313232
2342.890625	4.31372833251953
2343.34741210938	4.30474710464478
2343.80322265625	4.26706504821777
2344.25830078125	4.2746205329895
2344.71240234375	4.24462413787842
2345.16577148438	4.26073694229126
2345.61791992188	4.29564666748047
2346.06958007813	4.35324192047119
2346.52001953125	4.43272256851196
2346.9697265625	4.46550798416138
2347.41845703125	4.57551288604736
2347.86645507813	4.66870784759521
2348.3134765625	4.68194055557251
2348.75952148438	4.84004402160645
2349.20483398438	4.88742303848267
2349.64916992188	5.01299285888672
2350.09252929688	5.08790588378906
2350.53515625	5.14622497558594
2350.97680664063	5.18377447128296
2351.41748046875	5.26103353500366
2351.857421875	5.2883677482605
2352.29638671875	5.29710865020752
2352.734375	5.26611995697021
2353.17138671875	5.24177837371826
2353.60766601563	5.22297716140747
2354.04296875	5.19581842422485
2354.4775390625	5.08823442459106
2354.91088867188	4.98113203048706
2355.34350585938	4.93519973754883
2355.775390625	4.83910751342773
2356.2060546875	4.75576305389404
2356.63598632813	4.62275171279907
2357.06494140625	4.54233980178833
2357.4931640625	4.41725254058838
2357.92041015625	4.30518865585327
2358.3466796875	4.25137281417847
2358.77197265625	4.17797422409058
2359.1962890625	4.09726810455322
2359.61987304688	4.00141906738281
2360.04248046875	3.92953610420227
2360.46411132813	3.85340881347656
2360.88500976563	3.84685230255127
2361.30493164063	3.78211259841919
2361.72387695313	3.80630016326904
