# Supplementary material for: Optics miniaturization strategy for demanding Raman spectroscopy applications
Source: Nat Commun. 2024 Apr 8;15:3049. doi: 10.1038/s41467-024-47044-7 (PMC11001912; doi:10.1038/s41467-024-47044-7)
Supplement: Supplementary file 6 — Source Data [file 41467_2024_47044_MOESM6_ESM.zip › Source Data/NCOMMS-23-34016B s3/S3 pHCA, Glucose, Salts/calibraiton/MgSO4 standards 30.08.17/MgSO4_10mM_2.csv]

347.42919921875	75.3843231201172
348.892913818359	75.3533706665039
350.356079101563	75.9434051513672
351.818634033203	75.9460296630859
353.280670166016	76.4893951416016
354.742095947266	76.7186584472656
356.202972412109	76.8759765625
357.663299560547	77.2038192749023
359.123046875	77.3304214477539
360.582244873047	77.555061340332
362.040863037109	77.7851409912109
363.498931884766	77.9964218139648
364.956451416016	78.0585174560547
366.413391113281	78.1961517333984
367.869750976563	78.3605194091797
369.325592041016	78.5568923950195
370.780853271484	78.3572311401367
372.235565185547	78.7290115356445
373.689727783203	78.532341003418
375.143310546875	78.6498489379883
376.596343994141	78.7725982666016
378.048828125	78.7950744628906
379.500762939453	78.7430725097656
380.9521484375	78.7907485961914
382.402954101563	78.8481674194336
383.853240966797	78.9783172607422
385.302947998047	79.2020416259766
386.752136230469	79.190055847168
388.200744628906	79.4164733886719
389.648803710938	79.6993789672852
391.096343994141	79.5833206176758
392.543304443359	79.7769317626953
393.989715576172	80.059944152832
395.435607910156	80.1040725708008
396.880920410156	80.4589233398438
398.325714111328	80.369987487793
399.769927978516	80.7115020751953
401.213623046875	80.7030410766602
402.656768798828	80.9636764526367
404.099395751953	81.1100006103516
405.541442871094	81.3653259277344
406.982971191406	81.4907836914063
408.423950195313	81.5568466186523
409.864379882813	81.9150466918945
411.304290771484	81.9538650512695
412.743621826172	82.2010650634766
414.182434082031	82.3906707763672
415.620727539063	82.474967956543
417.058471679688	82.4916152954102
418.495666503906	82.5957794189453
419.932342529297	82.6670684814453
421.368469238281	82.7288436889648
422.804077148438	82.6651992797852
424.239135742188	82.7695693969727
425.673645019531	82.5893325805664
427.107635498047	82.681266784668
428.541107177734	82.7802047729492
429.974029541016	82.7015151977539
431.406433105469	82.728759765625
432.838287353516	82.661003112793
434.269622802734	82.5285797119141
435.700408935547	82.6382598876953
437.130706787109	82.4101181030273
438.560455322266	82.379997253418
439.989654541016	82.3512115478516
441.418334960938	82.3531494140625
442.846496582031	82.2112274169922
444.274139404297	82.1842880249023
445.701263427734	82.1387176513672
447.127838134766	81.939826965332
448.553894042969	81.8038940429688
449.979431152344	81.8246078491211
451.404449462891	81.6980590820313
452.828918457031	81.4308471679688
454.252899169922	81.6028060913086
455.676330566406	81.3114395141602
457.099273681641	81.4143447875977
458.521667480469	81.1291122436523
459.943542480469	81.1785049438477
461.364929199219	81.0779876708984
462.785766601563	81.1029815673828
464.206085205078	81.035888671875
465.625885009766	80.6340026855469
467.045196533203	80.9802856445313
468.463958740234	80.7992935180664
469.882202148438	80.7567443847656
471.299957275391	80.7657623291016
472.717193603516	80.7563934326172
474.133911132813	80.6588745117188
475.550109863281	80.6846237182617
476.965789794922	80.7206420898438
478.380950927734	80.8120727539063
479.795623779297	80.7493362426758
481.209777832031	80.6871948242188
482.623413085938	80.9552688598633
484.036529541016	81.0467224121094
485.449157714844	81.0465850830078
486.861267089844	81.0015335083008
488.272857666016	80.90966796875
489.683959960938	81.0085220336914
491.094543457031	81.1383361816406
492.504608154297	81.0082015991211
493.914184570313	81.0507659912109
495.3232421875	81.116325378418
496.731811523438	80.9439086914063
498.139862060547	81.0089416503906
499.547393798828	80.7783737182617
500.954467773438	80.6637268066406
502.360992431641	80.6208953857422
503.767028808594	80.5244979858398
505.172576904297	80.5335311889648
506.577606201172	80.3617706298828
507.982147216797	80.2243041992188
509.386169433594	79.8861770629883
510.789703369141	79.8249664306641
512.192749023438	79.7516021728516
513.595275878906	79.6026840209961
514.997314453125	79.5203170776367
516.398803710938	79.5030822753906
517.799865722656	79.0420227050781
519.200378417969	79.1324920654297
520.600463867188	78.7762832641602
522	78.5410842895508
523.399047851563	78.5501098632813
524.797607421875	78.2788848876953
526.195678710938	78.0061721801758
527.59326171875	78.0301742553711
528.990295410156	77.881721496582
530.386901855469	77.4622192382813
531.782958984375	77.4886245727539
533.178588867188	77.1980361938477
534.573669433594	77.0928192138672
535.968322753906	76.8619842529297
537.362426757813	76.596076965332
538.756042480469	76.591552734375
540.149230957031	76.3925094604492
541.541870117188	76.13427734375
542.934020996094	76.1192321777344
544.32568359375	76.0009613037109
545.716918945313	75.9057006835938
547.107604980469	75.5585479736328
548.497802734375	75.6929016113281
549.887573242188	75.548942565918
551.276794433594	75.2295227050781
552.66552734375	75.3670043945313
554.053833007813	75.2378082275391
555.441650390625	75.1568603515625
556.828918457031	74.9972686767578
558.215759277344	74.9028854370117
559.602111816406	74.7547454833984
560.987976074219	74.8676300048828
562.373352050781	74.7297821044922
563.758239746094	74.7210693359375
565.142639160156	74.5038757324219
566.526611328125	74.4719161987305
567.910034179688	74.5732955932617
569.293029785156	74.4311676025391
570.675537109375	74.3719024658203
572.057556152344	74.4353713989258
573.439086914063	74.3158721923828
574.820129394531	74.3799591064453
576.200744628906	74.2859191894531
577.580871582031	74.2834014892578
578.96044921875	74.3956451416016
580.339660644531	74.2460479736328
581.718322753906	74.2734146118164
583.096557617188	74.1979904174805
584.474243164063	74.2644805908203
585.851501464844	74.2560806274414
587.228332519531	74.2178802490234
588.604614257813	74.2045211791992
589.98046875	74.1120910644531
591.355834960938	74.0314254760742
592.730712890625	74.1764907836914
594.105163574219	74.2007217407227
595.479125976563	74.1222457885742
596.852600097656	74.1245803833008
598.225646972656	74.0875015258789
599.598205566406	74.1641311645508
600.970275878906	74.0897598266602
602.341857910156	73.9669799804688
603.713012695313	74.0013275146484
605.083679199219	73.9879989624023
606.453918457031	73.9402847290039
607.823608398438	73.8279724121094
609.192932128906	73.7230224609375
610.561706542969	73.5606079101563
611.930053710938	73.7907791137695
613.297912597656	73.5213470458984
614.665344238281	73.4762802124023
616.032287597656	73.3216934204102
617.398803710938	73.2668762207031
618.764831542969	73.111572265625
620.13037109375	73.0791091918945
621.495483398438	72.8439559936523
622.860107421875	72.7594757080078
624.224304199219	72.637939453125
625.588012695313	72.4006195068359
626.951232910156	72.4017105102539
628.314025878906	72.1389083862305
629.676391601563	72.1323699951172
631.038269042969	71.9130706787109
632.399658203125	71.778678894043
633.760620117188	71.5867385864258
635.12109375	71.5077209472656
636.481140136719	71.245002746582
637.840759277344	71.1516571044922
639.199890136719	71.0091934204102
640.558532714844	70.8938446044922
641.916748046875	70.7871475219727
643.274536132813	70.7079467773438
644.6318359375	70.447380065918
645.988647460938	70.2743988037109
647.345031738281	70.1891403198242
648.700988769531	70.1720275878906
650.056457519531	69.9782257080078
651.411499023438	69.9135818481445
652.76611328125	69.8038711547852
654.120239257813	69.5877304077148
655.473876953125	69.6183166503906
656.827087402344	69.4914474487305
658.179870605469	69.3580780029297
659.5322265625	69.4094314575195
660.884094238281	69.2195510864258
662.235473632813	69.3202285766602
663.586486816406	68.9986724853516
664.93701171875	68.9036026000977
666.287048339844	69.0589752197266
667.636657714844	69.0005950927734
668.98583984375	68.7823257446289
670.334594726563	68.9062881469727
671.682861328125	68.7954330444336
673.030700683594	68.6702346801758
674.378051757813	68.6890029907227
675.725036621094	68.7160415649414
677.071533203125	68.6733245849609
678.417541503906	68.575439453125
679.76318359375	68.7063751220703
681.108337402344	68.4523773193359
682.453002929688	68.6011505126953
683.797302246094	68.5895767211914
685.14111328125	68.5988845825195
686.484497070313	68.5218353271484
687.827453613281	68.6258163452148
689.169921875	68.5470809936523
690.512023925781	68.5869216918945
691.853637695313	68.5940170288086
693.194763183594	68.6522750854492
694.535522460938	68.5056381225586
695.875793457031	68.5116424560547
697.215637207031	68.4717178344727
698.555053710938	68.6282501220703
699.89404296875	68.6478805541992
701.232543945313	68.7504577636719
702.570617675781	68.6433944702148
703.908325195313	68.6896820068359
705.245483398438	68.6577072143555
706.582275390625	68.5836410522461
707.918640136719	68.7113265991211
709.254516601563	68.7019882202148
710.589965820313	68.6765899658203
711.924987792969	68.7553100585938
713.259582519531	68.6725387573242
714.59375	68.6288375854492
715.927490234375	68.6687622070313
717.2607421875	68.7672348022461
718.593627929688	68.5148544311523
719.926025390625	68.5127410888672
721.257995605469	68.6361312866211
722.589538574219	68.5280685424805
723.920654296875	68.4581069946289
725.251342773438	68.5473022460938
726.581604003906	68.4064178466797
727.911437988281	68.514778137207
729.240783691406	68.2203674316406
730.569763183594	68.3947219848633
731.898254394531	68.307861328125
733.226379394531	68.1036376953125
734.554016113281	68.120849609375
735.881225585938	68.0560607910156
737.208068847656	68.1255035400391
738.534423828125	68.0957412719727
739.8603515625	67.9686737060547
741.185852050781	67.8814239501953
742.510925292969	67.9767379760742
743.835571289063	67.8526229858398
745.159790039063	67.6389083862305
746.483581542969	67.7069396972656
747.806945800781	67.5525207519531
749.1298828125	67.5072631835938
750.452453613281	67.3269195556641
751.774536132813	67.3546981811523
753.09619140625	67.1142120361328
754.417419433594	67.0851058959961
755.738220214844	67.1249771118164
757.05859375	66.9136199951172
758.378540039063	66.8597412109375
759.698059082031	66.7441711425781
761.017211914063	66.5141830444336
762.335876464844	66.3980941772461
763.654113769531	66.2558670043945
764.971984863281	66.3000869750977
766.289367675781	66.27001953125
767.606384277344	66.0573959350586
768.922973632813	66.0667190551758
770.239074707031	65.9815292358398
771.554809570313	65.8369674682617
772.8701171875	65.7676696777344
774.184997558594	65.542594909668
775.499450683594	65.3950576782227
776.8134765625	65.4228363037109
778.127136230469	65.2442398071289
779.440307617188	65.138801574707
780.753112792969	65.1792373657227
782.0654296875	64.9690246582031
783.377380371094	64.7565612792969
784.688903808594	64.7480010986328
786	64.7184600830078
787.310668945313	64.5971298217773
788.620971679688	64.4296264648438
789.930786132813	64.4776382446289
791.240234375	64.3079071044922
792.549255371094	64.2067031860352
793.857788085938	64.0507659912109
795.166015625	63.9774856567383
796.473754882813	64.0082321166992
797.781066894531	63.6756629943848
799.088012695313	63.7497596740723
800.39453125	63.7120628356934
801.700622558594	63.5278358459473
803.006286621094	63.5065803527832
804.311584472656	63.4323120117188
805.616394042969	63.1901741027832
806.920837402344	63.1859664916992
808.224853515625	62.9742088317871
809.528503417969	62.8992729187012
810.831665039063	62.8827209472656
812.134460449219	62.8122100830078
813.436828613281	62.7077598571777
814.73876953125	62.6466445922852
816.040344238281	62.5790596008301
817.341430664063	62.5078735351563
818.642150878906	62.3026161193848
819.942504882813	62.3569755554199
821.242370605469	62.1777076721191
822.541870117188	61.984546661377
823.840942382813	62.0725250244141
825.139587402344	61.9875373840332
826.437866210938	61.830680847168
827.735656738281	61.6288642883301
829.033081054688	61.7571258544922
830.330139160156	61.7225685119629
831.626770019531	61.442253112793
832.922973632813	61.4085121154785
834.21875	61.2733421325684
835.514099121094	61.3099784851074
836.80908203125	61.0433120727539
838.103637695313	60.9114532470703
839.397827148438	60.8572120666504
840.691589355469	60.7768783569336
841.984924316406	60.8751792907715
843.27783203125	60.5472564697266
844.570373535156	60.4610786437988
845.862487792969	60.3810234069824
847.154235839844	60.2700996398926
848.445556640625	60.2705116271973
849.736450195313	59.8933639526367
851.026916503906	59.8040542602539
852.317016601563	59.7199020385742
853.606689453125	59.6260566711426
854.89599609375	59.5831146240234
856.184875488281	59.337043762207
857.473327636719	59.1938972473145
858.761413574219	59.1251068115234
860.049072265625	58.8659477233887
861.336303710938	58.7909049987793
862.623168945313	58.6815910339355
863.909606933594	58.4844512939453
865.195678710938	58.5382690429688
866.481323242188	58.3192596435547
867.766540527344	58.0333938598633
869.051391601563	57.890079498291
870.335815429688	57.8551826477051
871.619873046875	57.5960655212402
872.903503417969	57.3123970031738
874.186706542969	57.2474708557129
875.469543457031	57.0181427001953
876.752014160156	56.7172164916992
878.033996582031	56.6085357666016
879.315612792969	56.5594940185547
880.596862792969	56.2788314819336
881.877685546875	56.0837287902832
883.158081054688	55.7848243713379
884.438110351563	55.5261344909668
885.7177734375	55.3667182922363
886.996948242188	55.1322708129883
888.275817871094	54.8896598815918
889.55419921875	54.7545013427734
890.832275390625	54.54736328125
892.10986328125	54.2966232299805
893.387084960938	54.1457099914551
894.663940429688	53.9317779541016
895.940368652344	53.6792030334473
897.216369628906	53.5866355895996
898.492004394531	53.3630523681641
899.767272949219	53.0071220397949
901.042114257813	52.9456596374512
902.316528320313	52.6891860961914
903.590576171875	52.3961791992188
904.8642578125	52.1439323425293
906.137512207031	52.042552947998
907.410339355469	51.7393226623535
908.682800292969	51.5503692626953
909.954833984375	51.4846572875977
911.226501464844	51.1039695739746
912.497802734375	51.0832366943359
913.768676757813	50.7507705688477
915.039123535156	50.7416877746582
916.309204101563	50.4789657592773
917.578918457031	50.2649993896484
918.848205566406	50.0379295349121
920.117126464844	49.859619140625
921.385620117188	49.8747940063477
922.653747558594	49.637866973877
923.921447753906	49.4824562072754
925.188781738281	49.3215370178223
926.455688476563	49.1347465515137
927.722229003906	49.0129089355469
928.988342285156	48.8918304443359
930.254089355469	48.5996017456055
931.519470214844	48.5196990966797
932.784423828125	48.5336761474609
934.049011230469	48.2399711608887
935.313171386719	48.2048568725586
936.576965332031	48.0844535827637
937.84033203125	48.0714569091797
939.103332519531	47.9091911315918
940.365966796875	47.7857856750488
941.628173828125	47.6465950012207
942.890014648438	47.5797729492188
944.151428222656	47.4937286376953
945.412475585938	47.307933807373
946.673095703125	47.2952156066895
947.933349609375	47.1920852661133
949.193237304688	47.1194267272949
950.452697753906	47.1981544494629
951.711791992188	47.0617446899414
952.970520019531	47.018253326416
954.228820800781	47.0235252380371
955.486755371094	46.8844985961914
956.744262695313	46.8524856567383
958.001403808594	46.9824981689453
959.258117675781	46.802001953125
960.514526367188	46.9705009460449
961.770446777344	47.0120429992676
963.026062011719	46.9273567199707
964.28125	47.0481185913086
965.536010742188	47.1043472290039
966.790466308594	47.2194328308105
968.044494628906	47.4584732055664
969.298095703125	47.6931533813477
970.551391601563	48.1953544616699
971.80419921875	48.6659736633301
973.056701660156	49.9119148254395
974.308776855469	51.2218627929688
975.560485839844	53.3829116821289
976.811767578125	55.9109115600586
978.062683105469	58.3504219055176
979.313232421875	60.6380195617676
980.563415527344	61.7605667114258
981.813171386719	61.8420028686523
983.0625	60.6347846984863
984.3115234375	58.0918617248535
985.560119628906	55.1694297790527
986.808349609375	52.4421501159668
988.05615234375	50.252197265625
989.303588867188	48.7873153686523
990.550659179688	47.8222732543945
991.797302246094	47.0786895751953
993.043579101563	46.8271408081055
994.289489746094	46.4112663269043
995.535034179688	46.1227951049805
996.780151367188	45.9245948791504
998.02490234375	45.789623260498
999.269226074219	45.659423828125
1000.51318359375	45.3877449035645
1001.75677490234	45.2964210510254
1003	45.1523551940918
1004.24279785156	45.0637092590332
1005.48522949219	44.9352798461914
1006.72729492188	44.9902496337891
1007.96893310547	44.7685317993164
1009.21026611328	44.7326850891113
1010.45111083984	44.6159210205078
1011.69165039063	44.583911895752
1012.93176269531	44.6096229553223
1014.17150878906	44.4403228759766
1015.41088867188	44.3399696350098
1016.64984130859	44.5653228759766
1017.88842773438	44.250358581543
1019.12664794922	44.2730865478516
1020.36450195313	44.2767791748047
1021.60192871094	44.1801147460938
1022.83898925781	44.1609764099121
1024.07568359375	43.9769020080566
1025.31201171875	44.0583648681641
1026.5478515625	43.9369773864746
1027.78344726563	44.097713470459
1029.0185546875	43.7845268249512
1030.25329589844	43.8041305541992
1031.48767089844	43.877857208252
1032.7216796875	43.7927207946777
1033.95532226563	43.8567504882813
1035.18859863281	43.7752647399902
1036.42138671875	43.7507400512695
1037.65393066406	43.7978668212891
1038.88598632813	43.7777481079102
1040.11767578125	43.7016334533691
1041.34899902344	43.591438293457
1042.57995605469	43.9560241699219
1043.810546875	43.7974548339844
1045.04077148438	43.8090324401855
1046.2705078125	43.8111038208008
1047.5	43.7626953125
1048.72900390625	43.7933731079102
1049.95764160156	43.8492164611816
1051.18591308594	43.7333869934082
1052.41381835938	43.7669639587402
1053.64135742188	43.7085151672363
1054.86853027344	43.8337898254395
1056.09521484375	43.754020690918
1057.32165527344	43.7013244628906
1058.54760742188	43.6905708312988
1059.77331542969	43.7469100952148
1060.99853515625	43.8078498840332
1062.22338867188	43.6879272460938
1063.44787597656	43.5355987548828
1064.671875	43.6650085449219
1065.89562988281	43.5738945007324
1067.11901855469	43.5298728942871
1068.34191894531	43.4124717712402
1069.56457519531	43.5385055541992
1070.78674316406	43.4571571350098
1072.00854492188	43.5401382446289
1073.22998046875	43.393424987793
1074.45104980469	43.4339332580566
1075.67175292969	43.3152542114258
1076.89208984375	43.2684593200684
1078.11193847656	43.2510452270508
1079.33154296875	43.1556625366211
1080.55065917969	43.2305564880371
1081.76940917969	43.2221412658691
1082.98791503906	43.1138114929199
1084.20593261719	43.112865447998
1085.42358398438	43.0377388000488
1086.64086914063	43.1588592529297
1087.85766601563	43.0131950378418
1089.07421875	43.0056190490723
1090.29040527344	43.0545082092285
1091.50610351563	43.0833854675293
1092.72155761719	42.9650344848633
1093.9365234375	43.0345649719238
1095.15112304688	42.9955825805664
1096.36535644531	43.0430221557617
1097.57922363281	43.15380859375
1098.79272460938	43.032829284668
1100.005859375	42.9292259216309
1101.21862792969	43.1343078613281
1102.43090820313	43.1198348999023
1103.64294433594	42.9355430603027
1104.8544921875	43.109977722168
1106.06579589844	42.9892539978027
1107.27661132813	43.0169792175293
1108.48706054688	43.0815620422363
1109.69714355469	43.1352882385254
1110.90686035156	43.0470314025879
1112.1162109375	43.0692977905273
1113.3251953125	43.0325965881348
1114.53369140625	43.0014495849609
1115.74194335938	42.8951072692871
1116.94982910156	43.0556144714355
1118.1572265625	43.0269889831543
1119.3642578125	42.9998970031738
1120.57104492188	43.0018310546875
1121.77734375	42.9929008483887
1122.98327636719	43.0093765258789
1124.18884277344	42.9594230651855
1125.39404296875	42.9457626342773
1126.59875488281	42.9870986938477
1127.80322265625	42.9738464355469
1129.00732421875	42.9896240234375
1130.2109375	42.9082221984863
1131.41430664063	42.9648971557617
1132.6171875	42.8434143066406
1133.81970214844	42.8453102111816
1135.02197265625	42.8382453918457
1136.22375488281	42.7694931030273
1137.42517089844	42.7584342956543
1138.62622070313	42.8157844543457
1139.82690429688	42.6685523986816
1141.02709960938	42.648551940918
1142.22705078125	42.7991676330566
1143.42663574219	42.7041206359863
1144.62573242188	42.5326499938965
1145.82458496094	42.5279769897461
1147.02294921875	42.5254325866699
1148.22094726563	42.5716209411621
1149.41857910156	42.5696792602539
1150.61584472656	42.4259338378906
1151.81274414063	42.4177017211914
1153.00927734375	42.479621887207
1154.20544433594	42.5150032043457
1155.40124511719	42.4315032958984
1156.5966796875	42.5571365356445
1157.79162597656	42.3295135498047
1158.986328125	42.3972511291504
1160.18054199219	42.4634819030762
1161.37438964844	42.3169364929199
1162.56799316406	42.2568092346191
1163.76110839844	42.3636322021484
1164.95385742188	42.337947845459
1166.14624023438	42.2034606933594
1167.33825683594	42.2518119812012
1168.52990722656	42.330020904541
1169.72119140625	42.2118110656738
1170.91198730469	42.226734161377
1172.1025390625	42.2753486633301
1173.29260253906	42.2704162597656
1174.482421875	42.2886390686035
1175.67175292969	42.3294639587402
1176.86071777344	42.1988677978516
1178.04943847656	42.3416938781738
1179.23767089844	42.3888854980469
1180.42553710938	42.3109474182129
1181.61303710938	42.3652381896973
1182.80017089844	42.5146789550781
1183.98681640625	42.4017448425293
1185.17321777344	42.361930847168
1186.35925292969	42.5502967834473
1187.54479980469	42.456714630127
1188.73010253906	42.3995208740234
1189.91491699219	42.5190391540527
1191.09936523438	42.5566444396973
1192.28356933594	42.6040344238281
1193.46728515625	42.5794410705566
1194.65063476563	42.5717086791992
1195.83361816406	42.4640197753906
1197.01623535156	42.5750579833984
1198.19836425781	42.5719680786133
1199.38024902344	42.7146606445313
1200.56176757813	42.739387512207
1201.74279785156	42.828685760498
1202.92358398438	42.768383026123
1204.10388183594	42.9318771362305
1205.28393554688	42.8587608337402
1206.46350097656	42.9523658752441
1207.64270019531	42.98486328125
1208.82153320313	43.0355911254883
1210	43.0267295837402
1211.17810058594	42.9649887084961
1212.35583496094	43.0569763183594
1213.53308105469	43.1660499572754
1214.71008300781	43.0146255493164
1215.88671875	43.1743621826172
1217.06286621094	43.0666542053223
1218.23864746094	43.1449546813965
1219.41418457031	43.1084136962891
1220.58923339844	43.0371589660645
1221.76391601563	43.1149368286133
1222.93823242188	43.0807266235352
1224.11218261719	43.1150093078613
1225.28576660156	43.065673828125
1226.458984375	43.1746139526367
1227.6318359375	43.1337394714355
1228.80419921875	42.9800605773926
1229.97631835938	43.1631278991699
1231.14794921875	43.1704597473145
1232.31921386719	43.2775993347168
1233.490234375	43.1613693237305
1234.66076660156	43.2462882995605
1235.83093261719	43.1262359619141
1237.00073242188	43.182975769043
1238.17016601563	43.1775398254395
1239.33923339844	43.1269950866699
1240.5078125	43.0898971557617
1241.67614746094	43.1133041381836
1242.84411621094	43.0927429199219
1244.01159667969	43.0153465270996
1245.1787109375	42.9308471679688
1246.34558105469	42.9322166442871
1247.51196289063	42.8208312988281
1248.67797851563	42.8249168395996
1249.84362792969	42.7158470153809
1251.00891113281	42.7266731262207
1252.173828125	42.6218376159668
1253.33825683594	42.6165390014648
1254.50244140625	42.690258026123
1255.66625976563	42.5379524230957
1256.82958984375	42.5799827575684
1257.99255371094	42.476318359375
1259.1552734375	42.660457611084
1260.31750488281	42.6027641296387
1261.47937011719	42.4770050048828
1262.64086914063	42.4273986816406
1263.80200195313	42.4137535095215
1264.96276855469	42.3664627075195
1266.123046875	42.424015045166
1267.28308105469	42.304615020752
1268.44262695313	42.1784820556641
1269.60192871094	42.1302528381348
1270.7607421875	42.1874732971191
1271.91918945313	42.0875091552734
1273.07727050781	42.0443077087402
1274.23498535156	41.9152870178223
1275.39233398438	41.9542808532715
1276.54931640625	41.7898330688477
1277.70581054688	41.8338623046875
1278.86206054688	41.8286285400391
1280.01794433594	41.7642936706543
1281.17333984375	41.6914901733398
1282.32836914063	41.7742919921875
1283.48303222656	41.7263526916504
1284.63732910156	41.675910949707
1285.79125976563	41.5802116394043
1286.94482421875	41.6224403381348
1288.09802246094	41.5061340332031
1289.25073242188	41.5907897949219
1290.40319824219	41.7379035949707
1291.55517578125	41.4876823425293
1292.70690917969	41.5513877868652
1293.85815429688	41.5717506408691
1295.00903320313	41.5092468261719
1296.15954589844	41.4737396240234
1297.30969238281	41.4235763549805
1298.45935058594	41.3687973022461
1299.60876464844	41.3566398620605
1300.7578125	41.2266654968262
1301.90637207031	41.3267707824707
1303.05456542969	41.157054901123
1304.20239257813	41.2575912475586
1305.34985351563	41.130313873291
1306.49694824219	41.0557022094727
1307.64367675781	41.0796890258789
1308.7900390625	41.1056289672852
1309.93591308594	41.0130844116211
1311.08154296875	41.026309967041
1312.22668457031	41.0378150939941
1313.37145996094	40.9599533081055
1314.51599121094	40.9452323913574
1315.66003417969	41.0386505126953
1316.80358886719	41.0088958740234
1317.94689941406	40.9793472290039
1319.08984375	40.9683456420898
1320.23229980469	41.0131759643555
1321.37451171875	41.0010566711426
1322.51623535156	40.9510612487793
1323.65759277344	40.8516159057617
1324.79858398438	40.7761192321777
1325.93920898438	40.7810287475586
1327.07934570313	40.7898178100586
1328.21923828125	40.7518424987793
1329.35864257813	40.7647171020508
1330.49780273438	40.7008514404297
1331.63647460938	40.5700798034668
1332.77478027344	40.5166473388672
1333.91271972656	40.5096435546875
1335.05029296875	40.4937553405762
1336.18737792969	40.4465370178223
1337.32421875	40.3584976196289
1338.46057128906	40.3606262207031
1339.5966796875	40.3298683166504
1340.73229980469	40.3260192871094
1341.86755371094	40.3053512573242
1343.00231933594	40.3129463195801
1344.13684082031	40.3681907653809
1345.27099609375	40.3345909118652
1346.40466308594	40.3426246643066
1347.53796386719	40.3237571716309
1348.6708984375	40.206127166748
1349.80346679688	40.2839241027832
1350.93566894531	40.2350616455078
1352.06750488281	40.2142944335938
1353.19885253906	40.2381019592285
1354.32995605469	40.2408065795898
1355.46057128906	40.0669784545898
1356.5908203125	40.0861663818359
1357.720703125	40.0065116882324
1358.85021972656	39.9487648010254
1359.97924804688	40.0125923156738
1361.10803222656	39.8945541381836
1362.236328125	39.8626098632813
1363.3642578125	39.8428916931152
1364.49182128906	39.7448196411133
1365.61901855469	39.7148246765137
1366.74584960938	39.6697158813477
1367.87231445313	39.6758346557617
1368.99829101563	39.5247650146484
1370.12390136719	39.6108665466309
1371.24914550781	39.5954704284668
1372.3740234375	39.5907707214355
1373.49853515625	39.6202545166016
1374.62255859375	39.5734443664551
1375.74633789063	39.5724639892578
1376.86962890625	39.6746444702148
1377.99255371094	39.5398712158203
1379.11511230469	39.5946884155273
1380.2373046875	39.5314025878906
1381.35900878906	39.5305023193359
1382.48034667969	39.4104690551758
1383.60144042969	39.5277481079102
1384.72204589844	39.4084968566895
1385.84228515625	39.4552612304688
1386.96203613281	39.4571380615234
1388.08154296875	39.3219375610352
1389.20056152344	39.3934440612793
1390.31921386719	39.195011138916
1391.4375	39.1566429138184
1392.55541992188	39.2811317443848
1393.6728515625	39.1669082641602
1394.7900390625	39.2346267700195
1395.90673828125	39.095085144043
1397.02307128906	39.1733551025391
1398.13903808594	38.9705467224121
1399.25463867188	38.9370803833008
1400.36975097656	38.9992370605469
1401.48449707031	39.0474014282227
1402.59899902344	39.0301399230957
1403.712890625	38.9458885192871
1404.82653808594	39.0239143371582
1405.93981933594	39.036506652832
1407.05261230469	39.0518417358398
1408.1650390625	39.054126739502
1409.27709960938	39.095817565918
1410.38879394531	39.0605201721191
1411.5	38.975513458252
1412.61096191406	39.043571472168
1413.72143554688	39.0473022460938
1414.83154296875	39.0262756347656
1415.94116210938	38.9303512573242
1417.05053710938	38.9518623352051
1418.15942382813	38.851634979248
1419.26794433594	38.8460464477539
1420.37609863281	38.8006553649902
1421.48388671875	38.701000213623
1422.59118652344	38.6452560424805
1423.6982421875	38.6875305175781
1424.80480957031	38.5907974243164
1425.91088867188	38.4407157897949
1427.01672363281	38.6236724853516
1428.1220703125	38.5679512023926
1429.22717285156	38.5116500854492
1430.33166503906	38.4828910827637
1431.43591308594	38.4695816040039
1432.53979492188	38.5332946777344
1433.64318847656	38.5346832275391
1434.74621582031	38.4883728027344
1435.84887695313	38.4772682189941
1436.95104980469	38.5066566467285
1438.05297851563	38.5814437866211
1439.15441894531	38.4717864990234
1440.25549316406	38.5356712341309
1441.35620117188	38.4745292663574
1442.45642089844	38.5265159606934
1443.55627441406	38.3865089416504
1444.65576171875	38.388801574707
1445.7548828125	38.254825592041
1446.853515625	38.2524337768555
1447.95190429688	38.2200736999512
1449.0498046875	38.2439498901367
1450.14721679688	38.1591148376465
1451.24438476563	38.0311508178711
1452.34106445313	38.0233001708984
1453.43737792969	38.0060501098633
1454.53332519531	38.0080261230469
1455.62890625	37.9362983703613
1456.72399902344	37.993782043457
1457.81872558594	37.9728507995605
1458.9130859375	38.001350402832
1460.00695800781	37.9857330322266
1461.10046386719	37.9344291687012
1462.19360351563	37.9961433410645
1463.28637695313	37.959171295166
1464.37878417969	38.028392791748
1465.470703125	37.9097709655762
1466.56225585938	38.0010299682617
1467.65344238281	38.0261497497559
1468.744140625	37.9530906677246
1469.83447265625	37.9760665893555
1470.92443847656	37.9827766418457
1472.01403808594	37.8377990722656
1473.10314941406	37.8559036254883
1474.19189453125	37.7812576293945
1475.2802734375	37.707389831543
1476.3681640625	37.6801109313965
1477.45581054688	37.6780014038086
1478.54296875	37.5824928283691
1479.62963867188	37.6291809082031
1480.71606445313	37.6263236999512
1481.80200195313	37.5925788879395
1482.88757324219	37.6153297424316
1483.97265625	37.6522598266602
1485.05737304688	37.7402076721191
1486.14172363281	37.8148155212402
1487.22570800781	37.8335227966309
1488.30932617188	37.7913970947266
1489.39245605469	37.9206466674805
1490.47509765625	37.9301681518555
1491.55749511719	37.9501457214355
1492.63940429688	37.9433479309082
1493.72094726563	37.9284782409668
1494.80212402344	37.8598022460938
1495.8828125	37.9831504821777
1496.96313476563	37.9612197875977
1498.04309082031	37.8576469421387
1499.12255859375	37.8520965576172
1500.20166015625	37.9075088500977
1501.28039550781	37.9181709289551
1502.35864257813	37.8998413085938
1503.4365234375	37.9099349975586
1504.51403808594	37.9954681396484
1505.59118652344	37.877067565918
1506.66784667969	37.9472427368164
1507.744140625	37.8849182128906
1508.81994628906	38.0485877990723
1509.89538574219	38.0520820617676
1510.97045898438	38.1253547668457
1512.04516601563	38.1814651489258
1513.11938476563	38.2571792602539
1514.19323730469	38.408260345459
1515.26672363281	38.5505104064941
1516.33972167969	38.5646553039551
1517.41235351563	38.7665405273438
1518.48449707031	38.6363372802734
1519.55639648438	38.807071685791
1520.62768554688	38.8201446533203
1521.69873046875	38.9213180541992
1522.76928710938	38.7647819519043
1523.83947753906	38.8957061767578
1524.90930175781	38.9443054199219
1525.97863769531	39.1628913879395
1527.04760742188	39.1121292114258
1528.11608886719	39.0579948425293
1529.18420410156	39.0181312561035
1530.251953125	39.1195907592773
1531.31921386719	39.1511154174805
1532.38610839844	39.2740821838379
1533.45263671875	39.3262977600098
1534.51867675781	39.4233818054199
1535.58435058594	39.4994773864746
1536.64965820313	39.5057716369629
1537.71447753906	39.6982383728027
1538.77893066406	39.8183288574219
1539.84301757813	39.9033432006836
1540.90661621094	40.1464462280273
1541.9697265625	40.3445777893066
1543.03259277344	40.3733711242676
1544.09497070313	40.490779876709
1545.15686035156	40.7701873779297
1546.21850585938	40.8782043457031
1547.27966308594	40.9981994628906
1548.34033203125	41.0852470397949
1549.40063476563	41.2524795532227
1550.46057128906	41.2747993469238
1551.52001953125	41.4244575500488
1552.5791015625	41.5485153198242
1553.63781738281	41.6672592163086
1554.69604492188	41.7796821594238
1555.75378417969	41.743091583252
1556.81127929688	41.8118019104004
1557.86828613281	41.9956512451172
1558.9248046875	42.029613494873
1559.98095703125	42.2130126953125
1561.03674316406	42.249454498291
1562.09204101563	42.4106674194336
1563.14697265625	42.5211296081543
1564.20153808594	42.7923202514648
1565.25561523438	42.9248580932617
1566.30932617188	43.0825843811035
1567.36254882813	43.3329429626465
1568.41540527344	43.5806159973145
1569.4677734375	43.7250366210938
1570.51977539063	43.9846801757813
1571.57141113281	44.1801605224609
1572.62255859375	44.4304275512695
1573.67333984375	44.6838150024414
1574.7236328125	44.9856376647949
1575.77355957031	45.1355667114258
1576.82299804688	45.3449249267578
1577.8720703125	45.5247917175293
1578.92077636719	45.7175331115723
1579.96899414063	45.8096084594727
1581.01684570313	45.9773368835449
1582.06420898438	46.2361221313477
1583.11120605469	46.4702301025391
1584.15771484375	46.6324043273926
1585.20385742188	46.7576446533203
1586.24951171875	47.1073226928711
1587.29479980469	47.1468658447266
1588.33972167969	47.3950614929199
1589.38415527344	47.5716934204102
1590.42810058594	47.8407402038574
1591.47180175781	48.1591911315918
1592.51489257813	48.5332870483398
1593.55773925781	48.8654594421387
1594.59997558594	49.1773338317871
1595.64196777344	49.5416793823242
1596.68334960938	49.8345909118652
1597.72448730469	50.1605262756348
1598.76513671875	50.5803108215332
1599.80529785156	51.0436172485352
1600.84509277344	51.4256362915039
1601.88452148438	51.7313499450684
1602.92346191406	51.8914375305176
1603.9619140625	52.3648796081543
1605	52.6441078186035
1606.03771972656	52.9775047302246
1607.07495117188	53.2560005187988
1608.11169433594	53.6258735656738
1609.14807128906	54.0375175476074
1610.18408203125	54.1310768127441
1611.21960449219	54.4089012145996
1612.25463867188	54.5333862304688
1613.28930664063	54.9369773864746
1614.32360839844	55.0944557189941
1615.357421875	55.4039764404297
1616.39074707031	55.6532592773438
1617.42370605469	55.9547996520996
1618.45629882813	56.3585929870605
1619.48840332031	56.5559043884277
1620.52001953125	56.620548248291
1621.55126953125	57.0967178344727
1622.58215332031	57.2393493652344
1623.61254882813	57.4667205810547
1624.64245605469	57.8129768371582
1625.67199707031	57.9873657226563
1626.70104980469	58.1989517211914
1627.72973632813	58.3138160705566
1628.75793457031	58.4745559692383
1629.78576660156	58.827938079834
1630.81311035156	58.9684982299805
1631.84008789063	59.1794242858887
1632.86657714844	59.340145111084
1633.89270019531	59.4652252197266
1634.91833496094	59.4402351379395
1635.94348144531	59.625846862793
1636.96826171875	59.4810562133789
1637.99255371094	59.4989852905273
1639.01647949219	59.5834732055664
1640.03991699219	59.3271865844727
1641.06298828125	59.2824401855469
1642.08557128906	59.2419471740723
1643.10778808594	59.037914276123
1644.12951660156	58.8435249328613
1645.15075683594	58.6855163574219
1646.17163085938	58.4509124755859
1647.19213867188	58.2251319885254
1648.21203613281	57.9788284301758
1649.23156738281	57.890308380127
1650.25073242188	57.5913505554199
1651.26940917969	57.1708297729492
1652.28759765625	56.8610725402832
1653.30541992188	56.7055778503418
1654.32275390625	56.5250701904297
1655.33972167969	56.065071105957
1656.35620117188	55.6877059936523
1657.37231445313	55.4352493286133
1658.38793945313	55.2129592895508
1659.40307617188	54.9601173400879
1660.41772460938	54.6044044494629
1661.43212890625	54.3147773742676
1662.44592285156	53.9856071472168
1663.45935058594	53.9159240722656
1664.47229003906	53.5068550109863
1665.48486328125	53.2027778625488
1666.49694824219	52.9069175720215
1667.50854492188	52.601978302002
1668.51977539063	52.3425254821777
1669.53051757813	51.8334045410156
1670.54089355469	51.5932426452637
1671.55078125	51.2829246520996
1672.56018066406	50.7154083251953
1673.56909179688	50.3642463684082
1674.57763671875	50.0271987915039
1675.58581542969	49.5830116271973
1676.59350585938	48.9683837890625
1677.60070800781	48.5967788696289
1678.607421875	48.1169357299805
1679.61376953125	47.7121543884277
1680.61962890625	47.2676162719727
1681.62512207031	46.7449150085449
1682.63012695313	46.2926330566406
1683.63464355469	45.7776718139648
1684.638671875	45.414665222168
1685.64233398438	44.8437194824219
1686.64562988281	44.6446533203125
1687.64831542969	44.0681838989258
1688.65063476563	43.6942825317383
1689.65246582031	43.1600952148438
1690.65393066406	42.7402191162109
1691.65490722656	42.4287948608398
1692.65539550781	42.2087211608887
1693.65551757813	41.7361793518066
1694.65502929688	41.3395881652832
1695.654296875	41.0187911987305
1696.65295410156	40.7138481140137
1697.65124511719	40.3360328674316
1698.64904785156	39.9420776367188
1699.646484375	39.743896484375
1700.64331054688	39.2629051208496
1701.63977050781	38.8647575378418
1702.63586425781	38.5531997680664
1703.63134765625	38.2757720947266
1704.62646484375	37.931526184082
1705.62121582031	37.4617004394531
1706.61535644531	37.2002792358398
1707.60913085938	36.8448905944824
1708.60241699219	36.4669456481934
1709.59521484375	36.123348236084
1710.58764648438	35.7226676940918
1711.57958984375	35.4200820922852
1712.57104492188	35.0404472351074
1713.56213378906	34.629581451416
1714.552734375	34.284984588623
1715.54284667969	33.973762512207
1716.53247070313	33.6718788146973
1717.52160644531	33.3278503417969
1718.51037597656	33.0907554626465
1719.49865722656	32.5946388244629
1720.48657226563	32.389404296875
1721.47387695313	32.1473999023438
1722.46081542969	31.7566680908203
1723.447265625	31.4723434448242
1724.43334960938	31.2852382659912
1725.41882324219	31.0046005249023
1726.40393066406	30.7816066741943
1727.38854980469	30.4906158447266
1728.37268066406	30.3724784851074
1729.3564453125	30.0787792205811
1730.33972167969	29.8919353485107
1731.32250976563	29.6740169525146
1732.30480957031	29.4140472412109
1733.28674316406	29.2401561737061
1734.26806640625	29.1217937469482
1735.2490234375	28.8948135375977
1736.2294921875	28.807149887085
1737.20959472656	28.5506191253662
1738.18908691406	28.4303493499756
1739.16821289063	28.3222389221191
1740.14685058594	28.0741138458252
1741.125	27.8507270812988
1742.10266113281	27.7463474273682
1743.07995605469	27.5681629180908
1744.05676269531	27.5190200805664
1745.03308105469	27.2380809783936
1746.00891113281	27.087230682373
1746.98425292969	26.8859176635742
1747.95910644531	26.7274494171143
1748.93359375	26.4958610534668
1749.90759277344	26.3874645233154
1750.88110351563	26.188907623291
1751.85412597656	25.9676246643066
1752.82678222656	25.7821655273438
1753.798828125	25.6464977264404
1754.7705078125	25.4294910430908
1755.74169921875	25.198034286499
1756.71240234375	25.0527763366699
1757.6826171875	24.9871196746826
1758.65246582031	24.8117752075195
1759.62170410156	24.6636257171631
1760.59057617188	24.4237976074219
1761.55895996094	24.3142051696777
1762.52673339844	24.1039619445801
1763.49426269531	24.1107158660889
1764.46118164063	24.0932998657227
1765.42761230469	23.823657989502
1766.39367675781	23.7567596435547
1767.35913085938	23.6541652679443
1768.32421875	23.5492286682129
1769.28881835938	23.4813957214355
1770.2529296875	23.3283653259277
1771.21655273438	23.3427124023438
1772.17980957031	23.2252883911133
1773.14245605469	23.2270984649658
1774.10461425781	23.1683158874512
1775.06640625	23.073974609375
1776.02770996094	22.928373336792
1776.98852539063	22.8546390533447
1777.94873046875	22.7982292175293
1778.90856933594	22.7097873687744
1779.86804199219	22.7332725524902
1780.82690429688	22.5296382904053
1781.78527832031	22.3020324707031
1782.7431640625	22.2161102294922
1783.70068359375	22.1234436035156
1784.65771484375	22.0420570373535
1785.61413574219	21.9501438140869
1786.57019042969	21.7764129638672
1787.52575683594	21.7051582336426
1788.48083496094	21.5327453613281
1789.43530273438	21.442512512207
1790.38940429688	21.3679790496826
1791.34301757813	21.240291595459
1792.29626464844	21.0604515075684
1793.24890136719	21.0048923492432
1794.20104980469	21.0360946655273
1795.15270996094	20.9170246124268
1796.10400390625	20.7272510528564
1797.0546875	20.6604156494141
1798.0048828125	20.6217365264893
1798.95471191406	20.5580081939697
1799.90393066406	20.4879264831543
1800.85278320313	20.4197120666504
1801.80102539063	20.3933792114258
1802.74890136719	20.2547473907471
1803.6962890625	20.2652397155762
1804.64306640625	20.2658462524414
1805.58947753906	20.2152137756348
1806.53540039063	20.0983352661133
1807.48071289063	20.1387825012207
1808.42565917969	20.1771450042725
1809.3701171875	20.04518699646
1810.31396484375	19.9885425567627
1811.25744628906	19.9819297790527
1812.20043945313	19.9093971252441
1813.14294433594	19.8820629119873
1814.08483886719	19.8737392425537
1815.0263671875	19.8017711639404
1815.96740722656	19.8137340545654
1816.90783691406	19.6771926879883
1817.84790039063	19.6216316223145
1818.78747558594	19.523494720459
1819.72644042969	19.5540561676025
1820.6650390625	19.3925247192383
1821.60314941406	19.3864192962646
1822.54064941406	19.3434391021729
1823.47778320313	19.255500793457
1824.41430664063	19.2022914886475
1825.35034179688	19.0546722412109
1826.28601074219	19.0113582611084
1827.22106933594	18.9444713592529
1828.15563964844	18.9563045501709
1829.08984375	18.8770523071289
1830.0234375	18.7554950714111
1830.95654296875	18.6780605316162
1831.88916015625	18.6286449432373
1832.8212890625	18.5979175567627
1833.7529296875	18.5444145202637
1834.68408203125	18.5417327880859
1835.61474609375	18.5062847137451
1836.54479980469	18.4312343597412
1837.47448730469	18.4866523742676
1838.40356445313	18.4784355163574
1839.33227539063	18.4395370483398
1840.26037597656	18.4204425811768
1841.18811035156	18.4354476928711
1842.115234375	18.4274368286133
1843.04187011719	18.4164447784424
1843.96801757813	18.4225120544434
1844.89367675781	18.4337158203125
1845.81872558594	18.4323310852051
1846.74340820313	18.3807735443115
1847.66760253906	18.3469181060791
1848.59118652344	18.3250122070313
1849.51428222656	18.3281059265137
1850.43701171875	18.2469730377197
1851.35913085938	18.229097366333
1852.28076171875	18.1934623718262
1853.20190429688	18.1045265197754
1854.12243652344	18.0872497558594
1855.04260253906	18.0599060058594
1855.96215820313	17.9702243804932
1856.88122558594	17.9505481719971
1857.79992675781	17.8487873077393
1858.71801757813	17.7544784545898
1859.63549804688	17.6851997375488
1860.55261230469	17.7012557983398
1861.46923828125	17.6227054595947
1862.38525390625	17.6059246063232
1863.30078125	17.5631580352783
1864.2158203125	17.5540904998779
1865.13037109375	17.4732685089111
1866.04443359375	17.4811573028564
1866.95788574219	17.4808788299561
1867.87084960938	17.4795341491699
1868.78332519531	17.4065704345703
1869.6953125	17.5743179321289
1870.60681152344	17.5301856994629
1871.51782226563	17.4397430419922
1872.42822265625	17.5131340026855
1873.33813476563	17.5370235443115
1874.24755859375	17.5258121490479
1875.15649414063	17.5674076080322
1876.06481933594	17.4997177124023
1876.97277832031	17.5564384460449
1877.88012695313	17.5448036193848
1878.78698730469	17.5223827362061
1879.69323730469	17.5366458892822
1880.59912109375	17.4928359985352
1881.50439453125	17.4725494384766
1882.4091796875	17.3973655700684
1883.3134765625	17.3312225341797
1884.21716308594	17.3046073913574
1885.12048339844	17.231481552124
1886.02319335938	17.2435550689697
1886.92541503906	17.1669101715088
1887.82702636719	17.1798458099365
1888.72814941406	17.0609130859375
1889.62878417969	17.0411243438721
1890.52893066406	17.0094089508057
1891.42858886719	17.0433502197266
1892.32763671875	16.9509143829346
1893.22619628906	16.9675197601318
1894.12426757813	16.7997283935547
1895.02172851563	16.8579692840576
1895.91870117188	16.779052734375
1896.81518554688	16.8208351135254
1897.71118164063	16.6814727783203
1898.60656738281	16.7254276275635
1899.50146484375	16.7057266235352
1900.39587402344	16.6690559387207
1901.28967285156	16.6230163574219
1902.18298339844	16.7081432342529
1903.07580566406	16.6958293914795
1903.96801757813	16.6861248016357
1904.85986328125	16.643087387085
1905.7509765625	16.7178993225098
1906.64172363281	16.6807403564453
1907.53186035156	16.833869934082
1908.42150878906	16.7420043945313
1909.31066894531	16.8134593963623
1910.19921875	16.7455368041992
1911.08728027344	16.748514175415
1911.97473144531	16.8270435333252
1912.86181640625	16.8654327392578
1913.74816894531	16.8280467987061
1914.63415527344	16.829532623291
1915.51953125	16.7929935455322
1916.40441894531	16.8412818908691
1917.28869628906	16.7940082550049
1918.17260742188	16.7434253692627
1919.05578613281	16.7017860412598
1919.93859863281	16.7010746002197
1920.82080078125	16.6670703887939
1921.70239257813	16.6409339904785
1922.58349609375	16.6327629089355
1923.46411132813	16.6009044647217
1924.34423828125	16.5624523162842
1925.22375488281	16.4847030639648
1926.10278320313	16.4488277435303
1926.98120117188	16.3310413360596
1927.85913085938	16.3827304840088
1928.73645019531	16.2116889953613
1929.61328125	16.2712860107422
1930.48962402344	16.1972694396973
1931.36535644531	16.1885204315186
1932.24060058594	16.1727275848389
1933.11535644531	16.2203063964844
1933.98950195313	16.1609382629395
1934.86303710938	16.1583442687988
1935.73608398438	16.0936374664307
1936.60864257813	16.0789089202881
1937.48059082031	16.1216983795166
1938.35205078125	16.1488742828369
1939.22302246094	16.1202602386475
1940.09338378906	16.1856231689453
1940.96313476563	16.1214809417725
1941.83239746094	16.214937210083
1942.701171875	16.2282867431641
1943.5693359375	16.2520275115967
1944.43701171875	16.2822036743164
1945.30407714844	16.3521995544434
1946.17065429688	16.3176307678223
1947.03662109375	16.3334922790527
1947.90209960938	16.3044376373291
1948.76696777344	16.2802391052246
1949.63134765625	16.3663101196289
1950.4951171875	16.3585166931152
1951.3583984375	16.4460048675537
1952.22106933594	16.3684139251709
1953.08325195313	16.3772487640381
1953.94482421875	16.3222103118896
1954.80590820313	16.2904396057129
1955.66650390625	16.2970523834229
1956.5263671875	16.2585983276367
1957.38586425781	16.2745380401611
1958.24462890625	16.2162761688232
1959.10302734375	16.2035503387451
1959.96069335938	16.1881446838379
1960.81799316406	16.1262474060059
1961.67456054688	16.0509605407715
1962.53063964844	15.9938821792603
1963.38623046875	15.9930925369263
1964.2412109375	15.9713745117188
1965.09558105469	15.9164438247681
1965.94946289063	15.9604339599609
1966.80285644531	15.8608779907227
1967.65563964844	15.8582744598389
1968.5078125	15.8701686859131
1969.35949707031	15.8499422073364
1970.21057128906	15.884181022644
1971.06103515625	15.8831520080566
1971.91101074219	15.8591222763062
1972.76049804688	15.8770904541016
1973.60925292969	15.9239139556885
1974.45764160156	15.9989538192749
1975.30529785156	16.0257205963135
1976.15246582031	16.0325965881348
1976.99914550781	16.0641002655029
1977.84521484375	16.0900344848633
1978.69067382813	16.2237415313721
1979.53552246094	16.2484111785889
1980.3798828125	16.2567310333252
1981.22375488281	16.2426376342773
1982.06701660156	16.2583713531494
1982.90966796875	16.3605194091797
1983.75170898438	16.3177165985107
1984.59326171875	16.3043060302734
1985.43420410156	16.281229019165
1986.27465820313	16.2891540527344
1987.11450195313	16.1630973815918
1987.95373535156	16.2209167480469
1988.79248046875	16.2547073364258
1989.63061523438	16.25364112854
1990.46813964844	16.1629791259766
1991.30517578125	16.1650352478027
1992.1416015625	16.1679973602295
1992.9775390625	16.1071929931641
1993.81274414063	15.996750831604
1994.6474609375	16.0325908660889
1995.48168945313	15.97190284729
1996.31518554688	15.969407081604
1997.14819335938	15.9867696762085
1997.98071289063	15.923975944519
1998.8125	15.9013605117798
1999.64379882813	15.863133430481
2000.47448730469	15.8976774215698
2001.3046875	15.8591985702515
2002.13427734375	15.9127759933472
2002.96325683594	15.9114017486572
2003.79162597656	15.9154558181763
2004.61950683594	15.9532623291016
2005.44677734375	15.9965400695801
2006.2734375	16.0185451507568
2007.09948730469	16.0521259307861
2007.92504882813	16.1084156036377
2008.75	16.1731452941895
2009.57434082031	16.1975193023682
2010.39819335938	16.2782249450684
2011.22131347656	16.3067493438721
2012.0439453125	16.2503204345703
2012.86608886719	16.3377246856689
2013.6875	16.2649040222168
2014.50842285156	16.3078060150146
2015.32873535156	16.351188659668
2016.1484375	16.3691177368164
2016.96752929688	16.3900241851807
2017.7861328125	16.4034271240234
2018.60412597656	16.427547454834
2019.42150878906	16.3705520629883
2020.23828125	16.3926372528076
2021.05444335938	16.4288787841797
2021.8701171875	16.3257293701172
2022.68518066406	16.3437156677246
2023.49963378906	16.3085155487061
2024.3134765625	16.2602672576904
2025.12683105469	16.2186145782471
2025.939453125	16.2336292266846
2026.75158691406	16.2395076751709
2027.56311035156	16.1710453033447
2028.3740234375	16.1663837432861
2029.18432617188	16.1450042724609
2029.994140625	16.1891117095947
2030.80322265625	16.1963710784912
2031.61181640625	16.0482482910156
2032.41979980469	16.0907707214355
2033.22717285156	16.0954818725586
2034.03393554688	16.0318336486816
2034.84008789063	16.0413494110107
2035.64575195313	15.9236764907837
2036.45080566406	15.9219150543213
2037.25512695313	15.8179082870483
2038.05895996094	15.8347225189209
2038.86218261719	15.8044147491455
2039.66479492188	15.7947940826416
2040.466796875	15.8021907806396
2041.26831054688	15.8629951477051
2042.06909179688	15.8388814926147
2042.86938476563	15.8578262329102
2043.6689453125	15.8724088668823
2044.46801757813	15.9552326202393
2045.26647949219	15.9009122848511
2046.06433105469	15.9692831039429
2046.86145019531	15.9564723968506
2047.65808105469	15.9861335754395
2048.4541015625	16.0019588470459
2049.24951171875	16.0383586883545
2050.04443359375	16.0054550170898
2050.83862304688	15.9743747711182
2051.63232421875	16.0658569335938
2052.42529296875	16.1007232666016
2053.2177734375	16.0793704986572
2054.00952148438	16.0656452178955
2054.80078125	16.1355323791504
2055.59130859375	16.1693229675293
2056.38134765625	16.1852912902832
2057.17065429688	16.1567459106445
2057.95947265625	16.1820030212402
2058.74755859375	16.1125984191895
2059.53515625	16.0786628723145
2060.32202148438	16.1413135528564
2061.1083984375	16.0420837402344
2061.89428710938	16.0066928863525
2062.67919921875	15.9784822463989
2063.4638671875	15.9653739929199
2064.24780273438	15.9797096252441
2065.03100585938	15.8869934082031
2065.81372070313	15.748101234436
2066.595703125	15.7663354873657
2067.37719726563	15.8139457702637
2068.15795898438	15.6548290252686
2068.93823242188	15.6555604934692
2069.7177734375	15.5779151916504
2070.49682617188	15.5804929733276
2071.27514648438	15.4999599456787
2072.05297851563	15.4716815948486
2072.830078125	15.4452543258667
2073.60668945313	15.3124685287476
2074.38256835938	15.3259391784668
2075.15795898438	15.2921781539917
2075.9326171875	15.2951335906982
2076.70654296875	15.2582921981812
2077.47998046875	15.2240037918091
2078.25268554688	15.1971855163574
2079.02490234375	15.1773767471313
2079.79663085938	15.1943607330322
2080.5673828125	15.159764289856
2081.337890625	15.1976375579834
2082.107421875	15.1939945220947
2082.87670898438	15.1713352203369
2083.64501953125	15.2278099060059
2084.41284179688	15.2178335189819
2085.18017578125	15.2471046447754
2085.94677734375	15.2035083770752
2086.71264648438	15.2908992767334
2087.47802734375	15.2891712188721
2088.24267578125	15.3281660079956
2089.0068359375	15.2393245697021
2089.77026367188	15.3384056091309
2090.53295898438	15.2702369689941
2091.29516601563	15.2750997543335
2092.056640625	15.2594566345215
2092.81762695313	15.2560653686523
2093.57788085938	15.1719493865967
2094.33764648438	15.1817464828491
2095.0966796875	15.0968360900879
2095.85498046875	15.0619535446167
2096.61279296875	15.0530462265015
2097.36987304688	14.9493083953857
2098.12646484375	14.8724546432495
2098.88232421875	14.8663091659546
2099.63745117188	14.8177795410156
2100.39208984375	14.736289024353
2101.14624023438	14.6445541381836
2101.8994140625	14.5672063827515
2102.65209960938	14.4788904190063
2103.404296875	14.4471979141235
2104.15551757813	14.317479133606
2104.90649414063	14.3742475509644
2105.65649414063	14.2330045700073
2106.40600585938	14.1909561157227
2107.15502929688	14.1163206100464
2107.90307617188	14.1303005218506
2108.65063476563	14.066047668457
2109.39770507813	14.0107860565186
2110.14404296875	14.0304584503174
2110.8896484375	13.9582366943359
2111.63452148438	13.9655199050903
2112.37890625	13.984486579895
2113.12280273438	13.9617443084717
2113.86572265625	14.0377197265625
2114.60815429688	14.0390815734863
2115.35009765625	14.0335216522217
2116.09106445313	14.1368341445923
2116.83154296875	14.0875959396362
2117.57153320313	14.0899314880371
2118.31079101563	14.1245441436768
2119.04931640625	14.0977239608765
2119.787109375	14.048397064209
2120.5244140625	14.0861387252808
2121.26098632813	14.0190505981445
2121.9970703125	13.9595775604248
2122.732421875	13.9901456832886
2123.46704101563	13.8872289657593
2124.20092773438	13.8775053024292
2124.93432617188	13.760796546936
2125.6669921875	13.7203054428101
2126.39916992188	13.7023401260376
2127.13037109375	13.5568475723267
2127.86108398438	13.6255416870117
2128.59130859375	13.6442928314209
2129.32080078125	13.470235824585
2130.04956054688	13.4670562744141
2130.77758789063	13.3664236068726
2131.50512695313	13.3290166854858
2132.23193359375	13.2540149688721
2132.9580078125	13.1676378250122
2133.68334960938	13.1886739730835
2134.408203125	13.116907119751
2135.13232421875	12.9912958145142
2135.85595703125	12.9736804962158
2136.57885742188	12.9867086410522
2137.30102539063	12.8437547683716
2138.0224609375	12.7799253463745
2138.74340820313	12.7653408050537
2139.46337890625	12.7616205215454
2140.18310546875	12.7550010681152
2140.90185546875	12.619176864624
2141.6201171875	12.597487449646
2142.33764648438	12.5418825149536
2143.05444335938	12.5586557388306
2143.77075195313	12.505898475647
2144.48608398438	12.5326108932495
2145.201171875	12.5401821136475
2145.91528320313	12.4803218841553
2146.62890625	12.5825271606445
2147.34155273438	12.5010261535645
2148.05395507813	12.4923229217529
2148.76538085938	12.516900062561
2149.47631835938	12.4989595413208
2150.18627929688	12.4705514907837
2150.89599609375	12.5073089599609
2151.60473632813	12.4815540313721
2152.31298828125	12.4742813110352
2153.02026367188	12.4165840148926
2153.72729492188	12.4136667251587
2154.43334960938	12.3512659072876
2155.138671875	12.3595342636108
2155.84350585938	12.3338985443115
2156.54760742188	12.3885297775269
2157.25122070313	12.3294401168823
2157.95385742188	12.2339162826538
2158.65600585938	12.2871007919312
2159.357421875	12.2041912078857
2160.05810546875	12.2094841003418
2160.75805664063	12.1399297714233
2161.45751953125	12.0960121154785
2162.15600585938	12.0584239959717
2162.85400390625	12.0029277801514
2163.55151367188	11.9378356933594
2164.248046875	11.9248895645142
2164.94409179688	11.8883981704712
2165.63916015625	11.8957862854004
2166.33374023438	11.7817115783691
2167.02783203125	11.7640180587769
2167.72094726563	11.7087373733521
2168.41357421875	11.6492385864258
2169.10522460938	11.5255422592163
2169.79638671875	11.4833765029907
2170.48706054688	11.5019302368164
2171.1767578125	11.3617887496948
2171.86572265625	11.2776584625244
2172.55419921875	11.2321224212646
2173.24194335938	11.1700420379639
2173.92895507813	11.1140775680542
2174.615234375	11.0380926132202
2175.30078125	10.9403467178345
2175.98583984375	10.9266557693481
2176.67016601563	10.8722276687622
2177.35375976563	10.843189239502
2178.03662109375	10.8506879806519
2178.71875	10.8268060684204
2179.40014648438	10.7769470214844
2180.08081054688	10.7611742019653
2180.76098632813	10.7924041748047
2181.4404296875	10.7837991714478
2182.119140625	10.785590171814
2182.79711914063	10.80992603302
2183.47436523438	10.8392333984375
2184.15087890625	10.7118816375732
2184.82690429688	10.825496673584
2185.501953125	10.8206005096436
2186.17651367188	10.7784690856934
2186.85034179688	10.7991285324097
2187.5234375	10.7258987426758
2188.19580078125	10.7346248626709
2188.86743164063	10.702826499939
2189.53833007813	10.6851806640625
2190.20874023438	10.6553297042847
2190.87817382813	10.6478519439697
2191.54711914063	10.5738849639893
2192.21533203125	10.5347328186035
2192.8828125	10.5000333786011
2193.54956054688	10.4568309783936
2194.21557617188	10.3913946151733
2194.880859375	10.3560914993286
2195.54541015625	10.252875328064
2196.20947265625	10.2839031219482
2196.87255859375	10.1533460617065
2197.53515625	10.0704116821289
2198.19677734375	10.0366563796997
2198.85791015625	9.93785190582275
2199.51831054688	9.88824939727783
2200.17797851563	9.83911323547363
2200.8369140625	9.73534870147705
2201.4951171875	9.69337177276611
2202.15258789063	9.66088008880615
2202.80932617188	9.57847499847412
2203.46533203125	9.52810764312744
2204.12060546875	9.45762348175049
2204.775390625	9.45811462402344
2205.42919921875	9.425705909729
2206.08251953125	9.39327621459961
2206.73486328125	9.38393211364746
2207.38671875	9.35924816131592
2208.03759765625	9.33152484893799
2208.68798828125	9.34554195404053
2209.33764648438	9.3265962600708
2209.98657226563	9.31846141815186
2210.63452148438	9.32895660400391
2211.28198242188	9.3906078338623
2211.9287109375	9.27207469940186
2212.57470703125	9.33677864074707
2213.21997070313	9.34501934051514
2213.86450195313	9.33787155151367
2214.50830078125	9.30647754669189
2215.1513671875	9.3124418258667
2215.79370117188	9.27191257476807
2216.43530273438	9.22553730010986
2217.076171875	9.22338008880615
2217.71630859375	9.16302967071533
2218.35571289063	9.15881729125977
2218.99462890625	9.10016250610352
2219.63256835938	9.01360416412354
2220.26977539063	9.00577068328857
2220.90625	8.96726322174072
2221.5419921875	8.8820629119873
2222.17700195313	8.85336208343506
2222.81127929688	8.83225154876709
2223.44482421875	8.73140716552734
2224.07763671875	8.73816299438477
2224.70971679688	8.60924816131592
2225.34106445313	8.53487777709961
2225.9716796875	8.48663806915283
2226.6015625	8.41469955444336
2227.23071289063	8.39944934844971
2227.85913085938	8.36585807800293
2228.48681640625	8.33911609649658
2229.11376953125	8.2649621963501
2229.73999023438	8.19074630737305
2230.36547851563	8.17638969421387
2230.990234375	8.11993408203125
2231.61401367188	8.08818340301514
2232.2373046875	8.08372211456299
2232.85986328125	7.98041963577271
2233.4814453125	7.97897148132324
2234.1025390625	7.94480848312378
2234.72265625	7.96098709106445
2235.34228515625	7.90760087966919
2235.9609375	7.85365915298462
2236.57885742188	7.82476043701172
2237.1962890625	7.83399677276611
2237.81274414063	7.83350229263306
2238.42846679688	7.82634162902832
2239.04345703125	7.73840713500977
2239.65771484375	7.82379770278931
2240.27124023438	7.78146505355835
2240.88403320313	7.76527690887451
2241.49584960938	7.82432174682617
2242.10717773438	7.75161933898926
2242.71752929688	7.83537530899048
2243.32739257813	7.81095123291016
2243.93627929688	7.79499530792236
2244.54443359375	7.73965167999268
2245.15209960938	7.72107887268066
2245.7587890625	7.70042705535889
2246.36474609375	7.73694849014282
2246.9697265625	7.65803575515747
2247.57421875	7.61773538589478
2248.17797851563	7.61531591415405
2248.78076171875	7.61211490631104
2249.38305664063	7.54593181610107
2249.984375	7.55560827255249
2250.5849609375	7.49812936782837
2251.18481445313	7.42432022094727
2251.78393554688	7.38949251174927
2252.38232421875	7.3854079246521
2252.97973632813	7.35001611709595
2253.57666015625	7.28767251968384
2254.17260742188	7.30399370193481
2254.76782226563	7.2646336555481
2255.3623046875	7.20321750640869
2255.9560546875	7.15937614440918
2256.54907226563	7.1225004196167
2257.14135742188	7.08040618896484
2257.73266601563	7.03386497497559
2258.32348632813	6.96625328063965
2258.91333007813	6.9474196434021
2259.50244140625	6.92233419418335
2260.09057617188	6.82729911804199
2260.67822265625	6.83724689483643
2261.26513671875	6.77149820327759
2261.85107421875	6.76945972442627
2262.43627929688	6.71482229232788
2263.02075195313	6.70598316192627
2263.6044921875	6.63277578353882
2264.18725585938	6.63301849365234
2264.76953125	6.57328033447266
2265.35083007813	6.55679798126221
2265.93139648438	6.56509351730347
2266.51123046875	6.53240823745728
2267.09033203125	6.50491666793823
2267.66845703125	6.52704238891602
2268.24584960938	6.47704553604126
2268.82250976563	6.4769458770752
2269.3984375	6.50039052963257
2269.9736328125	6.48459911346436
2270.5478515625	6.51879072189331
2271.12133789063	6.55798435211182
2271.69409179688	6.59694337844849
2272.26611328125	6.55652189254761
2272.83740234375	6.52183294296265
2273.40771484375	6.51386737823486
2273.97729492188	6.48831510543823
2274.54614257813	6.4842643737793
2275.11401367188	6.43819379806519
2275.68139648438	6.38893461227417
2276.24780273438	6.35934400558472
2276.8134765625	6.38336086273193
2277.37817382813	6.31165933609009
2277.9423828125	6.31041431427002
2278.50561523438	6.32074451446533
2279.06811523438	6.33739948272705
2279.62963867188	6.29480028152466
2280.19067382813	6.30750322341919
2280.75073242188	6.24693059921265
2281.31005859375	6.28309011459351
2281.86840820313	6.31479120254517
2282.42602539063	6.26206254959106
2282.98291015625	6.22697973251343
2283.5390625	6.1942458152771
2284.09448242188	6.1942458152771
2284.64892578125	6.14666700363159
2285.20263671875	6.11491394042969
2285.75537109375	6.08419322967529
2286.3076171875	6.08149671554565
2286.85888671875	6.05603122711182
2287.40942382813	6.02974605560303
2287.958984375	5.97536087036133
2288.5078125	5.94080591201782
2289.05590820313	5.89164352416992
2289.60302734375	5.85729026794434
2290.14965820313	5.82556438446045
2290.6953125	5.77735471725464
2291.23999023438	5.80531120300293
2291.78393554688	5.75493001937866
2292.3271484375	5.68483924865723
2292.86962890625	5.6734471321106
2293.4111328125	5.62029027938843
2293.95190429688	5.60752773284912
2294.49194335938	5.57851982116699
2295.03100585938	5.53937101364136
2295.5693359375	5.53827476501465
2296.10693359375	5.51959323883057
2296.6435546875	5.49369668960571
2297.17944335938	5.50297832489014
2297.71459960938	5.50106048583984
2298.24877929688	5.47085189819336
2298.7822265625	5.47051525115967
2299.31469726563	5.44908237457275
2299.8466796875	5.48159551620483
2300.37744140625	5.44197034835815
2300.90771484375	5.42316818237305
2301.43701171875	5.453293800354
2301.96557617188	5.45989418029785
2302.4931640625	5.47265577316284
2303.02001953125	5.46185922622681
2303.54614257813	5.45694875717163
2304.0712890625	5.45256471633911
2304.595703125	5.42807388305664
2305.119140625	5.46362733840942
2305.64184570313	5.44850635528564
2306.16381835938	5.49616384506226
2306.68481445313	5.46036720275879
2307.205078125	5.38372373580933
2307.72436523438	5.42307662963867
2308.24291992188	5.41247034072876
2308.7607421875	5.3814172744751
2309.27758789063	5.38396215438843
2309.79370117188	5.41690731048584
2310.30883789063	5.39819717407227
2310.8232421875	5.42066812515259
2311.3369140625	5.33756542205811
2311.849609375	5.33658361434937
2312.361328125	5.34017896652222
2312.87255859375	5.316810131073
2313.38256835938	5.28532981872559
2313.89208984375	5.30050802230835
2314.40063476563	5.22715091705322
2314.908203125	5.21503782272339
2315.4150390625	5.19319105148315
2315.92114257813	5.17753934860229
2316.42626953125	5.12726926803589
2316.9306640625	5.11455106735229
2317.43408203125	5.07422828674316
2317.93676757813	5.03522300720215
2318.4384765625	5.01162242889404
2318.939453125	4.96227073669434
2319.439453125	4.93699550628662
2319.93872070313	4.91738986968994
2320.43701171875	4.90346145629883
2320.9345703125	4.87162017822266
2321.43139648438	4.80285024642944
2321.92724609375	4.83392000198364
2322.42211914063	4.81341457366943
2322.91625976563	4.79343938827515
2323.40966796875	4.74110460281372
2323.90209960938	4.73766422271729
2324.3935546875	4.73748397827148
2324.88427734375	4.72451257705688
2325.37426757813	4.7039098739624
2325.86303710938	4.71214866638184
2326.35131835938	4.7037787437439
2326.83862304688	4.70411682128906
2327.32495117188	4.71807956695557
2327.810546875	4.73505020141602
2328.29541015625	4.75557661056519
2328.77905273438	4.73327922821045
2329.26220703125	4.76637125015259
2329.74438476563	4.72740459442139
2330.2255859375	4.73538255691528
2330.7060546875	4.7040228843689
2331.185546875	4.73577308654785
2331.6640625	4.72325134277344
2332.14184570313	4.73889017105103
2332.61889648438	4.72745084762573
2333.09497070313	4.75514078140259
2333.57006835938	4.71987247467041
2334.04443359375	4.69608020782471
2334.51782226563	4.72926092147827
2334.99047851563	4.6895546913147
2335.46215820313	4.6552996635437
2335.93310546875	4.66737508773804
2336.40307617188	4.67232036590576
2336.8720703125	4.60837078094482
2337.34033203125	4.59544658660889
2337.8076171875	4.55339622497559
2338.27416992188	4.55802583694458
2338.73974609375	4.52142333984375
2339.20458984375	4.49359321594238
2339.66845703125	4.4816951751709
2340.13134765625	4.46015453338623
2340.59350585938	4.43639516830444
2341.0546875	4.40903663635254
2341.51489257813	4.41416168212891
2341.97436523438	4.35177564620972
2342.43286132813	4.33207035064697
2342.890625	4.31152296066284
2343.34741210938	4.27385377883911
2343.80322265625	4.26596117019653
2344.25830078125	4.24011659622192
2344.71240234375	4.23910188674927
2345.16577148438	4.26460409164429
2345.61791992188	4.27271223068237
2346.06958007813	4.33361673355103
2346.52001953125	4.37742042541504
2346.9697265625	4.42318725585938
2347.41845703125	4.49443960189819
2347.86645507813	4.6141791343689
2348.3134765625	4.66864967346191
2348.75952148438	4.79018688201904
2349.20483398438	4.91319131851196
2349.64916992188	4.96614933013916
2350.09252929688	5.03439235687256
2350.53515625	5.04803848266602
2350.97680664063	5.15880298614502
2351.41748046875	5.19580888748169
2351.857421875	5.23616981506348
2352.29638671875	5.25239229202271
2352.734375	5.24528312683105
2353.17138671875	5.23010492324829
2353.60766601563	5.2046275138855
2354.04296875	5.13518857955933
2354.4775390625	5.05401372909546
2354.91088867188	4.99059438705444
2355.34350585938	4.87256050109863
2355.775390625	4.82156276702881
2356.2060546875	4.71536731719971
2356.63598632813	4.58262252807617
2357.06494140625	4.50860786437988
2357.4931640625	4.36315250396729
2357.92041015625	4.34814882278442
2358.3466796875	4.21816492080688
2358.77197265625	4.14726781845093
2359.1962890625	4.10061883926392
2359.61987304688	3.97097229957581
2360.04248046875	3.95440483093262
2360.46411132813	3.85480666160583
2360.88500976563	3.81973099708557
2361.30493164063	3.78966379165649
2361.72387695313	3.77496337890625
