# Supplementary material for: Optics miniaturization strategy for demanding Raman spectroscopy applications
Source: Nat Commun. 2024 Apr 8;15:3049. doi: 10.1038/s41467-024-47044-7 (PMC11001912; doi:10.1038/s41467-024-47044-7)
Supplement: Supplementary file 6 — Source Data [file 41467_2024_47044_MOESM6_ESM.zip › Source Data/NCOMMS-23-34016B s3/S3 pHCA, Glucose, Salts/calibraiton/MgSO4 standards 30.08.17/MgSO4_10mM_3.csv]

347.42919921875	75.4414138793945
348.892913818359	75.5676116943359
350.356079101563	76.01025390625
351.818634033203	76.2733917236328
353.280670166016	76.4684829711914
354.742095947266	76.7583312988281
356.202972412109	76.8966979980469
357.663299560547	77.2053909301758
359.123046875	77.4862976074219
360.582244873047	77.6718673706055
362.040863037109	77.9464416503906
363.498931884766	78.0895614624023
364.956451416016	78.0059967041016
366.413391113281	78.3946990966797
367.869750976563	78.4479751586914
369.325592041016	78.7136154174805
370.780853271484	78.3018112182617
372.235565185547	78.7288208007813
373.689727783203	78.5943908691406
375.143310546875	78.6619415283203
376.596343994141	78.9023361206055
378.048828125	78.8510589599609
379.500762939453	78.8885726928711
380.9521484375	78.9180908203125
382.402954101563	78.9916839599609
383.853240966797	79.0785369873047
385.302947998047	79.1026153564453
386.752136230469	79.3647155761719
388.200744628906	79.3609161376953
389.648803710938	79.6385726928711
391.096343994141	79.6753005981445
392.543304443359	79.8289566040039
393.989715576172	79.9107055664063
395.435607910156	80.3388214111328
396.880920410156	80.3239288330078
398.325714111328	80.4151763916016
399.769927978516	80.7265014648438
401.213623046875	81.0590133666992
402.656768798828	81.0583114624023
404.099395751953	81.2168884277344
405.541442871094	81.4305419921875
406.982971191406	81.5830383300781
408.423950195313	81.6995162963867
409.864379882813	82.0833969116211
411.304290771484	81.9357681274414
412.743621826172	82.3049850463867
414.182434082031	82.510124206543
415.620727539063	82.5465621948242
417.058471679688	82.6019058227539
418.495666503906	82.7150039672852
419.932342529297	82.783561706543
421.368469238281	82.6773071289063
422.804077148438	82.8158950805664
424.239135742188	82.7417602539063
425.673645019531	82.8000564575195
427.107635498047	82.8437728881836
428.541107177734	82.7734069824219
429.974029541016	82.6432113647461
431.406433105469	82.794059753418
432.838287353516	82.7076416015625
434.269622802734	82.644172668457
435.700408935547	82.7132415771484
437.130706787109	82.5429916381836
438.560455322266	82.4780654907227
439.989654541016	82.3387832641602
441.418334960938	82.4267501831055
442.846496582031	82.3188018798828
444.274139404297	82.2085647583008
445.701263427734	82.2932510375977
447.127838134766	81.920036315918
448.553894042969	81.9393768310547
449.979431152344	81.960075378418
451.404449462891	81.7809219360352
452.828918457031	81.6481781005859
454.252899169922	81.6707077026367
455.676330566406	81.4934158325195
457.099273681641	81.3939743041992
458.521667480469	81.1475296020508
459.943542480469	81.347038269043
461.364929199219	81.0502548217773
462.785766601563	81.0911560058594
464.206085205078	81.1685180664063
465.625885009766	80.8437805175781
467.045196533203	81.1280212402344
468.463958740234	80.9132766723633
469.882202148438	80.8922271728516
471.299957275391	80.7839889526367
472.717193603516	80.7905120849609
474.133911132813	80.7238006591797
475.550109863281	80.7479629516602
476.965789794922	80.737678527832
478.380950927734	80.994758605957
479.795623779297	80.8578033447266
481.209777832031	81.03369140625
482.623413085938	80.9078140258789
484.036529541016	80.9487380981445
485.449157714844	81.0459976196289
486.861267089844	81.0726013183594
488.272857666016	81.011100769043
489.683959960938	81.1302795410156
491.094543457031	81.1722106933594
492.504608154297	81.1121292114258
493.914184570313	81.1633834838867
495.3232421875	81.0381469726563
496.731811523438	81.0917434692383
498.139862060547	80.967155456543
499.547393798828	80.883415222168
500.954467773438	80.7283401489258
502.360992431641	80.7692489624023
503.767028808594	80.6008987426758
505.172576904297	80.588264465332
506.577606201172	80.3536682128906
507.982147216797	80.3244705200195
509.386169433594	80.0632781982422
510.789703369141	79.9568099975586
512.192749023438	79.7026824951172
513.595275878906	79.6280059814453
514.997314453125	79.4511184692383
516.398803710938	79.5873489379883
517.799865722656	79.2169036865234
519.200378417969	79.0874710083008
520.600463867188	78.8607177734375
522	78.6367034912109
523.399047851563	78.5723342895508
524.797607421875	78.3395309448242
526.195678710938	78.1827087402344
527.59326171875	78.1628494262695
528.990295410156	77.8647308349609
530.386901855469	77.4081573486328
531.782958984375	77.5183563232422
533.178588867188	77.4142684936523
534.573669433594	77.0866394042969
535.968322753906	76.9777984619141
537.362426757813	76.7273254394531
538.756042480469	76.6328506469727
540.149230957031	76.4436416625977
541.541870117188	76.3969039916992
542.934020996094	76.1929321289063
544.32568359375	76.1477890014648
545.716918945313	76.005256652832
547.107604980469	75.6852951049805
548.497802734375	75.7048721313477
549.887573242188	75.6370849609375
551.276794433594	75.2813949584961
552.66552734375	75.339241027832
554.053833007813	75.2194976806641
555.441650390625	75.2559661865234
556.828918457031	75.0610885620117
558.215759277344	74.8463973999023
559.602111816406	75.030029296875
560.987976074219	74.8747634887695
562.373352050781	74.8163146972656
563.758239746094	74.8632965087891
565.142639160156	74.6102523803711
566.526611328125	74.5196990966797
567.910034179688	74.679084777832
569.293029785156	74.4282760620117
570.675537109375	74.5287094116211
572.057556152344	74.5276489257813
573.439086914063	74.5398864746094
574.820129394531	74.4587326049805
576.200744628906	74.4502029418945
577.580871582031	74.3875885009766
578.96044921875	74.4871292114258
580.339660644531	74.3126678466797
581.718322753906	74.4124374389648
583.096557617188	74.3059921264648
584.474243164063	74.3538055419922
585.851501464844	74.3067092895508
587.228332519531	74.2581100463867
588.604614257813	74.2281951904297
589.98046875	74.1873397827148
591.355834960938	74.1109008789063
592.730712890625	74.1628341674805
594.105163574219	74.2247848510742
595.479125976563	74.0608673095703
596.852600097656	74.1528625488281
598.225646972656	74.2517776489258
599.598205566406	74.1902770996094
600.970275878906	74.2034301757813
602.341857910156	73.9779434204102
603.713012695313	73.9761352539063
605.083679199219	73.9903030395508
606.453918457031	74.0204696655273
607.823608398438	73.9162292480469
609.192932128906	73.8391494750977
610.561706542969	73.7370910644531
611.930053710938	73.8428573608398
613.297912597656	73.4965591430664
614.665344238281	73.4672470092773
616.032287597656	73.4429550170898
617.398803710938	73.2703247070313
618.764831542969	73.2391738891602
620.13037109375	72.9720840454102
621.495483398438	72.9294509887695
622.860107421875	72.8393936157227
624.224304199219	72.615852355957
625.588012695313	72.4590225219727
626.951232910156	72.4005508422852
628.314025878906	72.1068267822266
629.676391601563	72.1417846679688
631.038269042969	71.8037872314453
632.399658203125	71.7802124023438
633.760620117188	71.6228332519531
635.12109375	71.538818359375
636.481140136719	71.326789855957
637.840759277344	71.2468719482422
639.199890136719	71.0817489624023
640.558532714844	70.9368515014648
641.916748046875	70.6936645507813
643.274536132813	70.7290496826172
644.6318359375	70.5389251708984
645.988647460938	70.3609390258789
647.345031738281	70.3134918212891
648.700988769531	70.2510833740234
650.056457519531	70.0208129882813
651.411499023438	69.9688339233398
652.76611328125	69.8100051879883
654.120239257813	69.6688842773438
655.473876953125	69.6340484619141
656.827087402344	69.4546127319336
658.179870605469	69.427131652832
659.5322265625	69.3724212646484
660.884094238281	69.2701797485352
662.235473632813	69.2730484008789
663.586486816406	68.9733657836914
664.93701171875	68.9992904663086
666.287048339844	69.0871734619141
667.636657714844	69.0406646728516
668.98583984375	68.7800216674805
670.334594726563	68.7985534667969
671.682861328125	68.8634872436523
673.030700683594	68.7952041625977
674.378051757813	68.7388305664063
675.725036621094	68.6043090820313
677.071533203125	68.6909561157227
678.417541503906	68.6432723999023
679.76318359375	68.833984375
681.108337402344	68.5242309570313
682.453002929688	68.6350555419922
683.797302246094	68.7570190429688
685.14111328125	68.5400772094727
686.484497070313	68.6097640991211
687.827453613281	68.7455444335938
689.169921875	68.6623840332031
690.512023925781	68.5635604858398
691.853637695313	68.754524230957
693.194763183594	68.6827239990234
694.535522460938	68.573616027832
695.875793457031	68.5851821899414
697.215637207031	68.7011032104492
698.555053710938	68.6701812744141
699.89404296875	68.7078247070313
701.232543945313	68.7314987182617
702.570617675781	68.6487579345703
703.908325195313	68.6768493652344
705.245483398438	68.7905578613281
706.582275390625	68.6399154663086
707.918640136719	68.6981201171875
709.254516601563	68.7781600952148
710.589965820313	68.7026214599609
711.924987792969	68.7218246459961
713.259582519531	68.7090911865234
714.59375	68.6278686523438
715.927490234375	68.6660766601563
717.2607421875	68.8076095581055
718.593627929688	68.5795135498047
719.926025390625	68.6401596069336
721.257995605469	68.524040222168
722.589538574219	68.5167846679688
723.920654296875	68.5789947509766
725.251342773438	68.5788497924805
726.581604003906	68.4911499023438
727.911437988281	68.3711471557617
729.240783691406	68.3506088256836
730.569763183594	68.4375534057617
731.898254394531	68.3283309936523
733.226379394531	68.2858581542969
734.554016113281	68.334228515625
735.881225585938	68.2342529296875
737.208068847656	68.142333984375
738.534423828125	68.0454483032227
739.8603515625	68.1156921386719
741.185852050781	67.9324645996094
742.510925292969	67.9759750366211
743.835571289063	67.8407821655273
745.159790039063	67.6708297729492
746.483581542969	67.7082824707031
747.806945800781	67.4787521362305
749.1298828125	67.4847106933594
750.452453613281	67.4171142578125
751.774536132813	67.3598556518555
753.09619140625	67.2349853515625
754.417419433594	67.2272567749023
755.738220214844	67.0305862426758
757.05859375	66.9048309326172
758.378540039063	66.871208190918
759.698059082031	66.9011993408203
761.017211914063	66.5621337890625
762.335876464844	66.6557922363281
763.654113769531	66.326545715332
764.971984863281	66.3482208251953
766.289367675781	66.3320922851563
767.606384277344	66.1637725830078
768.922973632813	66.1322174072266
770.239074707031	65.915641784668
771.554809570313	65.8549270629883
772.8701171875	65.6790618896484
774.184997558594	65.5402984619141
775.499450683594	65.5186004638672
776.8134765625	65.4757308959961
778.127136230469	65.2721252441406
779.440307617188	65.2096328735352
780.753112792969	65.2790908813477
782.0654296875	65.0152282714844
783.377380371094	65.0009155273438
784.688903808594	64.7959136962891
786	64.7297210693359
787.310668945313	64.6039962768555
788.620971679688	64.4181747436523
789.930786132813	64.4770660400391
791.240234375	64.2558059692383
792.549255371094	64.1614761352539
793.857788085938	64.1786270141602
795.166015625	63.9593505859375
796.473754882813	64.0525054931641
797.781066894531	63.7174415588379
799.088012695313	63.7697906494141
800.39453125	63.5725708007813
801.700622558594	63.7037582397461
803.006286621094	63.4220504760742
804.311584472656	63.3294715881348
805.616394042969	63.337459564209
806.920837402344	63.2588424682617
808.224853515625	63.1174812316895
809.528503417969	62.9988555908203
810.831665039063	62.9685668945313
812.134460449219	62.9287567138672
813.436828613281	62.7504959106445
814.73876953125	62.732666015625
816.040344238281	62.588020324707
817.341430664063	62.5620384216309
818.642150878906	62.4189605712891
819.942504882813	62.4042663574219
821.242370605469	62.1685523986816
822.541870117188	62.0770416259766
823.840942382813	62.0006294250488
825.139587402344	61.9320411682129
826.437866210938	61.7967338562012
827.735656738281	61.8933410644531
829.033081054688	61.5731239318848
830.330139160156	61.6295166015625
831.626770019531	61.4811553955078
832.922973632813	61.4464454650879
834.21875	61.4538879394531
835.514099121094	61.2087364196777
836.80908203125	61.2091751098633
838.103637695313	61.0422325134277
839.397827148438	60.9654960632324
840.691589355469	60.8788719177246
841.984924316406	60.896915435791
843.27783203125	60.7548446655273
844.570373535156	60.5493316650391
845.862487792969	60.5580940246582
847.154235839844	60.2346458435059
848.445556640625	60.2663192749023
849.736450195313	60.0841522216797
851.026916503906	59.8875312805176
852.317016601563	59.6787300109863
853.606689453125	59.6759910583496
854.89599609375	59.5640602111816
856.184875488281	59.3433303833008
857.473327636719	59.1693153381348
858.761413574219	59.1721801757813
860.049072265625	59.017448425293
861.336303710938	58.8718948364258
862.623168945313	58.7549514770508
863.909606933594	58.6123123168945
865.195678710938	58.438045501709
866.481323242188	58.3339385986328
867.766540527344	58.0202484130859
869.051391601563	57.9796295166016
870.335815429688	57.8407096862793
871.619873046875	57.5758743286133
872.903503417969	57.3908920288086
874.186706542969	57.2358589172363
875.469543457031	56.9880485534668
876.752014160156	56.8886756896973
878.033996582031	56.6582565307617
879.315612792969	56.4556694030762
880.596862792969	56.3275985717773
881.877685546875	56.15478515625
883.158081054688	55.7322425842285
884.438110351563	55.6093826293945
885.7177734375	55.4141540527344
886.996948242188	55.2250366210938
888.275817871094	55.1873931884766
889.55419921875	54.7746887207031
890.832275390625	54.5881233215332
892.10986328125	54.3301467895508
893.387084960938	54.2127571105957
894.663940429688	54.0251045227051
895.940368652344	53.693675994873
897.216369628906	53.4872131347656
898.492004394531	53.4076232910156
899.767272949219	53.0741653442383
901.042114257813	52.936897277832
902.316528320313	52.7208023071289
903.590576171875	52.572151184082
904.8642578125	52.2121162414551
906.137512207031	52.1413993835449
907.410339355469	51.8387336730957
908.682800292969	51.6229248046875
909.954833984375	51.520263671875
911.226501464844	51.1736755371094
912.497802734375	50.9899139404297
913.768676757813	50.7949523925781
915.039123535156	50.7159729003906
916.309204101563	50.4065971374512
917.578918457031	50.3352699279785
918.848205566406	50.0558280944824
920.117126464844	49.9093208312988
921.385620117188	49.6691360473633
922.653747558594	49.6927108764648
923.921447753906	49.4028701782227
925.188781738281	49.3139228820801
926.455688476563	49.1168556213379
927.722229003906	49.0658378601074
928.988342285156	48.884033203125
930.254089355469	48.6234092712402
931.519470214844	48.6743049621582
932.784423828125	48.5997505187988
934.049011230469	48.2114143371582
935.313171386719	48.1738204956055
936.576965332031	48.0808296203613
937.84033203125	48.0032920837402
939.103332519531	47.8909111022949
940.365966796875	47.793399810791
941.628173828125	47.6802940368652
942.890014648438	47.6203231811523
944.151428222656	47.3823432922363
945.412475585938	47.3267784118652
946.673095703125	47.4425811767578
947.933349609375	47.271484375
949.193237304688	47.1976852416992
950.452697753906	47.2175750732422
951.711791992188	47.1839790344238
952.970520019531	46.9957885742188
954.228820800781	47.0159111022949
955.486755371094	46.9208602905273
956.744262695313	46.9273071289063
958.001403808594	46.961368560791
959.258117675781	46.8452186584473
960.514526367188	46.9255714416504
961.770446777344	47.0291786193848
963.026062011719	47.0377883911133
964.28125	47.1035194396973
965.536010742188	47.1033973693848
966.790466308594	47.2464599609375
968.044494628906	47.4997901916504
969.298095703125	47.7616958618164
970.551391601563	48.2553367614746
971.80419921875	48.7400398254395
973.056701660156	49.9532356262207
974.308776855469	51.215763092041
975.560485839844	53.4208068847656
976.811767578125	55.8614082336426
978.062683105469	58.2805404663086
979.313232421875	60.4756088256836
980.563415527344	61.7618980407715
981.813171386719	61.8981781005859
983.0625	60.6770515441895
984.3115234375	58.241527557373
985.560119628906	55.1920890808105
986.808349609375	52.4926109313965
988.05615234375	50.3508262634277
989.303588867188	48.8031234741211
990.550659179688	47.8197975158691
991.797302246094	47.0788726806641
993.043579101563	46.8002853393555
994.289489746094	46.5299034118652
995.535034179688	46.2181930541992
996.780151367188	45.9899101257324
998.02490234375	45.7881011962891
999.269226074219	45.6123847961426
1000.51318359375	45.4218368530273
1001.75677490234	45.3234558105469
1003	45.2071952819824
1004.24279785156	45.018383026123
1005.48522949219	44.9906959533691
1006.72729492188	44.9081764221191
1007.96893310547	44.7506294250488
1009.21026611328	44.7250671386719
1010.45111083984	44.6281051635742
1011.69165039063	44.5827674865723
1012.93176269531	44.5791473388672
1014.17150878906	44.368522644043
1015.41088867188	44.4178695678711
1016.64984130859	44.4773292541504
1017.88842773438	44.3362579345703
1019.12664794922	44.2576637268066
1020.36450195313	44.2640190124512
1021.60192871094	44.1673545837402
1022.83898925781	44.1590728759766
1024.07568359375	44.0879516601563
1025.31201171875	44.077220916748
1026.5478515625	44.0383186340332
1027.78344726563	44.0266609191895
1029.0185546875	43.9999656677246
1030.25329589844	43.8698501586914
1031.48767089844	43.8161315917969
1032.7216796875	43.8327293395996
1033.95532226563	43.8043670654297
1035.18859863281	43.7885971069336
1036.42138671875	43.7873115539551
1037.65393066406	43.8032035827637
1038.88598632813	43.8465232849121
1040.11767578125	43.8843421936035
1041.34899902344	43.7087898254395
1042.57995605469	43.8561897277832
1043.810546875	43.8088874816895
1045.04077148438	43.7796897888184
1046.2705078125	43.9446678161621
1047.5	43.8286209106445
1048.72900390625	43.8673057556152
1049.95764160156	43.8766593933105
1051.18591308594	43.8185653686523
1052.41381835938	43.8144111633301
1053.64135742188	43.7935066223145
1054.86853027344	43.8381690979004
1056.09521484375	43.7671661376953
1057.32165527344	43.8076667785645
1058.54760742188	43.6880950927734
1059.77331542969	43.7278518676758
1060.99853515625	43.7262725830078
1062.22338867188	43.7685470581055
1063.44787597656	43.5971641540527
1064.671875	43.7096099853516
1065.89562988281	43.5445442199707
1067.11901855469	43.512523651123
1068.34191894531	43.6394996643066
1069.56457519531	43.5404090881348
1070.78674316406	43.4655494689941
1072.00854492188	43.5824584960938
1073.22998046875	43.4426078796387
1074.45104980469	43.4495620727539
1075.67175292969	43.4040985107422
1076.89208984375	43.373706817627
1078.11193847656	43.2817420959473
1079.33154296875	43.1762542724609
1080.55065917969	43.2299842834473
1081.76940917969	43.2431144714355
1082.98791503906	43.1910514831543
1084.20593261719	43.1103820800781
1085.42358398438	43.073974609375
1086.64086914063	43.0835304260254
1087.85766601563	43.0946273803711
1089.07421875	43.0830459594727
1090.29040527344	43.0402030944824
1091.50610351563	43.0381813049316
1092.72155761719	42.8628005981445
1093.9365234375	43.0269317626953
1095.15112304688	43.0123672485352
1096.36535644531	43.0226058959961
1097.57922363281	43.0740699768066
1098.79272460938	43.1020812988281
1100.005859375	42.9254112243652
1101.21862792969	43.1608276367188
1102.43090820313	43.008602142334
1103.64294433594	43.0109100341797
1104.8544921875	43.0590286254883
1106.06579589844	43.0898017883301
1107.27661132813	42.9948463439941
1108.48706054688	43.145866394043
1109.69714355469	43.0961647033691
1110.90686035156	43.0575294494629
1112.1162109375	43.059944152832
1113.3251953125	43.0925254821777
1114.53369140625	42.9594612121582
1115.74194335938	43.0130653381348
1116.94982910156	43.0428276062012
1118.1572265625	42.8918380737305
1119.3642578125	43.0300559997559
1120.57104492188	43.0384902954102
1121.77734375	42.9438362121582
1122.98327636719	42.9801635742188
1124.18884277344	43.0508766174316
1125.39404296875	42.9696235656738
1126.59875488281	42.9857597351074
1127.80322265625	43.0047836303711
1129.00732421875	43.0841484069824
1130.2109375	42.9087982177734
1131.41430664063	42.9437026977539
1132.6171875	42.9341316223145
1133.81970214844	42.9132995605469
1135.02197265625	42.8659362792969
1136.22375488281	42.825267791748
1137.42517089844	42.7332229614258
1138.62622070313	42.8369827270508
1139.82690429688	42.741138458252
1141.02709960938	42.5337295532227
1142.22705078125	42.7074699401855
1143.42663574219	42.6884498596191
1144.62573242188	42.5764007568359
1145.82458496094	42.5447959899902
1147.02294921875	42.5143508911133
1148.22094726563	42.6283798217773
1149.41857910156	42.7328834533691
1150.61584472656	42.4937782287598
1151.81274414063	42.5549278259277
1153.00927734375	42.4412078857422
1154.20544433594	42.5205459594727
1155.40124511719	42.4722175598145
1156.5966796875	42.5171813964844
1157.79162597656	42.5426635742188
1158.986328125	42.4431381225586
1160.18054199219	42.372859954834
1161.37438964844	42.3991508483887
1162.56799316406	42.2797546386719
1163.76110839844	42.4301719665527
1164.95385742188	42.3849868774414
1166.14624023438	42.2420959472656
1167.33825683594	42.2411003112793
1168.52990722656	42.1710777282715
1169.72119140625	42.1391372680664
1170.91198730469	42.3191261291504
1172.1025390625	42.2399559020996
1173.29260253906	42.3329734802246
1174.482421875	42.2802238464355
1175.67175292969	42.329273223877
1176.86071777344	42.2463226318359
1178.04943847656	42.2466011047363
1179.23767089844	42.389461517334
1180.42553710938	42.4412612915039
1181.61303710938	42.4812126159668
1182.80017089844	42.5753479003906
1183.98681640625	42.4210739135742
1185.17321777344	42.4800300598145
1186.35925292969	42.5677146911621
1187.54479980469	42.4492492675781
1188.73010253906	42.4448890686035
1189.91491699219	42.5108070373535
1191.09936523438	42.5327110290527
1192.28356933594	42.6055641174316
1193.46728515625	42.6397590637207
1194.65063476563	42.6777992248535
1195.83361816406	42.4320335388184
1197.01623535156	42.578311920166
1198.19836425781	42.621768951416
1199.38024902344	42.7477951049805
1200.56176757813	42.7188911437988
1201.74279785156	42.9026336669922
1202.92358398438	42.7867736816406
1204.10388183594	42.8692245483398
1205.28393554688	42.9645309448242
1206.46350097656	43.029972076416
1207.64270019531	43.0657348632813
1208.82153320313	43.0313758850098
1210	43.0984077453613
1211.17810058594	43.136344909668
1212.35583496094	43.0408706665039
1213.53308105469	43.1263694763184
1214.71008300781	43.0987892150879
1215.88671875	43.0466728210449
1217.06286621094	43.0467185974121
1218.23864746094	43.1150436401367
1219.41418457031	43.0802192687988
1220.58923339844	43.1138725280762
1221.76391601563	43.1105270385742
1222.93823242188	43.1451759338379
1224.11218261719	43.2168617248535
1225.28576660156	43.2204780578613
1226.458984375	43.2597923278809
1227.6318359375	43.1502418518066
1228.80419921875	43.0948028564453
1229.97631835938	43.1694602966309
1231.14794921875	43.1267051696777
1232.31921386719	43.1877822875977
1233.490234375	43.1141548156738
1234.66076660156	43.3311233520508
1235.83093261719	43.1316108703613
1237.00073242188	43.1810531616211
1238.17016601563	43.1504669189453
1239.33923339844	43.165584564209
1240.5078125	43.1290664672852
1241.67614746094	43.1117630004883
1242.84411621094	42.9761734008789
1244.01159667969	42.986930847168
1245.1787109375	43.0685653686523
1246.34558105469	42.9220352172852
1247.51196289063	42.7568626403809
1248.67797851563	42.7937965393066
1249.84362792969	42.8013458251953
1251.00891113281	42.7641410827637
1252.173828125	42.6798667907715
1253.33825683594	42.7085876464844
1254.50244140625	42.656810760498
1255.66625976563	42.6250228881836
1256.82958984375	42.5696029663086
1257.99255371094	42.5941581726074
1259.1552734375	42.5908584594727
1260.31750488281	42.6139221191406
1261.47937011719	42.4804649353027
1262.64086914063	42.4662437438965
1263.80200195313	42.4747161865234
1264.96276855469	42.4232063293457
1266.123046875	42.3861236572266
1267.28308105469	42.2932624816895
1268.44262695313	42.180980682373
1269.60192871094	42.3051376342773
1270.7607421875	42.1676559448242
1271.91918945313	42.2016143798828
1273.07727050781	42.0514297485352
1274.23498535156	41.998233795166
1275.39233398438	41.908088684082
1276.54931640625	41.8566284179688
1277.70581054688	41.8494567871094
1278.86206054688	41.8738746643066
1280.01794433594	41.8434295654297
1281.17333984375	41.7163276672363
1282.32836914063	41.7481002807617
1283.48303222656	41.7140312194824
1284.63732910156	41.714427947998
1285.79125976563	41.6455116271973
1286.94482421875	41.6322631835938
1288.09802246094	41.6296310424805
1289.25073242188	41.6580352783203
1290.40319824219	41.7772102355957
1291.55517578125	41.6200752258301
1292.70690917969	41.5581359863281
1293.85815429688	41.5517044067383
1295.00903320313	41.5483818054199
1296.15954589844	41.4369163513184
1297.30969238281	41.4062309265137
1298.45935058594	41.3296585083008
1299.60876464844	41.4412994384766
1300.7578125	41.1838493347168
1301.90637207031	41.3410453796387
1303.05456542969	41.2253379821777
1304.20239257813	41.228271484375
1305.34985351563	41.1179618835449
1306.49694824219	41.0925521850586
1307.64367675781	41.100341796875
1308.7900390625	40.995433807373
1309.93591308594	40.9800834655762
1311.08154296875	40.9606857299805
1312.22668457031	40.9843482971191
1313.37145996094	41.0255966186523
1314.51599121094	40.9757385253906
1315.66003417969	41.0245590209961
1316.80358886719	40.997501373291
1317.94689941406	40.9034423828125
1319.08984375	41.0133438110352
1320.23229980469	40.9718399047852
1321.37451171875	40.7860336303711
1322.51623535156	41.0070915222168
1323.65759277344	40.8834953308105
1324.79858398438	40.8999938964844
1325.93920898438	40.8969917297363
1327.07934570313	40.8045043945313
1328.21923828125	40.7891502380371
1329.35864257813	40.7900428771973
1330.49780273438	40.7619476318359
1331.63647460938	40.6066246032715
1332.77478027344	40.6727104187012
1333.91271972656	40.6073188781738
1335.05029296875	40.4548759460449
1336.18737792969	40.5086402893066
1337.32421875	40.392162322998
1338.46057128906	40.3842353820801
1339.5966796875	40.3228988647461
1340.73229980469	40.3171234130859
1341.86755371094	40.3717422485352
1343.00231933594	40.3969573974609
1344.13684082031	40.3273391723633
1345.27099609375	40.3487243652344
1346.40466308594	40.3530769348145
1347.53796386719	40.3376998901367
1348.6708984375	40.3169097900391
1349.80346679688	40.3840675354004
1350.93566894531	40.2650871276855
1352.06750488281	40.2388954162598
1353.19885253906	40.2667808532715
1354.32995605469	40.1811218261719
1355.46057128906	40.1400413513184
1356.5908203125	40.1408233642578
1357.720703125	40.0014762878418
1358.85021972656	40.0648956298828
1359.97924804688	39.9546165466309
1361.10803222656	39.919376373291
1362.236328125	39.8602828979492
1363.3642578125	39.845027923584
1364.49182128906	39.8014640808105
1365.61901855469	39.7123069763184
1366.74584960938	39.6718521118164
1367.87231445313	39.7895431518555
1368.99829101563	39.6270408630371
1370.12390136719	39.5669975280762
1371.24914550781	39.5946922302246
1372.3740234375	39.6127090454102
1373.49853515625	39.5759887695313
1374.62255859375	39.6231536865234
1375.74633789063	39.5938301086426
1376.86962890625	39.6439552307129
1377.99255371094	39.5567665100098
1379.11511230469	39.583812713623
1380.2373046875	39.484188079834
1381.35900878906	39.5944328308105
1382.48034667969	39.6619491577148
1383.60144042969	39.5467987060547
1384.72204589844	39.4625396728516
1385.84228515625	39.4364051818848
1386.96203613281	39.5038108825684
1388.08154296875	39.4629211425781
1389.20056152344	39.3951988220215
1390.31921386719	39.341869354248
1391.4375	39.2603302001953
1392.55541992188	39.3143997192383
1393.6728515625	39.1556167602539
1394.7900390625	39.2429962158203
1395.90673828125	39.122142791748
1397.02307128906	39.1054229736328
1398.13903808594	39.1126594543457
1399.25463867188	38.9795265197754
1400.36975097656	39.0315628051758
1401.48449707031	38.9693069458008
1402.59899902344	38.9631385803223
1403.712890625	39.009391784668
1404.82653808594	39.0500183105469
1405.93981933594	39.081901550293
1407.05261230469	39.0331344604492
1408.1650390625	39.0192413330078
1409.27709960938	39.0700836181641
1410.38879394531	39.0297164916992
1411.5	39.0129470825195
1412.61096191406	39.0494232177734
1413.72143554688	39.0348129272461
1414.83154296875	38.994873046875
1415.94116210938	38.9559059143066
1417.05053710938	38.96142578125
1418.15942382813	38.8699798583984
1419.26794433594	38.9239196777344
1420.37609863281	38.7903175354004
1421.48388671875	38.839599609375
1422.59118652344	38.6481857299805
1423.6982421875	38.7383041381836
1424.80480957031	38.5466537475586
1425.91088867188	38.6047782897949
1427.01672363281	38.6260147094727
1428.1220703125	38.5982398986816
1429.22717285156	38.5513114929199
1430.33166503906	38.5876350402832
1431.43591308594	38.5639839172363
1432.53979492188	38.5348587036133
1433.64318847656	38.5125923156738
1434.74621582031	38.6463584899902
1435.84887695313	38.5408210754395
1436.95104980469	38.5981864929199
1438.05297851563	38.5763626098633
1439.15441894531	38.5426063537598
1440.25549316406	38.5284271240234
1441.35620117188	38.5913581848145
1442.45642089844	38.5572395324707
1443.55627441406	38.4162673950195
1444.65576171875	38.4220809936523
1445.7548828125	38.349006652832
1446.853515625	38.3125457763672
1447.95190429688	38.2968482971191
1449.0498046875	38.2578582763672
1450.14721679688	38.0915222167969
1451.24438476563	38.1287307739258
1452.34106445313	38.0370178222656
1453.43737792969	38.0866050720215
1454.53332519531	38.0195922851563
1455.62890625	37.9680595397949
1456.72399902344	37.9531936645508
1457.81872558594	38.0126609802246
1458.9130859375	38.0203742980957
1460.00695800781	37.9869079589844
1461.10046386719	37.9697456359863
1462.19360351563	38.015567779541
1463.28637695313	38.0219688415527
1464.37878417969	38.0586166381836
1465.470703125	38.0312919616699
1466.56225585938	38.0404930114746
1467.65344238281	37.9882507324219
1468.744140625	37.9208831787109
1469.83447265625	37.9943389892578
1470.92443847656	37.9501609802246
1472.01403808594	37.854305267334
1473.10314941406	37.8649444580078
1474.19189453125	37.7566833496094
1475.2802734375	37.7227249145508
1476.3681640625	37.6879768371582
1477.45581054688	37.6500778198242
1478.54296875	37.571475982666
1479.62963867188	37.6781616210938
1480.71606445313	37.6979293823242
1481.80200195313	37.7434997558594
1482.88757324219	37.7276954650879
1483.97265625	37.6729316711426
1485.05737304688	37.7622566223145
1486.14172363281	37.7258186340332
1487.22570800781	37.8419914245605
1488.30932617188	37.8418197631836
1489.39245605469	37.9478302001953
1490.47509765625	37.8915519714355
1491.55749511719	37.980094909668
1492.63940429688	38.0233535766602
1493.72094726563	37.971248626709
1494.80212402344	38.0141525268555
1495.8828125	37.9478569030762
1496.96313476563	38.0251159667969
1498.04309082031	37.9779510498047
1499.12255859375	37.9643363952637
1500.20166015625	38.0138511657715
1501.28039550781	37.9138336181641
1502.35864257813	37.8463592529297
1503.4365234375	37.8303909301758
1504.51403808594	37.9915199279785
1505.59118652344	37.9230766296387
1506.66784667969	37.948429107666
1507.744140625	38.0506286621094
1508.81994628906	38.0114517211914
1509.89538574219	38.1901931762695
1510.97045898438	38.1127014160156
1512.04516601563	38.1816635131836
1513.11938476563	38.3273506164551
1514.19323730469	38.3778114318848
1515.26672363281	38.6244659423828
1516.33972167969	38.514820098877
1517.41235351563	38.6545829772949
1518.48449707031	38.6875801086426
1519.55639648438	38.7700691223145
1520.62768554688	38.8371620178223
1521.69873046875	38.9430961608887
1522.76928710938	38.8512954711914
1523.83947753906	38.9713439941406
1524.90930175781	38.9559936523438
1525.97863769531	39.1609115600586
1527.04760742188	39.0933113098145
1528.11608886719	39.101390838623
1529.18420410156	39.0098075866699
1530.251953125	39.087085723877
1531.31921386719	39.171932220459
1532.38610839844	39.3109588623047
1533.45263671875	39.3810348510742
1534.51867675781	39.4795150756836
1535.58435058594	39.5072135925293
1536.64965820313	39.5668869018555
1537.71447753906	39.7712669372559
1538.77893066406	39.860408782959
1539.84301757813	40.0611724853516
1540.90661621094	40.2179298400879
1541.9697265625	40.2756652832031
1543.03259277344	40.3829040527344
1544.09497070313	40.5400505065918
1545.15686035156	40.7068061828613
1546.21850585938	40.8559455871582
1547.27966308594	40.8620376586914
1548.34033203125	41.0041389465332
1549.40063476563	41.3934555053711
1550.46057128906	41.3316802978516
1551.52001953125	41.4898986816406
1552.5791015625	41.5865135192871
1553.63781738281	41.7468452453613
1554.69604492188	41.8823776245117
1555.75378417969	41.8026084899902
1556.81127929688	41.8639602661133
1557.86828613281	42.0661392211914
1558.9248046875	42.0788078308105
1559.98095703125	42.2191848754883
1561.03674316406	42.3002624511719
1562.09204101563	42.4489288330078
1563.14697265625	42.5506248474121
1564.20153808594	42.6992225646973
1565.25561523438	42.9818840026855
1566.30932617188	43.212215423584
1567.36254882813	43.3985633850098
1568.41540527344	43.6197166442871
1569.4677734375	43.7481842041016
1570.51977539063	44.078670501709
1571.57141113281	44.248218536377
1572.62255859375	44.472354888916
1573.67333984375	44.700984954834
1574.7236328125	44.9760437011719
1575.77355957031	45.1329727172852
1576.82299804688	45.3279342651367
1577.8720703125	45.5677604675293
1578.92077636719	45.7045440673828
1579.96899414063	45.8797836303711
1581.01684570313	46.1692810058594
1582.06420898438	46.2307243347168
1583.11120605469	46.5090255737305
1584.15771484375	46.5989990234375
1585.20385742188	46.8693046569824
1586.24951171875	47.1851806640625
1587.29479980469	47.2785835266113
1588.33972167969	47.5133934020996
1589.38415527344	47.610538482666
1590.42810058594	48.0005683898926
1591.47180175781	48.2886047363281
1592.51489257813	48.5683479309082
1593.55773925781	48.9161643981934
1594.59997558594	49.2168121337891
1595.64196777344	49.6713905334473
1596.68334960938	50.0457534790039
1597.72448730469	50.2610130310059
1598.76513671875	50.7371978759766
1599.80529785156	51.0584602355957
1600.84509277344	51.4009475708008
1601.88452148438	51.8256874084473
1602.92346191406	51.9789810180664
1603.9619140625	52.4207038879395
1605	52.6631927490234
1606.03771972656	52.9947776794434
1607.07495117188	53.3247261047363
1608.11169433594	53.6825408935547
1609.14807128906	53.9743995666504
1610.18408203125	54.165454864502
1611.21960449219	54.4330291748047
1612.25463867188	54.6792106628418
1613.28930664063	55.0812225341797
1614.32360839844	55.0984802246094
1615.357421875	55.6082611083984
1616.39074707031	55.7384071350098
1617.42370605469	56.0343322753906
1618.45629882813	56.3211326599121
1619.48840332031	56.5955772399902
1620.52001953125	56.6906623840332
1621.55126953125	57.0122871398926
1622.58215332031	57.3058662414551
1623.61254882813	57.5074424743652
1624.64245605469	57.7385673522949
1625.67199707031	58.0143890380859
1626.70104980469	58.2794418334961
1627.72973632813	58.450813293457
1628.75793457031	58.6099662780762
1629.78576660156	58.9006004333496
1630.81311035156	59.0066566467285
1631.84008789063	59.1879043579102
1632.86657714844	59.3417701721191
1633.89270019531	59.5561332702637
1634.91833496094	59.4798355102539
1635.94348144531	59.666675567627
1636.96826171875	59.6342887878418
1637.99255371094	59.5018119812012
1639.01647949219	59.7035980224609
1640.03991699219	59.3308296203613
1641.06298828125	59.4487419128418
1642.08557128906	59.2000541687012
1643.10778808594	59.2133979797363
1644.12951660156	58.9830093383789
1645.15075683594	58.8327331542969
1646.17163085938	58.5043830871582
1647.19213867188	58.3558044433594
1648.21203613281	58.0653533935547
1649.23156738281	57.8665962219238
1650.25073242188	57.5755386352539
1651.26940917969	57.2859954833984
1652.28759765625	56.8973693847656
1653.30541992188	56.8412742614746
1654.32275390625	56.4613723754883
1655.33972167969	56.3073692321777
1656.35620117188	55.7047538757324
1657.37231445313	55.479305267334
1658.38793945313	55.142692565918
1659.40307617188	54.9710884094238
1660.41772460938	54.8065376281738
1661.43212890625	54.4531555175781
1662.44592285156	54.0819473266602
1663.45935058594	53.9742660522461
1664.47229003906	53.6689147949219
1665.48486328125	53.3900909423828
1666.49694824219	53.1508255004883
1667.50854492188	52.7201957702637
1668.51977539063	52.3333625793457
1669.53051757813	51.952075958252
1670.54089355469	51.6349792480469
1671.55078125	51.3825149536133
1672.56018066406	50.8368186950684
1673.56909179688	50.4869003295898
1674.57763671875	50.015380859375
1675.58581542969	49.6979827880859
1676.59350585938	49.1632995605469
1677.60070800781	48.7354583740234
1678.607421875	48.2150459289551
1679.61376953125	47.6585006713867
1680.61962890625	47.3357772827148
1681.62512207031	46.9135246276855
1682.63012695313	46.4071769714355
1683.63464355469	45.8050422668457
1684.638671875	45.4918746948242
1685.64233398438	44.9493408203125
1686.64562988281	44.7611351013184
1687.64831542969	44.220874786377
1688.65063476563	43.6816024780273
1689.65246582031	43.2320785522461
1690.65393066406	42.8964958190918
1691.65490722656	42.5963592529297
1692.65539550781	42.2498588562012
1693.65551757813	41.7482566833496
1694.65502929688	41.4294662475586
1695.654296875	41.104808807373
1696.65295410156	40.8396148681641
1697.65124511719	40.3516082763672
1698.64904785156	40.1013069152832
1699.646484375	39.7652206420898
1700.64331054688	39.3902282714844
1701.63977050781	39.0241050720215
1702.63586425781	38.6492042541504
1703.63134765625	38.3746681213379
1704.62646484375	37.937068939209
1705.62121582031	37.5930824279785
1706.61535644531	37.2867164611816
1707.60913085938	36.874870300293
1708.60241699219	36.6583976745605
1709.59521484375	36.2238273620605
1710.58764648438	35.7968635559082
1711.57958984375	35.5241050720215
1712.57104492188	35.1025505065918
1713.56213378906	34.7200775146484
1714.552734375	34.423225402832
1715.54284667969	34.0439338684082
1716.53247070313	33.7342414855957
1717.52160644531	33.3990859985352
1718.51037597656	33.0534820556641
1719.49865722656	32.6947402954102
1720.48657226563	32.4953002929688
1721.47387695313	32.2568283081055
1722.46081542969	31.8450946807861
1723.447265625	31.6078052520752
1724.43334960938	31.3320465087891
1725.41882324219	31.0718441009521
1726.40393066406	30.8468074798584
1727.38854980469	30.6002063751221
1728.37268066406	30.3964252471924
1729.3564453125	30.245002746582
1730.33972167969	29.94997215271
1731.32250976563	29.7746257781982
1732.30480957031	29.5142688751221
1733.28674316406	29.3153915405273
1734.26806640625	29.1302719116211
1735.2490234375	29.0124797821045
1736.2294921875	28.8100452423096
1737.20959472656	28.6480655670166
1738.18908691406	28.5164394378662
1739.16821289063	28.398832321167
1740.14685058594	28.1107635498047
1741.125	28.009162902832
1742.10266113281	27.8074626922607
1743.07995605469	27.6452484130859
1744.05676269531	27.4937343597412
1745.03308105469	27.3224620819092
1746.00891113281	27.1423950195313
1746.98425292969	26.8448448181152
1747.95910644531	26.8015213012695
1748.93359375	26.6224575042725
1749.90759277344	26.4040718078613
1750.88110351563	26.2485046386719
1751.85412597656	26.0355377197266
1752.82678222656	25.8178997039795
1753.798828125	25.6618747711182
1754.7705078125	25.5024490356445
1755.74169921875	25.2787036895752
1756.71240234375	25.1530170440674
1757.6826171875	25.002513885498
1758.65246582031	24.8384094238281
1759.62170410156	24.7266845703125
1760.59057617188	24.5353832244873
1761.55895996094	24.4243659973145
1762.52673339844	24.182279586792
1763.49426269531	24.1444702148438
1764.46118164063	24.0724582672119
1765.42761230469	23.8734741210938
1766.39367675781	23.7630138397217
1767.35913085938	23.6835746765137
1768.32421875	23.525239944458
1769.28881835938	23.5565185546875
1770.2529296875	23.4055976867676
1771.21655273438	23.3671398162842
1772.17980957031	23.2944183349609
1773.14245605469	23.297492980957
1774.10461425781	23.2383155822754
1775.06640625	23.1634292602539
1776.02770996094	22.9913024902344
1776.98852539063	22.9378700256348
1777.94873046875	22.8325347900391
1778.90856933594	22.7495403289795
1779.86804199219	22.7159042358398
1780.82690429688	22.5275459289551
1781.78527832031	22.3516616821289
1782.7431640625	22.2584190368652
1783.70068359375	22.0966243743896
1784.65771484375	22.0187931060791
1785.61413574219	22.0069561004639
1786.57019042969	21.8055610656738
1787.52575683594	21.7273921966553
1788.48083496094	21.5652675628662
1789.43530273438	21.4836444854736
1790.38940429688	21.4250793457031
1791.34301757813	21.2995052337646
1792.29626464844	21.0982551574707
1793.24890136719	21.0773696899414
1794.20104980469	20.9911231994629
1795.15270996094	20.8741455078125
1796.10400390625	20.7377662658691
1797.0546875	20.8070087432861
1798.0048828125	20.6495056152344
1798.95471191406	20.5752639770508
1799.90393066406	20.5041351318359
1800.85278320313	20.4190807342529
1801.80102539063	20.4146480560303
1802.74890136719	20.4081153869629
1803.6962890625	20.3446865081787
1804.64306640625	20.2921943664551
1805.58947753906	20.2982883453369
1806.53540039063	20.2493476867676
1807.48071289063	20.1740131378174
1808.42565917969	20.1944465637207
1809.3701171875	20.0681953430176
1810.31396484375	20.0968608856201
1811.25744628906	19.9696826934814
1812.20043945313	19.9778480529785
1813.14294433594	19.9629993438721
1814.08483886719	19.9065036773682
1815.0263671875	19.8835983276367
1815.96740722656	19.7813739776611
1816.90783691406	19.6719017028809
1817.84790039063	19.6444854736328
1818.78747558594	19.6166381835938
1819.72644042969	19.5762882232666
1820.6650390625	19.4524631500244
1821.60314941406	19.4419269561768
1822.54064941406	19.3250045776367
1823.47778320313	19.267370223999
1824.41430664063	19.2247714996338
1825.35034179688	19.1074848175049
1826.28601074219	19.025785446167
1827.22106933594	19.0000743865967
1828.15563964844	18.9038696289063
1829.08984375	18.8908519744873
1830.0234375	18.8122062683105
1830.95654296875	18.7656021118164
1831.88916015625	18.7210998535156
1832.8212890625	18.7023010253906
1833.7529296875	18.6526584625244
1834.68408203125	18.5578994750977
1835.61474609375	18.5196914672852
1836.54479980469	18.5376567840576
1837.47448730469	18.4681282043457
1838.40356445313	18.488655090332
1839.33227539063	18.4612674713135
1840.26037597656	18.4922561645508
1841.18811035156	18.4993953704834
1842.115234375	18.4722099304199
1843.04187011719	18.4708309173584
1843.96801757813	18.4528064727783
1844.89367675781	18.4518527984619
1845.81872558594	18.5254039764404
1846.74340820313	18.338493347168
1847.66760253906	18.3949756622314
1848.59118652344	18.3487300872803
1849.51428222656	18.379825592041
1850.43701171875	18.320728302002
1851.35913085938	18.2722969055176
1852.28076171875	18.2379589080811
1853.20190429688	18.1742820739746
1854.12243652344	18.1193580627441
1855.04260253906	18.0851707458496
1855.96215820313	17.9942111968994
1856.88122558594	17.9646873474121
1857.79992675781	17.8453578948975
1858.71801757813	17.7398986816406
1859.63549804688	17.8260803222656
1860.55261230469	17.724422454834
1861.46923828125	17.6297855377197
1862.38525390625	17.696496963501
1863.30078125	17.5571460723877
1864.2158203125	17.5302543640137
1865.13037109375	17.574878692627
1866.04443359375	17.5703315734863
1866.95788574219	17.5647087097168
1867.87084960938	17.5814533233643
1868.78332519531	17.5080890655518
1869.6953125	17.5256958007813
1870.60681152344	17.5639762878418
1871.51782226563	17.4843063354492
1872.42822265625	17.5809669494629
1873.33813476563	17.5841979980469
1874.24755859375	17.618896484375
1875.15649414063	17.5758152008057
1876.06481933594	17.550386428833
1876.97277832031	17.6041030883789
1877.88012695313	17.532506942749
1878.78698730469	17.54612159729
1879.69323730469	17.5284404754639
1880.59912109375	17.5468215942383
1881.50439453125	17.4734134674072
1882.4091796875	17.4632682800293
1883.3134765625	17.3833103179932
1884.21716308594	17.3878498077393
1885.12048339844	17.2799282073975
1886.02319335938	17.2850952148438
1886.92541503906	17.2705745697021
1887.82702636719	17.1941318511963
1888.72814941406	17.1258792877197
1889.62878417969	17.1234397888184
1890.52893066406	17.0321598052979
1891.42858886719	17.0689277648926
1892.32763671875	16.987771987915
1893.22619628906	17.0078620910645
1894.12426757813	16.9197044372559
1895.02172851563	16.9044132232666
1895.91870117188	16.8615474700928
1896.81518554688	16.8508014678955
1897.71118164063	16.8500423431396
1898.60656738281	16.7580223083496
1899.50146484375	16.7472438812256
1900.39587402344	16.7114582061768
1901.28967285156	16.6887054443359
1902.18298339844	16.7303371429443
1903.07580566406	16.6906051635742
1903.96801757813	16.7631931304932
1904.85986328125	16.6672630310059
1905.7509765625	16.7128887176514
1906.64172363281	16.7411022186279
1907.53186035156	16.8064041137695
1908.42150878906	16.8479824066162
1909.31066894531	16.8385467529297
1910.19921875	16.8354339599609
1911.08728027344	16.80788230896
1911.97473144531	16.9102325439453
1912.86181640625	16.8800678253174
1913.74816894531	16.8876914978027
1914.63415527344	16.7595996856689
1915.51953125	16.7713527679443
1916.40441894531	16.8207263946533
1917.28869628906	16.8788890838623
1918.17260742188	16.827018737793
1919.05578613281	16.7484130859375
1919.93859863281	16.7144336700439
1920.82080078125	16.7441730499268
1921.70239257813	16.655834197998
1922.58349609375	16.7403831481934
1923.46411132813	16.5848960876465
1924.34423828125	16.5481948852539
1925.22375488281	16.5353832244873
1926.10278320313	16.4810924530029
1926.98120117188	16.4193019866943
1927.85913085938	16.3590126037598
1928.73645019531	16.2756175994873
1929.61328125	16.2756824493408
1930.48962402344	16.2832260131836
1931.36535644531	16.2157878875732
1932.24060058594	16.1771259307861
1933.11535644531	16.1758556365967
1933.98950195313	16.2241134643555
1934.86303710938	16.1697959899902
1935.73608398438	16.1650047302246
1936.60864257813	16.1410465240479
1937.48059082031	16.1739387512207
1938.35205078125	16.1623229980469
1939.22302246094	16.1639289855957
1940.09338378906	16.1805515289307
1940.96313476563	16.2415466308594
1941.83239746094	16.2319355010986
1942.701171875	16.3102245330811
1943.5693359375	16.3048305511475
1944.43701171875	16.3023147583008
1945.30407714844	16.3247852325439
1946.17065429688	16.3983497619629
1947.03662109375	16.3757476806641
1947.90209960938	16.4164142608643
1948.76696777344	16.449146270752
1949.63134765625	16.37184715271
1950.4951171875	16.4269638061523
1951.3583984375	16.4559764862061
1952.22106933594	16.3513431549072
1953.08325195313	16.3845653533936
1953.94482421875	16.347053527832
1954.80590820313	16.323278427124
1955.66650390625	16.3514366149902
1956.5263671875	16.3307609558105
1957.38586425781	16.2949714660645
1958.24462890625	16.2124996185303
1959.10302734375	16.2593402862549
1959.96069335938	16.2335052490234
1960.81799316406	16.0715312957764
1961.67456054688	16.1134834289551
1962.53063964844	16.0461883544922
1963.38623046875	16.0035572052002
1964.2412109375	16.0143585205078
1965.09558105469	16.005786895752
1965.94946289063	15.99631690979
1966.80285644531	15.9821653366089
1967.65563964844	15.9231758117676
1968.5078125	15.9241580963135
1969.35949707031	15.8787298202515
1970.21057128906	15.9172229766846
1971.06103515625	15.9157590866089
1971.91101074219	15.9853496551514
1972.76049804688	16.0165481567383
1973.60925292969	15.973991394043
1974.45764160156	15.9969425201416
1975.30529785156	16.008716583252
1976.15246582031	16.1039886474609
1976.99914550781	16.1722316741943
1977.84521484375	16.0804061889648
1978.69067382813	16.2517471313477
1979.53552246094	16.2537879943848
1980.3798828125	16.3188304901123
1981.22375488281	16.3437805175781
1982.06701660156	16.3146800994873
1982.90966796875	16.3412170410156
1983.75170898438	16.355432510376
1984.59326171875	16.3189067840576
1985.43420410156	16.2890911102295
1986.27465820313	16.3505058288574
1987.11450195313	16.2602157592773
1987.95373535156	16.2294616699219
1988.79248046875	16.3003768920898
1989.63061523438	16.3130531311035
1990.46813964844	16.2701358795166
1991.30517578125	16.218635559082
1992.1416015625	16.2017917633057
1992.9775390625	16.1182346343994
1993.81274414063	16.0292148590088
1994.6474609375	16.0819816589355
1995.48168945313	16.0046157836914
1996.31518554688	16.0070934295654
1997.14819335938	15.991961479187
1997.98071289063	15.926685333252
1998.8125	15.9268884658813
1999.64379882813	15.9399719238281
2000.47448730469	15.9180240631104
2001.3046875	15.9379014968872
2002.13427734375	15.9254446029663
2002.96325683594	15.9652624130249
2003.79162597656	15.9648094177246
2004.61950683594	16.0284538269043
2005.44677734375	15.9856653213501
2006.2734375	16.0808696746826
2007.09948730469	16.1165161132813
2007.92504882813	16.1905155181885
2008.75	16.1808567047119
2009.57434082031	16.1730079650879
2010.39819335938	16.2793598175049
2011.22131347656	16.3891944885254
2012.0439453125	16.2769050598145
2012.86608886719	16.3452262878418
2013.6875	16.3590335845947
2014.50842285156	16.3346462249756
2015.32873535156	16.4365139007568
2016.1484375	16.3991622924805
2016.96752929688	16.42258644104
2017.7861328125	16.3927192687988
2018.60412597656	16.4268665313721
2019.42150878906	16.4954643249512
2020.23828125	16.4528331756592
2021.05444335938	16.4902400970459
2021.8701171875	16.4395923614502
2022.68518066406	16.4270343780518
2023.49963378906	16.3473339080811
2024.3134765625	16.2796859741211
2025.12683105469	16.2960815429688
2025.939453125	16.2631187438965
2026.75158691406	16.2642059326172
2027.56311035156	16.2538585662842
2028.3740234375	16.2455635070801
2029.18432617188	16.2164306640625
2029.994140625	16.2216320037842
2030.80322265625	16.2020969390869
2031.61181640625	16.0927085876465
2032.41979980469	16.1728477478027
2033.22717285156	16.0856189727783
2034.03393554688	16.0611991882324
2034.84008789063	16.0381355285645
2035.64575195313	15.9824533462524
2036.45080566406	15.9428148269653
2037.25512695313	15.8142318725586
2038.05895996094	15.8933343887329
2038.86218261719	15.8933982849121
2039.66479492188	15.842866897583
2040.466796875	15.8937702178955
2041.26831054688	15.8312301635742
2042.06909179688	15.901743888855
2042.86938476563	15.9379901885986
2043.6689453125	15.9373903274536
2044.46801757813	15.9282608032227
2045.26647949219	15.9691715240479
2046.06433105469	15.9600534439087
2046.86145019531	16.0120906829834
2047.65808105469	15.9995250701904
2048.4541015625	16.0245933532715
2049.24951171875	16.0388202667236
2050.04443359375	16.0006008148193
2050.83862304688	16.0446586608887
2051.63232421875	16.1451873779297
2052.42529296875	16.1266384124756
2053.2177734375	16.0474281311035
2054.00952148438	16.0649509429932
2054.80078125	16.1336784362793
2055.59130859375	16.1957397460938
2056.38134765625	16.1906204223633
2057.17065429688	16.2214412689209
2057.95947265625	16.2186546325684
2058.74755859375	16.1638832092285
2059.53515625	16.100715637207
2060.32202148438	16.1940307617188
2061.1083984375	16.1164264678955
2061.89428710938	16.0166873931885
2062.67919921875	15.9945220947266
2063.4638671875	15.9930505752563
2064.24780273438	15.9357357025146
2065.03100585938	15.9312152862549
2065.81372070313	15.792573928833
2066.595703125	15.9021339416504
2067.37719726563	15.824896812439
2068.15795898438	15.6193962097168
2068.93823242188	15.6439018249512
2069.7177734375	15.6208391189575
2070.49682617188	15.5685911178589
2071.27514648438	15.4952898025513
2072.05297851563	15.4315128326416
2072.830078125	15.4910469055176
2073.60668945313	15.447790145874
2074.38256835938	15.3846273422241
2075.15795898438	15.3352146148682
2075.9326171875	15.3192348480225
2076.70654296875	15.296914100647
2077.47998046875	15.2329025268555
2078.25268554688	15.1861763000488
2079.02490234375	15.1780796051025
2079.79663085938	15.182638168335
2080.5673828125	15.2090129852295
2081.337890625	15.2400979995728
2082.107421875	15.2296657562256
2082.87670898438	15.2023258209229
2083.64501953125	15.2862911224365
2084.41284179688	15.2652940750122
2085.18017578125	15.2870635986328
2085.94677734375	15.2535924911499
2086.71264648438	15.3353548049927
2087.47802734375	15.2931699752808
2088.24267578125	15.2848501205444
2089.0068359375	15.4048728942871
2089.77026367188	15.355131149292
2090.53295898438	15.3642692565918
2091.29516601563	15.3406419754028
2092.056640625	15.2695980072021
2092.81762695313	15.2676258087158
2093.57788085938	15.2149085998535
2094.33764648438	15.1841087341309
2095.0966796875	15.1603755950928
2095.85498046875	15.0945634841919
2096.61279296875	15.0601367950439
2097.36987304688	15.0358600616455
2098.12646484375	14.9192962646484
2098.88232421875	14.9060697555542
2099.63745117188	14.8535270690918
2100.39208984375	14.752158164978
2101.14624023438	14.6708536148071
2101.8994140625	14.5579624176025
2102.65209960938	14.5514450073242
2103.404296875	14.4562120437622
2104.15551757813	14.39768409729
2104.90649414063	14.3253479003906
2105.65649414063	14.2548542022705
2106.40600585938	14.2099618911743
2107.15502929688	14.1324815750122
2107.90307617188	14.1148471832275
2108.65063476563	14.0448808670044
2109.39770507813	14.1169061660767
2110.14404296875	14.036171913147
2110.8896484375	14.0032405853271
2111.63452148438	13.9569435119629
2112.37890625	13.9892530441284
2113.12280273438	14.0089473724365
2113.86572265625	14.1111717224121
2114.60815429688	14.0820264816284
2115.35009765625	14.0215883255005
2116.09106445313	14.1494874954224
2116.83154296875	14.1110019683838
2117.57153320313	14.1381988525391
2118.31079101563	14.1276512145996
2119.04931640625	14.114462852478
2119.787109375	14.0797338485718
2120.5244140625	14.0624475479126
2121.26098632813	14.0417947769165
2121.9970703125	13.961254119873
2122.732421875	13.9187450408936
2123.46704101563	13.870210647583
2124.20092773438	13.8847007751465
2124.93432617188	13.8418731689453
2125.6669921875	13.7625389099121
2126.39916992188	13.6826553344727
2127.13037109375	13.6512289047241
2127.86108398438	13.6325092315674
2128.59130859375	13.6387662887573
2129.32080078125	13.5630445480347
2130.04956054688	13.5319995880127
2130.77758789063	13.4311504364014
2131.50512695313	13.3066329956055
2132.23193359375	13.2913408279419
2132.9580078125	13.260142326355
2133.68334960938	13.1125192642212
2134.408203125	13.1246213912964
2135.13232421875	13.0588283538818
2135.85595703125	12.9908113479614
2136.57885742188	12.937952041626
2137.30102539063	12.8531732559204
2138.0224609375	12.835000038147
2138.74340820313	12.8059387207031
2139.46337890625	12.709888458252
2140.18310546875	12.6887378692627
2140.90185546875	12.6266756057739
2141.6201171875	12.6156396865845
2142.33764648438	12.5835266113281
2143.05444335938	12.5722198486328
2143.77075195313	12.578592300415
2144.48608398438	12.5246114730835
2145.201171875	12.5343618392944
2145.91528320313	12.5916728973389
2146.62890625	12.5733060836792
2147.34155273438	12.5073394775391
2148.05395507813	12.4915943145752
2148.76538085938	12.5696268081665
2149.47631835938	12.4957990646362
2150.18627929688	12.4669036865234
2150.89599609375	12.4968509674072
2151.60473632813	12.5175724029541
2152.31298828125	12.4740371704102
2153.02026367188	12.4363126754761
2153.72729492188	12.4107437133789
2154.43334960938	12.3870944976807
2155.138671875	12.4085464477539
2155.84350585938	12.4270830154419
2156.54760742188	12.3470439910889
2157.25122070313	12.315279006958
2157.95385742188	12.2910642623901
2158.65600585938	12.2506952285767
2159.357421875	12.2445192337036
2160.05810546875	12.21559715271
2160.75805664063	12.220160484314
2161.45751953125	12.1339406967163
2162.15600585938	12.0687036514282
2162.85400390625	12.0822734832764
2163.55151367188	11.9993286132813
2164.248046875	11.8690099716187
2164.94409179688	11.8979616165161
2165.63916015625	11.8793506622314
2166.33374023438	11.7630615234375
2167.02783203125	11.7885656356812
2167.72094726563	11.6166467666626
2168.41357421875	11.5949449539185
2169.10522460938	11.5547876358032
2169.79638671875	11.483868598938
2170.48706054688	11.4933214187622
2171.1767578125	11.3883619308472
2171.86572265625	11.347074508667
2172.55419921875	11.2466506958008
2173.24194335938	11.1510734558105
2173.92895507813	11.0588722229004
2174.615234375	11.0282316207886
2175.30078125	10.9958419799805
2175.98583984375	10.9069156646729
2176.67016601563	10.9085121154785
2177.35375976563	10.8664016723633
2178.03662109375	10.8543949127197
2178.71875	10.8151903152466
2179.40014648438	10.8216953277588
2180.08081054688	10.757960319519
2180.76098632813	10.7993307113647
2181.4404296875	10.8013744354248
2182.119140625	10.7925262451172
2182.79711914063	10.8124046325684
2183.47436523438	10.8067712783813
2184.15087890625	10.7750997543335
2184.82690429688	10.8096237182617
2185.501953125	10.7992639541626
2186.17651367188	10.7871561050415
2186.85034179688	10.809308052063
2187.5234375	10.7718553543091
2188.19580078125	10.746054649353
2188.86743164063	10.7301731109619
2189.53833007813	10.7088069915771
2190.20874023438	10.6846895217896
2190.87817382813	10.641131401062
2191.54711914063	10.6010274887085
2192.21533203125	10.623161315918
2192.8828125	10.4776048660278
2193.54956054688	10.445613861084
2194.21557617188	10.4375314712524
2194.880859375	10.3882751464844
2195.54541015625	10.2428903579712
2196.20947265625	10.2332162857056
2196.87255859375	10.192063331604
2197.53515625	10.0891532897949
2198.19677734375	10.027156829834
2198.85791015625	9.95260715484619
2199.51831054688	9.88699817657471
2200.17797851563	9.87115001678467
2200.8369140625	9.75337696075439
2201.4951171875	9.67708969116211
2202.15258789063	9.59648036956787
2202.80932617188	9.56518840789795
2203.46533203125	9.54566097259521
2204.12060546875	9.47342967987061
2204.775390625	9.46689891815186
2205.42919921875	9.41993236541748
2206.08251953125	9.42417049407959
2206.73486328125	9.36734771728516
2207.38671875	9.38237476348877
2208.03759765625	9.32423114776611
2208.68798828125	9.36742782592773
2209.33764648438	9.34370994567871
2209.98657226563	9.29907417297363
2210.63452148438	9.30276107788086
2211.28198242188	9.31300163269043
2211.9287109375	9.33332920074463
2212.57470703125	9.31307315826416
2213.21997070313	9.31827926635742
2213.86450195313	9.32676696777344
2214.50830078125	9.32516193389893
2215.1513671875	9.30360221862793
2215.79370117188	9.31966876983643
2216.43530273438	9.212646484375
2217.076171875	9.22616100311279
2217.71630859375	9.19971084594727
2218.35571289063	9.12212085723877
2218.99462890625	9.12598705291748
2219.63256835938	9.00271224975586
2220.26977539063	9.0217342376709
2220.90625	8.95028114318848
2221.5419921875	8.88561344146729
2222.17700195313	8.86883544921875
2222.81127929688	8.78911113739014
2223.44482421875	8.75298690795898
2224.07763671875	8.72774887084961
2224.70971679688	8.60187911987305
2225.34106445313	8.57834243774414
2225.9716796875	8.48511123657227
2226.6015625	8.45692729949951
2227.23071289063	8.40861129760742
2227.85913085938	8.37018585205078
2228.48681640625	8.31543064117432
2229.11376953125	8.2649621963501
2229.73999023438	8.17672634124756
2230.36547851563	8.14324188232422
2230.990234375	8.14212512969971
2231.61401367188	8.0782299041748
2232.2373046875	8.04108810424805
2232.85986328125	8.04682064056396
2233.4814453125	8.00196552276611
2234.1025390625	8.0066614151001
2234.72265625	7.94129848480225
2235.34228515625	7.92960023880005
2235.9609375	7.885901927948
2236.57885742188	7.82988119125366
2237.1962890625	7.84295988082886
2237.81274414063	7.81351852416992
2238.42846679688	7.85581541061401
2239.04345703125	7.8048152923584
2239.65771484375	7.78480911254883
2240.27124023438	7.78967523574829
2240.88403320313	7.857177734375
2241.49584960938	7.83279657363892
2242.10717773438	7.78064966201782
2242.71752929688	7.8171272277832
2243.32739257813	7.79295444488525
2243.93627929688	7.74175310134888
2244.54443359375	7.74968767166138
2245.15209960938	7.76226472854614
2245.7587890625	7.69785213470459
2246.36474609375	7.7441611289978
2246.9697265625	7.67452907562256
2247.57421875	7.64042329788208
2248.17797851563	7.62692260742188
2248.78076171875	7.62862920761108
2249.38305664063	7.60684871673584
2249.984375	7.55793237686157
2250.5849609375	7.52835416793823
2251.18481445313	7.49125289916992
2251.78393554688	7.41741371154785
2252.38232421875	7.43066787719727
2252.97973632813	7.3505334854126
2253.57666015625	7.35626268386841
2254.17260742188	7.28327941894531
2254.76782226563	7.29209184646606
2255.3623046875	7.21643352508545
2255.9560546875	7.16870927810669
2256.54907226563	7.12794733047485
2257.14135742188	7.0998649597168
2257.73266601563	7.02763557434082
2258.32348632813	6.95768547058105
2258.91333007813	6.93780946731567
2259.50244140625	6.90180540084839
2260.09057617188	6.86421251296997
2260.67822265625	6.82996511459351
2261.26513671875	6.78112459182739
2261.85107421875	6.73848962783813
2262.43627929688	6.66717720031738
2263.02075195313	6.70806741714478
2263.6044921875	6.64528274536133
2264.18725585938	6.60330295562744
2264.76953125	6.58240699768066
2265.35083007813	6.57323217391968
2265.93139648438	6.55543756484985
2266.51123046875	6.57261276245117
2267.09033203125	6.52711582183838
2267.66845703125	6.52834892272949
2268.24584960938	6.53114986419678
2268.82250976563	6.46544122695923
2269.3984375	6.54067277908325
2269.9736328125	6.52934551239014
2270.5478515625	6.54523038864136
2271.12133789063	6.51713180541992
2271.69409179688	6.57546091079712
2272.26611328125	6.5685772895813
2272.83740234375	6.53835010528564
2273.40771484375	6.55111265182495
2273.97729492188	6.47939348220825
2274.54614257813	6.47507762908936
2275.11401367188	6.45605039596558
2275.68139648438	6.39313697814941
2276.24780273438	6.37879133224487
2276.8134765625	6.35365295410156
2277.37817382813	6.33717060089111
2277.9423828125	6.33593463897705
2278.50561523438	6.32732439041138
2279.06811523438	6.3560938835144
2279.62963867188	6.2905855178833
2280.19067382813	6.30038833618164
2280.75073242188	6.26854610443115
2281.31005859375	6.28124380111694
2281.86840820313	6.2820782661438
2282.42602539063	6.21350383758545
2282.98291015625	6.22381114959717
2283.5390625	6.20005655288696
2284.09448242188	6.16333198547363
2284.64892578125	6.14560842514038
2285.20263671875	6.14029836654663
2285.75537109375	6.08234119415283
2286.3076171875	6.06958913803101
2286.85888671875	6.0353832244873
2287.40942382813	6.00723648071289
2287.958984375	5.98595762252808
2288.5078125	5.96200799942017
2289.05590820313	5.91709566116333
2289.60302734375	5.87108325958252
2290.14965820313	5.86244487762451
2290.6953125	5.80496025085449
2291.23999023438	5.76096820831299
2291.78393554688	5.73766326904297
2292.3271484375	5.71991729736328
2292.86962890625	5.67770099639893
2293.4111328125	5.61656761169434
2293.95190429688	5.59023571014404
2294.49194335938	5.59581851959229
2295.03100585938	5.55081987380981
2295.5693359375	5.56517505645752
2296.10693359375	5.52785396575928
2296.6435546875	5.48516750335693
2297.17944335938	5.48164701461792
2297.71459960938	5.47011852264404
2298.24877929688	5.47912454605103
2298.7822265625	5.44275331497192
2299.31469726563	5.44721221923828
2299.8466796875	5.46716928482056
2300.37744140625	5.45479869842529
2300.90771484375	5.46487426757813
2301.43701171875	5.49474859237671
2301.96557617188	5.45267009735107
2302.4931640625	5.46623182296753
2303.02001953125	5.45409393310547
2303.54614257813	5.46016311645508
2304.0712890625	5.43702363967896
2304.595703125	5.43959999084473
2305.119140625	5.44887828826904
2305.64184570313	5.42999649047852
2306.16381835938	5.43068552017212
2306.68481445313	5.42439365386963
2307.205078125	5.42078399658203
2307.72436523438	5.43570375442505
2308.24291992188	5.39311981201172
2308.7607421875	5.38249206542969
2309.27758789063	5.39256858825684
2309.79370117188	5.42417192459106
2310.30883789063	5.39012241363525
2310.8232421875	5.42389869689941
2311.3369140625	5.36046028137207
2311.849609375	5.39586448669434
2312.361328125	5.33667469024658
2312.87255859375	5.33649444580078
2313.38256835938	5.32444429397583
2313.89208984375	5.29807996749878
2314.40063476563	5.29760932922363
2314.908203125	5.21287775039673
2315.4150390625	5.20588827133179
2315.92114257813	5.1613245010376
2316.42626953125	5.10023403167725
2316.9306640625	5.12915563583374
2317.43408203125	5.069899559021
2317.93676757813	5.04659032821655
2318.4384765625	5.01487064361572
2318.939453125	4.99693918228149
2319.439453125	4.98278617858887
2319.93872070313	4.91522121429443
2320.43701171875	4.89858055114746
2320.9345703125	4.88301277160645
2321.43139648438	4.85657691955566
2321.92724609375	4.80731868743896
2322.42211914063	4.81531572341919
2322.91625976563	4.79153823852539
2323.40966796875	4.76501846313477
2323.90209960938	4.72380113601685
2324.3935546875	4.72715044021606
2324.88427734375	4.71444749832153
2325.37426757813	4.71697330474854
2325.86303710938	4.70479822158813
2326.35131835938	4.70623016357422
2326.83862304688	4.66188907623291
2327.32495117188	4.72979879379272
2327.810546875	4.72468996047974
2328.29541015625	4.72366714477539
2328.77905273438	4.72973203659058
2329.26220703125	4.74699258804321
2329.74438476563	4.74542379379272
2330.2255859375	4.72773456573486
2330.7060546875	4.74445915222168
2331.185546875	4.75517797470093
2331.6640625	4.71559476852417
2332.14184570313	4.74545431137085
2332.61889648438	4.71650695800781
2333.09497070313	4.74939203262329
2333.57006835938	4.73137187957764
2334.04443359375	4.73059272766113
2334.51782226563	4.7098069190979
2334.99047851563	4.66077470779419
2335.46215820313	4.66050958633423
2335.93310546875	4.62485885620117
2336.40307617188	4.65722846984863
2336.8720703125	4.58064746856689
2337.34033203125	4.57430362701416
2337.8076171875	4.54295778274536
2338.27416992188	4.51103925704956
2338.73974609375	4.49943351745605
2339.20458984375	4.49799346923828
2339.66845703125	4.47124290466309
2340.13134765625	4.45355081558228
2340.59350585938	4.43997287750244
2341.0546875	4.38315296173096
2341.51489257813	4.36099863052368
2341.97436523438	4.35811376571655
2342.43286132813	4.34089136123657
2342.890625	4.30380201339722
2343.34741210938	4.27826738357544
2343.80322265625	4.26706504821777
2344.25830078125	4.25585031509399
2344.71240234375	4.24572849273682
2345.16577148438	4.25493621826172
2345.61791992188	4.2635931968689
2346.06958007813	4.30514669418335
2346.52001953125	4.35806512832642
2346.9697265625	4.43535757064819
2347.41845703125	4.51823616027832
2347.86645507813	4.6108570098877
2348.3134765625	4.65092897415161
2348.75952148438	4.76969003677368
2349.20483398438	4.85611295700073
2349.64916992188	4.95450830459595
2350.09252929688	5.05601978302002
2350.53515625	5.10406637191772
2350.97680664063	5.14187812805176
2351.41748046875	5.19220018386841
2351.857421875	5.25088500976563
2352.29638671875	5.25600337982178
2352.734375	5.23667001724243
2353.17138671875	5.23121738433838
2353.60766601563	5.21241140365601
2354.04296875	5.15076398849487
2354.4775390625	5.04232978820801
2354.91088867188	4.98614168167114
2355.34350585938	4.90513324737549
2355.775390625	4.81515741348267
2356.2060546875	4.72093915939331
2356.63598632813	4.58931016921997
2357.06494140625	4.49829387664795
2357.4931640625	4.3879714012146
2357.92041015625	4.28984594345093
2358.3466796875	4.2259783744812
2358.77197265625	4.14168548583984
2359.1962890625	4.06822729110718
2359.61987304688	3.98382139205933
2360.04248046875	3.95077252388
2360.46411132813	3.88415598869324
2360.88500976563	3.845454454422
2361.30493164063	3.77204322814941
2361.72387695313	3.77188563346863
