# Supplementary material for: Optics miniaturization strategy for demanding Raman spectroscopy applications
Source: Nat Commun. 2024 Apr 8;15:3049. doi: 10.1038/s41467-024-47044-7 (PMC11001912; doi:10.1038/s41467-024-47044-7)
Supplement: Supplementary file 6 — Source Data [file 41467_2024_47044_MOESM6_ESM.zip › Source Data/NCOMMS-23-34016B s3/S3 pHCA, Glucose, Salts/calibraiton/MgSO4 standards 30.08.17/MgSO4_1mM_1.csv]

347.42919921875	73.9661483764648
348.892913818359	74.2922973632813
350.356079101563	74.6363754272461
351.818634033203	74.6190185546875
353.280670166016	75.0312118530273
354.742095947266	75.3958435058594
356.202972412109	75.7070617675781
357.663299560547	75.9512329101563
359.123046875	75.973274230957
360.582244873047	76.2523498535156
362.040863037109	76.4630432128906
363.498931884766	76.6562957763672
364.956451416016	76.5449676513672
366.413391113281	76.8926239013672
367.869750976563	77.0179061889648
369.325592041016	77.2518844604492
370.780853271484	77.0461273193359
372.235565185547	77.2420272827148
373.689727783203	77.2301025390625
375.143310546875	77.2823791503906
376.596343994141	77.4659576416016
378.048828125	77.4210815429688
379.500762939453	77.5909805297852
380.9521484375	77.6260986328125
382.402954101563	77.6081848144531
383.853240966797	77.7835006713867
385.302947998047	77.850212097168
386.752136230469	78.0962753295898
388.200744628906	78.0179443359375
389.648803710938	78.3025588989258
391.096343994141	78.2209548950195
392.543304443359	78.523811340332
393.989715576172	78.5838851928711
395.435607910156	78.9351806640625
396.880920410156	79.0359420776367
398.325714111328	79.144660949707
399.769927978516	79.3379058837891
401.213623046875	79.5909118652344
402.656768798828	79.8251724243164
404.099395751953	79.9850463867188
405.541442871094	80.1929931640625
406.982971191406	80.2385559082031
408.423950195313	80.2897720336914
409.864379882813	80.7442398071289
411.304290771484	80.7964019775391
412.743621826172	80.8946914672852
414.182434082031	81.1731185913086
415.620727539063	81.1908340454102
417.058471679688	81.22705078125
418.495666503906	81.3025588989258
419.932342529297	81.4198760986328
421.368469238281	81.349739074707
422.804077148438	81.2556991577148
424.239135742188	81.3617706298828
425.673645019531	81.3451614379883
427.107635498047	81.4245834350586
428.541107177734	81.3289031982422
429.974029541016	81.2637481689453
431.406433105469	81.2616119384766
432.838287353516	81.2734756469727
434.269622802734	81.0988311767578
435.700408935547	81.0510940551758
437.130706787109	80.9264526367188
438.560455322266	80.8733367919922
439.989654541016	80.8037414550781
441.418334960938	80.671630859375
442.846496582031	80.6228942871094
444.274139404297	80.5646438598633
445.701263427734	80.332275390625
447.127838134766	80.2638244628906
448.553894042969	80.2320785522461
449.979431152344	80.2005462646484
451.404449462891	80.0139846801758
452.828918457031	79.8517227172852
454.252899169922	80.0026779174805
455.676330566406	79.7442474365234
457.099273681641	79.7398300170898
458.521667480469	79.5024719238281
459.943542480469	79.7238540649414
461.364929199219	79.6391983032227
462.785766601563	79.5954818725586
464.206085205078	79.6563034057617
465.625885009766	79.4129409790039
467.045196533203	79.5713043212891
468.463958740234	79.4906539916992
469.882202148438	79.5575485229492
471.299957275391	79.3662872314453
472.717193603516	79.6078109741211
474.133911132813	79.5218276977539
475.550109863281	79.4426422119141
476.965789794922	79.4132995605469
478.380950927734	79.7355804443359
479.795623779297	79.6409683227539
481.209777832031	79.6906890869141
482.623413085938	79.7516403198242
484.036529541016	79.8263473510742
485.449157714844	79.879753112793
486.861267089844	79.8654098510742
488.272857666016	79.9010314941406
489.683959960938	80.0326843261719
491.094543457031	80.0207061767578
492.504608154297	79.9278411865234
493.914184570313	80.1237564086914
495.3232421875	79.9870071411133
496.731811523438	79.8882141113281
498.139862060547	79.9881591796875
499.547393798828	79.8149337768555
500.954467773438	79.6824035644531
502.360992431641	79.6230087280273
503.767028808594	79.4657821655273
505.172576904297	79.5296325683594
506.577606201172	79.3918075561523
507.982147216797	79.2111129760742
509.386169433594	78.996223449707
510.789703369141	78.9874877929688
512.192749023438	78.6907196044922
513.595275878906	78.5685806274414
514.997314453125	78.4097595214844
516.398803710938	78.4884719848633
517.799865722656	78.0622711181641
519.200378417969	78.0834808349609
520.600463867188	77.8168029785156
522	77.5857391357422
523.399047851563	77.4115295410156
524.797607421875	77.250114440918
526.195678710938	77.1279373168945
527.59326171875	77.1201400756836
528.990295410156	76.8644180297852
530.386901855469	76.4965515136719
531.782958984375	76.567626953125
533.178588867188	76.3516387939453
534.573669433594	76.2048034667969
535.968322753906	75.9033889770508
537.362426757813	75.8527755737305
538.756042480469	75.6823272705078
540.149230957031	75.4019088745117
541.541870117188	75.3645324707031
542.934020996094	75.1997985839844
544.32568359375	75.1009140014648
545.716918945313	75.0749816894531
547.107604980469	74.7944412231445
548.497802734375	74.733268737793
549.887573242188	74.605583190918
551.276794433594	74.3712844848633
552.66552734375	74.4293975830078
554.053833007813	74.231819152832
555.441650390625	74.2203521728516
556.828918457031	74.0554504394531
558.215759277344	73.9308624267578
559.602111816406	73.962272644043
560.987976074219	73.876106262207
562.373352050781	73.6968841552734
563.758239746094	73.8060073852539
565.142639160156	73.7095413208008
566.526611328125	73.5392684936523
567.910034179688	73.6904449462891
569.293029785156	73.4740142822266
570.675537109375	73.4880294799805
572.057556152344	73.4600601196289
573.439086914063	73.3462219238281
574.820129394531	73.4302215576172
576.200744628906	73.2811737060547
577.580871582031	73.3276443481445
578.96044921875	73.4243621826172
580.339660644531	73.3493499755859
581.718322753906	73.4206924438477
583.096557617188	73.1610870361328
584.474243164063	73.3033142089844
585.851501464844	73.188720703125
587.228332519531	73.2379837036133
588.604614257813	73.1506042480469
589.98046875	73.0969314575195
591.355834960938	73.1893310546875
592.730712890625	73.0860443115234
594.105163574219	73.2746810913086
595.479125976563	73.0142593383789
596.852600097656	73.1015090942383
598.225646972656	72.9712066650391
599.598205566406	73.0484924316406
600.970275878906	73.0644149780273
602.341857910156	72.7911148071289
603.713012695313	72.8647842407227
605.083679199219	72.7307739257813
606.453918457031	72.7815933227539
607.823608398438	72.6326446533203
609.192932128906	72.5398941040039
610.561706542969	72.3550643920898
611.930053710938	72.5639724731445
613.297912597656	72.2642669677734
614.665344238281	72.1871948242188
616.032287597656	71.9823303222656
617.398803710938	71.9906387329102
618.764831542969	71.8905792236328
620.13037109375	71.7250366210938
621.495483398438	71.5716323852539
622.860107421875	71.5748443603516
624.224304199219	71.3533096313477
625.588012695313	71.2622528076172
626.951232910156	71.2109832763672
628.314025878906	70.9886016845703
629.676391601563	70.9802093505859
631.038269042969	70.8364639282227
632.399658203125	70.563117980957
633.760620117188	70.6416168212891
635.12109375	70.3917694091797
636.481140136719	70.2664031982422
637.840759277344	70.174072265625
639.199890136719	70.0303344726563
640.558532714844	69.8033294677734
641.916748046875	69.7370223999023
643.274536132813	69.7478942871094
644.6318359375	69.5691528320313
645.988647460938	69.3710784912109
647.345031738281	69.2139282226563
648.700988769531	69.2862930297852
650.056457519531	69.251220703125
651.411499023438	69.0116424560547
652.76611328125	69.0238189697266
654.120239257813	68.8031158447266
655.473876953125	68.7551193237305
656.827087402344	68.6094970703125
658.179870605469	68.6426620483398
659.5322265625	68.4315032958984
660.884094238281	68.4583892822266
662.235473632813	68.3851852416992
663.586486816406	68.2032775878906
664.93701171875	68.112678527832
666.287048339844	68.2128753662109
667.636657714844	68.1842575073242
668.98583984375	68.0467376708984
670.334594726563	68.0193099975586
671.682861328125	67.9907531738281
673.030700683594	67.9347839355469
674.378051757813	68.019157409668
675.725036621094	67.8112640380859
677.071533203125	68.0313339233398
678.417541503906	67.8321151733398
679.76318359375	68.0416564941406
681.108337402344	67.7685317993164
682.453002929688	67.9127426147461
683.797302246094	67.8782272338867
685.14111328125	67.7084655761719
686.484497070313	67.8312606811523
687.827453613281	67.7686386108398
689.169921875	67.8044738769531
690.512023925781	67.8347854614258
691.853637695313	67.9535827636719
693.194763183594	67.9444580078125
694.535522460938	67.8204650878906
695.875793457031	67.8694000244141
697.215637207031	67.9227523803711
698.555053710938	67.9257583618164
699.89404296875	67.9423751831055
701.232543945313	67.9222640991211
702.570617675781	67.9304809570313
703.908325195313	67.9086761474609
705.245483398438	68.0101470947266
706.582275390625	68.0634002685547
707.918640136719	68.0090942382813
709.254516601563	67.9238204956055
710.589965820313	67.968505859375
711.924987792969	68.041130065918
713.259582519531	68.0144729614258
714.59375	68.0239791870117
715.927490234375	67.8557739257813
717.2607421875	68.0338897705078
718.593627929688	67.7266235351563
719.926025390625	67.8280487060547
721.257995605469	67.8632888793945
722.589538574219	67.904670715332
723.920654296875	67.7392807006836
725.251342773438	67.9155502319336
726.581604003906	67.7626419067383
727.911437988281	67.7964401245117
729.240783691406	67.5516052246094
730.569763183594	67.6525497436523
731.898254394531	67.6334228515625
733.226379394531	67.5309448242188
734.554016113281	67.5665512084961
735.881225585938	67.3616409301758
737.208068847656	67.356559753418
738.534423828125	67.3629531860352
739.8603515625	67.2474060058594
741.185852050781	67.0697631835938
742.510925292969	67.203727722168
743.835571289063	67.1245727539063
745.159790039063	67.025749206543
746.483581542969	67.0330352783203
747.806945800781	66.7867202758789
749.1298828125	66.7733993530273
750.452453613281	66.6995468139648
751.774536132813	66.690071105957
753.09619140625	66.4245986938477
754.417419433594	66.5019454956055
755.738220214844	66.3931884765625
757.05859375	66.1104202270508
758.378540039063	66.2778091430664
759.698059082031	66.1383743286133
761.017211914063	65.8643035888672
762.335876464844	65.9873962402344
763.654113769531	65.6369781494141
764.971984863281	65.6602096557617
766.289367675781	65.5929260253906
767.606384277344	65.487663269043
768.922973632813	65.3487930297852
770.239074707031	65.2586822509766
771.554809570313	65.1303863525391
772.8701171875	65.1474304199219
774.184997558594	64.9288635253906
775.499450683594	64.8252792358398
776.8134765625	64.8653030395508
778.127136230469	64.6767959594727
779.440307617188	64.6250228881836
780.753112792969	64.6177520751953
782.0654296875	64.3256683349609
783.377380371094	64.3974761962891
784.688903808594	64.2031784057617
786	64.079948425293
787.310668945313	64.0962600708008
788.620971679688	63.855094909668
789.930786132813	63.8174324035645
791.240234375	63.7177658081055
792.549255371094	63.6131591796875
793.857788085938	63.4707946777344
795.166015625	63.359546661377
796.473754882813	63.3588333129883
797.781066894531	63.1062393188477
799.088012695313	63.1320762634277
800.39453125	63.0928726196289
801.700622558594	63.0025444030762
803.006286621094	62.8569145202637
804.311584472656	62.7973480224609
805.616394042969	62.6592140197754
806.920837402344	62.5790901184082
808.224853515625	62.4904098510742
809.528503417969	62.4139556884766
810.831665039063	62.3535499572754
812.134460449219	62.2573089599609
813.436828613281	62.1423873901367
814.73876953125	62.074031829834
816.040344238281	61.986629486084
817.341430664063	61.959903717041
818.642150878906	61.8219947814941
819.942504882813	61.8080825805664
821.242370605469	61.5666580200195
822.541870117188	61.5594673156738
823.840942382813	61.6157836914063
825.139587402344	61.4846649169922
826.437866210938	61.3047561645508
827.735656738281	61.3069915771484
829.033081054688	61.1284599304199
830.330139160156	61.1568412780762
831.626770019531	60.9005584716797
832.922973632813	60.9137344360352
834.21875	60.8125228881836
835.514099121094	60.7587928771973
836.80908203125	60.5644035339355
838.103637695313	60.3669815063477
839.397827148438	60.3893928527832
840.691589355469	60.3039245605469
841.984924316406	60.2297172546387
843.27783203125	60.0041732788086
844.570373535156	60.0327606201172
845.862487792969	59.8650360107422
847.154235839844	59.7613677978516
848.445556640625	59.6312294006348
849.736450195313	59.406005859375
851.026916503906	59.3891258239746
852.317016601563	59.2066421508789
853.606689453125	59.1160507202148
854.89599609375	58.9523048400879
856.184875488281	58.7588348388672
857.473327636719	58.7632026672363
858.761413574219	58.5112991333008
860.049072265625	58.3807830810547
861.336303710938	58.255443572998
862.623168945313	58.1992988586426
863.909606933594	57.976634979248
865.195678710938	57.9363403320313
866.481323242188	57.7735481262207
867.766540527344	57.5141792297363
869.051391601563	57.4699554443359
870.335815429688	57.2729225158691
871.619873046875	57.088695526123
872.903503417969	56.83056640625
874.186706542969	56.8081359863281
875.469543457031	56.3010482788086
876.752014160156	56.2176856994629
878.033996582031	56.1124420166016
879.315612792969	55.9776916503906
880.596862792969	55.6265602111816
881.877685546875	55.5467109680176
883.158081054688	55.3491592407227
884.438110351563	55.0540962219238
885.7177734375	54.8554458618164
886.996948242188	54.7375831604004
888.275817871094	54.5237426757813
889.55419921875	54.2628707885742
890.832275390625	54.1321220397949
892.10986328125	53.8874893188477
893.387084960938	53.6687698364258
894.663940429688	53.5822677612305
895.940368652344	53.1839904785156
897.216369628906	53.1013336181641
898.492004394531	52.9526176452637
899.767272949219	52.587158203125
901.042114257813	52.389720916748
902.316528320313	52.2343864440918
903.590576171875	52.032413482666
904.8642578125	51.7251434326172
906.137512207031	51.5445442199707
907.410339355469	51.3885231018066
908.682800292969	51.0984573364258
909.954833984375	50.9628486633301
911.226501464844	50.7440528869629
912.497802734375	50.6558952331543
913.768676757813	50.3240165710449
915.039123535156	50.2604675292969
916.309204101563	49.9362335205078
917.578918457031	49.7851333618164
918.848205566406	49.6313743591309
920.117126464844	49.4218330383301
921.385620117188	49.2644958496094
922.653747558594	49.1193580627441
923.921447753906	48.9302444458008
925.188781738281	48.747428894043
926.455688476563	48.5515060424805
927.722229003906	48.5869522094727
928.988342285156	48.2501487731934
930.254089355469	48.2147827148438
931.519470214844	48.0387191772461
932.784423828125	48.1351547241211
934.049011230469	47.7515678405762
935.313171386719	47.780632019043
936.576965332031	47.6251945495605
937.84033203125	47.4815788269043
939.103332519531	47.3004722595215
940.365966796875	47.1437492370605
941.628173828125	47.2482757568359
942.890014648438	47.1679306030273
944.151428222656	46.88330078125
945.412475585938	46.796516418457
946.673095703125	46.7207832336426
947.933349609375	46.7111396789551
949.193237304688	46.6047782897949
950.452697753906	46.5658416748047
951.711791992188	46.456657409668
952.970520019531	46.3566284179688
954.228820800781	46.3240127563477
955.486755371094	46.2957878112793
956.744262695313	46.2580642700195
958.001403808594	46.2275772094727
959.258117675781	46.0643997192383
960.514526367188	46.0449905395508
961.770446777344	46.0918579101563
963.026062011719	45.9253005981445
964.28125	45.9398078918457
965.536010742188	45.9314994812012
966.790466308594	45.9138679504395
968.044494628906	45.8503684997559
969.298095703125	45.8089637756348
970.551391601563	45.8414497375488
971.80419921875	45.7722816467285
973.056701660156	45.9112281799316
974.308776855469	45.9704093933105
975.560485839844	46.2224807739258
976.811767578125	46.4071655273438
978.062683105469	46.5595054626465
979.313232421875	46.7533683776855
980.563415527344	46.8800201416016
981.813171386719	46.7711753845215
983.0625	46.6263389587402
984.3115234375	46.3293914794922
985.560119628906	45.977409362793
986.808349609375	45.7543525695801
988.05615234375	45.499698638916
989.303588867188	45.2507743835449
990.550659179688	45.0966720581055
991.797302246094	45.0429458618164
993.043579101563	45.0124549865723
994.289489746094	44.8879165649414
995.535034179688	44.9132423400879
996.780151367188	44.719596862793
998.02490234375	44.6543121337891
999.269226074219	44.6126518249512
1000.51318359375	44.5546264648438
1001.75677490234	44.5021324157715
1003	44.3056945800781
1004.24279785156	44.2623672485352
1005.48522949219	44.352165222168
1006.72729492188	44.234977722168
1007.96893310547	44.1031265258789
1009.21026611328	44.0851821899414
1010.45111083984	44.0480117797852
1011.69165039063	44.023998260498
1012.93176269531	43.9106674194336
1014.17150878906	43.8737297058105
1015.41088867188	43.8234596252441
1016.64984130859	43.9107246398926
1017.88842773438	43.754207611084
1019.12664794922	43.7258911132813
1020.36450195313	43.7733764648438
1021.60192871094	43.6848907470703
1022.83898925781	43.7095603942871
1024.07568359375	43.682430267334
1025.31201171875	43.641788482666
1026.5478515625	43.4337272644043
1027.78344726563	43.5220756530762
1029.0185546875	43.3599319458008
1030.25329589844	43.3425712585449
1031.48767089844	43.2492294311523
1032.7216796875	43.3629608154297
1033.95532226563	43.2770614624023
1035.18859863281	43.3275756835938
1036.42138671875	43.2645606994629
1037.65393066406	43.2547187805176
1038.88598632813	43.2330665588379
1040.11767578125	43.2375373840332
1041.34899902344	43.1903800964355
1042.57995605469	43.3602485656738
1043.810546875	43.3062705993652
1045.04077148438	43.2223815917969
1046.2705078125	43.2732162475586
1047.5	43.2000274658203
1048.72900390625	43.2352600097656
1049.95764160156	43.3353042602539
1051.18591308594	43.2493782043457
1052.41381835938	43.2391128540039
1053.64135742188	43.2113342285156
1054.86853027344	43.2584648132324
1056.09521484375	43.2434768676758
1057.32165527344	43.2060165405273
1058.54760742188	43.0620307922363
1059.77331542969	43.1520881652832
1060.99853515625	43.1022758483887
1062.22338867188	43.0759201049805
1063.44787597656	42.9315910339355
1064.671875	43.041919708252
1065.89562988281	43.0537185668945
1067.11901855469	42.9059829711914
1068.34191894531	42.9016075134277
1069.56457519531	42.898193359375
1070.78674316406	42.7695541381836
1072.00854492188	42.981388092041
1073.22998046875	42.7383766174316
1074.45104980469	42.707950592041
1075.67175292969	42.6708526611328
1076.89208984375	42.6217498779297
1078.11193847656	42.594596862793
1079.33154296875	42.5409469604492
1080.55065917969	42.566047668457
1081.76940917969	42.5431289672852
1082.98791503906	42.4075126647949
1084.20593261719	42.2987937927246
1085.42358398438	42.310230255127
1086.64086914063	42.3847923278809
1087.85766601563	42.2961235046387
1089.07421875	42.2532424926758
1090.29040527344	42.2252426147461
1091.50610351563	42.2756462097168
1092.72155761719	42.1654739379883
1093.9365234375	42.2866668701172
1095.15112304688	42.1908149719238
1096.36535644531	42.1983604431152
1097.57922363281	42.334300994873
1098.79272460938	42.2447738647461
1100.005859375	42.1880645751953
1101.21862792969	42.2164611816406
1102.43090820313	42.2423973083496
1103.64294433594	42.1122665405273
1104.8544921875	42.3379859924316
1106.06579589844	42.2807769775391
1107.27661132813	42.2497100830078
1108.48706054688	42.3386840820313
1109.69714355469	42.2387657165527
1110.90686035156	42.2258605957031
1112.1162109375	42.222900390625
1113.3251953125	42.1567764282227
1114.53369140625	42.1689186096191
1115.74194335938	42.2041664123535
1116.94982910156	42.2226371765137
1118.1572265625	42.1748847961426
1119.3642578125	42.3060073852539
1120.57104492188	42.2764205932617
1121.77734375	42.1718215942383
1122.98327636719	42.2783660888672
1124.18884277344	42.1884841918945
1125.39404296875	42.177848815918
1126.59875488281	42.2172355651855
1127.80322265625	42.1703491210938
1129.00732421875	42.2515907287598
1130.2109375	42.1201210021973
1131.41430664063	42.1544227600098
1132.6171875	42.2863349914551
1133.81970214844	42.2372055053711
1135.02197265625	42.1475982666016
1136.22375488281	42.1032752990723
1137.42517089844	42.1112861633301
1138.62622070313	42.1519813537598
1139.82690429688	42.0729179382324
1141.02709960938	41.8971900939941
1142.22705078125	42.0124397277832
1143.42663574219	41.9574699401855
1144.62573242188	41.9596405029297
1145.82458496094	41.9429092407227
1147.02294921875	41.9389953613281
1148.22094726563	41.9710159301758
1149.41857910156	41.9749641418457
1150.61584472656	41.9116516113281
1151.81274414063	41.8429985046387
1153.00927734375	41.855396270752
1154.20544433594	41.9698715209961
1155.40124511719	41.8538475036621
1156.5966796875	41.9911079406738
1157.79162597656	41.9508056640625
1158.986328125	41.8021087646484
1160.18054199219	41.9595069885254
1161.37438964844	41.9433288574219
1162.56799316406	41.789493560791
1163.76110839844	41.8861541748047
1164.95385742188	41.8172302246094
1166.14624023438	41.844123840332
1167.33825683594	41.8408126831055
1168.52990722656	41.7541351318359
1169.72119140625	41.8149299621582
1170.91198730469	41.792911529541
1172.1025390625	41.8336601257324
1173.29260253906	41.9012069702148
1174.482421875	41.7701835632324
1175.67175292969	41.903003692627
1176.86071777344	41.8156280517578
1178.04943847656	41.8583602905273
1179.23767089844	41.9793853759766
1180.42553710938	41.9408378601074
1181.61303710938	42.106689453125
1182.80017089844	42.0727653503418
1183.98681640625	41.979133605957
1185.17321777344	42.0196838378906
1186.35925292969	42.1320381164551
1187.54479980469	42.139892578125
1188.73010253906	42.0418930053711
1189.91491699219	42.1003227233887
1191.09936523438	42.1145477294922
1192.28356933594	42.1421852111816
1193.46728515625	42.2406921386719
1194.65063476563	42.1360359191895
1195.83361816406	42.1430435180664
1197.01623535156	42.2109642028809
1198.19836425781	42.1660995483398
1199.38024902344	42.346305847168
1200.56176757813	42.3756065368652
1201.74279785156	42.4493675231934
1202.92358398438	42.3633651733398
1204.10388183594	42.4994354248047
1205.28393554688	42.542407989502
1206.46350097656	42.530216217041
1207.64270019531	42.5665245056152
1208.82153320313	42.6348571777344
1210	42.7024345397949
1211.17810058594	42.6822662353516
1212.35583496094	42.5674057006836
1213.53308105469	42.6559371948242
1214.71008300781	42.751407623291
1215.88671875	42.6852684020996
1217.06286621094	42.6354370117188
1218.23864746094	42.6586723327637
1219.41418457031	42.7315940856934
1220.58923339844	42.7337684631348
1221.76391601563	42.6907005310059
1222.93823242188	42.7924423217773
1224.11218261719	42.7626342773438
1225.28576660156	42.8425750732422
1226.458984375	42.8488655090332
1227.6318359375	42.7298774719238
1228.80419921875	42.7262077331543
1229.97631835938	42.7927932739258
1231.14794921875	42.7569122314453
1232.31921386719	42.754825592041
1233.490234375	42.7865371704102
1234.66076660156	42.830738067627
1235.83093261719	42.7789878845215
1237.00073242188	42.8107452392578
1238.17016601563	42.7267570495605
1239.33923339844	42.7353172302246
1240.5078125	42.8093643188477
1241.67614746094	42.607307434082
1242.84411621094	42.6420211791992
1244.01159667969	42.5740089416504
1245.1787109375	42.6081695556641
1246.34558105469	42.5582237243652
1247.51196289063	42.4120445251465
1248.67797851563	42.4466400146484
1249.84362792969	42.4443626403809
1251.00891113281	42.3227844238281
1252.173828125	42.243465423584
1253.33825683594	42.2544822692871
1254.50244140625	42.2086219787598
1255.66625976563	42.1804466247559
1256.82958984375	42.1634407043457
1257.99255371094	42.1249084472656
1259.1552734375	42.1604080200195
1260.31750488281	42.2193832397461
1261.47937011719	42.0920562744141
1262.64086914063	42.0370292663574
1263.80200195313	42.1172027587891
1264.96276855469	42.0541229248047
1266.123046875	42.093376159668
1267.28308105469	41.9968376159668
1268.44262695313	41.894718170166
1269.60192871094	41.8832130432129
1270.7607421875	41.8176612854004
1271.91918945313	41.7222785949707
1273.07727050781	41.6800193786621
1274.23498535156	41.6849098205566
1275.39233398438	41.5331420898438
1276.54931640625	41.5020599365234
1277.70581054688	41.4998626708984
1278.86206054688	41.4653282165527
1280.01794433594	41.4645042419434
1281.17333984375	41.2545700073242
1282.32836914063	41.3540878295898
1283.48303222656	41.3482933044434
1284.63732910156	41.2629547119141
1285.79125976563	41.3057174682617
1286.94482421875	41.2400398254395
1288.09802246094	41.1697463989258
1289.25073242188	41.1553382873535
1290.40319824219	41.3085746765137
1291.55517578125	41.1386756896973
1292.70690917969	41.2356910705566
1293.85815429688	41.1696739196777
1295.00903320313	41.1422233581543
1296.15954589844	41.0492248535156
1297.30969238281	41.0051956176758
1298.45935058594	40.9783363342285
1299.60876464844	41.0519561767578
1300.7578125	40.9152030944824
1301.90637207031	40.9230842590332
1303.05456542969	40.8071517944336
1304.20239257813	40.9144020080566
1305.34985351563	40.6362190246582
1306.49694824219	40.7782440185547
1307.64367675781	40.6841087341309
1308.7900390625	40.7304649353027
1309.93591308594	40.6087455749512
1311.08154296875	40.7118797302246
1312.22668457031	40.5612030029297
1313.37145996094	40.6744232177734
1314.51599121094	40.6330261230469
1315.66003417969	40.7816429138184
1316.80358886719	40.6471900939941
1317.94689941406	40.6544952392578
1319.08984375	40.5988388061523
1320.23229980469	40.6764717102051
1321.37451171875	40.6413269042969
1322.51623535156	40.7137985229492
1323.65759277344	40.5627365112305
1324.79858398438	40.4605369567871
1325.93920898438	40.4864807128906
1327.07934570313	40.4919548034668
1328.21923828125	40.4661293029785
1329.35864257813	40.3548622131348
1330.49780273438	40.3524322509766
1331.63647460938	40.281566619873
1332.77478027344	40.2201805114746
1333.91271972656	40.1495132446289
1335.05029296875	40.1747894287109
1336.18737792969	40.1209678649902
1337.32421875	40.0439186096191
1338.46057128906	40.039623260498
1339.5966796875	40.0454063415527
1340.73229980469	40.0719146728516
1341.86755371094	39.9892807006836
1343.00231933594	40.0096206665039
1344.13684082031	40.0009460449219
1345.27099609375	40.0242233276367
1346.40466308594	39.9416046142578
1347.53796386719	40.006160736084
1348.6708984375	39.898754119873
1349.80346679688	39.9972457885742
1350.93566894531	39.986328125
1352.06750488281	39.8754348754883
1353.19885253906	39.8478698730469
1354.32995605469	39.8606033325195
1355.46057128906	39.7475852966309
1356.5908203125	39.7801132202148
1357.720703125	39.6325759887695
1358.85021972656	39.723876953125
1359.97924804688	39.6337280273438
1361.10803222656	39.6046524047852
1362.236328125	39.5090637207031
1363.3642578125	39.5042457580566
1364.49182128906	39.4775161743164
1365.61901855469	39.4680557250977
1366.74584960938	39.3142623901367
1367.87231445313	39.394660949707
1368.99829101563	39.2610244750977
1370.12390136719	39.3424339294434
1371.24914550781	39.2745933532715
1372.3740234375	39.3178100585938
1373.49853515625	39.3004760742188
1374.62255859375	39.2264404296875
1375.74633789063	39.2042503356934
1376.86962890625	39.2997817993164
1377.99255371094	39.3287124633789
1379.11511230469	39.2123565673828
1380.2373046875	39.2393760681152
1381.35900878906	39.1179580688477
1382.48034667969	39.1727867126465
1383.60144042969	39.1846923828125
1384.72204589844	39.1929206848145
1385.84228515625	39.1049270629883
1386.96203613281	39.1260147094727
1388.08154296875	39.003604888916
1389.20056152344	39.0097312927246
1390.31921386719	38.9933128356934
1391.4375	38.8872184753418
1392.55541992188	38.9350128173828
1393.6728515625	38.8398208618164
1394.7900390625	38.8880348205566
1395.90673828125	38.8013954162598
1397.02307128906	38.8237533569336
1398.13903808594	38.6820297241211
1399.25463867188	38.6526184082031
1400.36975097656	38.7129898071289
1401.48449707031	38.6512718200684
1402.59899902344	38.6306533813477
1403.712890625	38.6803741455078
1404.82653808594	38.7445297241211
1405.93981933594	38.7917747497559
1407.05261230469	38.746467590332
1408.1650390625	38.6436653137207
1409.27709960938	38.7465057373047
1410.38879394531	38.7515258789063
1411.5	38.6984481811523
1412.61096191406	38.696662902832
1413.72143554688	38.6763534545898
1414.83154296875	38.6767425537109
1415.94116210938	38.5273170471191
1417.05053710938	38.6201820373535
1418.15942382813	38.5464515686035
1419.26794433594	38.5513648986816
1420.37609863281	38.5334510803223
1421.48388671875	38.4612846374512
1422.59118652344	38.2612342834473
1423.6982421875	38.4352607727051
1424.80480957031	38.3195419311523
1425.91088867188	38.2438430786133
1427.01672363281	38.3484382629395
1428.1220703125	38.2751007080078
1429.22717285156	38.1902275085449
1430.33166503906	38.2702751159668
1431.43591308594	38.1850166320801
1432.53979492188	38.2535781860352
1433.64318847656	38.2412414550781
1434.74621582031	38.2306709289551
1435.84887695313	38.1982154846191
1436.95104980469	38.2142639160156
1438.05297851563	38.3418312072754
1439.15441894531	38.2368316650391
1440.25549316406	38.1977615356445
1441.35620117188	38.2721900939941
1442.45642089844	38.202018737793
1443.55627441406	38.1187362670898
1444.65576171875	38.095531463623
1445.7548828125	37.9807090759277
1446.853515625	37.981990814209
1447.95190429688	37.8338432312012
1449.0498046875	37.8798027038574
1450.14721679688	37.8636779785156
1451.24438476563	37.72705078125
1452.34106445313	37.7172012329102
1453.43737792969	37.7398834228516
1454.53332519531	37.7175178527832
1455.62890625	37.6388816833496
1456.72399902344	37.6529884338379
1457.81872558594	37.6755409240723
1458.9130859375	37.6902732849121
1460.00695800781	37.684814453125
1461.10046386719	37.6717224121094
1462.19360351563	37.599178314209
1463.28637695313	37.671459197998
1464.37878417969	37.7015800476074
1465.470703125	37.6704711914063
1466.56225585938	37.7646331787109
1467.65344238281	37.8333129882813
1468.744140625	37.5856246948242
1469.83447265625	37.5700492858887
1470.92443847656	37.649974822998
1472.01403808594	37.539924621582
1473.10314941406	37.4734764099121
1474.19189453125	37.4976348876953
1475.2802734375	37.394832611084
1476.3681640625	37.4260902404785
1477.45581054688	37.3507995605469
1478.54296875	37.2876853942871
1479.62963867188	37.3433799743652
1480.71606445313	37.4164123535156
1481.80200195313	37.4387168884277
1482.88757324219	37.3779983520508
1483.97265625	37.4019050598145
1485.05737304688	37.4244613647461
1486.14172363281	37.4545135498047
1487.22570800781	37.4278831481934
1488.30932617188	37.5227699279785
1489.39245605469	37.5314178466797
1490.47509765625	37.5724067687988
1491.55749511719	37.6567611694336
1492.63940429688	37.6849937438965
1493.72094726563	37.5892677307129
1494.80212402344	37.6825752258301
1495.8828125	37.7227020263672
1496.96313476563	37.6449241638184
1498.04309082031	37.6515464782715
1499.12255859375	37.6463584899902
1500.20166015625	37.5798149108887
1501.28039550781	37.6265335083008
1502.35864257813	37.6590728759766
1503.4365234375	37.557804107666
1504.51403808594	37.6699256896973
1505.59118652344	37.6363754272461
1506.66784667969	37.6711616516113
1507.744140625	37.6366386413574
1508.81994628906	37.7348785400391
1509.89538574219	37.7055282592773
1510.97045898438	37.8767547607422
1512.04516601563	38.0043792724609
1513.11938476563	38.0668182373047
1514.19323730469	38.0749206542969
1515.26672363281	38.2339210510254
1516.33972167969	38.2462387084961
1517.41235351563	38.3262214660645
1518.48449707031	38.4090194702148
1519.55639648438	38.4437789916992
1520.62768554688	38.4888458251953
1521.69873046875	38.5519561767578
1522.76928710938	38.5610618591309
1523.83947753906	38.6107749938965
1524.90930175781	38.6630859375
1525.97863769531	38.7611885070801
1527.04760742188	38.8452796936035
1528.11608886719	38.8089294433594
1529.18420410156	38.7575263977051
1530.251953125	38.7935333251953
1531.31921386719	38.9322624206543
1532.38610839844	38.9703140258789
1533.45263671875	39.05322265625
1534.51867675781	39.1492652893066
1535.58435058594	39.2931594848633
1536.64965820313	39.3335494995117
1537.71447753906	39.6075439453125
1538.77893066406	39.5656509399414
1539.84301757813	39.6947021484375
1540.90661621094	39.8271636962891
1541.9697265625	39.9463958740234
1543.03259277344	40.0070953369141
1544.09497070313	40.1937828063965
1545.15686035156	40.3930549621582
1546.21850585938	40.6033592224121
1547.27966308594	40.704216003418
1548.34033203125	40.758415222168
1549.40063476563	40.93115234375
1550.46057128906	41.0005531311035
1551.52001953125	41.1746215820313
1552.5791015625	41.3591156005859
1553.63781738281	41.4272804260254
1554.69604492188	41.5032424926758
1555.75378417969	41.4865036010742
1556.81127929688	41.5933990478516
1557.86828613281	41.7108917236328
1558.9248046875	41.7292747497559
1559.98095703125	41.8614234924316
1561.03674316406	41.9007873535156
1562.09204101563	42.1543998718262
1563.14697265625	42.2632179260254
1564.20153808594	42.4161529541016
1565.25561523438	42.5581893920898
1566.30932617188	42.8398933410645
1567.36254882813	42.9948577880859
1568.41540527344	43.2432670593262
1569.4677734375	43.4460830688477
1570.51977539063	43.7156600952148
1571.57141113281	44.0027046203613
1572.62255859375	44.203426361084
1573.67333984375	44.3671112060547
1574.7236328125	44.7653350830078
1575.77355957031	44.7901802062988
1576.82299804688	45.0230484008789
1577.8720703125	45.2352294921875
1578.92077636719	45.3163871765137
1579.96899414063	45.6039047241211
1581.01684570313	45.7419929504395
1582.06420898438	45.9465370178223
1583.11120605469	46.1979904174805
1584.15771484375	46.2942962646484
1585.20385742188	46.521125793457
1586.24951171875	46.8681564331055
1587.29479980469	46.979118347168
1588.33972167969	47.1181640625
1589.38415527344	47.337589263916
1590.42810058594	47.5462951660156
1591.47180175781	47.8656997680664
1592.51489257813	48.3182754516602
1593.55773925781	48.558422088623
1594.59997558594	48.8786544799805
1595.64196777344	49.2658004760742
1596.68334960938	49.6789779663086
1597.72448730469	49.7391242980957
1598.76513671875	50.2912330627441
1599.80529785156	50.6635780334473
1600.84509277344	50.9847183227539
1601.88452148438	51.4304542541504
1602.92346191406	51.6011276245117
1603.9619140625	52.0730972290039
1605	52.2673072814941
1606.03771972656	52.6584854125977
1607.07495117188	52.9272766113281
1608.11169433594	53.2506523132324
1609.14807128906	53.5120620727539
1610.18408203125	53.8485984802246
1611.21960449219	54.1217308044434
1612.25463867188	54.1850242614746
1613.28930664063	54.5863227844238
1614.32360839844	54.7795524597168
1615.357421875	55.1499900817871
1616.39074707031	55.3217124938965
1617.42370605469	55.6582260131836
1618.45629882813	55.9370956420898
1619.48840332031	56.1621208190918
1620.52001953125	56.3324546813965
1621.55126953125	56.5999984741211
1622.58215332031	57.0337715148926
1623.61254882813	57.1020431518555
1624.64245605469	57.4036636352539
1625.67199707031	57.5850219726563
1626.70104980469	57.8283996582031
1627.72973632813	58.050724029541
1628.75793457031	58.2174606323242
1629.78576660156	58.452507019043
1630.81311035156	58.5641212463379
1631.84008789063	58.6618766784668
1632.86657714844	58.9614524841309
1633.89270019531	59.0367584228516
1634.91833496094	59.1527099609375
1635.94348144531	59.1670837402344
1636.96826171875	59.1356048583984
1637.99255371094	59.0191955566406
1639.01647949219	59.170726776123
1640.03991699219	58.9028205871582
1641.06298828125	58.987865447998
1642.08557128906	58.7834014892578
1643.10778808594	58.7316818237305
1644.12951660156	58.3900451660156
1645.15075683594	58.338451385498
1646.17163085938	58.1853942871094
1647.19213867188	57.8951416015625
1648.21203613281	57.5531196594238
1649.23156738281	57.4614639282227
1650.25073242188	57.1760063171387
1651.26940917969	56.7884330749512
1652.28759765625	56.5793914794922
1653.30541992188	56.3349838256836
1654.32275390625	56.0998268127441
1655.33972167969	55.8381958007813
1656.35620117188	55.3396034240723
1657.37231445313	55.1652297973633
1658.38793945313	54.778392791748
1659.40307617188	54.5534934997559
1660.41772460938	54.2565994262695
1661.43212890625	54.0351791381836
1662.44592285156	53.6618347167969
1663.45935058594	53.5603675842285
1664.47229003906	53.2565498352051
1665.48486328125	52.865364074707
1666.49694824219	52.6835441589355
1667.50854492188	52.3730697631836
1668.51977539063	51.9823036193848
1669.53051757813	51.5948219299316
1670.54089355469	51.3234596252441
1671.55078125	50.9534072875977
1672.56018066406	50.4862480163574
1673.56909179688	50.1932983398438
1674.57763671875	49.612476348877
1675.58581542969	49.3066062927246
1676.59350585938	48.7594032287598
1677.60070800781	48.4375152587891
1678.607421875	47.8370704650879
1679.61376953125	47.3267478942871
1680.61962890625	47.0015029907227
1681.62512207031	46.5805969238281
1682.63012695313	46.1196975708008
1683.63464355469	45.573055267334
1684.638671875	45.1356353759766
1685.64233398438	44.5023078918457
1686.64562988281	44.3379096984863
1687.64831542969	43.9359283447266
1688.65063476563	43.4941177368164
1689.65246582031	42.9177589416504
1690.65393066406	42.4653053283691
1691.65490722656	42.2771873474121
1692.65539550781	41.8743362426758
1693.65551757813	41.3998680114746
1694.65502929688	41.1182556152344
1695.654296875	40.6004066467285
1696.65295410156	40.4323997497559
1697.65124511719	40.025634765625
1698.64904785156	39.676685333252
1699.646484375	39.520263671875
1700.64331054688	38.9342384338379
1701.63977050781	38.7099189758301
1702.63586425781	38.287353515625
1703.63134765625	38.0303802490234
1704.62646484375	37.6524124145508
1705.62121582031	37.3009719848633
1706.61535644531	36.9495735168457
1707.60913085938	36.626781463623
1708.60241699219	36.252067565918
1709.59521484375	35.9137649536133
1710.58764648438	35.5286560058594
1711.57958984375	35.1865463256836
1712.57104492188	34.8504524230957
1713.56213378906	34.459285736084
1714.552734375	34.157844543457
1715.54284667969	33.7700500488281
1716.53247070313	33.473258972168
1717.52160644531	33.0783348083496
1718.51037597656	32.7927856445313
1719.49865722656	32.4080238342285
1720.48657226563	32.1522674560547
1721.47387695313	31.8574542999268
1722.46081542969	31.5478591918945
1723.447265625	31.2251415252686
1724.43334960938	31.0583820343018
1725.41882324219	30.7636623382568
1726.40393066406	30.5251369476318
1727.38854980469	30.2677230834961
1728.37268066406	30.0537433624268
1729.3564453125	29.8462772369385
1730.33972167969	29.5751056671143
1731.32250976563	29.3895454406738
1732.30480957031	29.1421070098877
1733.28674316406	28.9939804077148
1734.26806640625	28.8036155700684
1735.2490234375	28.638801574707
1736.2294921875	28.4966697692871
1737.20959472656	28.2915821075439
1738.18908691406	28.1439266204834
1739.16821289063	28.016077041626
1740.14685058594	27.8194351196289
1741.125	27.6247692108154
1742.10266113281	27.5416736602783
1743.07995605469	27.2641773223877
1744.05676269531	27.1540241241455
1745.03308105469	26.958402633667
1746.00891113281	26.8879470825195
1746.98425292969	26.6488285064697
1747.95910644531	26.4651947021484
1748.93359375	26.2663269042969
1749.90759277344	26.159740447998
1750.88110351563	25.9156551361084
1751.85412597656	25.6974124908447
1752.82678222656	25.5679817199707
1753.798828125	25.4012908935547
1754.7705078125	25.283576965332
1755.74169921875	25.0115394592285
1756.71240234375	24.8995094299316
1757.6826171875	24.7659950256348
1758.65246582031	24.5331649780273
1759.62170410156	24.3570518493652
1760.59057617188	24.2580852508545
1761.55895996094	24.0718212127686
1762.52673339844	23.9808616638184
1763.49426269531	23.7879867553711
1764.46118164063	23.7496490478516
1765.42761230469	23.6177043914795
1766.39367675781	23.5720195770264
1767.35913085938	23.4093132019043
1768.32421875	23.3671054840088
1769.28881835938	23.2556095123291
1770.2529296875	23.1112899780273
1771.21655273438	23.0268173217773
1772.17980957031	23.0461025238037
1773.14245605469	22.9237785339355
1774.10461425781	22.9039916992188
1775.06640625	22.8171005249023
1776.02770996094	22.672269821167
1776.98852539063	22.5946998596191
1777.94873046875	22.4913673400879
1778.90856933594	22.4668655395508
1779.86804199219	22.4013404846191
1780.82690429688	22.2061996459961
1781.78527832031	22.0907459259033
1782.7431640625	22.0005722045898
1783.70068359375	21.8646907806396
1784.65771484375	21.8094291687012
1785.61413574219	21.6715488433838
1786.57019042969	21.5654678344727
1787.52575683594	21.4228420257568
1788.48083496094	21.28098487854
1789.43530273438	21.2152366638184
1790.38940429688	21.0963478088379
1791.34301757813	21.051944732666
1792.29626464844	20.8361377716064
1793.24890136719	20.7805156707764
1794.20104980469	20.6801071166992
1795.15270996094	20.6492290496826
1796.10400390625	20.5264511108398
1797.0546875	20.4212818145752
1798.0048828125	20.3440380096436
1798.95471191406	20.2514019012451
1799.90393066406	20.1987056732178
1800.85278320313	20.1097774505615
1801.80102539063	20.092622756958
1802.74890136719	20.1026401519775
1803.6962890625	20.0218505859375
1804.64306640625	20.0086822509766
1805.58947753906	19.9503879547119
1806.53540039063	19.9268703460693
1807.48071289063	19.8997592926025
1808.42565917969	19.8943691253662
1809.3701171875	19.735315322876
1810.31396484375	19.7877445220947
1811.25744628906	19.771993637085
1812.20043945313	19.6472225189209
1813.14294433594	19.6439037322998
1814.08483886719	19.6065521240234
1815.0263671875	19.5607261657715
1815.96740722656	19.475118637085
1816.90783691406	19.3905277252197
1817.84790039063	19.3939247131348
1818.78747558594	19.3281116485596
1819.72644042969	19.331090927124
1820.6650390625	19.1851692199707
1821.60314941406	19.1993427276611
1822.54064941406	19.1147727966309
1823.47778320313	18.9644432067871
1824.41430664063	18.94677734375
1825.35034179688	18.8616542816162
1826.28601074219	18.7234439849854
1827.22106933594	18.6948890686035
1828.15563964844	18.681812286377
1829.08984375	18.5954704284668
1830.0234375	18.4676723480225
1830.95654296875	18.4976711273193
1831.88916015625	18.4229106903076
1832.8212890625	18.4671669006348
1833.7529296875	18.3306903839111
1834.68408203125	18.3283729553223
1835.61474609375	18.2943515777588
1836.54479980469	18.212215423584
1837.47448730469	18.2520275115967
1838.40356445313	18.229471206665
1839.33227539063	18.2333221435547
1840.26037597656	18.2109699249268
1841.18811035156	18.2035312652588
1842.115234375	18.1534442901611
1843.04187011719	18.201452255249
1843.96801757813	18.1447353363037
1844.89367675781	18.2309741973877
1845.81872558594	18.1168155670166
1846.74340820313	18.1507968902588
1847.66760253906	18.1051216125488
1848.59118652344	18.0963935852051
1849.51428222656	18.0703525543213
1850.43701171875	18.0838508605957
1851.35913085938	18.0522403717041
1852.28076171875	18.002649307251
1853.20190429688	17.9566631317139
1854.12243652344	17.7931518554688
1855.04260253906	17.7817764282227
1855.96215820313	17.7686882019043
1856.88122558594	17.7183132171631
1857.79992675781	17.6113395690918
1858.71801757813	17.5289630889893
1859.63549804688	17.5218048095703
1860.55261230469	17.4766807556152
1861.46923828125	17.4323902130127
1862.38525390625	17.3526668548584
1863.30078125	17.320987701416
1864.2158203125	17.2959537506104
1865.13037109375	17.2434101104736
1866.04443359375	17.2499389648438
1866.95788574219	17.2706565856934
1867.87084960938	17.27978515625
1868.78332519531	17.2357959747314
1869.6953125	17.3047370910645
1870.60681152344	17.3207836151123
1871.51782226563	17.2569713592529
1872.42822265625	17.2308158874512
1873.33813476563	17.3142890930176
1874.24755859375	17.3058090209961
1875.15649414063	17.2531452178955
1876.06481933594	17.2957515716553
1876.97277832031	17.2900791168213
1877.88012695313	17.3312187194824
1878.78698730469	17.2105369567871
1879.69323730469	17.2510414123535
1880.59912109375	17.3174915313721
1881.50439453125	17.1973514556885
1882.4091796875	17.1871223449707
1883.3134765625	17.0943298339844
1884.21716308594	17.1098022460938
1885.12048339844	17.0640850067139
1886.02319335938	17.0107688903809
1886.92541503906	16.9173889160156
1887.82702636719	16.9863128662109
1888.72814941406	16.9266548156738
1889.62878417969	16.8223419189453
1890.52893066406	16.8189449310303
1891.42858886719	16.7537708282471
1892.32763671875	16.7436351776123
1893.22619628906	16.6829662322998
1894.12426757813	16.6218242645264
1895.02172851563	16.58669090271
1895.91870117188	16.5977802276611
1896.81518554688	16.5960731506348
1897.71118164063	16.4707584381104
1898.60656738281	16.4664077758789
1899.50146484375	16.4753189086914
1900.39587402344	16.4955425262451
1901.28967285156	16.3959407806396
1902.18298339844	16.515157699585
1903.07580566406	16.4383583068848
1903.96801757813	16.4725475311279
1904.85986328125	16.435977935791
1905.7509765625	16.4462375640869
1906.64172363281	16.4486541748047
1907.53186035156	16.521053314209
1908.42150878906	16.5466232299805
1909.31066894531	16.5757007598877
1910.19921875	16.5365028381348
1911.08728027344	16.4806957244873
1911.97473144531	16.5554275512695
1912.86181640625	16.6140403747559
1913.74816894531	16.5715484619141
1914.63415527344	16.5001792907715
1915.51953125	16.6170024871826
1916.40441894531	16.5447330474854
1917.28869628906	16.5855293273926
1918.17260742188	16.5661697387695
1919.05578613281	16.4561748504639
1919.93859863281	16.539909362793
1920.82080078125	16.4532814025879
1921.70239257813	16.4014358520508
1922.58349609375	16.3971309661865
1923.46411132813	16.2875804901123
1924.34423828125	16.2939891815186
1925.22375488281	16.2464294433594
1926.10278320313	16.2012596130371
1926.98120117188	16.1040306091309
1927.85913085938	16.131046295166
1928.73645019531	16.0546092987061
1929.61328125	15.991527557373
1930.48962402344	16.0374488830566
1931.36535644531	15.9681730270386
1932.24060058594	15.8854341506958
1933.11535644531	15.9223546981812
1933.98950195313	15.9870376586914
1934.86303710938	15.9020338058472
1935.73608398438	15.8786554336548
1936.60864257813	15.8938207626343
1937.48059082031	15.9508781433105
1938.35205078125	15.9290447235107
1939.22302246094	15.9409408569336
1940.09338378906	15.9153461456299
1940.96313476563	15.9817724227905
1941.83239746094	16.0341148376465
1942.701171875	16.020902633667
1943.5693359375	16.0074596405029
1944.43701171875	16.0499305725098
1945.30407714844	16.1269187927246
1946.17065429688	16.0292510986328
1947.03662109375	16.1874828338623
1947.90209960938	16.1240787506104
1948.76696777344	16.1190776824951
1949.63134765625	16.1696643829346
1950.4951171875	16.1912651062012
1951.3583984375	16.2119979858398
1952.22106933594	16.0673828125
1953.08325195313	16.11403465271
1953.94482421875	16.1134777069092
1954.80590820313	16.0700969696045
1955.66650390625	16.0546627044678
1956.5263671875	16.0616436004639
1957.38586425781	16.1066131591797
1958.24462890625	16.0025234222412
1959.10302734375	16.062406539917
1959.96069335938	15.9010963439941
1960.81799316406	15.8866996765137
1961.67456054688	15.8967714309692
1962.53063964844	15.7922296524048
1963.38623046875	15.7341527938843
1964.2412109375	15.7947521209717
1965.09558105469	15.7551355361938
1965.94946289063	15.7043485641479
1966.80285644531	15.6550941467285
1967.65563964844	15.6749439239502
1968.5078125	15.7273807525635
1969.35949707031	15.6698331832886
1970.21057128906	15.6970911026001
1971.06103515625	15.7357501983643
1971.91101074219	15.7255220413208
1972.76049804688	15.7391967773438
1973.60925292969	15.773006439209
1974.45764160156	15.7093372344971
1975.30529785156	15.773588180542
1976.15246582031	15.8604965209961
1976.99914550781	15.8776140213013
1977.84521484375	15.9095287322998
1978.69067382813	15.9640922546387
1979.53552246094	16.0041332244873
1980.3798828125	16.0238037109375
1981.22375488281	16.0508937835693
1982.06701660156	16.0723934173584
1982.90966796875	16.1010913848877
1983.75170898438	16.1161212921143
1984.59326171875	16.0898380279541
1985.43420410156	16.0675849914551
1986.27465820313	16.079704284668
1987.11450195313	15.9499778747559
1987.95373535156	16.0652961730957
1988.79248046875	16.0499877929688
1989.63061523438	16.1073608398438
1990.46813964844	15.9599151611328
1991.30517578125	15.974289894104
1992.1416015625	15.9294261932373
1992.9775390625	15.9390745162964
1993.81274414063	15.8098611831665
1994.6474609375	15.8314275741577
1995.48168945313	15.7862358093262
1996.31518554688	15.7739686965942
1997.14819335938	15.7194728851318
1997.98071289063	15.6692333221436
1998.8125	15.6817693710327
1999.64379882813	15.6970262527466
2000.47448730469	15.7079992294312
2001.3046875	15.7045078277588
2002.13427734375	15.6571283340454
2002.96325683594	15.7117910385132
2003.79162597656	15.7092065811157
2004.61950683594	15.7700433731079
2005.44677734375	15.8143873214722
2006.2734375	15.8515129089355
2007.09948730469	15.9020404815674
2007.92504882813	15.9233484268188
2008.75	15.9630537033081
2009.57434082031	16.0213985443115
2010.39819335938	15.9889736175537
2011.22131347656	16.07008934021
2012.0439453125	16.028341293335
2012.86608886719	16.1756725311279
2013.6875	16.1605434417725
2014.50842285156	16.1392688751221
2015.32873535156	16.2007942199707
2016.1484375	16.1767864227295
2016.96752929688	16.2126522064209
2017.7861328125	16.1863555908203
2018.60412597656	16.274658203125
2019.42150878906	16.2187442779541
2020.23828125	16.1899261474609
2021.05444335938	16.2026023864746
2021.8701171875	16.168737411499
2022.68518066406	16.1311988830566
2023.49963378906	16.1507244110107
2024.3134765625	16.085973739624
2025.12683105469	16.1242389678955
2025.939453125	16.0521221160889
2026.75158691406	16.0668563842773
2027.56311035156	16.0063381195068
2028.3740234375	15.9922313690186
2029.18432617188	16.0573253631592
2029.994140625	15.9706344604492
2030.80322265625	15.9938497543335
2031.61181640625	15.8885097503662
2032.41979980469	15.8447732925415
2033.22717285156	15.9388399124146
2034.03393554688	15.8590726852417
2034.84008789063	15.8340978622437
2035.64575195313	15.7641067504883
2036.45080566406	15.7528696060181
2037.25512695313	15.6963624954224
2038.05895996094	15.6450986862183
2038.86218261719	15.6344947814941
2039.66479492188	15.6390714645386
2040.466796875	15.6358270645142
2041.26831054688	15.6705598831177
2042.06909179688	15.6951913833618
2042.86938476563	15.7514019012451
2043.6689453125	15.708104133606
2044.46801757813	15.7615919113159
2045.26647949219	15.8112058639526
2046.06433105469	15.7623500823975
2046.86145019531	15.7245397567749
2047.65808105469	15.844614982605
2048.4541015625	15.7862529754639
2049.24951171875	15.8054761886597
2050.04443359375	15.8700180053711
2050.83862304688	15.8664016723633
2051.63232421875	15.9095039367676
2052.42529296875	15.9327459335327
2053.2177734375	15.8539276123047
2054.00952148438	15.8817958831787
2054.80078125	15.9541616439819
2055.59130859375	16.0085105895996
2056.38134765625	15.9838523864746
2057.17065429688	16.0062484741211
2057.95947265625	15.9354133605957
2058.74755859375	16.0167560577393
2059.53515625	15.9725694656372
2060.32202148438	15.9778203964233
2061.1083984375	15.9242973327637
2061.89428710938	15.8112363815308
2062.67919921875	15.7418012619019
2063.4638671875	15.7893085479736
2064.24780273438	15.8238229751587
2065.03100585938	15.7492008209229
2065.81372070313	15.6863975524902
2066.595703125	15.6813173294067
2067.37719726563	15.6827564239502
2068.15795898438	15.5308170318604
2068.93823242188	15.4983882904053
2069.7177734375	15.4134531021118
2070.49682617188	15.4407062530518
2071.27514648438	15.3248691558838
2072.05297851563	15.3299217224121
2072.830078125	15.3240013122559
2073.60668945313	15.2500667572021
2074.38256835938	15.1877603530884
2075.15795898438	15.1752328872681
2075.9326171875	15.1208171844482
2076.70654296875	15.0759515762329
2077.47998046875	15.0465126037598
2078.25268554688	15.0222043991089
2079.02490234375	14.9847545623779
2079.79663085938	15.0562858581543
2080.5673828125	15.0054559707642
2081.337890625	15.054295539856
2082.107421875	15.078761100769
2082.87670898438	15.0931549072266
2083.64501953125	15.0652828216553
2084.41284179688	15.0977716445923
2085.18017578125	15.0261631011963
2085.94677734375	15.0880575180054
2086.71264648438	15.130241394043
2087.47802734375	15.1056270599365
2088.24267578125	15.1200704574585
2089.0068359375	15.1053285598755
2089.77026367188	15.2029457092285
2090.53295898438	15.127420425415
2091.29516601563	15.1517972946167
2092.056640625	15.0953044891357
2092.81762695313	15.1071882247925
2093.57788085938	15.0296258926392
2094.33764648438	15.0447998046875
2095.0966796875	14.9983367919922
2095.85498046875	14.974760055542
2096.61279296875	14.9017581939697
2097.36987304688	14.8672494888306
2098.12646484375	14.7288570404053
2098.88232421875	14.7079830169678
2099.63745117188	14.6629428863525
2100.39208984375	14.6403675079346
2101.14624023438	14.5137662887573
2101.8994140625	14.4539098739624
2102.65209960938	14.3563003540039
2103.404296875	14.339506149292
2104.15551757813	14.2422542572021
2104.90649414063	14.2721729278564
2105.65649414063	14.0867185592651
2106.40600585938	14.0305976867676
2107.15502929688	14.05357837677
2107.90307617188	13.9855117797852
2108.65063476563	13.936897277832
2109.39770507813	13.9265565872192
2110.14404296875	13.883358001709
2110.8896484375	13.8272724151611
2111.63452148438	13.8409357070923
2112.37890625	13.8622369766235
2113.12280273438	13.8632879257202
2113.86572265625	13.9160919189453
2114.60815429688	13.9050006866455
2115.35009765625	13.9273147583008
2116.09106445313	14.0083789825439
2116.83154296875	14.0438842773438
2117.57153320313	13.9845561981201
2118.31079101563	13.9882917404175
2119.04931640625	13.9903535842896
2119.787109375	13.9641904830933
2120.5244140625	13.9681568145752
2121.26098632813	13.9213714599609
2121.9970703125	13.8285703659058
2122.732421875	13.7982301712036
2123.46704101563	13.7683439254761
2124.20092773438	13.7485046386719
2124.93432617188	13.6713247299194
2125.6669921875	13.6387166976929
2126.39916992188	13.5911931991577
2127.13037109375	13.5275478363037
2127.86108398438	13.4758682250977
2128.59130859375	13.5231637954712
2129.32080078125	13.4019546508789
2130.04956054688	13.4341039657593
2130.77758789063	13.2956800460815
2131.50512695313	13.2103452682495
2132.23193359375	13.177680015564
2132.9580078125	13.1233100891113
2133.68334960938	12.9761161804199
2134.408203125	12.9553775787354
2135.13232421875	12.9085712432861
2135.85595703125	12.9143266677856
2136.57885742188	12.7924060821533
2137.30102539063	12.7935304641724
2138.0224609375	12.6533489227295
2138.74340820313	12.6048831939697
2139.46337890625	12.6612958908081
2140.18310546875	12.5946607589722
2140.90185546875	12.5378856658936
2141.6201171875	12.4994640350342
2142.33764648438	12.4564113616943
2143.05444335938	12.5090007781982
2143.77075195313	12.4792423248291
2144.48608398438	12.4434032440186
2145.201171875	12.4613666534424
2145.91528320313	12.4492683410645
2146.62890625	12.4522018432617
2147.34155273438	12.3619070053101
2148.05395507813	12.3988122940063
2148.76538085938	12.4306421279907
2149.47631835938	12.4041604995728
2150.18627929688	12.4056234359741
2150.89599609375	12.3718109130859
2151.60473632813	12.2822408676147
2152.31298828125	12.3204164505005
2153.02026367188	12.3138036727905
2153.72729492188	12.2735681533813
2154.43334960938	12.2871618270874
2155.138671875	12.2812604904175
2155.84350585938	12.2465705871582
2156.54760742188	12.2223443984985
2157.25122070313	12.2247076034546
2157.95385742188	12.1533212661743
2158.65600585938	12.1546792984009
2159.357421875	12.1355094909668
2160.05810546875	12.1466445922852
2160.75805664063	12.0567626953125
2161.45751953125	11.9851598739624
2162.15600585938	11.9974689483643
2162.85400390625	11.9223575592041
2163.55151367188	11.8645811080933
2164.248046875	11.7783250808716
2164.94409179688	11.7746315002441
2165.63916015625	11.7594060897827
2166.33374023438	11.6911659240723
2167.02783203125	11.6579713821411
2167.72094726563	11.5063829421997
2168.41357421875	11.5374574661255
2169.10522460938	11.5243129730225
2169.79638671875	11.414288520813
2170.48706054688	11.3988723754883
2171.1767578125	11.26877784729
2171.86572265625	11.1801815032959
2172.55419921875	11.1636638641357
2173.24194335938	11.0567216873169
2173.92895507813	10.9578294754028
2174.615234375	10.9357757568359
2175.30078125	10.9218482971191
2175.98583984375	10.8148813247681
2176.67016601563	10.7821311950684
2177.35375976563	10.779727935791
2178.03662109375	10.7538509368896
2178.71875	10.7094192504883
2179.40014648438	10.7561798095703
2180.08081054688	10.6941499710083
2180.76098632813	10.7045679092407
2181.4404296875	10.7211771011353
2182.119140625	10.6650009155273
2182.79711914063	10.6603050231934
2183.47436523438	10.6553554534912
2184.15087890625	10.6293268203735
2184.82690429688	10.7136430740356
2185.501953125	10.6551122665405
2186.17651367188	10.697057723999
2186.85034179688	10.7020406723022
2187.5234375	10.6707544326782
2188.19580078125	10.6481447219849
2188.86743164063	10.5926942825317
2189.53833007813	10.562819480896
2190.20874023438	10.5433702468872
2190.87817382813	10.5599918365479
2191.54711914063	10.4752836227417
2192.21533203125	10.4881534576416
2192.8828125	10.4073324203491
2193.54956054688	10.3269491195679
2194.21557617188	10.2534799575806
2194.880859375	10.2755060195923
2195.54541015625	10.1959686279297
2196.20947265625	10.1313447952271
2196.87255859375	10.0961446762085
2197.53515625	9.9619607925415
2198.19677734375	9.92341423034668
2198.85791015625	9.85507392883301
2199.51831054688	9.77341461181641
2200.17797851563	9.76928424835205
2200.8369140625	9.62117481231689
2201.4951171875	9.57339000701904
2202.15258789063	9.58695983886719
2202.80932617188	9.47494506835938
2203.46533203125	9.43005275726318
2204.12060546875	9.36856269836426
2204.775390625	9.33438110351563
2205.42919921875	9.33833122253418
2206.08251953125	9.33173656463623
2206.73486328125	9.26256370544434
2207.38671875	9.24034690856934
2208.03759765625	9.22188186645508
2208.68798828125	9.2730884552002
2209.33764648438	9.2679557800293
2209.98657226563	9.19559478759766
2210.63452148438	9.23198413848877
2211.28198242188	9.23514080047607
2211.9287109375	9.19443702697754
2212.57470703125	9.21447372436523
2213.21997070313	9.24890327453613
2213.86450195313	9.21244049072266
2214.50830078125	9.23351287841797
2215.1513671875	9.21419048309326
2215.79370117188	9.14507102966309
2216.43530273438	9.12442684173584
2217.076171875	9.14549350738525
2217.71630859375	9.06917667388916
2218.35571289063	9.05024814605713
2218.99462890625	9.01028633117676
2219.63256835938	8.92546463012695
2220.26977539063	8.92164993286133
2220.90625	8.86257648468018
2221.5419921875	8.77074337005615
2222.17700195313	8.77751159667969
2222.81127929688	8.74165344238281
2223.44482421875	8.63061714172363
2224.07763671875	8.65663623809814
2224.70971679688	8.56605434417725
2225.34106445313	8.49217510223389
2225.9716796875	8.407301902771
2226.6015625	8.3757791519165
2227.23071289063	8.37120246887207
2227.85913085938	8.25053310394287
2228.48681640625	8.24539184570313
2229.11376953125	8.15030860900879
2229.73999023438	8.12804412841797
2230.36547851563	8.1131534576416
2230.990234375	8.03830528259277
2231.61401367188	7.97232723236084
2232.2373046875	7.96526765823364
2232.85986328125	7.93291759490967
2233.4814453125	7.87319898605347
2234.1025390625	7.85049438476563
2234.72265625	7.85206174850464
2235.34228515625	7.83367681503296
2235.9609375	7.79685068130493
2236.57885742188	7.75410604476929
2237.1962890625	7.78738641738892
2237.81274414063	7.71975040435791
2238.42846679688	7.70793151855469
2239.04345703125	7.72917699813843
2239.65771484375	7.70837163925171
2240.27124023438	7.71500444412231
2240.88403320313	7.73729658126831
2241.49584960938	7.72853469848633
2242.10717773438	7.68405342102051
2242.71752929688	7.74799251556396
2243.32739257813	7.6854829788208
2243.93627929688	7.64169788360596
2244.54443359375	7.66657638549805
2245.15209960938	7.65749788284302
2245.7587890625	7.64428901672363
2246.36474609375	7.65940570831299
2246.9697265625	7.58639049530029
2247.57421875	7.53858518600464
2248.17797851563	7.5307183265686
2248.78076171875	7.5450291633606
2249.38305664063	7.52657222747803
2249.984375	7.4902777671814
2250.5849609375	7.44439840316772
2251.18481445313	7.41062355041504
2251.78393554688	7.29978322982788
2252.38232421875	7.30575037002563
2252.97973632813	7.2731728553772
2253.57666015625	7.21235227584839
2254.17260742188	7.21026039123535
2254.76782226563	7.19339895248413
2255.3623046875	7.09489822387695
2255.9560546875	7.13837862014771
2256.54907226563	7.05766677856445
2257.14135742188	7.00179576873779
2257.73266601563	6.93861246109009
2258.32348632813	6.91718006134033
2258.91333007813	6.85858726501465
2259.50244140625	6.83788347244263
2260.09057617188	6.77089071273804
2260.67822265625	6.76911354064941
2261.26513671875	6.72441148757935
2261.85107421875	6.66483736038208
2262.43627929688	6.6161470413208
2263.02075195313	6.60049867630005
2263.6044921875	6.59447383880615
2264.18725585938	6.54256963729858
2264.76953125	6.52269220352173
2265.35083007813	6.47280025482178
2265.93139648438	6.45418357849121
2266.51123046875	6.45878839492798
2267.09033203125	6.40802240371704
2267.66845703125	6.40372323989868
2268.24584960938	6.40778303146362
2268.82250976563	6.37549448013306
2269.3984375	6.43238162994385
2269.9736328125	6.39772272109985
2270.5478515625	6.46067571640015
2271.12133789063	6.45794725418091
2271.69409179688	6.50001049041748
2272.26611328125	6.48051738739014
2272.83740234375	6.47699975967407
2273.40771484375	6.45301723480225
2273.97729492188	6.3928050994873
2274.54614257813	6.37585592269897
2275.11401367188	6.3599419593811
2275.68139648438	6.31616926193237
2276.24780273438	6.32123994827271
2276.8134765625	6.27741432189941
2277.37817382813	6.24407005310059
2277.9423828125	6.22648525238037
2278.50561523438	6.21914911270142
2279.06811523438	6.261305809021
2279.62963867188	6.22710609436035
2280.19067382813	6.23477554321289
2280.75073242188	6.23770380020142
2281.31005859375	6.16547679901123
2281.86840820313	6.20293617248535
2282.42602539063	6.20954561233521
2282.98291015625	6.13219881057739
2283.5390625	6.13165092468262
2284.09448242188	6.15593481063843
2284.64892578125	6.0671067237854
2285.20263671875	6.11094808578491
2285.75537109375	6.0175347328186
2286.3076171875	6.00158166885376
2286.85888671875	6.0134105682373
2287.40942382813	5.95956802368164
2287.958984375	5.93297290802002
2288.5078125	5.86792325973511
2289.05590820313	5.84153366088867
2289.60302734375	5.76923561096191
2290.14965820313	5.79823541641235
2290.6953125	5.73647832870483
2291.23999023438	5.72990131378174
2291.78393554688	5.6585054397583
2292.3271484375	5.64790296554565
2292.86962890625	5.59901332855225
2293.4111328125	5.55194473266602
2293.95190429688	5.51973581314087
2294.49194335938	5.54764795303345
2295.03100585938	5.45550584793091
2295.5693359375	5.45411109924316
2296.10693359375	5.45005226135254
2296.6435546875	5.44305372238159
2297.17944335938	5.44645023345947
2297.71459960938	5.43037271499634
2298.24877929688	5.37825727462769
2298.7822265625	5.36667394638062
2299.31469726563	5.39407062530518
2299.8466796875	5.38969707489014
2300.37744140625	5.3462963104248
2300.90771484375	5.35766839981079
2301.43701171875	5.39151287078857
2301.96557617188	5.33147096633911
2302.4931640625	5.39155721664429
2303.02001953125	5.36118412017822
2303.54614257813	5.34927225112915
2304.0712890625	5.37619924545288
2304.595703125	5.35194635391235
2305.119140625	5.35743856430054
2305.64184570313	5.37795495986938
2306.16381835938	5.38291883468628
2306.68481445313	5.36157560348511
2307.205078125	5.33108711242676
2307.72436523438	5.37230110168457
2308.24291992188	5.36382484436035
2308.7607421875	5.31339645385742
2309.27758789063	5.324791431427
2309.79370117188	5.33430671691895
2310.30883789063	5.33440780639648
2310.8232421875	5.33046722412109
2311.3369140625	5.2877345085144
2311.849609375	5.29832077026367
2312.361328125	5.27791166305542
2312.87255859375	5.27851915359497
2313.38256835938	5.2456750869751
2313.89208984375	5.26650667190552
2314.40063476563	5.20042514801025
2314.908203125	5.13834238052368
2315.4150390625	5.13267612457275
2315.92114257813	5.0875449180603
2316.42626953125	5.09455680847168
2316.9306640625	5.06154251098633
2317.43408203125	5.01741170883179
2317.93676757813	5.00058031082153
2318.4384765625	4.97236347198486
2318.939453125	4.90891313552856
2319.439453125	4.88117980957031
2319.93872070313	4.87131118774414
2320.43701171875	4.80828857421875
2320.9345703125	4.83879899978638
2321.43139648438	4.77164506912231
2321.92724609375	4.74841451644897
2322.42211914063	4.73385190963745
2322.91625976563	4.77143621444702
2323.40966796875	4.72480010986328
2323.90209960938	4.68003416061401
2324.3935546875	4.64312076568604
2324.88427734375	4.66058349609375
2325.37426757813	4.64648914337158
2325.86303710938	4.67458009719849
2326.35131835938	4.63896369934082
2326.83862304688	4.62974214553833
2327.32495117188	4.6537618637085
2327.810546875	4.655442237854
2328.29541015625	4.62739419937134
2328.77905273438	4.66343593597412
2329.26220703125	4.67275762557983
2329.74438476563	4.67225408554077
2330.2255859375	4.68867826461792
2330.7060546875	4.61905145645142
2331.185546875	4.65815019607544
2331.6640625	4.68005084991455
2332.14184570313	4.68774318695068
2332.61889648438	4.66069030761719
2333.09497070313	4.67412233352661
2333.57006835938	4.65552759170532
2334.04443359375	4.64157438278198
2334.51782226563	4.6415810585022
2334.99047851563	4.61088848114014
2335.46215820313	4.59771823883057
2335.93310546875	4.53763389587402
2336.40307617188	4.58698415756226
2336.8720703125	4.54990482330322
2337.34033203125	4.52982091903687
2337.8076171875	4.52345561981201
2338.27416992188	4.49482727050781
2338.73974609375	4.44803237915039
2339.20458984375	4.44052362442017
2339.66845703125	4.43053245544434
2340.13134765625	4.4023699760437
2340.59350585938	4.37941551208496
2341.0546875	4.39361667633057
2341.51489257813	4.32821989059448
2341.97436523438	4.28013277053833
2342.43286132813	4.25213289260864
2342.890625	4.22107887268066
2343.34741210938	4.2186861038208
2343.80322265625	4.24361038208008
2344.25830078125	4.18159818649292
2344.71240234375	4.18359994888306
2345.16577148438	4.1883659362793
2345.61791992188	4.23513317108154
2346.06958007813	4.23410797119141
2346.52001953125	4.29529762268066
2346.9697265625	4.38390970230103
2347.41845703125	4.43356561660767
2347.86645507813	4.56324863433838
2348.3134765625	4.60828733444214
2348.75952148438	4.71872425079346
2349.20483398438	4.80984020233154
2349.64916992188	4.89380645751953
2350.09252929688	4.95620250701904
2350.53515625	4.97925233840942
2350.97680664063	5.08416652679443
2351.41748046875	5.10754728317261
2351.857421875	5.12649822235107
2352.29638671875	5.18323421478271
2352.734375	5.14720630645752
2353.17138671875	5.12727069854736
2353.60766601563	5.0817403793335
2354.04296875	5.02839088439941
2354.4775390625	4.94106006622314
2354.91088867188	4.8856725692749
2355.34350585938	4.82189130783081
2355.775390625	4.70153188705444
2356.2060546875	4.63680553436279
2356.63598632813	4.52911567687988
2357.06494140625	4.4486722946167
2357.4931640625	4.30514812469482
2357.92041015625	4.23963308334351
2358.3466796875	4.18133020401001
2358.77197265625	4.08111095428467
2359.1962890625	4.07576608657837
2359.61987304688	3.96426796913147
2360.04248046875	3.88566660881042
2360.46411132813	3.83132743835449
2360.88500976563	3.80435228347778
2361.30493164063	3.74015736579895
2361.72387695313	3.71145057678223
