# Supplementary material for: Optics miniaturization strategy for demanding Raman spectroscopy applications
Source: Nat Commun. 2024 Apr 8;15:3049. doi: 10.1038/s41467-024-47044-7 (PMC11001912; doi:10.1038/s41467-024-47044-7)
Supplement: Supplementary file 6 — Source Data [file 41467_2024_47044_MOESM6_ESM.zip › Source Data/NCOMMS-23-34016B s3/S3 pHCA, Glucose, Salts/calibraiton/MgSO4 standards 30.08.17/MgSO4_1mM_2.csv]

347.42919921875	74.5272445678711
348.892913818359	74.6766128540039
350.356079101563	75.1340179443359
351.818634033203	75.1634979248047
353.280670166016	75.6518478393555
354.742095947266	76.0111389160156
356.202972412109	76.0575637817383
357.663299560547	76.3784637451172
359.123046875	76.5528106689453
360.582244873047	76.7449188232422
362.040863037109	76.9055633544922
363.498931884766	77.0548400878906
364.956451416016	77.2636642456055
366.413391113281	77.377571105957
367.869750976563	77.4619979858398
369.325592041016	77.7043304443359
370.780853271484	77.4163513183594
372.235565185547	77.724235534668
373.689727783203	77.7241516113281
375.143310546875	77.8138427734375
376.596343994141	77.8260803222656
378.048828125	77.914192199707
379.500762939453	77.9010925292969
380.9521484375	78.0289993286133
382.402954101563	78.1894683837891
383.853240966797	78.2504730224609
385.302947998047	78.2621612548828
386.752136230469	78.4186935424805
388.200744628906	78.6377792358398
389.648803710938	78.7241134643555
391.096343994141	78.7412643432617
392.543304443359	78.7979736328125
393.989715576172	79.1983947753906
395.435607910156	79.2807846069336
396.880920410156	79.5909118652344
398.325714111328	79.6327590942383
399.769927978516	79.9262619018555
401.213623046875	80.0545806884766
402.656768798828	80.1452941894531
404.099395751953	80.3557510375977
405.541442871094	80.5833206176758
406.982971191406	80.7639312744141
408.423950195313	80.7559204101563
409.864379882813	81.304931640625
411.304290771484	81.2118682861328
412.743621826172	81.306999206543
414.182434082031	81.5429763793945
415.620727539063	81.615119934082
417.058471679688	81.716064453125
418.495666503906	81.8189544677734
419.932342529297	81.8790512084961
421.368469238281	81.7767639160156
422.804077148438	81.8596343994141
424.239135742188	81.7574081420898
425.673645019531	81.8259124755859
427.107635498047	81.8259811401367
428.541107177734	81.8029479980469
429.974029541016	81.7702255249023
431.406433105469	81.6393890380859
432.838287353516	81.6220474243164
434.269622802734	81.5540390014648
435.700408935547	81.6041717529297
437.130706787109	81.3716735839844
438.560455322266	81.3645401000977
439.989654541016	81.0876846313477
441.418334960938	81.0866241455078
442.846496582031	81.0811386108398
444.274139404297	81.0733337402344
445.701263427734	80.8286819458008
447.127838134766	80.7553253173828
448.553894042969	80.6163787841797
449.979431152344	80.5454254150391
451.404449462891	80.486328125
452.828918457031	80.2648391723633
454.252899169922	80.2688751220703
455.676330566406	80.2116088867188
457.099273681641	80.1167526245117
458.521667480469	79.9414291381836
459.943542480469	80.1794509887695
461.364929199219	79.9568557739258
462.785766601563	80.0160903930664
464.206085205078	80.034797668457
465.625885009766	79.8158264160156
467.045196533203	80.0443267822266
468.463958740234	79.9277725219727
469.882202148438	79.9585800170898
471.299957275391	79.8763885498047
472.717193603516	80.0337600708008
474.133911132813	79.8865051269531
475.550109863281	79.8638687133789
476.965789794922	79.8687744140625
478.380950927734	80.1325073242188
479.795623779297	80.0924911499023
481.209777832031	79.9477005004883
482.623413085938	80.2638854980469
484.036529541016	80.2612838745117
485.449157714844	80.3134841918945
486.861267089844	80.4075393676758
488.272857666016	80.2698364257813
489.683959960938	80.4051284790039
491.094543457031	80.3716354370117
492.504608154297	80.3311920166016
493.914184570313	80.3805694580078
495.3232421875	80.4018859863281
496.731811523438	80.3940048217773
498.139862060547	80.3191833496094
499.547393798828	80.1138305664063
500.954467773438	80.130989074707
502.360992431641	80.0599594116211
503.767028808594	79.8301620483398
505.172576904297	79.8115921020508
506.577606201172	79.5948486328125
507.982147216797	79.6457824707031
509.386169433594	79.3078918457031
510.789703369141	79.1924057006836
512.192749023438	79.1115493774414
513.595275878906	78.8753356933594
514.997314453125	78.6088256835938
516.398803710938	78.797119140625
517.799865722656	78.4806442260742
519.200378417969	78.4142837524414
520.600463867188	78.2005157470703
522	77.8794021606445
523.399047851563	77.9282836914063
524.797607421875	77.5305709838867
526.195678710938	77.4584045410156
527.59326171875	77.532096862793
528.990295410156	77.14404296875
530.386901855469	76.735595703125
531.782958984375	76.8232650756836
533.178588867188	76.5976104736328
534.573669433594	76.4750671386719
535.968322753906	76.3058547973633
537.362426757813	76.1301345825195
538.756042480469	76.102294921875
540.149230957031	75.8133544921875
541.541870117188	75.515998840332
542.934020996094	75.5905303955078
544.32568359375	75.4283218383789
545.716918945313	75.2698287963867
547.107604980469	74.9437561035156
548.497802734375	74.9896240234375
549.887573242188	75.0204696655273
551.276794433594	74.6783294677734
552.66552734375	74.7184677124023
554.053833007813	74.6157531738281
555.441650390625	74.4372711181641
556.828918457031	74.3232498168945
558.215759277344	74.219841003418
559.602111816406	74.2797698974609
560.987976074219	74.2585296630859
562.373352050781	74.0700302124023
563.758239746094	74.0791015625
565.142639160156	74.0163269042969
566.526611328125	73.8396759033203
567.910034179688	73.9422760009766
569.293029785156	73.797492980957
570.675537109375	73.9176330566406
572.057556152344	73.7499771118164
573.439086914063	73.6915969848633
574.820129394531	73.6438064575195
576.200744628906	73.6268692016602
577.580871582031	73.65771484375
578.96044921875	73.751335144043
580.339660644531	73.5973510742188
581.718322753906	73.7766876220703
583.096557617188	73.3537979125977
584.474243164063	73.6284408569336
585.851501464844	73.5051803588867
587.228332519531	73.5757751464844
588.604614257813	73.5074234008789
589.98046875	73.4704666137695
591.355834960938	73.3800354003906
592.730712890625	73.3954620361328
594.105163574219	73.5351943969727
595.479125976563	73.3771057128906
596.852600097656	73.2913970947266
598.225646972656	73.3059234619141
599.598205566406	73.3064346313477
600.970275878906	73.2377090454102
602.341857910156	73.1290283203125
603.713012695313	73.0799713134766
605.083679199219	73.0811386108398
606.453918457031	72.9644546508789
607.823608398438	72.8906707763672
609.192932128906	72.8198089599609
610.561706542969	72.6478576660156
611.930053710938	72.7661972045898
613.297912597656	72.5254821777344
614.665344238281	72.5517959594727
616.032287597656	72.2613983154297
617.398803710938	72.2083740234375
618.764831542969	72.1396179199219
620.13037109375	71.9857864379883
621.495483398438	71.8167953491211
622.860107421875	71.8030853271484
624.224304199219	71.6293640136719
625.588012695313	71.5694198608398
626.951232910156	71.3832778930664
628.314025878906	71.068115234375
629.676391601563	71.0944900512695
631.038269042969	71.0313873291016
632.399658203125	70.8926391601563
633.760620117188	70.7773742675781
635.12109375	70.7719421386719
636.481140136719	70.4388122558594
637.840759277344	70.4722213745117
639.199890136719	70.2660751342773
640.558532714844	70.2527084350586
641.916748046875	70.039909362793
643.274536132813	69.9883880615234
644.6318359375	69.919792175293
645.988647460938	69.7489471435547
647.345031738281	69.5230712890625
648.700988769531	69.4931411743164
650.056457519531	69.515625
651.411499023438	69.3347396850586
652.76611328125	69.2216186523438
654.120239257813	68.9462356567383
655.473876953125	69.0455322265625
656.827087402344	68.9255981445313
658.179870605469	68.8281402587891
659.5322265625	68.7866973876953
660.884094238281	68.7493209838867
662.235473632813	68.6371688842773
663.586486816406	68.4234161376953
664.93701171875	68.310173034668
666.287048339844	68.54150390625
667.636657714844	68.3378143310547
668.98583984375	68.1914749145508
670.334594726563	68.2934265136719
671.682861328125	68.1783981323242
673.030700683594	68.1619110107422
674.378051757813	68.1927947998047
675.725036621094	68.169075012207
677.071533203125	68.1039733886719
678.417541503906	67.9654922485352
679.76318359375	68.1623840332031
681.108337402344	68.0118789672852
682.453002929688	68.1384429931641
683.797302246094	68.1173248291016
685.14111328125	67.9858551025391
686.484497070313	68.0919647216797
687.827453613281	68.0971450805664
689.169921875	68.0515594482422
690.512023925781	68.0452728271484
691.853637695313	68.1621551513672
693.194763183594	68.1775207519531
694.535522460938	68.0152053833008
695.875793457031	67.9191818237305
697.215637207031	68.0627212524414
698.555053710938	68.0940628051758
699.89404296875	68.169059753418
701.232543945313	68.210578918457
702.570617675781	68.1240234375
703.908325195313	68.1368560791016
705.245483398438	68.2048187255859
706.582275390625	68.0898056030273
707.918640136719	68.1583862304688
709.254516601563	68.1846694946289
710.589965820313	68.2660980224609
711.924987792969	68.1341400146484
713.259582519531	68.1530075073242
714.59375	68.1539077758789
715.927490234375	68.0270080566406
717.2607421875	68.2500839233398
718.593627929688	68.0587463378906
719.926025390625	68.0767440795898
721.257995605469	68.0341262817383
722.589538574219	68.0219345092773
723.920654296875	67.9948348999023
725.251342773438	68.0513305664063
726.581604003906	67.970344543457
727.911437988281	67.9880676269531
729.240783691406	67.7860641479492
730.569763183594	67.8529663085938
731.898254394531	67.8655700683594
733.226379394531	67.7816314697266
734.554016113281	67.6200942993164
735.881225585938	67.6046524047852
737.208068847656	67.6091079711914
738.534423828125	67.6384353637695
739.8603515625	67.4586486816406
741.185852050781	67.4279861450195
742.510925292969	67.3403930664063
743.835571289063	67.2255020141602
745.159790039063	67.1690979003906
746.483581542969	67.077751159668
747.806945800781	67.024658203125
749.1298828125	66.9020233154297
750.452453613281	66.8686599731445
751.774536132813	66.8641662597656
753.09619140625	66.5793685913086
754.417419433594	66.6146774291992
755.738220214844	66.5311431884766
757.05859375	66.3916473388672
758.378540039063	66.3693084716797
759.698059082031	66.4064025878906
761.017211914063	66.0553283691406
762.335876464844	66.0947494506836
763.654113769531	65.8835754394531
764.971984863281	65.7793960571289
766.289367675781	65.6876525878906
767.606384277344	65.5625305175781
768.922973632813	65.6767196655273
770.239074707031	65.4974060058594
771.554809570313	65.3908615112305
772.8701171875	65.2954254150391
774.184997558594	65.0751419067383
775.499450683594	65.0192794799805
776.8134765625	64.9697494506836
778.127136230469	64.8016662597656
779.440307617188	64.6760025024414
780.753112792969	64.7164611816406
782.0654296875	64.5171432495117
783.377380371094	64.3844909667969
784.688903808594	64.2927169799805
786	64.1618423461914
787.310668945313	64.1420669555664
788.620971679688	63.8995742797852
789.930786132813	63.9930267333984
791.240234375	63.7553672790527
792.549255371094	63.7946586608887
793.857788085938	63.6240348815918
795.166015625	63.406307220459
796.473754882813	63.455005645752
797.781066894531	63.2747383117676
799.088012695313	63.3520889282227
800.39453125	63.1346588134766
801.700622558594	63.1235198974609
803.006286621094	62.8895416259766
804.311584472656	62.8956108093262
805.616394042969	62.8398895263672
806.920837402344	62.7542266845703
808.224853515625	62.704647064209
809.528503417969	62.5558929443359
810.831665039063	62.5401191711426
812.134460449219	62.5270347595215
813.436828613281	62.2543563842773
814.73876953125	62.283275604248
816.040344238281	62.1180458068848
817.341430664063	62.1059989929199
818.642150878906	61.9011497497559
819.942504882813	61.8355484008789
821.242370605469	61.6852836608887
822.541870117188	61.6647300720215
823.840942382813	61.5908050537109
825.139587402344	61.5205230712891
826.437866210938	61.4216461181641
827.735656738281	61.3729667663574
829.033081054688	61.3036918640137
830.330139160156	61.1436882019043
831.626770019531	61.0710182189941
832.922973632813	60.9360389709473
834.21875	60.898120880127
835.514099121094	60.8783378601074
836.80908203125	60.7525749206543
838.103637695313	60.4857482910156
839.397827148438	60.5159797668457
840.691589355469	60.4078178405762
841.984924316406	60.2728042602539
843.27783203125	60.208137512207
844.570373535156	60.1515159606934
845.862487792969	59.9591941833496
847.154235839844	59.8583869934082
848.445556640625	59.7486419677734
849.736450195313	59.6833267211914
851.026916503906	59.4001846313477
852.317016601563	59.3303375244141
853.606689453125	59.2767181396484
854.89599609375	59.1236305236816
856.184875488281	58.9044380187988
857.473327636719	58.7039413452148
858.761413574219	58.5789413452148
860.049072265625	58.5095977783203
861.336303710938	58.3467178344727
862.623168945313	58.2419853210449
863.909606933594	58.0789642333984
865.195678710938	58.1230659484863
866.481323242188	57.8522415161133
867.766540527344	57.6538429260254
869.051391601563	57.5636901855469
870.335815429688	57.3767623901367
871.619873046875	57.1031723022461
872.903503417969	56.9494552612305
874.186706542969	56.8111877441406
875.469543457031	56.5449066162109
876.752014160156	56.4630661010742
878.033996582031	56.2726669311523
879.315612792969	56.0828590393066
880.596862792969	55.9020195007324
881.877685546875	55.6935806274414
883.158081054688	55.4244079589844
884.438110351563	55.2040138244629
885.7177734375	54.9701271057129
886.996948242188	54.7813911437988
888.275817871094	54.5056495666504
889.55419921875	54.3362007141113
890.832275390625	54.1646957397461
892.10986328125	54.0166282653809
893.387084960938	53.8243827819824
894.663940429688	53.5428352355957
895.940368652344	53.3316040039063
897.216369628906	53.0632400512695
898.492004394531	52.866527557373
899.767272949219	52.6637229919434
901.042114257813	52.4093360900879
902.316528320313	52.2924766540527
903.590576171875	52.0280342102051
904.8642578125	51.8011245727539
906.137512207031	51.6917495727539
907.410339355469	51.4860305786133
908.682800292969	51.180534362793
909.954833984375	51.0635948181152
911.226501464844	50.8169822692871
912.497802734375	50.5669631958008
913.768676757813	50.3499145507813
915.039123535156	50.1907653808594
916.309204101563	50.0377388000488
917.578918457031	49.8950004577637
918.848205566406	49.6264152526855
920.117126464844	49.5050582885742
921.385620117188	49.3410415649414
922.653747558594	49.2846412658691
923.921447753906	49.017650604248
925.188781738281	48.8346405029297
926.455688476563	48.7702980041504
927.722229003906	48.6935806274414
928.988342285156	48.4228515625
930.254089355469	48.3574028015137
931.519470214844	48.1230697631836
932.784423828125	48.1214408874512
934.049011230469	47.7938423156738
935.313171386719	47.795295715332
936.576965332031	47.6781272888184
937.84033203125	47.5697402954102
939.103332519531	47.4044303894043
940.365966796875	47.3227233886719
941.628173828125	47.2556991577148
942.890014648438	47.2193412780762
944.151428222656	47.0358200073242
945.412475585938	46.9745330810547
946.673095703125	46.8974723815918
947.933349609375	46.7652130126953
949.193237304688	46.6123962402344
950.452697753906	46.7124481201172
951.711791992188	46.5316734313965
952.970520019531	46.3808059692383
954.228820800781	46.4127311706543
955.486755371094	46.3616600036621
956.744262695313	46.4505500793457
958.001403808594	46.3387718200684
959.258117675781	46.1559829711914
960.514526367188	46.111629486084
961.770446777344	46.1581153869629
963.026062011719	46.1566276550293
964.28125	46.0490989685059
965.536010742188	45.9790992736816
966.790466308594	45.8493309020996
968.044494628906	45.9796485900879
969.298095703125	45.8971176147461
970.551391601563	45.9459800720215
971.80419921875	45.9390754699707
973.056701660156	46.0395584106445
974.308776855469	46.0162963867188
975.560485839844	46.2314262390137
976.811767578125	46.5082702636719
978.062683105469	46.6379547119141
979.313232421875	46.961669921875
980.563415527344	46.9358139038086
981.813171386719	46.825626373291
983.0625	46.6927909851074
984.3115234375	46.4461097717285
985.560119628906	45.9878883361816
986.808349609375	45.7579765319824
988.05615234375	45.5505409240723
989.303588867188	45.2932395935059
990.550659179688	45.2094039916992
991.797302246094	45.0762672424316
993.043579101563	45.0933837890625
994.289489746094	45.0036849975586
995.535034179688	44.9178085327148
996.780151367188	44.7715835571289
998.02490234375	44.7579078674316
999.269226074219	44.7773666381836
1000.51318359375	44.6106109619141
1001.75677490234	44.6082000732422
1003	44.4648933410645
1004.24279785156	44.4110946655273
1005.48522949219	44.3664512634277
1006.72729492188	44.3513336181641
1007.96893310547	44.3636589050293
1009.21026611328	44.1943016052246
1010.45111083984	44.1396102905273
1011.69165039063	44.0683631896973
1012.93176269531	44.1254997253418
1014.17150878906	44.0020904541016
1015.41088867188	43.9887733459473
1016.64984130859	43.9893760681152
1017.88842773438	43.8795280456543
1019.12664794922	43.7169342041016
1020.36450195313	43.8472785949707
1021.60192871094	43.7107963562012
1022.83898925781	43.7379341125488
1024.07568359375	43.7117652893066
1025.31201171875	43.6707420349121
1026.5478515625	43.5716361999512
1027.78344726563	43.613883972168
1029.0185546875	43.4706077575684
1030.25329589844	43.4328689575195
1031.48767089844	43.3698081970215
1032.7216796875	43.3999176025391
1033.95532226563	43.3652610778809
1035.18859863281	43.3832054138184
1036.42138671875	43.2881851196289
1037.65393066406	43.2636756896973
1038.88598632813	43.3946266174316
1040.11767578125	43.2062911987305
1041.34899902344	43.2237243652344
1042.57995605469	43.3793067932129
1043.810546875	43.3384704589844
1045.04077148438	43.3378448486328
1046.2705078125	43.4128799438477
1047.5	43.320068359375
1048.72900390625	43.4040832519531
1049.95764160156	43.4448699951172
1051.18591308594	43.3566627502441
1052.41381835938	43.3471641540527
1053.64135742188	43.2707901000977
1054.86853027344	43.3518371582031
1056.09521484375	43.210506439209
1057.32165527344	43.1644706726074
1058.54760742188	43.1897201538086
1059.77331542969	43.2302284240723
1060.99853515625	43.2090110778809
1062.22338867188	43.1321487426758
1063.44787597656	43.1178092956543
1064.671875	43.1597099304199
1065.89562988281	43.1105194091797
1067.11901855469	42.8893966674805
1068.34191894531	42.9418296813965
1069.56457519531	42.9542388916016
1070.78674316406	42.8690605163574
1072.00854492188	42.8973197937012
1073.22998046875	42.8213081359863
1074.45104980469	42.9216651916504
1075.67175292969	42.8430099487305
1076.89208984375	42.6166038513184
1078.11193847656	42.6767692565918
1079.33154296875	42.5693550109863
1080.55065917969	42.5302085876465
1081.76940917969	42.618824005127
1082.98791503906	42.48779296875
1084.20593261719	42.3876647949219
1085.42358398438	42.4492416381836
1086.64086914063	42.4944496154785
1087.85766601563	42.3838539123535
1089.07421875	42.3070220947266
1090.29040527344	42.3728637695313
1091.50610351563	42.2231941223145
1092.72155761719	42.2345161437988
1093.9365234375	42.2492828369141
1095.15112304688	42.2602462768555
1096.36535644531	42.3044128417969
1097.57922363281	42.3436431884766
1098.79272460938	42.3466415405273
1100.005859375	42.2876510620117
1101.21862792969	42.4007530212402
1102.43090820313	42.3358840942383
1103.64294433594	42.2504005432129
1104.8544921875	42.3389434814453
1106.06579589844	42.2512054443359
1107.27661132813	42.2773818969727
1108.48706054688	42.3894424438477
1109.69714355469	42.2923889160156
1110.90686035156	42.2380790710449
1112.1162109375	42.3730926513672
1113.3251953125	42.2256774902344
1114.53369140625	42.3082504272461
1115.74194335938	42.2520751953125
1116.94982910156	42.2153854370117
1118.1572265625	42.2172622680664
1119.3642578125	42.2747039794922
1120.57104492188	42.3004722595215
1121.77734375	42.2687950134277
1122.98327636719	42.269401550293
1124.18884277344	42.325756072998
1125.39404296875	42.2259559631348
1126.59875488281	42.3256874084473
1127.80322265625	42.3710327148438
1129.00732421875	42.3096389770508
1130.2109375	42.3135681152344
1131.41430664063	42.2766456604004
1132.6171875	42.2223510742188
1133.81970214844	42.4024124145508
1135.02197265625	42.2404251098633
1136.22375488281	42.126953125
1137.42517089844	42.0866432189941
1138.62622070313	42.2537956237793
1139.82690429688	42.0742530822754
1141.02709960938	41.9967231750488
1142.22705078125	42.0850296020508
1143.42663574219	41.9813499450684
1144.62573242188	42.0542182922363
1145.82458496094	42.0539207458496
1147.02294921875	42.0001449584961
1148.22094726563	41.965087890625
1149.41857910156	42.1301383972168
1150.61584472656	41.9552268981934
1151.81274414063	41.9278564453125
1153.00927734375	41.9630012512207
1154.20544433594	42.0295066833496
1155.40124511719	41.9299278259277
1156.5966796875	42.0526657104492
1157.79162597656	41.9574928283691
1158.986328125	41.961742401123
1160.18054199219	41.9130477905273
1161.37438964844	41.9316673278809
1162.56799316406	41.8961906433105
1163.76110839844	41.9305152893066
1164.95385742188	41.8944892883301
1166.14624023438	41.8724212646484
1167.33825683594	41.8490409851074
1168.52990722656	41.8120880126953
1169.72119140625	41.9138107299805
1170.91198730469	41.8638763427734
1172.1025390625	41.8470497131348
1173.29260253906	41.9635696411133
1174.482421875	41.8415451049805
1175.67175292969	41.9871864318848
1176.86071777344	41.8889083862305
1178.04943847656	41.9109802246094
1179.23767089844	42.0817642211914
1180.42553710938	41.9739418029785
1181.61303710938	42.1160697937012
1182.80017089844	42.103385925293
1183.98681640625	42.1163673400879
1185.17321777344	41.9859962463379
1186.35925292969	42.1454315185547
1187.54479980469	42.1684112548828
1188.73010253906	42.0895690917969
1189.91491699219	42.1372756958008
1191.09936523438	42.1765785217285
1192.28356933594	42.0791854858398
1193.46728515625	42.2638626098633
1194.65063476563	42.2394485473633
1195.83361816406	42.1748313903809
1197.01623535156	42.2504196166992
1198.19836425781	42.3030471801758
1199.38024902344	42.3606758117676
1200.56176757813	42.3758010864258
1201.74279785156	42.4167938232422
1202.92358398438	42.5181694030762
1204.10388183594	42.5544242858887
1205.28393554688	42.5803451538086
1206.46350097656	42.5024375915527
1207.64270019531	42.6125183105469
1208.82153320313	42.6913909912109
1210	42.7196884155273
1211.17810058594	42.7046928405762
1212.35583496094	42.6780090332031
1213.53308105469	42.7433547973633
1214.71008300781	42.70654296875
1215.88671875	42.7494964599609
1217.06286621094	42.7056083679199
1218.23864746094	42.8166770935059
1219.41418457031	42.7275619506836
1220.58923339844	42.7372207641602
1221.76391601563	42.7125587463379
1222.93823242188	42.7692375183105
1224.11218261719	42.7442245483398
1225.28576660156	42.816478729248
1226.458984375	42.9417190551758
1227.6318359375	42.7868614196777
1228.80419921875	42.7116279602051
1229.97631835938	42.7860717773438
1231.14794921875	42.8215827941895
1232.31921386719	42.8534698486328
1233.490234375	42.8487205505371
1234.66076660156	42.9382171630859
1235.83093261719	42.780330657959
1237.00073242188	42.8312873840332
1238.17016601563	42.8500137329102
1239.33923339844	42.7884979248047
1240.5078125	42.7477264404297
1241.67614746094	42.6946754455566
1242.84411621094	42.7428436279297
1244.01159667969	42.6003189086914
1245.1787109375	42.6446647644043
1246.34558105469	42.6461982727051
1247.51196289063	42.3853416442871
1248.67797851563	42.4045715332031
1249.84362792969	42.3965263366699
1251.00891113281	42.4030990600586
1252.173828125	42.272102355957
1253.33825683594	42.2650451660156
1254.50244140625	42.2697372436523
1255.66625976563	42.2759742736816
1256.82958984375	42.256664276123
1257.99255371094	42.1706657409668
1259.1552734375	42.181941986084
1260.31750488281	42.2449531555176
1261.47937011719	42.1187782287598
1262.64086914063	42.091064453125
1263.80200195313	42.0647048950195
1264.96276855469	42.0962448120117
1266.123046875	42.0854873657227
1267.28308105469	42.0141448974609
1268.44262695313	41.841625213623
1269.60192871094	41.8887939453125
1270.7607421875	41.828239440918
1271.91918945313	41.7786674499512
1273.07727050781	41.6854057312012
1274.23498535156	41.6595077514648
1275.39233398438	41.5354537963867
1276.54931640625	41.5043678283691
1277.70581054688	41.5258522033691
1278.86206054688	41.4185485839844
1280.01794433594	41.446216583252
1281.17333984375	41.3691444396973
1282.32836914063	41.3617897033691
1283.48303222656	41.3989448547363
1284.63732910156	41.3461570739746
1285.79125976563	41.2194175720215
1286.94482421875	41.3130531311035
1288.09802246094	41.2439231872559
1289.25073242188	41.225471496582
1290.40319824219	41.3185958862305
1291.55517578125	41.2315635681152
1292.70690917969	41.1961822509766
1293.85815429688	41.2136268615723
1295.00903320313	41.1034774780273
1296.15954589844	41.1205596923828
1297.30969238281	41.0053901672363
1298.45935058594	41.0267333984375
1299.60876464844	40.9977684020996
1300.7578125	40.9443244934082
1301.90637207031	40.9066925048828
1303.05456542969	40.7903671264648
1304.20239257813	40.8486213684082
1305.34985351563	40.7255439758301
1306.49694824219	40.8141326904297
1307.64367675781	40.772102355957
1308.7900390625	40.6357154846191
1309.93591308594	40.6249580383301
1311.08154296875	40.6338958740234
1312.22668457031	40.6947822570801
1313.37145996094	40.6022186279297
1314.51599121094	40.5399627685547
1315.66003417969	40.6924285888672
1316.80358886719	40.558162689209
1317.94689941406	40.6079483032227
1319.08984375	40.653694152832
1320.23229980469	40.7039108276367
1321.37451171875	40.6200752258301
1322.51623535156	40.5640602111816
1323.65759277344	40.5466957092285
1324.79858398438	40.5134925842285
1325.93920898438	40.4785575866699
1327.07934570313	40.4776496887207
1328.21923828125	40.3909301757813
1329.35864257813	40.3753509521484
1330.49780273438	40.3982620239258
1331.63647460938	40.3287544250488
1332.77478027344	40.3161010742188
1333.91271972656	40.1893577575684
1335.05029296875	40.2113456726074
1336.18737792969	40.1501770019531
1337.32421875	40.0758399963379
1338.46057128906	40.0264701843262
1339.5966796875	39.9858055114746
1340.73229980469	40.0442428588867
1341.86755371094	40.1147003173828
1343.00231933594	40.1048583984375
1344.13684082031	39.9856491088867
1345.27099609375	39.9796981811523
1346.40466308594	40.0027885437012
1347.53796386719	40.0121612548828
1348.6708984375	40.021354675293
1349.80346679688	39.8982734680176
1350.93566894531	39.9665641784668
1352.06750488281	39.8839645385742
1353.19885253906	39.7955551147461
1354.32995605469	39.7819290161133
1355.46057128906	39.7696800231934
1356.5908203125	39.8526000976563
1357.720703125	39.7258148193359
1358.85021972656	39.6438102722168
1359.97924804688	39.6403198242188
1361.10803222656	39.5978660583496
1362.236328125	39.5352439880371
1363.3642578125	39.5191802978516
1364.49182128906	39.4338684082031
1365.61901855469	39.364070892334
1366.74584960938	39.3404541015625
1367.87231445313	39.4361839294434
1368.99829101563	39.3002281188965
1370.12390136719	39.3457336425781
1371.24914550781	39.2870178222656
1372.3740234375	39.2601547241211
1373.49853515625	39.267276763916
1374.62255859375	39.2219734191895
1375.74633789063	39.285041809082
1376.86962890625	39.3030853271484
1377.99255371094	39.2653923034668
1379.11511230469	39.327953338623
1380.2373046875	39.191967010498
1381.35900878906	39.2401847839355
1382.48034667969	39.1751174926758
1383.60144042969	39.2245407104492
1384.72204589844	39.1954460144043
1385.84228515625	39.0915145874023
1386.96203613281	39.1437072753906
1388.08154296875	39.0491065979004
1389.20056152344	39.0600967407227
1390.31921386719	39.0561370849609
1391.4375	38.9156150817871
1392.55541992188	38.9093284606934
1393.6728515625	38.914924621582
1394.7900390625	38.8623428344727
1395.90673828125	38.7404747009277
1397.02307128906	38.8811836242676
1398.13903808594	38.7363433837891
1399.25463867188	38.7123985290527
1400.36975097656	38.6719017028809
1401.48449707031	38.6524467468262
1402.59899902344	38.6875267028809
1403.712890625	38.7138786315918
1404.82653808594	38.6991386413574
1405.93981933594	38.7615661621094
1407.05261230469	38.6478614807129
1408.1650390625	38.7615852355957
1409.27709960938	38.6699028015137
1410.38879394531	38.7821273803711
1411.5	38.6576957702637
1412.61096191406	38.7342948913574
1413.72143554688	38.6318855285645
1414.83154296875	38.655086517334
1415.94116210938	38.6792869567871
1417.05053710938	38.568286895752
1418.15942382813	38.4855766296387
1419.26794433594	38.5531196594238
1420.37609863281	38.4776268005371
1421.48388671875	38.4029197692871
1422.59118652344	38.3131637573242
1423.6982421875	38.481143951416
1424.80480957031	38.3220825195313
1425.91088867188	38.2039947509766
1427.01672363281	38.3544921875
1428.1220703125	38.2047691345215
1429.22717285156	38.1648254394531
1430.33166503906	38.1934776306152
1431.43591308594	38.1576499938965
1432.53979492188	38.1744117736816
1433.64318847656	38.280143737793
1434.74621582031	38.2220687866211
1435.84887695313	38.1587104797363
1436.95104980469	38.3011016845703
1438.05297851563	38.3128814697266
1439.15441894531	38.2526741027832
1440.25549316406	38.1840667724609
1441.35620117188	38.1745376586914
1442.45642089844	38.100830078125
1443.55627441406	38.1414375305176
1444.65576171875	38.0996475219727
1445.7548828125	38.0570678710938
1446.853515625	37.9420356750488
1447.95190429688	37.8489265441895
1449.0498046875	37.8941040039063
1450.14721679688	37.8433036804199
1451.24438476563	37.750171661377
1452.34106445313	37.6388130187988
1453.43737792969	37.6364059448242
1454.53332519531	37.6988906860352
1455.62890625	37.6204566955566
1456.72399902344	37.6788711547852
1457.81872558594	37.61376953125
1458.9130859375	37.6539840698242
1460.00695800781	37.6375389099121
1461.10046386719	37.6471977233887
1462.19360351563	37.6511764526367
1463.28637695313	37.5974731445313
1464.37878417969	37.7612495422363
1465.470703125	37.6588859558105
1466.56225585938	37.7228126525879
1467.65344238281	37.7930526733398
1468.744140625	37.6425819396973
1469.83447265625	37.6564788818359
1470.92443847656	37.6210899353027
1472.01403808594	37.5188941955566
1473.10314941406	37.5286979675293
1474.19189453125	37.4697227478027
1475.2802734375	37.440242767334
1476.3681640625	37.4005317687988
1477.45581054688	37.4329948425293
1478.54296875	37.3659591674805
1479.62963867188	37.2660751342773
1480.71606445313	37.4524154663086
1481.80200195313	37.3153495788574
1482.88757324219	37.383903503418
1483.97265625	37.3158950805664
1485.05737304688	37.3778114318848
1486.14172363281	37.3480033874512
1487.22570800781	37.5080299377441
1488.30932617188	37.4922409057617
1489.39245605469	37.5844116210938
1490.47509765625	37.5676765441895
1491.55749511719	37.6455307006836
1492.63940429688	37.7701225280762
1493.72094726563	37.5666007995605
1494.80212402344	37.6936187744141
1495.8828125	37.698844909668
1496.96313476563	37.7287292480469
1498.04309082031	37.648983001709
1499.12255859375	37.678897857666
1500.20166015625	37.6445274353027
1501.28039550781	37.6766510009766
1502.35864257813	37.6375617980957
1503.4365234375	37.6592559814453
1504.51403808594	37.6245231628418
1505.59118652344	37.6122856140137
1506.66784667969	37.6292991638184
1507.744140625	37.6557998657227
1508.81994628906	37.7396240234375
1509.89538574219	37.7185707092285
1510.97045898438	37.8579864501953
1512.04516601563	37.9296646118164
1513.11938476563	37.9575004577637
1514.19323730469	38.1625022888184
1515.26672363281	38.2010955810547
1516.33972167969	38.2414894104004
1517.41235351563	38.4371910095215
1518.48449707031	38.4090194702148
1519.55639648438	38.4414024353027
1520.62768554688	38.4815254211426
1521.69873046875	38.5624504089355
1522.76928710938	38.5418586730957
1523.83947753906	38.6557121276855
1524.90930175781	38.7240829467773
1525.97863769531	38.7473258972168
1527.04760742188	38.7800979614258
1528.11608886719	38.7510719299316
1529.18420410156	38.6861877441406
1530.251953125	38.8385276794434
1531.31921386719	38.8444328308105
1532.38610839844	38.9506874084473
1533.45263671875	39.0329933166504
1534.51867675781	39.0623817443848
1535.58435058594	39.2270965576172
1536.64965820313	39.3039779663086
1537.71447753906	39.4386596679688
1538.77893066406	39.595027923584
1539.84301757813	39.6933097839355
1540.90661621094	39.9387550354004
1541.9697265625	40.0881958007813
1543.03259277344	40.0881385803223
1544.09497070313	40.2505950927734
1545.15686035156	40.3944473266602
1546.21850585938	40.5514869689941
1547.27966308594	40.7191276550293
1548.34033203125	40.7065277099609
1549.40063476563	40.928165435791
1550.46057128906	41.006519317627
1551.52001953125	41.2106285095215
1552.5791015625	41.3654823303223
1553.63781738281	41.4244956970215
1554.69604492188	41.5573768615723
1555.75378417969	41.5153656005859
1556.81127929688	41.4707527160645
1557.86828613281	41.6989517211914
1558.9248046875	41.7639312744141
1559.98095703125	41.9679946899414
1561.03674316406	42.0111618041992
1562.09204101563	42.0974082946777
1563.14697265625	42.264217376709
1564.20153808594	42.487117767334
1565.25561523438	42.6259841918945
1566.30932617188	42.8468704223633
1567.36254882813	43.0834197998047
1568.41540527344	43.2640151977539
1569.4677734375	43.464241027832
1570.51977539063	43.753173828125
1571.57141113281	43.8727607727051
1572.62255859375	44.2086219787598
1573.67333984375	44.3864784240723
1574.7236328125	44.5945777893066
1575.77355957031	44.8894577026367
1576.82299804688	44.9796867370605
1577.8720703125	45.2230377197266
1578.92077636719	45.4461059570313
1579.96899414063	45.524341583252
1581.01684570313	45.7529830932617
1582.06420898438	45.9371337890625
1583.11120605469	46.1953926086426
1584.15771484375	46.332706451416
1585.20385742188	46.5715484619141
1586.24951171875	46.8215217590332
1587.29479980469	46.9352798461914
1588.33972167969	47.1870384216309
1589.38415527344	47.3301811218262
1590.42810058594	47.5823554992676
1591.47180175781	48.0193519592285
1592.51489257813	48.2379302978516
1593.55773925781	48.5353736877441
1594.59997558594	48.8720283508301
1595.64196777344	49.3191299438477
1596.68334960938	49.5654716491699
1597.72448730469	49.9082107543945
1598.76513671875	50.3877296447754
1599.80529785156	50.7133445739746
1600.84509277344	50.9981575012207
1601.88452148438	51.5019187927246
1602.92346191406	51.5388870239258
1603.9619140625	52.0530166625977
1605	52.314510345459
1606.03771972656	52.6900329589844
1607.07495117188	53.0124740600586
1608.11169433594	53.3069267272949
1609.14807128906	53.6244354248047
1610.18408203125	53.7603302001953
1611.21960449219	54.0855331420898
1612.25463867188	54.4032516479492
1613.28930664063	54.7275543212891
1614.32360839844	54.7972564697266
1615.357421875	55.2496185302734
1616.39074707031	55.3503074645996
1617.42370605469	55.6676902770996
1618.45629882813	55.9884490966797
1619.48840332031	56.2453002929688
1620.52001953125	56.429557800293
1621.55126953125	56.650577545166
1622.58215332031	57.032154083252
1623.61254882813	57.0959930419922
1624.64245605469	57.4133377075195
1625.67199707031	57.6237411499023
1626.70104980469	57.8499870300293
1627.72973632813	58.0277214050293
1628.75793457031	58.3641700744629
1629.78576660156	58.5715942382813
1630.81311035156	58.696964263916
1631.84008789063	58.7898941040039
1632.86657714844	59.0052833557129
1633.89270019531	59.1199836730957
1634.91833496094	59.1450271606445
1635.94348144531	59.3121948242188
1636.96826171875	59.2158508300781
1637.99255371094	59.1388893127441
1639.01647949219	59.2825584411621
1640.03991699219	59.0359153747559
1641.06298828125	59.0600929260254
1642.08557128906	58.8653526306152
1643.10778808594	58.8555488586426
1644.12951660156	58.4961242675781
1645.15075683594	58.3819885253906
1646.17163085938	58.1936988830566
1647.19213867188	57.9911689758301
1648.21203613281	57.6623344421387
1649.23156738281	57.4349174499512
1650.25073242188	57.2023544311523
1651.26940917969	56.8752174377441
1652.28759765625	56.5812149047852
1653.30541992188	56.4710960388184
1654.32275390625	56.0838012695313
1655.33972167969	55.8542289733887
1656.35620117188	55.2959632873535
1657.37231445313	55.2178115844727
1658.38793945313	54.9327239990234
1659.40307617188	54.6383972167969
1660.41772460938	54.4290809631348
1661.43212890625	54.0989837646484
1662.44592285156	53.6880569458008
1663.45935058594	53.6843681335449
1664.47229003906	53.2726097106934
1665.48486328125	52.946102142334
1666.49694824219	52.592414855957
1667.50854492188	52.2570991516113
1668.51977539063	52.0482406616211
1669.53051757813	51.6216926574707
1670.54089355469	51.2469024658203
1671.55078125	51.0859870910645
1672.56018066406	50.440616607666
1673.56909179688	50.2144966125488
1674.57763671875	49.7078552246094
1675.58581542969	49.236686706543
1676.59350585938	48.7746925354004
1677.60070800781	48.3581809997559
1678.607421875	47.8423728942871
1679.61376953125	47.3320541381836
1680.61962890625	46.9737434387207
1681.62512207031	46.6144828796387
1682.63012695313	46.1113319396973
1683.63464355469	45.5746841430664
1684.638671875	45.1280784606934
1685.64233398438	44.625919342041
1686.64562988281	44.2739486694336
1687.64831542969	43.9355239868164
1688.65063476563	43.3683815002441
1689.65246582031	42.9408645629883
1690.65393066406	42.5193099975586
1691.65490722656	42.2031211853027
1692.65539550781	41.8622589111328
1693.65551757813	41.4543190002441
1694.65502929688	41.0814018249512
1695.654296875	40.635425567627
1696.65295410156	40.4639434814453
1697.65124511719	40.0692672729492
1698.64904785156	39.6676635742188
1699.646484375	39.4339637756348
1700.64331054688	38.9900054931641
1701.63977050781	38.6900253295898
1702.63586425781	38.3099174499512
1703.63134765625	38.0049362182617
1704.62646484375	37.529483795166
1705.62121582031	37.2689514160156
1706.61535644531	36.9013214111328
1707.60913085938	36.5709190368652
1708.60241699219	36.1937294006348
1709.59521484375	35.8062973022461
1710.58764648438	35.4581604003906
1711.57958984375	35.1474876403809
1712.57104492188	34.7649154663086
1713.56213378906	34.441593170166
1714.552734375	34.1452941894531
1715.54284667969	33.6465835571289
1716.53247070313	33.3933982849121
1717.52160644531	33.0488967895508
1718.51037597656	32.6389579772949
1719.49865722656	32.3087425231934
1720.48657226563	32.1563873291016
1721.47387695313	31.8747634887695
1722.46081542969	31.5462131500244
1723.447265625	31.2855472564697
1724.43334960938	30.9818725585938
1725.41882324219	30.7642803192139
1726.40393066406	30.5317363739014
1727.38854980469	30.2809314727783
1728.37268066406	29.9647731781006
1729.3564453125	29.866720199585
1730.33972167969	29.6149673461914
1731.32250976563	29.3645458221436
1732.30480957031	29.1208267211914
1733.28674316406	28.9892311096191
1734.26806640625	28.8329696655273
1735.2490234375	28.6720962524414
1736.2294921875	28.5247974395752
1737.20959472656	28.3323383331299
1738.18908691406	28.0603160858154
1739.16821289063	28.051061630249
1740.14685058594	27.7589702606201
1741.125	27.6274604797363
1742.10266113281	27.5149478912354
1743.07995605469	27.271842956543
1744.05676269531	27.2188968658447
1745.03308105469	26.9503192901611
1746.00891113281	26.7825984954834
1746.98425292969	26.6123180389404
1747.95910644531	26.4803409576416
1748.93359375	26.2416305541992
1749.90759277344	26.1690807342529
1750.88110351563	25.8118324279785
1751.85412597656	25.712158203125
1752.82678222656	25.6209564208984
1753.798828125	25.3827972412109
1754.7705078125	25.2023086547852
1755.74169921875	25.0294189453125
1756.71240234375	24.8893184661865
1757.6826171875	24.7687015533447
1758.65246582031	24.5052871704102
1759.62170410156	24.3545551300049
1760.59057617188	24.1616992950439
1761.55895996094	24.0466232299805
1762.52673339844	23.9660758972168
1763.49426269531	23.8331985473633
1764.46118164063	23.7210998535156
1765.42761230469	23.5935230255127
1766.39367675781	23.4754791259766
1767.35913085938	23.4105644226074
1768.32421875	23.3011798858643
1769.28881835938	23.2743892669678
1770.2529296875	23.1056518554688
1771.21655273438	23.0307846069336
1772.17980957031	22.9690418243408
1773.14245605469	22.9726581573486
1774.10461425781	22.872652053833
1775.06640625	22.8296413421631
1776.02770996094	22.6885738372803
1776.98852539063	22.6641292572021
1777.94873046875	22.4951324462891
1778.90856933594	22.482141494751
1779.86804199219	22.319507598877
1780.82690429688	22.2738170623779
1781.78527832031	22.1523113250732
1782.7431640625	21.9884262084961
1783.70068359375	21.8806133270264
1784.65771484375	21.7622737884521
1785.61413574219	21.6868515014648
1786.57019042969	21.5377902984619
1787.52575683594	21.4926853179932
1788.48083496094	21.3527355194092
1789.43530273438	21.1592044830322
1790.38940429688	20.9983177185059
1791.34301757813	21.0021820068359
1792.29626464844	20.8680610656738
1793.24890136719	20.8011035919189
1794.20104980469	20.6889343261719
1795.15270996094	20.5710296630859
1796.10400390625	20.5214042663574
1797.0546875	20.4866924285889
1798.0048828125	20.3398265838623
1798.95471191406	20.258975982666
1799.90393066406	20.2340698242188
1800.85278320313	20.1681003570557
1801.80102539063	20.1157894134521
1802.74890136719	20.0101585388184
1803.6962890625	19.9748554229736
1804.64306640625	19.9951934814453
1805.58947753906	20.0214443206787
1806.53540039063	20.0089111328125
1807.48071289063	19.9811897277832
1808.42565917969	19.8747463226318
1809.3701171875	19.8005409240723
1810.31396484375	19.8384189605713
1811.25744628906	19.7707290649414
1812.20043945313	19.6829242706299
1813.14294433594	19.6749668121338
1814.08483886719	19.6479835510254
1815.0263671875	19.5958271026611
1815.96740722656	19.4806213378906
1816.90783691406	19.4673233032227
1817.84790039063	19.4053516387939
1818.78747558594	19.3008079528809
1819.72644042969	19.2925510406494
1820.6650390625	19.1586933135986
1821.60314941406	19.1779460906982
1822.54064941406	19.1594905853271
1823.47778320313	18.9691066741943
1824.41430664063	18.8997001647949
1825.35034179688	18.8756523132324
1826.28601074219	18.7622699737549
1827.22106933594	18.73606300354
1828.15563964844	18.6406288146973
1829.08984375	18.5927104949951
1830.0234375	18.5288467407227
1830.95654296875	18.4989433288574
1831.88916015625	18.4246120452881
1832.8212890625	18.3653335571289
1833.7529296875	18.3611011505127
1834.68408203125	18.3513450622559
1835.61474609375	18.2620105743408
1836.54479980469	18.2403087615967
1837.47448730469	18.2805557250977
1838.40356445313	18.2648258209229
1839.33227539063	18.2254428863525
1840.26037597656	18.1357498168945
1841.18811035156	18.1834926605225
1842.115234375	18.1762599945068
1843.04187011719	18.2289657592773
1843.96801757813	18.2411670684814
1844.89367675781	18.2066459655762
1845.81872558594	18.2083969116211
1846.74340820313	18.1740703582764
1847.66760253906	18.1378059387207
1848.59118652344	18.15771484375
1849.51428222656	18.1393871307373
1850.43701171875	18.0464363098145
1851.35913085938	17.9564361572266
1852.28076171875	17.9669246673584
1853.20190429688	17.9181480407715
1854.12243652344	17.7860870361328
1855.04260253906	17.8545742034912
1855.96215820313	17.8188037872314
1856.88122558594	17.7056732177734
1857.79992675781	17.6074829101563
1858.71801757813	17.5724792480469
1859.63549804688	17.6015720367432
1860.55261230469	17.4108295440674
1861.46923828125	17.377462387085
1862.38525390625	17.4151210784912
1863.30078125	17.4060039520264
1864.2158203125	17.292947769165
1865.13037109375	17.3228950500488
1866.04443359375	17.3189163208008
1866.95788574219	17.273021697998
1867.87084960938	17.2948379516602
1868.78332519531	17.2553691864014
1869.6953125	17.2681617736816
1870.60681152344	17.2921600341797
1871.51782226563	17.2343654632568
1872.42822265625	17.3268604278564
1873.33813476563	17.3020095825195
1874.24755859375	17.2471981048584
1875.15649414063	17.2790126800537
1876.06481933594	17.3147239685059
1876.97277832031	17.2762756347656
1877.88012695313	17.2846202850342
1878.78698730469	17.3620357513428
1879.69323730469	17.3624324798584
1880.59912109375	17.2814292907715
1881.50439453125	17.2269458770752
1882.4091796875	17.1698360443115
1883.3134765625	17.1213455200195
1884.21716308594	17.0950984954834
1885.12048339844	17.0286140441895
1886.02319335938	17.004711151123
1886.92541503906	17.0054683685303
1887.82702636719	16.9321918487549
1888.72814941406	16.9218902587891
1889.62878417969	16.8723812103271
1890.52893066406	16.8679161071777
1891.42858886719	16.7771816253662
1892.32763671875	16.772253036499
1893.22619628906	16.728946685791
1894.12426757813	16.6192207336426
1895.02172851563	16.5994930267334
1895.91870117188	16.5819320678711
1896.81518554688	16.6186580657959
1897.71118164063	16.5463542938232
1898.60656738281	16.4998722076416
1899.50146484375	16.5190105438232
1900.39587402344	16.5075035095215
1901.28967285156	16.4137763977051
1902.18298339844	16.4683780670166
1903.07580566406	16.3822059631348
1903.96801757813	16.4104976654053
1904.85986328125	16.4534015655518
1905.7509765625	16.4590911865234
1906.64172363281	16.5011730194092
1907.53186035156	16.4935855865479
1908.42150878906	16.5280876159668
1909.31066894531	16.5800628662109
1910.19921875	16.5225372314453
1911.08728027344	16.5042705535889
1911.97473144531	16.6248588562012
1912.86181640625	16.6723594665527
1913.74816894531	16.611967086792
1914.63415527344	16.5340557098389
1915.51953125	16.5623474121094
1916.40441894531	16.5784130096436
1917.28869628906	16.5518379211426
1918.17260742188	16.5860824584961
1919.05578613281	16.5327911376953
1919.93859863281	16.4908580780029
1920.82080078125	16.4513092041016
1921.70239257813	16.4557800292969
1922.58349609375	16.4593811035156
1923.46411132813	16.3621273040771
1924.34423828125	16.3257923126221
1925.22375488281	16.2716617584229
1926.10278320313	16.201042175293
1926.98120117188	16.1712131500244
1927.85913085938	16.1505947113037
1928.73645019531	16.0601005554199
1929.61328125	15.9717502593994
1930.48962402344	16.0290946960449
1931.36535644531	15.9633340835571
1932.24060058594	15.8966522216797
1933.11535644531	15.9344568252563
1933.98950195313	15.9405918121338
1934.86303710938	16.0383377075195
1935.73608398438	15.9143371582031
1936.60864257813	15.9317188262939
1937.48059082031	15.9515380859375
1938.35205078125	15.9255151748657
1939.22302246094	15.921311378479
1940.09338378906	15.8860006332397
1940.96313476563	15.9215202331543
1941.83239746094	15.9482326507568
1942.701171875	15.9908657073975
1943.5693359375	16.0231456756592
1944.43701171875	16.0784397125244
1945.30407714844	16.1006126403809
1946.17065429688	16.1502227783203
1947.03662109375	16.1421337127686
1947.90209960938	16.1428871154785
1948.76696777344	16.1210708618164
1949.63134765625	16.1957969665527
1950.4951171875	16.1888294219971
1951.3583984375	16.214879989624
1952.22106933594	16.206148147583
1953.08325195313	16.1978549957275
1953.94482421875	16.1123676300049
1954.80590820313	16.1160278320313
1955.66650390625	16.1507740020752
1956.5263671875	16.1429119110107
1957.38586425781	16.128604888916
1958.24462890625	16.0302982330322
1959.10302734375	15.9979496002197
1959.96069335938	16.0064868927002
1960.81799316406	15.9378576278687
1961.67456054688	15.9152383804321
1962.53063964844	15.8894948959351
1963.38623046875	15.8405771255493
1964.2412109375	15.8163566589355
1965.09558105469	15.7863283157349
1965.94946289063	15.7714347839355
1966.80285644531	15.7048101425171
1967.65563964844	15.6666917800903
1968.5078125	15.711986541748
1969.35949707031	15.6711730957031
1970.21057128906	15.656457901001
1971.06103515625	15.6959972381592
1971.91101074219	15.6875429153442
1972.76049804688	15.7282457351685
1973.60925292969	15.7155494689941
1974.45764160156	15.7820205688477
1975.30529785156	15.808934211731
1976.15246582031	15.8886957168579
1976.99914550781	15.897985458374
1977.84521484375	15.9321479797363
1978.69067382813	16.0006103515625
1979.53552246094	16.0045833587646
1980.3798828125	16.032995223999
1981.22375488281	16.0739936828613
1982.06701660156	16.0699272155762
1982.90966796875	16.1336307525635
1983.75170898438	16.0754871368408
1984.59326171875	16.0869216918945
1985.43420410156	16.0806140899658
1986.27465820313	16.1082458496094
1987.11450195313	16.0821647644043
1987.95373535156	16.1253414154053
1988.79248046875	16.0659580230713
1989.63061523438	16.0587501525879
1990.46813964844	15.9646425247192
1991.30517578125	16.0062694549561
1992.1416015625	15.9679498672485
1992.9775390625	15.8856620788574
1993.81274414063	15.9092788696289
1994.6474609375	15.8208274841309
1995.48168945313	15.8056392669678
1996.31518554688	15.7922477722168
1997.14819335938	15.7844896316528
1997.98071289063	15.7150783538818
1998.8125	15.7246932983398
1999.64379882813	15.7316036224365
2000.47448730469	15.6831312179565
2001.3046875	15.7298364639282
2002.13427734375	15.6711568832397
2002.96325683594	15.7393999099731
2003.79162597656	15.7135095596313
2004.61950683594	15.7892951965332
2005.44677734375	15.7529907226563
2006.2734375	15.8254480361938
2007.09948730469	15.8870763778687
2007.92504882813	15.9355945587158
2008.75	15.9961767196655
2009.57434082031	16.051586151123
2010.39819335938	16.0727519989014
2011.22131347656	16.0812149047852
2012.0439453125	16.134220123291
2012.86608886719	16.1749897003174
2013.6875	16.0861949920654
2014.50842285156	16.1354007720947
2015.32873535156	16.1623401641846
2016.1484375	16.1478786468506
2016.96752929688	16.1944351196289
2017.7861328125	16.195011138916
2018.60412597656	16.2220249176025
2019.42150878906	16.2230758666992
2020.23828125	16.2220764160156
2021.05444335938	16.2304286956787
2021.8701171875	16.2009124755859
2022.68518066406	16.1191024780273
2023.49963378906	16.1504974365234
2024.3134765625	16.1407985687256
2025.12683105469	16.057056427002
2025.939453125	16.0578365325928
2026.75158691406	16.0894947052002
2027.56311035156	16.1319255828857
2028.3740234375	16.0720977783203
2029.18432617188	16.0637340545654
2029.994140625	16.0132312774658
2030.80322265625	15.9413871765137
2031.61181640625	15.9687223434448
2032.41979980469	15.9552783966064
2033.22717285156	15.9826440811157
2034.03393554688	15.8799514770508
2034.84008789063	15.8536062240601
2035.64575195313	15.8127822875977
2036.45080566406	15.8017921447754
2037.25512695313	15.703254699707
2038.05895996094	15.6862421035767
2038.86218261719	15.6802501678467
2039.66479492188	15.6770257949829
2040.466796875	15.6922006607056
2041.26831054688	15.6445484161377
2042.06909179688	15.7225942611694
2042.86938476563	15.7461042404175
2043.6689453125	15.7604131698608
2044.46801757813	15.7233266830444
2045.26647949219	15.7823810577393
2046.06433105469	15.7743453979492
2046.86145019531	15.8140830993652
2047.65808105469	15.8344554901123
2048.4541015625	15.7883319854736
2049.24951171875	15.8133316040039
2050.04443359375	15.8741788864136
2050.83862304688	15.9040870666504
2051.63232421875	15.9021024703979
2052.42529296875	15.9329767227173
2053.2177734375	15.8983678817749
2054.00952148438	15.9244012832642
2054.80078125	15.9513835906982
2055.59130859375	16.0175457000732
2056.38134765625	15.9418954849243
2057.17065429688	16.0526256561279
2057.95947265625	16.0687980651855
2058.74755859375	15.9471368789673
2059.53515625	15.9795331954956
2060.32202148438	15.9666738510132
2061.1083984375	15.8752756118774
2061.89428710938	15.7608041763306
2062.67919921875	15.759238243103
2063.4638671875	15.8190793991089
2064.24780273438	15.8052082061768
2065.03100585938	15.7363996505737
2065.81372070313	15.6412267684937
2066.595703125	15.64963722229
2067.37719726563	15.6457080841064
2068.15795898438	15.541540145874
2068.93823242188	15.5489902496338
2069.7177734375	15.470606803894
2070.49682617188	15.4047679901123
2071.27514648438	15.3787965774536
2072.05297851563	15.3329582214355
2072.830078125	15.3454961776733
2073.60668945313	15.2065954208374
2074.38256835938	15.2258710861206
2075.15795898438	15.1548833847046
2075.9326171875	15.1404724121094
2076.70654296875	15.0939750671387
2077.47998046875	15.1155881881714
2078.25268554688	15.0102586746216
2079.02490234375	14.9833469390869
2079.79663085938	15.0647249221802
2080.5673828125	14.9979524612427
2081.337890625	15.0512456893921
2082.107421875	15.0383939743042
2082.87670898438	15.0762491226196
2083.64501953125	15.0305213928223
2084.41284179688	15.0834398269653
2085.18017578125	15.1098394393921
2085.94677734375	15.0819454193115
2086.71264648438	15.0996627807617
2087.47802734375	15.1155099868774
2088.24267578125	15.1511430740356
2089.0068359375	15.1599626541138
2089.77026367188	15.1320362091064
2090.53295898438	15.1408548355103
2091.29516601563	15.16335105896
2092.056640625	15.0953044891357
2092.81762695313	15.1708927154541
2093.57788085938	14.9949293136597
2094.33764648438	15.0022974014282
2095.0966796875	14.9756603240967
2095.85498046875	14.9329357147217
2096.61279296875	14.9069566726685
2097.36987304688	14.8398170471191
2098.12646484375	14.723653793335
2098.88232421875	14.6963882446289
2099.63745117188	14.6970348358154
2100.39208984375	14.58518409729
2101.14624023438	14.5227718353271
2101.8994140625	14.4761896133423
2102.65209960938	14.3451585769653
2103.404296875	14.3451995849609
2104.15551757813	14.2735795974731
2104.90649414063	14.2149629592896
2105.65649414063	14.1710233688354
2106.40600585938	14.0940294265747
2107.15502929688	13.9851322174072
2107.90307617188	13.9265480041504
2108.65063476563	13.927622795105
2109.39770507813	13.8687400817871
2110.14404296875	13.922869682312
2110.8896484375	13.7908391952515
2111.63452148438	13.7932939529419
2112.37890625	13.8362627029419
2113.12280273438	13.8435020446777
2113.86572265625	13.9490022659302
2114.60815429688	13.8987979888916
2115.35009765625	13.8939008712769
2116.09106445313	13.918604850769
2116.83154296875	13.9796323776245
2117.57153320313	13.9979372024536
2118.31079101563	14.0145864486694
2119.04931640625	14.006854057312
2119.787109375	13.9244775772095
2120.5244140625	13.9502086639404
2121.26098632813	13.9134702682495
2121.9970703125	13.837911605835
2122.732421875	13.8094902038574
2123.46704101563	13.7733783721924
2124.20092773438	13.7355556488037
2124.93432617188	13.7008285522461
2125.6669921875	13.6442356109619
2126.39916992188	13.5703086853027
2127.13037109375	13.5611696243286
2127.86108398438	13.4890832901001
2128.59130859375	13.5308532714844
2129.32080078125	13.3480968475342
2130.04956054688	13.3571357727051
2130.77758789063	13.2704162597656
2131.50512695313	13.2440452575684
2132.23193359375	13.1786422729492
2132.9580078125	13.1235513687134
2133.68334960938	12.9785270690918
2134.408203125	13.0390357971191
2135.13232421875	12.9153232574463
2135.85595703125	12.8747577667236
2136.57885742188	12.8006134033203
2137.30102539063	12.7754201889038
2138.0224609375	12.6847496032715
2138.74340820313	12.6092319488525
2139.46337890625	12.5875616073608
2140.18310546875	12.5888557434082
2140.90185546875	12.5105476379395
2141.6201171875	12.5130176544189
2142.33764648438	12.4564113616943
2143.05444335938	12.431004524231
2143.77075195313	12.4252061843872
2144.48608398438	12.4487371444702
2145.201171875	12.4036512374878
2145.91528320313	12.4131193161011
2146.62890625	12.4745292663574
2147.34155273438	12.4075508117676
2148.05395507813	12.3927392959595
2148.76538085938	12.413875579834
2149.47631835938	12.3397445678711
2150.18627929688	12.3210000991821
2150.89599609375	12.3056440353394
2151.60473632813	12.3700952529907
2152.31298828125	12.3540115356445
2153.02026367188	12.3018712997437
2153.72729492188	12.2640657424927
2154.43334960938	12.2827739715576
2155.138671875	12.2188377380371
2155.84350585938	12.2919425964355
2156.54760742188	12.2565078735352
2157.25122070313	12.1385316848755
2157.95385742188	12.1975240707397
2158.65600585938	12.1322002410889
2159.357421875	12.0981140136719
2160.05810546875	12.077446937561
2160.75805664063	12.0511360168457
2161.45751953125	12.0199069976807
2162.15600585938	11.9431219100952
2162.85400390625	11.9671726226807
2163.55151367188	11.9079475402832
2164.248046875	11.8170509338379
2164.94409179688	11.7871360778809
2165.63916015625	11.7373323440552
2166.33374023438	11.7051515579224
2167.02783203125	11.6275329589844
2167.72094726563	11.5591831207275
2168.41357421875	11.51731300354
2169.10522460938	11.4744215011597
2169.79638671875	11.4243698120117
2170.48706054688	11.350417137146
2171.1767578125	11.2436800003052
2171.86572265625	11.1147022247314
2172.55419921875	11.1141662597656
2173.24194335938	10.9985837936401
2173.92895507813	10.9696588516235
2174.615234375	10.9229555130005
2175.30078125	10.8550090789795
2175.98583984375	10.7823114395142
2176.67016601563	10.7616424560547
2177.35375976563	10.7636756896973
2178.03662109375	10.692834854126
2178.71875	10.64417552948
2179.40014648438	10.6454210281372
2180.08081054688	10.6644706726074
2180.76098632813	10.7100114822388
2181.4404296875	10.6986513137817
2182.119140625	10.6330585479736
2182.79711914063	10.7170324325562
2183.47436523438	10.6417255401611
2184.15087890625	10.6660184860229
2184.82690429688	10.6893377304077
2185.501953125	10.6655330657959
2186.17651367188	10.6660299301147
2186.85034179688	10.7154483795166
2187.5234375	10.6262893676758
2188.19580078125	10.6357183456421
2188.86743164063	10.5591335296631
2189.53833007813	10.6314601898193
2190.20874023438	10.5386419296265
2190.87817382813	10.4669027328491
2191.54711914063	10.4327049255371
2192.21533203125	10.4610004425049
2192.8828125	10.4247770309448
2193.54956054688	10.3376693725586
2194.21557617188	10.3250560760498
2194.880859375	10.2907247543335
2195.54541015625	10.214937210083
2196.20947265625	10.1203565597534
2196.87255859375	10.0689191818237
2197.53515625	9.95721435546875
2198.19677734375	9.92441463470459
2198.85791015625	9.88358306884766
2199.51831054688	9.74539470672607
2200.17797851563	9.73950004577637
2200.8369140625	9.70204925537109
2201.4951171875	9.57915115356445
2202.15258789063	9.52882385253906
2202.80932617188	9.44887351989746
2203.46533203125	9.42102432250977
2204.12060546875	9.35802555084229
2204.775390625	9.36073398590088
2205.42919921875	9.31548404693604
2206.08251953125	9.30837726593018
2206.73486328125	9.2718620300293
2207.38671875	9.24436950683594
2208.03759765625	9.2633752822876
2208.68798828125	9.25296115875244
2209.33764648438	9.21560668945313
2209.98657226563	9.21649360656738
2210.63452148438	9.24004554748535
2211.28198242188	9.27268505096436
2211.9287109375	9.17527866363525
2212.57470703125	9.23389053344727
2213.21997070313	9.224684715271
2213.86450195313	9.19325923919678
2214.50830078125	9.24032974243164
2215.1513671875	9.20459365844727
2215.79370117188	9.16149425506592
2216.43530273438	9.13529586791992
2217.076171875	9.13588428497314
2217.71630859375	9.06158638000488
2218.35571289063	9.03455829620361
2218.99462890625	8.98319625854492
2219.63256835938	8.9576301574707
2220.26977539063	8.88415050506592
2220.90625	8.84812831878662
2221.5419921875	8.79204368591309
2222.17700195313	8.79070281982422
2222.81127929688	8.6949577331543
2223.44482421875	8.68596363067627
2224.07763671875	8.62006282806396
2224.70971679688	8.55995655059814
2225.34106445313	8.46904468536377
2225.9716796875	8.42383098602295
2226.6015625	8.35263061523438
2227.23071289063	8.31012725830078
2227.85913085938	8.25358772277832
2228.48681640625	8.23062038421631
2229.11376953125	8.15463924407959
2229.73999023438	8.14639568328857
2230.36547851563	8.1246280670166
2230.990234375	8.05156993865967
2231.61401367188	8.02081298828125
2232.2373046875	7.96858644485474
2232.85986328125	7.91376256942749
2233.4814453125	7.86451101303101
2234.1025390625	7.86838531494141
2234.72265625	7.82802581787109
2235.34228515625	7.79300594329834
2235.9609375	7.79480314254761
2236.57885742188	7.69881105422974
2237.1962890625	7.77253341674805
2237.81274414063	7.72999811172485
2238.42846679688	7.73279237747192
2239.04345703125	7.72302389144897
2239.65771484375	7.72966194152832
2240.27124023438	7.70576763153076
2240.88403320313	7.68236207962036
2241.49584960938	7.72031593322754
2242.10717773438	7.67017984390259
2242.71752929688	7.73565673828125
2243.32739257813	7.70759439468384
2243.93627929688	7.67410707473755
2244.54443359375	7.73244762420654
2245.15209960938	7.66470527648926
2245.7587890625	7.61493253707886
2246.36474609375	7.58701658248901
2246.9697265625	7.57530927658081
2247.57421875	7.52878856658936
2248.17797851563	7.51756477355957
2248.78076171875	7.51613187789917
2249.38305664063	7.48217582702637
2249.984375	7.47452592849731
2250.5849609375	7.43432378768921
2251.18481445313	7.38581466674805
2251.78393554688	7.35226392745972
2252.38232421875	7.36704587936401
2252.97973632813	7.25997734069824
2253.57666015625	7.30889654159546
2254.17260742188	7.25505495071411
2254.76782226563	7.21023559570313
2255.3623046875	7.10344934463501
2255.9560546875	7.06968021392822
2256.54907226563	7.06726169586182
2257.14135742188	6.98830461502075
2257.73266601563	6.94951343536377
2258.32348632813	6.91302585601807
2258.91333007813	6.86248302459717
2259.50244140625	6.83580446243286
2260.09057617188	6.78960704803467
2260.67822265625	6.73764753341675
2261.26513671875	6.70385885238647
2261.85107421875	6.64792060852051
2262.43627929688	6.63020610809326
2263.02075195313	6.59112215042114
2263.6044921875	6.56320714950562
2264.18725585938	6.52536630630493
2264.76953125	6.47575521469116
2265.35083007813	6.46966981887817
2265.93139648438	6.44139575958252
2266.51123046875	6.45826578140259
2267.09033203125	6.44354200363159
2267.66845703125	6.41234588623047
2268.24584960938	6.41327095031738
2268.82250976563	6.39327526092529
2269.3984375	6.4198260307312
2269.9736328125	6.42232036590576
2270.5478515625	6.46538782119751
2271.12133789063	6.46239900588989
2271.69409179688	6.50786924362183
2272.26611328125	6.48130416870117
2272.83740234375	6.40935564041138
2273.40771484375	6.41996955871582
2273.97729492188	6.36866569519043
2274.54614257813	6.3986930847168
2275.11401367188	6.39119100570679
2275.68139648438	6.32273626327515
2276.24780273438	6.27288579940796
2276.8134765625	6.27951765060425
2277.37817382813	6.23775720596313
2277.9423828125	6.24148178100586
2278.50561523438	6.22388696670532
2279.06811523438	6.23971509933472
2279.62963867188	6.17152738571167
2280.19067382813	6.2244987487793
2280.75073242188	6.18603706359863
2281.31005859375	6.16547679901123
2281.86840820313	6.17787456512451
2282.42602539063	6.1747088432312
2282.98291015625	6.11530160903931
2283.5390625	6.09678840637207
2284.09448242188	6.11947298049927
2284.64892578125	6.09829616546631
2285.20263671875	6.06837606430054
2285.75537109375	5.98261785507202
2286.3076171875	5.98491144180298
2286.85888671875	5.97793817520142
2287.40942382813	5.94076585769653
2287.958984375	5.93217754364014
2288.5078125	5.86394786834717
2289.05590820313	5.85850191116333
2289.60302734375	5.79947185516357
2290.14965820313	5.77754020690918
2290.6953125	5.73223209381104
2291.23999023438	5.72246599197388
2291.78393554688	5.61547327041626
2292.3271484375	5.65428066253662
2292.86962890625	5.58279705047607
2293.4111328125	5.55407238006592
2293.95190429688	5.55352163314819
2294.49194335938	5.52209901809692
2295.03100585938	5.48852014541626
2295.5693359375	5.48261022567749
2296.10693359375	5.43033599853516
2296.6435546875	5.4028058052063
2297.17944335938	5.44138383865356
2297.71459960938	5.37835788726807
2298.24877929688	5.42201948165894
2298.7822265625	5.39470195770264
2299.31469726563	5.39593935012817
2299.8466796875	5.39664268493652
2300.37744140625	5.38210773468018
2300.90771484375	5.37932348251343
2301.43701171875	5.39231491088867
2301.96557617188	5.35688734054565
2302.4931640625	5.34445095062256
2303.02001953125	5.38019514083862
2303.54614257813	5.36186122894287
2304.0712890625	5.40085077285767
2304.595703125	5.40716600418091
2305.119140625	5.36628770828247
2305.64184570313	5.39217329025269
2306.16381835938	5.34347009658813
2306.68481445313	5.37016582489014
2307.205078125	5.36975812911987
2307.72436523438	5.34436130523682
2308.24291992188	5.32351207733154
2308.7607421875	5.33571100234985
2309.27758789063	5.35814237594604
2309.79370117188	5.34264802932739
2310.30883789063	5.31045246124268
2310.8232421875	5.34069919586182
2311.3369140625	5.26995706558228
2311.849609375	5.27433967590332
2312.361328125	5.26065969467163
2312.87255859375	5.22081232070923
2313.38256835938	5.26186037063599
2313.89208984375	5.23898124694824
2314.40063476563	5.1712703704834
2314.908203125	5.19181299209595
2315.4150390625	5.13375663757324
2315.92114257813	5.09430074691772
2316.42626953125	5.06319522857666
2316.9306640625	5.03557825088501
2317.43408203125	5.0128116607666
2317.93676757813	4.97540950775146
2318.4384765625	4.96965599060059
2318.939453125	4.93193483352661
2319.439453125	4.87521839141846
2319.93872070313	4.87835836410522
2320.43701171875	4.83838653564453
2320.9345703125	4.81113195419312
2321.43139648438	4.78331279754639
2321.92724609375	4.74434232711792
2322.42211914063	4.77051067352295
2322.91625976563	4.70569801330566
2323.40966796875	4.67425584793091
2323.90209960938	4.68438339233398
2324.3935546875	4.64176082611084
2324.88427734375	4.65133380889893
2325.37426757813	4.62852764129639
2325.86303710938	4.63728427886963
2326.35131835938	4.6373291015625
2326.83862304688	4.65208148956299
2327.32495117188	4.64912891387939
2327.810546875	4.6595311164856
2328.29541015625	4.68030309677124
2328.77905273438	4.63915395736694
2329.26220703125	4.66429710388184
2329.74438476563	4.64850091934204
2330.2255859375	4.66819381713867
2330.7060546875	4.70074415206909
2331.185546875	4.68329620361328
2331.6640625	4.6830587387085
2332.14184570313	4.67023849487305
2332.61889648438	4.70008993148804
2333.09497070313	4.67740678787231
2333.57006835938	4.64786100387573
2334.04443359375	4.67772912979126
2334.51782226563	4.63390827178955
2334.99047851563	4.60403537750244
2335.46215820313	4.62349319458008
2335.93310546875	4.59331512451172
2336.40307617188	4.55049085617065
2336.8720703125	4.56445264816284
2337.34033203125	4.5347638130188
2337.8076171875	4.50230550765991
2338.27416992188	4.47614192962646
2338.73974609375	4.47029685974121
2339.20458984375	4.44024896621704
2339.66845703125	4.41320323944092
2340.13134765625	4.41667890548706
2340.59350585938	4.3758373260498
2341.0546875	4.37461709976196
2341.51489257813	4.35080671310425
2341.97436523438	4.29639053344727
2342.43286132813	4.28741502761841
2342.890625	4.25913095474243
2343.34741210938	4.23109865188599
2343.80322265625	4.20470333099365
2344.25830078125	4.20864868164063
2344.71240234375	4.20513868331909
2345.16577148438	4.23753356933594
2345.61791992188	4.19064521789551
2346.06958007813	4.25953817367554
2346.52001953125	4.31686544418335
2346.9697265625	4.40105867385864
2347.41845703125	4.46206617355347
2347.86645507813	4.55688285827637
2348.3134765625	4.62074756622314
2348.75952148438	4.72509527206421
2349.20483398438	4.8073468208313
2349.64916992188	4.8832745552063
2350.09252929688	5.00028848648071
2350.53515625	5.02224397659302
2350.97680664063	5.09304523468018
2351.41748046875	5.12086915969849
2351.857421875	5.12511014938354
2352.29638671875	5.16990232467651
2352.734375	5.15748596191406
2353.17138671875	5.13533067703247
2353.60766601563	5.11871767044067
2354.04296875	5.07122182846069
2354.4775390625	4.97667121887207
2354.91088867188	4.89123868942261
2355.34350585938	4.8246750831604
2355.775390625	4.72603940963745
2356.2060546875	4.61591196060181
2356.63598632813	4.49901819229126
2357.06494140625	4.42553424835205
2357.4931640625	4.31379318237305
2357.92041015625	4.22233772277832
2358.3466796875	4.18133020401001
2358.77197265625	4.10400056838989
2359.1962890625	4.03834867477417
2359.61987304688	3.93633508682251
2360.04248046875	3.90774083137512
2360.46411132813	3.83524060249329
2360.88500976563	3.78589820861816
2361.30493164063	3.70743203163147
2361.72387695313	3.69326400756836
