# Supplementary material for: Optics miniaturization strategy for demanding Raman spectroscopy applications
Source: Nat Commun. 2024 Apr 8;15:3049. doi: 10.1038/s41467-024-47044-7 (PMC11001912; doi:10.1038/s41467-024-47044-7)
Supplement: Supplementary file 6 — Source Data [file 41467_2024_47044_MOESM6_ESM.zip › Source Data/NCOMMS-23-34016B s3/S3 pHCA, Glucose, Salts/calibraiton/MgSO4 standards 30.08.17/MgSO4_1mM_3.csv]

347.42919921875	74.7047576904297
348.892913818359	74.9545822143555
350.356079101563	75.203010559082
351.818634033203	75.344482421875
353.280670166016	75.7900009155273
354.742095947266	76.1393203735352
356.202972412109	76.3277587890625
357.663299560547	76.5660095214844
359.123046875	76.8145599365234
360.582244873047	76.9378890991211
362.040863037109	77.1934127807617
363.498931884766	77.2567443847656
364.956451416016	77.3802337646484
366.413391113281	77.5952453613281
367.869750976563	77.8049697875977
369.325592041016	77.8858489990234
370.780853271484	77.6087875366211
372.235565185547	77.9425888061523
373.689727783203	77.8580093383789
375.143310546875	77.9151000976563
376.596343994141	78.1298217773438
378.048828125	78.1008605957031
379.500762939453	78.2652282714844
380.9521484375	78.298713684082
382.402954101563	78.3029632568359
383.853240966797	78.4452514648438
385.302947998047	78.3670425415039
386.752136230469	78.7863464355469
388.200744628906	78.7592163085938
389.648803710938	79.0445251464844
391.096343994141	78.9375076293945
392.543304443359	79.1417007446289
393.989715576172	79.3920669555664
395.435607910156	79.7142486572266
396.880920410156	79.7315521240234
398.325714111328	79.6740570068359
399.769927978516	80.1652297973633
401.213623046875	80.226921081543
402.656768798828	80.4404830932617
404.099395751953	80.6078720092773
405.541442871094	80.8428192138672
406.982971191406	80.9327087402344
408.423950195313	80.9785919189453
409.864379882813	81.4000930786133
411.304290771484	81.3492584228516
412.743621826172	81.5924377441406
414.182434082031	81.8330612182617
415.620727539063	81.8608093261719
417.058471679688	81.7678070068359
418.495666503906	82.0970764160156
419.932342529297	82.0309219360352
421.368469238281	81.9655838012695
422.804077148438	82.1866760253906
424.239135742188	81.9988861083984
425.673645019531	81.9911651611328
427.107635498047	81.9185180664063
428.541107177734	81.972053527832
429.974029541016	81.9107284545898
431.406433105469	81.8861770629883
432.838287353516	81.7827453613281
434.269622802734	81.6853790283203
435.700408935547	81.6698379516602
437.130706787109	81.7663879394531
438.560455322266	81.5665588378906
439.989654541016	81.4073486328125
441.418334960938	81.3359756469727
442.846496582031	81.1921997070313
444.274139404297	81.2218627929688
445.701263427734	80.9387664794922
447.127838134766	80.7962875366211
448.553894042969	80.8384323120117
449.979431152344	80.7563781738281
451.404449462891	80.6241226196289
452.828918457031	80.4249267578125
454.252899169922	80.5054016113281
455.676330566406	80.3016357421875
457.099273681641	80.2251968383789
458.521667480469	80.1189117431641
459.943542480469	80.5400009155273
461.364929199219	80.1502151489258
462.785766601563	80.0829849243164
464.206085205078	80.286865234375
465.625885009766	79.9457168579102
467.045196533203	80.2876281738281
468.463958740234	80.0911865234375
469.882202148438	80.1531753540039
471.299957275391	80.1409301757813
472.717193603516	80.1632080078125
474.133911132813	80.0079956054688
475.550109863281	80.0157775878906
476.965789794922	80.1952285766602
478.380950927734	80.4228897094727
479.795623779297	80.1422729492188
481.209777832031	80.1671524047852
482.623413085938	80.3911209106445
484.036529541016	80.4826278686523
485.449157714844	80.4128189086914
486.861267089844	80.3523559570313
488.272857666016	80.4835662841797
489.683959960938	80.5357971191406
491.094543457031	80.5224151611328
492.504608154297	80.4654922485352
493.914184570313	80.5630722045898
495.3232421875	80.5292205810547
496.731811523438	80.375617980957
498.139862060547	80.5188674926758
499.547393798828	80.3330154418945
500.954467773438	80.2456970214844
502.360992431641	80.1669235229492
503.767028808594	79.8189468383789
505.172576904297	79.9754028320313
506.577606201172	79.7681198120117
507.982147216797	79.6749801635742
509.386169433594	79.5623321533203
510.789703369141	79.514289855957
512.192749023438	79.3957290649414
513.595275878906	79.0786743164063
514.997314453125	78.903190612793
516.398803710938	78.8270721435547
517.799865722656	78.6174621582031
519.200378417969	78.5223007202148
520.600463867188	78.3147125244141
522	78.1011810302734
523.399047851563	78.0720062255859
524.797607421875	77.6994018554688
526.195678710938	77.5051498413086
527.59326171875	77.5629806518555
528.990295410156	77.2274627685547
530.386901855469	76.9742736816406
531.782958984375	77.1038208007813
533.178588867188	76.7871932983398
534.573669433594	76.6156005859375
535.968322753906	76.3851928710938
537.362426757813	76.2303085327148
538.756042480469	76.1912689208984
540.149230957031	75.8000411987305
541.541870117188	75.7064666748047
542.934020996094	75.7200088500977
544.32568359375	75.4946975708008
545.716918945313	75.3286743164063
547.107604980469	75.1127395629883
548.497802734375	75.172477722168
549.887573242188	75.0324249267578
551.276794433594	74.7375259399414
552.66552734375	74.8860549926758
554.053833007813	74.7929611206055
555.441650390625	74.6069488525391
556.828918457031	74.5925827026367
558.215759277344	74.3156585693359
559.602111816406	74.3613052368164
560.987976074219	74.4520492553711
562.373352050781	74.3217468261719
563.758239746094	74.23193359375
565.142639160156	74.2163619995117
566.526611328125	74.1543502807617
567.910034179688	74.1230087280273
569.293029785156	73.9327392578125
570.675537109375	73.9523010253906
572.057556152344	73.8503341674805
573.439086914063	73.8607025146484
574.820129394531	73.7601470947266
576.200744628906	73.9300079345703
577.580871582031	73.7982940673828
578.96044921875	73.8963394165039
580.339660644531	73.7340698242188
581.718322753906	73.9201202392578
583.096557617188	73.62890625
584.474243164063	73.7460632324219
585.851501464844	73.5669708251953
587.228332519531	73.6941452026367
588.604614257813	73.588264465332
589.98046875	73.6192321777344
591.355834960938	73.5847854614258
592.730712890625	73.443000793457
594.105163574219	73.63427734375
595.479125976563	73.5377502441406
596.852600097656	73.4639587402344
598.225646972656	73.4480819702148
599.598205566406	73.4481964111328
600.970275878906	73.284065246582
602.341857910156	73.2903823852539
603.713012695313	73.306510925293
605.083679199219	73.1294021606445
606.453918457031	73.0803985595703
607.823608398438	73.0852432250977
609.192932128906	72.9959106445313
610.561706542969	72.7030258178711
611.930053710938	72.8509674072266
613.297912597656	72.6896362304688
614.665344238281	72.7241973876953
616.032287597656	72.5394897460938
617.398803710938	72.3763275146484
618.764831542969	72.2024536132813
620.13037109375	72.0687942504883
621.495483398438	71.9641647338867
622.860107421875	71.9028015136719
624.224304199219	71.7782516479492
625.588012695313	71.687370300293
626.951232910156	71.5613327026367
628.314025878906	71.3258743286133
629.676391601563	71.4582443237305
631.038269042969	71.107048034668
632.399658203125	70.9684982299805
633.760620117188	70.9284973144531
635.12109375	70.7819290161133
636.481140136719	70.6073913574219
637.840759277344	70.5300064086914
639.199890136719	70.4530487060547
640.558532714844	70.2830352783203
641.916748046875	70.1573791503906
643.274536132813	70.0839691162109
644.6318359375	69.9055862426758
645.988647460938	69.8349227905273
647.345031738281	69.6276473999023
648.700988769531	69.6781234741211
650.056457519531	69.4682235717773
651.411499023438	69.3030853271484
652.76611328125	69.295280456543
654.120239257813	69.0344848632813
655.473876953125	69.1188125610352
656.827087402344	69.0341720581055
658.179870605469	68.8576736450195
659.5322265625	68.8515243530273
660.884094238281	68.7096176147461
662.235473632813	68.7315139770508
663.586486816406	68.5254211425781
664.93701171875	68.4265594482422
666.287048339844	68.6199188232422
667.636657714844	68.512092590332
668.98583984375	68.3427276611328
670.334594726563	68.3925399780273
671.682861328125	68.3466949462891
673.030700683594	68.3296356201172
674.378051757813	68.3580017089844
675.725036621094	68.1568145751953
677.071533203125	68.2091751098633
678.417541503906	68.124153137207
679.76318359375	68.2487945556641
681.108337402344	68.0486602783203
682.453002929688	68.1606750488281
683.797302246094	68.1431884765625
685.14111328125	68.1052093505859
686.484497070313	68.1015396118164
687.827453613281	68.2840881347656
689.169921875	68.1111373901367
690.512023925781	68.0958480834961
691.853637695313	68.2021789550781
693.194763183594	68.2780685424805
694.535522460938	68.0508270263672
695.875793457031	68.1985626220703
697.215637207031	68.1236114501953
698.555053710938	68.1989822387695
699.89404296875	68.2278366088867
701.232543945313	68.3221969604492
702.570617675781	68.2350616455078
703.908325195313	68.2656784057617
705.245483398438	68.3131637573242
706.582275390625	68.2393035888672
707.918640136719	68.3057632446289
709.254516601563	68.2288818359375
710.589965820313	68.2649459838867
711.924987792969	68.2361297607422
713.259582519531	68.301887512207
714.59375	68.2377166748047
715.927490234375	68.1578903198242
717.2607421875	68.3499603271484
718.593627929688	68.1368103027344
719.926025390625	68.1632232666016
721.257995605469	68.0846252441406
722.589538574219	68.0632476806641
723.920654296875	68.1019439697266
725.251342773438	68.2276916503906
726.581604003906	68.0252380371094
727.911437988281	68.0722198486328
729.240783691406	67.9201202392578
730.569763183594	67.935188293457
731.898254394531	67.8885116577148
733.226379394531	67.8223571777344
734.554016113281	67.862907409668
735.881225585938	67.7172622680664
737.208068847656	67.6880722045898
738.534423828125	67.6571731567383
739.8603515625	67.4945907592773
741.185852050781	67.4155731201172
742.510925292969	67.5065002441406
743.835571289063	67.2813110351563
745.159790039063	67.3701782226563
746.483581542969	67.2446060180664
747.806945800781	67.1502304077148
749.1298828125	66.9318389892578
750.452453613281	66.9156723022461
751.774536132813	66.9428939819336
753.09619140625	66.7324295043945
754.417419433594	66.7159423828125
755.738220214844	66.6278228759766
757.05859375	66.4680786132813
758.378540039063	66.4163131713867
759.698059082031	66.3574905395508
761.017211914063	66.1453094482422
762.335876464844	66.2340087890625
763.654113769531	65.8599014282227
764.971984863281	65.8363189697266
766.289367675781	65.8007354736328
767.606384277344	65.6332015991211
768.922973632813	65.6171340942383
770.239074707031	65.5757064819336
771.554809570313	65.3857116699219
772.8701171875	65.335334777832
774.184997558594	65.2237014770508
775.499450683594	65.0211791992188
776.8134765625	65.0499420166016
778.127136230469	64.8807067871094
779.440307617188	64.7487411499023
780.753112792969	64.7336349487305
782.0654296875	64.5900726318359
783.377380371094	64.5610809326172
784.688903808594	64.4637603759766
786	64.1883697509766
787.310668945313	64.2109756469727
788.620971679688	64.0224914550781
789.930786132813	64.0678558349609
791.240234375	63.8513641357422
792.549255371094	63.726146697998
793.857788085938	63.7251853942871
795.166015625	63.5133590698242
796.473754882813	63.5794258117676
797.781066894531	63.3774032592773
799.088012695313	63.3835792541504
800.39453125	63.2378921508789
801.700622558594	63.160343170166
803.006286621094	63.0448455810547
804.311584472656	62.9723091125488
805.616394042969	62.7343902587891
806.920837402344	62.6651344299316
808.224853515625	62.6748847961426
809.528503417969	62.6432685852051
810.831665039063	62.512264251709
812.134460449219	62.4497718811035
813.436828613281	62.2566452026367
814.73876953125	62.2599983215332
816.040344238281	62.1352081298828
817.341430664063	62.0964622497559
818.642150878906	62.0590667724609
819.942504882813	61.9015312194824
821.242370605469	61.8317565917969
822.541870117188	61.7196578979492
823.840942382813	61.6300888061523
825.139587402344	61.6006164550781
826.437866210938	61.3808403015137
827.735656738281	61.3691482543945
829.033081054688	61.2011032104492
830.330139160156	61.248176574707
831.626770019531	61.0618705749512
832.922973632813	61.1045913696289
834.21875	60.9356842041016
835.514099121094	60.9549827575684
836.80908203125	60.6866073608398
838.103637695313	60.5854568481445
839.397827148438	60.6572341918945
840.691589355469	60.5014114379883
841.984924316406	60.4192008972168
843.27783203125	60.2317733764648
844.570373535156	60.1082458496094
845.862487792969	60.1023368835449
847.154235839844	59.9209022521973
848.445556640625	59.835750579834
849.736450195313	59.5525741577148
851.026916503906	59.5431251525879
852.317016601563	59.3169937133789
853.606689453125	59.24755859375
854.89599609375	59.1386871337891
856.184875488281	58.9187240600586
857.473327636719	58.753490447998
858.761413574219	58.7689361572266
860.049072265625	58.5892639160156
861.336303710938	58.4090270996094
862.623168945313	58.3530769348145
863.909606933594	58.1925277709961
865.195678710938	58.152229309082
866.481323242188	57.883487701416
867.766540527344	57.8144683837891
869.051391601563	57.5164413452148
870.335815429688	57.4592590332031
871.619873046875	57.1134567260742
872.903503417969	56.9355392456055
874.186706542969	56.8999671936035
875.469543457031	56.6548309326172
876.752014160156	56.4388732910156
878.033996582031	56.2819976806641
879.315612792969	56.1222839355469
880.596862792969	55.8820190429688
881.877685546875	55.6539649963379
883.158081054688	55.4830741882324
884.438110351563	55.1592483520508
885.7177734375	54.8925971984863
886.996948242188	54.9958839416504
888.275817871094	54.5464134216309
889.55419921875	54.3682060241699
890.832275390625	54.1875457763672
892.10986328125	54.0055809020996
893.387084960938	53.8276252746582
894.663940429688	53.6489334106445
895.940368652344	53.3449363708496
897.216369628906	53.2091369628906
898.492004394531	52.8787155151367
899.767272949219	52.6856307983398
901.042114257813	52.5670356750488
902.316528320313	52.2884788513184
903.590576171875	52.0019416809082
904.8642578125	51.8837852478027
906.137512207031	51.7007026672363
907.410339355469	51.4633712768555
908.682800292969	51.1483497619629
909.954833984375	51.1211051940918
911.226501464844	50.7964134216309
912.497802734375	50.5612564086914
913.768676757813	50.5013084411621
915.039123535156	50.2677040100098
916.309204101563	50.1327667236328
917.578918457031	49.903003692627
918.848205566406	49.7686729431152
920.117126464844	49.5697937011719
921.385620117188	49.4667205810547
922.653747558594	49.2678833007813
923.921447753906	49.0599212646484
925.188781738281	48.9692687988281
926.455688476563	48.711841583252
927.722229003906	48.7063446044922
928.988342285156	48.3963813781738
930.254089355469	48.228874206543
931.519470214844	48.1693420410156
932.784423828125	48.0926933288574
934.049011230469	47.9157104492188
935.313171386719	47.8478469848633
936.576965332031	47.7196350097656
937.84033203125	47.5615539550781
939.103332519531	47.4821128845215
940.365966796875	47.4845695495605
941.628173828125	47.2867317199707
942.890014648438	47.2300033569336
944.151428222656	47.1222610473633
945.412475585938	46.9880561828613
946.673095703125	46.9429779052734
947.933349609375	46.7031364440918
949.193237304688	46.6078300476074
950.452697753906	46.7431030273438
951.711791992188	46.5014038085938
952.970520019531	46.4750518798828
954.228820800781	46.5324974060059
955.486755371094	46.4233512878418
956.744262695313	46.4288444519043
958.001403808594	46.3427658081055
959.258117675781	46.2559432983398
960.514526367188	46.1681747436523
961.770446777344	46.2251281738281
963.026062011719	46.1905174255371
964.28125	46.1500091552734
965.536010742188	46.0998115539551
966.790466308594	46.0631446838379
968.044494628906	46.0639953613281
969.298095703125	46.0326881408691
970.551391601563	46.0249977111816
971.80419921875	46.0199928283691
973.056701660156	46.0540313720703
974.308776855469	46.0067749023438
975.560485839844	46.23828125
976.811767578125	46.4778022766113
978.062683105469	46.6688003540039
979.313232421875	46.9359664916992
980.563415527344	46.9632339477539
981.813171386719	46.8330574035645
983.0625	46.8369331359863
984.3115234375	46.4491539001465
985.560119628906	46.0905151367188
986.808349609375	45.7977714538574
988.05615234375	45.5276947021484
989.303588867188	45.3724479675293
990.550659179688	45.2630958557129
991.797302246094	45.1971778869629
993.043579101563	45.1272735595703
994.289489746094	44.929801940918
995.535034179688	44.9945526123047
996.780151367188	44.8987846374512
998.02490234375	44.771800994873
999.269226074219	44.7667007446289
1000.51318359375	44.6132736206055
1001.75677490234	44.6114387512207
1003	44.5713424682617
1004.24279785156	44.3391075134277
1005.48522949219	44.4490966796875
1006.72729492188	44.328670501709
1007.96893310547	44.327278137207
1009.21026611328	44.3297157287598
1010.45111083984	44.0942878723145
1011.69165039063	44.1167411804199
1012.93176269531	44.1327362060547
1014.17150878906	43.9601898193359
1015.41088867188	43.9525871276855
1016.64984130859	44.0430908203125
1017.88842773438	43.8721046447754
1019.12664794922	43.775218963623
1020.36450195313	43.8453788757324
1021.60192871094	43.6786117553711
1022.83898925781	43.7522201538086
1024.07568359375	43.6641426086426
1025.31201171875	43.6221694946289
1026.5478515625	43.5510635375977
1027.78344726563	43.6571235656738
1029.0185546875	43.4925117492676
1030.25329589844	43.4961090087891
1031.48767089844	43.404670715332
1032.7216796875	43.481258392334
1033.95532226563	43.5045166015625
1035.18859863281	43.3780632019043
1036.42138671875	43.289134979248
1037.65393066406	43.4096069335938
1038.88598632813	43.4262504577637
1040.11767578125	43.3459396362305
1041.34899902344	43.2797431945801
1042.57995605469	43.4042663574219
1043.810546875	43.426685333252
1045.04077148438	43.3890991210938
1046.2705078125	43.4391784667969
1047.5	43.3093948364258
1048.72900390625	43.3928413391113
1049.95764160156	43.389232635498
1051.18591308594	43.4130668640137
1052.41381835938	43.3807067871094
1053.64135742188	43.2416381835938
1054.86853027344	43.3264961242676
1056.09521484375	43.3416213989258
1057.32165527344	43.3460884094238
1058.54760742188	43.1914329528809
1059.77331542969	43.2052612304688
1060.99853515625	43.2547492980957
1062.22338867188	43.2272529602051
1063.44787597656	43.0831184387207
1064.671875	43.2031707763672
1065.89562988281	43.110710144043
1067.11901855469	43.0314064025879
1068.34191894531	43.0703086853027
1069.56457519531	42.9651069641113
1070.78674316406	42.8942260742188
1072.00854492188	42.9973983764648
1073.22998046875	42.8815536499023
1074.45104980469	42.8000335693359
1075.67175292969	42.7879104614258
1076.89208984375	42.7306175231934
1078.11193847656	42.5755310058594
1079.33154296875	42.6812782287598
1080.55065917969	42.6529998779297
1081.76940917969	42.5900344848633
1082.98791503906	42.4698715209961
1084.20593261719	42.466609954834
1085.42358398438	42.4320869445801
1086.64086914063	42.5444145202637
1087.85766601563	42.3663063049316
1089.07421875	42.3457374572754
1090.29040527344	42.3526458740234
1091.50610351563	42.3052062988281
1092.72155761719	42.3840522766113
1093.9365234375	42.2981147766113
1095.15112304688	42.265209197998
1096.36535644531	42.3171920776367
1097.57922363281	42.4043045043945
1098.79272460938	42.3100166320801
1100.005859375	42.2735328674316
1101.21862792969	42.3862571716309
1102.43090820313	42.4041862487793
1103.64294433594	42.269100189209
1104.8544921875	42.4837646484375
1106.06579589844	42.3849563598633
1107.27661132813	42.3430137634277
1108.48706054688	42.3365859985352
1109.69714355469	42.3662338256836
1110.90686035156	42.3432235717773
1112.1162109375	42.3061065673828
1113.3251953125	42.2647972106934
1114.53369140625	42.3311500549316
1115.74194335938	42.3204040527344
1116.94982910156	42.3178825378418
1118.1572265625	42.2245140075684
1119.3642578125	42.2955093383789
1120.57104492188	42.334644317627
1121.77734375	42.2183990478516
1122.98327636719	42.3047142028809
1124.18884277344	42.3183097839355
1125.39404296875	42.2826614379883
1126.59875488281	42.2663078308105
1127.80322265625	42.3660621643066
1129.00732421875	42.3384742736816
1130.2109375	42.3383979797363
1131.41430664063	42.210376739502
1132.6171875	42.2233085632324
1133.81970214844	42.3380508422852
1135.02197265625	42.247875213623
1136.22375488281	42.1412811279297
1137.42517089844	42.1664924621582
1138.62622070313	42.2448196411133
1139.82690429688	42.0526657104492
1141.02709960938	42.1216621398926
1142.22705078125	42.1255378723145
1143.42663574219	42.0759239196777
1144.62573242188	41.9856224060059
1145.82458496094	42.0248794555664
1147.02294921875	42.003776550293
1148.22094726563	42.0415344238281
1149.41857910156	42.1056785583496
1150.61584472656	42.0030059814453
1151.81274414063	42.073299407959
1153.00927734375	42.018424987793
1154.20544433594	42.0356216430664
1155.40124511719	42.0574226379395
1156.5966796875	42.0727348327637
1157.79162597656	41.9617004394531
1158.986328125	41.8783950805664
1160.18054199219	42.0357933044434
1161.37438964844	41.9855880737305
1162.56799316406	41.7780227661133
1163.76110839844	41.977367401123
1164.95385742188	41.8818626403809
1166.14624023438	41.951789855957
1167.33825683594	41.871223449707
1168.52990722656	41.7920074462891
1169.72119140625	41.782413482666
1170.91198730469	41.9465065002441
1172.1025390625	41.8860702514648
1173.29260253906	41.8658142089844
1174.482421875	41.8995094299316
1175.67175292969	41.9251937866211
1176.86071777344	41.9130210876465
1178.04943847656	41.9272499084473
1179.23767089844	42.0857810974121
1180.42553710938	42.039966583252
1181.61303710938	42.1610412597656
1182.80017089844	42.0744895935059
1183.98681640625	42.0579872131348
1185.17321777344	42.110034942627
1186.35925292969	42.1923370361328
1187.54479980469	42.131664276123
1188.73010253906	42.1094779968262
1189.91491699219	42.1711616516113
1191.09936523438	42.1827087402344
1192.28356933594	42.2907752990723
1193.46728515625	42.2322654724121
1194.65063476563	42.2329406738281
1195.83361816406	42.1206321716309
1197.01623535156	42.2927474975586
1198.19836425781	42.3574447631836
1199.38024902344	42.3765716552734
1200.56176757813	42.4551086425781
1201.74279785156	42.460865020752
1202.92358398438	42.4677848815918
1204.10388183594	42.5735855102539
1205.28393554688	42.4935455322266
1206.46350097656	42.6934814453125
1207.64270019531	42.573802947998
1208.82153320313	42.6956100463867
1210	42.6930465698242
1211.17810058594	42.6884002685547
1212.35583496094	42.8120002746582
1213.53308105469	42.7391357421875
1214.71008300781	42.822338104248
1215.88671875	42.7705841064453
1217.06286621094	42.706184387207
1218.23864746094	42.7593383789063
1219.41418457031	42.7676429748535
1220.58923339844	42.775764465332
1221.76391601563	42.7687568664551
1222.93823242188	42.8097114562988
1224.11218261719	42.7948608398438
1225.28576660156	42.8788261413574
1226.458984375	42.9342308044434
1227.6318359375	42.7676773071289
1228.80419921875	42.8027687072754
1229.97631835938	42.7849159240723
1231.14794921875	42.8062362670898
1232.31921386719	42.8626861572266
1233.490234375	42.8684844970703
1234.66076660156	42.8290061950684
1235.83093261719	42.7179489135742
1237.00073242188	42.8719825744629
1238.17016601563	42.8296661376953
1239.33923339844	42.8474426269531
1240.5078125	42.8491096496582
1241.67614746094	42.7920341491699
1242.84411621094	42.7205657958984
1244.01159667969	42.7251510620117
1245.1787109375	42.6967163085938
1246.34558105469	42.6684875488281
1247.51196289063	42.5722579956055
1248.67797851563	42.4841079711914
1249.84362792969	42.4485893249512
1251.00891113281	42.4488296508789
1252.173828125	42.3128395080566
1253.33825683594	42.3031005859375
1254.50244140625	42.3266258239746
1255.66625976563	42.320182800293
1256.82958984375	42.2243728637695
1257.99255371094	42.2092971801758
1259.1552734375	42.1884765625
1260.31750488281	42.3185882568359
1261.47937011719	42.1797332763672
1262.64086914063	42.0760650634766
1263.80200195313	42.0666275024414
1264.96276855469	42.1235542297363
1266.123046875	42.2137832641602
1267.28308105469	42.0774345397949
1268.44262695313	41.9693603515625
1269.60192871094	41.9536323547363
1270.7607421875	41.8449783325195
1271.91918945313	41.8088722229004
1273.07727050781	41.6857872009277
1274.23498535156	41.6733589172363
1275.39233398438	41.6249542236328
1276.54931640625	41.5555725097656
1277.70581054688	41.5019798278809
1278.86206054688	41.4807319641113
1280.01794433594	41.4993553161621
1281.17333984375	41.3581657409668
1282.32836914063	41.531063079834
1283.48303222656	41.3783378601074
1284.63732910156	41.3939323425293
1285.79125976563	41.2617988586426
1286.94482421875	41.3138236999512
1288.09802246094	41.3011436462402
1289.25073242188	41.2813453674316
1290.40319824219	41.3538589477539
1291.55517578125	41.1648864746094
1292.70690917969	41.2717361450195
1293.85815429688	41.215747833252
1295.00903320313	41.1379776000977
1296.15954589844	41.120174407959
1297.30969238281	41.1388092041016
1298.45935058594	41.0359916687012
1299.60876464844	41.0831985473633
1300.7578125	40.934871673584
1301.90637207031	40.9738121032715
1303.05456542969	40.9261627197266
1304.20239257813	40.9755516052246
1305.34985351563	40.7620124816895
1306.49694824219	40.7491073608398
1307.64367675781	40.7132453918457
1308.7900390625	40.747444152832
1309.93591308594	40.704662322998
1311.08154296875	40.6912307739258
1312.22668457031	40.6839752197266
1313.37145996094	40.6404418945313
1314.51599121094	40.6063804626465
1315.66003417969	40.7009239196777
1316.80358886719	40.654914855957
1317.94689941406	40.6353721618652
1319.08984375	40.6898155212402
1320.23229980469	40.664306640625
1321.37451171875	40.5932235717773
1322.51623535156	40.647533416748
1323.65759277344	40.6357727050781
1324.79858398438	40.5376472473145
1325.93920898438	40.6061172485352
1327.07934570313	40.5684967041016
1328.21923828125	40.5161972045898
1329.35864257813	40.4118881225586
1330.49780273438	40.4382820129395
1331.63647460938	40.3502197265625
1332.77478027344	40.27587890625
1333.91271972656	40.2150840759277
1335.05029296875	40.2577743530273
1336.18737792969	40.229679107666
1337.32421875	40.1636772155762
1338.46057128906	40.0618743896484
1339.5966796875	40.0428924560547
1340.73229980469	40.086238861084
1341.86755371094	40.0039863586426
1343.00231933594	40.0818214416504
1344.13684082031	40.1049003601074
1345.27099609375	39.9760131835938
1346.40466308594	39.9433441162109
1347.53796386719	40.0408248901367
1348.6708984375	39.9789390563965
1349.80346679688	40.082088470459
1350.93566894531	39.9514541625977
1352.06750488281	40.0224876403809
1353.19885253906	39.9548225402832
1354.32995605469	39.8648681640625
1355.46057128906	39.7384796142578
1356.5908203125	39.7944564819336
1357.720703125	39.7097358703613
1358.85021972656	39.675609588623
1359.97924804688	39.6631965637207
1361.10803222656	39.6038780212402
1362.236328125	39.462718963623
1363.3642578125	39.4357757568359
1364.49182128906	39.4674301147461
1365.61901855469	39.4463272094727
1366.74584960938	39.3812026977539
1367.87231445313	39.3663291931152
1368.99829101563	39.233081817627
1370.12390136719	39.3748474121094
1371.24914550781	39.301383972168
1372.3740234375	39.3946876525879
1373.49853515625	39.2550392150879
1374.62255859375	39.2297439575195
1375.74633789063	39.2094917297363
1376.86962890625	39.378833770752
1377.99255371094	39.2956924438477
1379.11511230469	39.2506294250488
1380.2373046875	39.3724708557129
1381.35900878906	39.2022933959961
1382.48034667969	39.2470245361328
1383.60144042969	39.2006340026855
1384.72204589844	39.1441307067871
1385.84228515625	39.2021369934082
1386.96203613281	39.2045669555664
1388.08154296875	39.0512428283691
1389.20056152344	39.1242828369141
1390.31921386719	38.990779876709
1391.4375	38.887996673584
1392.55541992188	38.9474678039551
1393.6728515625	38.9114227294922
1394.7900390625	38.9380493164063
1395.90673828125	38.7856292724609
1397.02307128906	38.8317375183105
1398.13903808594	38.7636032104492
1399.25463867188	38.7417945861816
1400.36975097656	38.7351875305176
1401.48449707031	38.7681274414063
1402.59899902344	38.7116813659668
1403.712890625	38.7185554504395
1404.82653808594	38.6730308532715
1405.93981933594	38.8036575317383
1407.05261230469	38.7480239868164
1408.1650390625	38.7099380493164
1409.27709960938	38.8071250915527
1410.38879394531	38.7501564025879
1411.5	38.8433151245117
1412.61096191406	38.7910423278809
1413.72143554688	38.6560707092285
1414.83154296875	38.6591873168945
1415.94116210938	38.573356628418
1417.05053710938	38.6155052185059
1418.15942382813	38.5809898376465
1419.26794433594	38.5542907714844
1420.37609863281	38.542236328125
1421.48388671875	38.37890625
1422.59118652344	38.2782173156738
1423.6982421875	38.4401435852051
1424.80480957031	38.2845878601074
1425.91088867188	38.2030181884766
1427.01672363281	38.3484382629395
1428.1220703125	38.2598571777344
1429.22717285156	38.2285232543945
1430.33166503906	38.2094993591309
1431.43591308594	38.216480255127
1432.53979492188	38.245361328125
1433.64318847656	38.3675308227539
1434.74621582031	38.1909790039063
1435.84887695313	38.1927375793457
1436.95104980469	38.2312812805176
1438.05297851563	38.25634765625
1439.15441894531	38.2536544799805
1440.25549316406	38.2085266113281
1441.35620117188	38.3367691040039
1442.45642089844	38.2065200805664
1443.55627441406	38.1338043212891
1444.65576171875	38.1558265686035
1445.7548828125	38.1085624694824
1446.853515625	37.9553565979004
1447.95190429688	37.9137535095215
1449.0498046875	37.974609375
1450.14721679688	37.9686889648438
1451.24438476563	37.7785835266113
1452.34106445313	37.7848091125488
1453.43737792969	37.8071174621582
1454.53332519531	37.7269248962402
1455.62890625	37.7314224243164
1456.72399902344	37.6933822631836
1457.81872558594	37.6186714172363
1458.9130859375	37.6361389160156
1460.00695800781	37.6551895141602
1461.10046386719	37.6797637939453
1462.19360351563	37.6866912841797
1463.28637695313	37.7030563354492
1464.37878417969	37.7714576721191
1465.470703125	37.6683120727539
1466.56225585938	37.7385177612305
1467.65344238281	37.7659606933594
1468.744140625	37.7258491516113
1469.83447265625	37.717960357666
1470.92443847656	37.7643165588379
1472.01403808594	37.4906005859375
1473.10314941406	37.5790138244629
1474.19189453125	37.475227355957
1475.2802734375	37.4532127380371
1476.3681640625	37.4294357299805
1477.45581054688	37.4050712585449
1478.54296875	37.3352737426758
1479.62963867188	37.3223304748535
1480.71606445313	37.4789733886719
1481.80200195313	37.3794937133789
1482.88757324219	37.5173263549805
1483.97265625	37.3946266174316
1485.05737304688	37.4604835510254
1486.14172363281	37.4696769714355
1487.22570800781	37.539924621582
1488.30932617188	37.4398536682129
1489.39245605469	37.6269569396973
1490.47509765625	37.6590881347656
1491.55749511719	37.678825378418
1492.63940429688	37.7246017456055
1493.72094726563	37.6911659240723
1494.80212402344	37.7013053894043
1495.8828125	37.720531463623
1496.96313476563	37.6800231933594
1498.04309082031	37.7193908691406
1499.12255859375	37.6485214233398
1500.20166015625	37.6066474914551
1501.28039550781	37.7370300292969
1502.35864257813	37.733081817627
1503.4365234375	37.6724815368652
1504.51403808594	37.7101974487305
1505.59118652344	37.7741966247559
1506.66784667969	37.7151985168457
1507.744140625	37.7397422790527
1508.81994628906	37.7356758117676
1509.89538574219	37.8388938903809
1510.97045898438	37.8629264831543
1512.04516601563	37.9519996643066
1513.11938476563	38.0697822570801
1514.19323730469	38.0312271118164
1515.26672363281	38.2714920043945
1516.33972167969	38.2045097351074
1517.41235351563	38.4344177246094
1518.48449707031	38.4246520996094
1519.55639648438	38.535587310791
1520.62768554688	38.5974998474121
1521.69873046875	38.6544952392578
1522.76928710938	38.659854888916
1523.83947753906	38.6422500610352
1524.90930175781	38.7270545959473
1525.97863769531	38.7990226745605
1527.04760742188	38.8034744262695
1528.11608886719	38.9167175292969
1529.18420410156	38.7767524719238
1530.251953125	38.8938255310059
1531.31921386719	38.8975601196289
1532.38610839844	39.0311889648438
1533.45263671875	39.0460815429688
1534.51867675781	39.1292266845703
1535.58435058594	39.2747116088867
1536.64965820313	39.3012046813965
1537.71447753906	39.4253616333008
1538.77893066406	39.5976066589355
1539.84301757813	39.7266578674316
1540.90661621094	39.9530563354492
1541.9697265625	40.0286178588867
1543.03259277344	40.1244850158691
1544.09497070313	40.1957664489746
1545.15686035156	40.4788970947266
1546.21850585938	40.602954864502
1547.27966308594	40.6543235778809
1548.34033203125	40.8230247497559
1549.40063476563	41.0542335510254
1550.46057128906	41.0608062744141
1551.52001953125	41.2671165466309
1552.5791015625	41.399299621582
1553.63781738281	41.474235534668
1554.69604492188	41.5484237670898
1555.75378417969	41.5728950500488
1556.81127929688	41.673828125
1557.86828613281	41.7646598815918
1558.9248046875	41.7597427368164
1559.98095703125	42.0042495727539
1561.03674316406	41.9956245422363
1562.09204101563	42.1358680725098
1563.14697265625	42.3341751098633
1564.20153808594	42.5222091674805
1565.25561523438	42.6871948242188
1566.30932617188	42.8644218444824
1567.36254882813	43.1109466552734
1568.41540527344	43.3003234863281
1569.4677734375	43.4520721435547
1570.51977539063	43.7884979248047
1571.57141113281	43.9835395812988
1572.62255859375	44.2333755493164
1573.67333984375	44.4116439819336
1574.7236328125	44.6750640869141
1575.77355957031	44.8656921386719
1576.82299804688	45.161304473877
1577.8720703125	45.4584503173828
1578.92077636719	45.4413146972656
1579.96899414063	45.5361366271973
1581.01684570313	45.8445663452148
1582.06420898438	45.9901313781738
1583.11120605469	46.2736015319824
1584.15771484375	46.3871307373047
1585.20385742188	46.6794052124023
1586.24951171875	46.878360748291
1587.29479980469	47.0023422241211
1588.33972167969	47.3045654296875
1589.38415527344	47.440128326416
1590.42810058594	47.75
1591.47180175781	48.0514068603516
1592.51489257813	48.4214744567871
1593.55773925781	48.7528266906738
1594.59997558594	48.9307632446289
1595.64196777344	49.3999252319336
1596.68334960938	49.6366691589355
1597.72448730469	49.9784088134766
1598.76513671875	50.4689788818359
1599.80529785156	50.7466468811035
1600.84509277344	51.1747741699219
1601.88452148438	51.5310173034668
1602.92346191406	51.7671661376953
1603.9619140625	52.1518135070801
1605	52.3530693054199
1606.03771972656	52.7934913635254
1607.07495117188	53.0950546264648
1608.11169433594	53.3525390625
1609.14807128906	53.7655487060547
1610.18408203125	53.8695030212402
1611.21960449219	54.1716041564941
1612.25463867188	54.3529624938965
1613.28930664063	54.829948425293
1614.32360839844	54.8260307312012
1615.357421875	55.1825942993164
1616.39074707031	55.4694709777832
1617.42370605469	55.8482933044434
1618.45629882813	56.0992088317871
1619.48840332031	56.275318145752
1620.52001953125	56.4797210693359
1621.55126953125	56.7684593200684
1622.58215332031	56.9829788208008
1623.61254882813	57.1903343200684
1624.64245605469	57.5786781311035
1625.67199707031	57.8074684143066
1626.70104980469	57.9169540405273
1627.72973632813	58.2966728210449
1628.75793457031	58.3593292236328
1629.78576660156	58.5950088500977
1630.81311035156	58.8859214782715
1631.84008789063	58.9116630554199
1632.86657714844	59.0715293884277
1633.89270019531	59.2864418029785
1634.91833496094	59.2347412109375
1635.94348144531	59.4215278625488
1636.96826171875	59.2775001525879
1637.99255371094	59.3843421936035
1639.01647949219	59.3879165649414
1640.03991699219	59.1795310974121
1641.06298828125	59.2112236022949
1642.08557128906	58.9554061889648
1643.10778808594	58.8136520385742
1644.12951660156	58.7216529846191
1645.15075683594	58.4060859680176
1646.17163085938	58.3579521179199
1647.19213867188	58.0174980163574
1648.21203613281	57.712589263916
1649.23156738281	57.5796203613281
1650.25073242188	57.3825569152832
1651.26940917969	57.1306838989258
1652.28759765625	56.7039031982422
1653.30541992188	56.6771812438965
1654.32275390625	56.3570823669434
1655.33972167969	55.9368209838867
1656.35620117188	55.46240234375
1657.37231445313	55.2640991210938
1658.38793945313	54.9564819335938
1659.40307617188	54.7100868225098
1660.41772460938	54.367115020752
1661.43212890625	54.142261505127
1662.44592285156	53.7502479553223
1663.45935058594	53.6260261535645
1664.47229003906	53.3041343688965
1665.48486328125	53.032341003418
1666.49694824219	52.7260665893555
1667.50854492188	52.4794960021973
1668.51977539063	52.1461334228516
1669.53051757813	51.7161521911621
1670.54089355469	51.3348617553711
1671.55078125	51.0743789672852
1672.56018066406	50.5528602600098
1673.56909179688	50.2599258422852
1674.57763671875	49.7753105163574
1675.58581542969	49.3804016113281
1676.59350585938	48.8727569580078
1677.60070800781	48.405086517334
1678.607421875	47.9521102905273
1679.61376953125	47.4579391479492
1680.61962890625	47.0478248596191
1681.62512207031	46.6671485900879
1682.63012695313	46.1660499572754
1683.63464355469	45.5763168334961
1684.638671875	45.2283706665039
1685.64233398438	44.6009941101074
1686.64562988281	44.4094429016113
1687.64831542969	43.9978675842285
1688.65063476563	43.4626388549805
1689.65246582031	43.0044708251953
1690.65393066406	42.5915107727051
1691.65490722656	42.2720718383789
1692.65539550781	41.8909072875977
1693.65551757813	41.5116348266602
1694.65502929688	41.0680999755859
1695.654296875	40.7595252990723
1696.65295410156	40.5245742797852
1697.65124511719	40.2182197570801
1698.64904785156	39.7494354248047
1699.646484375	39.4657402038574
1700.64331054688	39.0789947509766
1701.63977050781	38.7195587158203
1702.63586425781	38.3300170898438
1703.63134765625	38.0627975463867
1704.62646484375	37.7363548278809
1705.62121582031	37.3407974243164
1706.61535644531	36.9608688354492
1707.60913085938	36.6744270324707
1708.60241699219	36.1672286987305
1709.59521484375	35.8395881652832
1710.58764648438	35.494743347168
1711.57958984375	35.2136840820313
1712.57104492188	34.8311233520508
1713.56213378906	34.4411849975586
1714.552734375	34.1555824279785
1715.54284667969	33.8342475891113
1716.53247070313	33.4446487426758
1717.52160644531	33.155948638916
1718.51037597656	32.8067893981934
1719.49865722656	32.4102897644043
1720.48657226563	32.2909202575684
1721.47387695313	31.9462699890137
1722.46081542969	31.5771312713623
1723.447265625	31.2610149383545
1724.43334960938	31.0719909667969
1725.41882324219	30.8445262908936
1726.40393066406	30.5381336212158
1727.38854980469	30.3595657348633
1728.37268066406	30.0948238372803
1729.3564453125	29.8974876403809
1730.33972167969	29.6504917144775
1731.32250976563	29.4498672485352
1732.30480957031	29.206371307373
1733.28674316406	28.9946022033691
1734.26806640625	28.9388236999512
1735.2490234375	28.696704864502
1736.2294921875	28.4755706787109
1737.20959472656	28.3623390197754
1738.18908691406	28.2060089111328
1739.16821289063	28.0730018615723
1740.14685058594	27.8165340423584
1741.125	27.6628799438477
1742.10266113281	27.5501651763916
1743.07995605469	27.4088153839111
1744.05676269531	27.1577529907227
1745.03308105469	26.9117603302002
1746.00891113281	26.8842144012451
1746.98425292969	26.650899887085
1747.95910644531	26.5122909545898
1748.93359375	26.3530788421631
1749.90759277344	26.20188331604
1750.88110351563	25.971923828125
1751.85412597656	25.789421081543
1752.82678222656	25.5507373809814
1753.798828125	25.3888244628906
1754.7705078125	25.2472038269043
1755.74169921875	25.0737037658691
1756.71240234375	24.899715423584
1757.6826171875	24.7770214080811
1758.65246582031	24.5562648773193
1759.62170410156	24.4540424346924
1760.59057617188	24.2356033325195
1761.55895996094	24.1363716125488
1762.52673339844	24.0108528137207
1763.49426269531	23.935079574585
1764.46118164063	23.7650718688965
1765.42761230469	23.6900367736816
1766.39367675781	23.5855712890625
1767.35913085938	23.448522567749
1768.32421875	23.3345603942871
1769.28881835938	23.3447132110596
1770.2529296875	23.111499786377
1771.21655273438	23.0859050750732
1772.17980957031	23.0594692230225
1773.14245605469	23.000862121582
1774.10461425781	22.8569774627686
1775.06640625	22.8584842681885
1776.02770996094	22.7404251098633
1776.98852539063	22.6553440093994
1777.94873046875	22.5170936584473
1778.90856933594	22.5206394195557
1779.86804199219	22.4354553222656
1780.82690429688	22.3100357055664
1781.78527832031	22.1301116943359
1782.7431640625	22.021520614624
1783.70068359375	21.8929748535156
1784.65771484375	21.7509574890137
1785.61413574219	21.7250003814697
1786.57019042969	21.5604381561279
1787.52575683594	21.5207939147949
1788.48083496094	21.3156032562256
1789.43530273438	21.2708492279053
1790.38940429688	21.0864810943604
1791.34301757813	21.0475368499756
1792.29626464844	20.8647003173828
1793.24890136719	20.8174896240234
1794.20104980469	20.6553115844727
1795.15270996094	20.6515407562256
1796.10400390625	20.5764942169189
1797.0546875	20.4881629943848
1798.0048828125	20.3535041809082
1798.95471191406	20.3789253234863
1799.90393066406	20.2892208099365
1800.85278320313	20.2293739318848
1801.80102539063	20.134744644165
1802.74890136719	20.1007480621338
1803.6962890625	20.0477695465088
1804.64306640625	20.0367183685303
1805.58947753906	20.0387325286865
1806.53540039063	19.9072551727295
1807.48071289063	19.9035549163818
1808.42565917969	19.9057674407959
1809.3701171875	19.868932723999
1810.31396484375	19.8168830871582
1811.25744628906	19.7700939178467
1812.20043945313	19.7370071411133
1813.14294433594	19.7736530303955
1814.08483886719	19.6405811309814
1815.0263671875	19.6133785247803
1815.96740722656	19.5576038360596
1816.90783691406	19.4478588104248
1817.84790039063	19.4464092254639
1818.78747558594	19.3317127227783
1819.72644042969	19.3465480804443
1820.6650390625	19.2665004730225
1821.60314941406	19.2681999206543
1822.54064941406	19.1550388336182
1823.47778320313	19.0026016235352
1824.41430664063	18.9853687286377
1825.35034179688	18.9068336486816
1826.28601074219	18.9046363830566
1827.22106933594	18.7362728118896
1828.15563964844	18.7213001251221
1829.08984375	18.6171321868896
1830.0234375	18.5422306060791
1830.95654296875	18.5208301544189
1831.88916015625	18.4524517059326
1832.8212890625	18.4544105529785
1833.7529296875	18.4346809387207
1834.68408203125	18.3794269561768
1835.61474609375	18.302225112915
1836.54479980469	18.2845821380615
1837.47448730469	18.2341423034668
1838.40356445313	18.2548160552979
1839.33227539063	18.2550525665283
1840.26037597656	18.2642440795898
1841.18811035156	18.2408332824707
1842.115234375	18.2404403686523
1843.04187011719	18.2059326171875
1843.96801757813	18.1997776031494
1844.89367675781	18.2962760925293
1845.81872558594	18.1838493347168
1846.74340820313	18.1672401428223
1847.66760253906	18.1296882629395
1848.59118652344	18.1316471099854
1849.51428222656	18.1464405059814
1850.43701171875	18.1298160552979
1851.35913085938	18.0466804504395
1852.28076171875	18.031099319458
1853.20190429688	17.9194297790527
1854.12243652344	17.8218326568604
1855.04260253906	17.8408718109131
1855.96215820313	17.8680629730225
1856.88122558594	17.7622337341309
1857.79992675781	17.6623439788818
1858.71801757813	17.601203918457
1859.63549804688	17.5927791595459
1860.55261230469	17.5382404327393
1861.46923828125	17.4184455871582
1862.38525390625	17.3895797729492
1863.30078125	17.3802433013916
1864.2158203125	17.4029026031494
1865.13037109375	17.3422298431396
1866.04443359375	17.3103218078613
1866.95788574219	17.2861328125
1867.87084960938	17.2965564727783
1868.78332519531	17.3011817932129
1869.6953125	17.309253692627
1870.60681152344	17.3829803466797
1871.51782226563	17.3150959014893
1872.42822265625	17.3339672088623
1873.33813476563	17.3446617126465
1874.24755859375	17.3342533111572
1875.15649414063	17.362211227417
1876.06481933594	17.4240398406982
1876.97277832031	17.3573684692383
1877.88012695313	17.3236675262451
1878.78698730469	17.2793827056885
1879.69323730469	17.2560062408447
1880.59912109375	17.3563613891602
1881.50439453125	17.281379699707
1882.4091796875	17.2718257904053
1883.3134765625	17.1436080932617
1884.21716308594	17.154125213623
1885.12048339844	17.0498085021973
1886.02319335938	17.0453834533691
1886.92541503906	17.0221309661865
1887.82702636719	17.038480758667
1888.72814941406	16.9838237762451
1889.62878417969	16.904224395752
1890.52893066406	16.8499298095703
1891.42858886719	16.8617134094238
1892.32763671875	16.7601127624512
1893.22619628906	16.7003154754639
1894.12426757813	16.6719417572021
1895.02172851563	16.6615619659424
1895.91870117188	16.6214427947998
1896.81518554688	16.6568756103516
1897.71118164063	16.6110897064209
1898.60656738281	16.5687561035156
1899.50146484375	16.514009475708
1900.39587402344	16.5127201080322
1901.28967285156	16.5096969604492
1902.18298339844	16.4997100830078
1903.07580566406	16.4538097381592
1903.96801757813	16.4947528839111
1904.85986328125	16.422477722168
1905.7509765625	16.5052738189697
1906.64172363281	16.514684677124
1907.53186035156	16.5663967132568
1908.42150878906	16.5823841094971
1909.31066894531	16.5903129577637
1910.19921875	16.5668315887451
1911.08728027344	16.6443996429443
1911.97473144531	16.6621952056885
1912.86181640625	16.6122932434082
1913.74816894531	16.6914958953857
1914.63415527344	16.5961208343506
1915.51953125	16.59033203125
1916.40441894531	16.60378074646
1917.28869628906	16.6047801971436
1918.17260742188	16.5685768127441
1919.05578613281	16.550085067749
1919.93859863281	16.5440692901611
1920.82080078125	16.4811000823975
1921.70239257813	16.5088062286377
1922.58349609375	16.4510536193848
1923.46411132813	16.4055423736572
1924.34423828125	16.3442134857178
1925.22375488281	16.2990875244141
1926.10278320313	16.2875137329102
1926.98120117188	16.1756038665771
1927.85913085938	16.1861705780029
1928.73645019531	16.0855846405029
1929.61328125	16.0974521636963
1930.48962402344	16.0746002197266
1931.36535644531	16.018970489502
1932.24060058594	15.9384479522705
1933.11535644531	15.9670257568359
1933.98950195313	15.989239692688
1934.86303710938	15.9333000183105
1935.73608398438	15.9575099945068
1936.60864257813	15.9612455368042
1937.48059082031	15.9548444747925
1938.35205078125	15.9599113464355
1939.22302246094	15.9837293624878
1940.09338378906	15.9888172149658
1940.96313476563	16.0042839050293
1941.83239746094	16.0513381958008
1942.701171875	16.0834045410156
1943.5693359375	16.0766105651855
1944.43701171875	16.0923633575439
1945.30407714844	16.1519031524658
1946.17065429688	16.1601734161377
1947.03662109375	16.1531944274902
1947.90209960938	16.2037467956543
1948.76696777344	16.1711006164551
1949.63134765625	16.2265758514404
1950.4951171875	16.2200622558594
1951.3583984375	16.2235221862793
1952.22106933594	16.1888580322266
1953.08325195313	16.1874332427979
1953.94482421875	16.1933326721191
1954.80590820313	16.1362209320068
1955.66650390625	16.1334609985352
1956.5263671875	16.1098289489746
1957.38586425781	16.1343803405762
1958.24462890625	16.0942916870117
1959.10302734375	16.0979709625244
1959.96069335938	16.040506362915
1960.81799316406	15.9567623138428
1961.67456054688	15.9557332992554
1962.53063964844	15.9113063812256
1963.38623046875	15.7933759689331
1964.2412109375	15.8626832962036
1965.09558105469	15.8233127593994
1965.94946289063	15.7355508804321
1966.80285644531	15.7705812454224
1967.65563964844	15.7088441848755
1968.5078125	15.7691020965576
1969.35949707031	15.7327709197998
1970.21057128906	15.686149597168
1971.06103515625	15.6861705780029
1971.91101074219	15.7610445022583
1972.76049804688	15.7336091995239
1973.60925292969	15.8018465042114
1974.45764160156	15.7820205688477
1975.30529785156	15.8480854034424
1976.15246582031	15.8972005844116
1976.99914550781	15.934476852417
1977.84521484375	15.8864612579346
1978.69067382813	16.05908203125
1979.53552246094	16.0594902038574
1980.3798828125	16.0753650665283
1981.22375488281	16.1392517089844
1982.06701660156	16.125560760498
1982.90966796875	16.1461982727051
1983.75170898438	16.1917762756348
1984.59326171875	16.141040802002
1985.43420410156	16.0815105438232
1986.27465820313	16.1379089355469
1987.11450195313	16.0356311798096
1987.95373535156	16.1485042572021
1988.79248046875	16.121753692627
1989.63061523438	16.1107349395752
1990.46813964844	16.024751663208
1991.30517578125	16.0382461547852
1992.1416015625	15.9778633117676
1992.9775390625	16.0055541992188
1993.81274414063	15.9575233459473
1994.6474609375	15.8476667404175
1995.48168945313	15.8347406387329
1996.31518554688	15.8588247299194
1997.14819335938	15.7727508544922
1997.98071289063	15.7570838928223
1998.8125	15.713397026062
1999.64379882813	15.7331848144531
2000.47448730469	15.6928520202637
2001.3046875	15.7508697509766
2002.13427734375	15.7349529266357
2002.96325683594	15.8267583847046
2003.79162597656	15.74294090271
2004.61950683594	15.7329015731812
2005.44677734375	15.8171062469482
2006.2734375	15.860803604126
2007.09948730469	15.9142827987671
2007.92504882813	15.9777793884277
2008.75	16.0293006896973
2009.57434082031	16.0561237335205
2010.39819335938	16.095682144165
2011.22131347656	16.1230087280273
2012.0439453125	16.1169509887695
2012.86608886719	16.1722621917725
2013.6875	16.1728210449219
2014.50842285156	16.1865768432617
2015.32873535156	16.2606334686279
2016.1484375	16.1626758575439
2016.96752929688	16.2565956115723
2017.7861328125	16.2048053741455
2018.60412597656	16.2840003967285
2019.42150878906	16.2324237823486
2020.23828125	16.2891139984131
2021.05444335938	16.2511863708496
2021.8701171875	16.2086696624756
2022.68518066406	16.200366973877
2023.49963378906	16.2244815826416
2024.3134765625	16.126636505127
2025.12683105469	16.1815967559814
2025.939453125	16.0932712554932
2026.75158691406	16.0668563842773
2027.56311035156	16.0491142272949
2028.3740234375	16.0817108154297
2029.18432617188	16.0625915527344
2029.994140625	16.0038414001465
2030.80322265625	16.0250053405762
2031.61181640625	16.007453918457
2032.41979980469	15.9892072677612
2033.22717285156	15.9379215240479
2034.03393554688	15.8767385482788
2034.84008789063	15.9054765701294
2035.64575195313	15.8407917022705
2036.45080566406	15.8247604370117
2037.25512695313	15.7299089431763
2038.05895996094	15.7129039764404
2038.86218261719	15.6556491851807
2039.66479492188	15.7101459503174
2040.466796875	15.6291542053223
2041.26831054688	15.6829900741577
2042.06909179688	15.7147655487061
2042.86938476563	15.7175407409668
2043.6689453125	15.7772359848022
2044.46801757813	15.7553691864014
2045.26647949219	15.8441820144653
2046.06433105469	15.7925710678101
2046.86145019531	15.8057737350464
2047.65808105469	15.7968254089355
2048.4541015625	15.8719348907471
2049.24951171875	15.9075937271118
2050.04443359375	15.8790302276611
2050.83862304688	15.8627023696899
2051.63232421875	15.9051094055176
2052.42529296875	15.9389915466309
2053.2177734375	15.9446601867676
2054.00952148438	15.9952554702759
2054.80078125	15.9620380401611
2055.59130859375	15.9765319824219
2056.38134765625	16.010046005249
2057.17065429688	16.1293811798096
2057.95947265625	16.0555763244629
2058.74755859375	16.0021362304688
2059.53515625	16.0515022277832
2060.32202148438	16.02659034729
2061.1083984375	15.9786596298218
2061.89428710938	15.819372177124
2062.67919921875	15.8510732650757
2063.4638671875	15.8688507080078
2064.24780273438	15.8629102706909
2065.03100585938	15.8246126174927
2065.81372070313	15.6570596694946
2066.595703125	15.6254119873047
2067.37719726563	15.6904449462891
2068.15795898438	15.6131038665771
2068.93823242188	15.5967960357666
2069.7177734375	15.4853029251099
2070.49682617188	15.4729108810425
2071.27514648438	15.3841667175293
2072.05297851563	15.297459602356
2072.830078125	15.3831090927124
2073.60668945313	15.260817527771
2074.38256835938	15.2314825057983
2075.15795898438	15.1988563537598
2075.9326171875	15.119647026062
2076.70654296875	15.0867195129395
2077.47998046875	15.1160573959351
2078.25268554688	15.026421546936
2079.02490234375	15.0590381622314
2079.79663085938	15.0647249221802
2080.5673828125	15.0063953399658
2081.337890625	15.0775203704834
2082.107421875	15.0994138717651
2082.87670898438	15.0577039718628
2083.64501953125	15.1099071502686
2084.41284179688	15.1879949569702
2085.18017578125	15.172830581665
2085.94677734375	15.0871171951294
2086.71264648438	15.118480682373
2087.47802734375	15.2138710021973
2088.24267578125	15.1869249343872
2089.0068359375	15.1717376708984
2089.77026367188	15.1892833709717
2090.53295898438	15.1625366210938
2091.29516601563	15.1381235122681
2092.056640625	15.2257299423218
2092.81762695313	15.1423425674438
2093.57788085938	15.0907564163208
2094.33764648438	15.0568399429321
2095.0966796875	15.0280981063843
2095.85498046875	14.9858665466309
2096.61279296875	14.929651260376
2097.36987304688	14.8904237747192
2098.12646484375	14.7742786407471
2098.88232421875	14.7037229537964
2099.63745117188	14.7441482543945
2100.39208984375	14.6448678970337
2101.14624023438	14.5611534118652
2101.8994140625	14.5373420715332
2102.65209960938	14.3923425674438
2103.404296875	14.3850507736206
2104.15551757813	14.253643989563
2104.90649414063	14.2384634017944
2105.65649414063	14.1560640335083
2106.40600585938	14.0750217437744
2107.15502929688	14.0473985671997
2107.90307617188	13.991455078125
2108.65063476563	13.9437961578369
2109.39770507813	13.9317922592163
2110.14404296875	13.9433403015137
2110.8896484375	13.816556930542
2111.63452148438	13.8931035995483
2112.37890625	13.9027481079102
2113.12280273438	13.8497009277344
2113.86572265625	13.9473323822021
2114.60815429688	13.9169301986694
2115.35009765625	13.950704574585
2116.09106445313	14.0332107543945
2116.83154296875	13.9473876953125
2117.57153320313	14.0163373947144
2118.31079101563	14.0179328918457
2119.04931640625	14.0654411315918
2119.787109375	14.0017471313477
2120.5244140625	13.9585847854614
2121.26098632813	13.9383687973022
2121.9970703125	13.8357543945313
2122.732421875	13.8475866317749
2123.46704101563	13.7403011322021
2124.20092773438	13.7425088882446
2124.93432617188	13.6967515945435
2125.6669921875	13.6763906478882
2126.39916992188	13.5962343215942
2127.13037109375	13.5678930282593
2127.86108398438	13.521035194397
2128.59130859375	13.5325345993042
2129.32080078125	13.3673315048218
2130.04956054688	13.430736541748
2130.77758789063	13.2785968780518
2131.50512695313	13.2592105865479
2132.23193359375	13.1846618652344
2132.9580078125	13.0707950592041
2133.68334960938	13.0363664627075
2134.408203125	13.0055227279663
2135.13232421875	12.9418544769287
2135.85595703125	12.9307336807251
2136.57885742188	12.8488855361938
2137.30102539063	12.8188858032227
2138.0224609375	12.7091484069824
2138.74340820313	12.6739959716797
2139.46337890625	12.6509008407593
2140.18310546875	12.5441160202026
2140.90185546875	12.4793367385864
2141.6201171875	12.5289916992188
2142.33764648438	12.4895820617676
2143.05444335938	12.4893798828125
2143.77075195313	12.4433794021606
2144.48608398438	12.4387989044189
2145.201171875	12.4456043243408
2145.91528320313	12.4143342971802
2146.62890625	12.4298725128174
2147.34155273438	12.3852157592773
2148.05395507813	12.4000263214111
2148.76538085938	12.3611488342285
2149.47631835938	12.419960975647
2150.18627929688	12.3404541015625
2150.89599609375	12.3705949783325
2151.60473632813	12.3357810974121
2152.31298828125	12.3635063171387
2153.02026367188	12.3120994567871
2153.72729492188	12.3249788284302
2154.43334960938	12.2225685119629
2155.138671875	12.2878446578979
2155.84350585938	12.23291015625
2156.54760742188	12.2413787841797
2157.25122070313	12.1919946670532
2157.95385742188	12.1674861907959
2158.65600585938	12.1331806182861
2159.357421875	12.176570892334
2160.05810546875	12.0813598632813
2160.75805664063	12.081223487854
2161.45751953125	11.9966611862183
2162.15600585938	11.9803314208984
2162.85400390625	11.9713354110718
2163.55151367188	11.916522026062
2164.248046875	11.839599609375
2164.94409179688	11.8055257797241
2165.63916015625	11.7836904525757
2166.33374023438	11.7137393951416
2167.02783203125	11.7011756896973
2167.72094726563	11.5724439620972
2168.41357421875	11.5168209075928
2169.10522460938	11.4999828338623
2169.79638671875	11.3818349838257
2170.48706054688	11.3747682571411
2171.1767578125	11.2990436553955
2171.86572265625	11.2173500061035
2172.55419921875	11.1257400512695
2173.24194335938	10.9941482543945
2173.92895507813	10.9703989028931
2174.615234375	10.9461307525635
2175.30078125	10.8979244232178
2175.98583984375	10.8326482772827
2176.67016601563	10.7737398147583
2177.35375976563	10.771577835083
2178.03662109375	10.7266788482666
2178.71875	10.6968145370483
2179.40014648438	10.6701440811157
2180.08081054688	10.6978597640991
2180.76098632813	10.6931858062744
2181.4404296875	10.6919679641724
2182.119140625	10.6323165893555
2182.79711914063	10.6828470230103
2183.47436523438	10.6905460357666
2184.15087890625	10.6732082366943
2184.82690429688	10.7032260894775
2185.501953125	10.6841411590576
2186.17651367188	10.6824140548706
2186.85034179688	10.6570959091187
2187.5234375	10.6809387207031
2188.19580078125	10.629506111145
2188.86743164063	10.6158142089844
2189.53833007813	10.5916681289673
2190.20874023438	10.5724782943726
2190.87817382813	10.5465507507324
2191.54711914063	10.56019115448
2192.21533203125	10.4854116439819
2192.8828125	10.4364881515503
2193.54956054688	10.3399133682251
2194.21557617188	10.3305435180664
2194.880859375	10.273509979248
2195.54541015625	10.1939716339111
2196.20947265625	10.1493215560913
2196.87255859375	10.0726652145386
2197.53515625	10.0064401626587
2198.19677734375	9.91566371917725
2198.85791015625	9.8868350982666
2199.51831054688	9.8302059173584
2200.17797851563	9.74650859832764
2200.8369140625	9.69979667663574
2201.4951171875	9.59994220733643
2202.15258789063	9.54937076568604
2202.80932617188	9.46642017364502
2203.46533203125	9.41325092315674
2204.12060546875	9.41346836090088
2204.775390625	9.33613872528076
2205.42919921875	9.36117935180664
2206.08251953125	9.32847309112549
2206.73486328125	9.29925060272217
2207.38671875	9.25568199157715
2208.03759765625	9.23697185516357
2208.68798828125	9.25472164154053
2209.33764648438	9.22366046905518
2209.98657226563	9.2512378692627
2210.63452148438	9.204026222229
2211.28198242188	9.2520227432251
2211.9287109375	9.23325634002686
2212.57470703125	9.24902057647705
2213.21997070313	9.24209117889404
2213.86450195313	9.22026443481445
2214.50830078125	9.23528003692627
2215.1513671875	9.22151565551758
2215.79370117188	9.16629505157471
2216.43530273438	9.14490127563477
2217.076171875	9.11363220214844
2217.71630859375	9.08663082122803
2218.35571289063	9.04569244384766
2218.99462890625	9.00066566467285
2219.63256835938	8.8907642364502
2220.26977539063	8.92544937133789
2220.90625	8.87144756317139
2221.5419921875	8.818922996521
2222.17700195313	8.77015590667725
2222.81127929688	8.71551322937012
2223.44482421875	8.62325477600098
2224.07763671875	8.63631725311279
2224.70971679688	8.54826927185059
2225.34106445313	8.49370002746582
2225.9716796875	8.44315528869629
2226.6015625	8.39180469512939
2227.23071289063	8.36051368713379
2227.85913085938	8.23703861236572
2228.48681640625	8.22272491455078
2229.11376953125	8.17629528045654
2229.73999023438	8.10077095031738
2230.36547851563	8.1016788482666
2230.990234375	8.01330661773682
2231.61401367188	8.00856399536133
2232.2373046875	7.96322584152222
2232.85986328125	7.92551136016846
2233.4814453125	7.87217664718628
2234.1025390625	7.87119722366333
2234.72265625	7.86305665969849
2235.34228515625	7.78200674057007
2235.9609375	7.79659414291382
2236.57885742188	7.71826696395874
2237.1962890625	7.73949670791626
2237.81274414063	7.71488189697266
2238.42846679688	7.71280097961426
2239.04345703125	7.72430610656738
2239.65771484375	7.74120426177979
2240.27124023438	7.71449184417725
2240.88403320313	7.74320030212402
2241.49584960938	7.70542192459106
2242.10717773438	7.6989541053772
2242.71752929688	7.72948789596558
2243.32739257813	7.66954231262207
2243.93627929688	7.68130779266357
2244.54443359375	7.68227195739746
2245.15209960938	7.6564679145813
2245.7587890625	7.62394571304321
2246.36474609375	7.5800609588623
2246.9697265625	7.55366039276123
2247.57421875	7.58653974533081
2248.17797851563	7.55083703994751
2248.78076171875	7.51948595046997
2249.38305664063	7.50953722000122
2249.984375	7.45180225372314
2250.5849609375	7.45163202285767
2251.18481445313	7.37108469009399
2251.78393554688	7.33287477493286
2252.38232421875	7.32850980758667
2252.97973632813	7.26825714111328
2253.57666015625	7.23901271820068
2254.17260742188	7.23097467422485
2254.76782226563	7.16827201843262
2255.3623046875	7.12884569168091
2255.9560546875	7.09404897689819
2256.54907226563	7.06881809234619
2257.14135742188	7.00672578811646
2257.73266601563	6.96067380905151
2258.32348632813	6.93327808380127
2258.91333007813	6.84040451049805
2259.50244140625	6.80852031707764
2260.09057617188	6.76959037780762
2260.67822265625	6.73946762084961
2261.26513671875	6.7301344871521
2261.85107421875	6.69164323806763
2262.43627929688	6.58828926086426
2263.02075195313	6.58148574829102
2263.6044921875	6.58144569396973
2264.18725585938	6.57932233810425
2264.76953125	6.49009656906128
2265.35083007813	6.53749465942383
2265.93139648438	6.45470476150513
2266.51123046875	6.46113729476929
2267.09033203125	6.43283414840698
2267.66845703125	6.43350839614868
2268.24584960938	6.42816925048828
2268.82250976563	6.41314649581909
2269.3984375	6.42950391769409
2269.9736328125	6.43435668945313
2270.5478515625	6.41303253173828
2271.12133789063	6.47784948348999
2271.69409179688	6.48795890808105
2272.26611328125	6.49309825897217
2272.83740234375	6.48827314376831
2273.40771484375	6.40344572067261
2273.97729492188	6.4161581993103
2274.54614257813	6.3963303565979
2275.11401367188	6.34208631515503
2275.68139648438	6.34112501144409
2276.24780273438	6.30468416213989
2276.8134765625	6.26584672927856
2277.37817382813	6.25879764556885
2277.9423828125	6.23490428924561
2278.50561523438	6.25046968460083
2279.06811523438	6.24366426467896
2279.62963867188	6.20577001571655
2280.19067382813	6.20394563674927
2280.75073242188	6.1989541053772
2281.31005859375	6.18630886077881
2281.86840820313	6.20926809310913
2282.42602539063	6.19634866714478
2282.98291015625	6.16388034820557
2283.5390625	6.12663269042969
2284.09448242188	6.08195495605469
2284.64892578125	6.11997079849243
2285.20263671875	6.04484367370605
2285.75537109375	6.04107713699341
2286.3076171875	5.98570537567139
2286.85888671875	5.98799800872803
2287.40942382813	5.97201490402222
2287.958984375	5.8855504989624
2288.5078125	5.8878002166748
2289.05590820313	5.82271003723145
2289.60302734375	5.82281160354614
2290.14965820313	5.79292917251587
2290.6953125	5.71975612640381
2291.23999023438	5.68184041976929
2291.78393554688	5.66753673553467
2292.3271484375	5.64896583557129
2292.86962890625	5.58279705047607
2293.4111328125	5.59768581390381
2293.95190429688	5.54687166213989
2294.49194335938	5.51571083068848
2295.03100585938	5.43740129470825
2295.5693359375	5.49139833450317
2296.10693359375	5.48815298080444
2296.6435546875	5.40813684463501
2297.17944335938	5.43845129013062
2297.71459960938	5.35781908035278
2298.24877929688	5.38919734954834
2298.7822265625	5.43581199645996
2299.31469726563	5.38365459442139
2299.8466796875	5.40919876098633
2300.37744140625	5.37622785568237
2300.90771484375	5.36809539794922
2301.43701171875	5.40675783157349
2301.96557617188	5.36464738845825
2302.4931640625	5.38111925125122
2303.02001953125	5.36546897888184
2303.54614257813	5.39427137374878
2304.0712890625	5.35851430892944
2304.595703125	5.37901926040649
2305.119140625	5.36092472076416
2305.64184570313	5.40022087097168
2306.16381835938	5.33649349212646
2306.68481445313	5.34681081771851
2307.205078125	5.36143350601196
2307.72436523438	5.34355497360229
2308.24291992188	5.36705017089844
2308.7607421875	5.33006572723389
2309.27758789063	5.35141754150391
2309.79370117188	5.3526029586792
2310.30883789063	5.32821607589722
2310.8232421875	5.35820007324219
2311.3369140625	5.31305408477783
2311.849609375	5.33900833129883
2312.361328125	5.29489374160767
2312.87255859375	5.24615955352783
2313.38256835938	5.26860475540161
2313.89208984375	5.21280527114868
2314.40063476563	5.18422842025757
2314.908203125	5.16480779647827
2315.4150390625	5.13213586807251
2315.92114257813	5.1043004989624
2316.42626953125	5.05156993865967
2316.9306640625	5.0282769203186
2317.43408203125	5.02119922637939
2317.93676757813	5.01546573638916
2318.4384765625	4.94799566268921
2318.939453125	4.91378784179688
2319.439453125	4.89553928375244
2319.93872070313	4.85233736038208
2320.43701171875	4.85384082794189
2320.9345703125	4.81954097747803
2321.43139648438	4.79362392425537
2321.92724609375	4.75872898101807
2322.42211914063	4.74742937088013
2322.91625976563	4.74481439590454
2323.40966796875	4.7046914100647
2323.90209960938	4.69906330108643
2324.3935546875	4.66297197341919
2324.88427734375	4.66085577011108
2325.37426757813	4.64648914337158
2325.86303710938	4.62339973449707
2326.35131835938	4.63678407669067
2326.83862304688	4.60358810424805
2327.32495117188	4.64095306396484
2327.810546875	4.68106937408447
2328.29541015625	4.66721248626709
2328.77905273438	4.67325735092163
2329.26220703125	4.7254319190979
2329.74438476563	4.67471122741699
2330.2255859375	4.6728367805481
2330.7060546875	4.68298482894897
2331.185546875	4.66881036758423
2331.6640625	4.68852710723877
2332.14184570313	4.65902471542358
2332.61889648438	4.64317846298218
2333.09497070313	4.68643999099731
2333.57006835938	4.64731311798096
2334.04443359375	4.62240076065063
2334.51782226563	4.67336463928223
2334.99047851563	4.63637971878052
2335.46215820313	4.62596082687378
2335.93310546875	4.57000064849854
2336.40307617188	4.59521675109863
2336.8720703125	4.54825830459595
2337.34033203125	4.55233669281006
2337.8076171875	4.4682445526123
2338.27416992188	4.48685884475708
2338.73974609375	4.46644878387451
2339.20458984375	4.43804836273193
2339.66845703125	4.43878507614136
2340.13134765625	4.40374612808228
2340.59350585938	4.39840888977051
2341.0546875	4.36332750320435
2341.51489257813	4.32326173782349
2341.97436523438	4.28206157684326
2342.43286132813	4.28934478759766
2342.890625	4.28836011886597
2343.34741210938	4.24433898925781
2343.80322265625	4.19366598129272
2344.25830078125	4.21665382385254
2344.71240234375	4.191330909729
2345.16577148438	4.22786569595337
2345.61791992188	4.24508094787598
2346.06958007813	4.24322938919067
2346.52001953125	4.33677387237549
2346.9697265625	4.38999462127686
2347.41845703125	4.44906091690063
2347.86645507813	4.51868438720703
2348.3134765625	4.62822389602661
2348.75952148438	4.74476146697998
2349.20483398438	4.82424879074097
2349.64916992188	4.86858367919922
2350.09252929688	4.98004722595215
2350.53515625	5.04249143600464
2350.97680664063	5.07695198059082
2351.41748046875	5.11670637130737
2351.857421875	5.11900234222412
2352.29638671875	5.1351842880249
2352.734375	5.11219882965088
2353.17138671875	5.12810468673706
2353.60766601563	5.09286117553711
2354.04296875	5.07594966888428
2354.4775390625	4.97194147109985
2354.91088867188	4.92324495315552
2355.34350585938	4.83107900619507
2355.775390625	4.75054597854614
2356.2060546875	4.6331844329834
2356.63598632813	4.51741123199463
2357.06494140625	4.3951473236084
2357.4931640625	4.35143995285034
2357.92041015625	4.25023365020752
2358.3466796875	4.18802738189697
2358.77197265625	4.08613538742065
2359.1962890625	4.0294132232666
2359.61987304688	3.92795491218567
2360.04248046875	3.87784314155579
2360.46411132813	3.8226625919342
2360.88500976563	3.75150632858276
2361.30493164063	3.74659037590027
2361.72387695313	3.70669388771057
