# Supplementary material for: Optics miniaturization strategy for demanding Raman spectroscopy applications
Source: Nat Commun. 2024 Apr 8;15:3049. doi: 10.1038/s41467-024-47044-7 (PMC11001912; doi:10.1038/s41467-024-47044-7)
Supplement: Supplementary file 6 — Source Data [file 41467_2024_47044_MOESM6_ESM.zip › Source Data/NCOMMS-23-34016B s3/S3 pHCA, Glucose, Salts/calibraiton/MgSO4 standards 30.08.17/MgSO4_2_5mM_1.csv]

347.42919921875	73.4668502807617
348.892913818359	73.6024551391602
350.356079101563	73.9892120361328
351.818634033203	74.1814346313477
353.280670166016	74.601692199707
354.742095947266	74.6961288452148
356.202972412109	75.0306854248047
357.663299560547	75.3515014648438
359.123046875	75.4392395019531
360.582244873047	75.7400588989258
362.040863037109	75.8781509399414
363.498931884766	75.9814605712891
364.956451416016	76.1267471313477
366.413391113281	76.2169570922852
367.869750976563	76.4697723388672
369.325592041016	76.6790237426758
370.780853271484	76.440544128418
372.235565185547	76.6979751586914
373.689727783203	76.6517639160156
375.143310546875	76.7208938598633
376.596343994141	76.9306564331055
378.048828125	76.9585952758789
379.500762939453	76.9633407592773
380.9521484375	77.0381240844727
382.402954101563	77.0809173583984
383.853240966797	77.1855087280273
385.302947998047	77.279182434082
386.752136230469	77.5114669799805
388.200744628906	77.4782333374023
389.648803710938	77.8285751342773
391.096343994141	77.756950378418
392.543304443359	77.9267807006836
393.989715576172	78.0897750854492
395.435607910156	78.4962692260742
396.880920410156	78.5760345458984
398.325714111328	78.5418319702148
399.769927978516	78.8814086914063
401.213623046875	79.1950149536133
402.656768798828	79.2334442138672
404.099395751953	79.3961029052734
405.541442871094	79.5828857421875
406.982971191406	79.6672439575195
408.423950195313	79.8639144897461
409.864379882813	80.1808319091797
411.304290771484	80.2573776245117
412.743621826172	80.4242095947266
414.182434082031	80.4997634887695
415.620727539063	80.7149963378906
417.058471679688	80.6314315795898
418.495666503906	80.7978363037109
419.932342529297	80.8354721069336
421.368469238281	80.8913955688477
422.804077148438	80.895393371582
424.239135742188	80.8640441894531
425.673645019531	80.870231628418
427.107635498047	80.9903335571289
428.541107177734	81.000617980957
429.974029541016	80.6927719116211
431.406433105469	80.8591690063477
432.838287353516	80.8121871948242
434.269622802734	80.5606536865234
435.700408935547	80.6982955932617
437.130706787109	80.4798736572266
438.560455322266	80.5382995605469
439.989654541016	80.3916168212891
441.418334960938	80.4221038818359
442.846496582031	80.1751251220703
444.274139404297	80.0716857910156
445.701263427734	79.909065246582
447.127838134766	79.9206161499023
448.553894042969	79.8048629760742
449.979431152344	79.8100509643555
451.404449462891	79.5111770629883
452.828918457031	79.4923553466797
454.252899169922	79.5537033081055
455.676330566406	79.3882446289063
457.099273681641	79.3607788085938
458.521667480469	79.200065612793
459.943542480469	79.1708984375
461.364929199219	79.1359329223633
462.785766601563	79.1037139892578
464.206085205078	79.092643737793
465.625885009766	78.9914474487305
467.045196533203	79.2064666748047
468.463958740234	79.1202239990234
469.882202148438	79.0939178466797
471.299957275391	79.0207290649414
472.717193603516	79.1053009033203
474.133911132813	79.0261535644531
475.550109863281	79.0223999023438
476.965789794922	79.1401290893555
478.380950927734	79.2487640380859
479.795623779297	79.1350250244141
481.209777832031	79.067024230957
482.623413085938	79.1801223754883
484.036529541016	79.4568634033203
485.449157714844	79.4990768432617
486.861267089844	79.5368499755859
488.272857666016	79.5031967163086
489.683959960938	79.5880279541016
491.094543457031	79.4969253540039
492.504608154297	79.5289459228516
493.914184570313	79.5683288574219
495.3232421875	79.5324478149414
496.731811523438	79.5083847045898
498.139862060547	79.4677047729492
499.547393798828	79.3525695800781
500.954467773438	79.2647552490234
502.360992431641	79.192253112793
503.767028808594	79.0093307495117
505.172576904297	79.0693664550781
506.577606201172	78.8596420288086
507.982147216797	78.7482070922852
509.386169433594	78.6199798583984
510.789703369141	78.4898681640625
512.192749023438	78.3114471435547
513.595275878906	78.0867080688477
514.997314453125	77.9138107299805
516.398803710938	77.9141159057617
517.799865722656	77.6848831176758
519.200378417969	77.7186660766602
520.600463867188	77.3065338134766
522	77.16650390625
523.399047851563	77.1240844726563
524.797607421875	76.8270874023438
526.195678710938	76.6663208007813
527.59326171875	76.6095199584961
528.990295410156	76.3198394775391
530.386901855469	75.9834976196289
531.782958984375	76.1156311035156
533.178588867188	75.7996673583984
534.573669433594	75.6930313110352
535.968322753906	75.5310287475586
537.362426757813	75.4024658203125
538.756042480469	75.2102432250977
540.149230957031	75.0026321411133
541.541870117188	74.8512268066406
542.934020996094	74.7197418212891
544.32568359375	74.5556640625
545.716918945313	74.4859924316406
547.107604980469	74.2267150878906
548.497802734375	74.2944488525391
549.887573242188	74.209228515625
551.276794433594	73.8594360351563
552.66552734375	73.9939498901367
554.053833007813	73.9198150634766
555.441650390625	73.7996292114258
556.828918457031	73.6979904174805
558.215759277344	73.5067367553711
559.602111816406	73.431770324707
560.987976074219	73.5380172729492
562.373352050781	73.3996810913086
563.758239746094	73.3139877319336
565.142639160156	73.2603302001953
566.526611328125	73.2161254882813
567.910034179688	73.2409210205078
569.293029785156	72.9971694946289
570.675537109375	73.0035095214844
572.057556152344	73.0287551879883
573.439086914063	73.0203018188477
574.820129394531	72.9569854736328
576.200744628906	72.9504928588867
577.580871582031	72.8875961303711
578.96044921875	72.9714584350586
580.339660644531	72.8389129638672
581.718322753906	72.97998046875
583.096557617188	72.8097381591797
584.474243164063	72.8757553100586
585.851501464844	72.8603439331055
587.228332519531	72.8324356079102
588.604614257813	72.8449630737305
589.98046875	72.6617965698242
591.355834960938	72.7769470214844
592.730712890625	72.7202682495117
594.105163574219	72.8542709350586
595.479125976563	72.6883544921875
596.852600097656	72.6230697631836
598.225646972656	72.6724624633789
599.598205566406	72.6828308105469
600.970275878906	72.5116348266602
602.341857910156	72.521858215332
603.713012695313	72.4226608276367
605.083679199219	72.3907928466797
606.453918457031	72.2458953857422
607.823608398438	72.2990570068359
609.192932128906	72.1946029663086
610.561706542969	72.0495986938477
611.930053710938	72.0908966064453
613.297912597656	71.8042907714844
614.665344238281	71.8777465820313
616.032287597656	71.764778137207
617.398803710938	71.7052536010742
618.764831542969	71.4691696166992
620.13037109375	71.4921569824219
621.495483398438	71.2253952026367
622.860107421875	71.2699432373047
624.224304199219	70.9418106079102
625.588012695313	70.9468307495117
626.951232910156	70.9048004150391
628.314025878906	70.4951629638672
629.676391601563	70.7353439331055
631.038269042969	70.3473129272461
632.399658203125	70.3906707763672
633.760620117188	70.1951675415039
635.12109375	69.9916229248047
636.481140136719	69.8856887817383
637.840759277344	69.797981262207
639.199890136719	69.7249145507813
640.558532714844	69.5215454101563
641.916748046875	69.4352798461914
643.274536132813	69.3893661499023
644.6318359375	69.1628570556641
645.988647460938	69.1143112182617
647.345031738281	68.8905868530273
648.700988769531	69.0159225463867
650.056457519531	68.783821105957
651.411499023438	68.6653366088867
652.76611328125	68.5660705566406
654.120239257813	68.3461761474609
655.473876953125	68.3981323242188
656.827087402344	68.2966461181641
658.179870605469	68.2454452514648
659.5322265625	68.0903167724609
660.884094238281	68.0646743774414
662.235473632813	68.0883331298828
663.586486816406	67.7927398681641
664.93701171875	67.8179702758789
666.287048339844	67.890007019043
667.636657714844	67.8079147338867
668.98583984375	67.6982116699219
670.334594726563	67.8364334106445
671.682861328125	67.6259765625
673.030700683594	67.5485687255859
674.378051757813	67.6271896362305
675.725036621094	67.5147705078125
677.071533203125	67.4945602416992
678.417541503906	67.4705047607422
679.76318359375	67.5811996459961
681.108337402344	67.4926223754883
682.453002929688	67.3308792114258
683.797302246094	67.5439147949219
685.14111328125	67.4967727661133
686.484497070313	67.5117340087891
687.827453613281	67.4537200927734
689.169921875	67.5206146240234
690.512023925781	67.4080657958984
691.853637695313	67.6408309936523
693.194763183594	67.622917175293
694.535522460938	67.519416809082
695.875793457031	67.5528717041016
697.215637207031	67.5445785522461
698.555053710938	67.5749893188477
699.89404296875	67.6377716064453
701.232543945313	67.6289672851563
702.570617675781	67.5491485595703
703.908325195313	67.6039199829102
705.245483398438	67.5982208251953
706.582275390625	67.6149368286133
707.918640136719	67.6180725097656
709.254516601563	67.5238265991211
710.589965820313	67.6054611206055
711.924987792969	67.7759017944336
713.259582519531	67.7490615844727
714.59375	67.5942230224609
715.927490234375	67.5706787109375
717.2607421875	67.6495132446289
718.593627929688	67.4708404541016
719.926025390625	67.569221496582
721.257995605469	67.5891647338867
722.589538574219	67.5136795043945
723.920654296875	67.4429931640625
725.251342773438	67.6035842895508
726.581604003906	67.3064804077148
727.911437988281	67.4242706298828
729.240783691406	67.3293838500977
730.569763183594	67.3247833251953
731.898254394531	67.276611328125
733.226379394531	67.2148742675781
734.554016113281	67.1858596801758
735.881225585938	67.1440582275391
737.208068847656	67.0072631835938
738.534423828125	66.9850006103516
739.8603515625	66.9788208007813
741.185852050781	66.7753677368164
742.510925292969	66.9378280639648
743.835571289063	66.8418731689453
745.159790039063	66.5783157348633
746.483581542969	66.6903533935547
747.806945800781	66.5698013305664
749.1298828125	66.418327331543
750.452453613281	66.3253707885742
751.774536132813	66.3210906982422
753.09619140625	66.153450012207
754.417419433594	66.0349655151367
755.738220214844	66.0548248291016
757.05859375	65.8758087158203
758.378540039063	65.8788986206055
759.698059082031	65.8871612548828
761.017211914063	65.5727844238281
762.335876464844	65.6061096191406
763.654113769531	65.3963012695313
764.971984863281	65.3026428222656
766.289367675781	65.3048934936523
767.606384277344	65.0991897583008
768.922973632813	65.1975402832031
770.239074707031	64.8713836669922
771.554809570313	64.7833862304688
772.8701171875	64.7231216430664
774.184997558594	64.6657333374023
775.499450683594	64.4720153808594
776.8134765625	64.570686340332
778.127136230469	64.4896774291992
779.440307617188	64.2017440795898
780.753112792969	64.1837921142578
782.0654296875	64.0652618408203
783.377380371094	64.029411315918
784.688903808594	63.9071083068848
786	63.8153686523438
787.310668945313	63.7175521850586
788.620971679688	63.531566619873
789.930786132813	63.6217880249023
791.240234375	63.492359161377
792.549255371094	63.303783416748
793.857788085938	63.143871307373
795.166015625	63.1690864562988
796.473754882813	62.9416732788086
797.781066894531	62.9339218139648
799.088012695313	62.9219856262207
800.39453125	62.7774620056152
801.700622558594	62.6709327697754
803.006286621094	62.5838813781738
804.311584472656	62.505443572998
805.616394042969	62.3753204345703
806.920837402344	62.3476829528809
808.224853515625	62.2391624450684
809.528503417969	62.0877494812012
810.831665039063	62.058837890625
812.134460449219	61.9749908447266
813.436828613281	61.8692359924316
814.73876953125	61.7747611999512
816.040344238281	61.7144470214844
817.341430664063	61.704517364502
818.642150878906	61.6829566955566
819.942504882813	61.4495315551758
821.242370605469	61.3189239501953
822.541870117188	61.3935470581055
823.840942382813	61.3442306518555
825.139587402344	61.1149139404297
826.437866210938	61.057430267334
827.735656738281	60.9929275512695
829.033081054688	60.8191757202148
830.330139160156	60.9238357543945
831.626770019531	60.680347442627
832.922973632813	60.6123008728027
834.21875	60.5347328186035
835.514099121094	60.4348831176758
836.80908203125	60.3110389709473
838.103637695313	60.1900634765625
839.397827148438	60.200855255127
840.691589355469	60.1010856628418
841.984924316406	60.0335655212402
843.27783203125	59.821174621582
844.570373535156	59.7792358398438
845.862487792969	59.5955085754395
847.154235839844	59.3873977661133
848.445556640625	59.479320526123
849.736450195313	59.2527618408203
851.026916503906	58.9743995666504
852.317016601563	59.0051918029785
853.606689453125	58.8602905273438
854.89599609375	58.8455696105957
856.184875488281	58.5484352111816
857.473327636719	58.3468055725098
858.761413574219	58.320915222168
860.049072265625	58.1921272277832
861.336303710938	57.9171981811523
862.623168945313	57.8787879943848
863.909606933594	57.6963348388672
865.195678710938	57.7974281311035
866.481323242188	57.4724960327148
867.766540527344	57.3495483398438
869.051391601563	57.2068252563477
870.335815429688	57.0669593811035
871.619873046875	56.7708930969238
872.903503417969	56.4845733642578
874.186706542969	56.4650077819824
875.469543457031	56.1979789733887
876.752014160156	56.0010757446289
878.033996582031	55.8550720214844
879.315612792969	55.7959480285645
880.596862792969	55.3638534545898
881.877685546875	55.3453598022461
883.158081054688	55.0344619750977
884.438110351563	54.7755966186523
885.7177734375	54.5685729980469
886.996948242188	54.5585250854492
888.275817871094	54.2694511413574
889.55419921875	54.0148658752441
890.832275390625	53.8728790283203
892.10986328125	53.5905342102051
893.387084960938	53.4771614074707
894.663940429688	53.1729507446289
895.940368652344	52.9379081726074
897.216369628906	52.8032646179199
898.492004394531	52.5507431030273
899.767272949219	52.2506256103516
901.042114257813	52.1741333007813
902.316528320313	51.8772926330566
903.590576171875	51.7937774658203
904.8642578125	51.5581245422363
906.137512207031	51.3146743774414
907.410339355469	51.0529708862305
908.682800292969	50.8805923461914
909.954833984375	50.8569679260254
911.226501464844	50.4519233703613
912.497802734375	50.3077812194824
913.768676757813	50.0659790039063
915.039123535156	49.9614906311035
916.309204101563	49.7604751586914
917.578918457031	49.6118392944336
918.848205566406	49.3158416748047
920.117126464844	49.1800003051758
921.385620117188	49.155948638916
922.653747558594	48.9140815734863
923.921447753906	48.6581344604492
925.188781738281	48.5364532470703
926.455688476563	48.3584289550781
927.722229003906	48.3434104919434
928.988342285156	48.0347938537598
930.254089355469	47.9582977294922
931.519470214844	47.9307594299316
932.784423828125	47.7886085510254
934.049011230469	47.4731979370117
935.313171386719	47.4586563110352
936.576965332031	47.3647232055664
937.84033203125	47.1777000427246
939.103332519531	47.0845527648926
940.365966796875	46.9289703369141
941.628173828125	46.8859367370605
942.890014648438	46.9687767028809
944.151428222656	46.6681518554688
945.412475585938	46.5206260681152
946.673095703125	46.5905456542969
947.933349609375	46.4080200195313
949.193237304688	46.3744010925293
950.452697753906	46.4456977844238
951.711791992188	46.3216667175293
952.970520019531	46.1974563598633
954.228820800781	46.0603065490723
955.486755371094	46.0863494873047
956.744262695313	46.0512886047363
958.001403808594	46.0227127075195
959.258117675781	45.8964729309082
960.514526367188	45.9202842712402
961.770446777344	45.9330635070801
963.026062011719	45.8784561157227
964.28125	45.8366165161133
965.536010742188	45.7719497680664
966.790466308594	45.7259407043457
968.044494628906	45.893970489502
969.298095703125	45.7135772705078
970.551391601563	45.9364624023438
971.80419921875	46.0201835632324
973.056701660156	46.2196769714355
974.308776855469	46.4452705383301
975.560485839844	46.9471435546875
976.811767578125	47.5571975708008
978.062683105469	48.146900177002
979.313232421875	48.6151390075684
980.563415527344	48.7777938842773
981.813171386719	48.7805328369141
983.0625	48.5081253051758
984.3115234375	47.8587455749512
985.560119628906	47.0099983215332
986.808349609375	46.4623031616211
988.05615234375	45.8654823303223
989.303588867188	45.3893928527832
990.550659179688	45.2802391052246
991.797302246094	44.9919166564941
993.043579101563	44.9658012390137
994.289489746094	44.8144073486328
995.535034179688	44.7536697387695
996.780151367188	44.5834503173828
998.02490234375	44.511116027832
999.269226074219	44.5012512207031
1000.51318359375	44.3817176818848
1001.75677490234	44.2467651367188
1003	44.1466789245605
1004.24279785156	44.0410842895508
1005.48522949219	44.017951965332
1006.72729492188	44.0892906188965
1007.96893310547	43.9205017089844
1009.21026611328	43.8648376464844
1010.45111083984	43.8821334838867
1011.69165039063	43.7811737060547
1012.93176269531	43.7644081115723
1014.17150878906	43.6716575622559
1015.41088867188	43.6594772338867
1016.64984130859	43.688648223877
1017.88842773438	43.5007057189941
1019.12664794922	43.5274200439453
1020.36450195313	43.5316772460938
1021.60192871094	43.4591903686523
1022.83898925781	43.4592781066895
1024.07568359375	43.370433807373
1025.31201171875	43.3044548034668
1026.5478515625	43.1866760253906
1027.78344726563	43.2986335754395
1029.0185546875	43.1964950561523
1030.25329589844	43.1036987304688
1031.48767089844	43.0023460388184
1032.7216796875	43.1273155212402
1033.95532226563	43.1130409240723
1035.18859863281	43.0065765380859
1036.42138671875	42.9812812805176
1037.65393066406	43.0348701477051
1038.88598632813	43.1263771057129
1040.11767578125	42.9669990539551
1041.34899902344	42.9947166442871
1042.57995605469	43.1043739318848
1043.810546875	43.0446739196777
1045.04077148438	43.0554733276367
1046.2705078125	43.1531791687012
1047.5	43.0191993713379
1048.72900390625	43.0302352905273
1049.95764160156	43.0517654418945
1051.18591308594	43.0163307189941
1052.41381835938	42.9452743530273
1053.64135742188	42.9656982421875
1054.86853027344	43.0074882507324
1056.09521484375	43.0683403015137
1057.32165527344	42.9064331054688
1058.54760742188	42.9257659912109
1059.77331542969	42.8742218017578
1060.99853515625	42.9572410583496
1062.22338867188	42.9040069580078
1063.44787597656	42.7915000915527
1064.671875	42.8865776062012
1065.89562988281	42.7266311645508
1067.11901855469	42.7069816589355
1068.34191894531	42.7121276855469
1069.56457519531	42.6700134277344
1070.78674316406	42.6631813049316
1072.00854492188	42.6525382995605
1073.22998046875	42.5595588684082
1074.45104980469	42.580020904541
1075.67175292969	42.5366249084473
1076.89208984375	42.4150772094727
1078.11193847656	42.4001159667969
1079.33154296875	42.451904296875
1080.55065917969	42.3418197631836
1081.76940917969	42.3345222473145
1082.98791503906	42.2248382568359
1084.20593261719	42.1696968078613
1085.42358398438	42.1862678527832
1086.64086914063	42.2202110290527
1087.85766601563	42.0628890991211
1089.07421875	42.044979095459
1090.29040527344	42.0930709838867
1091.50610351563	41.994701385498
1092.72155761719	41.9924736022949
1093.9365234375	42.0898208618164
1095.15112304688	41.9458923339844
1096.36535644531	42.0409851074219
1097.57922363281	42.084400177002
1098.79272460938	42.1381340026855
1100.005859375	41.9211730957031
1101.21862792969	42.0308303833008
1102.43090820313	42.1382293701172
1103.64294433594	41.9298706054688
1104.8544921875	42.1477584838867
1106.06579589844	42.0485610961914
1107.27661132813	42.1291122436523
1108.48706054688	42.1972846984863
1109.69714355469	42.1691093444824
1110.90686035156	42.035213470459
1112.1162109375	42.0400695800781
1113.3251953125	41.9831047058105
1114.53369140625	42.0923881530762
1115.74194335938	41.9751281738281
1116.94982910156	42.067268371582
1118.1572265625	42.0128288269043
1119.3642578125	42.1198921203613
1120.57104492188	42.0129814147949
1121.77734375	42.0007629394531
1122.98327636719	42.044303894043
1124.18884277344	42.0666732788086
1125.39404296875	42.0522079467773
1126.59875488281	42.0440521240234
1127.80322265625	42.1627082824707
1129.00732421875	42.0541458129883
1130.2109375	42.0368614196777
1131.41430664063	41.9838829040527
1132.6171875	42.0449333190918
1133.81970214844	42.0276908874512
1135.02197265625	41.9638633728027
1136.22375488281	41.9525718688965
1137.42517089844	41.9269599914551
1138.62622070313	41.9722328186035
1139.82690429688	41.8815040588379
1141.02709960938	41.8767547607422
1142.22705078125	41.8145065307617
1143.42663574219	41.7664108276367
1144.62573242188	41.7913131713867
1145.82458496094	41.8078117370605
1147.02294921875	41.6903953552246
1148.22094726563	41.7948265075684
1149.41857910156	41.7563438415527
1150.61584472656	41.769847869873
1151.81274414063	41.8021011352539
1153.00927734375	41.6728668212891
1154.20544433594	41.735912322998
1155.40124511719	41.7122039794922
1156.5966796875	41.8548126220703
1157.79162597656	41.6850776672363
1158.986328125	41.7977180480957
1160.18054199219	41.7557029724121
1161.37438964844	41.6054840087891
1162.56799316406	41.6619567871094
1163.76110839844	41.6897735595703
1164.95385742188	41.6506690979004
1166.14624023438	41.6046829223633
1167.33825683594	41.6203079223633
1168.52990722656	41.5712966918945
1169.72119140625	41.5995597839355
1170.91198730469	41.5721740722656
1172.1025390625	41.5773277282715
1173.29260253906	41.6362495422363
1174.482421875	41.6374168395996
1175.67175292969	41.738468170166
1176.86071777344	41.5992279052734
1178.04943847656	41.6815643310547
1179.23767089844	41.7151222229004
1180.42553710938	41.7730140686035
1181.61303710938	41.8297691345215
1182.80017089844	41.8580322265625
1183.98681640625	41.7929000854492
1185.17321777344	41.8782348632813
1186.35925292969	41.8529434204102
1187.54479980469	41.8619346618652
1188.73010253906	41.8565788269043
1189.91491699219	41.8812980651855
1191.09936523438	41.8999061584473
1192.28356933594	41.8647308349609
1193.46728515625	41.878963470459
1194.65063476563	41.9996871948242
1195.83361816406	41.8435096740723
1197.01623535156	41.9751930236816
1198.19836425781	41.9774322509766
1199.38024902344	42.0741157531738
1200.56176757813	42.1723556518555
1201.74279785156	42.3240737915039
1202.92358398438	42.22216796875
1204.10388183594	42.3116683959961
1205.28393554688	42.1833229064941
1206.46350097656	42.2795753479004
1207.64270019531	42.4178123474121
1208.82153320313	42.4167556762695
1210	42.5013847351074
1211.17810058594	42.4056777954102
1212.35583496094	42.5501556396484
1213.53308105469	42.4642448425293
1214.71008300781	42.4755249023438
1215.88671875	42.5169372558594
1217.06286621094	42.4410095214844
1218.23864746094	42.5409393310547
1219.41418457031	42.5469207763672
1220.58923339844	42.3966217041016
1221.76391601563	42.4189262390137
1222.93823242188	42.5793571472168
1224.11218261719	42.4545783996582
1225.28576660156	42.5799560546875
1226.458984375	42.5843086242676
1227.6318359375	42.5495300292969
1228.80419921875	42.5830764770508
1229.97631835938	42.5634841918945
1231.14794921875	42.5749931335449
1232.31921386719	42.5596504211426
1233.490234375	42.5671615600586
1234.66076660156	42.7361068725586
1235.83093261719	42.589527130127
1237.00073242188	42.5143394470215
1238.17016601563	42.5783538818359
1239.33923339844	42.5116386413574
1240.5078125	42.5858612060547
1241.67614746094	42.4963150024414
1242.84411621094	42.4987564086914
1244.01159667969	42.3289375305176
1245.1787109375	42.3114242553711
1246.34558105469	42.2887268066406
1247.51196289063	42.2418441772461
1248.67797851563	42.1780662536621
1249.84362792969	42.2011260986328
1251.00891113281	42.0970115661621
1252.173828125	42.0630302429199
1253.33825683594	42.1449432373047
1254.50244140625	42.0552558898926
1255.66625976563	42.030143737793
1256.82958984375	41.9127807617188
1257.99255371094	41.9268989562988
1259.1552734375	42.0327491760254
1260.31750488281	42.039421081543
1261.47937011719	41.9661102294922
1262.64086914063	41.8916511535645
1263.80200195313	41.7873840332031
1264.96276855469	41.8277473449707
1266.123046875	41.7154083251953
1267.28308105469	41.8154335021973
1268.44262695313	41.6688690185547
1269.60192871094	41.627326965332
1270.7607421875	41.6396789550781
1271.91918945313	41.5948944091797
1273.07727050781	41.4941139221191
1274.23498535156	41.3648529052734
1275.39233398438	41.3635711669922
1276.54931640625	41.3118743896484
1277.70581054688	41.2232208251953
1278.86206054688	41.2075424194336
1280.01794433594	41.1978378295898
1281.17333984375	41.1230506896973
1282.32836914063	41.1357078552246
1283.48303222656	41.0624885559082
1284.63732910156	41.0412559509277
1285.79125976563	41.0628089904785
1286.94482421875	41.0520210266113
1288.09802246094	40.8911552429199
1289.25073242188	41.0273971557617
1290.40319824219	41.0262718200684
1291.55517578125	40.9318962097168
1292.70690917969	40.9481391906738
1293.85815429688	40.9250755310059
1295.00903320313	40.8494071960449
1296.15954589844	40.835620880127
1297.30969238281	40.8609809875488
1298.45935058594	40.6779251098633
1299.60876464844	40.6838264465332
1300.7578125	40.578857421875
1301.90637207031	40.7522010803223
1303.05456542969	40.6474342346191
1304.20239257813	40.5648460388184
1305.34985351563	40.4975090026855
1306.49694824219	40.4766654968262
1307.64367675781	40.4307479858398
1308.7900390625	40.4660758972168
1309.93591308594	40.4026145935059
1311.08154296875	40.3912696838379
1312.22668457031	40.390941619873
1313.37145996094	40.4423637390137
1314.51599121094	40.359432220459
1315.66003417969	40.5149765014648
1316.80358886719	40.480339050293
1317.94689941406	40.2871475219727
1319.08984375	40.4887390136719
1320.23229980469	40.4357795715332
1321.37451171875	40.3161849975586
1322.51623535156	40.3934516906738
1323.65759277344	40.2711486816406
1324.79858398438	40.228832244873
1325.93920898438	40.2392921447754
1327.07934570313	40.2205772399902
1328.21923828125	40.1450386047363
1329.35864257813	40.1230583190918
1330.49780273438	40.1778373718262
1331.63647460938	40.0543594360352
1332.77478027344	40.0329818725586
1333.91271972656	39.949146270752
1335.05029296875	39.898380279541
1336.18737792969	39.8661880493164
1337.32421875	39.8045921325684
1338.46057128906	39.7459030151367
1339.5966796875	39.7301750183105
1340.73229980469	39.8096809387207
1341.86755371094	39.7639808654785
1343.00231933594	39.8510818481445
1344.13684082031	39.6906127929688
1345.27099609375	39.684627532959
1346.40466308594	39.7206649780273
1347.53796386719	39.7276840209961
1348.6708984375	39.587516784668
1349.80346679688	39.696044921875
1350.93566894531	39.6201972961426
1352.06750488281	39.729549407959
1353.19885253906	39.6126403808594
1354.32995605469	39.5693435668945
1355.46057128906	39.4857521057129
1356.5908203125	39.4938278198242
1357.720703125	39.4459037780762
1358.85021972656	39.3820838928223
1359.97924804688	39.3785591125488
1361.10803222656	39.3294868469238
1362.236328125	39.2780914306641
1363.3642578125	39.2239723205566
1364.49182128906	39.1944961547852
1365.61901855469	39.0788879394531
1366.74584960938	39.1596260070801
1367.87231445313	39.0867042541504
1368.99829101563	38.945858001709
1370.12390136719	39.0604209899902
1371.24914550781	39.0216674804688
1372.3740234375	39.0202026367188
1373.49853515625	39.0527305603027
1374.62255859375	38.9625396728516
1375.74633789063	38.9168281555176
1376.86962890625	39.0480613708496
1377.99255371094	39.0618133544922
1379.11511230469	38.9096794128418
1380.2373046875	38.9428787231445
1381.35900878906	38.9895095825195
1382.48034667969	38.9302444458008
1383.60144042969	38.9028587341309
1384.72204589844	38.9164962768555
1385.84228515625	38.8068923950195
1386.96203613281	38.8224945068359
1388.08154296875	38.7319412231445
1389.20056152344	38.7712860107422
1390.31921386719	38.7774085998535
1391.4375	38.6265411376953
1392.55541992188	38.641040802002
1393.6728515625	38.6096267700195
1394.7900390625	38.6054649353027
1395.90673828125	38.5108108520508
1397.02307128906	38.5533866882324
1398.13903808594	38.4538688659668
1399.25463867188	38.4795341491699
1400.36975097656	38.4150543212891
1401.48449707031	38.3856353759766
1402.59899902344	38.3540687561035
1403.712890625	38.3605079650879
1404.82653808594	38.4431343078613
1405.93981933594	38.5115737915039
1407.05261230469	38.3896484375
1408.1650390625	38.3454704284668
1409.27709960938	38.4490509033203
1410.38879394531	38.3711700439453
1411.5	38.3578224182129
1412.61096191406	38.3879737854004
1413.72143554688	38.3531913757324
1414.83154296875	38.391185760498
1415.94116210938	38.2940063476563
1417.05053710938	38.2317352294922
1418.15942382813	38.1950263977051
1419.26794433594	38.209644317627
1420.37609863281	38.1419143676758
1421.48388671875	38.0970230102539
1422.59118652344	37.9982490539551
1423.6982421875	38.1042900085449
1424.80480957031	37.9760322570801
1425.91088867188	37.8627815246582
1427.01672363281	37.9700660705566
1428.1220703125	37.9416122436523
1429.22717285156	37.8535652160645
1430.33166503906	37.9003448486328
1431.43591308594	37.8584251403809
1432.53979492188	37.8632202148438
1433.64318847656	37.9200325012207
1434.74621582031	37.9319076538086
1435.84887695313	37.8360481262207
1436.95104980469	37.8191909790039
1438.05297851563	37.8224945068359
1439.15441894531	37.8917274475098
1440.25549316406	37.9195251464844
1441.35620117188	37.852237701416
1442.45642089844	37.7923812866211
1443.55627441406	37.6902503967285
1444.65576171875	37.7263031005859
1445.7548828125	37.6864204406738
1446.853515625	37.6665077209473
1447.95190429688	37.516170501709
1449.0498046875	37.6153564453125
1450.14721679688	37.5159339904785
1451.24438476563	37.4282417297363
1452.34106445313	37.3440742492676
1453.43737792969	37.400032043457
1454.53332519531	37.3254623413086
1455.62890625	37.2936363220215
1456.72399902344	37.2867088317871
1457.81872558594	37.2252769470215
1458.9130859375	37.2301292419434
1460.00695800781	37.2863922119141
1461.10046386719	37.2926712036133
1462.19360351563	37.1935768127441
1463.28637695313	37.303092956543
1464.37878417969	37.3272666931152
1465.470703125	37.3065071105957
1466.56225585938	37.306568145752
1467.65344238281	37.3290252685547
1468.744140625	37.2812004089355
1469.83447265625	37.2382774353027
1470.92443847656	37.2796440124512
1472.01403808594	37.1001739501953
1473.10314941406	37.2237014770508
1474.19189453125	37.0679779052734
1475.2802734375	36.9991226196289
1476.3681640625	37.0487976074219
1477.45581054688	37.0076675415039
1478.54296875	36.9649467468262
1479.62963867188	36.9163436889648
1480.71606445313	36.9869499206543
1481.80200195313	36.895263671875
1482.88757324219	36.9383659362793
1483.97265625	37.0667190551758
1485.05737304688	37.0270156860352
1486.14172363281	36.989875793457
1487.22570800781	37.1143989562988
1488.30932617188	37.078067779541
1489.39245605469	37.112060546875
1490.47509765625	37.1435241699219
1491.55749511719	37.2043609619141
1492.63940429688	37.3267211914063
1493.72094726563	37.2433547973633
1494.80212402344	37.2733306884766
1495.8828125	37.3465118408203
1496.96313476563	37.3266487121582
1498.04309082031	37.3280906677246
1499.12255859375	37.2658500671387
1500.20166015625	37.2211456298828
1501.28039550781	37.2794494628906
1502.35864257813	37.2580528259277
1503.4365234375	37.3110694885254
1504.51403808594	37.3199043273926
1505.59118652344	37.2169952392578
1506.66784667969	37.3000907897949
1507.744140625	37.3034362792969
1508.81994628906	37.3486785888672
1509.89538574219	37.3666839599609
1510.97045898438	37.4522895812988
1512.04516601563	37.5723266601563
1513.11938476563	37.6032676696777
1514.19323730469	37.7178535461426
1515.26672363281	37.8801574707031
1516.33972167969	37.8257675170898
1517.41235351563	37.9832191467285
1518.48449707031	38.0443954467773
1519.55639648438	38.1362762451172
1520.62768554688	38.1110420227051
1521.69873046875	38.217041015625
1522.76928710938	38.1692695617676
1523.83947753906	38.2256393432617
1524.90930175781	38.2693748474121
1525.97863769531	38.390193939209
1527.04760742188	38.3571319580078
1528.11608886719	38.448902130127
1529.18420410156	38.3716773986816
1530.251953125	38.4619255065918
1531.31921386719	38.500675201416
1532.38610839844	38.6330413818359
1533.45263671875	38.6972465515137
1534.51867675781	38.6789741516113
1535.58435058594	38.8444175720215
1536.64965820313	38.7837333679199
1537.71447753906	38.9955139160156
1538.77893066406	39.1615295410156
1539.84301757813	39.2531814575195
1540.90661621094	39.4663925170898
1541.9697265625	39.627857208252
1543.03259277344	39.6801528930664
1544.09497070313	39.840160369873
1545.15686035156	39.9402236938477
1546.21850585938	40.1166572570801
1547.27966308594	40.2969398498535
1548.34033203125	40.374324798584
1549.40063476563	40.5300903320313
1550.46057128906	40.6397895812988
1551.52001953125	40.8295059204102
1552.5791015625	40.8500022888184
1553.63781738281	40.9819526672363
1554.69604492188	41.0343589782715
1555.75378417969	41.0350456237793
1556.81127929688	41.1633567810059
1557.86828613281	41.3180160522461
1558.9248046875	41.2743797302246
1559.98095703125	41.5132141113281
1561.03674316406	41.5762252807617
1562.09204101563	41.6839141845703
1563.14697265625	41.803409576416
1564.20153808594	42.0780563354492
1565.25561523438	42.2525329589844
1566.30932617188	42.3870048522949
1567.36254882813	42.5568504333496
1568.41540527344	42.8739967346191
1569.4677734375	43.0196762084961
1570.51977539063	43.2865791320801
1571.57141113281	43.4360198974609
1572.62255859375	43.6478157043457
1573.67333984375	43.9022560119629
1574.7236328125	44.1997299194336
1575.77355957031	44.328742980957
1576.82299804688	44.5703048706055
1577.8720703125	44.8151741027832
1578.92077636719	44.9648094177246
1579.96899414063	45.1247177124023
1581.01684570313	45.3222961425781
1582.06420898438	45.4327659606934
1583.11120605469	45.6745185852051
1584.15771484375	45.7859344482422
1585.20385742188	46.1009140014648
1586.24951171875	46.2935447692871
1587.29479980469	46.4280128479004
1588.33972167969	46.6320304870605
1589.38415527344	46.8203201293945
1590.42810058594	47.0900230407715
1591.47180175781	47.421947479248
1592.51489257813	47.8379783630371
1593.55773925781	48.0968704223633
1594.59997558594	48.4047737121582
1595.64196777344	48.7036170959473
1596.68334960938	49.1038513183594
1597.72448730469	49.3036842346191
1598.76513671875	49.7784690856934
1599.80529785156	50.0844993591309
1600.84509277344	50.477367401123
1601.88452148438	50.8479309082031
1602.92346191406	51.1263008117676
1603.9619140625	51.5778961181641
1605	51.7985229492188
1606.03771972656	52.1357650756836
1607.07495117188	52.4369964599609
1608.11169433594	52.7319412231445
1609.14807128906	53.0322456359863
1610.18408203125	53.3166084289551
1611.21960449219	53.5514297485352
1612.25463867188	53.6940422058105
1613.28930664063	54.1091384887695
1614.32360839844	54.1587944030762
1615.357421875	54.5808372497559
1616.39074707031	54.7433815002441
1617.42370605469	55.0529937744141
1618.45629882813	55.4161186218262
1619.48840332031	55.5658988952637
1620.52001953125	55.7594833374023
1621.55126953125	56.1109466552734
1622.58215332031	56.2940864562988
1623.61254882813	56.4644088745117
1624.64245605469	56.8019866943359
1625.67199707031	57.0261840820313
1626.70104980469	57.1764526367188
1627.72973632813	57.420223236084
1628.75793457031	57.5275001525879
1629.78576660156	57.8689765930176
1630.81311035156	57.9709777832031
1631.84008789063	58.1633186340332
1632.86657714844	58.2793960571289
1633.89270019531	58.535758972168
1634.91833496094	58.438232421875
1635.94348144531	58.581600189209
1636.96826171875	58.488941192627
1637.99255371094	58.5503196716309
1639.01647949219	58.5824394226074
1640.03991699219	58.3445472717285
1641.06298828125	58.3835487365723
1642.08557128906	58.1979751586914
1643.10778808594	58.041690826416
1644.12951660156	57.8489036560059
1645.15075683594	57.5234336853027
1646.17163085938	57.4755096435547
1647.19213867188	57.2373733520508
1648.21203613281	56.979907989502
1649.23156738281	56.8056449890137
1650.25073242188	56.5184097290039
1651.26940917969	56.2916831970215
1652.28759765625	55.9022445678711
1653.30541992188	55.7424774169922
1654.32275390625	55.496639251709
1655.33972167969	55.0820732116699
1656.35620117188	54.6626777648926
1657.37231445313	54.4026908874512
1658.38793945313	54.1691970825195
1659.40307617188	53.9287223815918
1660.41772460938	53.6231575012207
1661.43212890625	53.3251953125
1662.44592285156	53.068359375
1663.45935058594	52.8604354858398
1664.47229003906	52.5739479064941
1665.48486328125	52.2938575744629
1666.49694824219	51.9581298828125
1667.50854492188	51.7555313110352
1668.51977539063	51.3145484924316
1669.53051757813	50.8807182312012
1670.54089355469	50.5342559814453
1671.55078125	50.189079284668
1672.56018066406	49.8270683288574
1673.56909179688	49.5459899902344
1674.57763671875	49.0430679321289
1675.58581542969	48.8071975708008
1676.59350585938	48.0777969360352
1677.60070800781	47.6743812561035
1678.607421875	47.1753540039063
1679.61376953125	46.7956581115723
1680.61962890625	46.3496894836426
1681.62512207031	45.9229202270508
1682.63012695313	45.4745216369629
1683.63464355469	44.9185371398926
1684.638671875	44.5955619812012
1685.64233398438	43.8993911743164
1686.64562988281	43.7252426147461
1687.64831542969	43.3282356262207
1688.65063476563	42.8492698669434
1689.65246582031	42.2756233215332
1690.65393066406	41.8610649108887
1691.65490722656	41.5690765380859
1692.65539550781	41.3052139282227
1693.65551757813	40.9243659973145
1694.65502929688	40.4061660766602
1695.654296875	40.077579498291
1696.65295410156	39.8131713867188
1697.65124511719	39.388843536377
1698.64904785156	39.1292991638184
1699.646484375	38.847095489502
1700.64331054688	38.4524154663086
1701.63977050781	38.0762214660645
1702.63586425781	37.7248878479004
1703.63134765625	37.3276405334473
1704.62646484375	37.0777778625488
1705.62121582031	36.7165451049805
1706.61535644531	36.3676834106445
1707.60913085938	35.9929885864258
1708.60241699219	35.6361999511719
1709.59521484375	35.3291854858398
1710.58764648438	34.8763198852539
1711.57958984375	34.5786628723145
1712.57104492188	34.187931060791
1713.56213378906	33.9411888122559
1714.552734375	33.5873680114746
1715.54284667969	33.2405967712402
1716.53247070313	32.8588714599609
1717.52160644531	32.5278205871582
1718.51037597656	32.1733589172363
1719.49865722656	31.8739261627197
1720.48657226563	31.6615104675293
1721.47387695313	31.3445243835449
1722.46081542969	30.9622497558594
1723.447265625	30.7171115875244
1724.43334960938	30.5017700195313
1725.41882324219	30.3172721862793
1726.40393066406	30.0549049377441
1727.38854980469	29.8555755615234
1728.37268066406	29.5368328094482
1729.3564453125	29.2937202453613
1730.33972167969	29.0647487640381
1731.32250976563	28.9288501739502
1732.30480957031	28.7269687652588
1733.28674316406	28.5097026824951
1734.26806640625	28.3971576690674
1735.2490234375	28.1749591827393
1736.2294921875	28.1340618133545
1737.20959472656	27.9040546417236
1738.18908691406	27.7103576660156
1739.16821289063	27.5681209564209
1740.14685058594	27.3137969970703
1741.125	27.1212844848633
1742.10266113281	27.1026935577393
1743.07995605469	26.8853874206543
1744.05676269531	26.7527484893799
1745.03308105469	26.5159816741943
1746.00891113281	26.3740730285645
1746.98425292969	26.1279735565186
1747.95910644531	25.9757480621338
1748.93359375	25.8145275115967
1749.90759277344	25.6694221496582
1750.88110351563	25.4175205230713
1751.85412597656	25.3524322509766
1752.82678222656	25.0700073242188
1753.798828125	24.9443340301514
1754.7705078125	24.7813968658447
1755.74169921875	24.5992527008057
1756.71240234375	24.4374122619629
1757.6826171875	24.3039894104004
1758.65246582031	24.1659202575684
1759.62170410156	23.9745178222656
1760.59057617188	23.8579616546631
1761.55895996094	23.6690940856934
1762.52673339844	23.5249137878418
1763.49426269531	23.3998432159424
1764.46118164063	23.4057884216309
1765.42761230469	23.1984996795654
1766.39367675781	23.0434474945068
1767.35913085938	22.9707012176514
1768.32421875	22.9271259307861
1769.28881835938	22.8426399230957
1770.2529296875	22.7188758850098
1771.21655273438	22.6372241973877
1772.17980957031	22.6284217834473
1773.14245605469	22.5650997161865
1774.10461425781	22.5017566680908
1775.06640625	22.424373626709
1776.02770996094	22.2382507324219
1776.98852539063	22.1695556640625
1777.94873046875	22.1564712524414
1778.90856933594	22.107400894165
1779.86804199219	21.9823398590088
1780.82690429688	21.8593120574951
1781.78527832031	21.6763381958008
1782.7431640625	21.6113967895508
1783.70068359375	21.4680786132813
1784.65771484375	21.4101943969727
1785.61413574219	21.2860374450684
1786.57019042969	21.166223526001
1787.52575683594	21.1166152954102
1788.48083496094	20.9280986785889
1789.43530273438	20.8009738922119
1790.38940429688	20.697717666626
1791.34301757813	20.6200294494629
1792.29626464844	20.5124797821045
1793.24890136719	20.4634914398193
1794.20104980469	20.4170036315918
1795.15270996094	20.2273464202881
1796.10400390625	20.2579460144043
1797.0546875	20.0477504730225
1798.0048828125	19.9927043914795
1798.95471191406	19.9357471466064
1799.90393066406	19.8987503051758
1800.85278320313	19.7901554107666
1801.80102539063	19.7876567840576
1802.74890136719	19.692045211792
1803.6962890625	19.7108135223389
1804.64306640625	19.6267356872559
1805.58947753906	19.6235771179199
1806.53540039063	19.6033382415771
1807.48071289063	19.5134792327881
1808.42565917969	19.5607414245605
1809.3701171875	19.4685039520264
1810.31396484375	19.4414691925049
1811.25744628906	19.4140033721924
1812.20043945313	19.3711013793945
1813.14294433594	19.2343597412109
1814.08483886719	19.3137874603271
1815.0263671875	19.2061386108398
1815.96740722656	19.1546955108643
1816.90783691406	19.0312957763672
1817.84790039063	19.0754337310791
1818.78747558594	18.9290924072266
1819.72644042969	18.9984397888184
1820.6650390625	18.8740272521973
1821.60314941406	18.8552761077881
1822.54064941406	18.791374206543
1823.47778320313	18.6630001068115
1824.41430664063	18.6299781799316
1825.35034179688	18.502555847168
1826.28601074219	18.4529304504395
1827.22106933594	18.3716621398926
1828.15563964844	18.3255882263184
1829.08984375	18.3141059875488
1830.0234375	18.1473522186279
1830.95654296875	18.1855449676514
1831.88916015625	18.045446395874
1832.8212890625	18.0783252716064
1833.7529296875	17.9863948822021
1834.68408203125	17.9365386962891
1835.61474609375	17.9332580566406
1836.54479980469	17.8401584625244
1837.47448730469	17.8711338043213
1838.40356445313	17.8712558746338
1839.33227539063	17.8639240264893
1840.26037597656	17.8542461395264
1841.18811035156	17.8264541625977
1842.115234375	17.8540821075439
1843.04187011719	17.8469753265381
1843.96801757813	17.8146858215332
1844.89367675781	17.8626289367676
1845.81872558594	17.7882823944092
1846.74340820313	17.7630157470703
1847.66760253906	17.7330303192139
1848.59118652344	17.7150058746338
1849.51428222656	17.7395038604736
1850.43701171875	17.6981735229492
1851.35913085938	17.6076393127441
1852.28076171875	17.594066619873
1853.20190429688	17.5614395141602
1854.12243652344	17.4746513366699
1855.04260253906	17.4524765014648
1855.96215820313	17.3583316802979
1856.88122558594	17.3513240814209
1857.79992675781	17.3267478942871
1858.71801757813	17.1563949584961
1859.63549804688	17.1561985015869
1860.55261230469	17.14528465271
1861.46923828125	17.0828723907471
1862.38525390625	17.0111961364746
1863.30078125	16.9688949584961
1864.2158203125	16.9416084289551
1865.13037109375	16.942232131958
1866.04443359375	16.8751773834229
1866.95788574219	16.8912696838379
1867.87084960938	16.8645896911621
1868.78332519531	16.8039112091064
1869.6953125	16.9501724243164
1870.60681152344	16.8806705474854
1871.51782226563	16.8828182220459
1872.42822265625	16.9355792999268
1873.33813476563	16.9892330169678
1874.24755859375	16.9487628936768
1875.15649414063	16.9604377746582
1876.06481933594	16.9397792816162
1876.97277832031	16.9279594421387
1877.88012695313	16.9394340515137
1878.78698730469	16.8674049377441
1879.69323730469	16.894847869873
1880.59912109375	16.8754577636719
1881.50439453125	16.8577861785889
1882.4091796875	16.8152561187744
1883.3134765625	16.7057037353516
1884.21716308594	16.7353248596191
1885.12048339844	16.7173900604248
1886.02319335938	16.5986309051514
1886.92541503906	16.5598754882813
1887.82702636719	16.6195945739746
1888.72814941406	16.5061206817627
1889.62878417969	16.5045700073242
1890.52893066406	16.450366973877
1891.42858886719	16.4462032318115
1892.32763671875	16.3791618347168
1893.22619628906	16.3522109985352
1894.12426757813	16.2690544128418
1895.02172851563	16.2325057983398
1895.91870117188	16.1853065490723
1896.81518554688	16.2136535644531
1897.71118164063	16.1381816864014
1898.60656738281	16.0976524353027
1899.50146484375	16.1527481079102
1900.39587402344	16.0141410827637
1901.28967285156	16.0822982788086
1902.18298339844	16.1270065307617
1903.07580566406	16.077507019043
1903.96801757813	16.0950336456299
1904.85986328125	16.0929737091064
1905.7509765625	16.0865650177002
1906.64172363281	16.0858173370361
1907.53186035156	16.1777191162109
1908.42150878906	16.1584758758545
1909.31066894531	16.2482872009277
1910.19921875	16.1439590454102
1911.08728027344	16.1814479827881
1911.97473144531	16.2818489074707
1912.86181640625	16.1942558288574
1913.74816894531	16.2344341278076
1914.63415527344	16.1813144683838
1915.51953125	16.2372589111328
1916.40441894531	16.2007350921631
1917.28869628906	16.1849727630615
1918.17260742188	16.2571754455566
1919.05578613281	16.1247539520264
1919.93859863281	16.1306419372559
1920.82080078125	16.0747680664063
1921.70239257813	16.0504112243652
1922.58349609375	16.0247287750244
1923.46411132813	15.9964008331299
1924.34423828125	15.949854850769
1925.22375488281	15.8918733596802
1926.10278320313	15.8823614120483
1926.98120117188	15.7848100662231
1927.85913085938	15.7750444412231
1928.73645019531	15.7059602737427
1929.61328125	15.7357234954834
1930.48962402344	15.6344900131226
1931.36535644531	15.5743169784546
1932.24060058594	15.6291561126709
1933.11535644531	15.5559673309326
1933.98950195313	15.5351209640503
1934.86303710938	15.5756998062134
1935.73608398438	15.5334901809692
1936.60864257813	15.5663900375366
1937.48059082031	15.5512628555298
1938.35205078125	15.5692052841187
1939.22302246094	15.5763511657715
1940.09338378906	15.5978507995605
1940.96313476563	15.5608816146851
1941.83239746094	15.6592292785645
1942.701171875	15.6823310852051
1943.5693359375	15.7019138336182
1944.43701171875	15.7025117874146
1945.30407714844	15.7073173522949
1946.17065429688	15.754581451416
1947.03662109375	15.7713594436646
1947.90209960938	15.816915512085
1948.76696777344	15.7759494781494
1949.63134765625	15.7998466491699
1950.4951171875	15.7958498001099
1951.3583984375	15.8013792037964
1952.22106933594	15.7656888961792
1953.08325195313	15.8062524795532
1953.94482421875	15.7794160842896
1954.80590820313	15.7266035079956
1955.66650390625	15.7305850982666
1956.5263671875	15.7572193145752
1957.38586425781	15.7145709991455
1958.24462890625	15.665675163269
1959.10302734375	15.6352033615112
1959.96069335938	15.5704679489136
1960.81799316406	15.5490646362305
1961.67456054688	15.5754852294922
1962.53063964844	15.5151271820068
1963.38623046875	15.417989730835
1964.2412109375	15.4671249389648
1965.09558105469	15.3855094909668
1965.94946289063	15.4117097854614
1966.80285644531	15.3966903686523
1967.65563964844	15.3062763214111
1968.5078125	15.3521184921265
1969.35949707031	15.3415327072144
1970.21057128906	15.3407688140869
1971.06103515625	15.3149862289429
1971.91101074219	15.3061780929565
1972.76049804688	15.3371419906616
1973.60925292969	15.4644842147827
1974.45764160156	15.3398790359497
1975.30529785156	15.4802894592285
1976.15246582031	15.5062274932861
1976.99914550781	15.5326223373413
1977.84521484375	15.5471744537354
1978.69067382813	15.6428337097168
1979.53552246094	15.685230255127
1980.3798828125	15.688648223877
1981.22375488281	15.7293014526367
1982.06701660156	15.7836666107178
1982.90966796875	15.7898225784302
1983.75170898438	15.7510900497437
1984.59326171875	15.772066116333
1985.43420410156	15.7341995239258
1986.27465820313	15.7846326828003
1987.11450195313	15.7152767181396
1987.95373535156	15.742582321167
1988.79248046875	15.7305364608765
1989.63061523438	15.6764001846313
1990.46813964844	15.6654539108276
1991.30517578125	15.7004442214966
1992.1416015625	15.6225929260254
1992.9775390625	15.5953979492188
1993.81274414063	15.4994306564331
1994.6474609375	15.46315574646
1995.48168945313	15.4537057876587
1996.31518554688	15.4155931472778
1997.14819335938	15.4336633682251
1997.98071289063	15.4208126068115
1998.8125	15.3966627120972
1999.64379882813	15.3711395263672
2000.47448730469	15.4129695892334
2001.3046875	15.4383220672607
2002.13427734375	15.3691301345825
2002.96325683594	15.448356628418
2003.79162597656	15.4798679351807
2004.61950683594	15.4955530166626
2005.44677734375	15.4620895385742
2006.2734375	15.5376195907593
2007.09948730469	15.5569744110107
2007.92504882813	15.5997047424316
2008.75	15.6742362976074
2009.57434082031	15.7447319030762
2010.39819335938	15.7410440444946
2011.22131347656	15.7777795791626
2012.0439453125	15.775918006897
2012.86608886719	15.8356523513794
2013.6875	15.8560991287231
2014.50842285156	15.7821731567383
2015.32873535156	15.8037548065186
2016.1484375	15.8349161148071
2016.96752929688	15.8988914489746
2017.7861328125	15.9036874771118
2018.60412597656	15.921480178833
2019.42150878906	15.9206018447876
2020.23828125	15.9183511734009
2021.05444335938	15.9129104614258
2021.8701171875	15.8732357025146
2022.68518066406	15.8015813827515
2023.49963378906	15.8837852478027
2024.3134765625	15.7892398834229
2025.12683105469	15.8004341125488
2025.939453125	15.7748346328735
2026.75158691406	15.7759742736816
2027.56311035156	15.7787179946899
2028.3740234375	15.739128112793
2029.18432617188	15.6972179412842
2029.994140625	15.7141408920288
2030.80322265625	15.6902990341187
2031.61181640625	15.6244964599609
2032.41979980469	15.6409578323364
2033.22717285156	15.6159210205078
2034.03393554688	15.5548505783081
2034.84008789063	15.6208810806274
2035.64575195313	15.4977750778198
2036.45080566406	15.4522171020508
2037.25512695313	15.4799251556396
2038.05895996094	15.3941040039063
2038.86218261719	15.3815689086914
2039.66479492188	15.3952541351318
2040.466796875	15.3744316101074
2041.26831054688	15.3934164047241
2042.06909179688	15.4395933151245
2042.86938476563	15.4473342895508
2043.6689453125	15.4324989318848
2044.46801757813	15.5038681030273
2045.26647949219	15.5044956207275
2046.06433105469	15.4797515869141
2046.86145019531	15.5177631378174
2047.65808105469	15.5507259368896
2048.4541015625	15.5596923828125
2049.24951171875	15.5640459060669
2050.04443359375	15.5321216583252
2050.83862304688	15.6631727218628
2051.63232421875	15.5907869338989
2052.42529296875	15.6183052062988
2053.2177734375	15.6377429962158
2054.00952148438	15.6516389846802
2054.80078125	15.7269315719604
2055.59130859375	15.7082033157349
2056.38134765625	15.7608556747437
2057.17065429688	15.8105325698853
2057.95947265625	15.7370710372925
2058.74755859375	15.6995258331299
2059.53515625	15.7076873779297
2060.32202148438	15.6877584457397
2061.1083984375	15.6320333480835
2061.89428710938	15.5516366958618
2062.67919921875	15.4951219558716
2063.4638671875	15.5150938034058
2064.24780273438	15.564395904541
2065.03100585938	15.4775743484497
2065.81372070313	15.3986043930054
2066.595703125	15.4604988098145
2067.37719726563	15.4145545959473
2068.15795898438	15.3012094497681
2068.93823242188	15.3050727844238
2069.7177734375	15.211199760437
2070.49682617188	15.1889038085938
2071.27514648438	15.1245651245117
2072.05297851563	15.0618152618408
2072.830078125	15.06116771698
2073.60668945313	15.0170497894287
2074.38256835938	15.0182523727417
2075.15795898438	14.9195880889893
2075.9326171875	14.8683519363403
2076.70654296875	14.8435211181641
2077.47998046875	14.8477125167847
2078.25268554688	14.8312940597534
2079.02490234375	14.8134536743164
2079.79663085938	14.7939672470093
2080.5673828125	14.830041885376
2081.337890625	14.8523035049438
2082.107421875	14.8098087310791
2082.87670898438	14.8628377914429
2083.64501953125	14.8539018630981
2084.41284179688	14.941291809082
2085.18017578125	14.8856058120728
2085.94677734375	14.8980693817139
2086.71264648438	14.9107789993286
2087.47802734375	14.9074935913086
2088.24267578125	14.9359874725342
2089.0068359375	14.9687452316284
2089.77026367188	14.95676612854
2090.53295898438	14.9358215332031
2091.29516601563	14.9398508071899
2092.056640625	14.9056806564331
2092.81762695313	14.9165487289429
2093.57788085938	14.7714099884033
2094.33764648438	14.8256807327271
2095.0966796875	14.7977952957153
2095.85498046875	14.8143119812012
2096.61279296875	14.713828086853
2097.36987304688	14.6272230148315
2098.12646484375	14.5455160140991
2098.88232421875	14.5430297851563
2099.63745117188	14.4645471572876
2100.39208984375	14.4684209823608
2101.14624023438	14.3536024093628
2101.8994140625	14.2033767700195
2102.65209960938	14.1858167648315
2103.404296875	14.1165342330933
2104.15551757813	14.0585889816284
2104.90649414063	14.0516395568848
2105.65649414063	13.9444694519043
2106.40600585938	13.9120512008667
2107.15502929688	13.8308906555176
2107.90307617188	13.8535575866699
2108.65063476563	13.797046661377
2109.39770507813	13.7385883331299
2110.14404296875	13.7081699371338
2110.8896484375	13.6746397018433
2111.63452148438	13.6839551925659
2112.37890625	13.6370429992676
2113.12280273438	13.6761503219604
2113.86572265625	13.7396125793457
2114.60815429688	13.7382364273071
2115.35009765625	13.7480745315552
2116.09106445313	13.7949285507202
2116.83154296875	13.8425321578979
2117.57153320313	13.804630279541
2118.31079101563	13.8654251098633
2119.04931640625	13.8636150360107
2119.787109375	13.7876415252686
2120.5244140625	13.8114051818848
2121.26098632813	13.7899360656738
2121.9970703125	13.7176818847656
2122.732421875	13.6841831207275
2123.46704101563	13.6048784255981
2124.20092773438	13.577540397644
2124.93432617188	13.5535469055176
2125.6669921875	13.5273714065552
2126.39916992188	13.4377965927124
2127.13037109375	13.391622543335
2127.86108398438	13.3389291763306
2128.59130859375	13.3484363555908
2129.32080078125	13.2362966537476
2130.04956054688	13.2823314666748
2130.77758789063	13.1481800079346
2131.50512695313	13.0726585388184
2132.23193359375	13.0194702148438
2132.9580078125	12.9684104919434
2133.68334960938	12.9026136398315
2134.408203125	12.8338689804077
2135.13232421875	12.7349195480347
2135.85595703125	12.7891044616699
2136.57885742188	12.6652040481567
2137.30102539063	12.6513080596924
2138.0224609375	12.5258045196533
2138.74340820313	12.5493021011353
2139.46337890625	12.560245513916
2140.18310546875	12.4526996612549
2140.90185546875	12.4028844833374
2141.6201171875	12.3339147567749
2142.33764648438	12.3673086166382
2143.05444335938	12.3379936218262
2143.77075195313	12.3227071762085
2144.48608398438	12.2756567001343
2145.201171875	12.3141670227051
2145.91528320313	12.2952165603638
2146.62890625	12.2854690551758
2147.34155273438	12.3364152908325
2148.05395507813	12.2368078231812
2148.76538085938	12.2549686431885
2149.47631835938	12.2629337310791
2150.18627929688	12.28160572052
2150.89599609375	12.2601528167725
2151.60473632813	12.2802953720093
2152.31298828125	12.2412910461426
2153.02026367188	12.2619276046753
2153.72729492188	12.1822004318237
2154.43334960938	12.1711397171021
2155.138671875	12.1459293365479
2155.84350585938	12.1141138076782
2156.54760742188	12.1779308319092
2157.25122070313	12.1414613723755
2157.95385742188	12.0773687362671
2158.65600585938	12.1129007339478
2159.357421875	11.9898376464844
2160.05810546875	11.9786653518677
2160.75805664063	11.9503574371338
2161.45751953125	11.9119939804077
2162.15600585938	11.892204284668
2162.85400390625	11.8723983764648
2163.55151367188	11.7950048446655
2164.248046875	11.7011222839355
2164.94409179688	11.8020935058594
2165.63916015625	11.6809167861938
2166.33374023438	11.5844240188599
2167.02783203125	11.5573272705078
2167.72094726563	11.4884576797485
2168.41357421875	11.4330472946167
2169.10522460938	11.3847150802612
2169.79638671875	11.3215961456299
2170.48706054688	11.2766284942627
2171.1767578125	11.1942224502563
2171.86572265625	11.1257801055908
2172.55419921875	11.0267467498779
2173.24194335938	10.9719772338867
2173.92895507813	10.8602352142334
2174.615234375	10.8514575958252
2175.30078125	10.8305902481079
2175.98583984375	10.7729358673096
2176.67016601563	10.6922826766968
2177.35375976563	10.7147846221924
2178.03662109375	10.6804819107056
2178.71875	10.6041412353516
2179.40014648438	10.6548166275024
2180.08081054688	10.6009073257446
2180.76098632813	10.5994119644165
2181.4404296875	10.6085519790649
2182.119140625	10.5818004608154
2182.79711914063	10.6241388320923
2183.47436523438	10.6023225784302
2184.15087890625	10.5906505584717
2184.82690429688	10.6042680740356
2185.501953125	10.5744752883911
2186.17651367188	10.6310338973999
2186.85034179688	10.5905494689941
2187.5234375	10.6228103637695
2188.19580078125	10.5223999023438
2188.86743164063	10.5325326919556
2189.53833007813	10.5275030136108
2190.20874023438	10.5015726089478
2190.87817382813	10.3887500762939
2191.54711914063	10.4341983795166
2192.21533203125	10.4345970153809
2192.8828125	10.3500175476074
2193.54956054688	10.273850440979
2194.21557617188	10.2652006149292
2194.880859375	10.2288522720337
2195.54541015625	10.1330718994141
2196.20947265625	10.0646772384644
2196.87255859375	10.0299510955811
2197.53515625	9.9417200088501
2198.19677734375	9.83691787719727
2198.85791015625	9.86882877349854
2199.51831054688	9.74464416503906
2200.17797851563	9.65615653991699
2200.8369140625	9.59413528442383
2201.4951171875	9.53581809997559
2202.15258789063	9.51504230499268
2202.80932617188	9.40600681304932
2203.46533203125	9.36484909057617
2204.12060546875	9.30534076690674
2204.775390625	9.35546398162842
2205.42919921875	9.28711223602295
2206.08251953125	9.25738906860352
2206.73486328125	9.25829315185547
2207.38671875	9.23280715942383
2208.03759765625	9.17686653137207
2208.68798828125	9.22931385040283
2209.33764648438	9.16955089569092
2209.98657226563	9.22253513336182
2210.63452148438	9.15264320373535
2211.28198242188	9.17743682861328
2211.9287109375	9.16897678375244
2212.57470703125	9.19656848907471
2213.21997070313	9.15959644317627
2213.86450195313	9.2036075592041
2214.50830078125	9.16786861419678
2215.1513671875	9.18362903594971
2215.79370117188	9.12839412689209
2216.43530273438	9.08322525024414
2217.076171875	9.02537727355957
2217.71630859375	9.03957843780518
2218.35571289063	9.01937294006348
2218.99462890625	8.97737216949463
2219.63256835938	8.86974239349365
2220.26977539063	8.86007881164551
2220.90625	8.79819393157959
2221.5419921875	8.76262760162354
2222.17700195313	8.72398567199707
2222.81127929688	8.68556880950928
2223.44482421875	8.66489124298096
2224.07763671875	8.59110832214355
2224.70971679688	8.50100994110107
2225.34106445313	8.44133853912354
2225.9716796875	8.39611434936523
2226.6015625	8.27987670898438
2227.23071289063	8.3050365447998
2227.85913085938	8.203688621521
2228.48681640625	8.2168664932251
2229.11376953125	8.14317512512207
2229.73999023438	8.09643745422363
2230.36547851563	8.07923984527588
2230.990234375	8.02708148956299
2231.61401367188	7.99325323104858
2232.2373046875	7.93846225738525
2232.85986328125	7.87085723876953
2233.4814453125	7.86987686157227
2234.1025390625	7.86429643630981
2234.72265625	7.82930517196655
2235.34228515625	7.76486873626709
2235.9609375	7.77279615402222
2236.57885742188	7.75666570663452
2237.1962890625	7.75409460067749
2237.81274414063	7.68311357498169
2238.42846679688	7.73714923858643
2239.04345703125	7.70020484924316
2239.65771484375	7.69811201095581
2240.27124023438	7.74399995803833
2240.88403320313	7.72625827789307
2241.49584960938	7.6751184463501
2242.10717773438	7.68122625350952
2242.71752929688	7.71638107299805
2243.32739257813	7.6476879119873
2243.93627929688	7.65044403076172
2244.54443359375	7.64033079147339
2245.15209960938	7.62660837173462
2245.7587890625	7.59690618515015
2246.36474609375	7.53626680374146
2246.9697265625	7.5580415725708
2247.57421875	7.49888181686401
2248.17797851563	7.49435234069824
2248.78076171875	7.47536468505859
2249.38305664063	7.46126747131348
2249.984375	7.40971183776855
2250.5849609375	7.41856622695923
2251.18481445313	7.40597200393677
2251.78393554688	7.33468437194824
2252.38232421875	7.31557846069336
2252.97973632813	7.29568243026733
2253.57666015625	7.20614004135132
2254.17260742188	7.17375087738037
2254.76782226563	7.14133310317993
2255.3623046875	7.10837316513062
2255.9560546875	7.06475448608398
2256.54907226563	7.01357841491699
2257.14135742188	6.98856401443481
2257.73266601563	6.93679571151733
2258.32348632813	6.8987455368042
2258.91333007813	6.89806842803955
2259.50244140625	6.82203245162964
2260.09057617188	6.76829099655151
2260.67822265625	6.73166561126709
2261.26513671875	6.69371318817139
2261.85107421875	6.68461656570435
2262.43627929688	6.63879823684692
2263.02075195313	6.59424781799316
2263.6044921875	6.57805871963501
2264.18725585938	6.52354145050049
2264.76953125	6.50678682327271
2265.35083007813	6.49653911590576
2265.93139648438	6.44739818572998
2266.51123046875	6.42980909347534
2267.09033203125	6.4077615737915
2267.66845703125	6.42671489715576
2268.24584960938	6.41196441650391
2268.82250976563	6.40033483505249
2269.3984375	6.39000654220581
2269.9736328125	6.42441368103027
2270.5478515625	6.45098972320557
2271.12133789063	6.46004152297974
2271.69409179688	6.47931385040283
2272.26611328125	6.4776349067688
2272.83740234375	6.44658660888672
2273.40771484375	6.41052627563477
2273.97729492188	6.38598346710205
2274.54614257813	6.38504314422607
2275.11401367188	6.32843160629272
2275.68139648438	6.28779792785645
2276.24780273438	6.28497457504272
2276.8134765625	6.30869817733765
2277.37817382813	6.20935344696045
2277.9423828125	6.22043466567993
2278.50561523438	6.21651792526245
2279.06811523438	6.23523902893066
2279.62963867188	6.22183752059937
2280.19067382813	6.23029613494873
2280.75073242188	6.16152191162109
2281.31005859375	6.15571880340576
2281.86840820313	6.22720670700073
2282.42602539063	6.18895959854126
2282.98291015625	6.14064788818359
2283.5390625	6.07143354415894
2284.09448242188	6.11815166473389
2284.64892578125	6.05627059936523
2285.20263671875	6.04352188110352
2285.75537109375	6.02652835845947
2286.3076171875	5.98358821868896
2286.85888671875	5.96840810775757
2287.40942382813	5.93732309341431
2287.958984375	5.87177467346191
2288.5078125	5.89654636383057
2289.05590820313	5.84683704376221
2289.60302734375	5.78621053695679
2290.14965820313	5.74569988250732
2290.6953125	5.71683645248413
2291.23999023438	5.70600366592407
2291.78393554688	5.63592672348022
2292.3271484375	5.58518934249878
2292.86962890625	5.63995218276978
2293.4111328125	5.58305883407593
2293.95190429688	5.54261445999146
2294.49194335938	5.50639629364014
2295.03100585938	5.46216201782227
2295.5693359375	5.4527792930603
2296.10693359375	5.44605588912964
2296.6435546875	5.43825674057007
2297.17944335938	5.43098497390747
2297.71459960938	5.38262557983398
2298.24877929688	5.38946390151978
2298.7822265625	5.38749599456787
2299.31469726563	5.31903028488159
2299.8466796875	5.37901067733765
2300.37744140625	5.38718461990356
2300.90771484375	5.35900497436523
2301.43701171875	5.39231491088867
2301.96557617188	5.37053346633911
2302.4931640625	5.38031625747681
2303.02001953125	5.36145257949829
2303.54614257813	5.37364673614502
2304.0712890625	5.3906683921814
2304.595703125	5.38357639312744
2305.119140625	5.3965892791748
2305.64184570313	5.40612268447876
2306.16381835938	5.39526271820068
2306.68481445313	5.33687829971313
2307.205078125	5.36599826812744
2307.72436523438	5.33871936798096
2308.24291992188	5.3455491065979
2308.7607421875	5.30694389343262
2309.27758789063	5.34711456298828
2309.79370117188	5.33296155929565
2310.30883789063	5.32363986968994
2310.8232421875	5.30919551849365
2311.3369140625	5.30308723449707
2311.849609375	5.3117938041687
2312.361328125	5.25904273986816
2312.87255859375	5.22998046875
2313.38256835938	5.22571325302124
2313.89208984375	5.23790121078491
2314.40063476563	5.19394588470459
2314.908203125	5.19046306610107
2315.4150390625	5.12889432907104
2315.92114257813	5.13592100143433
2316.42626953125	5.00588083267212
2316.9306640625	5.05829668045044
2317.43408203125	4.99522638320923
2317.93676757813	4.96160650253296
2318.4384765625	4.958824634552
2318.939453125	4.90051651000977
2319.439453125	4.89310121536255
2319.93872070313	4.84637451171875
2320.43701171875	4.85275650024414
2320.9345703125	4.81926918029785
2321.43139648438	4.81261873245239
2321.92724609375	4.75954341888428
2322.42211914063	4.70371055603027
2322.91625976563	4.71629238128662
2323.40966796875	4.67887592315674
2323.90209960938	4.66589832305908
2324.3935546875	4.65753316879272
2324.88427734375	4.6483416557312
2325.37426757813	4.67968988418579
2325.86303710938	4.66777372360229
2326.35131835938	4.62779760360718
2326.83862304688	4.63355588912964
2327.32495117188	4.62705373764038
2327.810546875	4.63090515136719
2328.29541015625	4.65903043746948
2328.77905273438	4.68280649185181
2329.26220703125	4.65720129013062
2329.74438476563	4.67771434783936
2330.2255859375	4.65098810195923
2330.7060546875	4.67342185974121
2331.185546875	4.68848896026611
2331.6640625	4.66337299346924
2332.14184570313	4.6833667755127
2332.61889648438	4.6691722869873
2333.09497070313	4.68260765075684
2333.57006835938	4.63444471359253
2334.04443359375	4.62650871276855
2334.51782226563	4.67117261886597
2334.99047851563	4.62404489517212
2335.46215820313	4.61389589309692
2335.93310546875	4.56040048599243
2336.40307617188	4.59027767181396
2336.8720703125	4.54633665084839
2337.34033203125	4.55068922042847
2337.8076171875	4.51164484024048
2338.27416992188	4.49592638015747
2338.73974609375	4.46672344207764
2339.20458984375	4.43969869613647
2339.66845703125	4.42035531997681
2340.13134765625	4.39851808547974
2340.59350585938	4.38299369812012
2341.0546875	4.34322595596313
2341.51489257813	4.31251907348633
2341.97436523438	4.31760740280151
2342.43286132813	4.28024864196777
2342.890625	4.24038124084473
2343.34741210938	4.24571847915649
2343.80322265625	4.25740671157837
2344.25830078125	4.19843530654907
2344.71240234375	4.21977281570435
2345.16577148438	4.21626472473145
2345.61791992188	4.20280361175537
2346.06958007813	4.28303337097168
2346.52001953125	4.3212890625
2346.9697265625	4.37284564971924
2347.41845703125	4.45321130752563
2347.86645507813	4.57044553756714
2348.3134765625	4.58641338348389
2348.75952148438	4.64920091629028
2349.20483398438	4.79293870925903
2349.64916992188	4.86803007125854
2350.09252929688	4.95093393325806
2350.53515625	5.00809860229492
2350.97680664063	5.04671001434326
2351.41748046875	5.09921979904175
2351.857421875	5.12427711486816
2352.29638671875	5.13462924957275
2352.734375	5.10886478424072
2353.17138671875	5.11448621749878
2353.60766601563	5.09063673019409
2354.04296875	5.01059103012085
2354.4775390625	4.92269802093506
2354.91088867188	4.87481880187988
2355.34350585938	4.78764820098877
2355.775390625	4.72826766967773
2356.2060546875	4.6331844329834
2356.63598632813	4.50236225128174
2357.06494140625	4.43473291397095
2357.4931640625	4.32215929031372
2357.92041015625	4.228196144104
2358.3466796875	4.15956401824951
2358.77197265625	4.0841817855835
2359.1962890625	4.00595712661743
2359.61987304688	3.96259236335754
2360.04248046875	3.85269474983215
2360.46411132813	3.80002164840698
2360.88500976563	3.75933527946472
2361.30493164063	3.71694207191467
2361.72387695313	3.69997906684875
