# Supplementary material for: Optics miniaturization strategy for demanding Raman spectroscopy applications
Source: Nat Commun. 2024 Apr 8;15:3049. doi: 10.1038/s41467-024-47044-7 (PMC11001912; doi:10.1038/s41467-024-47044-7)
Supplement: Supplementary file 6 — Source Data [file 41467_2024_47044_MOESM6_ESM.zip › Source Data/NCOMMS-23-34016B s3/S3 pHCA, Glucose, Salts/calibraiton/MgSO4 standards 30.08.17/MgSO4_2_5mM_2.csv]

347.42919921875	73.7870788574219
348.892913818359	74.016471862793
350.356079101563	74.3709411621094
351.818634033203	74.5426025390625
353.280670166016	74.9274444580078
354.742095947266	75.107048034668
356.202972412109	75.3766860961914
357.663299560547	75.6505737304688
359.123046875	75.8320388793945
360.582244873047	75.9984512329102
362.040863037109	76.4194946289063
363.498931884766	76.3483734130859
364.956451416016	76.4563217163086
366.413391113281	76.6694869995117
367.869750976563	76.9066390991211
369.325592041016	77.0531845092773
370.780853271484	76.7941818237305
372.235565185547	77.1940383911133
373.689727783203	77.069709777832
375.143310546875	77.0301208496094
376.596343994141	77.3567276000977
378.048828125	77.3448181152344
379.500762939453	77.2668228149414
380.9521484375	77.3743286132813
382.402954101563	77.4722747802734
383.853240966797	77.4789505004883
385.302947998047	77.6336212158203
386.752136230469	77.7680053710938
388.200744628906	77.8152389526367
389.648803710938	78.0700531005859
391.096343994141	78.0434188842773
392.543304443359	78.3010864257813
393.989715576172	78.4784774780273
395.435607910156	78.6519165039063
396.880920410156	78.8092041015625
398.325714111328	78.9037170410156
399.769927978516	79.0784912109375
401.213623046875	79.3991012573242
402.656768798828	79.5038986206055
404.099395751953	79.5695724487305
405.541442871094	79.861457824707
406.982971191406	80.0879058837891
408.423950195313	80.089485168457
409.864379882813	80.4346160888672
411.304290771484	80.6652450561523
412.743621826172	80.7086715698242
414.182434082031	80.927978515625
415.620727539063	81.0036849975586
417.058471679688	80.8917007446289
418.495666503906	81.029670715332
419.932342529297	81.1015167236328
421.368469238281	81.1212539672852
422.804077148438	81.1856994628906
424.239135742188	81.1278762817383
425.673645019531	81.1177139282227
427.107635498047	81.1660614013672
428.541107177734	81.1419219970703
429.974029541016	81.1055679321289
431.406433105469	81.1452102661133
432.838287353516	80.9289627075195
434.269622802734	80.8058395385742
435.700408935547	80.8764419555664
437.130706787109	80.7203521728516
438.560455322266	80.8230361938477
439.989654541016	80.4867935180664
441.418334960938	80.6176528930664
442.846496582031	80.4601669311523
444.274139404297	80.4596099853516
445.701263427734	80.306266784668
447.127838134766	80.1300735473633
448.553894042969	80.0756225585938
449.979431152344	80.0192718505859
451.404449462891	79.7919769287109
452.828918457031	79.5884017944336
454.252899169922	79.7254180908203
455.676330566406	79.696907043457
457.099273681641	79.5685424804688
458.521667480469	79.4551391601563
459.943542480469	79.4523162841797
461.364929199219	79.3742828369141
462.785766601563	79.4077758789063
464.206085205078	79.338508605957
465.625885009766	79.1004104614258
467.045196533203	79.3493347167969
468.463958740234	79.2386627197266
469.882202148438	79.2675857543945
471.299957275391	79.2280960083008
472.717193603516	79.3481292724609
474.133911132813	79.1968612670898
475.550109863281	79.3401489257813
476.965789794922	79.2990036010742
478.380950927734	79.3940505981445
479.795623779297	79.2758483886719
481.209777832031	79.2626419067383
482.623413085938	79.4344024658203
484.036529541016	79.5794448852539
485.449157714844	79.6332702636719
486.861267089844	79.7777099609375
488.272857666016	79.6750946044922
489.683959960938	79.6813354492188
491.094543457031	79.6364898681641
492.504608154297	79.7772674560547
493.914184570313	79.7239227294922
495.3232421875	79.6824111938477
496.731811523438	79.5848159790039
498.139862060547	79.6507339477539
499.547393798828	79.5411987304688
500.954467773438	79.3233642578125
502.360992431641	79.2938003540039
503.767028808594	79.1669616699219
505.172576904297	79.3120651245117
506.577606201172	78.9524612426758
507.982147216797	78.9280319213867
509.386169433594	78.6358413696289
510.789703369141	78.5393524169922
512.192749023438	78.5169372558594
513.595275878906	78.2314834594727
514.997314453125	78.1105728149414
516.398803710938	78.0737457275391
517.799865722656	77.7382125854492
519.200378417969	77.8419494628906
520.600463867188	77.6137390136719
522	77.2611770629883
523.399047851563	77.2896347045898
524.797607421875	76.9702224731445
526.195678710938	76.8428649902344
527.59326171875	76.597541809082
528.990295410156	76.5419158935547
530.386901855469	76.1370010375977
531.782958984375	76.2332153320313
533.178588867188	76.0245895385742
534.573669433594	75.7385940551758
535.968322753906	75.6825561523438
537.362426757813	75.3984069824219
538.756042480469	75.3823928833008
540.149230957031	75.2104721069336
541.541870117188	74.9994277954102
542.934020996094	74.8893508911133
544.32568359375	74.7711868286133
545.716918945313	74.7178802490234
547.107604980469	74.3864517211914
548.497802734375	74.3494186401367
549.887573242188	74.3652648925781
551.276794433594	74.0426559448242
552.66552734375	74.0683898925781
554.053833007813	73.9795989990234
555.441650390625	74.0564651489258
556.828918457031	73.7332763671875
558.215759277344	73.5668869018555
559.602111816406	73.5699920654297
560.987976074219	73.6116409301758
562.373352050781	73.4538421630859
563.758239746094	73.5340728759766
565.142639160156	73.29443359375
566.526611328125	73.4242324829102
567.910034179688	73.3576812744141
569.293029785156	73.1538009643555
570.675537109375	73.2331466674805
572.057556152344	73.2583770751953
573.439086914063	73.0757751464844
574.820129394531	73.1195373535156
576.200744628906	73.0672073364258
577.580871582031	73.0278015136719
578.96044921875	73.0837173461914
580.339660644531	72.9486618041992
581.718322753906	73.0417785644531
583.096557617188	72.8861694335938
584.474243164063	72.8976974487305
585.851501464844	72.7508087158203
587.228332519531	72.8782424926758
588.604614257813	72.9556427001953
589.98046875	72.8752212524414
591.355834960938	72.8162002563477
592.730712890625	72.8688049316406
594.105163574219	72.8544616699219
595.479125976563	72.8718872070313
596.852600097656	72.737922668457
598.225646972656	72.7474899291992
599.598205566406	72.7257308959961
600.970275878906	72.6726226806641
602.341857910156	72.6805267333984
603.713012695313	72.5278472900391
605.083679199219	72.5059814453125
606.453918457031	72.4826049804688
607.823608398438	72.3140563964844
609.192932128906	72.3357162475586
610.561706542969	72.1120758056641
611.930053710938	72.2879257202148
613.297912597656	72.0245742797852
614.665344238281	71.9584655761719
616.032287597656	71.7901458740234
617.398803710938	71.7162094116211
618.764831542969	71.5500640869141
620.13037109375	71.4381637573242
621.495483398438	71.363166809082
622.860107421875	71.166389465332
624.224304199219	71.0436325073242
625.588012695313	71.0457611083984
626.951232910156	70.9543533325195
628.314025878906	70.8022918701172
629.676391601563	70.76953125
631.038269042969	70.4393081665039
632.399658203125	70.3910522460938
633.760620117188	70.2623748779297
635.12109375	70.1907424926758
636.481140136719	70.0820846557617
637.840759277344	69.8354263305664
639.199890136719	69.8001708984375
640.558532714844	69.5403518676758
641.916748046875	69.4738616943359
643.274536132813	69.4734268188477
644.6318359375	69.2870330810547
645.988647460938	69.247688293457
647.345031738281	68.9166793823242
648.700988769531	69.0005798339844
650.056457519531	68.7844009399414
651.411499023438	68.8476104736328
652.76611328125	68.6289978027344
654.120239257813	68.3996887207031
655.473876953125	68.4994125366211
656.827087402344	68.2791900634766
658.179870605469	68.1999893188477
659.5322265625	68.1603164672852
660.884094238281	68.085578918457
662.235473632813	68.1220855712891
663.586486816406	67.8989715576172
664.93701171875	67.8689727783203
666.287048339844	67.8608627319336
667.636657714844	67.845100402832
668.98583984375	67.7597503662109
670.334594726563	67.8164978027344
671.682861328125	67.6434173583984
673.030700683594	67.479377746582
674.378051757813	67.6645736694336
675.725036621094	67.585693359375
677.071533203125	67.6396255493164
678.417541503906	67.4956130981445
679.76318359375	67.576416015625
681.108337402344	67.4299697875977
682.453002929688	67.5427780151367
683.797302246094	67.6084823608398
685.14111328125	67.4722442626953
686.484497070313	67.4607696533203
687.827453613281	67.5590744018555
689.169921875	67.523681640625
690.512023925781	67.4858169555664
691.853637695313	67.6040649414063
693.194763183594	67.5296478271484
694.535522460938	67.5289993286133
695.875793457031	67.6411437988281
697.215637207031	67.5920639038086
698.555053710938	67.4490051269531
699.89404296875	67.5810928344727
701.232543945313	67.5646362304688
702.570617675781	67.6285934448242
703.908325195313	67.587646484375
705.245483398438	67.6659774780273
706.582275390625	67.6438446044922
707.918640136719	67.7250671386719
709.254516601563	67.5018081665039
710.589965820313	67.6207656860352
711.924987792969	67.7642364501953
713.259582519531	67.6118621826172
714.59375	67.6648254394531
715.927490234375	67.5536499023438
717.2607421875	67.6743927001953
718.593627929688	67.4557189941406
719.926025390625	67.5470275878906
721.257995605469	67.5973892211914
722.589538574219	67.4717864990234
723.920654296875	67.4395523071289
725.251342773438	67.5282211303711
726.581604003906	67.4001998901367
727.911437988281	67.3793258666992
729.240783691406	67.2316513061523
730.569763183594	67.2591934204102
731.898254394531	67.3729782104492
733.226379394531	67.2667007446289
734.554016113281	67.1072769165039
735.881225585938	67.1264724731445
737.208068847656	67.0388107299805
738.534423828125	67.0272521972656
739.8603515625	66.9516677856445
741.185852050781	66.8833847045898
742.510925292969	66.9378280639648
743.835571289063	66.75146484375
745.159790039063	66.6893539428711
746.483581542969	66.754753112793
747.806945800781	66.4992904663086
749.1298828125	66.4584579467773
750.452453613281	66.458381652832
751.774536132813	66.3254852294922
753.09619140625	66.1163864135742
754.417419433594	66.1497955322266
755.738220214844	66.0519485473633
757.05859375	65.9264373779297
758.378540039063	65.9106140136719
759.698059082031	65.7881927490234
761.017211914063	65.6646728515625
762.335876464844	65.6250228881836
763.654113769531	65.2717514038086
764.971984863281	65.3215484619141
766.289367675781	65.3217086791992
767.606384277344	65.1322326660156
768.922973632813	65.1211471557617
770.239074707031	64.9479675292969
771.554809570313	64.7600936889648
772.8701171875	64.8797073364258
774.184997558594	64.6048126220703
775.499450683594	64.5182342529297
776.8134765625	64.5179901123047
778.127136230469	64.3075256347656
779.440307617188	64.2431716918945
780.753112792969	64.2170181274414
782.0654296875	64.0528564453125
783.377380371094	63.9704246520996
784.688903808594	63.962272644043
786	63.7586822509766
787.310668945313	63.6589508056641
788.620971679688	63.5248870849609
789.930786132813	63.5454483032227
791.240234375	63.3423461914063
792.549255371094	63.2159957885742
793.857788085938	63.2108612060547
795.166015625	63.0855026245117
796.473754882813	63.0517845153809
797.781066894531	62.8699913024902
799.088012695313	62.8105506896973
800.39453125	62.742733001709
801.700622558594	62.6741752624512
803.006286621094	62.493824005127
804.311584472656	62.4214859008789
805.616394042969	62.3884887695313
806.920837402344	62.3371810913086
808.224853515625	62.2103538513184
809.528503417969	62.0434913635254
810.831665039063	62.0735244750977
812.134460449219	62.0923042297363
813.436828613281	61.8539772033691
814.73876953125	61.6187286376953
816.040344238281	61.6471214294434
817.341430664063	61.6665573120117
818.642150878906	61.5196990966797
819.942504882813	61.485954284668
821.242370605469	61.3974990844727
822.541870117188	61.2470855712891
823.840942382813	61.3276405334473
825.139587402344	61.1776580810547
826.437866210938	60.9962196350098
827.735656738281	60.8600196838379
829.033081054688	60.758918762207
830.330139160156	60.6868324279785
831.626770019531	60.5724258422852
832.922973632813	60.5505218505859
834.21875	60.4435958862305
835.514099121094	60.3954162597656
836.80908203125	60.354118347168
838.103637695313	60.120475769043
839.397827148438	60.1709251403809
840.691589355469	60.0936546325684
841.984924316406	59.9809494018555
843.27783203125	59.8655967712402
844.570373535156	59.5857696533203
845.862487792969	59.5125923156738
847.154235839844	59.3923492431641
848.445556640625	59.3211212158203
849.736450195313	59.1707992553711
851.026916503906	59.0454902648926
852.317016601563	58.8700675964355
853.606689453125	58.8025436401367
854.89599609375	58.7056884765625
856.184875488281	58.4882164001465
857.473327636719	58.2755355834961
858.761413574219	58.235164642334
860.049072265625	58.0573997497559
861.336303710938	57.9122467041016
862.623168945313	57.8818397521973
863.909606933594	57.7510223388672
865.195678710938	57.635082244873
866.481323242188	57.393611907959
867.766540527344	57.1451034545898
869.051391601563	57.1546173095703
870.335815429688	56.9896049499512
871.619873046875	56.6935386657715
872.903503417969	56.5769805908203
874.186706542969	56.420051574707
875.469543457031	56.1861686706543
876.752014160156	56.0250816345215
878.033996582031	55.7697257995605
879.315612792969	55.6637382507324
880.596862792969	55.3621292114258
881.877685546875	55.1352348327637
883.158081054688	55.0647506713867
884.438110351563	54.7710304260254
885.7177734375	54.5232353210449
886.996948242188	54.5467147827148
888.275817871094	54.2355422973633
889.55419921875	53.9432487487793
890.832275390625	53.6985931396484
892.10986328125	53.6053886413574
893.387084960938	53.4866790771484
894.663940429688	53.1939010620117
895.940368652344	53.0068588256836
897.216369628906	52.7360305786133
898.492004394531	52.5398902893066
899.767272949219	52.2182464599609
901.042114257813	52.129940032959
902.316528320313	52.0456504821777
903.590576171875	51.6739883422852
904.8642578125	51.4394721984863
906.137512207031	51.2908668518066
907.410339355469	51.0396347045898
908.682800292969	50.8280220031738
909.954833984375	50.7651786804199
911.226501464844	50.4980049133301
912.497802734375	50.2706451416016
913.768676757813	50.0465545654297
915.039123535156	49.9995803833008
916.309204101563	49.6795425415039
917.578918457031	49.4741668701172
918.848205566406	49.2594718933105
920.117126464844	49.138298034668
921.385620117188	48.9819068908691
922.653747558594	48.885326385498
923.921447753906	48.7230644226074
925.188781738281	48.5733947753906
926.455688476563	48.3184432983398
927.722229003906	48.3266563415527
928.988342285156	48.1374282836914
930.254089355469	47.9299278259277
931.519470214844	47.8774490356445
932.784423828125	47.7859382629395
934.049011230469	47.5223236083984
935.313171386719	47.4729347229004
936.576965332031	47.332160949707
937.84033203125	47.1815032958984
939.103332519531	47.1323471069336
940.365966796875	46.9129791259766
941.628173828125	46.937915802002
942.890014648438	46.8086433410645
944.151428222656	46.7151794433594
945.412475585938	46.5969734191895
946.673095703125	46.5265731811523
947.933349609375	46.5534896850586
949.193237304688	46.2573013305664
950.452697753906	46.495964050293
951.711791992188	46.2180938720703
952.970520019531	46.1193923950195
954.228820800781	46.1079063415527
955.486755371094	46.1474685668945
956.744262695313	46.0389137268066
958.001403808594	46.0135726928711
959.258117675781	45.9305534362793
960.514526367188	45.8818206787109
961.770446777344	45.9147796630859
963.026062011719	45.7954444885254
964.28125	45.8800277709961
965.536010742188	45.8597183227539
966.790466308594	45.8142929077148
968.044494628906	45.8654098510742
969.298095703125	45.8700866699219
970.551391601563	45.8570671081543
971.80419921875	46.0236053466797
973.056701660156	46.19873046875
974.308776855469	46.4064254760742
975.560485839844	47.0735778808594
976.811767578125	47.5781402587891
978.062683105469	48.133186340332
979.313232421875	48.7126274108887
980.563415527344	48.8495788574219
981.813171386719	48.764533996582
983.0625	48.5168876647949
984.3115234375	47.8103790283203
985.560119628906	47.0456123352051
986.808349609375	46.4861068725586
988.05615234375	45.876148223877
989.303588867188	45.3937759399414
990.550659179688	45.241771697998
991.797302246094	45.0073318481445
993.043579101563	44.9307632446289
994.289489746094	44.7258720397949
995.535034179688	44.7508163452148
996.780151367188	44.5556488037109
998.02490234375	44.493595123291
999.269226074219	44.5246734619141
1000.51318359375	44.3666763305664
1001.75677490234	44.3248405456543
1003	44.1529693603516
1004.24279785156	44.0835494995117
1005.48522949219	43.9874801635742
1006.72729492188	44.011402130127
1007.96893310547	43.9820137023926
1009.21026611328	43.9410209655762
1010.45111083984	43.8842277526855
1011.69165039063	43.7543182373047
1012.93176269531	43.8828620910645
1014.17150878906	43.669563293457
1015.41088867188	43.6966171264648
1016.64984130859	43.7478790283203
1017.88842773438	43.626220703125
1019.12664794922	43.452766418457
1020.36450195313	43.5832939147949
1021.60192871094	43.3786201477051
1022.83898925781	43.4185104370117
1024.07568359375	43.3251037597656
1025.31201171875	43.3402633666992
1026.5478515625	43.2790603637695
1027.78344726563	43.3481597900391
1029.0185546875	43.0562973022461
1030.25329589844	43.1560859680176
1031.48767089844	43.0236854553223
1032.7216796875	43.020637512207
1033.95532226563	42.9854049682617
1035.18859863281	43.0738258361816
1036.42138671875	43.1222534179688
1037.65393066406	43.0173454284668
1038.88598632813	43.0713233947754
1040.11767578125	43.010627746582
1041.34899902344	42.9438514709473
1042.57995605469	43.1573448181152
1043.810546875	43.0505790710449
1045.04077148438	43.0009803771973
1046.2705078125	43.1672744750977
1047.5	43.1039924621582
1048.72900390625	43.1417045593262
1049.95764160156	43.0873985290527
1051.18591308594	42.9631690979004
1052.41381835938	42.9992027282715
1053.64135742188	43.043830871582
1054.86853027344	43.0755157470703
1056.09521484375	42.9549522399902
1057.32165527344	42.9140510559082
1058.54760742188	42.8706893920898
1059.77331542969	42.9216766357422
1060.99853515625	42.9545707702637
1062.22338867188	42.8390121459961
1063.44787597656	42.8097953796387
1064.671875	42.9023971557617
1065.89562988281	42.7447357177734
1067.11901855469	42.6444625854492
1068.34191894531	42.6738128662109
1069.56457519531	42.7373046875
1070.78674316406	42.6387786865234
1072.00854492188	42.6982917785645
1073.22998046875	42.5769119262695
1074.45104980469	42.5788841247559
1075.67175292969	42.573616027832
1076.89208984375	42.418701171875
1078.11193847656	42.4010734558105
1079.33154296875	42.2846870422363
1080.55065917969	42.3423919677734
1081.76940917969	42.3604545593262
1082.98791503906	42.3222770690918
1084.20593261719	42.1307983398438
1085.42358398438	42.1717834472656
1086.64086914063	42.1933250427246
1087.85766601563	42.1345977783203
1089.07421875	42.0219039916992
1090.29040527344	41.966625213623
1091.50610351563	42.029411315918
1092.72155761719	41.9617652893066
1093.9365234375	42.0793304443359
1095.15112304688	41.9825172424316
1096.36535644531	42.0098915100098
1097.57922363281	42.0090446472168
1098.79272460938	42.0929222106934
1100.005859375	41.9671516418457
1101.21862792969	42.0844421386719
1102.43090820313	42.0573310852051
1103.64294433594	41.9306297302246
1104.8544921875	42.0968132019043
1106.06579589844	42.0697402954102
1107.27661132813	42.0630912780762
1108.48706054688	42.2005310058594
1109.69714355469	42.0519409179688
1110.90686035156	42.0592575073242
1112.1162109375	42.0251846313477
1113.3251953125	41.9687881469727
1114.53369140625	42.0406608581543
1115.74194335938	42.0318145751953
1116.94982910156	42.0407295227051
1118.1572265625	41.9586143493652
1119.3642578125	42.077320098877
1120.57104492188	42.0103073120117
1121.77734375	42.0143165588379
1122.98327636719	41.9820747375488
1124.18884277344	42.0284957885742
1125.39404296875	42.0714950561523
1126.59875488281	42.0608596801758
1127.80322265625	42.1550674438477
1129.00732421875	42.0904235839844
1130.2109375	42.0471725463867
1131.41430664063	42.013484954834
1132.6171875	42.0199165344238
1133.81970214844	42.0771598815918
1135.02197265625	42.0133285522461
1136.22375488281	41.9391975402832
1137.42517089844	41.852653503418
1138.62622070313	41.9428100585938
1139.82690429688	41.7842712402344
1141.02709960938	41.8775177001953
1142.22705078125	41.8435478210449
1143.42663574219	41.8099708557129
1144.62573242188	41.795711517334
1145.82458496094	41.759090423584
1147.02294921875	41.667652130127
1148.22094726563	41.7168655395508
1149.41857910156	41.8492164611816
1150.61584472656	41.7706108093262
1151.81274414063	41.7088317871094
1153.00927734375	41.6667442321777
1154.20544433594	41.6606025695801
1155.40124511719	41.621021270752
1156.5966796875	41.8089370727539
1157.79162597656	41.6911964416504
1158.986328125	41.6656074523926
1160.18054199219	41.6698570251465
1161.37438964844	41.6905670166016
1162.56799316406	41.5929260253906
1163.76110839844	41.6222686767578
1164.95385742188	41.6028633117676
1166.14624023438	41.6224708557129
1167.33825683594	41.6203079223633
1168.52990722656	41.4873275756836
1169.72119140625	41.5775604248047
1170.91198730469	41.5735130310059
1172.1025390625	41.597412109375
1173.29260253906	41.6806335449219
1174.482421875	41.552661895752
1175.67175292969	41.6521797180176
1176.86071777344	41.6193199157715
1178.04943847656	41.6442527770996
1179.23767089844	41.741527557373
1180.42553710938	41.709285736084
1181.61303710938	41.8180923461914
1182.80017089844	41.8228149414063
1183.98681640625	41.8107032775879
1185.17321777344	41.788459777832
1186.35925292969	41.8854827880859
1187.54479980469	41.8831825256348
1188.73010253906	41.7731056213379
1189.91491699219	41.8382225036621
1191.09936523438	41.9102516174316
1192.28356933594	41.9238967895508
1193.46728515625	41.8820266723633
1194.65063476563	41.998348236084
1195.83361816406	41.9394645690918
1197.01623535156	42.0293960571289
1198.19836425781	42.0444717407227
1199.38024902344	42.1467132568359
1200.56176757813	42.0748558044434
1201.74279785156	42.1744537353516
1202.92358398438	42.2361488342285
1204.10388183594	42.3189468383789
1205.28393554688	42.3362350463867
1206.46350097656	42.3456878662109
1207.64270019531	42.3988456726074
1208.82153320313	42.3767013549805
1210	42.3647308349609
1211.17810058594	42.4537925720215
1212.35583496094	42.4759674072266
1213.53308105469	42.393497467041
1214.71008300781	42.4427490234375
1215.88671875	42.4864501953125
1217.06286621094	42.4204978942871
1218.23864746094	42.5562744140625
1219.41418457031	42.4753913879395
1220.58923339844	42.4246215820313
1221.76391601563	42.4179725646973
1222.93823242188	42.4525680541992
1224.11218261719	42.4731864929199
1225.28576660156	42.5316123962402
1226.458984375	42.5515022277832
1227.6318359375	42.4248199462891
1228.80419921875	42.5262794494629
1229.97631835938	42.5663604736328
1231.14794921875	42.5738410949707
1232.31921386719	42.5838317871094
1233.490234375	42.6078491210938
1234.66076660156	42.6391716003418
1235.83093261719	42.5553588867188
1237.00073242188	42.4596252441406
1238.17016601563	42.5503234863281
1239.33923339844	42.5575218200684
1240.5078125	42.5393943786621
1241.67614746094	42.4748115539551
1242.84411621094	42.3852615356445
1244.01159667969	42.3550567626953
1245.1787109375	42.3577117919922
1246.34558105469	42.3480796813965
1247.51196289063	42.2018890380859
1248.67797851563	42.14501953125
1249.84362792969	42.1573181152344
1251.00891113281	42.1999969482422
1252.173828125	41.9978904724121
1253.33825683594	42.013298034668
1254.50244140625	42.0658226013184
1255.66625976563	42.0239906311035
1256.82958984375	41.9250831604004
1257.99255371094	41.9349784851074
1259.1552734375	41.9172096252441
1260.31750488281	41.9603958129883
1261.47937011719	41.8549690246582
1262.64086914063	41.8558807373047
1263.80200195313	41.8581504821777
1264.96276855469	41.7979316711426
1266.123046875	41.852165222168
1267.28308105469	41.6642379760742
1268.44262695313	41.6113471984863
1269.60192871094	41.5623016357422
1270.7607421875	41.5940742492676
1271.91918945313	41.4984855651855
1273.07727050781	41.4028968811035
1274.23498535156	41.3825569152832
1275.39233398438	41.2883148193359
1276.54931640625	41.2029228210449
1277.70581054688	41.1858749389648
1278.86206054688	41.2402687072754
1280.01794433594	41.1791610717773
1281.17333984375	41.0647087097168
1282.32836914063	41.1857757568359
1283.48303222656	41.1208419799805
1284.63732910156	41.016414642334
1285.79125976563	41.026985168457
1286.94482421875	41.0472068786621
1288.09802246094	41.0443267822266
1289.25073242188	40.9861602783203
1290.40319824219	41.1353416442871
1291.55517578125	40.9380569458008
1292.70690917969	40.938304901123
1293.85815429688	40.9351043701172
1295.00903320313	40.9112854003906
1296.15954589844	40.8666610717773
1297.30969238281	40.8127822875977
1298.45935058594	40.7590980529785
1299.60876464844	40.8151512145996
1300.7578125	40.6230278015137
1301.90637207031	40.7408218383789
1303.05456542969	40.6781044006348
1304.20239257813	40.5793151855469
1305.34985351563	40.4884414672852
1306.49694824219	40.5243225097656
1307.64367675781	40.4587287902832
1308.7900390625	40.4114608764648
1309.93591308594	40.385440826416
1311.08154296875	40.4003410339355
1312.22668457031	40.4612045288086
1313.37145996094	40.3189964294434
1314.51599121094	40.351131439209
1315.66003417969	40.4097366333008
1316.80358886719	40.4619941711426
1317.94689941406	40.4584655761719
1319.08984375	40.3763313293457
1320.23229980469	40.4413833618164
1321.37451171875	40.3304824829102
1322.51623535156	40.4241752624512
1323.65759277344	40.3422546386719
1324.79858398438	40.2468032836914
1325.93920898438	40.3481025695801
1327.07934570313	40.2207717895508
1328.21923828125	40.1920166015625
1329.35864257813	40.1812477111816
1330.49780273438	40.3000411987305
1331.63647460938	39.9938354492188
1332.77478027344	39.9840545654297
1333.91271972656	39.9822158813477
1335.05029296875	39.8622055053711
1336.18737792969	39.9584655761719
1337.32421875	39.8237457275391
1338.46057128906	39.8163375854492
1339.5966796875	39.8265419006348
1340.73229980469	39.7934226989746
1341.86755371094	39.8123741149902
1343.00231933594	39.6776390075684
1344.13684082031	39.7059097290039
1345.27099609375	39.7181243896484
1346.40466308594	39.6678009033203
1347.53796386719	39.6918563842773
1348.6708984375	39.7906837463379
1349.80346679688	39.6929473876953
1350.93566894531	39.6234931945801
1352.06750488281	39.6896438598633
1353.19885253906	39.6694107055664
1354.32995605469	39.6063575744629
1355.46057128906	39.5477714538574
1356.5908203125	39.5283279418945
1357.720703125	39.4553985595703
1358.85021972656	39.4933700561523
1359.97924804688	39.3190383911133
1361.10803222656	39.3170776367188
1362.236328125	39.3166809082031
1363.3642578125	39.2567520141602
1364.49182128906	39.2497825622559
1365.61901855469	39.1487274169922
1366.74584960938	39.0961799621582
1367.87231445313	39.1635475158691
1368.99829101563	39.1311912536621
1370.12390136719	39.0381050109863
1371.24914550781	39.0564117431641
1372.3740234375	38.958080291748
1373.49853515625	39.0412712097168
1374.62255859375	38.974781036377
1375.74633789063	38.8933296203613
1376.86962890625	39.1139030456543
1377.99255371094	38.9553642272949
1379.11511230469	38.9390144348145
1380.2373046875	39.0005836486816
1381.35900878906	39.0258522033691
1382.48034667969	38.9183883666992
1383.60144042969	38.8968353271484
1384.72204589844	38.9382629394531
1385.84228515625	38.9060440063477
1386.96203613281	38.8864631652832
1388.08154296875	38.8064155578613
1389.20056152344	38.8035774230957
1390.31921386719	38.734806060791
1391.4375	38.6070938110352
1392.55541992188	38.7579650878906
1393.6728515625	38.6144943237305
1394.7900390625	38.5865898132324
1395.90673828125	38.5184020996094
1397.02307128906	38.5500717163086
1398.13903808594	38.4846267700195
1399.25463867188	38.4271583557129
1400.36975097656	38.4695816040039
1401.48449707031	38.459831237793
1402.59899902344	38.3844566345215
1403.712890625	38.4507026672363
1404.82653808594	38.4965171813965
1405.93981933594	38.5256080627441
1407.05261230469	38.3908195495605
1408.1650390625	38.4848251342773
1409.27709960938	38.4704933166504
1410.38879394531	38.4746932983398
1411.5	38.4209976196289
1412.61096191406	38.5020523071289
1413.72143554688	38.3828392028809
1414.83154296875	38.44775390625
1415.94116210938	38.4028587341309
1417.05053710938	38.3148460388184
1418.15942382813	38.281078338623
1419.26794433594	38.3115158081055
1420.37609863281	38.3152389526367
1421.48388671875	38.1411476135254
1422.59118652344	38.1312065124512
1423.6982421875	38.1021461486816
1424.80480957031	38.0603942871094
1425.91088867188	37.9397354125977
1427.01672363281	37.9927253723145
1428.1220703125	38.0596122741699
1429.22717285156	37.8957710266113
1430.33166503906	37.9490051269531
1431.43591308594	37.9444160461426
1432.53979492188	37.8817863464355
1433.64318847656	37.9632377624512
1434.74621582031	38.0134391784668
1435.84887695313	37.8777008056641
1436.95104980469	37.9439735412598
1438.05297851563	38.0194664001465
1439.15441894531	37.9519882202148
1440.25549316406	37.9586601257324
1441.35620117188	37.8839416503906
1442.45642089844	37.9419097900391
1443.55627441406	37.8313789367676
1444.65576171875	37.8598251342773
1445.7548828125	37.7244033813477
1446.853515625	37.7673606872559
1447.95190429688	37.6170349121094
1449.0498046875	37.6711845397949
1450.14721679688	37.5788192749023
1451.24438476563	37.5413055419922
1452.34106445313	37.4477424621582
1453.43737792969	37.4394264221191
1454.53332519531	37.3925094604492
1455.62890625	37.3724479675293
1456.72399902344	37.4045524597168
1457.81872558594	37.4039306640625
1458.9130859375	37.4558868408203
1460.00695800781	37.3603515625
1461.10046386719	37.4282379150391
1462.19360351563	37.3684158325195
1463.28637695313	37.3808097839355
1464.37878417969	37.4876327514648
1465.470703125	37.4150695800781
1466.56225585938	37.4288864135742
1467.65344238281	37.5212783813477
1468.744140625	37.367618560791
1469.83447265625	37.3302040100098
1470.92443847656	37.4774780273438
1472.01403808594	37.2893981933594
1473.10314941406	37.3046646118164
1474.19189453125	37.2372055053711
1475.2802734375	37.1058616638184
1476.3681640625	37.2149314880371
1477.45581054688	37.0245742797852
1478.54296875	37.0320129394531
1479.62963867188	37.1305465698242
1480.71606445313	37.0929946899414
1481.80200195313	37.0257225036621
1482.88757324219	37.2333602905273
1483.97265625	37.0472373962402
1485.05737304688	37.1935577392578
1486.14172363281	37.1402931213379
1487.22570800781	37.2311706542969
1488.30932617188	37.176342010498
1489.39245605469	37.3507957458496
1490.47509765625	37.3062477111816
1491.55749511719	37.4193305969238
1492.63940429688	37.4820137023926
1493.72094726563	37.4414405822754
1494.80212402344	37.395751953125
1495.8828125	37.4172973632813
1496.96313476563	37.4459571838379
1498.04309082031	37.4807472229004
1499.12255859375	37.3922882080078
1500.20166015625	37.4436836242676
1501.28039550781	37.391918182373
1502.35864257813	37.4437637329102
1503.4365234375	37.4622650146484
1504.51403808594	37.4156532287598
1505.59118652344	37.3437538146973
1506.66784667969	37.4142379760742
1507.744140625	37.4061431884766
1508.81994628906	37.4903221130371
1509.89538574219	37.5340347290039
1510.97045898438	37.5953598022461
1512.04516601563	37.6849822998047
1513.11938476563	37.7645683288574
1514.19323730469	37.8163146972656
1515.26672363281	37.9023056030273
1516.33972167969	37.9944686889648
1517.41235351563	38.0674858093262
1518.48449707031	38.1468772888184
1519.55639648438	38.1507186889648
1520.62768554688	38.2931137084961
1521.69873046875	38.3641128540039
1522.76928710938	38.3371543884277
1523.83947753906	38.4175148010254
1524.90930175781	38.453556060791
1525.97863769531	38.5452919006348
1527.04760742188	38.5071029663086
1528.11608886719	38.5549049377441
1529.18420410156	38.4864196777344
1530.251953125	38.5305061340332
1531.31921386719	38.6233863830566
1532.38610839844	38.6401748657227
1533.45263671875	38.7628898620605
1534.51867675781	38.8396377563477
1535.58435058594	38.9612579345703
1536.64965820313	38.9934539794922
1537.71447753906	39.1868209838867
1538.77893066406	39.339771270752
1539.84301757813	39.3826217651367
1540.90661621094	39.6435050964355
1541.9697265625	39.6375885009766
1543.03259277344	39.7695388793945
1544.09497070313	39.9901504516602
1545.15686035156	40.1269989013672
1546.21850585938	40.2643127441406
1547.27966308594	40.4146118164063
1548.34033203125	40.4329719543457
1549.40063476563	40.6420364379883
1550.46057128906	40.7197380065918
1551.52001953125	40.8505935668945
1552.5791015625	40.9472923278809
1553.63781738281	41.1092987060547
1554.69604492188	41.2242202758789
1555.75378417969	41.1960792541504
1556.81127929688	41.2342300415039
1557.86828613281	41.4347038269043
1558.9248046875	41.4598045349121
1559.98095703125	41.6249656677246
1561.03674316406	41.7621154785156
1562.09204101563	41.8351631164551
1563.14697265625	41.9736175537109
1564.20153808594	42.1452407836914
1565.25561523438	42.3488388061523
1566.30932617188	42.5321807861328
1567.36254882813	42.7541084289551
1568.41540527344	42.9498100280762
1569.4677734375	43.1537666320801
1570.51977539063	43.3462524414063
1571.57141113281	43.7224578857422
1572.62255859375	43.9001655578613
1573.67333984375	44.0032920837402
1574.7236328125	44.357307434082
1575.77355957031	44.4687690734863
1576.82299804688	44.6224517822266
1577.8720703125	44.9772491455078
1578.92077636719	45.075740814209
1579.96899414063	45.2474670410156
1581.01684570313	45.465259552002
1582.06420898438	45.6017570495605
1583.11120605469	45.8827514648438
1584.15771484375	46.0024032592773
1585.20385742188	46.2153701782227
1586.24951171875	46.430248260498
1587.29479980469	46.6125869750977
1588.33972167969	46.7871971130371
1589.38415527344	46.9801292419434
1590.42810058594	47.2977294921875
1591.47180175781	47.6186828613281
1592.51489257813	47.9449806213379
1593.55773925781	48.2351531982422
1594.59997558594	48.5759620666504
1595.64196777344	48.9600486755371
1596.68334960938	49.3043823242188
1597.72448730469	49.5483818054199
1598.76513671875	49.9762725830078
1599.80529785156	50.2618751525879
1600.84509277344	50.6459465026855
1601.88452148438	51.0398292541504
1602.92346191406	51.2068099975586
1603.9619140625	51.6678657531738
1605	51.888298034668
1606.03771972656	52.3669929504395
1607.07495117188	52.5943336486816
1608.11169433594	52.9767227172852
1609.14807128906	53.2907485961914
1610.18408203125	53.4418640136719
1611.21960449219	53.7603645324707
1612.25463867188	53.8613929748535
1613.28930664063	54.2326583862305
1614.32360839844	54.4976425170898
1615.357421875	54.7033920288086
1616.39074707031	54.8836822509766
1617.42370605469	55.2708435058594
1618.45629882813	55.6183052062988
1619.48840332031	55.6644020080566
1620.52001953125	55.9440231323242
1621.55126953125	56.3005638122559
1622.58215332031	56.536750793457
1623.61254882813	56.5660095214844
1624.64245605469	57.0003967285156
1625.67199707031	57.2629508972168
1626.70104980469	57.4705581665039
1627.72973632813	57.6163368225098
1628.75793457031	57.8057861328125
1629.78576660156	58.0704154968262
1630.81311035156	58.1993141174316
1631.84008789063	58.2408561706543
1632.86657714844	58.488842010498
1633.89270019531	58.611515045166
1634.91833496094	58.6427116394043
1635.94348144531	58.8085594177246
1636.96826171875	58.7581939697266
1637.99255371094	58.6940841674805
1639.01647949219	58.8075218200684
1640.03991699219	58.6220664978027
1641.06298828125	58.594970703125
1642.08557128906	58.3260688781738
1643.10778808594	58.2774848937988
1644.12951660156	58.1740341186523
1645.15075683594	57.9089736938477
1646.17163085938	57.7430610656738
1647.19213867188	57.5090293884277
1648.21203613281	57.2315673828125
1649.23156738281	57.1195678710938
1650.25073242188	56.7624740600586
1651.26940917969	56.422664642334
1652.28759765625	56.1508750915527
1653.30541992188	56.0120582580566
1654.32275390625	55.6826858520508
1655.33972167969	55.405345916748
1656.35620117188	54.8396682739258
1657.37231445313	54.7786827087402
1658.38793945313	54.2910308837891
1659.40307617188	54.1600646972656
1660.41772460938	53.9323616027832
1661.43212890625	53.5716743469238
1662.44592285156	53.2081985473633
1663.45935058594	53.2625427246094
1664.47229003906	52.7728118896484
1665.48486328125	52.4878845214844
1666.49694824219	52.2876739501953
1667.50854492188	51.8949089050293
1668.51977539063	51.5943870544434
1669.53051757813	51.2646446228027
1670.54089355469	50.8075065612793
1671.55078125	50.5442581176758
1672.56018066406	50.163990020752
1673.56909179688	49.7538185119629
1674.57763671875	49.3157501220703
1675.58581542969	48.9099235534668
1676.59350585938	48.336742401123
1677.60070800781	47.9515342712402
1678.607421875	47.5317077636719
1679.61376953125	47.0915031433105
1680.61962890625	46.5447883605957
1681.62512207031	46.2384872436523
1682.63012695313	45.6268348693848
1683.63464355469	45.1488990783691
1684.638671875	44.7918586730957
1685.64233398438	44.2326164245605
1686.64562988281	43.9038581848145
1687.64831542969	43.6009101867676
1688.65063476563	43.0506591796875
1689.65246582031	42.5506782531738
1690.65393066406	42.1155204772949
1691.65490722656	41.8743324279785
1692.65539550781	41.476505279541
1693.65551757813	41.1409301757813
1694.65502929688	40.7278175354004
1695.654296875	40.290153503418
1696.65295410156	40.0905227661133
1697.65124511719	39.7424774169922
1698.64904785156	39.3805541992188
1699.646484375	39.214427947998
1700.64331054688	38.7195663452148
1701.63977050781	38.2962684631348
1702.63586425781	37.9970932006836
1703.63134765625	37.6826019287109
1704.62646484375	37.2702789306641
1705.62121582031	36.8891868591309
1706.61535644531	36.5637664794922
1707.60913085938	36.2211570739746
1708.60241699219	35.9381790161133
1709.59521484375	35.5137023925781
1710.58764648438	35.157886505127
1711.57958984375	34.9160118103027
1712.57104492188	34.5212478637695
1713.56213378906	34.1143684387207
1714.552734375	33.815315246582
1715.54284667969	33.4965782165527
1716.53247070313	33.2237968444824
1717.52160644531	32.7931976318359
1718.51037597656	32.4818344116211
1719.49865722656	32.142520904541
1720.48657226563	31.9536571502686
1721.47387695313	31.5666732788086
1722.46081542969	31.2194976806641
1723.447265625	31.0447311401367
1724.43334960938	30.81565284729
1725.41882324219	30.5035438537598
1726.40393066406	30.2967281341553
1727.38854980469	30.0514354705811
1728.37268066406	29.8508205413818
1729.3564453125	29.5644245147705
1730.33972167969	29.3698062896729
1731.32250976563	29.197416305542
1732.30480957031	28.9026126861572
1733.28674316406	28.7122631072998
1734.26806640625	28.7091312408447
1735.2490234375	28.3995380401611
1736.2294921875	28.2498970031738
1737.20959472656	28.0579891204834
1738.18908691406	27.9264183044434
1739.16821289063	27.8246021270752
1740.14685058594	27.6053333282471
1741.125	27.3942546844482
1742.10266113281	27.2791996002197
1743.07995605469	27.1141510009766
1744.05676269531	26.9405364990234
1745.03308105469	26.7792816162109
1746.00891113281	26.6295585632324
1746.98425292969	26.4173374176025
1747.95910644531	26.2270069122314
1748.93359375	26.043643951416
1749.90759277344	25.9166564941406
1750.88110351563	25.7460098266602
1751.85412597656	25.4593944549561
1752.82678222656	25.3417415618896
1753.798828125	25.152135848999
1754.7705078125	25.0021419525146
1755.74169921875	24.7653751373291
1756.71240234375	24.65993309021
1757.6826171875	24.6089458465576
1758.65246582031	24.3637981414795
1759.62170410156	24.1913833618164
1760.59057617188	23.9587211608887
1761.55895996094	23.9331378936768
1762.52673339844	23.8133945465088
1763.49426269531	23.7302761077881
1764.46118164063	23.5191612243652
1765.42761230469	23.4446868896484
1766.39367675781	23.2811489105225
1767.35913085938	23.2303619384766
1768.32421875	23.1618213653564
1769.28881835938	23.0596618652344
1770.2529296875	22.9405479431152
1771.21655273438	22.8971614837646
1772.17980957031	22.8614902496338
1773.14245605469	22.7915477752686
1774.10461425781	22.7182292938232
1775.06640625	22.7224216461182
1776.02770996094	22.4813938140869
1776.98852539063	22.4510345458984
1777.94873046875	22.383430480957
1778.90856933594	22.3323287963867
1779.86804199219	22.2293033599854
1780.82690429688	22.0950355529785
1781.78527832031	21.8876247406006
1782.7431640625	21.7774982452393
1783.70068359375	21.7484092712402
1784.65771484375	21.579948425293
1785.61413574219	21.558557510376
1786.57019042969	21.6233425140381
1787.52575683594	21.3324432373047
1788.48083496094	21.1081085205078
1789.43530273438	21.0261535644531
1790.38940429688	20.9733371734619
1791.34301757813	20.8293724060059
1792.29626464844	20.6855449676514
1793.24890136719	20.582612991333
1794.20104980469	20.555908203125
1795.15270996094	20.5073394775391
1796.10400390625	20.350040435791
1797.0546875	20.2969818115234
1798.0048828125	20.1963500976563
1798.95471191406	20.1571254730225
1799.90393066406	20.0564098358154
1800.85278320313	20.0230293273926
1801.80102539063	20.0283851623535
1802.74890136719	19.8774337768555
1803.6962890625	19.9185924530029
1804.64306640625	19.8758850097656
1805.58947753906	19.8810176849365
1806.53540039063	19.7562446594238
1807.48071289063	19.7695903778076
1808.42565917969	19.7063484191895
1809.3701171875	19.6751575469971
1810.31396484375	19.6576805114746
1811.25744628906	19.5933170318604
1812.20043945313	19.5077877044678
1813.14294433594	19.5213356018066
1814.08483886719	19.5078372955322
1815.0263671875	19.463888168335
1815.96740722656	19.4180145263672
1816.90783691406	19.3080196380615
1817.84790039063	19.3152008056641
1818.78747558594	19.1473369598389
1819.72644042969	19.1214637756348
1820.6650390625	19.0551204681396
1821.60314941406	19.0796394348145
1822.54064941406	18.9585838317871
1823.47778320313	18.8686237335205
1824.41430664063	18.8312110900879
1825.35034179688	18.6902713775635
1826.28601074219	18.681224822998
1827.22106933594	18.6322822570801
1828.15563964844	18.4767417907715
1829.08984375	18.4655132293701
1830.0234375	18.4001235961914
1830.95654296875	18.3415012359619
1831.88916015625	18.2760486602783
1832.8212890625	18.2673263549805
1833.7529296875	18.216703414917
1834.68408203125	18.1403274536133
1835.61474609375	18.1411476135254
1836.54479980469	18.1185626983643
1837.47448730469	18.1059703826904
1838.40356445313	18.151948928833
1839.33227539063	18.1006031036377
1840.26037597656	18.0607376098633
1841.18811035156	18.0543193817139
1842.115234375	18.1014194488525
1843.04187011719	18.054500579834
1843.96801757813	18.0572624206543
1844.89367675781	18.0470161437988
1845.81872558594	18.0361251831055
1846.74340820313	17.9613876342773
1847.66760253906	18.0220317840576
1848.59118652344	17.9250354766846
1849.51428222656	17.9878540039063
1850.43701171875	17.904052734375
1851.35913085938	17.8441619873047
1852.28076171875	17.8597526550293
1853.20190429688	17.8443222045898
1854.12243652344	17.7349319458008
1855.04260253906	17.6976318359375
1855.96215820313	17.6232624053955
1856.88122558594	17.5786304473877
1857.79992675781	17.4855461120605
1858.71801757813	17.4333572387695
1859.63549804688	17.3712711334229
1860.55261230469	17.3795146942139
1861.46923828125	17.2706146240234
1862.38525390625	17.2642402648926
1863.30078125	17.2039813995361
1864.2158203125	17.1630210876465
1865.13037109375	17.1237545013428
1866.04443359375	17.1568927764893
1866.95788574219	17.108154296875
1867.87084960938	17.2040996551514
1868.78332519531	17.1058864593506
1869.6953125	17.1233692169189
1870.60681152344	17.1391429901123
1871.51782226563	17.1290969848633
1872.42822265625	17.1470470428467
1873.33813476563	17.2343711853027
1874.24755859375	17.2284526824951
1875.15649414063	17.1975345611572
1876.06481933594	17.1711292266846
1876.97277832031	17.1367321014404
1877.88012695313	17.1307945251465
1878.78698730469	17.1315517425537
1879.69323730469	17.1640434265137
1880.59912109375	17.1453838348389
1881.50439453125	17.1064128875732
1882.4091796875	17.1065273284912
1883.3134765625	16.9879856109619
1884.21716308594	16.9666709899902
1885.12048339844	16.8977642059326
1886.02319335938	16.9216346740723
1886.92541503906	16.8477039337158
1887.82702636719	16.8869476318359
1888.72814941406	16.796293258667
1889.62878417969	16.7406787872314
1890.52893066406	16.6642322540283
1891.42858886719	16.6226367950439
1892.32763671875	16.5853576660156
1893.22619628906	16.5988121032715
1894.12426757813	16.5233249664307
1895.02172851563	16.5040035247803
1895.91870117188	16.4720859527588
1896.81518554688	16.5443897247314
1897.71118164063	16.417537689209
1898.60656738281	16.4060001373291
1899.50146484375	16.4138050079346
1900.39587402344	16.3448600769043
1901.28967285156	16.3172054290771
1902.18298339844	16.3539352416992
1903.07580566406	16.3282299041748
1903.96801757813	16.346492767334
1904.85986328125	16.3151092529297
1905.7509765625	16.3486385345459
1906.64172363281	16.320951461792
1907.53186035156	16.4085693359375
1908.42150878906	16.3728275299072
1909.31066894531	16.4579105377197
1910.19921875	16.4439830780029
1911.08728027344	16.4529762268066
1911.97473144531	16.5283527374268
1912.86181640625	16.4843063354492
1913.74816894531	16.5274181365967
1914.63415527344	16.4645538330078
1915.51953125	16.4351119995117
1916.40441894531	16.4115505218506
1917.28869628906	16.449893951416
1918.17260742188	16.4254608154297
1919.05578613281	16.3937873840332
1919.93859863281	16.3209323883057
1920.82080078125	16.2927188873291
1921.70239257813	16.3466567993164
1922.58349609375	16.3175659179688
1923.46411132813	16.251838684082
1924.34423828125	16.1656799316406
1925.22375488281	16.1672248840332
1926.10278320313	16.1589012145996
1926.98120117188	16.0247745513916
1927.85913085938	16.0027885437012
1928.73645019531	15.9201583862305
1929.61328125	15.8840627670288
1930.48962402344	15.9022512435913
1931.36535644531	15.8181943893433
1932.24060058594	15.7974414825439
1933.11535644531	15.8492975234985
1933.98950195313	15.8120384216309
1934.86303710938	15.7881908416748
1935.73608398438	15.801778793335
1936.60864257813	15.7891569137573
1937.48059082031	15.8040800094604
1938.35205078125	15.7733793258667
1939.22302246094	15.8063983917236
1940.09338378906	15.876072883606
1940.96313476563	15.9051866531372
1941.83239746094	15.8210611343384
1942.701171875	15.8360452651978
1943.5693359375	15.9215173721313
1944.43701171875	15.8684854507446
1945.30407714844	16.001127243042
1946.17065429688	15.941011428833
1947.03662109375	16.0036449432373
1947.90209960938	16.0521564483643
1948.76696777344	15.9968814849854
1949.63134765625	16.0764350891113
1950.4951171875	16.0754108428955
1951.3583984375	16.0748310089111
1952.22106933594	16.0458812713623
1953.08325195313	16.0058250427246
1953.94482421875	16.0613479614258
1954.80590820313	15.9329662322998
1955.66650390625	15.9541082382202
1956.5263671875	15.9657201766968
1957.38586425781	15.9802293777466
1958.24462890625	15.9443092346191
1959.10302734375	15.9210433959961
1959.96069335938	15.789701461792
1960.81799316406	15.7932825088501
1961.67456054688	15.7806272506714
1962.53063964844	15.6967458724976
1963.38623046875	15.6644639968872
1964.2412109375	15.6524324417114
1965.09558105469	15.6174449920654
1965.94946289063	15.6354789733887
1966.80285644531	15.5578842163086
1967.65563964844	15.54625415802
1968.5078125	15.568977355957
1969.35949707031	15.5609197616577
1970.21057128906	15.5434875488281
1971.06103515625	15.5852241516113
1971.91101074219	15.5905828475952
1972.76049804688	15.5870008468628
1973.60925292969	15.6042146682739
1974.45764160156	15.6281547546387
1975.30529785156	15.6554622650146
1976.15246582031	15.6778793334961
1976.99914550781	15.7741823196411
1977.84521484375	15.8107662200928
1978.69067382813	15.9257850646973
1979.53552246094	15.8793067932129
1980.3798828125	15.9238176345825
1981.22375488281	15.966121673584
1982.06701660156	15.9972400665283
1982.90966796875	15.9855146408081
1983.75170898438	15.9832181930542
1984.59326171875	15.9728355407715
1985.43420410156	15.9723310470581
1986.27465820313	15.9682388305664
1987.11450195313	15.8904037475586
1987.95373535156	15.8982048034668
1988.79248046875	15.95032787323
1989.63061523438	15.9889869689941
1990.46813964844	15.8707666397095
1991.30517578125	15.893443107605
1992.1416015625	15.8686008453369
1992.9775390625	15.7844753265381
1993.81274414063	15.7072858810425
1994.6474609375	15.7353563308716
1995.48168945313	15.6623821258545
1996.31518554688	15.6317939758301
1997.14819335938	15.6023044586182
1997.98071289063	15.6288080215454
1998.8125	15.5950183868408
1999.64379882813	15.5813159942627
2000.47448730469	15.6234464645386
2001.3046875	15.6339473724365
2002.13427734375	15.5539646148682
2002.96325683594	15.5904846191406
2003.79162597656	15.6039333343506
2004.61950683594	15.6185302734375
2005.44677734375	15.6462812423706
2006.2734375	15.7245950698853
2007.09948730469	15.7592067718506
2007.92504882813	15.7793292999268
2008.75	15.8573274612427
2009.57434082031	15.9002017974854
2010.39819335938	15.9503774642944
2011.22131347656	15.9731063842773
2012.0439453125	15.9731321334839
2012.86608886719	16.0454368591309
2013.6875	16.0018405914307
2014.50842285156	15.9987049102783
2015.32873535156	16.0424308776855
2016.1484375	16.0138187408447
2016.96752929688	16.0621471405029
2017.7861328125	16.1280460357666
2018.60412597656	16.1372604370117
2019.42150878906	16.0926952362061
2020.23828125	16.1915225982666
2021.05444335938	16.1161518096924
2021.8701171875	16.0493984222412
2022.68518066406	16.0451431274414
2023.49963378906	16.041805267334
2024.3134765625	15.9918584823608
2025.12683105469	15.959023475647
2025.939453125	15.9245653152466
2026.75158691406	15.9147825241089
2027.56311035156	15.9354200363159
2028.3740234375	15.8661375045776
2029.18432617188	15.9719343185425
2029.994140625	15.9092588424683
2030.80322265625	15.874719619751
2031.61181640625	15.8071508407593
2032.41979980469	15.8129062652588
2033.22717285156	15.7996273040771
2034.03393554688	15.7546815872192
2034.84008789063	15.7080955505371
2035.64575195313	15.6591806411743
2036.45080566406	15.6547966003418
2037.25512695313	15.6088228225708
2038.05895996094	15.5605144500732
2038.86218261719	15.5786218643188
2039.66479492188	15.5252132415771
2040.466796875	15.5789918899536
2041.26831054688	15.564905166626
2042.06909179688	15.6067686080933
2042.86938476563	15.5673484802246
2043.6689453125	15.6299848556519
2044.46801757813	15.6290426254272
2045.26647949219	15.6329460144043
2046.06433105469	15.6638441085815
2046.86145019531	15.6853094100952
2047.65808105469	15.7402639389038
2048.4541015625	15.6645441055298
2049.24951171875	15.6626977920532
2050.04443359375	15.781268119812
2050.83862304688	15.795654296875
2051.63232421875	15.7836837768555
2052.42529296875	15.8376493453979
2053.2177734375	15.8085603713989
2054.00952148438	15.7782936096191
2054.80078125	15.8256063461304
2055.59130859375	15.8761978149414
2056.38134765625	15.862154006958
2057.17065429688	15.911171913147
2057.95947265625	15.9115190505981
2058.74755859375	15.8724126815796
2059.53515625	15.8711194992065
2060.32202148438	15.8561277389526
2061.1083984375	15.800235748291
2061.89428710938	15.7573194503784
2062.67919921875	15.6176481246948
2063.4638671875	15.7406978607178
2064.24780273438	15.6542053222656
2065.03100585938	15.6495819091797
2065.81372070313	15.5862760543823
2066.595703125	15.5532054901123
2067.37719726563	15.5357217788696
2068.15795898438	15.4482984542847
2068.93823242188	15.3659353256226
2069.7177734375	15.3509340286255
2070.49682617188	15.3695306777954
2071.27514648438	15.2772436141968
2072.05297851563	15.1748504638672
2072.830078125	15.1978406906128
2073.60668945313	15.1554107666016
2074.38256835938	15.0879259109497
2075.15795898438	15.0475282669067
2075.9326171875	15.0609188079834
2076.70654296875	14.9963684082031
2077.47998046875	15.0038967132568
2078.25268554688	14.9446687698364
2079.02490234375	14.9001579284668
2079.79663085938	14.9925222396851
2080.5673828125	14.8605279922485
2081.337890625	14.9304256439209
2082.107421875	14.9386520385742
2082.87670898438	14.9170713424683
2083.64501953125	14.9661674499512
2084.41284179688	14.9659624099731
2085.18017578125	14.9222736358643
2085.94677734375	14.9624967575073
2086.71264648438	15.0340347290039
2087.47802734375	15.0218553543091
2088.24267578125	14.9865980148315
2089.0068359375	15.0584669113159
2089.77026367188	15.042516708374
2090.53295898438	15.0541296005249
2091.29516601563	15.0475921630859
2092.056640625	15.0613412857056
2092.81762695313	15.0260248184204
2093.57788085938	14.9522085189819
2094.33764648438	14.9808101654053
2095.0966796875	14.8988924026489
2095.85498046875	14.8369970321655
2096.61279296875	14.7975101470947
2097.36987304688	14.7095174789429
2098.12646484375	14.6519727706909
2098.88232421875	14.6620712280273
2099.63745117188	14.6437683105469
2100.39208984375	14.5363960266113
2101.14624023438	14.4670915603638
2101.8994140625	14.4140892028809
2102.65209960938	14.1993312835693
2103.404296875	14.2562484741211
2104.15551757813	14.1741514205933
2104.90649414063	14.1496810913086
2105.65649414063	13.9971914291382
2106.40600585938	14.0263214111328
2107.15502929688	13.9059915542603
2107.90307617188	13.859977722168
2108.65063476563	13.8072738647461
2109.39770507813	13.8644561767578
2110.14404296875	13.8602695465088
2110.8896484375	13.751072883606
2111.63452148438	13.7775707244873
2112.37890625	13.7790699005127
2113.12280273438	13.7922477722168
2113.86572265625	13.86696434021
2114.60815429688	13.8410625457764
2115.35009765625	13.8578615188599
2116.09106445313	13.9381837844849
2116.83154296875	13.8819427490234
2117.57153320313	13.9004468917847
2118.31079101563	13.951958656311
2119.04931640625	13.8903970718384
2119.787109375	13.9062967300415
2120.5244140625	13.8922929763794
2121.26098632813	13.8651113510132
2121.9970703125	13.7416315078735
2122.732421875	13.7126951217651
2123.46704101563	13.6775035858154
2124.20092773438	13.6441984176636
2124.93432617188	13.5876083374023
2125.6669921875	13.5842437744141
2126.39916992188	13.5191764831543
2127.13037109375	13.456223487854
2127.86108398438	13.4098014831543
2128.59130859375	13.4539442062378
2129.32080078125	13.3036165237427
2130.04956054688	13.3078279495239
2130.77758789063	13.2581453323364
2131.50512695313	13.1691846847534
2132.23193359375	13.1194047927856
2132.9580078125	13.039719581604
2133.68334960938	12.9987697601318
2134.408203125	12.9218654632568
2135.13232421875	12.8354921340942
2135.85595703125	12.8441162109375
2136.57885742188	12.7641649246216
2137.30102539063	12.6747303009033
2138.0224609375	12.6023778915405
2138.74340820313	12.5531692504883
2139.46337890625	12.5135889053345
2140.18310546875	12.534441947937
2140.90185546875	12.4565954208374
2141.6201171875	12.3859510421753
2142.33764648438	12.4137964248657
2143.05444335938	12.3610029220581
2143.77075195313	12.408971786499
2144.48608398438	12.3689842224121
2145.201171875	12.3709135055542
2145.91528320313	12.3721208572388
2146.62890625	12.3565797805786
2147.34155273438	12.3157768249512
2148.05395507813	12.2950992584229
2148.76538085938	12.3533744812012
2149.47631835938	12.3149499893188
2150.18627929688	12.2774724960327
2150.89599609375	12.3061304092407
2151.60473632813	12.3250722885132
2152.31298828125	12.3016681671143
2153.02026367188	12.2984609603882
2153.72729492188	12.2411623001099
2154.43334960938	12.1499319076538
2155.138671875	12.1603155136108
2155.84350585938	12.1880264282227
2156.54760742188	12.1903762817383
2157.25122070313	12.1614789962769
2157.95385742188	12.1120462417603
2158.65600585938	12.1016597747803
2159.357421875	12.0951814651489
2160.05810546875	12.0280561447144
2160.75805664063	11.9740829467773
2161.45751953125	11.9748821258545
2162.15600585938	11.9164381027222
2162.85400390625	11.9159879684448
2163.55151367188	11.8021087646484
2164.248046875	11.7462186813354
2164.94409179688	11.772424697876
2165.63916015625	11.683123588562
2166.33374023438	11.6119070053101
2167.02783203125	11.5904655456543
2167.72094726563	11.5267667770386
2168.41357421875	11.4369773864746
2169.10522460938	11.4149465560913
2169.79638671875	11.3638858795166
2170.48706054688	11.3395957946777
2171.1767578125	11.1706008911133
2171.86572265625	11.1496572494507
2172.55419921875	11.0777215957642
2173.24194335938	10.999568939209
2173.92895507813	10.8843879699707
2174.615234375	10.8480072021484
2175.30078125	10.8249177932739
2175.98583984375	10.779598236084
2176.67016601563	10.7670745849609
2177.35375976563	10.7305870056152
2178.03662109375	10.7321128845215
2178.71875	10.6132831573486
2179.40014648438	10.6088304519653
2180.08081054688	10.6357793807983
2180.76098632813	10.6652269363403
2181.4404296875	10.6243953704834
2182.119140625	10.6026000976563
2182.79711914063	10.6496524810791
2183.47436523438	10.6558504104614
2184.15087890625	10.6375074386597
2184.82690429688	10.6635446548462
2185.501953125	10.6015186309814
2186.17651367188	10.6677684783936
2186.85034179688	10.6570959091187
2187.5234375	10.6051740646362
2188.19580078125	10.5425300598145
2188.86743164063	10.5534162521362
2189.53833007813	10.5563535690308
2190.20874023438	10.5311784744263
2190.87817382813	10.4549560546875
2191.54711914063	10.4371871948242
2192.21533203125	10.4288673400879
2192.8828125	10.3462800979614
2193.54956054688	10.2733526229858
2194.21557617188	10.2706880569458
2194.880859375	10.2286024093628
2195.54541015625	10.123836517334
2196.20947265625	10.1083736419678
2196.87255859375	10.0082187652588
2197.53515625	9.89199352264404
2198.19677734375	9.87566661834717
2198.85791015625	9.85157299041748
2199.51831054688	9.74439430236816
2200.17797851563	9.69194793701172
2200.8369140625	9.65923404693604
2201.4951171875	9.53256225585938
2202.15258789063	9.45214653015137
2202.80932617188	9.46742343902588
2203.46533203125	9.40848636627197
2204.12060546875	9.32264995574951
2204.775390625	9.31631183624268
2205.42919921875	9.29389190673828
2206.08251953125	9.26542663574219
2206.73486328125	9.24748802185059
2207.38671875	9.20892524719238
2208.03759765625	9.22213363647461
2208.68798828125	9.21446895599365
2209.33764648438	9.21661376953125
2209.98657226563	9.18879699707031
2210.63452148438	9.19470691680908
2211.28198242188	9.19986343383789
2211.9287109375	9.20073795318604
2212.57470703125	9.23691654205322
2213.21997070313	9.2133321762085
2213.86450195313	9.17508983612061
2214.50830078125	9.18301773071289
2215.1513671875	9.16165447235107
2215.79370117188	9.17842292785645
2216.43530273438	9.10167694091797
2217.076171875	9.08379173278809
2217.71630859375	9.03249549865723
2218.35571289063	8.99684906005859
2218.99462890625	8.98572826385498
2219.63256835938	8.88392543792725
2220.26977539063	8.88896465301514
2220.90625	8.84382057189941
2221.5419921875	8.74614524841309
2222.17700195313	8.71054172515869
2222.81127929688	8.71018409729004
2223.44482421875	8.64153385162354
2224.07763671875	8.58044147491455
2224.70971679688	8.56453037261963
2225.34106445313	8.44769382476807
2225.9716796875	8.40247058868408
2226.6015625	8.29488658905029
2227.23071289063	8.32717704772949
2227.85913085938	8.22456455230713
2228.48681640625	8.19496536254883
2229.11376953125	8.12508487701416
2229.73999023438	8.07655620574951
2230.36547851563	8.08102512359619
2230.990234375	8.05258941650391
2231.61401367188	8.00269412994385
2232.2373046875	7.91089153289795
2232.85986328125	7.89486360549927
2233.4814453125	7.84943771362305
2234.1025390625	7.78404092788696
2234.72265625	7.80603742599487
2235.34228515625	7.76333332061768
2235.9609375	7.75641822814941
2236.57885742188	7.72005844116211
2237.1962890625	7.75639915466309
2237.81274414063	7.74255132675171
2238.42846679688	7.69024658203125
2239.04345703125	7.69917821884155
2239.65771484375	7.71222019195557
2240.27124023438	7.68061923980713
2240.88403320313	7.68672561645508
2241.49584960938	7.67665910720825
2242.10717773438	7.64192056655884
2242.71752929688	7.6935076713562
2243.32739257813	7.68085432052612
2243.93627929688	7.67359304428101
2244.54443359375	7.65628385543823
2245.15209960938	7.65878486633301
2245.7587890625	7.57604837417603
2246.36474609375	7.56022453308105
2246.9697265625	7.59437990188599
2247.57421875	7.51460933685303
2248.17797851563	7.53097629547119
2248.78076171875	7.52877521514893
2249.38305664063	7.44887828826904
2249.984375	7.42314004898071
2250.5849609375	7.39815855026245
2251.18481445313	7.38168001174927
2251.78393554688	7.32718658447266
2252.38232421875	7.30988836288452
2252.97973632813	7.25609731674194
2253.57666015625	7.20743417739868
2254.17260742188	7.17582178115845
2254.76782226563	7.19158601760864
2255.3623046875	7.14646673202515
2255.9560546875	7.10830736160278
2256.54907226563	7.05662870407104
2257.14135742188	6.9784460067749
2257.73266601563	6.94536113739014
2258.32348632813	6.89589023590088
2258.91333007813	6.86715793609619
2259.50244140625	6.80722093582153
2260.09057617188	6.75971269607544
2260.67822265625	6.73426628112793
2261.26513671875	6.70437955856323
2261.85107421875	6.72053241729736
2262.43627929688	6.60729503631592
2263.02075195313	6.57862043380737
2263.6044921875	6.55017852783203
2264.18725585938	6.5357928276062
2264.76953125	6.47549486160278
2265.35083007813	6.51584243774414
2265.93139648438	6.4335675239563
2266.51123046875	6.47445154190063
2267.09033203125	6.43440103530884
2267.66845703125	6.39536237716675
2268.24584960938	6.42947673797607
2268.82250976563	6.35353183746338
2269.3984375	6.42714977264404
2269.9736328125	6.37234020233154
2270.5478515625	6.40831995010376
2271.12133789063	6.44642353057861
2271.69409179688	6.49398469924927
2272.26611328125	6.45299959182739
2272.83740234375	6.41355085372925
2273.40771484375	6.43832969665527
2273.97729492188	6.39726638793945
2274.54614257813	6.39790534973145
2275.11401367188	6.36230564117432
2275.68139648438	6.30329704284668
2276.24780273438	6.28760194778442
2276.8134765625	6.23009252548218
2277.37817382813	6.19146966934204
2277.9423828125	6.22253847122192
2278.50561523438	6.22493934631348
2279.06811523438	6.23207855224609
2279.62963867188	6.24370050430298
2280.19067382813	6.21369552612305
2280.75073242188	6.15914964675903
2281.31005859375	6.17734384536743
2281.86840820313	6.19370222091675
2282.42602539063	6.18552923202515
2282.98291015625	6.19028186798096
2283.5390625	6.08173418045044
2284.09448242188	6.086181640625
2284.64892578125	6.07530117034912
2285.20263671875	6.10830354690552
2285.75537109375	6.00377988815308
2286.3076171875	5.99443626403809
2286.85888671875	5.94617176055908
2287.40942382813	5.98234224319458
2287.958984375	5.94621849060059
2288.5078125	5.87375402450562
2289.05590820313	5.82456636428833
2289.60302734375	5.81777191162109
2290.14965820313	5.78762245178223
2290.6953125	5.69241714477539
2291.23999023438	5.68847799301147
2291.78393554688	5.69011545181274
2292.3271484375	5.65162324905396
2292.86962890625	5.62905263900757
2293.4111328125	5.57375144958496
2293.95190429688	5.56176900863647
2294.49194335938	5.49628353118896
2295.03100585938	5.470947265625
2295.5693359375	5.47222280502319
2296.10693359375	5.40875387191772
2296.6435546875	5.39054536819458
2297.17944335938	5.38805532455444
2297.71459960938	5.36342000961304
2298.24877929688	5.37398767471313
2298.7822265625	5.35466146469116
2299.31469726563	5.37350749969482
2299.8466796875	5.40385484695435
2300.37744140625	5.3789005279541
2300.90771484375	5.3702335357666
2301.43701171875	5.40381479263306
2301.96557617188	5.36946296691895
2302.4931640625	5.40360164642334
2303.02001953125	5.33521270751953
2303.54614257813	5.36079025268555
2304.0712890625	5.38718509674072
2304.595703125	5.37017393112183
2305.119140625	5.36226463317871
2305.64184570313	5.3355712890625
2306.16381835938	5.39821434020996
2306.68481445313	5.34493160247803
2307.205078125	5.34424543380737
2307.72436523438	5.31830072402954
2308.24291992188	5.32216787338257
2308.7607421875	5.3228063583374
2309.27758789063	5.34173536300659
2309.79370117188	5.30390453338623
2310.30883789063	5.30910634994507
2310.8232421875	5.31054162979126
2311.3369140625	5.27965354919434
2311.849609375	5.28619480133057
2312.361328125	5.24637269973755
2312.87255859375	5.25856447219849
2313.38256835938	5.21492338180542
2313.89208984375	5.25436305999756
2314.40063476563	5.17531967163086
2314.908203125	5.19073295593262
2315.4150390625	5.13916015625
2315.92114257813	5.09862565994263
2316.42626953125	5.06508827209473
2316.9306640625	5.02151489257813
2317.43408203125	4.99630784988403
2317.93676757813	4.98785972595215
2318.4384765625	4.94176816940308
2318.939453125	4.89103651046753
2319.439453125	4.89337205886841
2319.93872070313	4.87375068664551
2320.43701171875	4.82211637496948
2320.9345703125	4.8108606338501
2321.43139648438	4.78249931335449
2321.92724609375	4.76741552352905
2322.42211914063	4.74362754821777
2322.91625976563	4.70107984542847
2323.40966796875	4.67344093322754
2323.90209960938	4.65937423706055
2324.3935546875	4.65263795852661
2324.88427734375	4.67391300201416
2325.37426757813	4.65329265594482
2325.86303710938	4.63483333587646
2326.35131835938	4.61717653274536
2326.83862304688	4.64418125152588
2327.32495117188	4.65212631225586
2327.810546875	4.6557149887085
2328.29541015625	4.67103052139282
2328.77905273438	4.66507244110107
2329.26220703125	4.6743950843811
2329.74438476563	4.69709873199463
2330.2255859375	4.67092514038086
2330.7060546875	4.67014312744141
2331.185546875	4.66471004486084
2331.6640625	4.65079593658447
2332.14184570313	4.67078542709351
2332.61889648438	4.66506767272949
2333.09497070313	4.67904949188232
2333.57006835938	4.65552759170532
2334.04443359375	4.65992546081543
2334.51782226563	4.63555240631104
2334.99047851563	4.61965942382813
2335.46215820313	4.56125068664551
2335.93310546875	4.58700704574585
2336.40307617188	4.55927133560181
2336.8720703125	4.50873136520386
2337.34033203125	4.53860759735107
2337.8076171875	4.51054573059082
2338.27416992188	4.45745706558228
2338.73974609375	4.47057151794434
2339.20458984375	4.42979955673218
2339.66845703125	4.44071054458618
2340.13134765625	4.41365146636963
2340.59350585938	4.38657236099243
2341.0546875	4.3481822013855
2341.51489257813	4.36430406570435
2341.97436523438	4.28757238388062
2342.43286132813	4.26315832138062
2342.890625	4.24065685272217
2343.34741210938	4.22227239608765
2343.80322265625	4.20111608505249
2344.25830078125	4.19981622695923
2344.71240234375	4.21397399902344
2345.16577148438	4.19775772094727
2345.61791992188	4.21800136566162
2346.06958007813	4.24903392791748
2346.52001953125	4.32543706893921
2346.9697265625	4.34656810760498
2347.41845703125	4.43550252914429
2347.86645507813	4.56103420257568
2348.3134765625	4.60967206954956
2348.75952148438	4.69434976577759
2349.20483398438	4.77853059768677
2349.64916992188	4.88050317764282
2350.09252929688	4.93707132339478
2350.53515625	4.96566152572632
2350.97680664063	5.02728748321533
2351.41748046875	5.08811807632446
2351.857421875	5.13010787963867
2352.29638671875	5.11463165283203
2352.734375	5.09691762924194
2353.17138671875	5.12699317932129
2353.60766601563	5.12094116210938
2354.04296875	5.04730319976807
2354.4775390625	4.95302248001099
2354.91088867188	4.91072082519531
2355.34350585938	4.80323791503906
2355.775390625	4.70153188705444
2356.2060546875	4.66048622131348
2356.63598632813	4.51936149597168
2357.06494140625	4.4258131980896
2357.4931640625	4.34167957305908
2357.92041015625	4.24493360519409
2358.3466796875	4.18467903137207
2358.77197265625	4.08362340927124
2359.1962890625	4.01991891860962
2359.61987304688	3.93354177474976
2360.04248046875	3.86079788208008
2360.46411132813	3.80141925811768
2360.88500976563	3.78953266143799
2361.30493164063	3.72589254379272
2361.72387695313	3.72264218330383
