# Supplementary material for: Optics miniaturization strategy for demanding Raman spectroscopy applications
Source: Nat Commun. 2024 Apr 8;15:3049. doi: 10.1038/s41467-024-47044-7 (PMC11001912; doi:10.1038/s41467-024-47044-7)
Supplement: Supplementary file 6 — Source Data [file 41467_2024_47044_MOESM6_ESM.zip › Source Data/NCOMMS-23-34016B s3/S3 pHCA, Glucose, Salts/calibraiton/MgSO4 standards 30.08.17/MgSO4_2_5mM_3.csv]

347.42919921875	73.6695861816406
348.892913818359	73.8706512451172
350.356079101563	74.2069473266602
351.818634033203	74.4495697021484
353.280670166016	74.7296752929688
354.742095947266	75.0642547607422
356.202972412109	75.2711944580078
357.663299560547	75.6355361938477
359.123046875	75.7466812133789
360.582244873047	75.9523544311523
362.040863037109	76.1804504394531
363.498931884766	76.2454605102539
364.956451416016	76.1755676269531
366.413391113281	76.5523529052734
367.869750976563	76.6253509521484
369.325592041016	76.8642578125
370.780853271484	76.6505432128906
372.235565185547	76.9994735717773
373.689727783203	76.8650283813477
375.143310546875	77.0582122802734
376.596343994141	77.1669082641602
378.048828125	77.2026138305664
379.500762939453	77.1059188842773
380.9521484375	77.2029113769531
382.402954101563	77.2807846069336
383.853240966797	77.484992980957
385.302947998047	77.3413848876953
386.752136230469	77.5984039306641
388.200744628906	77.7778167724609
389.648803710938	77.9420013427734
391.096343994141	77.9746322631836
392.543304443359	78.0746765136719
393.989715576172	78.2548065185547
395.435607910156	78.4941253662109
396.880920410156	78.7712173461914
398.325714111328	78.8413925170898
399.769927978516	78.8792572021484
401.213623046875	79.2918014526367
402.656768798828	79.4009017944336
404.099395751953	79.4677505493164
405.541442871094	79.7341384887695
406.982971191406	79.7380981445313
408.423950195313	80.0273971557617
409.864379882813	80.2666549682617
411.304290771484	80.3542861938477
412.743621826172	80.4084396362305
414.182434082031	80.723503112793
415.620727539063	80.8023376464844
417.058471679688	80.8037872314453
418.495666503906	80.8649368286133
419.932342529297	80.9902801513672
421.368469238281	80.9446792602539
422.804077148438	81.0138092041016
424.239135742188	80.9832153320313
425.673645019531	80.8797607421875
427.107635498047	80.8904266357422
428.541107177734	80.9131546020508
429.974029541016	80.8307723999023
431.406433105469	80.9442825317383
432.838287353516	80.8662033081055
434.269622802734	80.6482696533203
435.700408935547	80.758903503418
437.130706787109	80.5738906860352
438.560455322266	80.4743881225586
439.989654541016	80.281120300293
441.418334960938	80.3496627807617
442.846496582031	80.1980361938477
444.274139404297	80.0635299682617
445.701263427734	80.0517578125
447.127838134766	79.8538360595703
448.553894042969	79.8316497802734
449.979431152344	79.718635559082
451.404449462891	79.6442947387695
452.828918457031	79.4562683105469
454.252899169922	79.5475006103516
455.676330566406	79.4074554443359
457.099273681641	79.4358520507813
458.521667480469	79.1502227783203
459.943542480469	79.3567047119141
461.364929199219	79.0855102539063
462.785766601563	79.0878067016602
464.206085205078	79.2345733642578
465.625885009766	78.9195098876953
467.045196533203	79.1132125854492
468.463958740234	79.0314407348633
469.882202148438	79.0394515991211
471.299957275391	78.9980545043945
472.717193603516	79.0277862548828
474.133911132813	79.0567626953125
475.550109863281	79.0223999023438
476.965789794922	79.0359039306641
478.380950927734	79.1705017089844
479.795623779297	79.100341796875
481.209777832031	79.1723861694336
482.623413085938	79.3491973876953
484.036529541016	79.4284057617188
485.449157714844	79.400520324707
486.861267089844	79.4547500610352
488.272857666016	79.4044570922852
489.683959960938	79.5597686767578
491.094543457031	79.358528137207
492.504608154297	79.536491394043
493.914184570313	79.5081481933594
495.3232421875	79.5070953369141
496.731811523438	79.3562927246094
498.139862060547	79.4365539550781
499.547393798828	79.3558578491211
500.954467773438	79.1421127319336
502.360992431641	79.0775527954102
503.767028808594	79.0569152832031
505.172576904297	79.073616027832
506.577606201172	78.8395385742188
507.982147216797	78.6989059448242
509.386169433594	78.3900909423828
510.789703369141	78.4229736328125
512.192749023438	78.216926574707
513.595275878906	78.2341842651367
514.997314453125	77.7485580444336
516.398803710938	77.8578796386719
517.799865722656	77.5909652709961
519.200378417969	77.4854431152344
520.600463867188	77.3274078369141
522	77.0496292114258
523.399047851563	77.0808181762695
524.797607421875	76.8635940551758
526.195678710938	76.5954513549805
527.59326171875	76.4841766357422
528.990295410156	76.3345108032227
530.386901855469	76.0823516845703
531.782958984375	75.9414749145508
533.178588867188	75.8498611450195
534.573669433594	75.6123275756836
535.968322753906	75.4926223754883
537.362426757813	75.274299621582
538.756042480469	75.2364883422852
540.149230957031	74.8870239257813
541.541870117188	74.9039077758789
542.934020996094	74.8277893066406
544.32568359375	74.6033172607422
545.716918945313	74.4227142333984
547.107604980469	74.1667327880859
548.497802734375	74.2001266479492
549.887573242188	74.2279434204102
551.276794433594	73.8067855834961
552.66552734375	73.8813247680664
554.053833007813	73.7929306030273
555.441650390625	73.7514266967773
556.828918457031	73.5956192016602
558.215759277344	73.4863052368164
559.602111816406	73.3496551513672
560.987976074219	73.4321899414063
562.373352050781	73.3381958007813
563.758239746094	73.3095626831055
565.142639160156	73.0855331420898
566.526611328125	73.2001266479492
567.910034179688	73.2075958251953
569.293029785156	72.9900360107422
570.675537109375	73.0092849731445
572.057556152344	72.9358978271484
573.439086914063	72.9043579101563
574.820129394531	72.8273620605469
576.200744628906	72.9768753051758
577.580871582031	72.9037780761719
578.96044921875	72.8730545043945
580.339660644531	72.7982788085938
581.718322753906	72.9235687255859
583.096557617188	72.6657333374023
584.474243164063	72.9159927368164
585.851501464844	72.7267456054688
587.228332519531	72.7991409301758
588.604614257813	72.7008209228516
589.98046875	72.7645645141602
591.355834960938	72.5956802368164
592.730712890625	72.5901870727539
594.105163574219	72.6938018798828
595.479125976563	72.66064453125
596.852600097656	72.5345764160156
598.225646972656	72.4995346069336
599.598205566406	72.5847473144531
600.970275878906	72.5475997924805
602.341857910156	72.3968505859375
603.713012695313	72.4938201904297
605.083679199219	72.3098373413086
606.453918457031	72.2399368286133
607.823608398438	72.2382965087891
609.192932128906	72.2493896484375
610.561706542969	71.9350280761719
611.930053710938	71.8713760375977
613.297912597656	71.7564315795898
614.665344238281	71.7547302246094
616.032287597656	71.6452407836914
617.398803710938	71.5088577270508
618.764831542969	71.4022903442383
620.13037109375	71.3076934814453
621.495483398438	71.1896667480469
622.860107421875	71.1206665039063
624.224304199219	70.9072341918945
625.588012695313	70.8820953369141
626.951232910156	70.5932388305664
628.314025878906	70.4888229370117
629.676391601563	70.5344467163086
631.038269042969	70.1710205078125
632.399658203125	70.1615753173828
633.760620117188	70.0405883789063
635.12109375	69.9088745117188
636.481140136719	69.8392181396484
637.840759277344	69.7257995605469
639.199890136719	69.4945526123047
640.558532714844	69.397346496582
641.916748046875	69.2679061889648
643.274536132813	69.1697998046875
644.6318359375	69.1072006225586
645.988647460938	68.9344940185547
647.345031738281	68.9072799682617
648.700988769531	68.7670516967773
650.056457519531	68.7272262573242
651.411499023438	68.5586700439453
652.76611328125	68.5052490234375
654.120239257813	68.1884841918945
655.473876953125	68.2625198364258
656.827087402344	68.0893020629883
658.179870605469	67.9658050537109
659.5322265625	67.9767684936523
660.884094238281	67.9346542358398
662.235473632813	67.8881301879883
663.586486816406	67.7338638305664
664.93701171875	67.6131896972656
666.287048339844	67.7993240356445
667.636657714844	67.6859741210938
668.98583984375	67.5599975585938
670.334594726563	67.6447372436523
671.682861328125	67.5274429321289
673.030700683594	67.4747772216797
674.378051757813	67.4901657104492
675.725036621094	67.3978805541992
677.071533203125	67.4274826049805
678.417541503906	67.3373260498047
679.76318359375	67.4286804199219
681.108337402344	67.2887496948242
682.453002929688	67.3412170410156
683.797302246094	67.4877777099609
685.14111328125	67.2824020385742
686.484497070313	67.3766784667969
687.827453613281	67.4521865844727
689.169921875	67.3114471435547
690.512023925781	67.3578796386719
691.853637695313	67.4667434692383
693.194763183594	67.4321670532227
694.535522460938	67.3034057617188
695.875793457031	67.4138488769531
697.215637207031	67.2916412353516
698.555053710938	67.3211059570313
699.89404296875	67.3641738891602
701.232543945313	67.5058670043945
702.570617675781	67.4541854858398
703.908325195313	67.3891372680664
705.245483398438	67.4426040649414
706.582275390625	67.3019790649414
707.918640136719	67.4574966430664
709.254516601563	67.3898620605469
710.589965820313	67.4370574951172
711.924987792969	67.3016967773438
713.259582519531	67.338020324707
714.59375	67.3887252807617
715.927490234375	67.3977127075195
717.2607421875	67.4048080444336
718.593627929688	67.2781829833984
719.926025390625	67.3312377929688
721.257995605469	67.3213577270508
722.589538574219	67.3665771484375
723.920654296875	67.2333526611328
725.251342773438	67.4373626708984
726.581604003906	67.175651550293
727.911437988281	67.3064575195313
729.240783691406	67.2243881225586
730.569763183594	67.1299133300781
731.898254394531	67.1025924682617
733.226379394531	67.0517730712891
734.554016113281	67.0655899047852
735.881225585938	66.9021987915039
737.208068847656	66.8826065063477
738.534423828125	66.9440841674805
739.8603515625	66.7713928222656
741.185852050781	66.7293014526367
742.510925292969	66.7768859863281
743.835571289063	66.5759963989258
745.159790039063	66.507209777832
746.483581542969	66.4598541259766
747.806945800781	66.2657470703125
749.1298828125	66.2876129150391
750.452453613281	66.1159286499023
751.774536132813	66.2350921630859
753.09619140625	65.9967651367188
754.417419433594	65.8687286376953
755.738220214844	65.8803787231445
757.05859375	65.8051147460938
758.378540039063	65.5756988525391
759.698059082031	65.6504669189453
761.017211914063	65.4595031738281
762.335876464844	65.3738250732422
763.654113769531	65.2366027832031
764.971984863281	65.2262420654297
766.289367675781	64.9773330688477
767.606384277344	64.8423004150391
768.922973632813	64.9043807983398
770.239074707031	64.8165664672852
771.554809570313	64.6287078857422
772.8701171875	64.5984115600586
774.184997558594	64.4224548339844
775.499450683594	64.261604309082
776.8134765625	64.3671493530273
778.127136230469	64.1490631103516
779.440307617188	64.0555038452148
780.753112792969	64.1320648193359
782.0654296875	63.7999000549316
783.377380371094	63.720531463623
784.688903808594	63.5619697570801
786	63.4792251586914
787.310668945313	63.4571914672852
788.620971679688	63.4055938720703
789.930786132813	63.2908325195313
791.240234375	63.1091156005859
792.549255371094	63.0881233215332
793.857788085938	62.9156227111816
795.166015625	62.9221458435059
796.473754882813	62.7519836425781
797.781066894531	62.6097106933594
799.088012695313	62.7361297607422
800.39453125	62.4807472229004
801.700622558594	62.4703979492188
803.006286621094	62.2963447570801
804.311584472656	62.28564453125
805.616394042969	62.1715660095215
806.920837402344	62.1025238037109
808.224853515625	62.0026054382324
809.528503417969	61.8157119750977
810.831665039063	61.7797508239746
812.134460449219	61.7323455810547
813.436828613281	61.6285057067871
814.73876953125	61.627311706543
816.040344238281	61.4836540222168
817.341430664063	61.4874610900879
818.642150878906	61.2996063232422
819.942504882813	61.3103065490723
821.242370605469	61.0261840820313
822.541870117188	61.0659141540527
823.840942382813	61.0206069946289
825.139587402344	60.968074798584
826.437866210938	60.7767295837402
827.735656738281	60.7255859375
829.033081054688	60.6014251708984
830.330139160156	60.6370658874512
831.626770019531	60.4685134887695
832.922973632813	60.3997116088867
834.21875	60.2931709289551
835.514099121094	60.1914176940918
836.80908203125	60.1158103942871
838.103637695313	60.0026626586914
839.397827148438	59.9614105224609
840.691589355469	59.8648948669434
841.984924316406	59.6715660095215
843.27783203125	59.6543846130371
844.570373535156	59.5159950256348
845.862487792969	59.392505645752
847.154235839844	59.2415809631348
848.445556640625	59.2574577331543
849.736450195313	58.9844017028809
851.026916503906	58.7434043884277
852.317016601563	58.7282676696777
853.606689453125	58.5761260986328
854.89599609375	58.5202560424805
856.184875488281	58.2560958862305
857.473327636719	58.2095985412598
858.761413574219	58.0053405761719
860.049072265625	58.0200462341309
861.336303710938	57.7738990783691
862.623168945313	57.6230583190918
863.909606933594	57.4228897094727
865.195678710938	57.5491409301758
866.481323242188	57.3112907409668
867.766540527344	57.0336380004883
869.051391601563	56.9528350830078
870.335815429688	56.8093605041504
871.619873046875	56.6192359924316
872.903503417969	56.3656921386719
874.186706542969	56.2384834289551
875.469543457031	55.9537353515625
876.752014160156	55.8139877319336
878.033996582031	55.6218910217285
879.315612792969	55.4305572509766
880.596862792969	55.3152770996094
881.877685546875	55.0034103393555
883.158081054688	54.8729209899902
884.438110351563	54.6782569885254
885.7177734375	54.3409385681152
886.996948242188	54.2741317749023
888.275817871094	54.0347747802734
889.55419921875	53.7638168334961
890.832275390625	53.5818367004395
892.10986328125	53.4048309326172
893.387084960938	53.1817359924316
894.663940429688	53.1512451171875
895.940368652344	52.7767791748047
897.216369628906	52.5345153808594
898.492004394531	52.4048500061035
899.767272949219	52.0807304382324
901.042114257813	51.9366340637207
902.316528320313	51.7163581848145
903.590576171875	51.5682983398438
904.8642578125	51.2265472412109
906.137512207031	51.1478462219238
907.410339355469	50.8771858215332
908.682800292969	50.7731819152832
909.954833984375	50.513988494873
911.226501464844	50.3477478027344
912.497802734375	50.1809501647949
913.768676757813	49.8881149291992
915.039123535156	49.8135299682617
916.309204101563	49.5414810180664
917.578918457031	49.4109420776367
918.848205566406	49.220630645752
920.117126464844	48.8974075317383
921.385620117188	48.8874588012695
922.653747558594	48.746898651123
923.921447753906	48.4709625244141
925.188781738281	48.4726638793945
926.455688476563	48.2397994995117
927.722229003906	48.2512474060059
928.988342285156	47.8912239074707
930.254089355469	47.8295783996582
931.519470214844	47.7304496765137
932.784423828125	47.5818214416504
934.049011230469	47.315731048584
935.313171386719	47.323844909668
936.576965332031	47.1349067687988
937.84033203125	47.0406112670898
939.103332519531	46.9390869140625
940.365966796875	46.735710144043
941.628173828125	46.7387619018555
942.890014648438	46.7244834899902
944.151428222656	46.4905014038086
945.412475585938	46.4233283996582
946.673095703125	46.459358215332
947.933349609375	46.3015899658203
949.193237304688	46.1958084106445
950.452697753906	46.2979507446289
951.711791992188	46.0971946716309
952.970520019531	46.0754127502441
954.228820800781	46.047176361084
955.486755371094	45.9106178283691
956.744262695313	45.8744049072266
958.001403808594	45.9088478088379
959.258117675781	45.7607192993164
960.514526367188	45.7428321838379
961.770446777344	45.7428588867188
963.026062011719	45.6200904846191
964.28125	45.7233352661133
965.536010742188	45.6156311035156
966.790466308594	45.6256103515625
968.044494628906	45.8006744384766
969.298095703125	45.6793022155762
970.551391601563	45.8342132568359
971.80419921875	45.8446311950684
973.056701660156	46.094970703125
974.308776855469	46.3399772644043
975.560485839844	46.816535949707
976.811767578125	47.3426170349121
978.062683105469	47.8681488037109
979.313232421875	48.5195579528809
980.563415527344	48.8175888061523
981.813171386719	48.6200180053711
983.0625	48.388744354248
984.3115234375	47.7652587890625
985.560119628906	46.9151802062988
986.808349609375	46.2501831054688
988.05615234375	45.6979179382324
989.303588867188	45.3583564758301
990.550659179688	45.2134017944336
991.797302246094	44.8346290588379
993.043579101563	44.8285102844238
994.289489746094	44.5967636108398
995.535034179688	44.6323661804199
996.780151367188	44.4526252746582
998.02490234375	44.3782005310059
999.269226074219	44.3597640991211
1000.51318359375	44.1741523742676
1001.75677490234	44.1987762451172
1003	44.13525390625
1004.24279785156	43.9336738586426
1005.48522949219	44.014331817627
1006.72729492188	43.9257011413574
1007.96893310547	43.8309898376465
1009.21026611328	43.8515090942383
1010.45111083984	43.6442680358887
1011.69165039063	43.6192932128906
1012.93176269531	43.6619453430176
1014.17150878906	43.5173873901367
1015.41088867188	43.5109214782715
1016.64984130859	43.6286544799805
1017.88842773438	43.3925247192383
1019.12664794922	43.4373359680176
1020.36450195313	43.4533996582031
1021.60192871094	43.2420539855957
1022.83898925781	43.406135559082
1024.07568359375	43.2289123535156
1025.31201171875	43.1343612670898
1026.5478515625	43.1912460327148
1027.78344726563	43.2976837158203
1029.0185546875	43.0503883361816
1030.25329589844	42.9932136535645
1031.48767089844	43.014347076416
1032.7216796875	43.0143508911133
1033.95532226563	43.0414123535156
1035.18859863281	42.8707504272461
1036.42138671875	42.9161224365234
1037.65393066406	42.826831817627
1038.88598632813	42.9762535095215
1040.11767578125	42.851734161377
1041.34899902344	42.8520126342773
1042.57995605469	43.0335006713867
1043.810546875	42.9995193481445
1045.04077148438	42.945728302002
1046.2705078125	43.044189453125
1047.5	42.9317398071289
1048.72900390625	42.9060020446777
1049.95764160156	42.9867858886719
1051.18591308594	42.916862487793
1052.41381835938	42.9323196411133
1053.64135742188	42.8563194274902
1054.86853027344	42.9120140075684
1056.09521484375	42.9088325500488
1057.32165527344	42.8273391723633
1058.54760742188	42.7704391479492
1059.77331542969	42.7977981567383
1060.99853515625	42.7756004333496
1062.22338867188	42.8616943359375
1063.44787597656	42.5930862426758
1064.671875	42.7436218261719
1065.89562988281	42.702995300293
1067.11901855469	42.5863189697266
1068.34191894531	42.606330871582
1069.56457519531	42.6088218688965
1070.78674316406	42.5406036376953
1072.00854492188	42.526912689209
1073.22998046875	42.379020690918
1074.45104980469	42.5243530273438
1075.67175292969	42.4039344787598
1076.89208984375	42.3157501220703
1078.11193847656	42.2927742004395
1079.33154296875	42.2488441467285
1080.55065917969	42.2531585693359
1081.76940917969	42.2111511230469
1082.98791503906	42.0726661682129
1084.20593261719	42.0390739440918
1085.42358398438	41.9967193603516
1086.64086914063	42.0983543395996
1087.85766601563	41.9581871032715
1089.07421875	41.8733329772949
1090.29040527344	41.9050216674805
1091.50610351563	41.9332885742188
1092.72155761719	41.9177093505859
1093.9365234375	41.9660301208496
1095.15112304688	41.8520431518555
1096.36535644531	41.8948669433594
1097.57922363281	41.9171028137207
1098.79272460938	41.897575378418
1100.005859375	41.8776779174805
1101.21862792969	42.027774810791
1102.43090820313	41.9663238525391
1103.64294433594	41.8518333435059
1104.8544921875	42.0059928894043
1106.06579589844	41.9771995544434
1107.27661132813	41.8606338500977
1108.48706054688	42.0100898742676
1109.69714355469	41.9452705383301
1110.90686035156	41.9724273681641
1112.1162109375	41.8635368347168
1113.3251953125	41.9588623046875
1114.53369140625	41.8761367797852
1115.74194335938	41.9604339599609
1116.94982910156	41.9307899475098
1118.1572265625	41.7938842773438
1119.3642578125	41.9948577880859
1120.57104492188	41.9375762939453
1121.77734375	41.8635025024414
1122.98327636719	41.8719139099121
1124.18884277344	41.9070701599121
1125.39404296875	41.9166526794434
1126.59875488281	41.986198425293
1127.80322265625	41.9335708618164
1129.00732421875	41.8897323608398
1130.2109375	41.925910949707
1131.41430664063	41.8719749450684
1132.6171875	41.8808822631836
1133.81970214844	41.9320106506348
1135.02197265625	41.8718070983887
1136.22375488281	41.8226890563965
1137.42517089844	41.7666969299316
1138.62622070313	41.8465385437012
1139.82690429688	41.7517929077148
1141.02709960938	41.6574363708496
1142.22705078125	41.7474555969238
1143.42663574219	41.6752738952637
1144.62573242188	41.5994834899902
1145.82458496094	41.6455917358398
1147.02294921875	41.6233253479004
1148.22094726563	41.6566696166992
1149.41857910156	41.636905670166
1150.61584472656	41.5561866760254
1151.81274414063	41.5500106811523
1153.00927734375	41.5679321289063
1154.20544433594	41.644359588623
1155.40124511719	41.537109375
1156.5966796875	41.5843238830566
1157.79162597656	41.5021286010742
1158.986328125	41.5197448730469
1160.18054199219	41.6494026184082
1161.37438964844	41.560359954834
1162.56799316406	41.4715156555176
1163.76110839844	41.4836349487305
1164.95385742188	41.4695739746094
1166.14624023438	41.4469184875488
1167.33825683594	41.5271644592285
1168.52990722656	41.4286117553711
1169.72119140625	41.4601211547852
1170.91198730469	41.4746208190918
1172.1025390625	41.4156875610352
1173.29260253906	41.4994697570801
1174.482421875	41.3925285339355
1175.67175292969	41.5601501464844
1176.86071777344	41.4882583618164
1178.04943847656	41.5797653198242
1179.23767089844	41.578685760498
1180.42553710938	41.5952301025391
1181.61303710938	41.6288223266602
1182.80017089844	41.6716156005859
1183.98681640625	41.698543548584
1185.17321777344	41.5694847106934
1186.35925292969	41.7474670410156
1187.54479980469	41.7195053100586
1188.73010253906	41.6159286499023
1189.91491699219	41.7934188842773
1191.09936523438	41.7656898498535
1192.28356933594	41.8327522277832
1193.46728515625	41.8707275390625
1194.65063476563	41.8482055664063
1195.83361816406	41.8145904541016
1197.01623535156	41.8055000305176
1198.19836425781	41.8774452209473
1199.38024902344	41.9063186645508
1200.56176757813	42.0474586486816
1201.74279785156	42.0585517883301
1202.92358398438	42.04150390625
1204.10388183594	42.1304130554199
1205.28393554688	42.1647415161133
1206.46350097656	42.195068359375
1207.64270019531	42.2714004516602
1208.82153320313	42.3314743041992
1210	42.248966217041
1211.17810058594	42.2849311828613
1212.35583496094	42.3262672424316
1213.53308105469	42.3405914306641
1214.71008300781	42.4180145263672
1215.88671875	42.4270133972168
1217.06286621094	42.2839813232422
1218.23864746094	42.3860054016113
1219.41418457031	42.3290786743164
1220.58923339844	42.314151763916
1221.76391601563	42.3500747680664
1222.93823242188	42.4218788146973
1224.11218261719	42.3034248352051
1225.28576660156	42.4153633117676
1226.458984375	42.5158157348633
1227.6318359375	42.3363723754883
1228.80419921875	42.2699394226074
1229.97631835938	42.4032554626465
1231.14794921875	42.3694610595703
1232.31921386719	42.4116821289063
1233.490234375	42.4055595397949
1234.66076660156	42.4910011291504
1235.83093261719	42.3935394287109
1237.00073242188	42.3599967956543
1238.17016601563	42.4483833312988
1239.33923339844	42.3924102783203
1240.5078125	42.4092102050781
1241.67614746094	42.4054870605469
1242.84411621094	42.3768119812012
1244.01159667969	42.2496185302734
1245.1787109375	42.2455406188965
1246.34558105469	42.2201499938965
1247.51196289063	42.0403289794922
1248.67797851563	42.0458908081055
1249.84362792969	42.0652923583984
1251.00891113281	41.9786491394043
1252.173828125	41.9565773010254
1253.33825683594	41.9410438537598
1254.50244140625	41.9564666748047
1255.66625976563	41.9428825378418
1256.82958984375	41.9329643249512
1257.99255371094	41.7402381896973
1259.1552734375	41.7582130432129
1260.31750488281	41.8331146240234
1261.47937011719	41.7624816894531
1262.64086914063	41.6918487548828
1263.80200195313	41.707763671875
1264.96276855469	41.6340713500977
1266.123046875	41.7675323486328
1267.28308105469	41.593448638916
1268.44262695313	41.451286315918
1269.60192871094	41.5332527160645
1270.7607421875	41.4157104492188
1271.91918945313	41.4063148498535
1273.07727050781	41.3522834777832
1274.23498535156	41.2414855957031
1275.39233398438	41.2482795715332
1276.54931640625	41.1563415527344
1277.70581054688	41.1410255432129
1278.86206054688	41.1212882995605
1280.01794433594	41.0081787109375
1281.17333984375	40.9445571899414
1282.32836914063	40.9872283935547
1283.48303222656	40.9879531860352
1284.63732910156	41.0233497619629
1285.79125976563	40.9882659912109
1286.94482421875	40.8846130371094
1288.09802246094	40.8127479553223
1289.25073242188	40.9243125915527
1290.40319824219	40.9488105773926
1291.55517578125	40.7808074951172
1292.70690917969	40.8525428771973
1293.85815429688	40.8493309020996
1295.00903320313	40.7111930847168
1296.15954589844	40.7540702819824
1297.30969238281	40.7107887268066
1298.45935058594	40.6399383544922
1299.60876464844	40.721622467041
1300.7578125	40.5863800048828
1301.90637207031	40.5708961486816
1303.05456542969	40.5766448974609
1304.20239257813	40.5577087402344
1305.34985351563	40.5040626525879
1306.49694824219	40.3689994812012
1307.64367675781	40.3444862365723
1308.7900390625	40.2626724243164
1309.93591308594	40.305534362793
1311.08154296875	40.3103981018066
1312.22668457031	40.2959594726563
1313.37145996094	40.2676467895508
1314.51599121094	40.214241027832
1315.66003417969	40.4572410583496
1316.80358886719	40.3318328857422
1317.94689941406	40.2535438537598
1319.08984375	40.248649597168
1320.23229980469	40.3221969604492
1321.37451171875	40.2530136108398
1322.51623535156	40.2583961486816
1323.65759277344	40.1681594848633
1324.79858398438	40.1121139526367
1325.93920898438	40.2172584533691
1327.07934570313	40.0638160705566
1328.21923828125	40.0342712402344
1329.35864257813	40.0580978393555
1330.49780273438	40.0612487792969
1331.63647460938	39.894832611084
1332.77478027344	39.8745956420898
1333.91271972656	39.8555297851563
1335.05029296875	39.7583351135254
1336.18737792969	39.7719764709473
1337.32421875	39.7488746643066
1338.46057128906	39.6435508728027
1339.5966796875	39.7123718261719
1340.73229980469	39.729362487793
1341.86755371094	39.7115287780762
1343.00231933594	39.6880950927734
1344.13684082031	39.5928497314453
1345.27099609375	39.6991500854492
1346.40466308594	39.6879425048828
1347.53796386719	39.6308517456055
1348.6708984375	39.6227645874023
1349.80346679688	39.6015243530273
1350.93566894531	39.533992767334
1352.06750488281	39.5191459655762
1353.19885253906	39.4518165588379
1354.32995605469	39.5986061096191
1355.46057128906	39.3812942504883
1356.5908203125	39.4546775817871
1357.720703125	39.3028450012207
1358.85021972656	39.3520317077637
1359.97924804688	39.2897605895996
1361.10803222656	39.1797866821289
1362.236328125	39.1976013183594
1363.3642578125	39.1650123596191
1364.49182128906	39.097900390625
1365.61901855469	39.0614280700684
1366.74584960938	38.9114685058594
1367.87231445313	39.0696334838867
1368.99829101563	38.937126159668
1370.12390136719	38.9171829223633
1371.24914550781	38.9343147277832
1372.3740234375	38.9885559082031
1373.49853515625	38.8964309692383
1374.62255859375	38.8844833374023
1375.74633789063	38.8725471496582
1376.86962890625	38.8932609558105
1377.99255371094	38.9639129638672
1379.11511230469	38.9238586425781
1380.2373046875	38.8723487854004
1381.35900878906	38.8591232299805
1382.48034667969	38.8732986450195
1383.60144042969	38.8194770812988
1384.72204589844	38.7374572753906
1385.84228515625	38.749153137207
1386.96203613281	38.817440032959
1388.08154296875	38.5742340087891
1389.20056152344	38.7358932495117
1390.31921386719	38.7040710449219
1391.4375	38.5712966918945
1392.55541992188	38.5610733032227
1393.6728515625	38.4646682739258
1394.7900390625	38.521785736084
1395.90673828125	38.4742240905762
1397.02307128906	38.3957176208496
1398.13903808594	38.4069480895996
1399.25463867188	38.3196792602539
1400.36975097656	38.2590751647949
1401.48449707031	38.3431739807129
1402.59899902344	38.3310890197754
1403.712890625	38.4166145324707
1404.82653808594	38.3439674377441
1405.93981933594	38.4090843200684
1407.05261230469	38.3337211608887
1408.1650390625	38.3402061462402
1409.27709960938	38.3131828308105
1410.38879394531	38.3803367614746
1411.5	38.3065452575684
1412.61096191406	38.3519020080566
1413.72143554688	38.348705291748
1414.83154296875	38.2571792602539
1415.94116210938	38.2700119018555
1417.05053710938	38.275634765625
1418.15942382813	38.1630210876465
1419.26794433594	38.2568702697754
1420.37609863281	38.0976104736328
1421.48388671875	38.1673049926758
1422.59118652344	37.9756050109863
1423.6982421875	38.0580139160156
1424.80480957031	37.9658813476563
1425.91088867188	37.8840751647949
1427.01672363281	38.0118713378906
1428.1220703125	37.8886680603027
1429.22717285156	37.8945960998535
1430.33166503906	37.8915481567383
1431.43591308594	37.8369216918945
1432.53979492188	37.785026550293
1433.64318847656	37.8934440612793
1434.74621582031	37.9317092895508
1435.84887695313	37.8677291870117
1436.95104980469	37.8772773742676
1438.05297851563	37.8809776306152
1439.15441894531	37.8256072998047
1440.25549316406	37.8481101989746
1441.35620117188	37.8798332214355
1442.45642089844	37.8141059875488
1443.55627441406	37.8217887878418
1444.65576171875	37.7644805908203
1445.7548828125	37.7003211975098
1446.853515625	37.5631141662598
1447.95190429688	37.5390815734863
1449.0498046875	37.5411186218262
1450.14721679688	37.4843902587891
1451.24438476563	37.4323577880859
1452.34106445313	37.3385925292969
1453.43737792969	37.4074783325195
1454.53332519531	37.2580337524414
1455.62890625	37.2458000183105
1456.72399902344	37.268669128418
1457.81872558594	37.2038955688477
1458.9130859375	37.319766998291
1460.00695800781	37.3483848571777
1461.10046386719	37.3358345031738
1462.19360351563	37.3040542602539
1463.28637695313	37.2803230285645
1464.37878417969	37.3052825927734
1465.470703125	37.3636360168457
1466.56225585938	37.3385734558105
1467.65344238281	37.4431190490723
1468.744140625	37.3860816955566
1469.83447265625	37.3231353759766
1470.92443847656	37.2442855834961
1472.01403808594	37.2178726196289
1473.10314941406	37.1718215942383
1474.19189453125	37.167236328125
1475.2802734375	37.0624160766602
1476.3681640625	37.0745582580566
1477.45581054688	37.0751075744629
1478.54296875	37.0202140808105
1479.62963867188	36.919490814209
1480.71606445313	37.0062370300293
1481.80200195313	36.9702339172363
1482.88757324219	37.0227928161621
1483.97265625	37.0836486816406
1485.05737304688	37.1217041015625
1486.14172363281	37.1339950561523
1487.22570800781	37.0795440673828
1488.30932617188	37.1515274047852
1489.39245605469	37.2056274414063
1490.47509765625	37.2770957946777
1491.55749511719	37.2431793212891
1492.63940429688	37.4039688110352
1493.72094726563	37.3229866027832
1494.80212402344	37.3632202148438
1495.8828125	37.3224601745605
1496.96313476563	37.4130210876465
1498.04309082031	37.3628082275391
1499.12255859375	37.3376502990723
1500.20166015625	37.3882484436035
1501.28039550781	37.2999687194824
1502.35864257813	37.3099555969238
1503.4365234375	37.3000144958496
1504.51403808594	37.339054107666
1505.59118652344	37.3196678161621
1506.66784667969	37.3757286071777
1507.744140625	37.3970565795898
1508.81994628906	37.4506187438965
1509.89538574219	37.4267463684082
1510.97045898438	37.4341087341309
1512.04516601563	37.6033592224121
1513.11938476563	37.7034873962402
1514.19323730469	37.7028274536133
1515.26672363281	37.8491134643555
1516.33972167969	37.9155578613281
1517.41235351563	38.0281219482422
1518.48449707031	38.0497360229492
1519.55639648438	38.1566619873047
1520.62768554688	38.1397361755371
1521.69873046875	38.2726631164551
1522.76928710938	38.2237129211426
1523.83947753906	38.2917785644531
1524.90930175781	38.2965087890625
1525.97863769531	38.4658584594727
1527.04760742188	38.4748115539551
1528.11608886719	38.3216934204102
1529.18420410156	38.4360885620117
1530.251953125	38.4587554931641
1531.31921386719	38.5204963684082
1532.38610839844	38.5894165039063
1533.45263671875	38.7749900817871
1534.51867675781	38.7652587890625
1535.58435058594	38.9295196533203
1536.64965820313	38.9472236633301
1537.71447753906	39.1342353820801
1538.77893066406	39.2311973571777
1539.84301757813	39.3337821960449
1540.90661621094	39.5152320861816
1541.9697265625	39.591911315918
1543.03259277344	39.7488822937012
1544.09497070313	39.8218803405762
1545.15686035156	40.0359916687012
1546.21850585938	40.2215881347656
1547.27966308594	40.257381439209
1548.34033203125	40.4258155822754
1549.40063476563	40.6082344055176
1550.46057128906	40.6853294372559
1551.52001953125	40.7883338928223
1552.5791015625	40.8963623046875
1553.63781738281	41.136962890625
1554.69604492188	41.2011337280273
1555.75378417969	41.0919723510742
1556.81127929688	41.1954154968262
1557.86828613281	41.3781509399414
1558.9248046875	41.4394874572754
1559.98095703125	41.547679901123
1561.03674316406	41.6399879455566
1562.09204101563	41.7102165222168
1563.14697265625	41.8960876464844
1564.20153808594	42.1649703979492
1565.25561523438	42.3382682800293
1566.30932617188	42.4396591186523
1567.36254882813	42.6312446594238
1568.41540527344	42.8769950866699
1569.4677734375	43.041633605957
1570.51977539063	43.2851791381836
1571.57141113281	43.5364189147949
1572.62255859375	43.8049354553223
1573.67333984375	43.984920501709
1574.7236328125	44.2404747009277
1575.77355957031	44.3736877441406
1576.82299804688	44.5811004638672
1577.8720703125	44.7724151611328
1578.92077636719	44.9959945678711
1579.96899414063	45.1505088806152
1581.01684570313	45.3178977966309
1582.06420898438	45.520565032959
1583.11120605469	45.7961387634277
1584.15771484375	45.9145774841309
1585.20385742188	46.2075653076172
1586.24951171875	46.3752059936523
1587.29479980469	46.4790687561035
1588.33972167969	46.7673759460449
1589.38415527344	46.8946228027344
1590.42810058594	47.1627311706543
1591.47180175781	47.3746681213379
1592.51489257813	47.8267631530762
1593.55773925781	48.160400390625
1594.59997558594	48.3147773742676
1595.64196777344	48.8593978881836
1596.68334960938	49.2079238891602
1597.72448730469	49.4089889526367
1598.76513671875	49.8631248474121
1599.80529785156	50.1904449462891
1600.84509277344	50.5443992614746
1601.88452148438	50.9980735778809
1602.92346191406	51.2511787414551
1603.9619140625	51.5628318786621
1605	51.8615837097168
1606.03771972656	52.2376174926758
1607.07495117188	52.4484481811523
1608.11169433594	52.8249893188477
1609.14807128906	53.128734588623
1610.18408203125	53.1511383056641
1611.21960449219	53.5733451843262
1612.25463867188	53.7199935913086
1613.28930664063	54.1616439819336
1614.32360839844	54.277515411377
1615.357421875	54.7196960449219
1616.39074707031	54.8460464477539
1617.42370605469	55.0592308044434
1618.45629882813	55.5530586242676
1619.48840332031	55.6722526550293
1620.52001953125	55.7957496643066
1621.55126953125	56.1969871520996
1622.58215332031	56.4152183532715
1623.61254882813	56.7026901245117
1624.64245605469	56.7874755859375
1625.67199707031	57.0421142578125
1626.70104980469	57.3228988647461
1627.72973632813	57.5190849304199
1628.75793457031	57.7018547058105
1629.78576660156	57.9067230224609
1630.81311035156	58.1504554748535
1631.84008789063	58.2614555358887
1632.86657714844	58.4104766845703
1633.89270019531	58.535758972168
1634.91833496094	58.5433044433594
1635.94348144531	58.7580337524414
1636.96826171875	58.520881652832
1637.99255371094	58.5887451171875
1639.01647949219	58.6708145141602
1640.03991699219	58.4822998046875
1641.06298828125	58.4183540344238
1642.08557128906	58.2093048095703
1643.10778808594	58.1930847167969
1644.12951660156	58.0697746276855
1645.15075683594	57.7773513793945
1646.17163085938	57.6093826293945
1647.19213867188	57.3700637817383
1648.21203613281	56.987003326416
1649.23156738281	56.9787139892578
1650.25073242188	56.6315231323242
1651.26940917969	56.3955001831055
1652.28759765625	56.0478553771973
1653.30541992188	55.8495826721191
1654.32275390625	55.639476776123
1655.33972167969	55.3535957336426
1656.35620117188	54.8256759643555
1657.37231445313	54.6172828674316
1658.38793945313	54.2666625976563
1659.40307617188	54.0107765197754
1660.41772460938	53.8378982543945
1661.43212890625	53.552375793457
1662.44592285156	53.0966148376465
1663.45935058594	53.0995025634766
1664.47229003906	52.6951332092285
1665.48486328125	52.4779205322266
1666.49694824219	52.1833229064941
1667.50854492188	51.839771270752
1668.51977539063	51.563045501709
1669.53051757813	51.0645332336426
1670.54089355469	50.7678031921387
1671.55078125	50.4676818847656
1672.56018066406	49.9945106506348
1673.56909179688	49.658260345459
1674.57763671875	49.2474784851074
1675.58581542969	48.8027114868164
1676.59350585938	48.3330688476563
1677.60070800781	47.9470520019531
1678.607421875	47.4617385864258
1679.61376953125	46.9346046447754
1680.61962890625	46.6172294616699
1681.62512207031	46.074779510498
1682.63012695313	45.6699180603027
1683.63464355469	45.1854515075684
1684.638671875	44.6641960144043
1685.64233398438	44.1819496154785
1686.64562988281	43.9712944030762
1687.64831542969	43.5367279052734
1688.65063476563	43.0132446289063
1689.65246582031	42.5539512634277
1690.65393066406	42.0993690490723
1691.65490722656	41.8729019165039
1692.65539550781	41.4754791259766
1693.65551757813	41.0563888549805
1694.65502929688	40.685848236084
1695.654296875	40.2721290588379
1696.65295410156	40.1419372558594
1697.65124511719	39.7320251464844
1698.64904785156	39.3209190368652
1699.646484375	39.0449104309082
1700.64331054688	38.6504745483398
1701.63977050781	38.373176574707
1702.63586425781	37.9515571594238
1703.63134765625	37.6524353027344
1704.62646484375	37.3806953430176
1705.62121582031	37.0014724731445
1706.61535644531	36.5840950012207
1707.60913085938	36.2045249938965
1708.60241699219	35.9802894592285
1709.59521484375	35.6314392089844
1710.58764648438	35.212760925293
1711.57958984375	34.8537216186523
1712.57104492188	34.4883460998535
1713.56213378906	34.1236228942871
1714.552734375	33.7622375488281
1715.54284667969	33.4971923828125
1716.53247070313	33.0959815979004
1717.52160644531	32.7351379394531
1718.51037597656	32.4742164611816
1719.49865722656	32.1377830505371
1720.48657226563	31.8869037628174
1721.47387695313	31.5600833892822
1722.46081542969	31.3019504547119
1723.447265625	30.9779300689697
1724.43334960938	30.7273826599121
1725.41882324219	30.5136489868164
1726.40393066406	30.3285007476807
1727.38854980469	30.0301761627197
1728.37268066406	29.78125
1729.3564453125	29.6581707000732
1730.33972167969	29.3846778869629
1731.32250976563	29.1027984619141
1732.30480957031	28.8743057250977
1733.28674316406	28.7368564605713
1734.26806640625	28.6795654296875
1735.2490234375	28.409875869751
1736.2294921875	28.28196144104
1737.20959472656	28.1364040374756
1738.18908691406	27.8902015686035
1739.16821289063	27.8281173706055
1740.14685058594	27.6185874938965
1741.125	27.4978103637695
1742.10266113281	27.3015689849854
1743.07995605469	27.124719619751
1744.05676269531	27.0018863677979
1745.03308105469	26.7693290710449
1746.00891113281	26.6689605712891
1746.98425292969	26.4138107299805
1747.95910644531	26.2745189666748
1748.93359375	26.1121311187744
1749.90759277344	25.9888973236084
1750.88110351563	25.7393665313721
1751.85412597656	25.5428867340088
1752.82678222656	25.3648014068604
1753.798828125	25.1864261627197
1754.7705078125	24.9975662231445
1755.74169921875	24.7888698577881
1756.71240234375	24.7277317047119
1757.6826171875	24.5396709442139
1758.65246582031	24.351936340332
1759.62170410156	24.2407131195068
1760.59057617188	24.0066032409668
1761.55895996094	23.8535900115967
1762.52673339844	23.73362159729
1763.49426269531	23.7050666809082
1764.46118164063	23.5510444641113
1765.42761230469	23.4044551849365
1766.39367675781	23.3259792327881
1767.35913085938	23.227653503418
1768.32421875	23.0885963439941
1769.28881835938	23.1164207458496
1770.2529296875	22.8806438446045
1771.21655273438	22.8407897949219
1772.17980957031	22.8274478912354
1773.14245605469	22.7541522979736
1774.10461425781	22.6534557342529
1775.06640625	22.6643123626709
1776.02770996094	22.5027179718018
1776.98852539063	22.4579334259033
1777.94873046875	22.4118804931641
1778.90856933594	22.2691383361816
1779.86804199219	22.2709541320801
1780.82690429688	22.0784969329834
1781.78527832031	21.8872032165527
1782.7431640625	21.9019203186035
1783.70068359375	21.6845073699951
1784.65771484375	21.5648612976074
1785.61413574219	21.6176700592041
1786.57019042969	21.3392181396484
1787.52575683594	21.2776985168457
1788.48083496094	21.1693706512451
1789.43530273438	20.9936256408691
1790.38940429688	20.949405670166
1791.34301757813	20.8549900054932
1792.29626464844	20.7332229614258
1793.24890136719	20.6116008758545
1794.20104980469	20.6334533691406
1795.15270996094	20.47265625
1796.10400390625	20.3140850067139
1797.0546875	20.4013023376465
1798.0048828125	20.2382164001465
1798.95471191406	20.1674385070801
1799.90393066406	20.1170330047607
1800.85278320313	19.997974395752
1801.80102539063	19.9506740570068
1802.74890136719	19.9010314941406
1803.6962890625	19.9598941802979
1804.64306640625	19.8290920257568
1805.58947753906	19.8333683013916
1806.53540039063	19.7328338623047
1807.48071289063	19.8060874938965
1808.42565917969	19.7409553527832
1809.3701171875	19.6741027832031
1810.31396484375	19.5928592681885
1811.25744628906	19.6444282531738
1812.20043945313	19.5578575134277
1813.14294433594	19.5312671661377
1814.08483886719	19.4552021026611
1815.0263671875	19.4368228912354
1815.96740722656	19.3492774963379
1816.90783691406	19.2913055419922
1817.84790039063	19.2525634765625
1818.78747558594	19.1562271118164
1819.72644042969	19.1375579833984
1820.6650390625	19.0385990142822
1821.60314941406	19.0493431091309
1822.54064941406	18.9189548492432
1823.47778320313	18.8684139251709
1824.41430664063	18.802583694458
1825.35034179688	18.6830596923828
1826.28601074219	18.6805896759033
1827.22106933594	18.6467113494873
1828.15563964844	18.5544376373291
1829.08984375	18.4933300018311
1830.0234375	18.3731479644775
1830.95654296875	18.3485126495361
1831.88916015625	18.3143043518066
1832.8212890625	18.3215370178223
1833.7529296875	18.2579612731934
1834.68408203125	18.222864151001
1835.61474609375	18.1373176574707
1836.54479980469	18.1409111022949
1837.47448730469	18.0961780548096
1838.40356445313	18.089973449707
1839.33227539063	18.1061420440674
1840.26037597656	18.0745887756348
1841.18811035156	18.0960998535156
1842.115234375	18.0692234039307
1843.04187011719	18.0892677307129
1843.96801757813	18.0218467712402
1844.89367675781	18.0734767913818
1845.81872558594	18.0822353363037
1846.74340820313	18.009220123291
1847.66760253906	17.9974670410156
1848.59118652344	17.9587936401367
1849.51428222656	17.9600696563721
1850.43701171875	17.9126071929932
1851.35913085938	17.8664035797119
1852.28076171875	17.8603935241699
1853.20190429688	17.7957496643066
1854.12243652344	17.7088184356689
1855.04260253906	17.7113361358643
1855.96215820313	17.6239051818848
1856.88122558594	17.5679168701172
1857.79992675781	17.4947605133057
1858.71801757813	17.4751586914063
1859.63549804688	17.4501838684082
1860.55261230469	17.3687896728516
1861.46923828125	17.3017234802246
1862.38525390625	17.248571395874
1863.30078125	17.2316761016846
1864.2158203125	17.1546459197998
1865.13037109375	17.1866989135742
1866.04443359375	17.1293869018555
1866.95788574219	17.171350479126
1867.87084960938	17.1088485717773
1868.78332519531	17.1418037414551
1869.6953125	17.173282623291
1870.60681152344	17.1475372314453
1871.51782226563	17.1428718566895
1872.42822265625	17.1696586608887
1873.33813476563	17.2152004241943
1874.24755859375	17.190746307373
1875.15649414063	17.2055110931396
1876.06481933594	17.1635837554932
1876.97277832031	17.2204132080078
1877.88012695313	17.2582969665527
1878.78698730469	17.1647872924805
1879.69323730469	17.1718139648438
1880.59912109375	17.1861991882324
1881.50439453125	17.1973514556885
1882.4091796875	17.0805969238281
1883.3134765625	17.0024681091309
1884.21716308594	16.9578056335449
1885.12048339844	16.9446983337402
1886.02319335938	16.9151458740234
1886.92541503906	16.9052696228027
1887.82702636719	16.8527431488037
1888.72814941406	16.8088531494141
1889.62878417969	16.7292003631592
1890.52893066406	16.7797260284424
1891.42858886719	16.6898288726807
1892.32763671875	16.6135444641113
1893.22619628906	16.5786418914795
1894.12426757813	16.5730094909668
1895.02172851563	16.4857730865479
1895.91870117188	16.5057334899902
1896.81518554688	16.513334274292
1897.71118164063	16.4212303161621
1898.60656738281	16.422513961792
1899.50146484375	16.4044589996338
1900.39587402344	16.3209419250488
1901.28967285156	16.352876663208
1902.18298339844	16.35719871521
1903.07580566406	16.369800567627
1903.96801757813	16.3693523406982
1904.85986328125	16.2944202423096
1905.7509765625	16.3344802856445
1906.64172363281	16.3643188476563
1907.53186035156	16.4153270721436
1908.42150878906	16.4048843383789
1909.31066894531	16.4315166473389
1910.19921875	16.5085716247559
1911.08728027344	16.4678192138672
1911.97473144531	16.5069561004639
1912.86181640625	16.4834327697754
1913.74816894531	16.4935531616211
1914.63415527344	16.4735164642334
1915.51953125	16.4996032714844
1916.40441894531	16.5051517486572
1917.28869628906	16.4450798034668
1918.17260742188	16.4497489929199
1919.05578613281	16.4342842102051
1919.93859863281	16.3734874725342
1920.82080078125	16.3295211791992
1921.70239257813	16.3199272155762
1922.58349609375	16.2849063873291
1923.46411132813	16.2305717468262
1924.34423828125	16.185417175293
1925.22375488281	16.17578125
1926.10278320313	16.1209316253662
1926.98120117188	16.0381660461426
1927.85913085938	16.0069637298584
1928.73645019531	15.9640960693359
1929.61328125	15.9682340621948
1930.48962402344	15.9035701751709
1931.36535644531	15.8846063613892
1932.24060058594	15.8583765029907
1933.11535644531	15.8323535919189
1933.98950195313	15.8604669570923
1934.86303710938	15.8295879364014
1935.73608398438	15.7718229293823
1936.60864257813	15.7818870544434
1937.48059082031	15.8430938720703
1938.35205078125	15.8397455215454
1939.22302246094	15.795371055603
1940.09338378906	15.9171113967896
1940.96313476563	15.8500080108643
1941.83239746094	15.8621263504028
1942.701171875	15.9723138809204
1943.5693359375	15.9774131774902
1944.43701171875	15.9588775634766
1945.30407714844	15.986759185791
1946.17065429688	16.0723762512207
1947.03662109375	16.0363864898682
1947.90209960938	16.0559196472168
1948.76696777344	16.1049118041992
1949.63134765625	16.0775413513184
1950.4951171875	16.1389865875244
1951.3583984375	16.1371002197266
1952.22106933594	16.0070877075195
1953.08325195313	16.0448513031006
1953.94482421875	16.0154304504395
1954.80590820313	16.0110740661621
1955.66650390625	15.9478931427002
1956.5263671875	15.9648323059082
1957.38586425781	15.9446887969971
1958.24462890625	15.8678741455078
1959.10302734375	15.9641628265381
1959.96069335938	15.9206609725952
1960.81799316406	15.8448839187622
1961.67456054688	15.8004293441772
1962.53063964844	15.7307996749878
1963.38623046875	15.6455383300781
1964.2412109375	15.6954174041748
1965.09558105469	15.6011800765991
1965.94946289063	15.6312456130981
1966.80285644531	15.6488494873047
1967.65563964844	15.5924224853516
1968.5078125	15.6073513031006
1969.35949707031	15.575873374939
1970.21057128906	15.5814418792725
1971.06103515625	15.6169366836548
1971.91101074219	15.6225290298462
1972.76049804688	15.6111373901367
1973.60925292969	15.6323823928833
1974.45764160156	15.6185388565063
1975.30529785156	15.6863374710083
1976.15246582031	15.7266664505005
1976.99914550781	15.7838106155396
1977.84521484375	15.8358488082886
1978.69067382813	15.8906116485596
1979.53552246094	15.8759450912476
1980.3798828125	15.9276294708252
1981.22375488281	15.9937076568604
1982.06701660156	15.9985857009888
1982.90966796875	15.9873113632202
1983.75170898438	16.0507926940918
1984.59326171875	16.0251617431641
1985.43420410156	16.0228786468506
1986.27465820313	16.0244197845459
1987.11450195313	15.9425601959229
1987.95373535156	15.9775886535645
1988.79248046875	16.0295181274414
1989.63061523438	15.9624300003052
1990.46813964844	15.9110651016235
1991.30517578125	15.9407348632813
1992.1416015625	15.8902273178101
1992.9775390625	15.8374347686768
1993.81274414063	15.6933088302612
1994.6474609375	15.7317485809326
1995.48168945313	15.6657667160034
1996.31518554688	15.6803131103516
1997.14819335938	15.6849317550659
1997.98071289063	15.6507148742676
1998.8125	15.5731029510498
1999.64379882813	15.6039161682129
2000.47448730469	15.611011505127
2001.3046875	15.6346244812012
2002.13427734375	15.556679725647
2002.96325683594	15.6567935943604
2003.79162597656	15.5898971557617
2004.61950683594	15.6828479766846
2005.44677734375	15.759560585022
2006.2734375	15.7422733306885
2007.09948730469	15.7514991760254
2007.92504882813	15.8233280181885
2008.75	15.8670825958252
2009.57434082031	15.9179039001465
2010.39819335938	15.9106426239014
2011.22131347656	15.9581155776978
2012.0439453125	15.9722232818604
2012.86608886719	16.0015716552734
2013.6875	16.1100673675537
2014.50842285156	15.9909706115723
2015.32873535156	16.0720119476318
2016.1484375	16.0852870941162
2016.96752929688	16.1265850067139
2017.7861328125	16.0644969940186
2018.60412597656	16.1117401123047
2019.42150878906	16.1070556640625
2020.23828125	16.1082935333252
2021.05444335938	16.1546993255615
2021.8701171875	16.0158538818359
2022.68518066406	16.0878295898438
2023.49963378906	16.0525360107422
2024.3134765625	16.056734085083
2025.12683105469	15.9699907302856
2025.939453125	15.9218215942383
2026.75158691406	15.9310178756714
2027.56311035156	15.8821172714233
2028.3740234375	15.9022951126099
2029.18432617188	15.8961591720581
2029.994140625	15.9793376922607
2030.80322265625	15.8994626998901
2031.61181640625	15.8541345596313
2032.41979980469	15.785623550415
2033.22717285156	15.8260011672974
2034.03393554688	15.7425222396851
2034.84008789063	15.7358665466309
2035.64575195313	15.6876525878906
2036.45080566406	15.6699571609497
2037.25512695313	15.619161605835
2038.05895996094	15.5920038223267
2038.86218261719	15.5544786453247
2039.66479492188	15.560866355896
2040.466796875	15.5856647491455
2041.26831054688	15.5787153244019
2042.06909179688	15.6431522369385
2042.86938476563	15.6249380111694
2043.6689453125	15.6067113876343
2044.46801757813	15.6560134887695
2045.26647949219	15.6227989196777
2046.06433105469	15.6592302322388
2046.86145019531	15.6617698669434
2047.65808105469	15.7349548339844
2048.4541015625	15.734751701355
2049.24951171875	15.7779846191406
2050.04443359375	15.7465991973877
2050.83862304688	15.8069820404053
2051.63232421875	15.8093557357788
2052.42529296875	15.8233032226563
2053.2177734375	15.774998664856
2054.00952148438	15.7662544250488
2054.80078125	15.8195838928223
2055.59130859375	15.8836135864258
2056.38134765625	15.8389730453491
2057.17065429688	15.8849687576294
2057.95947265625	15.8864641189575
2058.74755859375	15.8805351257324
2059.53515625	15.9335670471191
2060.32202148438	15.8301181793213
2061.1083984375	15.7965183258057
2061.89428710938	15.7261772155762
2062.67919921875	15.6288089752197
2063.4638671875	15.728138923645
2064.24780273438	15.6530418395996
2065.03100585938	15.6972961425781
2065.81372070313	15.5534448623657
2066.595703125	15.5410928726196
2067.37719726563	15.5459756851196
2068.15795898438	15.4226570129395
2068.93823242188	15.4412565231323
2069.7177734375	15.3199081420898
2070.49682617188	15.4005689620972
2071.27514648438	15.2660388946533
2072.05297851563	15.2028770446777
2072.830078125	15.1896648406982
2073.60668945313	15.1876630783081
2074.38256835938	15.1045255661011
2075.15795898438	15.1034269332886
2075.9326171875	15.0143556594849
2076.70654296875	15.0106468200684
2077.47998046875	14.9591722488403
2078.25268554688	14.9160900115967
2079.02490234375	14.9303884506226
2079.79663085938	14.938136100769
2080.5673828125	14.9010982513428
2081.337890625	15.0301313400269
2082.107421875	14.9100189208984
2082.87670898438	14.9302177429199
2083.64501953125	14.9478492736816
2084.41284179688	14.9852285385132
2085.18017578125	14.9991321563721
2085.94677734375	14.9829540252686
2086.71264648438	15.0467386245728
2087.47802734375	15.02467918396
2088.24267578125	14.9870691299438
2089.0068359375	15.021258354187
2089.77026367188	15.104474067688
2090.53295898438	15.0218410491943
2091.29516601563	15.0315618515015
2092.056640625	14.9592208862305
2092.81762695313	15.0069141387939
2093.57788085938	14.9111385345459
2094.33764648438	14.9876565933228
2095.0966796875	14.9234590530396
2095.85498046875	14.8495206832886
2096.61279296875	14.7998723983765
2097.36987304688	14.6976928710938
2098.12646484375	14.6732635498047
2098.88232421875	14.5872869491577
2099.63745117188	14.6615228652954
2100.39208984375	14.5349740982056
2101.14624023438	14.3983812332153
2101.8994140625	14.3970241546631
2102.65209960938	14.2740230560303
2103.404296875	14.161602973938
2104.15551757813	14.1746253967285
2104.90649414063	14.1052894592285
2105.65649414063	14.0074014663696
2106.40600585938	14.0210952758789
2107.15502929688	13.9853706359863
2107.90307617188	13.8918361663818
2108.65063476563	13.8486604690552
2109.39770507813	13.7918853759766
2110.14404296875	13.7629175186157
2110.8896484375	13.7641696929932
2111.63452148438	13.7203998565674
2112.37890625	13.7745409011841
2113.12280273438	13.7521991729736
2113.86572265625	13.829761505127
2114.60815429688	13.8236474990845
2115.35009765625	13.8196754455566
2116.09106445313	13.8858947753906
2116.83154296875	13.9005737304688
2117.57153320313	13.8748798370361
2118.31079101563	13.9373769760132
2119.04931640625	13.9100065231323
2119.787109375	13.8507976531982
2120.5244140625	13.8642930984497
2121.26098632813	13.8280010223389
2121.9970703125	13.8027029037476
2122.732421875	13.7129354476929
2123.46704101563	13.6674365997314
2124.20092773438	13.6156663894653
2124.93432617188	13.6394214630127
2125.6669921875	13.5626459121704
2126.39916992188	13.4747638702393
2127.13037109375	13.4723129272461
2127.86108398438	13.3764066696167
2128.59130859375	13.4537038803101
2129.32080078125	13.2711582183838
2130.04956054688	13.2616481781006
2130.77758789063	13.2598276138306
2131.50512695313	13.1350021362305
2132.23193359375	13.115550994873
2132.9580078125	13.0349006652832
2133.68334960938	12.9214105606079
2134.408203125	12.9510374069214
2135.13232421875	12.8644351959229
2135.85595703125	12.8721027374268
2136.57885742188	12.7489595413208
2137.30102539063	12.6539640426636
2138.0224609375	12.6294326782227
2138.74340820313	12.5403594970703
2139.46337890625	12.5034351348877
2140.18310546875	12.4875249862671
2140.90185546875	12.4488515853882
2141.6201171875	12.4082174301147
2142.33764648438	12.4128274917603
2143.05444335938	12.3837718963623
2143.77075195313	12.3294916152954
2144.48608398438	12.3614692687988
2145.201171875	12.3585453033447
2145.91528320313	12.3158378601074
2146.62890625	12.3427448272705
2147.34155273438	12.2628479003906
2148.05395507813	12.2742109298706
2148.76538085938	12.3067216873169
2149.47631835938	12.3027982711792
2150.18627929688	12.2857398986816
2150.89599609375	12.2903165817261
2151.60473632813	12.2549848556519
2152.31298828125	12.2877902984619
2153.02026367188	12.2271013259888
2153.72729492188	12.1902408599854
2154.43334960938	12.1999006271362
2155.138671875	12.1868944168091
2155.84350585938	12.1550951004028
2156.54760742188	12.1679248809814
2157.25122070313	12.1358461380005
2157.95385742188	12.0182647705078
2158.65600585938	12.0334959030151
2159.357421875	12.0372543334961
2160.05810546875	12.0143632888794
2160.75805664063	12.0264301300049
2161.45751953125	11.9039173126221
2162.15600585938	11.9242725372314
2162.85400390625	11.833703994751
2163.55151367188	11.8101940155029
2164.248046875	11.7055339813232
2164.94409179688	11.7162780761719
2165.63916015625	11.6431436538696
2166.33374023438	11.6847858428955
2167.02783203125	11.603964805603
2167.72094726563	11.4651279449463
2168.41357421875	11.435996055603
2169.10522460938	11.3653011322021
2169.79638671875	11.2839794158936
2170.48706054688	11.2982740402222
2171.1767578125	11.1769981384277
2171.86572265625	11.0659637451172
2172.55419921875	11.0750122070313
2173.24194335938	10.9801073074341
2173.92895507813	10.9395933151245
2174.615234375	10.8650178909302
2175.30078125	10.8259048461914
2175.98583984375	10.7657794952393
2176.67016601563	10.7293081283569
2177.35375976563	10.6992263793945
2178.03662109375	10.7059278488159
2178.71875	10.6031522750854
2179.40014648438	10.6303396224976
2180.08081054688	10.575927734375
2180.76098632813	10.591742515564
2181.4404296875	10.583553314209
2182.119140625	10.6172113418579
2182.79711914063	10.6387548446655
2183.47436523438	10.5839853286743
2184.15087890625	10.5561923980713
2184.82690429688	10.6456880569458
2185.501953125	10.6407222747803
2186.17651367188	10.5650100708008
2186.85034179688	10.6056966781616
2187.5234375	10.5728826522827
2188.19580078125	10.5087337493896
2188.86743164063	10.5504322052002
2189.53833007813	10.5528717041016
2190.20874023438	10.4985857009888
2190.87817382813	10.421106338501
2191.54711914063	10.4097967147827
2192.21533203125	10.4149188995361
2192.8828125	10.3669633865356
2193.54956054688	10.2546548843384
2194.21557617188	10.2420091629028
2194.880859375	10.2478132247925
2195.54541015625	10.1208419799805
2196.20947265625	10.0546894073486
2196.87255859375	10.0282030105591
2197.53515625	9.98769855499268
2198.19677734375	9.87566661834717
2198.85791015625	9.78580093383789
2199.51831054688	9.7156229019165
2200.17797851563	9.65014934539795
2200.8369140625	9.57410430908203
2201.4951171875	9.48897838592529
2202.15258789063	9.44688415527344
2202.80932617188	9.42606163024902
2203.46533203125	9.36133861541748
2204.12060546875	9.32766914367676
2204.775390625	9.34015464782715
2205.42919921875	9.2361421585083
2206.08251953125	9.27723026275635
2206.73486328125	9.20602703094482
2207.38671875	9.25442504882813
2208.03759765625	9.21986961364746
2208.68798828125	9.21547603607178
2209.33764648438	9.16225242614746
2209.98657226563	9.13642692565918
2210.63452148438	9.20100402832031
2211.28198242188	9.20263576507568
2211.9287109375	9.1445255279541
2212.57470703125	9.20993518829346
2213.21997070313	9.16867828369141
2213.86450195313	9.18240833282471
2214.50830078125	9.18276500701904
2215.1513671875	9.11518096923828
2215.79370117188	9.10312652587891
2216.43530273438	9.14262676239014
2217.076171875	9.05370044708252
2217.71630859375	9.05855083465576
2218.35571289063	8.97736263275146
2218.99462890625	8.94521999359131
2219.63256835938	8.89279079437256
2220.26977539063	8.89985847473145
2220.90625	8.80884075164795
2221.5419921875	8.74842739105225
2222.17700195313	8.73666954040527
2222.81127929688	8.71678256988525
2223.44482421875	8.58669662475586
2224.07763671875	8.56342506408691
2224.70971679688	8.50482082366943
2225.34106445313	8.4334602355957
2225.9716796875	8.38111019134521
2226.6015625	8.3383846282959
2227.23071289063	8.28238773345947
2227.85913085938	8.19579792022705
2228.48681640625	8.18095779418945
2229.11376953125	8.09680271148682
2229.73999023438	8.12065124511719
2230.36547851563	8.05195713043213
2230.990234375	8.04825305938721
2231.61401367188	7.9286904335022
2232.2373046875	7.92289018630981
2232.85986328125	7.89741802215576
2233.4814453125	7.82491064071655
2234.1025390625	7.82953596115112
2234.72265625	7.82265710830688
2235.34228515625	7.79530763626099
2235.9609375	7.72852659225464
2236.57885742188	7.72978639602661
2237.1962890625	7.71491193771362
2237.81274414063	7.65006399154663
2238.42846679688	7.69614171981812
2239.04345703125	7.6814866065979
2239.65771484375	7.67297458648682
2240.27124023438	7.72039318084717
2240.88403320313	7.70854568481445
2241.49584960938	7.67306423187256
2242.10717773438	7.63472747802734
2242.71752929688	7.67063283920288
2243.32739257813	7.66619920730591
2243.93627929688	7.65944528579712
2244.54443359375	7.68896245956421
2245.15209960938	7.60241174697876
2245.7587890625	7.56111192703247
2246.36474609375	7.58109092712402
2246.9697265625	7.55623769760132
2247.57421875	7.52182769775391
2248.17797851563	7.50337934494019
2248.78076171875	7.50452089309692
2249.38305664063	7.43829488754272
2249.984375	7.45954990386963
2250.5849609375	7.42554092407227
2251.18481445313	7.36048936843872
2251.78393554688	7.30029964447021
2252.38232421875	7.301353931427
2252.97973632813	7.22375535964966
2253.57666015625	7.21390533447266
2254.17260742188	7.19679546356201
2254.76782226563	7.19909763336182
2255.3623046875	7.07364940643311
2255.9560546875	7.04375600814819
2256.54907226563	7.02343368530273
2257.14135742188	6.96054410934448
2257.73266601563	6.8892993927002
2258.32348632813	6.89692831039429
2258.91333007813	6.84585952758789
2259.50244140625	6.7578501701355
2260.09057617188	6.72383975982666
2260.67822265625	6.69499921798706
2261.26513671875	6.68642854690552
2261.85107421875	6.6281418800354
2262.43627929688	6.61718845367432
2263.02075195313	6.61820983886719
2263.6044921875	6.58587503433228
2264.18725585938	6.49356603622437
2264.76953125	6.49479103088379
2265.35083007813	6.47514820098877
2265.93139648438	6.45496606826782
2266.51123046875	6.43476963043213
2267.09033203125	6.42578220367432
2267.66845703125	6.42384099960327
2268.24584960938	6.40386152267456
2268.82250976563	6.40974807739258
2269.3984375	6.42270278930664
2269.9736328125	6.36736869812012
2270.5478515625	6.41617345809937
2271.12133789063	6.44354295730591
2271.69409179688	6.45154333114624
2272.26611328125	6.39586544036865
2272.83740234375	6.42272710800171
2273.40771484375	6.41446113586426
2273.97729492188	6.35423469543457
2274.54614257813	6.35958194732666
2275.11401367188	6.30926275253296
2275.68139648438	6.27650260925293
2276.24780273438	6.28471231460571
2276.8134765625	6.24823236465454
2277.37817382813	6.23880958557129
2277.9423828125	6.20201730728149
2278.50561523438	6.19125032424927
2279.06811523438	6.2081184387207
2279.62963867188	6.18733215332031
2280.19067382813	6.2057900428772
2280.75073242188	6.17496585845947
2281.31005859375	6.18525409698486
2281.86840820313	6.18394184112549
2282.42602539063	6.18684911727905
2282.98291015625	6.10553407669067
2283.5390625	6.09837341308594
2284.09448242188	6.06134510040283
2284.64892578125	6.06155681610107
2285.20263671875	6.04801654815674
2285.75537109375	6.00959920883179
2286.3076171875	5.98200035095215
2286.85888671875	5.9239354133606
2287.40942382813	5.90978145599365
2287.958984375	5.90171098709106
2288.5078125	5.86103343963623
2289.05590820313	5.78850889205933
2289.60302734375	5.77162265777588
2290.14965820313	5.74914932250977
2290.6953125	5.73276281356812
2291.23999023438	5.68210554122925
2291.78393554688	5.65106821060181
2292.3271484375	5.61441993713379
2292.86962890625	5.57907629013062
2293.4111328125	5.56710338592529
2293.95190429688	5.50643348693848
2294.49194335938	5.49814605712891
2295.03100585938	5.45177841186523
2295.5693359375	5.41868877410889
2296.10693359375	5.44152593612671
2296.6435546875	5.40973615646362
2297.17944335938	5.38538885116577
2297.71459960938	5.39516305923462
2298.24877929688	5.37612247467041
2298.7822265625	5.34905529022217
2299.31469726563	5.34813785552979
2299.8466796875	5.36271524429321
2300.37744140625	5.33480358123779
2300.90771484375	5.35339021682739
2301.43701171875	5.36984968185425
2301.96557617188	5.36277437210083
2302.4931640625	5.35221290588379
2303.02001953125	5.34378051757813
2303.54614257813	5.38703966140747
2304.0712890625	5.34699249267578
2304.595703125	5.33398580551147
2305.119140625	5.35288000106812
2305.64184570313	5.3508620262146
2306.16381835938	5.35688877105713
2306.68481445313	5.37687730789185
2307.205078125	5.34263515472412
2307.72436523438	5.30513715744019
2308.24291992188	5.32593011856079
2308.7607421875	5.28946828842163
2309.27758789063	5.30946111679077
2309.79370117188	5.27484560012817
2310.30883789063	5.30587673187256
2310.8232421875	5.29196310043335
2311.3369140625	5.2602596282959
2311.849609375	5.27380037307739
2312.361328125	5.25473022460938
2312.87255859375	5.22566604614258
2313.38256835938	5.23272705078125
2313.89208984375	5.20686817169189
2314.40063476563	5.20015573501587
2314.908203125	5.16696786880493
2315.4150390625	5.11916875839233
2315.92114257813	5.07186985015869
2316.42626953125	5.06481790542603
2316.9306640625	5.01881074905396
2317.43408203125	4.99576759338379
2317.93676757813	4.97432661056519
2318.4384765625	4.91875410079956
2318.939453125	4.87830638885498
2319.439453125	4.93103408813477
2319.93872070313	4.83499002456665
2320.43701171875	4.82401514053345
2320.9345703125	4.80299472808838
2321.43139648438	4.77055931091309
2321.92724609375	4.72452688217163
2322.42211914063	4.69013357162476
2322.91625976563	4.71031665802002
2323.40966796875	4.68104982376099
2323.90209960938	4.69770336151123
2324.3935546875	4.64012908935547
2324.88427734375	4.65187788009644
2325.37426757813	4.6157374382019
2325.86303710938	4.63075017929077
2326.35131835938	4.59947443008423
2326.83862304688	4.61557531356812
2327.32495117188	4.63686513900757
2327.810546875	4.62763357162476
2328.29541015625	4.64457607269287
2328.77905273438	4.62469434738159
2329.26220703125	4.64546489715576
2329.74438476563	4.65068483352661
2330.2255859375	4.6624584197998
2330.7060546875	4.65183782577515
2331.185546875	4.65350484848022
2331.6640625	4.66145944595337
2332.14184570313	4.64808368682861
2332.61889648438	4.66588878631592
2333.09497070313	4.65332078933716
2333.57006835938	4.60268306732178
2334.04443359375	4.64294338226318
2334.51782226563	4.63664817810059
2334.99047851563	4.5925235748291
2335.46215820313	4.5787992477417
2335.93310546875	4.57219505310059
2336.40307617188	4.55460643768311
2336.8720703125	4.53206300735474
2337.34033203125	4.53750896453857
2337.8076171875	4.46687126159668
2338.27416992188	4.46212863922119
2338.73974609375	4.46919727325439
2339.20458984375	4.43034934997559
2339.66845703125	4.4088020324707
2340.13134765625	4.40622234344482
2340.59350585938	4.38354444503784
2341.0546875	4.34873342514038
2341.51489257813	4.30508136749268
2341.97436523438	4.26911020278931
2342.43286132813	4.26867151260376
2342.890625	4.23210859298706
2343.34741210938	4.22475528717041
2343.80322265625	4.21160173416138
2344.25830078125	4.18822240829468
2344.71240234375	4.18636178970337
2345.16577148438	4.1872615814209
2345.61791992188	4.21551370620728
2346.06958007813	4.23355531692505
2346.52001953125	4.32018375396729
2346.9697265625	4.39580392837524
2347.41845703125	4.44546413421631
2347.86645507813	4.52588081359863
2348.3134765625	4.60164260864258
2348.75952148438	4.70404434204102
2349.20483398438	4.79709434509277
2349.64916992188	4.82811641693115
2350.09252929688	4.96951150894165
2350.53515625	4.97703313827515
2350.97680664063	5.0586404800415
2351.41748046875	5.08561992645264
2351.857421875	5.09762382507324
2352.29638671875	5.13573980331421
2352.734375	5.13831520080566
2353.17138671875	5.1258807182312
2353.60766601563	5.08757829666138
2354.04296875	5.02116012573242
2354.4775390625	4.96526432037354
2354.91088867188	4.88038539886475
2355.34350585938	4.74421834945679
2355.775390625	4.73940658569336
2356.2060546875	4.62677669525146
2356.63598632813	4.50626420974731
2357.06494140625	4.40824937820435
2357.4931640625	4.32076454162598
2357.92041015625	4.23042774200439
2358.3466796875	4.15788984298706
2358.77197265625	4.08892679214478
2359.1962890625	4.00316381454468
2359.61987304688	3.93242454528809
2360.04248046875	3.87365126609802
2360.46411132813	3.80030131340027
2360.88500976563	3.77639102935791
2361.30493164063	3.73120665550232
2361.72387695313	3.72907733917236
