# Supplementary material for: Optics miniaturization strategy for demanding Raman spectroscopy applications
Source: Nat Commun. 2024 Apr 8;15:3049. doi: 10.1038/s41467-024-47044-7 (PMC11001912; doi:10.1038/s41467-024-47044-7)
Supplement: Supplementary file 6 — Source Data [file 41467_2024_47044_MOESM6_ESM.zip › Source Data/NCOMMS-23-34016B s3/S3 pHCA, Glucose, Salts/calibraiton/MgSO4 standards 30.08.17/MgSO4_5mM_1.csv]

347.42919921875	73.8660659790039
348.892913818359	73.9906692504883
350.356079101563	74.3676223754883
351.818634033203	74.5123138427734
353.280670166016	74.8838653564453
354.742095947266	75.0908355712891
356.202972412109	75.3471908569336
357.663299560547	75.6456985473633
359.123046875	75.7586059570313
360.582244873047	76.0574340820313
362.040863037109	76.2107238769531
363.498931884766	76.2944717407227
364.956451416016	76.4653015136719
366.413391113281	76.607795715332
367.869750976563	76.8219146728516
369.325592041016	77.0787582397461
370.780853271484	76.7073287963867
372.235565185547	77.1975479125977
373.689727783203	76.9912796020508
375.143310546875	77.0667953491211
376.596343994141	77.2609329223633
378.048828125	77.2463073730469
379.500762939453	77.1917419433594
380.9521484375	77.3267440795898
382.402954101563	77.4535522460938
383.853240966797	77.4592590332031
385.302947998047	77.6131439208984
386.752136230469	77.8321304321289
388.200744628906	77.8234252929688
389.648803710938	77.9425811767578
391.096343994141	78.0457534790039
392.543304443359	78.386833190918
393.989715576172	78.4771194458008
395.435607910156	78.6858215332031
396.880920410156	78.874267578125
398.325714111328	78.8852157592773
399.769927978516	79.032341003418
401.213623046875	79.4209060668945
402.656768798828	79.4069366455078
404.099395751953	79.6266250610352
405.541442871094	79.9708633422852
406.982971191406	80.0563583374023
408.423950195313	80.0865707397461
409.864379882813	80.4499893188477
411.304290771484	80.5905151367188
412.743621826172	80.6944732666016
414.182434082031	80.8587265014648
415.620727539063	80.8566207885742
417.058471679688	80.9704818725586
418.495666503906	81.2107543945313
419.932342529297	81.06982421875
421.368469238281	81.1788024902344
422.804077148438	81.2187652587891
424.239135742188	81.1412887573242
425.673645019531	81.0409164428711
427.107635498047	81.2809295654297
428.541107177734	81.2472610473633
429.974029541016	81.1634750366211
431.406433105469	81.0723419189453
432.838287353516	81.0377731323242
434.269622802734	80.9443664550781
435.700408935547	81.0287475585938
437.130706787109	80.7895050048828
438.560455322266	80.8195419311523
439.989654541016	80.7105255126953
441.418334960938	80.7069778442383
442.846496582031	80.6197891235352
444.274139404297	80.4264068603516
445.701263427734	80.353645324707
447.127838134766	80.2972030639648
448.553894042969	80.2716751098633
449.979431152344	80.1927795410156
451.404449462891	80.0277709960938
452.828918457031	79.8691864013672
454.252899169922	79.9826965332031
455.676330566406	79.8074951171875
457.099273681641	79.7268295288086
458.521667480469	79.6203994750977
459.943542480469	79.6113586425781
461.364929199219	79.5656967163086
462.785766601563	79.5466156005859
464.206085205078	79.4703598022461
465.625885009766	79.3245315551758
467.045196533203	79.5131454467773
468.463958740234	79.3941192626953
469.882202148438	79.3466644287109
471.299957275391	79.4011764526367
472.717193603516	79.4010314941406
474.133911132813	79.4102096557617
475.550109863281	79.4738464355469
476.965789794922	79.2581176757813
478.380950927734	79.5494079589844
479.795623779297	79.4507598876953
481.209777832031	79.5857086181641
482.623413085938	79.7460174560547
484.036529541016	79.7841262817383
485.449157714844	79.7145843505859
486.861267089844	79.8454666137695
488.272857666016	79.7693862915039
489.683959960938	79.9314422607422
491.094543457031	79.8234710693359
492.504608154297	79.7383575439453
493.914184570313	79.7390213012695
495.3232421875	79.8381881713867
496.731811523438	79.7949371337891
498.139862060547	79.7813262939453
499.547393798828	79.5802688598633
500.954467773438	79.5299682617188
502.360992431641	79.3489303588867
503.767028808594	79.2750854492188
505.172576904297	79.3333358764648
506.577606201172	79.1321105957031
507.982147216797	79.0527496337891
509.386169433594	78.8365249633789
510.789703369141	78.6911163330078
512.192749023438	78.688591003418
513.595275878906	78.3946151733398
514.997314453125	78.2350463867188
516.398803710938	78.2438201904297
517.799865722656	77.9107818603516
519.200378417969	77.8465881347656
520.600463867188	77.5704574584961
522	77.4284820556641
523.399047851563	77.3122406005859
524.797607421875	77.1653137207031
526.195678710938	76.8925018310547
527.59326171875	76.9301071166992
528.990295410156	76.6324920654297
530.386901855469	76.2125015258789
531.782958984375	76.4952163696289
533.178588867188	76.0469741821289
534.573669433594	75.9117584228516
535.968322753906	75.7423934936523
537.362426757813	75.5584182739258
538.756042480469	75.4790878295898
540.149230957031	75.2656707763672
541.541870117188	75.2115020751953
542.934020996094	75.150016784668
544.32568359375	74.8900299072266
545.716918945313	74.7582015991211
547.107604980469	74.5037307739258
548.497802734375	74.5656509399414
549.887573242188	74.3943939208984
551.276794433594	74.2175827026367
552.66552734375	74.2818603515625
554.053833007813	74.1830291748047
555.441650390625	74.1063995361328
556.828918457031	74.0195770263672
558.215759277344	73.717643737793
559.602111816406	73.7326812744141
560.987976074219	73.7511978149414
562.373352050781	73.7599105834961
563.758239746094	73.6630096435547
565.142639160156	73.5141296386719
566.526611328125	73.5097885131836
567.910034179688	73.5366897583008
569.293029785156	73.4761276245117
570.675537109375	73.3880386352539
572.057556152344	73.429817199707
573.439086914063	73.2485580444336
574.820129394531	73.3649291992188
576.200744628906	73.3302764892578
577.580871582031	73.1787796020508
578.96044921875	73.3209609985352
580.339660644531	73.2215042114258
581.718322753906	73.3234634399414
583.096557617188	73.1676406860352
584.474243164063	73.2047500610352
585.851501464844	73.1346282958984
587.228332519531	73.2175827026367
588.604614257813	73.2085266113281
589.98046875	73.1438751220703
591.355834960938	73.0097961425781
592.730712890625	73.0314025878906
594.105163574219	73.0778427124023
595.479125976563	73.1231536865234
596.852600097656	72.9599304199219
598.225646972656	72.9465942382813
599.598205566406	72.9496231079102
600.970275878906	73.0307540893555
602.341857910156	72.8143844604492
603.713012695313	72.8476638793945
605.083679199219	72.7567291259766
606.453918457031	72.6896820068359
607.823608398438	72.6616821289063
609.192932128906	72.6042938232422
610.561706542969	72.3231506347656
611.930053710938	72.5286026000977
613.297912597656	72.2978973388672
614.665344238281	72.2534942626953
616.032287597656	72.1212844848633
617.398803710938	72.0492553710938
618.764831542969	71.9586029052734
620.13037109375	71.8883666992188
621.495483398438	71.7649230957031
622.860107421875	71.6044387817383
624.224304199219	71.4562759399414
625.588012695313	71.3844299316406
626.951232910156	71.2178955078125
628.314025878906	71.078483581543
629.676391601563	71.0599212646484
631.038269042969	70.6691818237305
632.399658203125	70.7948989868164
633.760620117188	70.5362014770508
635.12109375	70.3873596191406
636.481140136719	70.3092193603516
637.840759277344	70.174072265625
639.199890136719	70.0794830322266
640.558532714844	69.850944519043
641.916748046875	69.7224349975586
643.274536132813	69.7392501831055
644.6318359375	69.6415100097656
645.988647460938	69.3302001953125
647.345031738281	69.2885665893555
648.700988769531	69.253288269043
650.056457519531	69.0117645263672
651.411499023438	68.9941940307617
652.76611328125	68.9919815063477
654.120239257813	68.6038131713867
655.473876953125	68.8703994750977
656.827087402344	68.5442733764648
658.179870605469	68.597785949707
659.5322265625	68.4543380737305
660.884094238281	68.4353866577148
662.235473632813	68.4174041748047
663.586486816406	68.1716384887695
664.93701171875	68.1504516601563
666.287048339844	68.2378005981445
667.636657714844	68.0339431762695
668.98583984375	67.9949798583984
670.334594726563	67.9974594116211
671.682861328125	68.0476760864258
673.030700683594	67.8983688354492
674.378051757813	67.9194869995117
675.725036621094	67.8718185424805
677.071533203125	67.8485107421875
678.417541503906	67.8591232299805
679.76318359375	67.8933486938477
681.108337402344	67.7602996826172
682.453002929688	67.8602523803711
683.797302246094	67.8726654052734
685.14111328125	67.7389144897461
686.484497070313	67.7350921630859
687.827453613281	67.8688049316406
689.169921875	67.7228775024414
690.512023925781	67.830192565918
691.853637695313	67.8829193115234
693.194763183594	67.9534606933594
694.535522460938	67.7741165161133
695.875793457031	67.8085021972656
697.215637207031	67.888671875
698.555053710938	67.7670288085938
699.89404296875	67.9337539672852
701.232543945313	67.9944381713867
702.570617675781	67.846061706543
703.908325195313	67.9913711547852
705.245483398438	67.8487930297852
706.582275390625	68.0063629150391
707.918640136719	67.9821090698242
709.254516601563	67.8907012939453
710.589965820313	67.9480361938477
711.924987792969	67.9142532348633
713.259582519531	67.9853897094727
714.59375	67.9526138305664
715.927490234375	67.9058990478516
717.2607421875	67.9338150024414
718.593627929688	67.766227722168
719.926025390625	67.8464202880859
721.257995605469	67.8778228759766
722.589538574219	67.8809585571289
723.920654296875	67.7557373046875
725.251342773438	67.7921752929688
726.581604003906	67.5663986206055
727.911437988281	67.7486267089844
729.240783691406	67.6164321899414
730.569763183594	67.6634521484375
731.898254394531	67.7244491577148
733.226379394531	67.6024627685547
734.554016113281	67.4875869750977
735.881225585938	67.3589630126953
737.208068847656	67.3236694335938
738.534423828125	67.4356079101563
739.8603515625	67.2527618408203
741.185852050781	67.182746887207
742.510925292969	67.2780838012695
743.835571289063	67.1389083862305
745.159790039063	67.0605316162109
746.483581542969	67.0571136474609
747.806945800781	66.8222808837891
749.1298828125	66.7309799194336
750.452453613281	66.7110061645508
751.774536132813	66.6054306030273
753.09619140625	66.4658737182617
754.417419433594	66.5004196166992
755.738220214844	66.4346466064453
757.05859375	66.2370910644531
758.378540039063	66.093635559082
759.698059082031	66.1026611328125
761.017211914063	65.9044036865234
762.335876464844	65.9415512084961
763.654113769531	65.8123321533203
764.971984863281	65.6978378295898
766.289367675781	65.7266311645508
767.606384277344	65.4544296264648
768.922973632813	65.4167861938477
770.239074707031	65.3299179077148
771.554809570313	65.0874252319336
772.8701171875	65.1088562011719
774.184997558594	64.9993286132813
775.499450683594	64.876823425293
776.8134765625	64.9073028564453
778.127136230469	64.6181793212891
779.440307617188	64.5198211669922
780.753112792969	64.5469207763672
782.0654296875	64.3924865722656
783.377380371094	64.2915191650391
784.688903808594	64.2108306884766
786	64.0681076049805
787.310668945313	64.1151657104492
788.620971679688	63.990047454834
789.930786132813	63.8809928894043
791.240234375	63.6427612304688
792.549255371094	63.6669769287109
793.857788085938	63.5223121643066
795.166015625	63.3853034973145
796.473754882813	63.4176025390625
797.781066894531	63.1714935302734
799.088012695313	63.2171821594238
800.39453125	63.1272239685059
801.700622558594	63.0221977233887
803.006286621094	62.964714050293
804.311584472656	62.8425712585449
805.616394042969	62.726375579834
806.920837402344	62.7219886779785
808.224853515625	62.6588592529297
809.528503417969	62.4040374755859
810.831665039063	62.3774032592773
812.134460449219	62.3008003234863
813.436828613281	62.1719551086426
814.73876953125	62.1539497375488
816.040344238281	61.9709854125977
817.341430664063	61.9656219482422
818.642150878906	61.8654823303223
819.942504882813	61.7604026794434
821.242370605469	61.6580085754395
822.541870117188	61.6344146728516
823.840942382813	61.6020622253418
825.139587402344	61.5563774108887
826.437866210938	61.355094909668
827.735656738281	61.2436752319336
829.033081054688	61.2520141601563
830.330139160156	61.1577911376953
831.626770019531	60.9642562866211
832.922973632813	61.0006828308105
834.21875	60.8790626525879
835.514099121094	60.818473815918
836.80908203125	60.7216873168945
838.103637695313	60.520824432373
839.397827148438	60.4532585144043
840.691589355469	60.3006782531738
841.984924316406	60.2638397216797
843.27783203125	60.165828704834
844.570373535156	60.0281829833984
845.862487792969	59.9778747558594
847.154235839844	59.8419952392578
848.445556640625	59.7827606201172
849.736450195313	59.5527648925781
851.026916503906	59.3506278991699
852.317016601563	59.342342376709
853.606689453125	59.2193489074707
854.89599609375	59.0824584960938
856.184875488281	58.8889999389648
857.473327636719	58.7597732543945
858.761413574219	58.6645126342773
860.049072265625	58.5136070251465
861.336303710938	58.3348999023438
862.623168945313	58.2762870788574
863.909606933594	58.1334609985352
865.195678710938	58.0493278503418
866.481323242188	57.8697738647461
867.766540527344	57.5469551086426
869.051391601563	57.5227279663086
870.335815429688	57.3344650268555
871.619873046875	57.1332817077637
872.903503417969	56.887149810791
874.186706542969	56.7877502441406
875.469543457031	56.4951820373535
876.752014160156	56.4514465332031
878.033996582031	56.2046508789063
879.315612792969	56.0270347595215
880.596862792969	55.7381858825684
881.877685546875	55.6703414916992
883.158081054688	55.414306640625
884.438110351563	55.143627166748
885.7177734375	54.8748817443848
886.996948242188	54.8181610107422
888.275817871094	54.5506019592285
889.55419921875	54.2893447875977
890.832275390625	54.0991630554199
892.10986328125	53.9352874755859
893.387084960938	53.6365776062012
894.663940429688	53.6135025024414
895.940368652344	53.2489356994629
897.216369628906	53.121711730957
898.492004394531	52.9720420837402
899.767272949219	52.6433448791504
901.042114257813	52.5342712402344
902.316528320313	52.2831420898438
903.590576171875	52.1114540100098
904.8642578125	51.9372978210449
906.137512207031	51.6279525756836
907.410339355469	51.4216651916504
908.682800292969	51.1784439086914
909.954833984375	51.052547454834
911.226501464844	50.7265319824219
912.497802734375	50.5804862976074
913.768676757813	50.4133262634277
915.039123535156	50.2739868164063
916.309204101563	50.0030822753906
917.578918457031	49.8616828918457
918.848205566406	49.6401329040527
920.117126464844	49.4277381896973
921.385620117188	49.4232978820801
922.653747558594	49.256649017334
923.921447753906	49.0330696105957
925.188781738281	48.917854309082
926.455688476563	48.6132049560547
927.722229003906	48.6640701293945
928.988342285156	48.432186126709
930.254089355469	48.2799034118652
931.519470214844	48.205135345459
932.784423828125	48.1001167297363
934.049011230469	47.8486785888672
935.313171386719	47.7911109924316
936.576965332031	47.7072639465332
937.84033203125	47.6156234741211
939.103332519531	47.5706520080566
940.365966796875	47.2736015319824
941.628173828125	47.3177719116211
942.890014648438	47.1989669799805
944.151428222656	47.0211563110352
945.412475585938	46.8087005615234
946.673095703125	46.9498252868652
947.933349609375	46.8154754638672
949.193237304688	46.7445297241211
950.452697753906	46.732250213623
951.711791992188	46.6419143676758
952.970520019531	46.54150390625
954.228820800781	46.4601440429688
955.486755371094	46.4578132629395
956.744262695313	46.4166603088379
958.001403808594	46.504222869873
959.258117675781	46.3328628540039
960.514526367188	46.4385414123535
961.770446777344	46.3317565917969
963.026062011719	46.2723846435547
964.28125	46.2653961181641
965.536010742188	46.199577331543
966.790466308594	46.331600189209
968.044494628906	46.4697341918945
969.298095703125	46.4751739501953
970.551391601563	46.7919311523438
971.80419921875	46.9377136230469
973.056701660156	47.4662322998047
974.308776855469	48.0682411193848
975.560485839844	49.1184844970703
976.811767578125	50.2454872131348
978.062683105469	51.4810523986816
979.313232421875	52.5079536437988
980.563415527344	53.0594329833984
981.813171386719	53.0618095397949
983.0625	52.4910583496094
984.3115234375	51.3186569213867
985.560119628906	49.8351058959961
986.808349609375	48.4060134887695
988.05615234375	47.378116607666
989.303588867188	46.5448226928711
990.550659179688	46.2582092285156
991.797302246094	45.765193939209
993.043579101563	45.5869407653809
994.289489746094	45.3845252990723
995.535034179688	45.2956047058105
996.780151367188	45.2023162841797
998.02490234375	45.093433380127
999.269226074219	44.9891204833984
1000.51318359375	44.8996810913086
1001.75677490234	44.7365531921387
1003	44.5667724609375
1004.24279785156	44.5247840881348
1005.48522949219	44.5538330078125
1006.72729492188	44.3970375061035
1007.96893310547	44.3788909912109
1009.21026611328	44.3180923461914
1010.45111083984	44.2397880554199
1011.69165039063	44.1645393371582
1012.93176269531	44.1115951538086
1014.17150878906	44.0196113586426
1015.41088867188	43.9611587524414
1016.64984130859	44.0729904174805
1017.88842773438	43.9084854125977
1019.12664794922	43.8445472717285
1020.36450195313	43.9013748168945
1021.60192871094	43.8109817504883
1022.83898925781	43.8331756591797
1024.07568359375	43.7163391113281
1025.31201171875	43.6427459716797
1026.5478515625	43.6030654907227
1027.78344726563	43.6626510620117
1029.0185546875	43.5159378051758
1030.25329589844	43.4103889465332
1031.48767089844	43.3299980163574
1032.7216796875	43.4709701538086
1033.95532226563	43.4509925842285
1035.18859863281	43.3698692321777
1036.42138671875	43.3859214782715
1037.65393066406	43.3806495666504
1038.88598632813	43.4071998596191
1040.11767578125	43.398136138916
1041.34899902344	43.3586158752441
1042.57995605469	43.4633293151855
1043.810546875	43.3746681213379
1045.04077148438	43.4262504577637
1046.2705078125	43.455940246582
1047.5	43.410572052002
1048.72900390625	43.4559173583984
1049.95764160156	43.4625930786133
1051.18591308594	43.349422454834
1052.41381835938	43.3707962036133
1053.64135742188	43.3771286010742
1054.86853027344	43.3956680297852
1056.09521484375	43.3999443054199
1057.32165527344	43.3615264892578
1058.54760742188	43.2983551025391
1059.77331542969	43.2778778076172
1060.99853515625	43.3226013183594
1062.22338867188	43.3379936218262
1063.44787597656	43.2024307250977
1064.671875	43.3030471801758
1065.89562988281	43.1465454101563
1067.11901855469	43.111083984375
1068.34191894531	43.0899429321289
1069.56457519531	43.1071166992188
1070.78674316406	43.0065040588379
1072.00854492188	43.0502052307129
1073.22998046875	42.986213684082
1074.45104980469	42.9643707275391
1075.67175292969	42.9675064086914
1076.89208984375	42.8377647399902
1078.11193847656	42.8279647827148
1079.33154296875	42.8284759521484
1080.55065917969	42.7927665710449
1081.76940917969	42.7391471862793
1082.98791503906	42.6056365966797
1084.20593261719	42.5960884094238
1085.42358398438	42.6042823791504
1086.64086914063	42.6069602966309
1087.85766601563	42.5896301269531
1089.07421875	42.5269203186035
1090.29040527344	42.5185775756836
1091.50610351563	42.3950386047363
1092.72155761719	42.4809494018555
1093.9365234375	42.5149879455566
1095.15112304688	42.4971580505371
1096.36535644531	42.4020843505859
1097.57922363281	42.5420379638672
1098.79272460938	42.526725769043
1100.005859375	42.4950256347656
1101.21862792969	42.5430793762207
1102.43090820313	42.5049247741699
1103.64294433594	42.4425277709961
1104.8544921875	42.6606330871582
1106.06579589844	42.5397033691406
1107.27661132813	42.4699096679688
1108.48706054688	42.6218681335449
1109.69714355469	42.553825378418
1110.90686035156	42.4653625488281
1112.1162109375	42.4188957214355
1113.3251953125	42.486759185791
1114.53369140625	42.4666595458984
1115.74194335938	42.544864654541
1116.94982910156	42.4240112304688
1118.1572265625	42.4518585205078
1119.3642578125	42.414249420166
1120.57104492188	42.5030174255371
1121.77734375	42.4047203063965
1122.98327636719	42.5515670776367
1124.18884277344	42.5258407592773
1125.39404296875	42.4724426269531
1126.59875488281	42.4654541015625
1127.80322265625	42.5501441955566
1129.00732421875	42.4698486328125
1130.2109375	42.496509552002
1131.41430664063	42.4126129150391
1132.6171875	42.368839263916
1133.81970214844	42.4274291992188
1135.02197265625	42.4319953918457
1136.22375488281	42.3397331237793
1137.42517089844	42.2627601623535
1138.62622070313	42.447681427002
1139.82690429688	42.2358665466309
1141.02709960938	42.2899703979492
1142.22705078125	42.2762718200684
1143.42663574219	42.2373657226563
1144.62573242188	42.2057342529297
1145.82458496094	42.1991348266602
1147.02294921875	42.1541557312012
1148.22094726563	42.2045288085938
1149.41857910156	42.2679290771484
1150.61584472656	42.1551322937012
1151.81274414063	42.0738716125488
1153.00927734375	42.0862808227539
1154.20544433594	42.1824226379395
1155.40124511719	42.0526428222656
1156.5966796875	42.1444206237793
1157.79162597656	42.1006774902344
1158.986328125	42.0716705322266
1160.18054199219	42.1499366760254
1161.37438964844	42.10107421875
1162.56799316406	41.9692306518555
1163.76110839844	41.9616851806641
1164.95385742188	41.9757614135742
1166.14624023438	41.9793281555176
1167.33825683594	41.922290802002
1168.52990722656	41.9876670837402
1169.72119140625	41.9719619750977
1170.91198730469	41.9683151245117
1172.1025390625	41.9782752990723
1173.29260253906	42.006420135498
1174.482421875	41.9320335388184
1175.67175292969	42.0991096496582
1176.86071777344	41.9937591552734
1178.04943847656	42.0483703613281
1179.23767089844	42.1230964660645
1180.42553710938	42.0617828369141
1181.61303710938	42.1122398376465
1182.80017089844	42.2741088867188
1183.98681640625	42.1345481872559
1185.17321777344	42.1274490356445
1186.35925292969	42.2641181945801
1187.54479980469	42.2120628356934
1188.73010253906	42.1286239624023
1189.91491699219	42.2954177856445
1191.09936523438	42.2154502868652
1192.28356933594	42.2340927124023
1193.46728515625	42.2973747253418
1194.65063476563	42.2743034362793
1195.83361816406	42.2682914733887
1197.01623535156	42.3775901794434
1198.19836425781	42.3472938537598
1199.38024902344	42.4825019836426
1200.56176757813	42.450511932373
1201.74279785156	42.6401748657227
1202.92358398438	42.518741607666
1204.10388183594	42.6391105651855
1205.28393554688	42.5619506835938
1206.46350097656	42.652473449707
1207.64270019531	42.7562446594238
1208.82153320313	42.823055267334
1210	42.7607002258301
1211.17810058594	42.8160552978516
1212.35583496094	42.8758316040039
1213.53308105469	42.835563659668
1214.71008300781	42.8727607727051
1215.88671875	42.9076690673828
1217.06286621094	42.8333129882813
1218.23864746094	42.8966369628906
1219.41418457031	42.7835540771484
1220.58923339844	42.772891998291
1221.76391601563	42.7779655456543
1222.93823242188	42.8390579223633
1224.11218261719	42.8257484436035
1225.28576660156	42.8663558959961
1226.458984375	43.0203742980957
1227.6318359375	42.8653297424316
1228.80419921875	42.8566818237305
1229.97631835938	42.8624420166016
1231.14794921875	43.0033149719238
1232.31921386719	42.8868675231934
1233.490234375	42.8494873046875
1234.66076660156	42.917106628418
1235.83093261719	42.8386878967285
1237.00073242188	42.8994331359863
1238.17016601563	43.0032157897949
1239.33923339844	42.8432159423828
1240.5078125	42.8310623168945
1241.67614746094	42.8379325866699
1242.84411621094	42.8014144897461
1244.01159667969	42.7606811523438
1245.1787109375	42.7237968444824
1246.34558105469	42.6483116149902
1247.51196289063	42.4923439025879
1248.67797851563	42.5442352294922
1249.84362792969	42.5094947814941
1251.00891113281	42.5304908752441
1252.173828125	42.4500427246094
1253.33825683594	42.4739456176758
1254.50244140625	42.4075393676758
1255.66625976563	42.4295425415039
1256.82958984375	42.326057434082
1257.99255371094	42.2037239074707
1259.1552734375	42.3072853088379
1260.31750488281	42.4118461608887
1261.47937011719	42.2837600708008
1262.64086914063	42.1974029541016
1263.80200195313	42.2050933837891
1264.96276855469	42.1656684875488
1266.123046875	42.2480201721191
1267.28308105469	42.0683937072754
1268.44262695313	41.9922561645508
1269.60192871094	42.0257797241211
1270.7607421875	41.9248313903809
1271.91918945313	41.9285621643066
1273.07727050781	41.8020210266113
1274.23498535156	41.6042747497559
1275.39233398438	41.7548751831055
1276.54931640625	41.6248741149902
1277.70581054688	41.5629997253418
1278.86206054688	41.5995254516602
1280.01794433594	41.4885749816895
1281.17333984375	41.4823684692383
1282.32836914063	41.5123825073242
1283.48303222656	41.4736747741699
1284.63732910156	41.4282112121582
1285.79125976563	41.4681015014648
1286.94482421875	41.4401969909668
1288.09802246094	41.3893814086914
1289.25073242188	41.4164161682129
1290.40319824219	41.3785247802734
1291.55517578125	41.2161483764648
1292.70690917969	41.3075828552246
1293.85815429688	41.2712593078613
1295.00903320313	41.3151321411133
1296.15954589844	41.1880302429199
1297.30969238281	41.2687606811523
1298.45935058594	41.1289329528809
1299.60876464844	41.1211814880371
1300.7578125	41.0739212036133
1301.90637207031	41.1495208740234
1303.05456542969	40.9902038574219
1304.20239257813	41.020694732666
1305.34985351563	40.8225898742676
1306.49694824219	40.8588943481445
1307.64367675781	40.8008575439453
1308.7900390625	40.8254127502441
1309.93591308594	40.756778717041
1311.08154296875	40.7912101745605
1312.22668457031	40.7289505004883
1313.37145996094	40.7130355834961
1314.51599121094	40.7635459899902
1315.66003417969	40.7997932434082
1316.80358886719	40.757266998291
1317.94689941406	40.7383117675781
1319.08984375	40.8393135070801
1320.23229980469	40.8596076965332
1321.37451171875	40.8196487426758
1322.51623535156	40.7002754211426
1323.65759277344	40.6614761352539
1324.79858398438	40.6398773193359
1325.93920898438	40.7035293579102
1327.07934570313	40.6527709960938
1328.21923828125	40.514461517334
1329.35864257813	40.4318046569824
1330.49780273438	40.5175552368164
1331.63647460938	40.3910179138184
1332.77478027344	40.407772064209
1333.91271972656	40.396110534668
1335.05029296875	40.3276023864746
1336.18737792969	40.2517356872559
1337.32421875	40.2762756347656
1338.46057128906	40.1866760253906
1339.5966796875	40.1897659301758
1340.73229980469	40.1905555725098
1341.86755371094	40.1748962402344
1343.00231933594	40.1611862182617
1344.13684082031	40.1236801147461
1345.27099609375	40.1245155334473
1346.40466308594	40.1354331970215
1347.53796386719	40.1213836669922
1348.6708984375	40.0608673095703
1349.80346679688	40.0805397033691
1350.93566894531	40.0287475585938
1352.06750488281	40.1402854919434
1353.19885253906	40.0387191772461
1354.32995605469	39.9898567199707
1355.46057128906	39.8264656066895
1356.5908203125	39.9708366394043
1357.720703125	39.8002586364746
1358.85021972656	39.8671493530273
1359.97924804688	39.7120590209961
1361.10803222656	39.715763092041
1362.236328125	39.6093254089355
1363.3642578125	39.6080093383789
1364.49182128906	39.6057357788086
1365.61901855469	39.4979362487793
1366.74584960938	39.443675994873
1367.87231445313	39.5475654602051
1368.99829101563	39.3753318786621
1370.12390136719	39.4880027770996
1371.24914550781	39.4592018127441
1372.3740234375	39.4968109130859
1373.49853515625	39.4680366516113
1374.62255859375	39.4068336486816
1375.74633789063	39.3986549377441
1376.86962890625	39.4246711730957
1377.99255371094	39.3761138916016
1379.11511230469	39.2892951965332
1380.2373046875	39.4090003967285
1381.35900878906	39.348030090332
1382.48034667969	39.2829780578613
1383.60144042969	39.3201713562012
1384.72204589844	39.259593963623
1385.84228515625	39.2128295898438
1386.96203613281	39.2942008972168
1388.08154296875	39.1247520446777
1389.20056152344	39.2119941711426
1390.31921386719	39.0993156433105
1391.4375	39.0786323547363
1392.55541992188	39.0184783935547
1393.6728515625	39.0096855163574
1394.7900390625	39.0625953674316
1395.90673828125	38.9201202392578
1397.02307128906	38.9623527526855
1398.13903808594	38.8009834289551
1399.25463867188	38.8101348876953
1400.36975097656	38.8136596679688
1401.48449707031	38.7663726806641
1402.59899902344	38.8351707458496
1403.712890625	38.8443984985352
1404.82653808594	38.9194793701172
1405.93981933594	38.9583702087402
1407.05261230469	38.7412071228027
1408.1650390625	38.7970581054688
1409.27709960938	38.7907524108887
1410.38879394531	38.9031944274902
1411.5	38.7625961303711
1412.61096191406	38.8694305419922
1413.72143554688	38.8253555297852
1414.83154296875	38.8300514221191
1415.94116210938	38.7582931518555
1417.05053710938	38.7680740356445
1418.15942382813	38.6834373474121
1419.26794433594	38.7896499633789
1420.37609863281	38.6938896179199
1421.48388671875	38.4421539306641
1422.59118652344	38.5968399047852
1423.6982421875	38.616268157959
1424.80480957031	38.4085884094238
1425.91088867188	38.3563423156738
1427.01672363281	38.4103622436523
1428.1220703125	38.3331298828125
1429.22717285156	38.2894821166992
1430.33166503906	38.4225044250488
1431.43591308594	38.357982635498
1432.53979492188	38.3047904968262
1433.64318847656	38.3927536010742
1434.74621582031	38.4265899658203
1435.84887695313	38.3100662231445
1436.95104980469	38.3877449035645
1438.05297851563	38.3991394042969
1439.15441894531	38.378662109375
1440.25549316406	38.3568344116211
1441.35620117188	38.3038864135742
1442.45642089844	38.3302154541016
1443.55627441406	38.2633857727051
1444.65576171875	38.1971435546875
1445.7548828125	38.2581558227539
1446.853515625	38.149227142334
1447.95190429688	38.0465469360352
1449.0498046875	38.0453224182129
1450.14721679688	37.9318580627441
1451.24438476563	37.8367767333984
1452.34106445313	37.8281173706055
1453.43737792969	37.8812065124512
1454.53332519531	37.8506164550781
1455.62890625	37.8408203125
1456.72399902344	37.8274993896484
1457.81872558594	37.7547721862793
1458.9130859375	37.8334579467773
1460.00695800781	37.8284072875977
1461.10046386719	37.7207717895508
1462.19360351563	37.7021942138672
1463.28637695313	37.8857688903809
1464.37878417969	37.8334808349609
1465.470703125	37.8463706970215
1466.56225585938	37.8282470703125
1467.65344238281	37.8926124572754
1468.744140625	37.816593170166
1469.83447265625	37.7621574401855
1470.92443847656	37.7576332092285
1472.01403808594	37.5868797302246
1473.10314941406	37.680606842041
1474.19189453125	37.6102561950684
1475.2802734375	37.4895858764648
1476.3681640625	37.6252593994141
1477.45581054688	37.471134185791
1478.54296875	37.4322395324707
1479.62963867188	37.5154876708984
1480.71606445313	37.5381889343262
1481.80200195313	37.4922370910645
1482.88757324219	37.4937133789063
1483.97265625	37.5117340087891
1485.05737304688	37.6089096069336
1486.14172363281	37.5019645690918
1487.22570800781	37.6309013366699
1488.30932617188	37.6281394958496
1489.39245605469	37.6565055847168
1490.47509765625	37.744987487793
1491.55749511719	37.7680854797363
1492.63940429688	37.788646697998
1493.72094726563	37.7597579956055
1494.80212402344	37.8063774108887
1495.8828125	37.8390235900879
1496.96313476563	37.8813591003418
1498.04309082031	37.839111328125
1499.12255859375	37.7601737976074
1500.20166015625	37.8297805786133
1501.28039550781	37.7326927185059
1502.35864257813	37.7946586608887
1503.4365234375	37.7204475402832
1504.51403808594	37.8268737792969
1505.59118652344	37.7366790771484
1506.66784667969	37.8449440002441
1507.744140625	37.7144660949707
1508.81994628906	37.9253196716309
1509.89538574219	37.9218826293945
1510.97045898438	37.9095611572266
1512.04516601563	38.1136741638184
1513.11938476563	38.0899467468262
1514.19323730469	38.1996765136719
1515.26672363281	38.367790222168
1516.33972167969	38.3198127746582
1517.41235351563	38.5297622680664
1518.48449707031	38.5676879882813
1519.55639648438	38.5363807678223
1520.62768554688	38.7202033996582
1521.69873046875	38.7938423156738
1522.76928710938	38.7550773620605
1523.83947753906	38.7093811035156
1524.90930175781	38.8714294433594
1525.97863769531	38.9487686157227
1527.04760742188	38.9126358032227
1528.11608886719	38.8903617858887
1529.18420410156	38.8960571289063
1530.251953125	38.9812393188477
1531.31921386719	39.0145301818848
1532.38610839844	39.108715057373
1533.45263671875	39.177562713623
1534.51867675781	39.2309837341309
1535.58435058594	39.3645782470703
1536.64965820313	39.3660926818848
1537.71447753906	39.5249900817871
1538.77893066406	39.7605667114258
1539.84301757813	39.7516746520996
1540.90661621094	40.0293006896973
1541.9697265625	40.0983276367188
1543.03259277344	40.2565765380859
1544.09497070313	40.3825149536133
1545.15686035156	40.5852012634277
1546.21850585938	40.6152801513672
1547.27966308594	40.6777801513672
1548.34033203125	40.786247253418
1549.40063476563	41.0295791625977
1550.46057128906	41.1481170654297
1551.52001953125	41.3009338378906
1552.5791015625	41.4526176452637
1553.63781738281	41.5397071838379
1554.69604492188	41.6549034118652
1555.75378417969	41.6139030456543
1556.81127929688	41.6622848510742
1557.86828613281	41.7957305908203
1558.9248046875	41.8975639343262
1559.98095703125	42.0132102966309
1561.03674316406	42.0338745117188
1562.09204101563	42.1755180358887
1563.14697265625	42.342945098877
1564.20153808594	42.5929718017578
1565.25561523438	42.6634674072266
1566.30932617188	42.8827667236328
1567.36254882813	43.1221122741699
1568.41540527344	43.3593788146973
1569.4677734375	43.5851593017578
1570.51977539063	43.7595634460449
1571.57141113281	44.0384330749512
1572.62255859375	44.2723045349121
1573.67333984375	44.3884773254395
1574.7236328125	44.771728515625
1575.77355957031	44.8700866699219
1576.82299804688	45.0646057128906
1577.8720703125	45.2042541503906
1578.92077636719	45.4247207641602
1579.96899414063	45.5359344482422
1581.01684570313	45.8567581176758
1582.06420898438	45.9539375305176
1583.11120605469	46.2910041809082
1584.15771484375	46.3749237060547
1585.20385742188	46.5613479614258
1586.24951171875	46.8147201538086
1587.29479980469	46.8936386108398
1588.33972167969	47.186637878418
1589.38415527344	47.3057479858398
1590.42810058594	47.601978302002
1591.47180175781	47.87451171875
1592.51489257813	48.2912292480469
1593.55773925781	48.5702514648438
1594.59997558594	48.7944564819336
1595.64196777344	49.3427886962891
1596.68334960938	49.5801124572754
1597.72448730469	49.888557434082
1598.76513671875	50.3526191711426
1599.80529785156	50.7133445739746
1600.84509277344	51.0356903076172
1601.88452148438	51.4455070495605
1602.92346191406	51.5910873413086
1603.9619140625	52.0479965209961
1605	52.2327651977539
1606.03771972656	52.6667251586914
1607.07495117188	52.8517227172852
1608.11169433594	53.2138748168945
1609.14807128906	53.5960922241211
1610.18408203125	53.7532997131348
1611.21960449219	54.0557708740234
1612.25463867188	54.2069473266602
1613.28930664063	54.589542388916
1614.32360839844	54.7670745849609
1615.357421875	55.173942565918
1616.39074707031	55.2653465270996
1617.42370605469	55.7115821838379
1618.45629882813	55.9566307067871
1619.48840332031	55.9808349609375
1620.52001953125	56.3241920471191
1621.55126953125	56.6074562072754
1622.58215332031	56.8844223022461
1623.61254882813	57.088737487793
1624.64245605469	57.3851165771484
1625.67199707031	57.6362495422363
1626.70104980469	57.745491027832
1627.72973632813	57.9934234619141
1628.75793457031	58.1034393310547
1629.78576660156	58.3899345397949
1630.81311035156	58.5669441223145
1631.84008789063	58.6927719116211
1632.86657714844	58.8212852478027
1633.89270019531	58.9385757446289
1634.91833496094	58.9579238891602
1635.94348144531	59.1984100341797
1636.96826171875	58.9696426391602
1637.99255371094	58.9686470031738
1639.01647949219	59.2324066162109
1640.03991699219	58.9078750610352
1641.06298828125	58.9684410095215
1642.08557128906	58.7320022583008
1643.10778808594	58.7664909362793
1644.12951660156	58.4420738220215
1645.15075683594	58.2805404663086
1646.17163085938	58.0424041748047
1647.19213867188	57.7997245788574
1648.21203613281	57.5348892211914
1649.23156738281	57.4272117614746
1650.25073242188	57.149845123291
1651.26940917969	56.7906684875488
1652.28759765625	56.569652557373
1653.30541992188	56.403133392334
1654.32275390625	56.1205177307129
1655.33972167969	55.821964263916
1656.35620117188	55.3373718261719
1657.37231445313	55.0113410949707
1658.38793945313	54.7255935668945
1659.40307617188	54.6227531433105
1660.41772460938	54.4081535339355
1661.43212890625	54.0766334533691
1662.44592285156	53.645378112793
1663.45935058594	53.5680885314941
1664.47229003906	53.2171020507813
1665.48486328125	52.9062385559082
1666.49694824219	52.5523376464844
1667.50854492188	52.2727661132813
1668.51977539063	51.9849395751953
1669.53051757813	51.6719741821289
1670.54089355469	51.3344535827637
1671.55078125	50.9682693481445
1672.56018066406	50.4477424621582
1673.56909179688	50.216121673584
1674.57763671875	49.7422904968262
1675.58581542969	49.4115829467773
1676.59350585938	48.7718391418457
1677.60070800781	48.4432258605957
1678.607421875	47.9814834594727
1679.61376953125	47.4267234802246
1680.61962890625	47.0251731872559
1681.62512207031	46.7077674865723
1682.63012695313	46.0753936767578
1683.63464355469	45.6445236206055
1684.638671875	45.2001838684082
1685.64233398438	44.6908912658691
1686.64562988281	44.3661117553711
1687.64831542969	43.8707313537598
1688.65063476563	43.4131546020508
1689.65246582031	42.9310455322266
1690.65393066406	42.6148300170898
1691.65490722656	42.2624588012695
1692.65539550781	41.9304008483887
1693.65551757813	41.54541015625
1694.65502929688	41.2282066345215
1695.654296875	40.6903076171875
1696.65295410156	40.4819679260254
1697.65124511719	40.0914001464844
1698.64904785156	39.7523040771484
1699.646484375	39.5387115478516
1700.64331054688	39.1111831665039
1701.63977050781	38.7562675476074
1702.63586425781	38.4247894287109
1703.63134765625	38.1021919250488
1704.62646484375	37.7226066589355
1705.62121582031	37.3522911071777
1706.61535644531	36.9850997924805
1707.60913085938	36.6688804626465
1708.60241699219	36.294792175293
1709.59521484375	35.9213676452637
1710.58764648438	35.6246337890625
1711.57958984375	35.3246917724609
1712.57104492188	34.8122024536133
1713.56213378906	34.6071624755859
1714.552734375	34.2055740356445
1715.54284667969	33.8206672668457
1716.53247070313	33.4699630737305
1717.52160644531	33.184154510498
1718.51037597656	32.8496170043945
1719.49865722656	32.4935035705566
1720.48657226563	32.3032875061035
1721.47387695313	31.9378204345703
1722.46081542969	31.6010417938232
1723.447265625	31.3564739227295
1724.43334960938	31.1926383972168
1725.41882324219	30.9041385650635
1726.40393066406	30.6877269744873
1727.38854980469	30.4670906066895
1728.37268066406	30.1301231384277
1729.3564453125	30.0329437255859
1730.33972167969	29.7074966430664
1731.32250976563	29.6234035491943
1732.30480957031	29.268985748291
1733.28674316406	29.1006355285645
1734.26806640625	28.9727325439453
1735.2490234375	28.7254486083984
1736.2294921875	28.6371173858643
1737.20959472656	28.5061359405518
1738.18908691406	28.3757133483887
1739.16821289063	28.1369705200195
1740.14685058594	27.9181995391846
1741.125	27.7827911376953
1742.10266113281	27.6063041687012
1743.07995605469	27.4013538360596
1744.05676269531	27.287296295166
1745.03308105469	27.1033248901367
1746.00891113281	26.8775768280029
1746.98425292969	26.720386505127
1747.95910644531	26.5764045715332
1748.93359375	26.4093208312988
1749.90759277344	26.2508735656738
1750.88110351563	26.1108360290527
1751.85412597656	25.8201580047607
1752.82678222656	25.6614665985107
1753.798828125	25.51953125
1754.7705078125	25.2981243133545
1755.74169921875	25.1568698883057
1756.71240234375	24.9853973388672
1757.6826171875	24.8768730163574
1758.65246582031	24.7123184204102
1759.62170410156	24.5221004486084
1760.59057617188	24.3028469085693
1761.55895996094	24.179479598999
1762.52673339844	24.0558490753174
1763.49426269531	24.0205001831055
1764.46118164063	23.8563499450684
1765.42761230469	23.7682037353516
1766.39367675781	23.6556339263916
1767.35913085938	23.5430030822754
1768.32421875	23.4597320556641
1769.28881835938	23.3447132110596
1770.2529296875	23.2244205474854
1771.21655273438	23.204704284668
1772.17980957031	23.0880832672119
1773.14245605469	23.0568466186523
1774.10461425781	23.003870010376
1775.06640625	23.0018634796143
1776.02770996094	22.7937355041504
1776.98852539063	22.6693572998047
1777.94873046875	22.6578712463379
1778.90856933594	22.6223258972168
1779.86804199219	22.5694007873535
1780.82690429688	22.3297157287598
1781.78527832031	22.1893749237061
1782.7431640625	22.0887584686279
1783.70068359375	22.0555610656738
1784.65771484375	21.8370933532715
1785.61413574219	21.8105297088623
1786.57019042969	21.6273250579834
1787.52575683594	21.5667247772217
1788.48083496094	21.4056053161621
1789.43530273438	21.2842807769775
1790.38940429688	21.2120132446289
1791.34301757813	21.0416584014893
1792.29626464844	20.9415683746338
1793.24890136719	20.8555164337158
1794.20104980469	20.820276260376
1795.15270996094	20.7431888580322
1796.10400390625	20.6261157989502
1797.0546875	20.5472621917725
1798.0048828125	20.4948787689209
1798.95471191406	20.3780860900879
1799.90393066406	20.3016395568848
1800.85278320313	20.2180023193359
1801.80102539063	20.2590065002441
1802.74890136719	20.1907024383545
1803.6962890625	20.0983428955078
1804.64306640625	20.1081771850586
1805.58947753906	20.130241394043
1806.53540039063	20.0561542510986
1807.48071289063	20.0442695617676
1808.42565917969	19.9817352294922
1809.3701171875	19.9020729064941
1810.31396484375	19.8985977172852
1811.25744628906	19.8807640075684
1812.20043945313	19.7553882598877
1813.14294433594	19.8138065338135
1814.08483886719	19.731689453125
1815.0263671875	19.7059879302979
1815.96740722656	19.589542388916
1816.90783691406	19.5673904418945
1817.84790039063	19.5376167297363
1818.78747558594	19.4326858520508
1819.72644042969	19.39821434021
1820.6650390625	19.3205127716064
1821.60314941406	19.2976512908936
1822.54064941406	19.2472267150879
1823.47778320313	19.1370010375977
1824.41430664063	19.0810012817383
1825.35034179688	18.9655876159668
1826.28601074219	18.9455852508545
1827.22106933594	18.8133125305176
1828.15563964844	18.8408184051514
1829.08984375	18.7273426055908
1830.0234375	18.6424884796143
1830.95654296875	18.6000843048096
1831.88916015625	18.5351295471191
1832.8212890625	18.5532703399658
1833.7529296875	18.4274520874023
1834.68408203125	18.384744644165
1835.61474609375	18.3826599121094
1836.54479980469	18.3458824157715
1837.47448730469	18.341236114502
1838.40356445313	18.3736534118652
1839.33227539063	18.2576084136963
1840.26037597656	18.283634185791
1841.18811035156	18.3610534667969
1842.115234375	18.3451328277588
1843.04187011719	18.2912483215332
1843.96801757813	18.2949314117432
1844.89367675781	18.3229541778564
1845.81872558594	18.2630462646484
1846.74340820313	18.2417602539063
1847.66760253906	18.1783866882324
1848.59118652344	18.1839962005615
1849.51428222656	18.2896347045898
1850.43701171875	18.1815528869629
1851.35913085938	18.0928726196289
1852.28076171875	18.1175212860107
1853.20190429688	18.0232105255127
1854.12243652344	17.9194374084473
1855.04260253906	17.9123840332031
1855.96215820313	17.8779163360596
1856.88122558594	17.7712306976318
1857.79992675781	17.7427062988281
1858.71801757813	17.6297168731689
1859.63549804688	17.6438140869141
1860.55261230469	17.5903644561768
1861.46923828125	17.5164985656738
1862.38525390625	17.5007572174072
1863.30078125	17.4798583984375
1864.2158203125	17.3891582489014
1865.13037109375	17.3877696990967
1866.04443359375	17.3189163208008
1866.95788574219	17.3768444061279
1867.87084960938	17.4302978515625
1868.78332519531	17.3536605834961
1869.6953125	17.4103736877441
1870.60681152344	17.3455333709717
1871.51782226563	17.3676242828369
1872.42822265625	17.3828506469727
1873.33813476563	17.4362106323242
1874.24755859375	17.4178581237793
1875.15649414063	17.4204063415527
1876.06481933594	17.3921298980713
1876.97277832031	17.4179744720459
1877.88012695313	17.4738254547119
1878.78698730469	17.380163192749
1879.69323730469	17.380350112915
1880.59912109375	17.3965263366699
1881.50439453125	17.3345184326172
1882.4091796875	17.3305969238281
1883.3134765625	17.196346282959
1884.21716308594	17.1688270568848
1885.12048339844	17.1598930358887
1886.02319335938	17.1012020111084
1886.92541503906	17.0898685455322
1887.82702636719	17.0750694274902
1888.72814941406	16.9825248718262
1889.62878417969	16.8955593109131
1890.52893066406	16.9580554962158
1891.42858886719	16.8315849304199
1892.32763671875	16.8088989257813
1893.22619628906	16.8148326873779
1894.12426757813	16.792350769043
1895.02172851563	16.6661205291748
1895.91870117188	16.6802749633789
1896.81518554688	16.657527923584
1897.71118164063	16.661922454834
1898.60656738281	16.5878791809082
1899.50146484375	16.5826988220215
1900.39587402344	16.544900894165
1901.28967285156	16.4983863830566
1902.18298339844	16.5760765075684
1903.07580566406	16.5332508087158
1903.96801757813	16.5332889556885
1904.85986328125	16.476921081543
1905.7509765625	16.5662746429443
1906.64172363281	16.568510055542
1907.53186035156	16.6178436279297
1908.42150878906	16.6451873779297
1909.31066894531	16.6404838562012
1910.19921875	16.6126537322998
1911.08728027344	16.6485462188721
1911.97473144531	16.730318069458
1912.86181640625	16.7247753143311
1913.74816894531	16.6799144744873
1914.63415527344	16.6811389923096
1915.51953125	16.6806221008301
1916.40441894531	16.6901664733887
1917.28869628906	16.6133098602295
1918.17260742188	16.6845569610596
1919.05578613281	16.5476760864258
1919.93859863281	16.6115131378174
1920.82080078125	16.4909553527832
1921.70239257813	16.4857978820801
1922.58349609375	16.4953289031982
1923.46411132813	16.4248352050781
1924.34423828125	16.38303565979
1925.22375488281	16.380485534668
1926.10278320313	16.3553314208984
1926.98120117188	16.235538482666
1927.85913085938	16.1903419494629
1928.73645019531	16.0974502563477
1929.61328125	16.085147857666
1930.48962402344	16.0820770263672
1931.36535644531	16.0191917419434
1932.24060058594	16.0193996429443
1933.11535644531	16.0191764831543
1933.98950195313	16.0330448150635
1934.86303710938	16.017858505249
1935.73608398438	15.9650001525879
1936.60864257813	16.0447559356689
1937.48059082031	15.958812713623
1938.35205078125	16.023193359375
1939.22302246094	16.0227680206299
1940.09338378906	16.0269889831543
1940.96313476563	15.9791231155396
1941.83239746094	16.021089553833
1942.701171875	16.0811977386475
1943.5693359375	16.1044464111328
1944.43701171875	16.1381092071533
1945.30407714844	16.1673774719238
1946.17065429688	16.1493358612061
1947.03662109375	16.2483215332031
1947.90209960938	16.1794052124023
1948.76696777344	16.1943454742432
1949.63134765625	16.2628936767578
1950.4951171875	16.3323764801025
1951.3583984375	16.2381458282471
1952.22106933594	16.261344909668
1953.08325195313	16.2322273254395
1953.94482421875	16.1536235809326
1954.80590820313	16.1324481964111
1955.66650390625	16.1942806243896
1956.5263671875	16.1289253234863
1957.38586425781	16.1274948120117
1958.24462890625	16.1025123596191
1959.10302734375	16.0806350708008
1959.96069335938	16.0458431243896
1960.81799316406	15.9314069747925
1961.67456054688	15.9248056411743
1962.53063964844	15.9170942306519
1963.38623046875	15.8285551071167
1964.2412109375	15.9261598587036
1965.09558105469	15.8658676147461
1965.94946289063	15.8213586807251
1966.80285644531	15.8002338409424
1967.65563964844	15.718656539917
1968.5078125	15.7691020965576
1969.35949707031	15.7227277755737
1970.21057128906	15.7227649688721
1971.06103515625	15.7600946426392
1971.91101074219	15.8061752319336
1972.76049804688	15.8138427734375
1973.60925292969	15.8447713851929
1974.45764160156	15.8437480926514
1975.30529785156	15.8154230117798
1976.15246582031	15.9390506744385
1976.99914550781	15.9953708648682
1977.84521484375	16.0134429931641
1978.69067382813	16.0810356140137
1979.53552246094	16.0971393585205
1980.3798828125	16.0619163513184
1981.22375488281	16.1396999359131
1982.06701660156	16.1509113311768
1982.90966796875	16.1147804260254
1983.75170898438	16.2063694000244
1984.59326171875	16.1810169219971
1985.43420410156	16.1760921478271
1986.27465820313	16.1936416625977
1987.11450195313	16.0547389984131
1987.95373535156	16.1514282226563
1988.79248046875	16.1737194061279
1989.63061523438	16.1370677947998
1990.46813964844	16.0745048522949
1991.30517578125	15.9952335357666
1992.1416015625	16.0355339050293
1992.9775390625	16.0199775695801
1993.81274414063	15.8883142471313
1994.6474609375	15.9238901138306
1995.48168945313	15.8279724121094
1996.31518554688	15.8382873535156
1997.14819335938	15.8278360366821
1997.98071289063	15.7390165328979
1998.8125	15.7942752838135
1999.64379882813	15.8140926361084
2000.47448730469	15.7355794906616
2001.3046875	15.7445373535156
2002.13427734375	15.7718315124512
2002.96325683594	15.7611265182495
2003.79162597656	15.77463722229
2004.61950683594	15.8320980072021
2005.44677734375	15.8920965194702
2006.2734375	15.9029588699341
2007.09948730469	15.91858959198
2007.92504882813	15.9691610336304
2008.75	16.0370178222656
2009.57434082031	16.0361499786377
2010.39819335938	16.0970439910889
2011.22131347656	16.1141490936279
2012.0439453125	16.1414890289307
2012.86608886719	16.2679481506348
2013.6875	16.208517074585
2014.50842285156	16.2859725952148
2015.32873535156	16.3081874847412
2016.1484375	16.2996959686279
2016.96752929688	16.2823238372803
2017.7861328125	16.2558269500732
2018.60412597656	16.2384300231934
2019.42150878906	16.2825679779053
2020.23828125	16.3399639129639
2021.05444335938	16.2911052703857
2021.8701171875	16.2618350982666
2022.68518066406	16.1983108520508
2023.49963378906	16.2217426300049
2024.3134765625	16.1597595214844
2025.12683105469	16.1703987121582
2025.939453125	16.1261863708496
2026.75158691406	16.1331729888916
2027.56311035156	16.0445404052734
2028.3740234375	16.0931529998779
2029.18432617188	16.0850257873535
2029.994140625	16.1155986785889
2030.80322265625	16.1088562011719
2031.61181640625	15.968035697937
2032.41979980469	16.0057144165039
2033.22717285156	15.9633798599243
2034.03393554688	15.9070243835449
2034.84008789063	15.8618698120117
2035.64575195313	15.8720178604126
2036.45080566406	15.8585224151611
2037.25512695313	15.7818355560303
2038.05895996094	15.7248563766479
2038.86218261719	15.7112922668457
2039.66479492188	15.7441883087158
2040.466796875	15.7568597793579
2041.26831054688	15.7099227905273
2042.06909179688	15.8041105270386
2042.86938476563	15.8006992340088
2043.6689453125	15.7694005966187
2044.46801757813	15.795711517334
2045.26647949219	15.8049793243408
2046.06433105469	15.8091802597046
2046.86145019531	15.8540067672729
2047.65808105469	15.9201059341431
2048.4541015625	15.8790941238403
2049.24951171875	15.8833351135254
2050.04443359375	15.979567527771
2050.83862304688	15.9355306625366
2051.63232421875	15.9187564849854
2052.42529296875	16.0366306304932
2053.2177734375	15.9983587265015
2054.00952148438	15.9524173736572
2054.80078125	16.031759262085
2055.59130859375	16.0914649963379
2056.38134765625	16.0911769866943
2057.17065429688	16.1048011779785
2057.95947265625	16.0706539154053
2058.74755859375	16.0392665863037
2059.53515625	16.0482501983643
2060.32202148438	16.0604953765869
2061.1083984375	15.9749441146851
2061.89428710938	15.8842134475708
2062.67919921875	15.8438663482666
2063.4638671875	15.9097852706909
2064.24780273438	15.8915281295776
2065.03100585938	15.8469591140747
2065.81372070313	15.7520589828491
2066.595703125	15.6999502182007
2067.37719726563	15.7619829177856
2068.15795898438	15.6247596740723
2068.93823242188	15.6541604995728
2069.7177734375	15.5114307403564
2070.49682617188	15.5534229278564
2071.27514648438	15.3974733352661
2072.05297851563	15.374062538147
2072.830078125	15.4228248596191
2073.60668945313	15.3428516387939
2074.38256835938	15.282452583313
2075.15795898438	15.2355766296387
2075.9326171875	15.2319593429565
2076.70654296875	15.174729347229
2077.47998046875	15.1144170761108
2078.25268554688	15.1065320968628
2079.02490234375	15.1373052597046
2079.79663085938	15.126612663269
2080.5673828125	15.1079387664795
2081.337890625	15.1589269638062
2082.107421875	15.1231184005737
2082.87670898438	15.1464490890503
2083.64501953125	15.1089677810669
2084.41284179688	15.1363039016724
2085.18017578125	15.1507368087769
2085.94677734375	15.169885635376
2086.71264648438	15.2125692367554
2087.47802734375	15.1870450973511
2088.24267578125	15.2427139282227
2089.0068359375	15.194580078125
2089.77026367188	15.1852779388428
2090.53295898438	15.163477897644
2091.29516601563	15.2366714477539
2092.056640625	15.2611064910889
2092.81762695313	15.2150135040283
2093.57788085938	15.0730533599854
2094.33764648438	15.0913133621216
2095.0966796875	15.0873870849609
2095.85498046875	15.0586452484131
2096.61279296875	14.9707832336426
2097.36987304688	14.9339370727539
2098.12646484375	14.8958759307861
2098.88232421875	14.8017015457153
2099.63745117188	14.8078336715698
2100.39208984375	14.7040786743164
2101.14624023438	14.5770273208618
2101.8994140625	14.5198001861572
2102.65209960938	14.4701166152954
2103.404296875	14.4369983673096
2104.15551757813	14.3015785217285
2104.90649414063	14.289026260376
2105.65649414063	14.2562799453735
2106.40600585938	14.1370296478271
2107.15502929688	14.1046752929688
2107.90307617188	14.0699119567871
2108.65063476563	13.9704360961914
2109.39770507813	14.0329132080078
2110.14404296875	13.9719038009644
2110.8896484375	13.9410915374756
2111.63452148438	13.9140663146973
2112.37890625	13.8693857192993
2113.12280273438	13.8926124572754
2113.86572265625	13.9733285903931
2114.60815429688	13.9517631530762
2115.35009765625	13.9733781814575
2116.09106445313	14.0398960113525
2116.83154296875	14.0414962768555
2117.57153320313	14.0505056381226
2118.31079101563	14.0874929428101
2119.04931640625	14.0247888565063
2119.787109375	14.0263872146606
2120.5244140625	13.9968738555908
2121.26098632813	13.9524936676025
2121.9970703125	13.9353876113892
2122.732421875	13.872504234314
2123.46704101563	13.7726583480835
2124.20092773438	13.7998170852661
2124.93432617188	13.7855033874512
2125.6669921875	13.7159843444824
2126.39916992188	13.6260013580322
2127.13037109375	13.5835056304932
2127.86108398438	13.5991163253784
2128.59130859375	13.6245851516724
2129.32080078125	13.4397029876709
2130.04956054688	13.4543085098267
2130.77758789063	13.392409324646
2131.50512695313	13.2685976028442
2132.23193359375	13.2289714813232
2132.9580078125	13.2266578674316
2133.68334960938	13.1349334716797
2134.408203125	13.0542230606079
2135.13232421875	13.0009441375732
2135.85595703125	12.9464159011841
2136.57885742188	12.9591932296753
2137.30102539063	12.8884267807007
2138.0224609375	12.7622900009155
2138.74340820313	12.732232093811
2139.46337890625	12.6994943618774
2140.18310546875	12.6790628433228
2140.90185546875	12.6102247238159
2141.6201171875	12.5781240463257
2142.33764648438	12.5660924911499
2143.05444335938	12.5540523529053
2143.77075195313	12.5073518753052
2144.48608398438	12.4894638061523
2145.201171875	12.4773721694946
2145.91528320313	12.5021553039551
2146.62890625	12.46457862854
2147.34155273438	12.4199333190918
2148.05395507813	12.4393749237061
2148.76538085938	12.4605274200439
2149.47631835938	12.4707632064819
2150.18627929688	12.4630117416382
2150.89599609375	12.4557371139526
2151.60473632813	12.3907823562622
2152.31298828125	12.4151201248169
2153.02026367188	12.3907680511475
2153.72729492188	12.3318004608154
2154.43334960938	12.3600397109985
2155.138671875	12.2939414978027
2155.84350585938	12.3236532211304
2156.54760742188	12.3075113296509
2157.25122070313	12.2676734924316
2157.95385742188	12.1926403045654
2158.65600585938	12.2656011581421
2159.357421875	12.1738834381104
2160.05810546875	12.1449327468872
2160.75805664063	12.1069068908691
2161.45751953125	12.0898942947388
2162.15600585938	12.0679702758789
2162.85400390625	11.9706010818481
2163.55151367188	11.961109161377
2164.248046875	11.8944997787476
2164.94409179688	11.8955097198486
2165.63916015625	11.8253879547119
2166.33374023438	11.7593812942505
2167.02783203125	11.7610731124878
2167.72094726563	11.6913003921509
2168.41357421875	11.6163167953491
2169.10522460938	11.5073547363281
2169.79638671875	11.4966535568237
2170.48706054688	11.4242067337036
2171.1767578125	11.358344078064
2171.86572265625	11.2545194625854
2172.55419921875	11.1976470947266
2173.24194335938	11.0697774887085
2173.92895507813	11.087215423584
2174.615234375	11.0302019119263
2175.30078125	10.9605731964111
2175.98583984375	10.8896446228027
2176.67016601563	10.8786458969116
2177.35375976563	10.8246698379517
2178.03662109375	10.8314208984375
2178.71875	10.7842988967896
2179.40014648438	10.768292427063
2180.08081054688	10.7391624450684
2180.76098632813	10.8067541122437
2181.4404296875	10.7558298110962
2182.119140625	10.7231912612915
2182.79711914063	10.745023727417
2183.47436523438	10.7539844512939
2184.15087890625	10.7250213623047
2184.82690429688	10.7563018798828
2185.501953125	10.7895889282227
2186.17651367188	10.7308139801025
2186.85034179688	10.745493888855
2187.5234375	10.7509889602661
2188.19580078125	10.6975965499878
2188.86743164063	10.7092895507813
2189.53833007813	10.6481237411499
2190.20874023438	10.6214923858643
2190.87817382813	10.5995664596558
2191.54711914063	10.5609378814697
2192.21533203125	10.5006074905396
2192.8828125	10.424277305603
2193.54956054688	10.438383102417
2194.21557617188	10.3794221878052
2194.880859375	10.3254041671753
2195.54541015625	10.2708463668823
2196.20947265625	10.2432050704956
2196.87255859375	10.1575927734375
2197.53515625	10.0626659393311
2198.19677734375	10.0076580047607
2198.85791015625	9.93510150909424
2199.51831054688	9.86298084259033
2200.17797851563	9.76853370666504
2200.8369140625	9.72032737731934
2201.4951171875	9.6685733795166
2202.15258789063	9.59597969055176
2202.80932617188	9.51630687713623
2203.46533203125	9.44911193847656
2204.12060546875	9.41497421264648
2204.775390625	9.44506359100342
2205.42919921875	9.38176918029785
2206.08251953125	9.33701133728027
2206.73486328125	9.33392715454102
2207.38671875	9.33813285827637
2208.03759765625	9.2500467300415
2208.68798828125	9.30352783203125
2209.33764648438	9.35151195526123
2209.98657226563	9.31317520141602
2210.63452148438	9.27304077148438
2211.28198242188	9.3303861618042
2211.9287109375	9.30106353759766
2212.57470703125	9.29794311523438
2213.21997070313	9.29027652740479
2213.86450195313	9.26543998718262
2214.50830078125	9.27062606811523
2215.1513671875	9.24551010131836
2215.79370117188	9.22744274139404
2216.43530273438	9.21542549133301
2217.076171875	9.16951751708984
2217.71630859375	9.11420440673828
2218.35571289063	9.09883785247803
2218.99462890625	9.06927680969238
2219.63256835938	8.96345520019531
2220.26977539063	8.97511196136475
2220.90625	8.91605949401855
2221.5419921875	8.8787670135498
2222.17700195313	8.82824802398682
2222.81127929688	8.82007122039795
2223.44482421875	8.68215370178223
2224.07763671875	8.68914413452148
2224.70971679688	8.60010147094727
2225.34106445313	8.49344539642334
2225.9716796875	8.45485305786133
2226.6015625	8.46405029296875
2227.23071289063	8.39537811279297
2227.85913085938	8.27217197418213
2228.48681640625	8.26143741607666
2229.11376953125	8.20483207702637
2229.73999023438	8.21190071105957
2230.36547851563	8.15140151977539
2230.990234375	8.13829898834229
2231.61401367188	8.03663539886475
2232.2373046875	8.01198577880859
2232.85986328125	8.00417137145996
2233.4814453125	7.95367813110352
2234.1025390625	7.89854526519775
2234.72265625	7.91189336776733
2235.34228515625	7.88611507415771
2235.9609375	7.8454704284668
2236.57885742188	7.82271289825439
2237.1962890625	7.82580184936523
2237.81274414063	7.75587368011475
2238.42846679688	7.78225803375244
2239.04345703125	7.78353404998779
2239.65771484375	7.76993227005005
2240.27124023438	7.74271726608276
2240.88403320313	7.76347970962524
2241.49584960938	7.77835416793823
2242.10717773438	7.73286581039429
2242.71752929688	7.7621283531189
2243.32739257813	7.69422388076782
2243.93627929688	7.73995208740234
2244.54443359375	7.7170090675354
2245.15209960938	7.64076614379883
2245.7587890625	7.68162822723389
2246.36474609375	7.62514305114746
2246.9697265625	7.6268515586853
2247.57421875	7.65228366851807
2248.17797851563	7.58539772033691
2248.78076171875	7.52000188827515
2249.38305664063	7.558837890625
2249.984375	7.52049016952515
2250.5849609375	7.47875595092773
2251.18481445313	7.43155574798584
2251.78393554688	7.40810585021973
2252.38232421875	7.42989206314087
2252.97973632813	7.33216333389282
2253.57666015625	7.26360082626343
2254.17260742188	7.27343988418579
2254.76782226563	7.26100730895996
2255.3623046875	7.135582447052
2255.9560546875	7.13526773452759
2256.54907226563	7.07581996917725
2257.14135742188	7.05861330032349
2257.73266601563	7.03620100021362
2258.32348632813	7.00182437896729
2258.91333007813	6.92118549346924
2259.50244140625	6.85139560699463
2260.09057617188	6.85745334625244
2260.67822265625	6.78627634048462
2261.26513671875	6.73897981643677
2261.85107421875	6.76009035110474
2262.43627929688	6.68019437789917
2263.02075195313	6.65337133407593
2263.6044921875	6.66430425643921
2264.18725585938	6.59600448608398
2264.76953125	6.56467533111572
2265.35083007813	6.55236387252808
2265.93139648438	6.54004096984863
2266.51123046875	6.51596212387085
2267.09033203125	6.47383689880371
2267.66845703125	6.46459865570068
2268.24584960938	6.46632957458496
2268.82250976563	6.46779537200928
2269.3984375	6.50876140594482
2269.9736328125	6.48433685302734
2270.5478515625	6.48318862915039
2271.12133789063	6.53127336502075
2271.69409179688	6.53668737411499
2272.26611328125	6.5080361366272
2272.83740234375	6.49194383621216
2273.40771484375	6.47504901885986
2273.97729492188	6.45026874542236
2274.54614257813	6.43596601486206
2275.11401367188	6.42243909835815
2275.68139648438	6.39234972000122
2276.24780273438	6.34857034683228
2276.8134765625	6.30370330810547
2277.37817382813	6.30298089981079
2277.9423828125	6.29962682723999
2278.50561523438	6.25283861160278
2279.06811523438	6.30396032333374
2279.62963867188	6.26319169998169
2280.19067382813	6.26323413848877
2280.75073242188	6.23269605636597
2281.31005859375	6.2693772315979
2281.86840820313	6.25780820846558
2282.42602539063	6.24200582504272
2282.98291015625	6.19001722335815
2283.5390625	6.17074012756348
2284.09448242188	6.1482720375061
2284.64892578125	6.14349460601807
2285.20263671875	6.10645198822021
2285.75537109375	6.0677924156189
2286.3076171875	6.05159473419189
2286.85888671875	5.99938058853149
2287.40942382813	5.97942924499512
2287.958984375	5.95310688018799
2288.5078125	5.96227264404297
2289.05590820313	5.91020154953003
2289.60302734375	5.84376430511475
2290.14965820313	5.84891319274902
2290.6953125	5.76594161987305
2291.23999023438	5.7376012802124
2291.78393554688	5.7299599647522
2292.3271484375	5.69998645782471
2292.86962890625	5.63942098617554
2293.4111328125	5.6008768081665
2293.95190429688	5.60885858535767
2294.49194335938	5.58144760131836
2295.03100585938	5.5066237449646
2295.5693359375	5.51670169830322
2296.10693359375	5.50493907928467
2296.6435546875	5.46864175796509
2297.17944335938	5.46218204498291
2297.71459960938	5.44637775421143
2298.24877929688	5.43963146209717
2298.7822265625	5.44942665100098
2299.31469726563	5.42291116714478
2299.8466796875	5.41133546829224
2300.37744140625	5.38531398773193
2300.90771484375	5.41835641860962
2301.43701171875	5.43992137908936
2301.96557617188	5.42350816726685
2302.4931640625	5.43009948730469
2303.02001953125	5.40911197662354
2303.54614257813	5.44382429122925
2304.0712890625	5.42443084716797
2304.595703125	5.42539262771606
2305.119140625	5.42420864105225
2305.64184570313	5.39941596984863
2306.16381835938	5.45322799682617
2306.68481445313	5.38922643661499
2307.205078125	5.38372373580933
2307.72436523438	5.39459943771362
2308.24291992188	5.41273880004883
2308.7607421875	5.37362003326416
2309.27758789063	5.41300868988037
2309.79370117188	5.34291744232178
2310.30883789063	5.37881851196289
2310.8232421875	5.39643526077271
2311.3369140625	5.33325576782227
2311.849609375	5.33011722564697
2312.361328125	5.3183445930481
2312.87255859375	5.3068323135376
2313.38256835938	5.27534818649292
2313.89208984375	5.31292200088501
2314.40063476563	5.22067260742188
2314.908203125	5.21017694473267
2315.4150390625	5.21858501434326
2315.92114257813	5.1586217880249
2316.42626953125	5.09131193161011
2316.9306640625	5.05667400360107
2317.43408203125	5.07287454605103
2317.93676757813	5.01763105392456
2318.4384765625	4.97723627090454
2318.939453125	4.95874977111816
2319.439453125	4.92697048187256
2319.93872070313	4.90817451477051
2320.43701171875	4.86523008346558
2320.9345703125	4.88491153717041
2321.43139648438	4.81506061553955
2321.92724609375	4.8154616355896
2322.42211914063	4.78055810928345
2322.91625976563	4.73231983184814
2323.40966796875	4.71610450744629
2323.90209960938	4.7243447303772
2324.3935546875	4.68472766876221
2324.88427734375	4.68207454681396
2325.37426757813	4.69928407669067
2325.86303710938	4.69799280166626
2326.35131835938	4.69261312484741
2326.83862304688	4.67714595794678
2327.32495117188	4.67856216430664
2327.810546875	4.68570375442505
2328.29541015625	4.66966724395752
2328.77905273438	4.69590187072754
2329.26220703125	4.69868564605713
2329.74438476563	4.71839475631714
2330.2255859375	4.7206335067749
2330.7060546875	4.71385908126831
2331.185546875	4.71527433395386
2331.6640625	4.70985317230225
2332.14184570313	4.70141887664795
2332.61889648438	4.71103477478027
2333.09497070313	4.70778894424438
2333.57006835938	4.70590782165527
2334.04443359375	4.69361591339111
2334.51782226563	4.68459844589233
2334.99047851563	4.65035820007324
2335.46215820313	4.64789628982544
2335.93310546875	4.61608219146729
2336.40307617188	4.61881399154663
2336.8720703125	4.61825227737427
2337.34033203125	4.58391380310059
2337.8076171875	4.55037498474121
2338.27416992188	4.51213788986206
2338.73974609375	4.49668502807617
2339.20458984375	4.46582078933716
2339.66845703125	4.45996475219727
2340.13134765625	4.41612815856934
2340.59350585938	4.41052007675171
2341.0546875	4.40325450897217
2341.51489257813	4.37284374237061
2341.97436523438	4.33634471893311
2342.43286132813	4.35577583312988
2342.890625	4.28394794464111
2343.34741210938	4.27054405212402
2343.80322265625	4.27782583236694
2344.25830078125	4.23763227462769
2344.71240234375	4.19381666183472
2345.16577148438	4.2601842880249
2345.61791992188	4.2671856880188
2346.06958007813	4.3269829750061
2346.52001953125	4.31990718841553
2346.9697265625	4.44282627105713
2347.41845703125	4.48862934112549
2347.86645507813	4.60891962051392
2348.3134765625	4.65729713439941
2348.75952148438	4.74420690536499
2349.20483398438	4.82369470596313
2349.64916992188	4.93067169189453
2350.09252929688	5.02912378311157
2350.53515625	5.03278398513794
2350.97680664063	5.11218929290771
2351.41748046875	5.13696718215942
2351.857421875	5.17786407470703
2352.29638671875	5.19545459747314
2352.734375	5.23944759368896
2353.17138671875	5.13310813903809
2353.60766601563	5.1245551109314
2354.04296875	5.10042476654053
2354.4775390625	4.99392032623291
2354.91088867188	4.91851234436035
2355.34350585938	4.85279369354248
2355.775390625	4.7382926940918
2356.2060546875	4.66076469421387
2356.63598632813	4.59989976882935
2357.06494140625	4.4344539642334
2357.4931640625	4.35478687286377
2357.92041015625	4.26780891418457
2358.3466796875	4.201979637146
2358.77197265625	4.14084815979004
2359.1962890625	4.06459712982178
2359.61987304688	3.988849401474
2360.04248046875	3.91724157333374
2360.46411132813	3.83915376663208
2360.88500976563	3.81246089935303
2361.30493164063	3.7658896446228
2361.72387695313	3.72879767417908
