# Supplementary material for: Optics miniaturization strategy for demanding Raman spectroscopy applications
Source: Nat Commun. 2024 Apr 8;15:3049. doi: 10.1038/s41467-024-47044-7 (PMC11001912; doi:10.1038/s41467-024-47044-7)
Supplement: Supplementary file 6 — Source Data [file 41467_2024_47044_MOESM6_ESM.zip › Source Data/NCOMMS-23-34016B s3/S3 pHCA, Glucose, Salts/calibraiton/MgSO4 standards 30.08.17/MgSO4_5mM_2.csv]

347.42919921875	74.0717239379883
348.892913818359	74.3001174926758
350.356079101563	74.8287124633789
351.818634033203	74.9885864257813
353.280670166016	75.2987365722656
354.742095947266	75.5234375
356.202972412109	75.8067092895508
357.663299560547	76.0301513671875
359.123046875	76.2486953735352
360.582244873047	76.4230499267578
362.040863037109	76.6440658569336
363.498931884766	76.7049255371094
364.956451416016	76.7968292236328
366.413391113281	77.0460815429688
367.869750976563	77.2667922973633
369.325592041016	77.4660034179688
370.780853271484	77.2553482055664
372.235565185547	77.4615707397461
373.689727783203	77.3302001953125
375.143310546875	77.3192596435547
376.596343994141	77.7100067138672
378.048828125	77.7097702026367
379.500762939453	77.6340789794922
380.9521484375	77.7160034179688
382.402954101563	77.8086395263672
383.853240966797	77.986083984375
385.302947998047	77.9864883422852
386.752136230469	78.1683959960938
388.200744628906	78.1988372802734
389.648803710938	78.4048843383789
391.096343994141	78.3443069458008
392.543304443359	78.5863571166992
393.989715576172	78.7888488769531
395.435607910156	78.9821319580078
396.880920410156	79.1865158081055
398.325714111328	79.2356185913086
399.769927978516	79.4463806152344
401.213623046875	79.6766052246094
402.656768798828	79.85205078125
404.099395751953	80.0907745361328
405.541442871094	80.3201217651367
406.982971191406	80.3275146484375
408.423950195313	80.4441223144531
409.864379882813	80.79833984375
411.304290771484	80.8650970458984
412.743621826172	80.9717407226563
414.182434082031	81.1235122680664
415.620727539063	81.3834228515625
417.058471679688	81.4834289550781
418.495666503906	81.4914169311523
419.932342529297	81.5754623413086
421.368469238281	81.473991394043
422.804077148438	81.522087097168
424.239135742188	81.5709609985352
425.673645019531	81.5051574707031
427.107635498047	81.4572525024414
428.541107177734	81.4843902587891
429.974029541016	81.3411102294922
431.406433105469	81.4324264526367
432.838287353516	81.4279403686523
434.269622802734	81.100959777832
435.700408935547	81.3211212158203
437.130706787109	81.2269592285156
438.560455322266	81.1646881103516
439.989654541016	81.0086364746094
441.418334960938	80.9827423095703
442.846496582031	80.8188095092773
444.274139404297	80.8220901489258
445.701263427734	80.5988311767578
447.127838134766	80.4332885742188
448.553894042969	80.4403533935547
449.979431152344	80.4398422241211
451.404449462891	80.2866363525391
452.828918457031	80.0300521850586
454.252899169922	80.0702056884766
455.676330566406	79.9378662109375
457.099273681641	79.9310989379883
458.521667480469	79.7928466796875
459.943542480469	79.9701690673828
461.364929199219	79.6810836791992
462.785766601563	79.7124099731445
464.206085205078	79.8162689208984
465.625885009766	79.4825439453125
467.045196533203	79.6608810424805
468.463958740234	79.5935897827148
469.882202148438	79.6591186523438
471.299957275391	79.5345153808594
472.717193603516	79.7426834106445
474.133911132813	79.6204528808594
475.550109863281	79.728630065918
476.965789794922	79.6149826049805
478.380950927734	79.7508773803711
479.795623779297	79.6644134521484
481.209777832031	79.715087890625
482.623413085938	79.9931335449219
484.036529541016	79.8811492919922
485.449157714844	79.9794769287109
486.861267089844	79.9748001098633
488.272857666016	79.9823379516602
489.683959960938	80.044303894043
491.094543457031	79.9295349121094
492.504608154297	79.9769973754883
493.914184570313	80.100341796875
495.3232421875	80.1296157836914
496.731811523438	79.9230270385742
498.139862060547	79.9196701049805
499.547393798828	79.8356399536133
500.954467773438	79.5868377685547
502.360992431641	79.5864562988281
503.767028808594	79.4294128417969
505.172576904297	79.4553756713867
506.577606201172	79.1731033325195
507.982147216797	79.3389205932617
509.386169433594	78.9250717163086
510.789703369141	78.8119430541992
512.192749023438	78.7672805786133
513.595275878906	78.5703201293945
514.997314453125	78.3270416259766
516.398803710938	78.3769683837891
517.799865722656	77.9950332641602
519.200378417969	78.1298522949219
520.600463867188	77.8090744018555
522	77.5409164428711
523.399047851563	77.5604629516602
524.797607421875	77.1823043823242
526.195678710938	76.9718856811523
527.59326171875	77.0751419067383
528.990295410156	76.8018417358398
530.386901855469	76.4212417602539
531.782958984375	76.4467620849609
533.178588867188	76.2439117431641
534.573669433594	76.0547943115234
535.968322753906	75.9037780761719
537.362426757813	75.779426574707
538.756042480469	75.7095336914063
540.149230957031	75.3949737548828
541.541870117188	75.2869491577148
542.934020996094	75.1695022583008
544.32568359375	75.0401382446289
545.716918945313	74.921028137207
547.107604980469	74.5755004882813
548.497802734375	74.7149505615234
549.887573242188	74.6563110351563
551.276794433594	74.3408203125
552.66552734375	74.2884216308594
554.053833007813	74.1811065673828
555.441650390625	74.2458038330078
556.828918457031	74.0078277587891
558.215759277344	73.9138946533203
559.602111816406	73.8460311889648
560.987976074219	73.9000091552734
562.373352050781	73.6616134643555
563.758239746094	73.7140808105469
565.142639160156	73.6445922851563
566.526611328125	73.4554443359375
567.910034179688	73.6289825439453
569.293029785156	73.3930892944336
570.675537109375	73.478385925293
572.057556152344	73.4723892211914
573.439086914063	73.3743438720703
574.820129394531	73.3666534423828
576.200744628906	73.3414535522461
577.580871582031	73.2870101928711
578.96044921875	73.4979248046875
580.339660644531	73.2919769287109
581.718322753906	73.3507995605469
583.096557617188	73.2413711547852
584.474243164063	73.3194732666016
585.851501464844	73.0824737548828
587.228332519531	73.26416015625
588.604614257813	73.2223892211914
589.98046875	73.1384887695313
591.355834960938	73.0896530151367
592.730712890625	73.0535278320313
594.105163574219	73.2183074951172
595.479125976563	73.0433120727539
596.852600097656	73.0670928955078
598.225646972656	73.1993560791016
599.598205566406	73.0662002563477
600.970275878906	73.031135559082
602.341857910156	72.8822784423828
603.713012695313	72.9167022705078
605.083679199219	72.8380737304688
606.453918457031	72.752555847168
607.823608398438	72.737434387207
609.192932128906	72.7971267700195
610.561706542969	72.4971389770508
611.930053710938	72.6768112182617
613.297912597656	72.4166870117188
614.665344238281	72.2183303833008
616.032287597656	72.2360229492188
617.398803710938	72.1145935058594
618.764831542969	72.0856246948242
620.13037109375	71.8937454223633
621.495483398438	71.7214965820313
622.860107421875	71.5930938720703
624.224304199219	71.5678863525391
625.588012695313	71.3168029785156
626.951232910156	71.3853912353516
628.314025878906	71.1241989135742
629.676391601563	71.0708618164063
631.038269042969	70.7719345092773
632.399658203125	70.729606628418
633.760620117188	70.5928421020508
635.12109375	70.465690612793
636.481140136719	70.2318496704102
637.840759277344	70.1184005737305
639.199890136719	70.0147933959961
640.558532714844	69.9384765625
641.916748046875	69.7851943969727
643.274536132813	69.719108581543
644.6318359375	69.5701141357422
645.988647460938	69.3616714477539
647.345031738281	69.2908706665039
648.700988769531	69.2630767822266
650.056457519531	68.9684066772461
651.411499023438	68.9611892700195
652.76611328125	68.8730316162109
654.120239257813	68.6734466552734
655.473876953125	68.7113800048828
656.827087402344	68.5669174194336
658.179870605469	68.5908813476563
659.5322265625	68.4399490356445
660.884094238281	68.3947296142578
662.235473632813	68.2952423095703
663.586486816406	68.2161254882813
664.93701171875	68.0702972412109
666.287048339844	68.1062774658203
667.636657714844	68.1422653198242
668.98583984375	67.8977813720703
670.334594726563	67.965446472168
671.682861328125	67.9094696044922
673.030700683594	67.8285980224609
674.378051757813	68.0066909790039
675.725036621094	67.8593673706055
677.071533203125	67.8140106201172
678.417541503906	67.7420501708984
679.76318359375	67.7977294921875
681.108337402344	67.7052993774414
682.453002929688	67.6991195678711
683.797302246094	67.8025512695313
685.14111328125	67.7527160644531
686.484497070313	67.8400650024414
687.827453613281	67.8151779174805
689.169921875	67.6642684936523
690.512023925781	67.7242736816406
691.853637695313	67.8143539428711
693.194763183594	67.8207397460938
694.535522460938	67.665153503418
695.875793457031	67.8211441040039
697.215637207031	67.9181518554688
698.555053710938	67.7191696166992
699.89404296875	67.8656005859375
701.232543945313	67.9871597290039
702.570617675781	67.8148498535156
703.908325195313	67.7459564208984
705.245483398438	67.8053283691406
706.582275390625	67.8972625732422
707.918640136719	67.8701477050781
709.254516601563	67.8013305664063
710.589965820313	67.8557815551758
711.924987792969	67.8620223999023
713.259582519531	67.8355484008789
714.59375	67.9003753662109
715.927490234375	67.8662948608398
717.2607421875	67.7813339233398
718.593627929688	67.6891326904297
719.926025390625	67.8138961791992
721.257995605469	67.7270889282227
722.589538574219	67.7740249633789
723.920654296875	67.6516799926758
725.251342773438	67.7684555053711
726.581604003906	67.6046524047852
727.911437988281	67.5939025878906
729.240783691406	67.55810546875
730.569763183594	67.552734375
731.898254394531	67.5422210693359
733.226379394531	67.4003524780273
734.554016113281	67.4981002807617
735.881225585938	67.28076171875
737.208068847656	67.2955703735352
738.534423828125	67.2859115600586
739.8603515625	67.0843353271484
741.185852050781	67.0607833862305
742.510925292969	67.1335678100586
743.835571289063	66.9240570068359
745.159790039063	66.8927230834961
746.483581542969	66.9265747070313
747.806945800781	66.7867202758789
749.1298828125	66.7002105712891
750.452453613281	66.605712890625
751.774536132813	66.5364456176758
753.09619140625	66.1794357299805
754.417419433594	66.3221435546875
755.738220214844	66.2317504882813
757.05859375	66.1094589233398
758.378540039063	66.0741577148438
759.698059082031	66.0436172485352
761.017211914063	65.8226547241211
762.335876464844	65.8339996337891
763.654113769531	65.5548477172852
764.971984863281	65.4743576049805
766.289367675781	65.4204483032227
767.606384277344	65.3277969360352
768.922973632813	65.2649536132813
770.239074707031	65.1691131591797
771.554809570313	64.994987487793
772.8701171875	64.9301223754883
774.184997558594	64.7917633056641
775.499450683594	64.6538009643555
776.8134765625	64.7935028076172
778.127136230469	64.6042404174805
779.440307617188	64.4873657226563
780.753112792969	64.3856048583984
782.0654296875	64.2237167358398
783.377380371094	64.2311935424805
784.688903808594	63.9743041992188
786	63.9028015136719
787.310668945313	63.7751998901367
788.620971679688	63.6315841674805
789.930786132813	63.7815475463867
791.240234375	63.5341606140137
792.549255371094	63.470588684082
793.857788085938	63.3896789550781
795.166015625	63.207447052002
796.473754882813	63.2073097229004
797.781066894531	63.0199851989746
799.088012695313	63.0290374755859
800.39453125	62.9333534240723
801.700622558594	62.9153518676758
803.006286621094	62.7836456298828
804.311584472656	62.7542266845703
805.616394042969	62.4934196472168
806.920837402344	62.4224662780762
808.224853515625	62.2992515563965
809.528503417969	62.2439842224121
810.831665039063	62.2017059326172
812.134460449219	62.281909942627
813.436828613281	61.9886436462402
814.73876953125	61.9695091247559
816.040344238281	61.8262176513672
817.341430664063	61.7380867004395
818.642150878906	61.6642646789551
819.942504882813	61.6019172668457
821.242370605469	61.520320892334
822.541870117188	61.4488525390625
823.840942382813	61.3345031738281
825.139587402344	61.2728118896484
826.437866210938	61.1236000061035
827.735656738281	61.0857963562012
829.033081054688	60.9450225830078
830.330139160156	61.0260429382324
831.626770019531	60.842601776123
832.922973632813	60.738899230957
834.21875	60.6908760070801
835.514099121094	60.6201934814453
836.80908203125	60.5030174255371
838.103637695313	60.2970161437988
839.397827148438	60.2458457946777
840.691589355469	60.144172668457
841.984924316406	60.0764541625977
843.27783203125	59.9344062805176
844.570373535156	59.8770294189453
845.862487792969	59.6797561645508
847.154235839844	59.5492172241211
848.445556640625	59.5467987060547
849.736450195313	59.4300155639648
851.026916503906	59.2393264770508
852.317016601563	59.0936241149902
853.606689453125	58.9264221191406
854.89599609375	58.8309020996094
856.184875488281	58.6462097167969
857.473327636719	58.6151351928711
858.761413574219	58.3536949157715
860.049072265625	58.2464332580566
861.336303710938	58.0717391967773
862.623168945313	58.1566123962402
863.909606933594	57.8236198425293
865.195678710938	57.8065757751465
866.481323242188	57.6455039978027
867.766540527344	57.3550758361816
869.051391601563	57.3123779296875
870.335815429688	57.2043380737305
871.619873046875	56.9566612243652
872.903503417969	56.7093887329102
874.186706542969	56.4621505737305
875.469543457031	56.2911376953125
876.752014160156	56.1723480224609
878.033996582031	55.9924240112305
879.315612792969	55.9013023376465
880.596862792969	55.6345558166504
881.877685546875	55.4512710571289
883.158081054688	55.1952438354492
884.438110351563	54.9651374816895
885.7177734375	54.6739158630371
886.996948242188	54.5524291992188
888.275817871094	54.2810707092285
889.55419921875	54.1522026062012
890.832275390625	53.773265838623
892.10986328125	53.7172012329102
893.387084960938	53.5430603027344
894.663940429688	53.3118019104004
895.940368652344	53.0373268127441
897.216369628906	52.9154472351074
898.492004394531	52.7130126953125
899.767272949219	52.474983215332
901.042114257813	52.1762275695801
902.316528320313	52.0637435913086
903.590576171875	51.812629699707
904.8642578125	51.5796432495117
906.137512207031	51.4211311340332
907.410339355469	51.2409324645996
908.682800292969	51.0121841430664
909.954833984375	50.8634452819824
911.226501464844	50.6027488708496
912.497802734375	50.4540367126465
913.768676757813	50.1352958679199
915.039123535156	50.091178894043
916.309204101563	49.8267440795898
917.578918457031	49.6011772155762
918.848205566406	49.5056953430176
920.117126464844	49.2618789672852
921.385620117188	49.2273597717285
922.653747558594	49.0005340576172
923.921447753906	48.7998085021973
925.188781738281	48.5509262084961
926.455688476563	48.4852409362793
927.722229003906	48.4662284851074
928.988342285156	48.2895622253418
930.254089355469	48.0853004455566
931.519470214844	47.9798851013184
932.784423828125	47.9333190917969
934.049011230469	47.7173004150391
935.313171386719	47.588321685791
936.576965332031	47.4414558410645
937.84033203125	47.350772857666
939.103332519531	47.2184066772461
940.365966796875	47.0696792602539
941.628173828125	47.0243644714355
942.890014648438	46.9702949523926
944.151428222656	46.8838729858398
945.412475585938	46.6959800720215
946.673095703125	46.7266883850098
947.933349609375	46.607177734375
949.193237304688	46.4631271362305
950.452697753906	46.6241035461426
951.711791992188	46.4406623840332
952.970520019531	46.2452430725098
954.228820800781	46.3390464782715
955.486755371094	46.1725959777832
956.744262695313	46.2515869140625
958.001403808594	46.1830253601074
959.258117675781	46.0419387817383
960.514526367188	46.137523651123
961.770446777344	46.1194610595703
963.026062011719	46.0890350341797
964.28125	46.0068321228027
965.536010742188	45.9316902160645
966.790466308594	46.156436920166
968.044494628906	46.2298316955566
969.298095703125	46.274299621582
970.551391601563	46.3915176391602
971.80419921875	46.7602653503418
973.056701660156	47.2904891967773
974.308776855469	47.9083061218262
975.560485839844	48.8745880126953
976.811767578125	50.020435333252
978.062683105469	51.198112487793
979.313232421875	52.3017425537109
980.563415527344	52.8802642822266
981.813171386719	52.815990447998
983.0625	52.266960144043
984.3115234375	51.0657920837402
985.560119628906	49.4670486450195
986.808349609375	48.1651496887207
988.05615234375	47.1315269470215
989.303588867188	46.3953514099121
990.550659179688	46.0647392272949
991.797302246094	45.553638458252
993.043579101563	45.4599342346191
994.289489746094	45.1868743896484
995.535034179688	45.091480255127
996.780151367188	44.8136672973633
998.02490234375	44.7453384399414
999.269226074219	44.7929840087891
1000.51318359375	44.4955940246582
1001.75677490234	44.5371704101563
1003	44.4607009887695
1004.24279785156	44.225040435791
1005.48522949219	44.3095054626465
1006.72729492188	44.1947898864746
1007.96893310547	44.1334075927734
1009.21026611328	44.0531845092773
1010.45111083984	44.0234413146973
1011.69165039063	43.9201965332031
1012.93176269531	43.9175262451172
1014.17150878906	43.7712593078613
1015.41088867188	43.8091697692871
1016.64984130859	43.883487701416
1017.88842773438	43.7227821350098
1019.12664794922	43.6843643188477
1020.36450195313	43.6682395935059
1021.60192871094	43.5277557373047
1022.83898925781	43.606128692627
1024.07568359375	43.4559516906738
1025.31201171875	43.4699745178223
1026.5478515625	43.357349395752
1027.78344726563	43.3862533569336
1029.0185546875	43.2443046569824
1030.25329589844	43.2067565917969
1031.48767089844	43.2458000183105
1032.7216796875	43.2679023742676
1033.95532226563	43.2791519165039
1035.18859863281	43.2332763671875
1036.42138671875	43.1394004821777
1037.65393066406	43.2181434631348
1038.88598632813	43.2347831726074
1040.11767578125	43.1658973693848
1041.34899902344	43.1265563964844
1042.57995605469	43.2661323547363
1043.810546875	43.1942367553711
1045.04077148438	43.1673164367676
1046.2705078125	43.2434921264648
1047.5	43.0595970153809
1048.72900390625	43.1354141235352
1049.95764160156	43.1992530822754
1051.18591308594	43.1213302612305
1052.41381835938	43.1558418273926
1053.64135742188	43.0914688110352
1054.86853027344	43.1225891113281
1056.09521484375	43.1466674804688
1057.32165527344	43.1053924560547
1058.54760742188	43.1113929748535
1059.77331542969	43.0560417175293
1060.99853515625	43.0818824768066
1062.22338867188	42.9907264709473
1063.44787597656	42.9329261779785
1064.671875	43.0712699890137
1065.89562988281	42.9950103759766
1067.11901855469	42.8291664123535
1068.34191894531	42.809154510498
1069.56457519531	42.828239440918
1070.78674316406	42.8444671630859
1072.00854492188	42.8915977478027
1073.22998046875	42.6962471008301
1074.45104980469	42.7577056884766
1075.67175292969	42.661319732666
1076.89208984375	42.5515899658203
1078.11193847656	42.5385398864746
1079.33154296875	42.6032943725586
1080.55065917969	42.4760513305664
1081.76940917969	42.4796295166016
1082.98791503906	42.3697547912598
1084.20593261719	42.3209190368652
1085.42358398438	42.3399772644043
1086.64086914063	42.4574546813965
1087.85766601563	42.3233985900879
1089.07421875	42.3411636352539
1090.29040527344	42.2916145324707
1091.50610351563	42.2477989196777
1092.72155761719	42.1887435913086
1093.9365234375	42.213996887207
1095.15112304688	42.2528076171875
1096.36535644531	42.3046112060547
1097.57922363281	42.2854652404785
1098.79272460938	42.3346252441406
1100.005859375	42.2342376708984
1101.21862792969	42.3055534362793
1102.43090820313	42.3459930419922
1103.64294433594	42.1658821105957
1104.8544921875	42.3654632568359
1106.06579589844	42.3277130126953
1107.27661132813	42.2729911804199
1108.48706054688	42.3066291809082
1109.69714355469	42.2916259765625
1110.90686035156	42.2388381958008
1112.1162109375	42.2826309204102
1113.3251953125	42.2298736572266
1114.53369140625	42.2292289733887
1115.74194335938	42.2289810180664
1116.94982910156	42.1926689147949
1118.1572265625	42.2250862121582
1119.3642578125	42.2762336730957
1120.57104492188	42.3201370239258
1121.77734375	42.2000694274902
1122.98327636719	42.2923049926758
1124.18884277344	42.3219375610352
1125.39404296875	42.2635726928711
1126.59875488281	42.2233467102051
1127.80322265625	42.1928787231445
1129.00732421875	42.2273445129395
1130.2109375	42.2073936462402
1131.41430664063	42.2061767578125
1132.6171875	42.0911521911621
1133.81970214844	42.2152442932129
1135.02197265625	42.0828552246094
1136.22375488281	42.0604858398438
1137.42517089844	42.1145324707031
1138.62622070313	42.2041358947754
1139.82690429688	41.9949760437012
1141.02709960938	41.9709358215332
1142.22705078125	42.0485420227051
1143.42663574219	41.9931945800781
1144.62573242188	41.9963264465332
1145.82458496094	41.9276161193848
1147.02294921875	41.9342193603516
1148.22094726563	41.948657989502
1149.41857910156	41.940185546875
1150.61584472656	41.8403701782227
1151.81274414063	41.8422317504883
1153.00927734375	41.8043594360352
1154.20544433594	41.8484954833984
1155.40124511719	41.7661056518555
1156.5966796875	41.9414138793945
1157.79162597656	41.8779678344727
1158.986328125	41.8120574951172
1160.18054199219	41.7958526611328
1161.37438964844	41.9412307739258
1162.56799316406	41.676872253418
1163.76110839844	41.8238143920898
1164.95385742188	41.7409248352051
1166.14624023438	41.6980133056641
1167.33825683594	41.7272109985352
1168.52990722656	41.5737800598145
1169.72119140625	41.68505859375
1170.91198730469	41.6831169128418
1172.1025390625	41.6069831848145
1173.29260253906	41.7552452087402
1174.482421875	41.6081428527832
1175.67175292969	41.799877166748
1176.86071777344	41.6694488525391
1178.04943847656	41.7387771606445
1179.23767089844	41.8542404174805
1180.42553710938	41.8334846496582
1181.61303710938	41.863639831543
1182.80017089844	41.9491310119629
1183.98681640625	41.9475517272949
1185.17321777344	41.8845481872559
1186.35925292969	41.9134330749512
1187.54479980469	42.0213966369629
1188.73010253906	41.9695320129395
1189.91491699219	41.9641990661621
1191.09936523438	41.918098449707
1192.28356933594	41.9683227539063
1193.46728515625	42.1022415161133
1194.65063476563	42.0588607788086
1195.83361816406	42.0694961547852
1197.01623535156	42.0445289611816
1198.19836425781	42.057689666748
1199.38024902344	42.1643333435059
1200.56176757813	42.173698425293
1201.74279785156	42.2993621826172
1202.92358398438	42.277530670166
1204.10388183594	42.3827476501465
1205.28393554688	42.3421745300293
1206.46350097656	42.4137077331543
1207.64270019531	42.5015602111816
1208.82153320313	42.5104751586914
1210	42.4787673950195
1211.17810058594	42.5530776977539
1212.35583496094	42.5702819824219
1213.53308105469	42.5807914733887
1214.71008300781	42.5742645263672
1215.88671875	42.5407066345215
1217.06286621094	42.5589332580566
1218.23864746094	42.6045989990234
1219.41418457031	42.5963935852051
1220.58923339844	42.5686454772949
1221.76391601563	42.5547180175781
1222.93823242188	42.5960388183594
1224.11218261719	42.5589256286621
1225.28576660156	42.6835441589355
1226.458984375	42.7268486022949
1227.6318359375	42.5844459533691
1228.80419921875	42.5661888122559
1229.97631835938	42.6425399780273
1231.14794921875	42.6147155761719
1232.31921386719	42.6907234191895
1233.490234375	42.6794357299805
1234.66076660156	42.8013648986816
1235.83093261719	42.634635925293
1237.00073242188	42.6258735656738
1238.17016601563	42.7273368835449
1239.33923339844	42.6540985107422
1240.5078125	42.6261863708496
1241.67614746094	42.4909362792969
1242.84411621094	42.5329360961914
1244.01159667969	42.5194625854492
1245.1787109375	42.4370346069336
1246.34558105469	42.4692878723145
1247.51196289063	42.3213729858398
1248.67797851563	42.332332611084
1249.84362792969	42.3033447265625
1251.00891113281	42.257453918457
1252.173828125	42.2751770019531
1253.33825683594	42.1912574768066
1254.50244140625	42.103687286377
1255.66625976563	42.0718460083008
1256.82958984375	42.0202331542969
1257.99255371094	42.0128326416016
1259.1552734375	42.0475540161133
1260.31750488281	42.1094093322754
1261.47937011719	41.9762954711914
1262.64086914063	41.9822235107422
1263.80200195313	42.0164260864258
1264.96276855469	41.936222076416
1266.123046875	41.9668083190918
1267.28308105469	41.7783088684082
1268.44262695313	41.7564010620117
1269.60192871094	41.7208290100098
1270.7607421875	41.743579864502
1271.91918945313	41.6041297912598
1273.07727050781	41.5266380310059
1274.23498535156	41.5034217834473
1275.39233398438	41.4648132324219
1276.54931640625	41.362117767334
1277.70581054688	41.2944526672363
1278.86206054688	41.3563613891602
1280.01794433594	41.1893615722656
1281.17333984375	41.1906433105469
1282.32836914063	41.3221206665039
1283.48303222656	41.1639785766602
1284.63732910156	41.2215423583984
1285.79125976563	41.1094284057617
1286.94482421875	41.1088485717773
1288.09802246094	41.189208984375
1289.25073242188	41.0917549133301
1290.40319824219	41.1694526672363
1291.55517578125	41.1039886474609
1292.70690917969	41.0994338989258
1293.85815429688	40.9509086608887
1295.00903320313	41.0099792480469
1296.15954589844	40.9746208190918
1297.30969238281	40.8993492126465
1298.45935058594	40.8262023925781
1299.60876464844	40.8658676147461
1300.7578125	40.7709426879883
1301.90637207031	40.8384132385254
1303.05456542969	40.728645324707
1304.20239257813	40.6545562744141
1305.34985351563	40.5893363952637
1306.49694824219	40.6705780029297
1307.64367675781	40.656322479248
1308.7900390625	40.5287971496582
1309.93591308594	40.4738349914551
1311.08154296875	40.5256156921387
1312.22668457031	40.5465316772461
1313.37145996094	40.4408187866211
1314.51599121094	40.5303077697754
1315.66003417969	40.6215667724609
1316.80358886719	40.5332527160645
1317.94689941406	40.5241241455078
1319.08984375	40.5503616333008
1320.23229980469	40.541446685791
1321.37451171875	40.4701614379883
1322.51623535156	40.5632858276367
1323.65759277344	40.422061920166
1324.79858398438	40.3764801025391
1325.93920898438	40.4314041137695
1327.07934570313	40.3245658874512
1328.21923828125	40.306453704834
1329.35864257813	40.2808113098145
1330.49780273438	40.2752876281738
1331.63647460938	40.1906852722168
1332.77478027344	40.1488189697266
1333.91271972656	39.9630699157715
1335.05029296875	40.0637588500977
1336.18737792969	39.9402847290039
1337.32421875	39.9390525817871
1338.46057128906	39.9132766723633
1339.5966796875	39.9260101318359
1340.73229980469	39.8731536865234
1341.86755371094	39.8576583862305
1343.00231933594	40.0034255981445
1344.13684082031	39.9006614685059
1345.27099609375	39.8565521240234
1346.40466308594	39.7479705810547
1347.53796386719	39.9130096435547
1348.6708984375	39.8057899475098
1349.80346679688	39.8480987548828
1350.93566894531	39.721321105957
1352.06750488281	39.7927131652832
1353.19885253906	39.7106857299805
1354.32995605469	39.7935562133789
1355.46057128906	39.697582244873
1356.5908203125	39.6882400512695
1357.720703125	39.6085433959961
1358.85021972656	39.524772644043
1359.97924804688	39.4363441467285
1361.10803222656	39.4225654602051
1362.236328125	39.4109268188477
1363.3642578125	39.361686706543
1364.49182128906	39.4216499328613
1365.61901855469	39.3054847717285
1366.74584960938	39.3035926818848
1367.87231445313	39.3108291625977
1368.99829101563	39.131965637207
1370.12390136719	39.1786231994629
1371.24914550781	39.1464805603027
1372.3740234375	39.1660003662109
1373.49853515625	39.1389312744141
1374.62255859375	39.1802253723145
1375.74633789063	39.0900573730469
1376.86962890625	39.1978073120117
1377.99255371094	39.1581649780273
1379.11511230469	39.1060905456543
1380.2373046875	39.0913238525391
1381.35900878906	39.1302032470703
1382.48034667969	39.1445999145508
1383.60144042969	39.1125831604004
1384.72204589844	39.0743408203125
1385.84228515625	39.0503005981445
1386.96203613281	38.9731864929199
1388.08154296875	39.0055503845215
1389.20056152344	38.9694709777832
1390.31921386719	38.925422668457
1391.4375	38.8132934570313
1392.55541992188	38.9085502624512
1393.6728515625	38.7514724731445
1394.7900390625	38.8238143920898
1395.90673828125	38.636344909668
1397.02307128906	38.6985969543457
1398.13903808594	38.5704803466797
1399.25463867188	38.5877876281738
1400.36975097656	38.6220512390137
1401.48449707031	38.577465057373
1402.59899902344	38.5570297241211
1403.712890625	38.6254348754883
1404.82653808594	38.658805847168
1405.93981933594	38.7134437561035
1407.05261230469	38.5611419677734
1408.1650390625	38.6050834655762
1409.27709960938	38.5903701782227
1410.38879394531	38.5879554748535
1411.5	38.6395683288574
1412.61096191406	38.6163215637207
1413.72143554688	38.5478286743164
1414.83154296875	38.5673179626465
1415.94116210938	38.5639915466309
1417.05053710938	38.5946235656738
1418.15942382813	38.4445953369141
1419.26794433594	38.4535903930664
1420.37609863281	38.3710556030273
1421.48388671875	38.3457183837891
1422.59118652344	38.195240020752
1423.6982421875	38.3132209777832
1424.80480957031	38.2033462524414
1425.91088867188	38.0954055786133
1427.01672363281	38.1984214782715
1428.1220703125	38.1783981323242
1429.22717285156	38.0937042236328
1430.33166503906	38.2087173461914
1431.43591308594	38.1226654052734
1432.53979492188	38.0915298461914
1433.64318847656	38.1507225036621
1434.74621582031	38.1559829711914
1435.84887695313	38.1428718566895
1436.95104980469	38.1239051818848
1438.05297851563	38.1518974304199
1439.15441894531	38.1390075683594
1440.25549316406	38.1560859680176
1441.35620117188	38.134033203125
1442.45642089844	38.1705055236816
1443.55627441406	38.0171394348145
1444.65576171875	38.0107612609863
1445.7548828125	38.0302429199219
1446.853515625	37.9353866577148
1447.95190429688	37.8258171081543
1449.0498046875	37.8962554931641
1450.14721679688	37.7328109741211
1451.24438476563	37.7774047851563
1452.34106445313	37.6290130615234
1453.43737792969	37.7000999450684
1454.53332519531	37.6875228881836
1455.62890625	37.5739898681641
1456.72399902344	37.6045532226563
1457.81872558594	37.6298484802246
1458.9130859375	37.5270843505859
1460.00695800781	37.5300369262695
1461.10046386719	37.5742149353027
1462.19360351563	37.6280212402344
1463.28637695313	37.5633239746094
1464.37878417969	37.661735534668
1465.470703125	37.6274795532227
1466.56225585938	37.6368141174316
1467.65344238281	37.7353210449219
1468.744140625	37.614688873291
1469.83447265625	37.614444732666
1470.92443847656	37.6252174377441
1472.01403808594	37.4426574707031
1473.10314941406	37.4292602539063
1474.19189453125	37.379508972168
1475.2802734375	37.3606262207031
1476.3681640625	37.3696670532227
1477.45581054688	37.2931823730469
1478.54296875	37.2575950622559
1479.62963867188	37.2646942138672
1480.71606445313	37.286376953125
1481.80200195313	37.3131866455078
1482.88757324219	37.3010559082031
1483.97265625	37.3654937744141
1485.05737304688	37.3801727294922
1486.14172363281	37.3629608154297
1487.22570800781	37.3841667175293
1488.30932617188	37.5231666564941
1489.39245605469	37.5162544250488
1490.47509765625	37.547779083252
1491.55749511719	37.6055335998535
1492.63940429688	37.6030120849609
1493.72094726563	37.5299377441406
1494.80212402344	37.5972175598145
1495.8828125	37.6935195922852
1496.96313476563	37.6877136230469
1498.04309082031	37.7091331481934
1499.12255859375	37.5514717102051
1500.20166015625	37.5944137573242
1501.28039550781	37.6221923828125
1502.35864257813	37.5669097900391
1503.4365234375	37.5431938171387
1504.51403808594	37.5234413146973
1505.59118652344	37.6551322937012
1506.66784667969	37.6417427062988
1507.744140625	37.6008949279785
1508.81994628906	37.7117691040039
1509.89538574219	37.711067199707
1510.97045898438	37.7759742736816
1512.04516601563	37.9015998840332
1513.11938476563	38.0057334899902
1514.19323730469	37.9901008605957
1515.26672363281	38.2115745544434
1516.33972167969	38.2446556091309
1517.41235351563	38.2866592407227
1518.48449707031	38.3556022644043
1519.55639648438	38.3727340698242
1520.62768554688	38.518138885498
1521.69873046875	38.5739326477051
1522.76928710938	38.5794792175293
1523.83947753906	38.5757217407227
1524.90930175781	38.6454582214355
1525.97863769531	38.7340507507324
1527.04760742188	38.7317581176758
1528.11608886719	38.7263031005859
1529.18420410156	38.7301788330078
1530.251953125	38.8139457702637
1531.31921386719	38.8975601196289
1532.38610839844	38.8848571777344
1533.45263671875	39.0353736877441
1534.51867675781	39.024299621582
1535.58435058594	39.1905975341797
1536.64965820313	39.25537109375
1537.71447753906	39.4094848632813
1538.77893066406	39.5676345825195
1539.84301757813	39.6442756652832
1540.90661621094	39.8462295532227
1541.9697265625	39.8749046325684
1543.03259277344	40.0126609802246
1544.09497070313	40.1768951416016
1545.15686035156	40.3781547546387
1546.21850585938	40.4799423217773
1547.27966308594	40.6334533691406
1548.34033203125	40.6578178405762
1549.40063476563	40.8891983032227
1550.46057128906	41.0057182312012
1551.52001953125	41.1111640930176
1552.5791015625	41.2922706604004
1553.63781738281	41.3663940429688
1554.69604492188	41.4041328430176
1555.75378417969	41.3857841491699
1556.81127929688	41.4932556152344
1557.86828613281	41.6342315673828
1558.9248046875	41.6872482299805
1559.98095703125	41.8160018920898
1561.03674316406	41.9073600769043
1562.09204101563	42.098804473877
1563.14697265625	42.1031723022461
1564.20153808594	42.359935760498
1565.25561523438	42.535457611084
1566.30932617188	42.8012046813965
1567.36254882813	42.9709243774414
1568.41540527344	43.1852149963379
1569.4677734375	43.3678741455078
1570.51977539063	43.618465423584
1571.57141113281	43.9224624633789
1572.62255859375	44.1253623962402
1573.67333984375	44.2830467224121
1574.7236328125	44.6391143798828
1575.77355957031	44.748836517334
1576.82299804688	44.8825874328613
1577.8720703125	45.2052536010742
1578.92077636719	45.3087959289551
1579.96899414063	45.4211883544922
1581.01684570313	45.6474113464355
1582.06420898438	45.9499359130859
1583.11120605469	46.1013793945313
1584.15771484375	46.3857269287109
1585.20385742188	46.4608993530273
1586.24951171875	46.7728843688965
1587.29479980469	46.8864326477051
1588.33972167969	47.0849266052246
1589.38415527344	47.2853202819824
1590.42810058594	47.5062408447266
1591.47180175781	47.8224258422852
1592.51489257813	48.2683906555176
1593.55773925781	48.5267601013184
1594.59997558594	48.7671928405762
1595.64196777344	49.2228889465332
1596.68334960938	49.5187568664551
1597.72448730469	49.8221626281738
1598.76513671875	50.2557220458984
1599.80529785156	50.574291229248
1600.84509277344	50.9831123352051
1601.88452148438	51.3067970275879
1602.92346191406	51.5388870239258
1603.9619140625	51.9198760986328
1605	52.2779541015625
1606.03771972656	52.694652557373
1607.07495117188	52.8565483093262
1608.11169433594	53.2353706359863
1609.14807128906	53.5713653564453
1610.18408203125	53.7603302001953
1611.21960449219	53.9312973022461
1612.25463867188	54.1234741210938
1613.28930664063	54.6358108520508
1614.32360839844	54.6873970031738
1615.357421875	55.081356048584
1616.39074707031	55.3945808410645
1617.42370605469	55.6004371643066
1618.45629882813	55.8631896972656
1619.48840332031	55.9335060119629
1620.52001953125	56.2254753112793
1621.55126953125	56.5236282348633
1622.58215332031	56.7961463928223
1623.61254882813	57.0103187561035
1624.64245605469	57.3353080749512
1625.67199707031	57.6237411499023
1626.70104980469	57.754566192627
1627.72973632813	57.9974632263184
1628.75793457031	58.1710433959961
1629.78576660156	58.4821853637695
1630.81311035156	58.5873413085938
1631.84008789063	58.7476997375488
1632.86657714844	58.891170501709
1633.89270019531	58.9828186035156
1634.91833496094	59.0195503234863
1635.94348144531	59.1879005432129
1636.96826171875	59.1772384643555
1637.99255371094	59.0422439575195
1639.01647949219	59.142822265625
1640.03991699219	58.9697723388672
1641.06298828125	58.8711357116699
1642.08557128906	58.8700065612793
1643.10778808594	58.7173042297363
1644.12951660156	58.4722328186035
1645.15075683594	58.2760848999023
1646.17163085938	58.1086349487305
1647.19213867188	57.9044647216797
1648.21203613281	57.5132141113281
1649.23156738281	57.4906463623047
1650.25073242188	57.139102935791
1651.26940917969	56.9084701538086
1652.28759765625	56.5349731445313
1653.30541992188	56.4201774597168
1654.32275390625	56.0874481201172
1655.33972167969	55.7732582092285
1656.35620117188	55.3316879272461
1657.37231445313	55.0899085998535
1658.38793945313	54.8311920166016
1659.40307617188	54.5794906616211
1660.41772460938	54.2700080871582
1661.43212890625	53.9752349853516
1662.44592285156	53.6742362976074
1663.45935058594	53.628059387207
1664.47229003906	53.191478729248
1665.48486328125	52.9298362731934
1666.49694824219	52.7128372192383
1667.50854492188	52.3382797241211
1668.51977539063	51.9704971313477
1669.53051757813	51.5364036560059
1670.54089355469	51.2078094482422
1671.55078125	50.9438362121582
1672.56018066406	50.4626197814941
1673.56909179688	50.1668090820313
1674.57763671875	49.7492218017578
1675.58581542969	49.2766418457031
1676.59350585938	48.8224029541016
1677.60070800781	48.3942756652832
1678.607421875	47.8972473144531
1679.61376953125	47.3918342590332
1680.61962890625	47.0602798461914
1681.62512207031	46.5203857421875
1682.63012695313	46.1540031433105
1683.63464355469	45.5846900939941
1684.638671875	45.1023406982422
1685.64233398438	44.599967956543
1686.64562988281	44.3671340942383
1687.64831542969	43.9340934753418
1688.65063476563	43.5016784667969
1689.65246582031	43.0586624145508
1690.65393066406	42.4628486633301
1691.65490722656	42.2718658447266
1692.65539550781	41.8968467712402
1693.65551757813	41.4690551757813
1694.65502929688	41.1158027648926
1695.654296875	40.7492904663086
1696.65295410156	40.4799194335938
1697.65124511719	40.0608711242676
1698.64904785156	39.6936912536621
1699.646484375	39.3976821899414
1700.64331054688	39.0986785888672
1701.63977050781	38.6853065490723
1702.63586425781	38.3298149108887
1703.63134765625	38.1130714416504
1704.62646484375	37.643383026123
1705.62121582031	37.3518829345703
1706.61535644531	36.940746307373
1707.60913085938	36.599666595459
1708.60241699219	36.2128295898438
1709.59521484375	35.8944511413574
1710.58764648438	35.4844703674316
1711.57958984375	35.2118377685547
1712.57104492188	34.8399658203125
1713.56213378906	34.5051498413086
1714.552734375	34.2148323059082
1715.54284667969	33.7947387695313
1716.53247070313	33.4687309265137
1717.52160644531	33.121768951416
1718.51037597656	32.8150215148926
1719.49865722656	32.4450950622559
1720.48657226563	32.2484817504883
1721.47387695313	31.8856830596924
1722.46081542969	31.6208305358887
1723.447265625	31.361421585083
1724.43334960938	31.1369571685791
1725.41882324219	30.7762470245361
1726.40393066406	30.5191497802734
1727.38854980469	30.298267364502
1728.37268066406	30.0574626922607
1729.3564453125	29.915657043457
1730.33972167969	29.6358280181885
1731.32250976563	29.4511070251465
1732.30480957031	29.2702255249023
1733.28674316406	29.0638446807861
1734.26806640625	28.8122959136963
1735.2490234375	28.6607208251953
1736.2294921875	28.5789909362793
1737.20959472656	28.4008255004883
1738.18908691406	28.1420631408691
1739.16821289063	28.0759048461914
1740.14685058594	27.8461418151855
1741.125	27.6506576538086
1742.10266113281	27.5400123596191
1743.07995605469	27.3267555236816
1744.05676269531	27.2802486419678
1745.03308105469	27.0015258789063
1746.00891113281	26.8137035369873
1746.98425292969	26.6407375335693
1747.95910644531	26.4784755706787
1748.93359375	26.2657051086426
1749.90759277344	26.171989440918
1750.88110351563	25.9632034301758
1751.85412597656	25.7983512878418
1752.82678222656	25.585636138916
1753.798828125	25.4389038085938
1754.7705078125	25.3043632507324
1755.74169921875	25.0005207061768
1756.71240234375	24.9132328033447
1757.6826171875	24.8086414337158
1758.65246582031	24.5818557739258
1759.62170410156	24.4440536499023
1760.59057617188	24.2360191345215
1761.55895996094	24.115966796875
1762.52673339844	23.9558658599854
1763.49426269531	23.867992401123
1764.46118164063	23.7527770996094
1765.42761230469	23.5243167877197
1766.39367675781	23.5273990631104
1767.35913085938	23.4587440490723
1768.32421875	23.3449897766113
1769.28881835938	23.2364101409912
1770.2529296875	23.1142120361328
1771.21655273438	23.1111679077148
1772.17980957031	22.9951457977295
1773.14245605469	22.9285850524902
1774.10461425781	22.8956317901611
1775.06640625	22.8298492431641
1776.02770996094	22.6946392059326
1776.98852539063	22.5537128448486
1777.94873046875	22.5463809967041
1778.90856933594	22.4957408905029
1779.86804199219	22.3915023803711
1780.82690429688	22.2591648101807
1781.78527832031	22.070011138916
1782.7431640625	21.9831924438477
1783.70068359375	21.9386520385742
1784.65771484375	21.7746410369873
1785.61413574219	21.7333869934082
1786.57019042969	21.5208053588867
1787.52575683594	21.4662590026855
1788.48083496094	21.3384704589844
1789.43530273438	21.250072479248
1790.38940429688	21.1284675598145
1791.34301757813	21.0248584747314
1792.29626464844	20.9067096710205
1793.24890136719	20.7945919036865
1794.20104980469	20.6689701080322
1795.15270996094	20.6448135375977
1796.10400390625	20.5140476226807
1797.0546875	20.5070915222168
1798.0048828125	20.4193534851074
1798.95471191406	20.2941207885742
1799.90393066406	20.2934284210205
1800.85278320313	20.1546268463135
1801.80102539063	20.1635990142822
1802.74890136719	20.1308727264404
1803.6962890625	20.0165824890137
1804.64306640625	20.0139541625977
1805.58947753906	20.0463237762451
1806.53540039063	19.9220180511475
1807.48071289063	19.9250736236572
1808.42565917969	19.8971157073975
1809.3701171875	19.8271350860596
1810.31396484375	19.8206844329834
1811.25744628906	19.8019866943359
1812.20043945313	19.6903209686279
1813.14294433594	19.6728553771973
1814.08483886719	19.670389175415
1815.0263671875	19.6025924682617
1815.96740722656	19.5277843475342
1816.90783691406	19.4732456207275
1817.84790039063	19.4916973114014
1818.78747558594	19.3357334136963
1819.72644042969	19.3268547058105
1820.6650390625	19.2148208618164
1821.60314941406	19.2133274078369
1822.54064941406	19.1402034759521
1823.47778320313	19.043514251709
1824.41430664063	18.9879150390625
1825.35034179688	18.860595703125
1826.28601074219	18.7934608459473
1827.22106933594	18.7507057189941
1828.15563964844	18.7113208770752
1829.08984375	18.6103343963623
1830.0234375	18.5415916442871
1830.95654296875	18.5348567962646
1831.88916015625	18.5081386566162
1832.8212890625	18.4280490875244
1833.7529296875	18.3485546112061
1834.68408203125	18.34836769104
1835.61474609375	18.3194618225098
1836.54479980469	18.266918182373
1837.47448730469	18.2398910522461
1838.40356445313	18.3044376373291
1839.33227539063	18.2578220367432
1840.26037597656	18.2263107299805
1841.18811035156	18.2312412261963
1842.115234375	18.170503616333
1843.04187011719	18.1594352722168
1843.96801757813	18.1912441253662
1844.89367675781	18.2171039581299
1845.81872558594	18.1966552734375
1846.74340820313	18.1762046813965
1847.66760253906	18.1901340484619
1848.59118652344	18.0899848937988
1849.51428222656	18.2067108154297
1850.43701171875	18.0761547088623
1851.35913085938	18.1074161529541
1852.28076171875	17.9709873199463
1853.20190429688	17.9142971038818
1854.12243652344	17.8717060089111
1855.04260253906	17.8237438201904
1855.96215820313	17.8053112030029
1856.88122558594	17.7195987701416
1857.79992675781	17.6274127960205
1858.71801757813	17.6114940643311
1859.63549804688	17.5606155395508
1860.55261230469	17.5262298583984
1861.46923828125	17.3890495300293
1862.38525390625	17.4402313232422
1863.30078125	17.3907604217529
1864.2158203125	17.3558692932129
1865.13037109375	17.2971172332764
1866.04443359375	17.300651550293
1866.95788574219	17.3087024688721
1867.87084960938	17.295051574707
1868.78332519531	17.3484992980957
1869.6953125	17.2634296417236
1870.60681152344	17.3569393157959
1871.51782226563	17.2828044891357
1872.42822265625	17.3204021453857
1873.33813476563	17.3308753967285
1874.24755859375	17.345458984375
1875.15649414063	17.3331108093262
1876.06481933594	17.2903614044189
1876.97277832031	17.3549957275391
1877.88012695313	17.3225898742676
1878.78698730469	17.3335494995117
1879.69323730469	17.3071689605713
1880.59912109375	17.2654476165771
1881.50439453125	17.2619400024414
1882.4091796875	17.2664222717285
1883.3134765625	17.2082347869873
1884.21716308594	17.1368293762207
1885.12048339844	17.0917663574219
1886.02319335938	17.0289421081543
1886.92541503906	17.0043869018555
1887.82702636719	16.9932384490967
1888.72814941406	16.9632511138916
1889.62878417969	16.9189529418945
1890.52893066406	16.9097347259521
1891.42858886719	16.8194484710693
1892.32763671875	16.7930679321289
1893.22619628906	16.7137622833252
1894.12426757813	16.6838722229004
1895.02172851563	16.6300945281982
1895.91870117188	16.6079864501953
1896.81518554688	16.6827201843262
1897.71118164063	16.5737247467041
1898.60656738281	16.6115646362305
1899.50146484375	16.566614151001
1900.39587402344	16.5281600952148
1901.28967285156	16.4377021789551
1902.18298339844	16.5179843902588
1903.07580566406	16.5219326019287
1903.96801757813	16.4653625488281
1904.85986328125	16.4429473876953
1905.7509765625	16.5451412200928
1906.64172363281	16.5399627685547
1907.53186035156	16.5169105529785
1908.42150878906	16.5915431976318
1909.31066894531	16.6038398742676
1910.19921875	16.568359375
1911.08728027344	16.5756435394287
1911.97473144531	16.6757335662842
1912.86181640625	16.5897998809814
1913.74816894531	16.6582870483398
1914.63415527344	16.6269397735596
1915.51953125	16.675594329834
1916.40441894531	16.6304626464844
1917.28869628906	16.5916538238525
1918.17260742188	16.5779857635498
1919.05578613281	16.5649719238281
1919.93859863281	16.5493240356445
1920.82080078125	16.4966526031494
1921.70239257813	16.4879913330078
1922.58349609375	16.480863571167
1923.46411132813	16.4224243164063
1924.34423828125	16.308464050293
1925.22375488281	16.3346290588379
1926.10278320313	16.3175811767578
1926.98120117188	16.2361965179443
1927.85913085938	16.1457595825195
1928.73645019531	16.1088733673096
1929.61328125	16.0574550628662
1930.48962402344	16.0442657470703
1931.36535644531	16.1262855529785
1932.24060058594	15.976505279541
1933.11535644531	15.9641647338867
1933.98950195313	15.9784536361694
1934.86303710938	15.9526786804199
1935.73608398438	15.9183025360107
1936.60864257813	15.9727039337158
1937.48059082031	15.9914350509644
1938.35205078125	15.9275007247925
1939.22302246094	15.932559967041
1940.09338378906	15.934100151062
1940.96313476563	16.0471019744873
1941.83239746094	16.0572967529297
1942.701171875	16.0769996643066
1943.5693359375	16.0313205718994
1944.43701171875	16.078218460083
1945.30407714844	16.1030445098877
1946.17065429688	16.1754302978516
1947.03662109375	16.1910228729248
1947.90209960938	16.1557235717773
1948.76696777344	16.2151546478271
1949.63134765625	16.2356567382813
1950.4951171875	16.2470893859863
1951.3583984375	16.230167388916
1952.22106933594	16.2041530609131
1953.08325195313	16.1816673278809
1953.94482421875	16.1631641387939
1954.80590820313	16.1082630157471
1955.66650390625	16.1370124816895
1956.5263671875	16.1393604278564
1957.38586425781	16.1537036895752
1958.24462890625	16.1056232452393
1959.10302734375	16.0697422027588
1959.96069335938	16.0264987945557
1960.81799316406	15.9781150817871
1961.67456054688	15.9143495559692
1962.53063964844	15.8231687545776
1963.38623046875	15.876202583313
1964.2412109375	15.8780517578125
1965.09558105469	15.7546911239624
1965.94946289063	15.7839155197144
1966.80285644531	15.777494430542
1967.65563964844	15.7286930084229
1968.5078125	15.7557153701782
1969.35949707031	15.6765279769897
1970.21057128906	15.7245512008667
1971.06103515625	15.7330694198608
1971.91101074219	15.7098846435547
1972.76049804688	15.6853370666504
1973.60925292969	15.8262147903442
1974.45764160156	15.7744169235229
1975.30529785156	15.7747058868408
1976.15246582031	15.8710155487061
1976.99914550781	15.917462348938
1977.84521484375	15.9661884307861
1978.69067382813	15.9936637878418
1979.53552246094	16.0458183288574
1980.3798828125	16.0829906463623
1981.22375488281	16.1852283477783
1982.06701660156	16.1854610443115
1982.90966796875	16.2267646789551
1983.75170898438	16.1417140960693
1984.59326171875	16.1181354522705
1985.43420410156	16.1814823150635
1986.27465820313	16.147798538208
1987.11450195313	16.0288867950439
1987.95373535156	16.1975269317627
1988.79248046875	16.0916061401367
1989.63061523438	16.1267147064209
1990.46813964844	16.0276775360107
1991.30517578125	16.0891437530518
1992.1416015625	16.0202140808105
1992.9775390625	16.0258350372314
1993.81274414063	15.84547996521
1994.6474609375	15.8478918075562
1995.48168945313	15.7889432907104
1996.31518554688	15.7757740020752
1997.14819335938	15.7833614349365
1997.98071289063	15.8286743164063
1998.8125	15.6869649887085
1999.64379882813	15.7571430206299
2000.47448730469	15.6756706237793
2001.3046875	15.7479295730591
2002.13427734375	15.7274875640869
2002.96325683594	15.7767419815063
2003.79162597656	15.7508640289307
2004.61950683594	15.8051481246948
2005.44677734375	15.8082704544067
2006.2734375	15.8401803970337
2007.09948730469	15.9360475540161
2007.92504882813	15.924934387207
2008.75	15.9986724853516
2009.57434082031	16.0679264068604
2010.39819335938	16.0720710754395
2011.22131347656	16.1127853393555
2012.0439453125	16.0635604858398
2012.86608886719	16.2063541412354
2013.6875	16.1634979248047
2014.50842285156	16.1663341522217
2015.32873535156	16.2101211547852
2016.1484375	16.2621421813965
2016.96752929688	16.263427734375
2017.7861328125	16.2287216186523
2018.60412597656	16.2587089538574
2019.42150878906	16.2180595397949
2020.23828125	16.2243556976318
2021.05444335938	16.2885971069336
2021.8701171875	16.2314891815186
2022.68518066406	16.2136039733887
2023.49963378906	16.2005062103271
2024.3134765625	16.1259517669678
2025.12683105469	16.1246948242188
2025.939453125	16.1364727020264
2026.75158691406	16.1345443725586
2027.56311035156	16.0326442718506
2028.3740234375	16.1000175476074
2029.18432617188	16.0396957397461
2029.994140625	16.0876579284668
2030.80322265625	16.0217990875244
2031.61181640625	15.9483261108398
2032.41979980469	15.9678869247437
2033.22717285156	15.9282913208008
2034.03393554688	15.9045000076294
2034.84008789063	15.8839015960693
2035.64575195313	15.7866077423096
2036.45080566406	15.7838764190674
2037.25512695313	15.6386909484863
2038.05895996094	15.7004919052124
2038.86218261719	15.6970367431641
2039.66479492188	15.6862258911133
2040.466796875	15.6590671539307
2041.26831054688	15.7048568725586
2042.06909179688	15.676079750061
2042.86938476563	15.7394247055054
2043.6689453125	15.7044172286987
2044.46801757813	15.753755569458
2045.26647949219	15.8294239044189
2046.06433105469	15.7722692489624
2046.86145019531	15.8103904724121
2047.65808105469	15.8397665023804
2048.4541015625	15.8472242355347
2049.24951171875	15.8336629867554
2050.04443359375	15.8147811889648
2050.83862304688	15.912410736084
2051.63232421875	15.9592313766479
2052.42529296875	15.9320507049561
2053.2177734375	15.9478998184204
2054.00952148438	15.9281063079834
2054.80078125	15.9604167938232
2055.59130859375	15.9962291717529
2056.38134765625	16.0582618713379
2057.17065429688	16.085786819458
2057.95947265625	16.0486183166504
2058.74755859375	15.987283706665
2059.53515625	16.0737857818604
2060.32202148438	16.0022048950195
2061.1083984375	15.9470624923706
2061.89428710938	15.8932771682739
2062.67919921875	15.8287544250488
2063.4638671875	15.8658285140991
2064.24780273438	15.7779865264893
2065.03100585938	15.7657260894775
2065.81372070313	15.6561279296875
2066.595703125	15.648006439209
2067.37719726563	15.6198415756226
2068.15795898438	15.5135688781738
2068.93823242188	15.5342998504639
2069.7177734375	15.5368566513062
2070.49682617188	15.4558753967285
2071.27514648438	15.4093790054321
2072.05297851563	15.3308572769165
2072.830078125	15.3870811462402
2073.60668945313	15.3122358322144
2074.38256835938	15.2078685760498
2075.15795898438	15.2096147537231
2075.9326171875	15.1329851150513
2076.70654296875	15.1021690368652
2077.47998046875	15.0949840545654
2078.25268554688	15.0332136154175
2079.02490234375	15.0773162841797
2079.79663085938	15.103874206543
2080.5673828125	15.0448532104492
2081.337890625	15.0660247802734
2082.107421875	15.1106777191162
2082.87670898438	15.0616941452026
2083.64501953125	15.0732669830322
2084.41284179688	15.138653755188
2085.18017578125	15.0884485244751
2085.94677734375	15.0723037719727
2086.71264648438	15.1730508804321
2087.47802734375	15.1016263961792
2088.24267578125	15.2036380767822
2089.0068359375	15.1227560043335
2089.77026367188	15.1779747009277
2090.53295898438	15.1575880050659
2091.29516601563	15.1209144592285
2092.056640625	15.1127576828003
2092.81762695313	15.1614542007446
2093.57788085938	15.0492153167725
2094.33764648438	15.0178813934326
2095.0966796875	15.0014057159424
2095.85498046875	14.9378967285156
2096.61279296875	14.9194860458374
2097.36987304688	14.8809661865234
2098.12646484375	14.7492027282715
2098.88232421875	14.6928367614746
2099.63745117188	14.6705198287964
2100.39208984375	14.6098155975342
2101.14624023438	14.5204019546509
2101.8994140625	14.5285720825195
2102.65209960938	14.3861780166626
2103.404296875	14.3931150436401
2104.15551757813	14.2560186386108
2104.90649414063	14.2754964828491
2105.65649414063	14.09645652771
2106.40600585938	14.0819129943848
2107.15502929688	14.0645112991333
2107.90307617188	13.9441404342651
2108.65063476563	13.9326190948486
2109.39770507813	13.879921913147
2110.14404296875	13.939769744873
2110.8896484375	13.8767995834351
2111.63452148438	13.816876411438
2112.37890625	13.8967905044556
2113.12280273438	13.8640041351318
2113.86572265625	13.9342164993286
2114.60815429688	13.9384021759033
2115.35009765625	13.9487953186035
2116.09106445313	13.9825944900513
2116.83154296875	14.0350465774536
2117.57153320313	13.9905309677124
2118.31079101563	14.0035905838013
2119.04931640625	14.0898323059082
2119.787109375	13.9120397567749
2120.5244140625	13.9542770385742
2121.26098632813	13.8983879089355
2121.9970703125	13.9004201889038
2122.732421875	13.851658821106
2123.46704101563	13.7908763885498
2124.20092773438	13.7458667755127
2124.93432617188	13.6957921981812
2125.6669921875	13.6408767700195
2126.39916992188	13.5902338027954
2127.13037109375	13.5525236129761
2127.86108398438	13.5356912612915
2128.59130859375	13.4998502731323
2129.32080078125	13.4175825119019
2130.04956054688	13.3703651428223
2130.77758789063	13.3118028640747
2131.50512695313	13.1795349121094
2132.23193359375	13.1709365844727
2132.9580078125	13.1975078582764
2133.68334960938	13.032509803772
2134.408203125	12.9618864059448
2135.13232421875	12.9131546020508
2135.85595703125	12.9312171936035
2136.57885742188	12.8283700942993
2137.30102539063	12.7802495956421
2138.0224609375	12.7180862426758
2138.74340820313	12.6348476409912
2139.46337890625	12.615364074707
2140.18310546875	12.5591115951538
2140.90185546875	12.5078859329224
2141.6201171875	12.5043048858643
2142.33764648438	12.4857082366943
2143.05444335938	12.4535322189331
2143.77075195313	12.4007320404053
2144.48608398438	12.4371023178101
2145.201171875	12.4034080505371
2145.91528320313	12.4262199401855
2146.62890625	12.3920125961304
2147.34155273438	12.4007539749146
2148.05395507813	12.3939542770386
2148.76538085938	12.3820447921753
2149.47631835938	12.3409605026245
2150.18627929688	12.380820274353
2150.89599609375	12.3732690811157
2151.60473632813	12.3966217041016
2152.31298828125	12.3454923629761
2153.02026367188	12.3055238723755
2153.72729492188	12.2236194610596
2154.43334960938	12.251088142395
2155.138671875	12.2407836914063
2155.84350585938	12.2541332244873
2156.54760742188	12.2350330352783
2157.25122070313	12.2115259170532
2157.95385742188	12.1643104553223
2158.65600585938	12.1937704086304
2159.357421875	12.1491975784302
2160.05810546875	12.0339241027832
2160.75805664063	12.0621433258057
2161.45751953125	11.995192527771
2162.15600585938	12.0053014755249
2162.85400390625	11.9588460922241
2163.55151367188	11.8655624389648
2164.248046875	11.8087177276611
2164.94409179688	11.7964534759521
2165.63916015625	11.7277641296387
2166.33374023438	11.7230644226074
2167.02783203125	11.6893911361694
2167.72094726563	11.5442018508911
2168.41357421875	11.539176940918
2169.10522460938	11.4390306472778
2169.79638671875	11.3594608306885
2170.48706054688	11.3693552017212
2171.1767578125	11.2419567108154
2171.86572265625	11.1366109848022
2172.55419921875	11.1474103927612
2173.24194335938	11.0091762542725
2173.92895507813	10.9861707687378
2174.615234375	10.9490909576416
2175.30078125	10.8924980163574
2175.98583984375	10.8343744277954
2176.67016601563	10.8273029327393
2177.35375976563	10.7333040237427
2178.03662109375	10.6938228607178
2178.71875	10.6943435668945
2179.40014648438	10.6797866821289
2180.08081054688	10.666449546814
2180.76098632813	10.6941757202148
2181.4404296875	10.6924629211426
2182.119140625	10.6268672943115
2182.79711914063	10.6612968444824
2183.47436523438	10.7202825546265
2184.15087890625	10.6704807281494
2184.82690429688	10.7101707458496
2185.501953125	10.6722326278687
2186.17651367188	10.6538677215576
2186.85034179688	10.6590824127197
2187.5234375	10.6846656799316
2188.19580078125	10.6727466583252
2188.86743164063	10.5892143249512
2189.53833007813	10.619026184082
2190.20874023438	10.5535697937012
2190.87817382813	10.4910469055176
2191.54711914063	10.4991884231567
2192.21533203125	10.5165491104126
2192.8828125	10.3891410827637
2193.54956054688	10.3558664321899
2194.21557617188	10.2983694076538
2194.880859375	10.2839889526367
2195.54541015625	10.2057027816772
2196.20947265625	10.1243534088135
2196.87255859375	10.067419052124
2197.53515625	10.0264320373535
2198.19677734375	9.91566371917725
2198.85791015625	9.80880737304688
2199.51831054688	9.82745361328125
2200.17797851563	9.77729320526123
2200.8369140625	9.65472602844238
2201.4951171875	9.59392929077148
2202.15258789063	9.57969188690186
2202.80932617188	9.47895526885986
2203.46533203125	9.42528820037842
2204.12060546875	9.37734222412109
2204.775390625	9.35872650146484
2205.42919921875	9.3270320892334
2206.08251953125	9.28526973724365
2206.73486328125	9.31759452819824
2207.38671875	9.27428340911865
2208.03759765625	9.2394847869873
2208.68798828125	9.2761058807373
2209.33764648438	9.2468147277832
2209.98657226563	9.23159980773926
2210.63452148438	9.21133041381836
2211.28198242188	9.26134586334229
2211.9287109375	9.19367980957031
2212.57470703125	9.2321252822876
2213.21997070313	9.2241792678833
2213.86450195313	9.22808742523193
2214.50830078125	9.2342700958252
2215.1513671875	9.18640804290771
2215.79370117188	9.16705322265625
2216.43530273438	9.11178874969482
2217.076171875	9.12475776672363
2217.71630859375	9.06082820892334
2218.35571289063	9.02721786499023
2218.99462890625	8.99357509613037
2219.63256835938	8.9120397567749
2220.26977539063	8.88136291503906
2220.90625	8.84508800506592
2221.5419921875	8.79711532592773
2222.17700195313	8.78639030456543
2222.81127929688	8.74875926971436
2223.44482421875	8.63467884063721
2224.07763671875	8.65612697601318
2224.70971679688	8.5515718460083
2225.34106445313	8.47006130218506
2225.9716796875	8.4281530380249
2226.6015625	8.38162994384766
2227.23071289063	8.29180335998535
2227.85913085938	8.21183586120605
2228.48681640625	8.2280740737915
2229.11376953125	8.17171001434326
2229.73999023438	8.1558256149292
2230.36547851563	8.04991626739502
2230.990234375	8.05896663665771
2231.61401367188	8.01545524597168
2232.2373046875	7.95301342010498
2232.85986328125	7.96841621398926
2233.4814453125	7.89006090164185
2234.1025390625	7.85023880004883
2234.72265625	7.86254501342773
2235.34228515625	7.77868127822876
2235.9609375	7.78354358673096
2236.57885742188	7.75154638290405
2237.1962890625	7.74538660049438
2237.81274414063	7.74588203430176
2238.42846679688	7.71382617950439
2239.04345703125	7.71584463119507
2239.65771484375	7.68785190582275
2240.27124023438	7.73194026947021
2240.88403320313	7.74628067016602
2241.49584960938	7.7110710144043
2242.10717773438	7.67454814910889
2242.71752929688	7.74002456665039
2243.32739257813	7.6821403503418
2243.93627929688	7.6720495223999
2244.54443359375	7.62772226333618
2245.15209960938	7.66058683395386
2245.7587890625	7.60926723480225
2246.36474609375	7.59294128417969
2246.9697265625	7.58149337768555
2247.57421875	7.57674264907837
2248.17797851563	7.54258251190186
2248.78076171875	7.51535797119141
2249.38305664063	7.47030258178711
2249.984375	7.4732346534729
2250.5849609375	7.47100591659546
2251.18481445313	7.39692687988281
2251.78393554688	7.34942054748535
2252.38232421875	7.33911371231079
2252.97973632813	7.26670455932617
2253.57666015625	7.22451686859131
2254.17260742188	7.24236726760864
2254.76782226563	7.17811632156372
2255.3623046875	7.12314414978027
2255.9560546875	7.10104894638062
2256.54907226563	7.05247926712036
2257.14135742188	6.98155975341797
2257.73266601563	6.93082666397095
2258.32348632813	6.89069652557373
2258.91333007813	6.88741827011108
2259.50244140625	6.82177305221558
2260.09057617188	6.78570699691772
2260.67822265625	6.73582696914673
2261.26513671875	6.69397306442261
2261.85107421875	6.68409585952759
2262.43627929688	6.61744928359985
2263.02075195313	6.63566064834595
2263.6044921875	6.57467126846313
2264.18725585938	6.54309034347534
2264.76953125	6.51069688796997
2265.35083007813	6.4777569770813
2265.93139648438	6.46227312088013
2266.51123046875	6.46531391143799
2267.09033203125	6.46469593048096
2267.66845703125	6.41521835327148
2268.24584960938	6.41614627838135
2268.82250976563	6.40687131881714
2269.3984375	6.43028879165649
2269.9736328125	6.41944169998169
2270.5478515625	6.46224641799927
2271.12133789063	6.48518180847168
2271.69409179688	6.48769664764404
2272.26611328125	6.43779802322388
2272.83740234375	6.47699975967407
2273.40771484375	6.42337894439697
2273.97729492188	6.37496376037598
2274.54614257813	6.37611865997314
2275.11401367188	6.35127687454224
2275.68139648438	6.32404899597168
2276.24780273438	6.28444862365723
2276.8134765625	6.27347040176392
2277.37817382813	6.22118806838989
2277.9423828125	6.24437618255615
2278.50561523438	6.22388696670532
2279.06811523438	6.24603462219238
2279.62963867188	6.18838548660278
2280.19067382813	6.21211433410645
2280.75073242188	6.18261003494263
2281.31005859375	6.17286062240601
2281.86840820313	6.15914392471313
2282.42602539063	6.2266993522644
2282.98291015625	6.15490388870239
2283.5390625	6.10312700271606
2284.09448242188	6.10229873657227
2284.64892578125	6.06631469726563
2285.20263671875	6.07551622390747
2285.75537109375	6.03657913208008
2286.3076171875	5.95447969436646
2286.85888671875	5.95728969573975
2287.40942382813	5.95003414154053
2287.958984375	5.91628217697144
2288.5078125	5.86209344863892
2289.05590820313	5.84630632400513
2289.60302734375	5.77241849899292
2290.14965820313	5.74808883666992
2290.6953125	5.73223209381104
2291.23999023438	5.7028169631958
2291.78393554688	5.65213060379028
2292.3271484375	5.64444828033447
2292.86962890625	5.61336898803711
2293.4111328125	5.58678245544434
2293.95190429688	5.54101848602295
2294.49194335938	5.53993034362793
2295.03100585938	5.46083068847656
2295.5693359375	5.47861480712891
2296.10693359375	5.44046020507813
2296.6435546875	5.41453409194946
2297.17944335938	5.42031860351563
2297.71459960938	5.42530536651611
2298.24877929688	5.37345361709595
2298.7822265625	5.38963079452515
2299.31469726563	5.38232040405273
2299.8466796875	5.40866422653198
2300.37744140625	5.37729644775391
2300.90771484375	5.3881459236145
2301.43701171875	5.41692113876343
2301.96557617188	5.38150262832642
2302.4931640625	5.35328388214111
2303.02001953125	5.39492082595825
2303.54614257813	5.37846803665161
2304.0712890625	5.39977884292603
2304.595703125	5.35489511489868
2305.119140625	5.35636568069458
2305.64184570313	5.35113000869751
2306.16381835938	5.3590350151062
2306.68481445313	5.36962890625
2307.205078125	5.36250782012939
2307.72436523438	5.32904767990112
2308.24291992188	5.38344430923462
2308.7607421875	5.32307481765747
2309.27758789063	5.3597559928894
2309.79370117188	5.30740165710449
2310.30883789063	5.3066840171814
2310.8232421875	5.3116192817688
2311.3369140625	5.27588224411011
2311.849609375	5.27110528945923
2312.361328125	5.28195476531982
2312.87255859375	5.25317144393921
2313.38256835938	5.22490358352661
2313.89208984375	5.21550369262695
2314.40063476563	5.18746662139893
2314.908203125	5.13996267318726
2315.4150390625	5.11538648605347
2315.92114257813	5.08781576156616
2316.42626953125	5.07941627502441
2316.9306640625	5.05045366287231
2317.43408203125	5.00361347198486
2317.93676757813	4.96485328674316
2318.4384765625	4.95665884017944
2318.939453125	4.9284143447876
2319.439453125	4.8741340637207
2319.93872070313	4.86128187179565
2320.43701171875	4.83513212203979
2320.9345703125	4.82035446166992
2321.43139648438	4.76974534988403
2321.92724609375	4.75058650970459
2322.42211914063	4.73385190963745
2322.91625976563	4.74508714675903
2323.40966796875	4.71039772033691
2323.90209960938	4.69498538970947
2324.3935546875	4.69071006774902
2324.88427734375	4.67445707321167
2325.37426757813	4.6445837020874
2325.86303710938	4.65987920761108
2326.35131835938	4.6226224899292
2326.83862304688	4.61857223510742
2327.32495117188	4.66466331481934
2327.810546875	4.63390445709229
2328.29541015625	4.64730358123779
2328.77905273438	4.67953252792358
2329.26220703125	4.66566181182861
2329.74438476563	4.65778350830078
2330.2255859375	4.66409778594971
2330.7060546875	4.6553897857666
2331.185546875	4.69914865493774
2331.6640625	4.65681123733521
2332.14184570313	4.66121196746826
2332.61889648438	4.65631246566772
2333.09497070313	4.67029094696045
2333.57006835938	4.63690900802612
2334.04443359375	4.63965654373169
2334.51782226563	4.65445852279663
2334.99047851563	4.6032133102417
2335.46215820313	4.61663818359375
2335.93310546875	4.58728075027466
2336.40307617188	4.60317373275757
2336.8720703125	4.51531934738159
2337.34033203125	4.55645561218262
2337.8076171875	4.50752449035645
2338.27416992188	4.47724151611328
2338.73974609375	4.47167158126831
2339.20458984375	4.46197128295898
2339.66845703125	4.44703674316406
2340.13134765625	4.38696050643921
2340.59350585938	4.36812973022461
2341.0546875	4.36690711975098
2341.51489257813	4.3497052192688
2341.97436523438	4.33083438873291
2342.43286132813	4.25929975509644
2342.890625	4.23431444168091
2343.34741210938	4.2305474281311
2343.80322265625	4.21270561218262
2344.25830078125	4.19236326217651
2344.71240234375	4.19685411453247
2345.16577148438	4.1872615814209
2345.61791992188	4.22905349731445
2346.06958007813	4.28192758560181
2346.52001953125	4.31465291976929
2346.9697265625	4.37561130523682
2347.41845703125	4.47230386734009
2347.86645507813	4.58483839035034
2348.3134765625	4.61825561523438
2348.75952148438	4.72592639923096
2349.20483398438	4.79958868026733
2349.64916992188	4.92845392227173
2350.09252929688	4.92708873748779
2350.53515625	5.02252149581909
2350.97680664063	5.11579656600952
2351.41748046875	5.06480360031128
2351.857421875	5.10650873184204
2352.29638671875	5.11824226379395
2352.734375	5.1385931968689
2353.17138671875	5.12782669067383
2353.60766601563	5.11204481124878
2354.04296875	5.04730319976807
2354.4775390625	4.96164751052856
2354.91088867188	4.89485645294189
2355.34350585938	4.79377317428589
2355.775390625	4.76948404312134
2356.2060546875	4.62287664413452
2356.63598632813	4.53580379486084
2357.06494140625	4.41243076324463
2357.4931640625	4.33833312988281
2357.92041015625	4.23349571228027
2358.3466796875	4.1743540763855
2358.77197265625	4.09227657318115
2359.1962890625	4.03751087188721
2359.61987304688	3.94248008728027
2360.04248046875	3.86415123939514
2360.46411132813	3.81791067123413
2360.88500976563	3.77527332305908
2361.30493164063	3.74463248252869
2361.72387695313	3.72348165512085
