# Supplementary material for: Optics miniaturization strategy for demanding Raman spectroscopy applications
Source: Nat Commun. 2024 Apr 8;15:3049. doi: 10.1038/s41467-024-47044-7 (PMC11001912; doi:10.1038/s41467-024-47044-7)
Supplement: Supplementary file 6 — Source Data [file 41467_2024_47044_MOESM6_ESM.zip › Source Data/NCOMMS-23-34016B s3/S3 pHCA, Glucose, Salts/calibraiton/MgSO4 standards 30.08.17/MgSO4_5mM_3.csv]

347.42919921875	74.7284164428711
348.892913818359	74.8797149658203
350.356079101563	75.3462829589844
351.818634033203	75.3298187255859
353.280670166016	75.7524871826172
354.742095947266	76.0517807006836
356.202972412109	76.3883285522461
357.663299560547	76.4560165405273
359.123046875	76.6954040527344
360.582244873047	76.9025344848633
362.040863037109	77.2098159790039
363.498931884766	77.2678680419922
364.956451416016	77.3198928833008
366.413391113281	77.5376510620117
367.869750976563	77.6109390258789
369.325592041016	77.9646911621094
370.780853271484	77.7075500488281
372.235565185547	77.8239517211914
373.689727783203	77.7530364990234
375.143310546875	77.8528671264648
376.596343994141	78.135871887207
378.048828125	78.1322708129883
379.500762939453	78.2090530395508
380.9521484375	78.0896606445313
382.402954101563	78.2969131469727
383.853240966797	78.2972640991211
385.302947998047	78.4033050537109
386.752136230469	78.6467742919922
388.200744628906	78.7138061523438
389.648803710938	78.926025390625
391.096343994141	78.8063583374023
392.543304443359	79.0218658447266
393.989715576172	79.1600112915039
395.435607910156	79.6078796386719
396.880920410156	79.6883087158203
398.325714111328	79.6800918579102
399.769927978516	79.9095153808594
401.213623046875	80.2500915527344
402.656768798828	80.4005661010742
404.099395751953	80.4676971435547
405.541442871094	80.6668395996094
406.982971191406	80.919075012207
408.423950195313	80.9879302978516
409.864379882813	81.2432327270508
411.304290771484	81.3515930175781
412.743621826172	81.4175109863281
414.182434082031	81.6589202880859
415.620727539063	81.7265853881836
417.058471679688	81.7979583740234
418.495666503906	81.8459777832031
419.932342529297	82.0217895507813
421.368469238281	81.9873809814453
422.804077148438	81.9762954711914
424.239135742188	81.9020538330078
425.673645019531	81.9143676757813
427.107635498047	82.1027908325195
428.541107177734	82.046875
429.974029541016	81.9037322998047
431.406433105469	81.8391494750977
432.838287353516	81.7887649536133
434.269622802734	81.6694412231445
435.700408935547	81.7999954223633
437.130706787109	81.6774215698242
438.560455322266	81.5409088134766
439.989654541016	81.4390106201172
441.418334960938	81.4728851318359
442.846496582031	81.2428894042969
444.274139404297	81.2230377197266
445.701263427734	81.2059020996094
447.127838134766	80.9849624633789
448.553894042969	80.8170928955078
449.979431152344	80.8689575195313
451.404449462891	80.7543258666992
452.828918457031	80.3661346435547
454.252899169922	80.4795913696289
455.676330566406	80.3675918579102
457.099273681641	80.441291809082
458.521667480469	80.1800079345703
459.943542480469	80.3745727539063
461.364929199219	80.2545471191406
462.785766601563	80.1477508544922
464.206085205078	80.2684478759766
465.625885009766	79.9961318969727
467.045196533203	80.1961288452148
468.463958740234	80.0452423095703
469.882202148438	80.1809005737305
471.299957275391	80.0075912475586
472.717193603516	80.0407333374023
474.133911132813	80.0283508300781
475.550109863281	80.0636291503906
476.965789794922	80.0102081298828
478.380950927734	80.2717819213867
479.795623779297	80.0965576171875
481.209777832031	80.0886993408203
482.623413085938	80.2696914672852
484.036529541016	80.2289505004883
485.449157714844	80.2885131835938
486.861267089844	80.3934020996094
488.272857666016	80.377082824707
489.683959960938	80.4972763061523
491.094543457031	80.5586090087891
492.504608154297	80.4084091186523
493.914184570313	80.3627548217773
495.3232421875	80.4473571777344
496.731811523438	80.3268585205078
498.139862060547	80.2259368896484
499.547393798828	80.1453628540039
500.954467773438	80.0772171020508
502.360992431641	79.9773712158203
503.767028808594	79.889533996582
505.172576904297	79.8578186035156
506.577606201172	79.7093353271484
507.982147216797	79.6620254516602
509.386169433594	79.4016647338867
510.789703369141	79.202262878418
512.192749023438	79.0959014892578
513.595275878906	79.110954284668
514.997314453125	78.7313690185547
516.398803710938	78.8757705688477
517.799865722656	78.3376541137695
519.200378417969	78.3445281982422
520.600463867188	78.1655502319336
522	77.8021087646484
523.399047851563	77.8133392333984
524.797607421875	77.6476364135742
526.195678710938	77.361457824707
527.59326171875	77.3965072631836
528.990295410156	77.1905746459961
530.386901855469	76.7749938964844
531.782958984375	76.8780975341797
533.178588867188	76.6443252563477
534.573669433594	76.4364547729492
535.968322753906	76.260498046875
537.362426757813	76.0233993530273
538.756042480469	76.0494079589844
540.149230957031	75.6697769165039
541.541870117188	75.7392730712891
542.934020996094	75.5789566040039
544.32568359375	75.4464645385742
545.716918945313	75.172981262207
547.107604980469	75.0618209838867
548.497802734375	75.0139312744141
549.887573242188	75.0214309692383
551.276794433594	74.7680130004883
552.66552734375	74.7522125244141
554.053833007813	74.5623245239258
555.441650390625	74.5571975708008
556.828918457031	74.4740219116211
558.215759277344	74.2321853637695
559.602111816406	74.2138366699219
560.987976074219	74.1476898193359
562.373352050781	74.0879516601563
563.758239746094	74.1230392456055
565.142639160156	73.9095687866211
566.526611328125	73.8547134399414
567.910034179688	74.0276260375977
569.293029785156	73.6896057128906
570.675537109375	73.8633041381836
572.057556152344	73.844367980957
573.439086914063	73.6915969848633
574.820129394531	73.7984771728516
576.200744628906	73.7763290405273
577.580871582031	73.6519393920898
578.96044921875	73.7091674804688
580.339660644531	73.6999893188477
581.718322753906	73.7882385253906
583.096557617188	73.5609512329102
584.474243164063	73.6463470458984
585.851501464844	73.4853591918945
587.228332519531	73.6362152099609
588.604614257813	73.4575729370117
589.98046875	73.5058746337891
591.355834960938	73.4318084716797
592.730712890625	73.4505004882813
594.105163574219	73.5255813598633
595.479125976563	73.4432907104492
596.852600097656	73.3394927978516
598.225646972656	73.3499755859375
599.598205566406	73.3943405151367
600.970275878906	73.3606185913086
602.341857910156	73.2765350341797
603.713012695313	73.1884384155273
605.083679199219	73.1017150878906
606.453918457031	73.0550155639648
607.823608398438	73.0433349609375
609.192932128906	73.006103515625
610.561706542969	72.8018341064453
611.930053710938	72.7685012817383
613.297912597656	72.6631088256836
614.665344238281	72.6063842773438
616.032287597656	72.4818267822266
617.398803710938	72.4605026245117
618.764831542969	72.2814331054688
620.13037109375	72.1108703613281
621.495483398438	72.0027847290039
622.860107421875	71.8791656494141
624.224304199219	71.7077560424805
625.588012695313	71.7050323486328
626.951232910156	71.539436340332
628.314025878906	71.4359283447266
629.676391601563	71.3893051147461
631.038269042969	71.0348358154297
632.399658203125	71.0009536743164
633.760620117188	70.9137115478516
635.12109375	70.6571273803711
636.481140136719	70.5714797973633
637.840759277344	70.5067825317383
639.199890136719	70.3561172485352
640.558532714844	70.1615295410156
641.916748046875	69.9646682739258
643.274536132813	70.0901107788086
644.6318359375	69.8242111206055
645.988647460938	69.7142181396484
647.345031738281	69.5384216308594
648.700988769531	69.5219345092773
650.056457519531	69.4277420043945
651.411499023438	69.2010116577148
652.76611328125	69.200325012207
654.120239257813	69.0283432006836
655.473876953125	68.8600463867188
656.827087402344	68.7637100219727
658.179870605469	68.7681121826172
659.5322265625	68.698860168457
660.884094238281	68.5435409545898
662.235473632813	68.7257614135742
663.586486816406	68.5235061645508
664.93701171875	68.349853515625
666.287048339844	68.4611663818359
667.636657714844	68.3401184082031
668.98583984375	68.3684234619141
670.334594726563	68.321418762207
671.682861328125	68.1829986572266
673.030700683594	68.1722717285156
674.378051757813	68.2136840820313
675.725036621094	67.9406356811523
677.071533203125	68.0424499511719
678.417541503906	67.9896392822266
679.76318359375	68.1707992553711
681.108337402344	67.8787078857422
682.453002929688	68.0470504760742
683.797302246094	68.0422210693359
685.14111328125	68.089111328125
686.484497070313	68.0149536132813
687.827453613281	68.1239547729492
689.169921875	68.0167007446289
690.512023925781	67.8970336914063
691.853637695313	68.14453125
693.194763183594	68.0651092529297
694.535522460938	67.9472351074219
695.875793457031	68.096305847168
697.215637207031	68.1569290161133
698.555053710938	68.0190048217773
699.89404296875	68.0245132446289
701.232543945313	68.1146621704102
702.570617675781	68.0660171508789
703.908325195313	68.0629577636719
705.245483398438	68.0398254394531
706.582275390625	68.1514511108398
707.918640136719	68.1227874755859
709.254516601563	68.1567306518555
710.589965820313	68.071662902832
711.924987792969	68.1038970947266
713.259582519531	68.0925369262695
714.59375	68.1351547241211
715.927490234375	67.8837051391602
717.2607421875	68.0872650146484
718.593627929688	68.077880859375
719.926025390625	68.0331344604492
721.257995605469	68.0278167724609
722.589538574219	67.9766006469727
723.920654296875	67.9150695800781
725.251342773438	68.072380065918
726.581604003906	67.7987823486328
727.911437988281	67.8102111816406
729.240783691406	67.7005767822266
730.569763183594	67.8730392456055
731.898254394531	67.7888870239258
733.226379394531	67.6038055419922
734.554016113281	67.6237182617188
735.881225585938	67.5843734741211
737.208068847656	67.5928649902344
738.534423828125	67.4417190551758
739.8603515625	67.3535079956055
741.185852050781	67.3098602294922
742.510925292969	67.2822799682617
743.835571289063	67.2660217285156
745.159790039063	67.0976181030273
746.483581542969	67.0414352416992
747.806945800781	67.0860137939453
749.1298828125	66.8781356811523
750.452453613281	66.6592178344727
751.774536132813	66.8104629516602
753.09619140625	66.6449127197266
754.417419433594	66.560417175293
755.738220214844	66.3887939453125
757.05859375	66.3788528442383
758.378540039063	66.2852554321289
759.698059082031	66.1958847045898
761.017211914063	65.9729919433594
762.335876464844	65.9984741210938
763.654113769531	65.7429962158203
764.971984863281	65.7249603271484
766.289367675781	65.6032409667969
767.606384277344	65.5642547607422
768.922973632813	65.5313873291016
770.239074707031	65.3272476196289
771.554809570313	65.1907348632813
772.8701171875	65.1516342163086
774.184997558594	64.9934158325195
775.499450683594	64.9218902587891
776.8134765625	64.9086456298828
778.127136230469	64.715934753418
779.440307617188	64.6234970092773
780.753112792969	64.6551666259766
782.0654296875	64.3508605957031
783.377380371094	64.3312301635742
784.688903808594	64.1789398193359
786	64.1070556640625
787.310668945313	64.0737380981445
788.620971679688	63.8764762878418
789.930786132813	63.8592300415039
791.240234375	63.746208190918
792.549255371094	63.5413970947266
793.857788085938	63.4765090942383
795.166015625	63.4082107543945
796.473754882813	63.4593963623047
797.781066894531	63.2096633911133
799.088012695313	63.2675590515137
800.39453125	63.0833320617676
801.700622558594	63.0069351196289
803.006286621094	62.9469680786133
804.311584472656	62.8067016601563
805.616394042969	62.7162590026855
806.920837402344	62.7210350036621
808.224853515625	62.4764862060547
809.528503417969	62.4574546813965
810.831665039063	62.3890380859375
812.134460449219	62.4240264892578
813.436828613281	62.1839714050293
814.73876953125	62.2157516479492
816.040344238281	61.9627838134766
817.341430664063	61.9270935058594
818.642150878906	61.8492698669434
819.942504882813	61.8485107421875
821.242370605469	61.6500015258789
822.541870117188	61.603702545166
823.840942382813	61.5248222351074
825.139587402344	61.4455871582031
826.437866210938	61.2399215698242
827.735656738281	61.2907791137695
829.033081054688	61.189094543457
830.330139160156	61.0817184448242
831.626770019531	60.9059028625488
832.922973632813	60.887996673584
834.21875	60.8241539001465
835.514099121094	60.7692832946777
836.80908203125	60.6555328369141
838.103637695313	60.4460983276367
839.397827148438	60.317325592041
840.691589355469	60.4226875305176
841.984924316406	60.1799659729004
843.27783203125	60.1105461120605
844.570373535156	60.1366500854492
845.862487792969	59.8816146850586
847.154235839844	59.7880516052246
848.445556640625	59.7017517089844
849.736450195313	59.5544815063477
851.026916503906	59.3302421569824
852.317016601563	59.2506713867188
853.606689453125	59.0985221862793
854.89599609375	59.0704536437988
856.184875488281	58.7270126342773
857.473327636719	58.569019317627
858.761413574219	58.5920944213867
860.049072265625	58.4282341003418
861.336303710938	58.2708740234375
862.623168945313	58.2311210632324
863.909606933594	57.9571952819824
865.195678710938	58.0121803283691
866.481323242188	57.7476348876953
867.766540527344	57.460636138916
869.051391601563	57.4970054626465
870.335815429688	57.294075012207
871.619873046875	57.0629730224609
872.903503417969	56.8406639099121
874.186706542969	56.7747993469238
875.469543457031	56.3703994750977
876.752014160156	56.3380928039551
878.033996582031	56.1745491027832
879.315612792969	55.9388275146484
880.596862792969	55.7016105651855
881.877685546875	55.4819374084473
883.158081054688	55.3594436645508
884.438110351563	55.029712677002
885.7177734375	54.8419303894043
886.996948242188	54.7067260742188
888.275817871094	54.3938331604004
889.55419921875	54.2375373840332
890.832275390625	54.0414581298828
892.10986328125	53.903491973877
893.387084960938	53.7179145812988
894.663940429688	53.4051284790039
895.940368652344	53.2276077270508
897.216369628906	53.0489540100098
898.492004394531	52.8783340454102
899.767272949219	52.5713539123535
901.042114257813	52.3733367919922
902.316528320313	52.2726631164551
903.590576171875	52.0128021240234
904.8642578125	51.7386665344238
906.137512207031	51.5561561584473
907.410339355469	51.3420600891113
908.682800292969	51.0797958374023
909.954833984375	51.0483551025391
911.226501464844	50.6958694458008
912.497802734375	50.5355339050293
913.768676757813	50.3188743591309
915.039123535156	50.2381820678711
916.309204101563	49.9788970947266
917.578918457031	49.7080039978027
918.848205566406	49.5850982666016
920.117126464844	49.402416229248
921.385620117188	49.2793426513672
922.653747558594	49.0913619995117
923.921447753906	49.0081329345703
925.188781738281	48.7563743591309
926.455688476563	48.6067237854004
927.722229003906	48.6162719726563
928.988342285156	48.3287887573242
930.254089355469	48.1799392700195
931.519470214844	48.1194534301758
932.784423828125	48.0245208740234
934.049011230469	47.6767425537109
935.313171386719	47.6924819946289
936.576965332031	47.5442771911621
937.84033203125	47.4166526794434
939.103332519531	47.3709182739258
940.365966796875	47.2029647827148
941.628173828125	47.2518882751465
942.890014648438	47.1414642333984
944.151428222656	46.9499397277832
945.412475585938	46.8174591064453
946.673095703125	46.8024673461914
947.933349609375	46.7667274475098
949.193237304688	46.6531410217285
950.452697753906	46.603157043457
951.711791992188	46.4519004821777
952.970520019531	46.3832893371582
954.228820800781	46.4245338439941
955.486755371094	46.4275398254395
956.744262695313	46.2923316955566
958.001403808594	46.2831726074219
959.258117675781	46.1573181152344
960.514526367188	46.3229675292969
961.770446777344	46.2424545288086
963.026062011719	46.1743316650391
964.28125	46.1477279663086
965.536010742188	46.216911315918
966.790466308594	46.2118453979492
968.044494628906	46.3926277160645
969.298095703125	46.403205871582
970.551391601563	46.6576919555664
971.80419921875	46.879264831543
973.056701660156	47.4045333862305
974.308776855469	47.979133605957
975.560485839844	49.0394744873047
976.811767578125	50.2437782287598
978.062683105469	51.2201957702637
979.313232421875	52.4704399108887
980.563415527344	52.9823188781738
981.813171386719	52.9475631713867
983.0625	52.2741966247559
984.3115234375	51.2367820739746
985.560119628906	49.6810646057129
986.808349609375	48.3698348999023
988.05615234375	47.3297500610352
989.303588867188	46.4538078308105
990.550659179688	46.0961608886719
991.797302246094	45.7219657897949
993.043579101563	45.6539726257324
994.289489746094	45.2935104370117
995.535034179688	45.2291526794434
996.780151367188	45.0080909729004
998.02490234375	44.8649291992188
999.269226074219	44.9034309387207
1000.51318359375	44.7083015441895
1001.75677490234	44.6868515014648
1003	44.5300178527832
1004.24279785156	44.3747215270996
1005.48522949219	44.3594055175781
1006.72729492188	44.3465690612793
1007.96893310547	44.1932144165039
1009.21026611328	44.173168182373
1010.45111083984	44.1529502868652
1011.69165039063	44.0847434997559
1012.93176269531	43.9807548522949
1014.17150878906	43.8979148864746
1015.41088867188	44.0104827880859
1016.64984130859	43.9636650085449
1017.88842773438	43.7734489440918
1019.12664794922	43.7666435241699
1020.36450195313	43.8177604675293
1021.60192871094	43.6313705444336
1022.83898925781	43.7015533447266
1024.07568359375	43.6125259399414
1025.31201171875	43.5753135681152
1026.5478515625	43.4457244873047
1027.78344726563	43.5323524475098
1029.0185546875	43.352123260498
1030.25329589844	43.3553352355957
1031.48767089844	43.3456192016602
1032.7216796875	43.2717132568359
1033.95532226563	43.2749633789063
1035.18859863281	43.3784446716309
1036.42138671875	43.3024749755859
1037.65393066406	43.2547187805176
1038.88598632813	43.2166862487793
1040.11767578125	43.2461090087891
1041.34899902344	43.1945762634277
1042.57995605469	43.3173828125
1043.810546875	43.3596153259277
1045.04077148438	43.2050399780273
1046.2705078125	43.40869140625
1047.5	43.1592483520508
1048.72900390625	43.2853736877441
1049.95764160156	43.3111038208008
1051.18591308594	43.2053642272949
1052.41381835938	43.244068145752
1053.64135742188	43.2427787780762
1054.86853027344	43.3133506774902
1056.09521484375	43.2108917236328
1057.32165527344	43.283576965332
1058.54760742188	43.1163444519043
1059.77331542969	43.1701965332031
1060.99853515625	43.2103424072266
1062.22338867188	43.049430847168
1063.44787597656	43.0775909423828
1064.671875	43.1564750671387
1065.89562988281	43.0466651916504
1067.11901855469	43.0748710632324
1068.34191894531	42.9809036254883
1069.56457519531	42.9229774475098
1070.78674316406	42.8732566833496
1072.00854492188	42.9596557617188
1073.22998046875	42.8447608947754
1074.45104980469	42.8764839172363
1075.67175292969	42.7562599182129
1076.89208984375	42.7508277893066
1078.11193847656	42.7250061035156
1079.33154296875	42.604434967041
1080.55065917969	42.558235168457
1081.76940917969	42.5621948242188
1082.98791503906	42.4380264282227
1084.20593261719	42.4486808776855
1085.42358398438	42.4330368041992
1086.64086914063	42.485481262207
1087.85766601563	42.3602066040039
1089.07421875	42.3239974975586
1090.29040527344	42.3288078308105
1091.50610351563	42.385124206543
1092.72155761719	42.1782493591309
1093.9365234375	42.3440856933594
1095.15112304688	42.2522354125977
1096.36535644531	42.347339630127
1097.57922363281	42.3499412536621
1098.79272460938	42.3369140625
1100.005859375	42.3351554870605
1101.21862792969	42.4120101928711
1102.43090820313	42.3042106628418
1103.64294433594	42.3175621032715
1104.8544921875	42.4589576721191
1106.06579589844	42.3803787231445
1107.27661132813	42.2836761474609
1108.48706054688	42.3360137939453
1109.69714355469	42.4135589599609
1110.90686035156	42.3863563537598
1112.1162109375	42.4097366333008
1113.3251953125	42.3023986816406
1114.53369140625	42.331916809082
1115.74194335938	42.2885284423828
1116.94982910156	42.3745765686035
1118.1572265625	42.3195762634277
1119.3642578125	42.3434257507324
1120.57104492188	42.384090423584
1121.77734375	42.3037376403809
1122.98327636719	42.3047142028809
1124.18884277344	42.3353042602539
1125.39404296875	42.3336410522461
1126.59875488281	42.3169059753418
1127.80322265625	42.3408622741699
1129.00732421875	42.361198425293
1130.2109375	42.3263664245605
1131.41430664063	42.2733993530273
1132.6171875	42.2521476745605
1133.81970214844	42.3317451477051
1135.02197265625	42.1745338439941
1136.22375488281	42.1756629943848
1137.42517089844	42.1529273986816
1138.62622070313	42.2054672241211
1139.82690429688	42.1250648498535
1141.02709960938	42.0553741455078
1142.22705078125	42.1664199829102
1143.42663574219	42.0866203308105
1144.62573242188	42.1214714050293
1145.82458496094	42.0629005432129
1147.02294921875	41.9783592224121
1148.22094726563	42.0277709960938
1149.41857910156	42.118480682373
1150.61584472656	41.9745292663574
1151.81274414063	41.9576759338379
1153.00927734375	41.9450340270996
1154.20544433594	41.8658905029297
1155.40124511719	41.9532470703125
1156.5966796875	42.0046768188477
1157.79162597656	41.8852348327637
1158.986328125	41.8560256958008
1160.18054199219	41.945743560791
1161.37438964844	41.8311004638672
1162.56799316406	41.8296508789063
1163.76110839844	41.8247718811035
1164.95385742188	41.905574798584
1166.14624023438	41.8093147277832
1167.33825683594	41.7729187011719
1168.52990722656	41.7243041992188
1169.72119140625	41.7609901428223
1170.91198730469	41.7931022644043
1172.1025390625	41.7556114196777
1173.29260253906	41.7464447021484
1174.482421875	41.732307434082
1175.67175292969	41.9186897277832
1176.86071777344	41.7521057128906
1178.04943847656	41.8422927856445
1179.23767089844	41.9560432434082
1180.42553710938	41.8480262756348
1181.61303710938	42.0540580749512
1182.80017089844	42.0107574462891
1183.98681640625	42.0497589111328
1185.17321777344	41.9649429321289
1186.35925292969	42.0298233032227
1187.54479980469	42.0700187683105
1188.73010253906	42.0172004699707
1189.91491699219	42.0471000671387
1191.09936523438	42.0777854919434
1192.28356933594	42.0474014282227
1193.46728515625	42.1054992675781
1194.65063476563	42.2488327026367
1195.83361816406	42.0972671508789
1197.01623535156	42.1826210021973
1198.19836425781	42.1706962585449
1199.38024902344	42.1909599304199
1200.56176757813	42.2780952453613
1201.74279785156	42.3997459411621
1202.92358398438	42.329647064209
1204.10388183594	42.4440574645996
1205.28393554688	42.4358749389648
1206.46350097656	42.4782905578613
1207.64270019531	42.5578994750977
1208.82153320313	42.5160331726074
1210	42.5579223632813
1211.17810058594	42.6715354919434
1212.35583496094	42.6571159362793
1213.53308105469	42.6774101257324
1214.71008300781	42.668586730957
1215.88671875	42.6944732666016
1217.06286621094	42.6482810974121
1218.23864746094	42.7138938903809
1219.41418457031	42.6370544433594
1220.58923339844	42.6269454956055
1221.76391601563	42.617431640625
1222.93823242188	42.594310760498
1224.11218261719	42.6707572937012
1225.28576660156	42.7458839416504
1226.458984375	42.7698173522949
1227.6318359375	42.663875579834
1228.80419921875	42.621452331543
1229.97631835938	42.763427734375
1231.14794921875	42.7212181091309
1232.31921386719	42.722583770752
1233.490234375	42.7189750671387
1234.66076660156	42.7754516601563
1235.83093261719	42.7035446166992
1237.00073242188	42.741828918457
1238.17016601563	42.7250328063965
1239.33923339844	42.7305183410645
1240.5078125	42.6905097961426
1241.67614746094	42.615177154541
1242.84411621094	42.582103729248
1244.01159667969	42.5440444946289
1245.1787109375	42.5603446960449
1246.34558105469	42.4110870361328
1247.51196289063	42.2760391235352
1248.67797851563	42.3870849609375
1249.84362792969	42.4045944213867
1251.00891113281	42.2920341491699
1252.173828125	42.2365531921387
1253.33825683594	42.246410369873
1254.50244140625	42.2472496032715
1255.66625976563	42.2431030273438
1256.82958984375	42.1707420349121
1257.99255371094	42.1056823730469
1259.1552734375	42.1702117919922
1260.31750488281	42.1497840881348
1261.47937011719	42.0664863586426
1262.64086914063	42.0474128723145
1263.80200195313	42.0348892211914
1264.96276855469	41.942756652832
1266.123046875	41.9948921203613
1267.28308105469	41.919506072998
1268.44262695313	41.7721786499023
1269.60192871094	41.7993278503418
1270.7607421875	41.7932205200195
1271.91918945313	41.7626914978027
1273.07727050781	41.7115745544434
1274.23498535156	41.5228576660156
1275.39233398438	41.4582710266113
1276.54931640625	41.5014801025391
1277.70581054688	41.4294013977051
1278.86206054688	41.344425201416
1280.01794433594	41.3306884765625
1281.17333984375	41.2355117797852
1282.32836914063	41.3685264587402
1283.48303222656	41.2600860595703
1284.63732910156	41.2386894226074
1285.79125976563	41.2061309814453
1286.94482421875	41.2250175476074
1288.09802246094	41.0682144165039
1289.25073242188	41.2204627990723
1290.40319824219	41.259822845459
1291.55517578125	41.128849029541
1292.70690917969	41.1776847839355
1293.85815429688	41.1232261657715
1295.00903320313	41.0390892028809
1296.15954589844	41.0004539489746
1297.30969238281	41.026985168457
1298.45935058594	40.8549270629883
1299.60876464844	40.918514251709
1300.7578125	40.820125579834
1301.90637207031	40.9365844726563
1303.05456542969	40.7571907043457
1304.20239257813	40.8619270324707
1305.34985351563	40.6919746398926
1306.49694824219	40.7054977416992
1307.64367675781	40.7445068359375
1308.7900390625	40.5822563171387
1309.93591308594	40.5180358886719
1311.08154296875	40.5881576538086
1312.22668457031	40.5974922180176
1313.37145996094	40.4854202270508
1314.51599121094	40.5978851318359
1315.66003417969	40.5541725158691
1316.80358886719	40.5373077392578
1317.94689941406	40.5322341918945
1319.08984375	40.5775909423828
1320.23229980469	40.6652717590332
1321.37451171875	40.5864639282227
1322.51623535156	40.5700492858887
1323.65759277344	40.5405158996582
1324.79858398438	40.3353157043457
1325.93920898438	40.4234771728516
1327.07934570313	40.4132843017578
1328.21923828125	40.3410530090332
1329.35864257813	40.3459625244141
1330.49780273438	40.2569198608398
1331.63647460938	40.1489181518555
1332.77478027344	40.163516998291
1333.91271972656	40.1402320861816
1335.05029296875	40.0869750976563
1336.18737792969	40.074535369873
1337.32421875	40.0088958740234
1338.46057128906	40.0009269714355
1339.5966796875	39.9546508789063
1340.73229980469	39.9126358032227
1341.86755371094	39.9420547485352
1343.00231933594	39.9796142578125
1344.13684082031	39.9231147766113
1345.27099609375	39.9289665222168
1346.40466308594	39.9687156677246
1347.53796386719	39.864013671875
1348.6708984375	39.8491744995117
1349.80346679688	39.9201583862305
1350.93566894531	39.800163269043
1352.06750488281	39.8647880554199
1353.19885253906	39.847282409668
1354.32995605469	39.8400611877441
1355.46057128906	39.7553367614746
1356.5908203125	39.7541389465332
1357.720703125	39.6145515441895
1358.85021972656	39.649242401123
1359.97924804688	39.5850639343262
1361.10803222656	39.5676155090332
1362.236328125	39.5152702331543
1363.3642578125	39.4574966430664
1364.49182128906	39.400505065918
1365.61901855469	39.331672668457
1366.74584960938	39.2347106933594
1367.87231445313	39.463737487793
1368.99829101563	39.1973686218262
1370.12390136719	39.1840553283691
1371.24914550781	39.2177238464355
1372.3740234375	39.2362747192383
1373.49853515625	39.1851425170898
1374.62255859375	39.142162322998
1375.74633789063	39.1156921386719
1376.86962890625	39.318042755127
1377.99255371094	39.1964302062988
1379.11511230469	39.1575736999512
1380.2373046875	39.1447525024414
1381.35900878906	39.1665382385254
1382.48034667969	39.1735610961914
1383.60144042969	39.1481513977051
1384.72204589844	39.1141891479492
1385.84228515625	39.0174407958984
1386.96203613281	39.018684387207
1388.08154296875	38.9721031188965
1389.20056152344	39.0441513061523
1390.31921386719	38.9300918579102
1391.4375	38.8407287597656
1392.55541992188	38.8801460266113
1393.6728515625	38.825611114502
1394.7900390625	38.8707160949707
1395.90673828125	38.7313270568848
1397.02307128906	38.6715393066406
1398.13903808594	38.7509460449219
1399.25463867188	38.5953788757324
1400.36975097656	38.5975189208984
1401.48449707031	38.6970405578613
1402.59899902344	38.6446800231934
1403.712890625	38.5927085876465
1404.82653808594	38.5830192565918
1405.93981933594	38.7173385620117
1407.05261230469	38.5693206787109
1408.1650390625	38.6074180603027
1409.27709960938	38.7182426452637
1410.38879394531	38.6754913330078
1411.5	38.6005706787109
1412.61096191406	38.5952644348145
1413.72143554688	38.5843048095703
1414.83154296875	38.6203689575195
1415.94116210938	38.4660606384277
1417.05053710938	38.5122947692871
1418.15942382813	38.4906463623047
1419.26794433594	38.5209159851074
1420.37609863281	38.553165435791
1421.48388671875	38.3738327026367
1422.59118652344	38.3582611083984
1423.6982421875	38.3356781005859
1424.80480957031	38.215648651123
1425.91088867188	38.1512641906738
1427.01672363281	38.2316284179688
1428.1220703125	38.1584663391113
1429.22717285156	38.1611099243164
1430.33166503906	38.1708030700684
1431.43591308594	38.146312713623
1432.53979492188	38.1220207214355
1433.64318847656	38.2158279418945
1434.74621582031	38.2255897521973
1435.84887695313	38.1473655700684
1436.95104980469	38.1696662902832
1438.05297851563	38.2270050048828
1439.15441894531	38.1832237243652
1440.25549316406	38.1889572143555
1441.35620117188	38.1661262512207
1442.45642089844	38.1650276184082
1443.55627441406	38.100528717041
1444.65576171875	38.0867233276367
1445.7548828125	37.9998931884766
1446.853515625	37.8535270690918
1447.95190429688	37.8902549743652
1449.0498046875	37.9366035461426
1450.14721679688	37.8493766784668
1451.24438476563	37.7462539672852
1452.34106445313	37.6439018249512
1453.43737792969	37.6558036804199
1454.53332519531	37.6720390319824
1455.62890625	37.6257476806641
1456.72399902344	37.6429862976074
1457.81872558594	37.6800537109375
1458.9130859375	37.6233940124512
1460.00695800781	37.5967330932617
1461.10046386719	37.6250267028809
1462.19360351563	37.6209564208984
1463.28637695313	37.6271018981934
1464.37878417969	37.6856842041016
1465.470703125	37.6883354187012
1466.56225585938	37.7259521484375
1467.65344238281	37.6758232116699
1468.744140625	37.6633949279785
1469.83447265625	37.5706367492676
1470.92443847656	37.6130409240723
1472.01403808594	37.4786148071289
1473.10314941406	37.4907722473145
1474.19189453125	37.3854064941406
1475.2802734375	37.4752349853516
1476.3681640625	37.3476409912109
1477.45581054688	37.3649520874023
1478.54296875	37.2900466918945
1479.62963867188	37.3248901367188
1480.71606445313	37.3302459716797
1481.80200195313	37.2594680786133
1482.88757324219	37.3724899291992
1483.97265625	37.3509292602539
1485.05737304688	37.435676574707
1486.14172363281	37.3995819091797
1487.22570800781	37.4696273803711
1488.30932617188	37.4786491394043
1489.39245605469	37.5322113037109
1490.47509765625	37.5597953796387
1491.55749511719	37.5876007080078
1492.63940429688	37.6445922851563
1493.72094726563	37.6525344848633
1494.80212402344	37.6358604431152
1495.8828125	37.6438331604004
1496.96313476563	37.6776542663574
1498.04309082031	37.6933555603027
1499.12255859375	37.5921096801758
1500.20166015625	37.5612716674805
1501.28039550781	37.6419219970703
1502.35864257813	37.6468353271484
1503.4365234375	37.6332015991211
1504.51403808594	37.7151374816895
1505.59118652344	37.6268997192383
1506.66784667969	37.6449012756348
1507.744140625	37.7018203735352
1508.81994628906	37.7459487915039
1509.89538574219	37.8179550170898
1510.97045898438	37.7686653137207
1512.04516601563	37.9320373535156
1513.11938476563	37.9592781066895
1514.19323730469	38.0519866943359
1515.26672363281	38.1645126342773
1516.33972167969	38.2618637084961
1517.41235351563	38.3440208435059
1518.48449707031	38.3993225097656
1519.55639648438	38.3905487060547
1520.62768554688	38.4668807983398
1521.69873046875	38.6123313903809
1522.76928710938	38.5410652160645
1523.83947753906	38.6765098571777
1524.90930175781	38.7102165222168
1525.97863769531	38.7522773742676
1527.04760742188	38.7743530273438
1528.11608886719	38.7534484863281
1529.18420410156	38.7476196289063
1530.251953125	38.8472518920898
1531.31921386719	38.8204460144043
1532.38610839844	38.9671401977539
1533.45263671875	39.077018737793
1534.51867675781	39.0832099914551
1535.58435058594	39.2062644958496
1536.64965820313	39.3107299804688
1537.71447753906	39.4727897644043
1538.77893066406	39.6853370666504
1539.84301757813	39.6512222290039
1540.90661621094	39.8418579101563
1541.9697265625	40.0454978942871
1543.03259277344	40.1103820800781
1544.09497070313	40.1486854553223
1545.15686035156	40.4135246276855
1546.21850585938	40.5709609985352
1547.27966308594	40.6632690429688
1548.34033203125	40.7208366394043
1549.40063476563	41.0313682556152
1550.46057128906	41.026008605957
1551.52001953125	41.1519470214844
1552.5791015625	41.3075866699219
1553.63781738281	41.4493675231934
1554.69604492188	41.4972763061523
1555.75378417969	41.5197486877441
1556.81127929688	41.5730857849121
1557.86828613281	41.7357902526855
1558.9248046875	41.7364463806152
1559.98095703125	41.9285545349121
1561.03674316406	42.024715423584
1562.09204101563	42.1195297241211
1563.14697265625	42.3283958435059
1564.20153808594	42.5122337341309
1565.25561523438	42.7533912658691
1566.30932617188	42.8382949829102
1567.36254882813	43.0397338867188
1568.41540527344	43.2422714233398
1569.4677734375	43.4788093566895
1570.51977539063	43.7681465148926
1571.57141113281	44.0136833190918
1572.62255859375	44.1567077636719
1573.67333984375	44.4370002746582
1574.7236328125	44.6746673583984
1575.77355957031	44.7394485473633
1576.82299804688	45.051212310791
1577.8720703125	45.1624908447266
1578.92077636719	45.401538848877
1579.96899414063	45.5629196166992
1581.01684570313	45.7068023681641
1582.06420898438	46.0261344909668
1583.11120605469	46.1669845581055
1584.15771484375	46.3365135192871
1585.20385742188	46.5923652648926
1586.24951171875	46.7901039123535
1587.29479980469	46.9707107543945
1588.33972167969	47.233283996582
1589.38415527344	47.2981414794922
1590.42810058594	47.6456527709961
1591.47180175781	47.8841285705566
1592.51489257813	48.3381118774414
1593.55773925781	48.6113319396973
1594.59997558594	48.9177398681641
1595.64196777344	49.2774276733398
1596.68334960938	49.6031799316406
1597.72448730469	49.8861465454102
1598.76513671875	50.3919372558594
1599.80529785156	50.6589660644531
1600.84509277344	51.023250579834
1601.88452148438	51.4308586120605
1602.92346191406	51.6475028991699
1603.9619140625	52.0331382751465
1605	52.443058013916
1606.03771972656	52.6898231506348
1607.07495117188	53.0301551818848
1608.11169433594	53.326416015625
1609.14807128906	53.7231330871582
1610.18408203125	53.9137382507324
1611.21960449219	54.1701965332031
1612.25463867188	54.3348655700684
1613.28930664063	54.7430419921875
1614.32360839844	54.8992767333984
1615.357421875	55.2783889770508
1616.39074707031	55.2816619873047
1617.42370605469	55.7925148010254
1618.45629882813	55.948169708252
1619.48840332031	56.1822624206543
1620.52001953125	56.3443374633789
1621.55126953125	56.7471008300781
1622.58215332031	57.0426406860352
1623.61254882813	57.1494140625
1624.64245605469	57.4716110229492
1625.67199707031	57.726993560791
1626.70104980469	57.8522033691406
1627.72973632813	58.1302146911621
1628.75793457031	58.2566108703613
1629.78576660156	58.5615005493164
1630.81311035156	58.6230697631836
1631.84008789063	58.9128799438477
1632.86657714844	59.0507202148438
1633.89270019531	59.2106857299805
1634.91833496094	59.1246185302734
1635.94348144531	59.3431129455566
1636.96826171875	59.1986656188965
1637.99255371094	59.203182220459
1639.01647949219	59.3505096435547
1640.03991699219	59.077579498291
1641.06298828125	59.2611923217773
1642.08557128906	58.9632949829102
1643.10778808594	58.9862976074219
1644.12951660156	58.6578750610352
1645.15075683594	58.3528289794922
1646.17163085938	58.2443237304688
1647.19213867188	58.0375556945801
1648.21203613281	57.711368560791
1649.23156738281	57.6610870361328
1650.25073242188	57.3481025695801
1651.26940917969	57.0443115234375
1652.28759765625	56.6878852844238
1653.30541992188	56.4112548828125
1654.32275390625	56.3021049499512
1655.33972167969	55.963809967041
1656.35620117188	55.3781700134277
1657.37231445313	55.3012542724609
1658.38793945313	55.0253219604492
1659.40307617188	54.7068367004395
1660.41772460938	54.351676940918
1661.43212890625	54.1205215454102
1662.44592285156	53.741512298584
1663.45935058594	53.6453399658203
1664.47229003906	53.3474388122559
1665.48486328125	52.9701042175293
1666.49694824219	52.8074417114258
1667.50854492188	52.3620910644531
1668.51977539063	52.0940246582031
1669.53051757813	51.651611328125
1670.54089355469	51.384334564209
1671.55078125	51.1045188903809
1672.56018066406	50.6587829589844
1673.56909179688	50.2448501586914
1674.57763671875	49.7907981872559
1675.58581542969	49.3983383178711
1676.59350585938	48.9021186828613
1677.60070800781	48.5245971679688
1678.607421875	48.0439109802246
1679.61376953125	47.4722175598145
1680.61962890625	47.1921081542969
1681.62512207031	46.6369361877441
1682.63012695313	46.1633911132813
1683.63464355469	45.5853042602539
1684.638671875	45.2782173156738
1685.64233398438	44.7203140258789
1686.64562988281	44.4499053955078
1687.64831542969	44.0385398864746
1688.65063476563	43.542781829834
1689.65246582031	42.9756278991699
1690.65393066406	42.5804672241211
1691.65490722656	42.315242767334
1692.65539550781	41.8712615966797
1693.65551757813	41.6182746887207
1694.65502929688	41.1127319335938
1695.654296875	40.7484703063965
1696.65295410156	40.5706634521484
1697.65124511719	40.1206970214844
1698.64904785156	39.8574371337891
1699.646484375	39.4643020629883
1700.64331054688	39.1072883605957
1701.63977050781	38.6861267089844
1702.63586425781	38.2530899047852
1703.63134765625	38.1385116577148
1704.62646484375	37.691822052002
1705.62121582031	37.2976875305176
1706.61535644531	37.0193824768066
1707.60913085938	36.6551208496094
1708.60241699219	36.3806610107422
1709.59521484375	35.9558868408203
1710.58764648438	35.5249557495117
1711.57958984375	35.2062835693359
1712.57104492188	34.8708114624023
1713.56213378906	34.4872550964355
1714.552734375	34.1572265625
1715.54284667969	33.8214950561523
1716.53247070313	33.4911651611328
1717.52160644531	33.1857986450195
1718.51037597656	32.8607406616211
1719.49865722656	32.488353729248
1720.48657226563	32.362621307373
1721.47387695313	31.907320022583
1722.46081542969	31.6746273040771
1723.447265625	31.3370933532715
1724.43334960938	31.1045780181885
1725.41882324219	30.8719596862793
1726.40393066406	30.5897159576416
1727.38854980469	30.3222103118896
1728.37268066406	30.0871868133545
1729.3564453125	29.9332103729248
1730.33972167969	29.6577224731445
1731.32250976563	29.4581317901611
1732.30480957031	29.207405090332
1733.28674316406	29.0216827392578
1734.26806640625	28.9251823425293
1735.2490234375	28.6615505218506
1736.2294921875	28.6218109130859
1737.20959472656	28.376407623291
1738.18908691406	28.209114074707
1739.16821289063	28.0638961791992
1740.14685058594	27.8451061248779
1741.125	27.6585292816162
1742.10266113281	27.5263442993164
1743.07995605469	27.368408203125
1744.05676269531	27.2690563201904
1745.03308105469	26.9820404052734
1746.00891113281	26.9012184143066
1746.98425292969	26.6674938201904
1747.95910644531	26.5510921478271
1748.93359375	26.3470573425293
1749.90759277344	26.1827831268311
1750.88110351563	25.9914455413818
1751.85412597656	25.8083229064941
1752.82678222656	25.6843185424805
1753.798828125	25.4636344909668
1754.7705078125	25.255931854248
1755.74169921875	25.0826435089111
1756.71240234375	24.9138565063477
1757.6826171875	24.7709903717041
1758.65246582031	24.6538505554199
1759.62170410156	24.4679889678955
1760.59057617188	24.2622509002686
1761.55895996094	24.1176338195801
1762.52673339844	23.9162921905518
1763.49426269531	23.8473644256592
1764.46118164063	23.869270324707
1765.42761230469	23.606237411499
1766.39367675781	23.5046710968018
1767.35913085938	23.4030570983887
1768.32421875	23.2990970611572
1769.28881835938	23.2758483886719
1770.2529296875	23.1302833557129
1771.21655273438	23.1080341339111
1772.17980957031	23.0795211791992
1773.14245605469	23.0133953094482
1774.10461425781	22.8964691162109
1775.06640625	22.8873252868652
1776.02770996094	22.7420959472656
1776.98852539063	22.606409072876
1777.94873046875	22.5662517547607
1778.90856933594	22.5386333465576
1779.86804199219	22.4622421264648
1780.82690429688	22.288890838623
1781.78527832031	22.129903793335
1782.7431640625	22.021520614624
1783.70068359375	21.9147644042969
1784.65771484375	21.777364730835
1785.61413574219	21.7631530761719
1786.57019042969	21.5507907867432
1787.52575683594	21.462064743042
1788.48083496094	21.2782554626465
1789.43530273438	21.2232093811035
1790.38940429688	21.1511344909668
1791.34301757813	21.0351467132568
1792.29626464844	20.8728923797607
1793.24890136719	20.8120288848877
1794.20104980469	20.6796855926514
1795.15270996094	20.6639423370361
1796.10400390625	20.6149711608887
1797.0546875	20.5129795074463
1798.0048828125	20.3387756347656
1798.95471191406	20.3469409942627
1799.90393066406	20.2930088043213
1800.85278320313	20.2464256286621
1801.80102539063	20.1560173034668
1802.74890136719	20.077995300293
1803.6962890625	20.0317535400391
1804.64306640625	19.9873924255371
1805.58947753906	20.030933380127
1806.53540039063	20.0120735168457
1807.48071289063	19.9609375
1808.42565917969	19.9680194854736
1809.3701171875	19.8275604248047
1810.31396484375	19.8441219329834
1811.25744628906	19.7749519348145
1812.20043945313	19.6835594177246
1813.14294433594	19.7174434661865
1814.08483886719	19.6202907562256
1815.0263671875	19.6474189758301
1815.96740722656	19.54026222229
1816.90783691406	19.4563217163086
1817.84790039063	19.4404830932617
1818.78747558594	19.3795528411865
1819.72644042969	19.4037189483643
1820.6650390625	19.2002048492432
1821.60314941406	19.2088756561279
1822.54064941406	19.1232490539551
1823.47778320313	19.0539016723633
1824.41430664063	18.9541969299316
1825.35034179688	18.9028034210205
1826.28601074219	18.8685684204102
1827.22106933594	18.7950611114502
1828.15563964844	18.704740524292
1829.08984375	18.6782894134521
1830.0234375	18.5220508575439
1830.95654296875	18.5412273406982
1831.88916015625	18.4656295776367
1832.8212890625	18.4227352142334
1833.7529296875	18.3893871307373
1834.68408203125	18.3370952606201
1835.61474609375	18.2943515777588
1836.54479980469	18.28053855896
1837.47448730469	18.2611808776855
1838.40356445313	18.2748336791992
1839.33227539063	18.2414207458496
1840.26037597656	18.1871032714844
1841.18811035156	18.2306041717529
1842.115234375	18.2093105316162
1843.04187011719	18.2470951080322
1843.96801757813	18.1598815917969
1844.89367675781	18.2262783050537
1845.81872558594	18.2201404571533
1846.74340820313	18.1924362182617
1847.66760253906	18.1792411804199
1848.59118652344	18.1087875366211
1849.51428222656	18.1398143768311
1850.43701171875	18.0757274627686
1851.35913085938	18.0257244110107
1852.28076171875	18.042652130127
1853.20190429688	17.941255569458
1854.12243652344	17.9414844512939
1855.04260253906	17.8391590118408
1855.96215820313	17.8085231781006
1856.88122558594	17.7558059692383
1857.79992675781	17.6929893493652
1858.71801757813	17.6074199676514
1859.63549804688	17.6386680603027
1860.55261230469	17.5298767089844
1861.46923828125	17.4486980438232
1862.38525390625	17.4286422729492
1863.30078125	17.3890438079834
1864.2158203125	17.3547973632813
1865.13037109375	17.3478126525879
1866.04443359375	17.321496963501
1866.95788574219	17.293872833252
1867.87084960938	17.2632293701172
1868.78332519531	17.309139251709
1869.6953125	17.3322772979736
1870.60681152344	17.3472557067871
1871.51782226563	17.2496528625488
1872.42822265625	17.3346138000488
1873.33813476563	17.3470325469971
1874.24755859375	17.3691596984863
1875.15649414063	17.386999130249
1876.06481933594	17.3653926849365
1876.97277832031	17.4218559265137
1877.88012695313	17.3991775512695
1878.78698730469	17.3723945617676
1879.69323730469	17.3607044219971
1880.59912109375	17.326343536377
1881.50439453125	17.2295379638672
1882.4091796875	17.2821979522705
1883.3134765625	17.225959777832
1884.21716308594	17.0914249420166
1885.12048339844	17.0826854705811
1886.02319335938	17.0782680511475
1886.92541503906	17.0106620788574
1887.82702636719	17.0248432159424
1888.72814941406	16.9214572906494
1889.62878417969	16.9455986022949
1890.52893066406	16.9389877319336
1891.42858886719	16.8491439819336
1892.32763671875	16.7967548370361
1893.22619628906	16.7901077270508
1894.12426757813	16.6478576660156
1895.02172851563	16.636173248291
1895.91870117188	16.6501007080078
1896.81518554688	16.6579627990723
1897.71118164063	16.5839347839355
1898.60656738281	16.5494155883789
1899.50146484375	16.5435733795166
1900.39587402344	16.5007629394531
1901.28967285156	16.5284023284912
1902.18298339844	16.5477924346924
1903.07580566406	16.4886341094971
1903.96801757813	16.5263214111328
1904.85986328125	16.4963054656982
1905.7509765625	16.513334274292
1906.64172363281	16.563497543335
1907.53186035156	16.6483592987061
1908.42150878906	16.5932865142822
1909.31066894531	16.6507377624512
1910.19921875	16.6200714111328
1911.08728027344	16.5612392425537
1911.97473144531	16.6733303070068
1912.86181640625	16.6437454223633
1913.74816894531	16.6556644439697
1914.63415527344	16.6133880615234
1915.51953125	16.6194095611572
1916.40441894531	16.6501445770264
1917.28869628906	16.6356239318848
1918.17260742188	16.5913352966309
1919.05578613281	16.5562152862549
1919.93859863281	16.5736293792725
1920.82080078125	16.5395851135254
1921.70239257813	16.5151615142822
1922.58349609375	16.4631061553955
1923.46411132813	16.3967704772949
1924.34423828125	16.3643932342529
1925.22375488281	16.3495483398438
1926.10278320313	16.2811489105225
1926.98120117188	16.2763748168945
1927.85913085938	16.2252635955811
1928.73645019531	16.1154632568359
1929.61328125	16.0774555206299
1930.48962402344	16.1062564849854
1931.36535644531	16.0308456420898
1932.24060058594	15.9725456237793
1933.11535644531	15.9318170547485
1933.98950195313	16.0193958282471
1934.86303710938	15.9824056625366
1935.73608398438	15.9647798538208
1936.60864257813	15.9544143676758
1937.48059082031	15.9539632797241
1938.35205078125	15.9162549972534
1939.22302246094	15.9742460250854
1940.09338378906	16.053243637085
1940.96313476563	16.0554885864258
1941.83239746094	15.9976873397827
1942.701171875	16.1021785736084
1943.5693359375	16.0372848510742
1944.43701171875	16.008602142334
1945.30407714844	16.1941299438477
1946.17065429688	16.1772003173828
1947.03662109375	16.1815128326416
1947.90209960938	16.2052955627441
1948.76696777344	16.1507358551025
1949.63134765625	16.2117404937744
1950.4951171875	16.2619323730469
1951.3583984375	16.217981338501
1952.22106933594	16.2263202667236
1953.08325195313	16.2209167480469
1953.94482421875	16.1922225952148
1954.80590820313	16.088737487793
1955.66650390625	16.1751918792725
1956.5263671875	16.08962059021
1957.38586425781	16.1166095733643
1958.24462890625	16.0842914581299
1959.10302734375	16.0808544158936
1959.96069335938	16.0582962036133
1960.81799316406	15.980339050293
1961.67456054688	15.9532861709595
1962.53063964844	15.9219903945923
1963.38623046875	15.8367938995361
1964.2412109375	15.7838401794434
1965.09558105469	15.8331146240234
1965.94946289063	15.7932758331299
1966.80285644531	15.7279996871948
1967.65563964844	15.7320375442505
1968.5078125	15.7869501113892
1969.35949707031	15.7044267654419
1970.21057128906	15.7571468353271
1971.06103515625	15.7826499938965
1971.91101074219	15.6828498840332
1972.76049804688	15.7492551803589
1973.60925292969	15.8002815246582
1974.45764160156	15.7612237930298
1975.30529785156	15.8820915222168
1976.15246582031	15.9171180725098
1976.99914550781	15.9228363037109
1977.84521484375	15.961709022522
1978.69067382813	16.0496711730957
1979.53552246094	16.0776405334473
1980.3798828125	16.111011505127
1981.22375488281	16.0755634307861
1982.06701660156	16.1343116760254
1982.90966796875	16.1605606079102
1983.75170898438	16.2301635742188
1984.59326171875	16.1235256195068
1985.43420410156	16.1666564941406
1986.27465820313	16.1406059265137
1987.11450195313	16.1266784667969
1987.95373535156	16.1653709411621
1988.79248046875	16.0943050384521
1989.63061523438	16.142692565918
1990.46813964844	16.0290298461914
1991.30517578125	16.0949993133545
1992.1416015625	15.9855222702026
1992.9775390625	15.9613847732544
1993.81274414063	15.9430961608887
1994.6474609375	15.8715715408325
1995.48168945313	15.793906211853
1996.31518554688	15.796085357666
1997.14819335938	15.8456716537476
1997.98071289063	15.7753763198853
1998.8125	15.7515773773193
1999.64379882813	15.7935266494751
2000.47448730469	15.7401027679443
2001.3046875	15.7721271514893
2002.13427734375	15.6750011444092
2002.96325683594	15.7584104537964
2003.79162597656	15.7807502746582
2004.61950683594	15.8080911636353
2005.44677734375	15.8664951324463
2006.2734375	15.8852815628052
2007.09948730469	15.9956750869751
2007.92504882813	16.0068092346191
2008.75	16.0361080169678
2009.57434082031	16.0969772338867
2010.39819335938	16.1088523864746
2011.22131347656	16.1345901489258
2012.0439453125	16.088550567627
2012.86608886719	16.2188549041748
2013.6875	16.1973762512207
2014.50842285156	16.1883964538574
2015.32873535156	16.1916923522949
2016.1484375	16.20774269104
2016.96752929688	16.2825546264648
2017.7861328125	16.2772407531738
2018.60412597656	16.2796688079834
2019.42150878906	16.2964725494385
2020.23828125	16.337682723999
2021.05444335938	16.2826671600342
2021.8701171875	16.2504272460938
2022.68518066406	16.2268447875977
2023.49963378906	16.2114677429199
2024.3134765625	16.1901397705078
2025.12683105469	16.1539459228516
2025.939453125	16.1335029602051
2026.75158691406	16.0872058868408
2027.56311035156	16.0674171447754
2028.3740234375	16.0666065216064
2029.18432617188	16.0763263702393
2029.994140625	16.0858268737793
2030.80322265625	16.0309638977051
2031.61181640625	16.0028705596924
2032.41979980469	15.9520673751831
2033.22717285156	15.9629220962524
2034.03393554688	15.918496131897
2034.84008789063	15.9277381896973
2035.64575195313	15.8559455871582
2036.45080566406	15.8059253692627
2037.25512695313	15.7951602935791
2038.05895996094	15.7296829223633
2038.86218261719	15.7418737411499
2039.66479492188	15.7140579223633
2040.466796875	15.7131404876709
2041.26831054688	15.7285661697388
2042.06909179688	15.7463130950928
2042.86938476563	15.8000068664551
2043.6689453125	15.7011909484863
2044.46801757813	15.7899484634399
2045.26647949219	15.8178930282593
2046.06433105469	15.8567037582397
2046.86145019531	15.793083190918
2047.65808105469	15.8330717086792
2048.4541015625	15.8601570129395
2049.24951171875	15.8010873794556
2050.04443359375	15.902606010437
2050.83862304688	15.9144906997681
2051.63232421875	15.9497489929199
2052.42529296875	15.9618988037109
2053.2177734375	15.9400310516357
2054.00952148438	15.9308834075928
2054.80078125	16.0326862335205
2055.59130859375	16.0794162750244
2056.38134765625	16.0128269195557
2057.17065429688	16.0649147033691
2057.95947265625	16.0198535919189
2058.74755859375	16.0455303192139
2059.53515625	16.0050716400146
2060.32202148438	16.0330924987793
2061.1083984375	15.9314975738525
2061.89428710938	15.8770084381104
2062.67919921875	15.819221496582
2063.4638671875	15.8137283325195
2064.24780273438	15.8203325271606
2065.03100585938	15.7778310775757
2065.81372070313	15.6707973480225
2066.595703125	15.6831798553467
2067.37719726563	15.7130498886108
2068.15795898438	15.5660161972046
2068.93823242188	15.593297958374
2069.7177734375	15.5368566513062
2070.49682617188	15.4897136688232
2071.27514648438	15.3750610351563
2072.05297851563	15.3516407012939
2072.830078125	15.3389539718628
2073.60668945313	15.3381767272949
2074.38256835938	15.2670221328735
2075.15795898438	15.1995582580566
2075.9326171875	15.1734628677368
2076.70654296875	15.0754842758179
2077.47998046875	15.0917062759399
2078.25268554688	14.9786357879639
2079.02490234375	15.0093593597412
2079.79663085938	15.1123132705688
2080.5673828125	15.0577526092529
2081.337890625	15.0885467529297
2082.107421875	15.0398025512695
2082.87670898438	15.0903358459473
2083.64501953125	15.116717338562
2084.41284179688	15.1840009689331
2085.18017578125	15.1302871704102
2085.94677734375	15.0922908782959
2086.71264648438	15.1775217056274
2087.47802734375	15.1585731506348
2088.24267578125	15.1341943740845
2089.0068359375	15.1992902755737
2089.77026367188	15.2149610519409
2090.53295898438	15.1950588226318
2091.29516601563	15.1303443908691
2092.056640625	15.100022315979
2092.81762695313	15.1194581985474
2093.57788085938	15.0796642303467
2094.33764648438	15.051646232605
2095.0966796875	15.0474672317505
2095.85498046875	14.9506578445435
2096.61279296875	14.902229309082
2097.36987304688	14.8542432785034
2098.12646484375	14.7773542404175
2098.88232421875	14.7498722076416
2099.63745117188	14.6934843063354
2100.39208984375	14.6529216766357
2101.14624023438	14.5144786834717
2101.8994140625	14.5259647369385
2102.65209960938	14.3951873779297
2103.404296875	14.351128578186
2104.15551757813	14.2555437088013
2104.90649414063	14.2622013092041
2105.65649414063	14.1681747436523
2106.40600585938	14.0909395217896
2107.15502929688	14.0609464645386
2107.90307617188	13.9857473373413
2108.65063476563	13.9678192138672
2109.39770507813	13.9529676437378
2110.14404296875	13.9014482498169
2110.8896484375	13.8803720474243
2111.63452148438	13.8876256942749
2112.37890625	13.9072751998901
2113.12280273438	13.8685321807861
2113.86572265625	13.9206228256226
2114.60815429688	13.9412660598755
2115.35009765625	13.9232578277588
2116.09106445313	14.0332107543945
2116.83154296875	14.0591707229614
2117.57153320313	14.002477645874
2118.31079101563	14.0023946762085
2119.04931640625	14.0257453918457
2119.787109375	13.9833269119263
2120.5244140625	13.9485330581665
2121.26098632813	13.9242448806763
2121.9970703125	13.8264150619507
2122.732421875	13.8509407043457
2123.46704101563	13.8232326507568
2124.20092773438	13.746826171875
2124.93432617188	13.670844078064
2125.6669921875	13.6521558761597
2126.39916992188	13.6281633377075
2127.13037109375	13.5909490585327
2127.86108398438	13.5426578521729
2128.59130859375	13.5277290344238
2129.32080078125	13.4187841415405
2130.04956054688	13.3992290496826
2130.77758789063	13.285816192627
2131.50512695313	13.2671537399292
2132.23193359375	13.1637125015259
2132.9580078125	13.1315011978149
2133.68334960938	13.0734777450562
2134.408203125	13.0091409683228
2135.13232421875	12.9240064620972
2135.85595703125	12.9273557662964
2136.57885742188	12.8334398269653
2137.30102539063	12.7384767532349
2138.0224609375	12.7383756637573
2138.74340820313	12.6759281158447
2139.46337890625	12.6201992034912
2140.18310546875	12.5612869262695
2140.90185546875	12.5168380737305
2141.6201171875	12.4989805221558
2142.33764648438	12.4907922744751
2143.05444335938	12.4312477111816
2143.77075195313	12.4632511138916
2144.48608398438	12.3983154296875
2145.201171875	12.4611253738403
2145.91528320313	12.4218549728394
2146.62890625	12.4189510345459
2147.34155273438	12.4451837539673
2148.05395507813	12.3796243667603
2148.76538085938	12.457612991333
2149.47631835938	12.3358564376831
2150.18627929688	12.4010047912598
2150.89599609375	12.3336181640625
2151.60473632813	12.3503828048706
2152.31298828125	12.3698358535767
2153.02026367188	12.3196506500244
2153.72729492188	12.2608985900879
2154.43334960938	12.2771673202515
2155.138671875	12.2422466278076
2155.84350585938	12.256326675415
2156.54760742188	12.2145347595215
2157.25122070313	12.2884244918823
2157.95385742188	12.1381797790527
2158.65600585938	12.1910829544067
2159.357421875	12.1176671981812
2160.05810546875	12.1058101654053
2160.75805664063	12.0601873397827
2161.45751953125	11.9915237426758
2162.15600585938	11.9977121353149
2162.85400390625	11.9287242889404
2163.55151367188	11.8515977859497
2164.248046875	11.7763643264771
2164.94409179688	11.8383808135986
2165.63916015625	11.78835105896
2166.33374023438	11.6889562606812
2167.02783203125	11.6655807495117
2167.72094726563	11.5208721160889
2168.41357421875	11.5362300872803
2169.10522460938	11.4820404052734
2169.79638671875	11.3818349838257
2170.48706054688	11.3506622314453
2171.1767578125	11.2650861740112
2171.86572265625	11.2052869796753
2172.55419921875	11.1685886383057
2173.24194335938	11.0165662765503
2173.92895507813	10.9846925735474
2174.615234375	10.9611721038818
2175.30078125	10.9465131759644
2175.98583984375	10.763313293457
2176.67016601563	10.8263149261475
2177.35375976563	10.8101005554199
2178.03662109375	10.7333478927612
2178.71875	10.6802568435669
2179.40014648438	10.6792917251587
2180.08081054688	10.6887083053589
2180.76098632813	10.7228765487671
2181.4404296875	10.677116394043
2182.119140625	10.6211719512939
2182.79711914063	10.6996917724609
2183.47436523438	10.6895542144775
2184.15087890625	10.6620512008667
2184.82690429688	10.6739616394043
2185.501953125	10.6561050415039
2186.17651367188	10.6538677215576
2186.85034179688	10.6553583145142
2187.5234375	10.6603202819824
2188.19580078125	10.6285123825073
2188.86743164063	10.6170587539673
2189.53833007813	10.5702800750732
2190.20874023438	10.5214757919312
2190.87817382813	10.4776048660278
2191.54711914063	10.4834995269775
2192.21533203125	10.4816761016846
2192.8828125	10.4083299636841
2193.54956054688	10.350133895874
2194.21557617188	10.2637052536011
2194.880859375	10.3184185028076
2195.54541015625	10.1974658966064
2196.20947265625	10.1395835876465
2196.87255859375	10.0509328842163
2197.53515625	9.98794937133789
2198.19677734375	9.92516422271729
2198.85791015625	9.89083576202393
2199.51831054688	9.7724142074585
2200.17797851563	9.74826049804688
2200.8369140625	9.66223812103271
2201.4951171875	9.58716773986816
2202.15258789063	9.55638790130615
2202.80932617188	9.49725341796875
2203.46533203125	9.4711799621582
2204.12060546875	9.38311290740967
2204.775390625	9.41620063781738
2205.42919921875	9.31874752044678
2206.08251953125	9.31892681121826
2206.73486328125	9.25502681732178
2207.38671875	9.24713516235352
2208.03759765625	9.1894416809082
2208.68798828125	9.22880935668945
2209.33764648438	9.26166439056396
2209.98657226563	9.23034000396729
2210.63452148438	9.21863555908203
2211.28198242188	9.27218151092529
2211.9287109375	9.21233367919922
2212.57470703125	9.20388221740723
2213.21997070313	9.19895172119141
2213.86450195313	9.18871688842773
2214.50830078125	9.2047290802002
2215.1513671875	9.18388175964355
2215.79370117188	9.17210674285889
2216.43530273438	9.16512393951416
2217.076171875	9.15409183502197
2217.71630859375	9.07044124603271
2218.35571289063	9.00899696350098
2218.99462890625	8.99357509613037
2219.63256835938	8.9239444732666
2220.26977539063	8.88516426086426
2220.90625	8.84838104248047
2221.5419921875	8.81055355072021
2222.17700195313	8.73844623565674
2222.81127929688	8.72744178771973
2223.44482421875	8.61538410186768
2224.07763671875	8.59771347045898
2224.70971679688	8.51803398132324
2225.34106445313	8.46802711486816
2225.9716796875	8.42637252807617
2226.6015625	8.37094593048096
2227.23071289063	8.30987167358398
2227.85913085938	8.2675895690918
2228.48681640625	8.19521999359131
2229.11376953125	8.16916179656982
2229.73999023438	8.15353202819824
2230.36547851563	8.12284278869629
2230.990234375	8.05871105194092
2231.61401367188	7.98891496658325
2232.2373046875	7.97956371307373
2232.85986328125	7.9038028717041
2233.4814453125	7.88367366790771
2234.1025390625	7.81905698776245
2234.72265625	7.81345224380493
2235.34228515625	7.77816963195801
2235.9609375	7.79096460342407
2236.57885742188	7.74309825897217
2237.1962890625	7.74308156967163
2237.81274414063	7.73563385009766
2238.42846679688	7.72587203979492
2239.04345703125	7.7048192024231
2239.65771484375	7.69862508773804
2240.27124023438	7.70910263061523
2240.88403320313	7.70187139511108
2241.49584960938	7.69617652893066
2242.10717773438	7.68276834487915
2242.71752929688	7.71997928619385
2243.32739257813	7.67879819869995
2243.93627929688	7.66536140441895
2244.54443359375	7.68098592758179
2245.15209960938	7.63561773300171
2245.7587890625	7.61493253707886
2246.36474609375	7.59010791778564
2246.9697265625	7.58149337768555
2247.57421875	7.53188276290894
2248.17797851563	7.53304004669189
2248.78076171875	7.49084568023682
2249.38305664063	7.49533987045288
2249.984375	7.42623853683472
2250.5849609375	7.44388198852539
2251.18481445313	7.37160110473633
2251.78393554688	7.33830308914185
2252.38232421875	7.32644033432007
2252.97973632813	7.27886486053467
2253.57666015625	7.26075315475464
2254.17260742188	7.20689392089844
2254.76782226563	7.19495344161987
2255.3623046875	7.12806844711304
2255.9560546875	7.06993913650513
2256.54907226563	7.03769779205322
2257.14135742188	7.03215074539185
2257.73266601563	6.99571180343628
2258.32348632813	6.91899824142456
2258.91333007813	6.82585906982422
2259.50244140625	6.84385967254639
2260.09057617188	6.78934717178345
2260.67822265625	6.75142955780029
2261.26513671875	6.70125770568848
2261.85107421875	6.67654943466187
2262.43627929688	6.59297561645508
2263.02075195313	6.59346675872803
2263.6044921875	6.58874130249023
2264.18725585938	6.55351781845093
2264.76953125	6.50131034851074
2265.35083007813	6.49732112884521
2265.93139648438	6.41556024551392
2266.51123046875	6.44077396392822
2267.09033203125	6.43283414840698
2267.66845703125	6.42723703384399
2268.24584960938	6.36282682418823
2268.82250976563	6.38229417800903
2269.3984375	6.39026737213135
2269.9736328125	6.43147802352905
2270.5478515625	6.45151376724243
2271.12133789063	6.4912052154541
2271.69409179688	6.46018886566162
2272.26611328125	6.48497247695923
2272.83740234375	6.45733547210693
2273.40771484375	6.4637713432312
2273.97729492188	6.39674091339111
2274.54614257813	6.39134359359741
2275.11401367188	6.34339952468872
2275.68139648438	6.30776309967041
2276.24780273438	6.27235984802246
2276.8134765625	6.24770641326904
2277.37817382813	6.23013067245483
2277.9423828125	6.26042509078979
2278.50561523438	6.19335556030273
2279.06811523438	6.23339557647705
2279.62963867188	6.22657918930054
2280.19067382813	6.18049383163452
2280.75073242188	6.19684553146362
2281.31005859375	6.17681550979614
2281.86840820313	6.21375226974487
2282.42602539063	6.1918625831604
2282.98291015625	6.13193511962891
2283.5390625	6.11501121520996
2284.09448242188	6.09120178222656
2284.64892578125	6.09591770172119
2285.20263671875	6.05489110946655
2285.75537109375	6.02070808410645
2286.3076171875	5.99576091766357
2286.85888671875	5.94140672683716
2287.40942382813	5.91825580596924
2287.958984375	5.94436454772949
2288.5078125	5.88302993774414
2289.05590820313	5.82721757888794
2289.60302734375	5.83156442642212
2290.14965820313	5.77541732788086
2290.6953125	5.71020174026489
2291.23999023438	5.72299766540527
2291.78393554688	5.68241214752197
2292.3271484375	5.62318992614746
2292.86962890625	5.60619115829468
2293.4111328125	5.56896448135376
2293.95190429688	5.50802993774414
2294.49194335938	5.50187206268311
2295.03100585938	5.49783849716187
2295.5693359375	5.45783996582031
2296.10693359375	5.47722959518433
2296.6435546875	5.45158338546753
2297.17944335938	5.44271755218506
2297.71459960938	5.42610549926758
2298.24877929688	5.37585592269897
2298.7822265625	5.36934280395508
2299.31469726563	5.40288257598877
2299.8466796875	5.38755941390991
2300.37744140625	5.36446905136108
2300.90771484375	5.35953950881958
2301.43701171875	5.36155891418457
2301.96557617188	5.37561655044556
2302.4931640625	5.36880683898926
2303.02001953125	5.36520147323608
2303.54614257813	5.37150430679321
2304.0712890625	5.36065816879272
2304.595703125	5.37526702880859
2305.119140625	5.38961696624756
2305.64184570313	5.35837268829346
2306.16381835938	5.38587045669556
2306.68481445313	5.36989784240723
2307.205078125	5.33968019485474
2307.72436523438	5.36397314071655
2308.24291992188	5.3173303604126
2308.7607421875	5.33087253570557
2309.27758789063	5.33232164382935
2309.79370117188	5.32381343841553
2310.30883789063	5.29241943359375
2310.8232421875	5.3288516998291
2311.3369140625	5.31682443618774
2311.849609375	5.27676439285278
2312.361328125	5.30082368850708
2312.87255859375	5.25128364562988
2313.38256835938	5.2486424446106
2313.89208984375	5.21766233444214
2314.40063476563	5.18422842025757
2314.908203125	5.1494140625
2315.4150390625	5.14267206192017
2315.92114257813	5.10267925262451
2316.42626953125	5.06616878509521
2316.9306640625	5.03043985366821
2317.43408203125	5.02606964111328
2317.93676757813	4.98028087615967
2318.4384765625	4.97182178497314
2318.939453125	4.9200177192688
2319.439453125	4.87630271911621
2319.93872070313	4.85884237289429
2320.43701171875	4.81425333023071
2320.9345703125	4.81954097747803
2321.43139648438	4.78982496261597
2321.92724609375	4.77528715133667
2322.42211914063	4.75231742858887
2322.91625976563	4.73829555511475
2323.40966796875	4.68050622940063
2323.90209960938	4.68900489807129
2324.3935546875	4.65508604049683
2324.88427734375	4.65650272369385
2325.37426757813	4.6336989402771
2325.86303710938	4.66069555282593
2326.35131835938	4.64822292327881
2326.83862304688	4.65099191665649
2327.32495117188	4.65784978866577
2327.810546875	4.63254165649414
2328.29541015625	4.63203048706055
2328.77905273438	4.67107486724854
2329.26220703125	4.67030096054077
2329.74438476563	4.69546127319336
2330.2255859375	4.6733832359314
2330.7060546875	4.69527959823608
2331.185546875	4.66881036758423
2331.6640625	4.65489721298218
2332.14184570313	4.66613578796387
2332.61889648438	4.66315269470215
2333.09497070313	4.67658615112305
2333.57006835938	4.65936088562012
2334.04443359375	4.63856077194214
2334.51782226563	4.62870216369629
2334.99047851563	4.62651205062866
2335.46215820313	4.60621881484985
2335.93310546875	4.56561183929443
2336.40307617188	4.58259439468384
2336.8720703125	4.54249382019043
2337.34033203125	4.51856327056885
2337.8076171875	4.53444290161133
2338.27416992188	4.51571035385132
2338.73974609375	4.46507453918457
2339.20458984375	4.41715097427368
2339.66845703125	4.39669895172119
2340.13134765625	4.40347051620483
2340.59350585938	4.37170839309692
2341.0546875	4.37957334518433
2341.51489257813	4.32739353179932
2341.97436523438	4.30079889297485
2342.43286132813	4.27445983886719
2342.890625	4.24451684951782
2343.34741210938	4.20792865753174
2343.80322265625	4.1864914894104
2344.25830078125	4.19815969467163
2344.71240234375	4.20016765594482
2345.16577148438	4.25604057312012
2345.61791992188	4.22960615158081
2346.06958007813	4.26257848739624
2346.52001953125	4.34009170532227
2346.9697265625	4.38335657119751
2347.41845703125	4.48696851730347
2347.86645507813	4.56684684753418
2348.3134765625	4.59195137023926
2348.75952148438	4.7358980178833
2349.20483398438	4.76689291000366
2349.64916992188	4.88743209838867
2350.09252929688	4.98808860778809
2350.53515625	5.01059436798096
2350.97680664063	5.07889413833618
2351.41748046875	5.1025505065918
2351.857421875	5.15204238891602
2352.29638671875	5.15601539611816
2352.734375	5.11525440216064
2353.17138671875	5.14950561523438
2353.60766601563	5.08757829666138
2354.04296875	5.05564641952515
2354.4775390625	4.97138547897339
2354.91088867188	4.87036561965942
2355.34350585938	4.79961919784546
2355.775390625	4.73300123214722
2356.2060546875	4.61229038238525
2356.63598632813	4.54583644866943
2357.06494140625	4.45424699783325
2357.4931640625	4.30403232574463
2357.92041015625	4.25971794128418
2358.3466796875	4.18774843215942
2358.77197265625	4.08781003952026
2359.1962890625	4.02969169616699
2359.61987304688	3.9086811542511
2360.04248046875	3.86498928070068
2360.46411132813	3.87744760513306
2360.88500976563	3.75709843635559
2361.30493164063	3.73987746238708
2361.72387695313	3.7198441028595
