# Supplementary material for: Optics miniaturization strategy for demanding Raman spectroscopy applications
Source: Nat Commun. 2024 Apr 8;15:3049. doi: 10.1038/s41467-024-47044-7 (PMC11001912; doi:10.1038/s41467-024-47044-7)
Supplement: Supplementary file 6 — Source Data [file 41467_2024_47044_MOESM6_ESM.zip › Source Data/NCOMMS-23-34016B s3/S3 pHCA, Glucose, Salts/calibraiton/MgSO4 standards 30.08.17/water_1.csv]

347.42919921875	74.5759353637695
348.892913818359	74.7411193847656
350.356079101563	75.1035232543945
351.818634033203	75.2379608154297
353.280670166016	75.4615097045898
354.742095947266	75.9556503295898
356.202972412109	76.1507568359375
357.663299560547	76.4702758789063
359.123046875	76.5522308349609
360.582244873047	76.6908187866211
362.040863037109	76.9731292724609
363.498931884766	77.1194686889648
364.956451416016	77.194938659668
366.413391113281	77.3590240478516
367.869750976563	77.5752182006836
369.325592041016	77.7578048706055
370.780853271484	77.5381393432617
372.235565185547	77.9250335693359
373.689727783203	77.8332214355469
375.143310546875	77.8725662231445
376.596343994141	78.0615386962891
378.048828125	77.9100875854492
379.500762939453	78.0818862915039
380.9521484375	78.2868270874023
382.402954101563	78.2142333984375
383.853240966797	78.3569259643555
385.302947998047	78.3358459472656
386.752136230469	78.5422897338867
388.200744628906	78.6276397705078
389.648803710938	78.804801940918
391.096343994141	78.8848876953125
392.543304443359	78.9330062866211
393.989715576172	79.1440353393555
395.435607910156	79.505989074707
396.880920410156	79.6362991333008
398.325714111328	79.6395797729492
399.769927978516	79.7474746704102
401.213623046875	80.122932434082
402.656768798828	80.3195571899414
404.099395751953	80.4455032348633
405.541442871094	80.6843566894531
406.982971191406	80.6603775024414
408.423950195313	80.7471618652344
409.864379882813	81.1075897216797
411.304290771484	81.2850341796875
412.743621826172	81.4221878051758
414.182434082031	81.6379165649414
415.620727539063	81.7509078979492
417.058471679688	81.6016998291016
418.495666503906	81.8039703369141
419.932342529297	81.8722381591797
421.368469238281	81.8043823242188
422.804077148438	81.8843231201172
424.239135742188	81.8171005249023
425.673645019531	81.8224105834961
427.107635498047	81.879638671875
428.541107177734	81.7945938110352
429.974029541016	81.7993698120117
431.406433105469	81.6739654541016
432.838287353516	81.6366195678711
434.269622802734	81.4508743286133
435.700408935547	81.4907150268555
437.130706787109	81.4493637084961
438.560455322266	81.3789215087891
439.989654541016	81.0804901123047
441.418334960938	81.1540145874023
442.846496582031	81.0186080932617
444.274139404297	80.9568328857422
445.701263427734	80.7215270996094
447.127838134766	80.6499176025391
448.553894042969	80.53564453125
449.979431152344	80.5593948364258
451.404449462891	80.4397506713867
452.828918457031	80.2143936157227
454.252899169922	80.2380294799805
455.676330566406	80.1035537719727
457.099273681641	80.2108383178711
458.521667480469	80.0428619384766
459.943542480469	80.1400756835938
461.364929199219	79.9566650390625
462.785766601563	79.9051666259766
464.206085205078	80.0340194702148
465.625885009766	79.6981353759766
467.045196533203	79.9534149169922
468.463958740234	79.8335723876953
469.882202148438	79.9560546875
471.299957275391	79.8628158569336
472.717193603516	80.0721282958984
474.133911132813	79.8452224731445
475.550109863281	79.9512557983398
476.965789794922	79.8573455810547
478.380950927734	80.0207290649414
479.795623779297	79.9820785522461
481.209777832031	80.1051635742188
482.623413085938	80.1627960205078
484.036529541016	80.2467498779297
485.449157714844	80.2660522460938
486.861267089844	80.3219528198242
488.272857666016	80.3323593139648
489.683959960938	80.3575134277344
491.094543457031	80.4175186157227
492.504608154297	80.2990493774414
493.914184570313	80.3459167480469
495.3232421875	80.3186798095703
496.731811523438	80.2364959716797
498.139862060547	80.271598815918
499.547393798828	80.1813430786133
500.954467773438	80.0118255615234
502.360992431641	80.0663375854492
503.767028808594	79.8191375732422
505.172576904297	79.8359603881836
506.577606201172	79.5509567260742
507.982147216797	79.6040191650391
509.386169433594	79.4088134765625
510.789703369141	79.2848129272461
512.192749023438	79.0516357421875
513.595275878906	78.9613494873047
514.997314453125	78.7263412475586
516.398803710938	78.7099533081055
517.799865722656	78.5251007080078
519.200378417969	78.4096450805664
520.600463867188	78.1676712036133
522	77.9806289672852
523.399047851563	77.9620819091797
524.797607421875	77.6252365112305
526.195678710938	77.4580230712891
527.59326171875	77.488639831543
528.990295410156	77.1475143432617
530.386901855469	76.9076538085938
531.782958984375	76.8808059692383
533.178588867188	76.6688385009766
534.573669433594	76.4937973022461
535.968322753906	76.3297958374023
537.362426757813	76.1552276611328
538.756042480469	75.9839859008789
540.149230957031	75.7191772460938
541.541870117188	75.6506958007813
542.934020996094	75.5887985229492
544.32568359375	75.4221496582031
545.716918945313	75.3784408569336
547.107604980469	75.0338439941406
548.497802734375	75.0179824829102
549.887573242188	74.9953918457031
551.276794433594	74.7082214355469
552.66552734375	74.7356338500977
554.053833007813	74.6986618041992
555.441650390625	74.6489791870117
556.828918457031	74.4292755126953
558.215759277344	74.3251113891602
559.602111816406	74.2899780273438
560.987976074219	74.2639312744141
562.373352050781	74.0952682495117
563.758239746094	74.1174545288086
565.142639160156	73.9858779907227
566.526611328125	73.9971084594727
567.910034179688	73.9166412353516
569.293029785156	73.8115692138672
570.675537109375	73.91455078125
572.057556152344	73.7636489868164
573.439086914063	73.7628631591797
574.820129394531	73.7385711669922
576.200744628906	73.7241363525391
577.580871582031	73.6503982543945
578.96044921875	73.7898483276367
580.339660644531	73.5370864868164
581.718322753906	73.7768783569336
583.096557617188	73.5490188598633
584.474243164063	73.6937026977539
585.851501464844	73.4805450439453
587.228332519531	73.6608581542969
588.604614257813	73.5166625976563
589.98046875	73.4279403686523
591.355834960938	73.4787445068359
592.730712890625	73.4098968505859
594.105163574219	73.5746459960938
595.479125976563	73.4781112670898
596.852600097656	73.3114013671875
598.225646972656	73.3595886230469
599.598205566406	73.2641220092773
600.970275878906	73.3011856079102
602.341857910156	73.3107757568359
603.713012695313	73.0653533935547
605.083679199219	73.079216003418
606.453918457031	73.0231018066406
607.823608398438	72.8674011230469
609.192932128906	72.8871002197266
610.561706542969	72.7276382446289
611.930053710938	72.7471618652344
613.297912597656	72.5364456176758
614.665344238281	72.5787048339844
616.032287597656	72.3684387207031
617.398803710938	72.2235488891602
618.764831542969	72.1582641601563
620.13037109375	72.04150390625
621.495483398438	71.8736724853516
622.860107421875	71.9195175170898
624.224304199219	71.6295623779297
625.588012695313	71.5916976928711
626.951232910156	71.4724044799805
628.314025878906	71.2784271240234
629.676391601563	71.3167037963867
631.038269042969	71.0071868896484
632.399658203125	70.9635009765625
633.760620117188	70.9152450561523
635.12109375	70.7909545898438
636.481140136719	70.6062393188477
637.840759277344	70.4735717773438
639.199890136719	70.3933563232422
640.558532714844	70.2674865722656
641.916748046875	70.094612121582
643.274536132813	70.1083450317383
644.6318359375	69.8823623657227
645.988647460938	69.8857727050781
647.345031738281	69.7222518920898
648.700988769531	69.6537551879883
650.056457519531	69.5445938110352
651.411499023438	69.3034591674805
652.76611328125	69.3564834594727
654.120239257813	69.017219543457
655.473876953125	69.2268142700195
656.827087402344	68.9900436401367
658.179870605469	68.9313278198242
659.5322265625	68.8384780883789
660.884094238281	68.6843032836914
662.235473632813	68.8279724121094
663.586486816406	68.6406631469727
664.93701171875	68.5136108398438
666.287048339844	68.5986404418945
667.636657714844	68.5513916015625
668.98583984375	68.3548126220703
670.334594726563	68.4080657958984
671.682861328125	68.2949371337891
673.030700683594	68.32177734375
674.378051757813	68.3413314819336
675.725036621094	68.249382019043
677.071533203125	68.2697296142578
678.417541503906	68.0902328491211
679.76318359375	68.1857528686523
681.108337402344	68.1375732421875
682.453002929688	68.2589569091797
683.797302246094	68.2454986572266
685.14111328125	68.0711059570313
686.484497070313	68.2500076293945
687.827453613281	68.328727722168
689.169921875	68.2122650146484
690.512023925781	68.2099990844727
691.853637695313	68.3350830078125
693.194763183594	68.2887878417969
694.535522460938	68.1611328125
695.875793457031	68.2468185424805
697.215637207031	68.1423721313477
698.555053710938	68.2374725341797
699.89404296875	68.3413696289063
701.232543945313	68.3604736328125
702.570617675781	68.3342208862305
703.908325195313	68.2499847412109
705.245483398438	68.3564224243164
706.582275390625	68.3122253417969
707.918640136719	68.3987884521484
709.254516601563	68.3307037353516
710.589965820313	68.2731781005859
711.924987792969	68.3390884399414
713.259582519531	68.3346099853516
714.59375	68.3192291259766
715.927490234375	68.2275390625
717.2607421875	68.459587097168
718.593627929688	68.1789016723633
719.926025390625	68.3109130859375
721.257995605469	68.1997833251953
722.589538574219	68.1351776123047
723.920654296875	68.1199264526367
725.251342773438	68.2062683105469
726.581604003906	68.1285095214844
727.911437988281	68.0856018066406
729.240783691406	68.0247268676758
730.569763183594	68.0570068359375
731.898254394531	67.9626998901367
733.226379394531	67.9978942871094
734.554016113281	67.9566040039063
735.881225585938	67.8088455200195
737.208068847656	67.8203811645508
738.534423828125	67.7290573120117
739.8603515625	67.6811599731445
741.185852050781	67.5604705810547
742.510925292969	67.6403045654297
743.835571289063	67.6404647827148
745.159790039063	67.3269729614258
746.483581542969	67.4114608764648
747.806945800781	67.238899230957
749.1298828125	67.1653671264648
750.452453613281	67.0255508422852
751.774536132813	67.1813735961914
753.09619140625	66.8663787841797
754.417419433594	66.8544769287109
755.738220214844	66.7457122802734
757.05859375	66.6086959838867
758.378540039063	66.5414505004883
759.698059082031	66.4148101806641
761.017211914063	66.3407287597656
762.335876464844	66.3077392578125
763.654113769531	66.0831909179688
764.971984863281	65.9809036254883
766.289367675781	65.9751052856445
767.606384277344	65.86181640625
768.922973632813	65.819580078125
770.239074707031	65.8031616210938
771.554809570313	65.4817657470703
772.8701171875	65.6257934570313
774.184997558594	65.2424087524414
775.499450683594	65.2254943847656
776.8134765625	65.2133865356445
778.127136230469	65.0792770385742
779.440307617188	65.0738830566406
780.753112792969	64.9965286254883
782.0654296875	64.6738739013672
783.377380371094	64.6265640258789
784.688903808594	64.5452651977539
786	64.5079116821289
787.310668945313	64.4636993408203
788.620971679688	64.2166137695313
789.930786132813	64.2403869628906
791.240234375	64.0742874145508
792.549255371094	63.9263496398926
793.857788085938	63.9135551452637
795.166015625	63.7263412475586
796.473754882813	63.703857421875
797.781066894531	63.5832939147949
799.088012695313	63.5812683105469
800.39453125	63.4489288330078
801.700622558594	63.4267044067383
803.006286621094	63.3144493103027
804.311584472656	63.2178611755371
805.616394042969	63.0482215881348
806.920837402344	63.0505104064941
808.224853515625	62.8977088928223
809.528503417969	62.8338394165039
810.831665039063	62.7408027648926
812.134460449219	62.7389602661133
813.436828613281	62.6036186218262
814.73876953125	62.5133094787598
816.040344238281	62.4443969726563
817.341430664063	62.4420623779297
818.642150878906	62.3247451782227
819.942504882813	62.1593856811523
821.242370605469	62.0693740844727
822.541870117188	61.9904594421387
823.840942382813	61.9516143798828
825.139587402344	61.8283081054688
826.437866210938	61.7044410705566
827.735656738281	61.6136016845703
829.033081054688	61.5550079345703
830.330139160156	61.4832801818848
831.626770019531	61.3379592895508
832.922973632813	61.2773284912109
834.21875	61.1627578735352
835.514099121094	61.1538276672363
836.80908203125	60.9813499450684
838.103637695313	60.9141235351563
839.397827148438	60.8421592712402
840.691589355469	60.693187713623
841.984924316406	60.646427154541
843.27783203125	60.5030326843262
844.570373535156	60.3455619812012
845.862487792969	60.287052154541
847.154235839844	60.2384567260742
848.445556640625	60.101261138916
849.736450195313	59.9326286315918
851.026916503906	59.7531623840332
852.317016601563	59.6379508972168
853.606689453125	59.5970916748047
854.89599609375	59.4676322937012
856.184875488281	59.143985748291
857.473327636719	59.0559234619141
858.761413574219	58.9244384765625
860.049072265625	58.8775787353516
861.336303710938	58.7017288208008
862.623168945313	58.6093711853027
863.909606933594	58.3975601196289
865.195678710938	58.3730621337891
866.481323242188	58.2173194885254
867.766540527344	57.9869003295898
869.051391601563	57.8815002441406
870.335815429688	57.7290573120117
871.619873046875	57.5116653442383
872.903503417969	57.2922019958496
874.186706542969	57.1524047851563
875.469543457031	56.9371795654297
876.752014160156	56.8048439025879
878.033996582031	56.5776748657227
879.315612792969	56.447093963623
880.596862792969	56.2331123352051
881.877685546875	56.0606727600098
883.158081054688	55.811107635498
884.438110351563	55.6145248413086
885.7177734375	55.2678565979004
886.996948242188	55.2002716064453
888.275817871094	54.800895690918
889.55419921875	54.7539253234863
890.832275390625	54.4307899475098
892.10986328125	54.3086204528809
893.387084960938	54.1316146850586
894.663940429688	53.9192008972168
895.940368652344	53.6887283325195
897.216369628906	53.5154075622559
898.492004394531	53.2346839904785
899.767272949219	53.026741027832
901.042114257813	52.7670059204102
902.316528320313	52.7027053833008
903.590576171875	52.3803672790527
904.8642578125	52.1751670837402
906.137512207031	51.9863700866699
907.410339355469	51.7355155944824
908.682800292969	51.5258026123047
909.954833984375	51.3502044677734
911.226501464844	51.1892890930176
912.497802734375	51.0160064697266
913.768676757813	50.6985893249512
915.039123535156	50.6923599243164
916.309204101563	50.4532470703125
917.578918457031	50.2737655639648
918.848205566406	49.9808082580566
920.117126464844	49.8874206542969
921.385620117188	49.6809463500977
922.653747558594	49.5995941162109
923.921447753906	49.4773101806641
925.188781738281	49.3238220214844
926.455688476563	49.001651763916
927.722229003906	49.0673713684082
928.988342285156	48.731315612793
930.254089355469	48.7416496276855
931.519470214844	48.5467300415039
932.784423828125	48.5062599182129
934.049011230469	48.2555809020996
935.313171386719	48.0635757446289
936.576965332031	47.9587860107422
937.84033203125	47.9558753967285
939.103332519531	47.9354667663574
940.365966796875	47.6096611022949
941.628173828125	47.6066055297852
942.890014648438	47.5361633300781
944.151428222656	47.4575538635254
945.412475585938	47.272705078125
946.673095703125	47.1331825256348
947.933349609375	47.1056480407715
949.193237304688	47.0307006835938
950.452697753906	47.0722999572754
951.711791992188	46.8846740722656
952.970520019531	46.817008972168
954.228820800781	46.8809204101563
955.486755371094	46.7291297912598
956.744262695313	46.6655082702637
958.001403808594	46.6601600646973
959.258117675781	46.5573387145996
960.514526367188	46.4589157104492
961.770446777344	46.4787406921387
963.026062011719	46.3782501220703
964.28125	46.3480224609375
965.536010742188	46.2542266845703
966.790466308594	46.1135902404785
968.044494628906	46.2467803955078
969.298095703125	46.1467323303223
970.551391601563	46.1712226867676
971.80419921875	45.9661064147949
973.056701660156	45.9833908081055
974.308776855469	45.840747833252
975.560485839844	45.8721389770508
976.811767578125	45.7573204040527
978.062683105469	45.7584800720215
979.313232421875	45.7280349731445
980.563415527344	45.651912689209
981.813171386719	45.5866508483887
983.0625	45.6036605834961
984.3115234375	45.5635643005371
985.560119628906	45.5004386901855
986.808349609375	45.5300521850586
988.05615234375	45.4808502197266
989.303588867188	45.3840599060059
990.550659179688	45.5144462585449
991.797302246094	45.2946739196777
993.043579101563	45.2718048095703
994.289489746094	45.2443733215332
995.535034179688	45.188591003418
996.780151367188	45.0351257324219
998.02490234375	45.051155090332
999.269226074219	45.0917587280273
1000.51318359375	44.976619720459
1001.75677490234	44.9698257446289
1003	44.7608261108398
1004.24279785156	44.6575164794922
1005.48522949219	44.6635284423828
1006.72729492188	44.6493644714355
1007.96893310547	44.6163673400879
1009.21026611328	44.5744285583496
1010.45111083984	44.5313606262207
1011.69165039063	44.4296493530273
1012.93176269531	44.427547454834
1014.17150878906	44.2927207946777
1015.41088867188	44.3007392883301
1016.64984130859	44.3664894104004
1017.88842773438	44.242546081543
1019.12664794922	44.2332801818848
1020.36450195313	44.226879119873
1021.60192871094	44.1142082214355
1022.83898925781	44.1023063659668
1024.07568359375	43.9576721191406
1025.31201171875	43.9657936096191
1026.5478515625	43.9832649230957
1027.78344726563	43.9685668945313
1029.0185546875	43.8643455505371
1030.25329589844	43.8369026184082
1031.48767089844	43.733081817627
1032.7216796875	43.7666206359863
1033.95532226563	43.7104454040527
1035.18859863281	43.7226867675781
1036.42138671875	43.691104888916
1037.65393066406	43.6414604187012
1038.88598632813	43.7550811767578
1040.11767578125	43.658390045166
1041.34899902344	43.6394424438477
1042.57995605469	43.740348815918
1043.810546875	43.7441024780273
1045.04077148438	43.7316780090332
1046.2705078125	43.7928161621094
1047.5	43.6523742675781
1048.72900390625	43.7061004638672
1049.95764160156	43.7640419006348
1051.18591308594	43.6779365539551
1052.41381835938	43.6499557495117
1053.64135742188	43.6326751708984
1054.86853027344	43.7200164794922
1056.09521484375	43.624813079834
1057.32165527344	43.6546325683594
1058.54760742188	43.5520210266113
1059.77331542969	43.6262702941895
1060.99853515625	43.6479377746582
1062.22338867188	43.4777030944824
1063.44787597656	43.3979911804199
1064.671875	43.4919357299805
1065.89562988281	43.3802337646484
1067.11901855469	43.3525924682617
1068.34191894531	43.3644332885742
1069.56457519531	43.3692321777344
1070.78674316406	43.1559600830078
1072.00854492188	43.2700119018555
1073.22998046875	43.1312942504883
1074.45104980469	43.1113548278809
1075.67175292969	43.1280326843262
1076.89208984375	43.0583572387695
1078.11193847656	42.9926986694336
1079.33154296875	42.9035987854004
1080.55065917969	42.8964881896973
1081.76940917969	42.9576683044434
1082.98791503906	42.7005996704102
1084.20593261719	42.7505493164063
1085.42358398438	42.6550102233887
1086.64086914063	42.8646011352539
1087.85766601563	42.7101554870605
1089.07421875	42.6640472412109
1090.29040527344	42.6629524230957
1091.50610351563	42.5472450256348
1092.72155761719	42.5141334533691
1093.9365234375	42.6605224609375
1095.15112304688	42.568115234375
1096.36535644531	42.5079574584961
1097.57922363281	42.6971282958984
1098.79272460938	42.7005157470703
1100.005859375	42.4881553649902
1101.21862792969	42.6762428283691
1102.43090820313	42.5837173461914
1103.64294433594	42.5957412719727
1104.8544921875	42.6963157653809
1106.06579589844	42.6185111999512
1107.27661132813	42.5523452758789
1108.48706054688	42.580078125
1109.69714355469	42.5647048950195
1110.90686035156	42.6065826416016
1112.1162109375	42.5181350708008
1113.3251953125	42.6268463134766
1114.53369140625	42.6808052062988
1115.74194335938	42.5992622375488
1116.94982910156	42.6051483154297
1118.1572265625	42.5207672119141
1119.3642578125	42.6286201477051
1120.57104492188	42.5860595703125
1121.77734375	42.6084175109863
1122.98327636719	42.6873092651367
1124.18884277344	42.6388702392578
1125.39404296875	42.6185111999512
1126.59875488281	42.6393966674805
1127.80322265625	42.714542388916
1129.00732421875	42.6142082214355
1130.2109375	42.6112823486328
1131.41430664063	42.5804824829102
1132.6171875	42.5603866577148
1133.81970214844	42.6081085205078
1135.02197265625	42.5994987487793
1136.22375488281	42.5381889343262
1137.42517089844	42.509349822998
1138.62622070313	42.5838813781738
1139.82690429688	42.4465675354004
1141.02709960938	42.4065055847168
1142.22705078125	42.4499320983887
1143.42663574219	42.4198265075684
1144.62573242188	42.396800994873
1145.82458496094	42.3432083129883
1147.02294921875	42.3458137512207
1148.22094726563	42.3919982910156
1149.41857910156	42.4618949890137
1150.61584472656	42.30859375
1151.81274414063	42.4547805786133
1153.00927734375	42.3378067016602
1154.20544433594	42.367057800293
1155.40124511719	42.3315315246582
1156.5966796875	42.387767791748
1157.79162597656	42.3365859985352
1158.986328125	42.3064384460449
1160.18054199219	42.4908218383789
1161.37438964844	42.3794593811035
1162.56799316406	42.2852973937988
1163.76110839844	42.2924957275391
1164.95385742188	42.2681465148926
1166.14624023438	42.1977195739746
1167.33825683594	42.2497024536133
1168.52990722656	42.1699371337891
1169.72119140625	42.192497253418
1170.91198730469	42.2424201965332
1172.1025390625	42.2653999328613
1173.29260253906	42.2652549743652
1174.482421875	42.2593688964844
1175.67175292969	42.2596282958984
1176.86071777344	42.3067817687988
1178.04943847656	42.342658996582
1179.23767089844	42.4239044189453
1180.42553710938	42.2234878540039
1181.61303710938	42.531551361084
1182.80017089844	42.4957313537598
1183.98681640625	42.4122657775879
1185.17321777344	42.4492111206055
1186.35925292969	42.5397644042969
1187.54479980469	42.5164413452148
1188.73010253906	42.407169342041
1189.91491699219	42.6065368652344
1191.09936523438	42.5581741333008
1192.28356933594	42.536060333252
1193.46728515625	42.6437797546387
1194.65063476563	42.6322174072266
1195.83361816406	42.4793395996094
1197.01623535156	42.5922927856445
1198.19836425781	42.6828689575195
1199.38024902344	42.7192573547363
1200.56176757813	42.8045120239258
1201.74279785156	42.8246612548828
1202.92358398438	42.8829536437988
1204.10388183594	42.9889678955078
1205.28393554688	42.8771514892578
1206.46350097656	42.9882011413574
1207.64270019531	43.0697555541992
1208.82153320313	43.0800590515137
1210	43.1380844116211
1211.17810058594	43.1351928710938
1212.35583496094	43.0226631164551
1213.53308105469	43.1403617858887
1214.71008300781	43.1315689086914
1215.88671875	43.1532745361328
1217.06286621094	43.088134765625
1218.23864746094	43.1880989074707
1219.41418457031	43.1918258666992
1220.58923339844	43.1271095275879
1221.76391601563	43.1089935302734
1222.93823242188	43.13232421875
1224.11218261719	43.1468544006348
1225.28576660156	43.2321815490723
1226.458984375	43.2321701049805
1227.6318359375	43.1774864196777
1228.80419921875	43.1640663146973
1229.97631835938	43.1942138671875
1231.14794921875	43.2274513244629
1232.31921386719	43.230770111084
1233.490234375	43.1830558776855
1234.66076660156	43.2182655334473
1235.83093261719	43.2321968078613
1237.00073242188	43.2102355957031
1238.17016601563	43.2238082885742
1239.33923339844	43.2011032104492
1240.5078125	43.1845588684082
1241.67614746094	43.0695190429688
1242.84411621094	43.0495300292969
1244.01159667969	42.9951858520508
1245.1787109375	42.995002746582
1246.34558105469	42.9902267456055
1247.51196289063	42.8400497436523
1248.67797851563	42.83740234375
1249.84362792969	42.839958190918
1251.00891113281	42.7610664367676
1252.173828125	42.747127532959
1253.33825683594	42.7716255187988
1254.50244140625	42.6683387756348
1255.66625976563	42.6523094177246
1256.82958984375	42.5696029663086
1257.99255371094	42.5541725158691
1259.1552734375	42.5875968933105
1260.31750488281	42.6442947387695
1261.47937011719	42.4562377929688
1262.64086914063	42.3816299438477
1263.80200195313	42.4689445495605
1264.96276855469	42.4426307678223
1266.123046875	42.4447898864746
1267.28308105469	42.269603729248
1268.44262695313	42.2581214904785
1269.60192871094	42.227409362793
1270.7607421875	42.2044067382813
1271.91918945313	42.1263771057129
1273.07727050781	42.0854988098145
1274.23498535156	41.9231796264648
1275.39233398438	41.9460067749023
1276.54931640625	41.8383407592773
1277.70581054688	41.8278961181641
1278.86206054688	41.9324073791504
1280.01794433594	41.7696838378906
1281.17333984375	41.6616439819336
1282.32836914063	41.8012504577637
1283.48303222656	41.5651512145996
1284.63732910156	41.701717376709
1285.79125976563	41.603515625
1286.94482421875	41.6311111450195
1288.09802246094	41.6103630065918
1289.25073242188	41.5258560180664
1290.40319824219	41.6602439880371
1291.55517578125	41.4838333129883
1292.70690917969	41.6092071533203
1293.85815429688	41.5657806396484
1295.00903320313	41.4203834533691
1296.15954589844	41.4371109008789
1297.30969238281	41.4000549316406
1298.45935058594	41.3581924438477
1299.60876464844	41.3248252868652
1300.7578125	41.2359199523926
1301.90637207031	41.2293701171875
1303.05456542969	41.2164649963379
1304.20239257813	41.1653785705566
1305.34985351563	41.1548118591309
1306.49694824219	40.9719657897949
1307.64367675781	41.0331840515137
1308.7900390625	41.0407829284668
1309.93591308594	40.9663772583008
1311.08154296875	40.997745513916
1312.22668457031	40.8913040161133
1313.37145996094	40.9873733520508
1314.51599121094	40.9214820861816
1315.66003417969	41.0724449157715
1316.80358886719	41.0106315612793
1317.94689941406	40.9515342712402
1319.08984375	40.9865036010742
1320.23229980469	41.019359588623
1321.37451171875	40.9061965942383
1322.51623535156	40.940242767334
1323.65759277344	40.8520050048828
1324.79858398438	40.810131072998
1325.93920898438	40.8297309875488
1327.07934570313	40.7347259521484
1328.21923828125	40.7903060913086
1329.35864257813	40.6574172973633
1330.49780273438	40.7489929199219
1331.63647460938	40.561954498291
1332.77478027344	40.5603523254395
1333.91271972656	40.4643859863281
1335.05029296875	40.5109748840332
1336.18737792969	40.5225677490234
1337.32421875	40.4122848510742
1338.46057128906	40.3234710693359
1339.5966796875	40.3474769592285
1340.73229980469	40.3906593322754
1341.86755371094	40.2722511291504
1343.00231933594	40.3384971618652
1344.13684082031	40.2088661193848
1345.27099609375	40.2799911499023
1346.40466308594	40.2893714904785
1347.53796386719	40.2805709838867
1348.6708984375	40.1565437316895
1349.80346679688	40.2635879516602
1350.93566894531	40.1777229309082
1352.06750488281	40.1741905212402
1353.19885253906	40.0644950866699
1354.32995605469	40.1766662597656
1355.46057128906	40.0543823242188
1356.5908203125	40.0991477966309
1357.720703125	39.8923377990723
1358.85021972656	39.957878112793
1359.97924804688	39.8386726379395
1361.10803222656	39.9484634399414
1362.236328125	39.7701034545898
1363.3642578125	39.7973136901855
1364.49182128906	39.6899223327637
1365.61901855469	39.6719512939453
1366.74584960938	39.5924949645996
1367.87231445313	39.6005401611328
1368.99829101563	39.6000671386719
1370.12390136719	39.4540405273438
1371.24914550781	39.5477142333984
1372.3740234375	39.4925346374512
1373.49853515625	39.5323028564453
1374.62255859375	39.5103378295898
1375.74633789063	39.4827423095703
1376.86962890625	39.6686210632324
1377.99255371094	39.5045166015625
1379.11511230469	39.4888114929199
1380.2373046875	39.4229850769043
1381.35900878906	39.4741439819336
1382.48034667969	39.4963684082031
1383.60144042969	39.3559303283691
1384.72204589844	39.3511581420898
1385.84228515625	39.3337593078613
1386.96203613281	39.4042549133301
1388.08154296875	39.2396812438965
1389.20056152344	39.2888145446777
1390.31921386719	39.2512245178223
1391.4375	39.075138092041
1392.55541992188	39.0918273925781
1393.6728515625	39.0978317260742
1394.7900390625	39.1069641113281
1395.90673828125	38.998161315918
1397.02307128906	38.9631309509277
1398.13903808594	39.0124015808105
1399.25463867188	38.9402008056641
1400.36975097656	38.8950614929199
1401.48449707031	38.8725128173828
1402.59899902344	38.8390655517578
1403.712890625	38.9090690612793
1404.82653808594	38.8641510009766
1405.93981933594	38.9733734130859
1407.05261230469	38.9093818664551
1408.1650390625	38.9023056030273
1409.27709960938	38.8893890380859
1410.38879394531	38.9687004089355
1411.5	38.8259582519531
1412.61096191406	38.9339790344238
1413.72143554688	38.8191108703613
1414.83154296875	38.8327865600586
1415.94116210938	38.7596588134766
1417.05053710938	38.7702178955078
1418.15942382813	38.6684112548828
1419.26794433594	38.6661148071289
1420.37609863281	38.6464576721191
1421.48388671875	38.5918769836426
1422.59118652344	38.410587310791
1423.6982421875	38.5108222961426
1424.80480957031	38.3726577758789
1425.91088867188	38.3600540161133
1427.01672363281	38.4386863708496
1428.1220703125	38.291316986084
1429.22717285156	38.3053131103516
1430.33166503906	38.2718391418457
1431.43591308594	38.314395904541
1432.53979492188	38.3294143676758
1433.64318847656	38.301643371582
1434.74621582031	38.3696899414063
1435.84887695313	38.2302780151367
1436.95104980469	38.3683776855469
1438.05297851563	38.351806640625
1439.15441894531	38.2855415344238
1440.25549316406	38.2707443237305
1441.35620117188	38.1757164001465
1442.45642089844	38.2495727539063
1443.55627441406	38.181568145752
1444.65576171875	38.1994895935059
1445.7548828125	38.063533782959
1446.853515625	37.9392967224121
1447.95190429688	37.9090538024902
1449.0498046875	37.9236755371094
1450.14721679688	37.7953033447266
1451.24438476563	37.8379554748535
1452.34106445313	37.7015228271484
1453.43737792969	37.743221282959
1454.53332519531	37.6832122802734
1455.62890625	37.7176971435547
1456.72399902344	37.7067184448242
1457.81872558594	37.6980972290039
1458.9130859375	37.6812477111816
1460.00695800781	37.7795600891113
1461.10046386719	37.6697616577148
1462.19360351563	37.724365234375
1463.28637695313	37.7175788879395
1464.37878417969	37.7429962158203
1465.470703125	37.6728286743164
1466.56225585938	37.6980743408203
1467.65344238281	37.7789192199707
1468.744140625	37.6484680175781
1469.83447265625	37.6849594116211
1470.92443847656	37.7330741882324
1472.01403808594	37.5566215515137
1473.10314941406	37.5237884521484
1474.19189453125	37.4620590209961
1475.2802734375	37.4308090209961
1476.3681640625	37.4005317687988
1477.45581054688	37.3553161621094
1478.54296875	37.3338966369629
1479.62963867188	37.2961692810059
1480.71606445313	37.3965454101563
1481.80200195313	37.309642791748
1482.88757324219	37.3360862731934
1483.97265625	37.3062553405762
1485.05737304688	37.4134368896484
1486.14172363281	37.4805030822754
1487.22570800781	37.5546951293945
1488.30932617188	37.5058326721191
1489.39245605469	37.5983924865723
1490.47509765625	37.5856056213379
1491.55749511719	37.6273994445801
1492.63940429688	37.7082443237305
1493.72094726563	37.7024002075195
1494.80212402344	37.5504989624023
1495.8828125	37.5604362487793
1496.96313476563	37.6374282836914
1498.04309082031	37.5813331604004
1499.12255859375	37.5658721923828
1500.20166015625	37.5952033996582
1501.28039550781	37.6462631225586
1502.35864257813	37.5963134765625
1503.4365234375	37.5313491821289
1504.51403808594	37.6049766540527
1505.59118652344	37.6614532470703
1506.66784667969	37.7132263183594
1507.744140625	37.6887855529785
1508.81994628906	37.7131538391113
1509.89538574219	37.7211418151855
1510.97045898438	37.7589797973633
1512.04516601563	37.9197845458984
1513.11938476563	37.9784545898438
1514.19323730469	38.0571250915527
1515.26672363281	38.1803321838379
1516.33972167969	38.2509803771973
1517.41235351563	38.3440208435059
1518.48449707031	38.3633193969727
1519.55639648438	38.5130348205566
1520.62768554688	38.5397109985352
1521.69873046875	38.5806617736816
1522.76928710938	38.5521545410156
1523.83947753906	38.6179008483887
1524.90930175781	38.5955543518066
1525.97863769531	38.7211799621582
1527.04760742188	38.7983245849609
1528.11608886719	38.7736549377441
1529.18420410156	38.6988677978516
1530.251953125	38.8133506774902
1531.31921386719	38.8206443786621
1532.38610839844	38.9120254516602
1533.45263671875	39.0437049865723
1534.51867675781	39.044132232666
1535.58435058594	39.186824798584
1536.64965820313	39.2597389221191
1537.71447753906	39.389045715332
1538.77893066406	39.5313110351563
1539.84301757813	39.6837768554688
1540.90661621094	39.7967872619629
1541.9697265625	39.8989410400391
1543.03259277344	39.9957733154297
1544.09497070313	40.1707382202148
1545.15686035156	40.3096046447754
1546.21850585938	40.5653991699219
1547.27966308594	40.5634880065918
1548.34033203125	40.6814765930176
1549.40063476563	40.856388092041
1550.46057128906	40.9711112976074
1551.52001953125	41.032600402832
1552.5791015625	41.1159973144531
1553.63781738281	41.2617263793945
1554.69604492188	41.3728866577148
1555.75378417969	41.3469696044922
1556.81127929688	41.5159492492676
1557.86828613281	41.6198921203613
1558.9248046875	41.6468200683594
1559.98095703125	41.8162040710449
1561.03674316406	41.9029808044434
1562.09204101563	42.0005569458008
1563.14697265625	42.1617698669434
1564.20153808594	42.3184700012207
1565.25561523438	42.6511039733887
1566.30932617188	42.7128639221191
1567.36254882813	42.8805694580078
1568.41540527344	43.2303009033203
1569.4677734375	43.3014221191406
1570.51977539063	43.6495971679688
1571.57141113281	43.7747497558594
1572.62255859375	44.0319366455078
1573.67333984375	44.2538909912109
1574.7236328125	44.5196800231934
1575.77355957031	44.6629371643066
1576.82299804688	44.8352394104004
1577.8720703125	45.1540985107422
1578.92077636719	45.2248458862305
1579.96899414063	45.4359817504883
1581.01684570313	45.6614074707031
1582.06420898438	45.7805442810059
1583.11120605469	45.9371566772461
1584.15771484375	46.1388511657715
1585.20385742188	46.3814544677734
1586.24951171875	46.6381912231445
1587.29479980469	46.7020606994629
1588.33972167969	46.9691963195801
1589.38415527344	47.1695747375488
1590.42810058594	47.3359909057617
1591.47180175781	47.7476959228516
1592.51489257813	48.0666122436523
1593.55773925781	48.441780090332
1594.59997558594	48.7910499572754
1595.64196777344	49.0478630065918
1596.68334960938	49.4710235595703
1597.72448730469	49.7734260559082
1598.76513671875	50.2131958007813
1599.80529785156	50.5134925842285
1600.84509277344	50.8030891418457
1601.88452148438	51.272274017334
1602.92346191406	51.3846969604492
1603.9619140625	51.8405609130859
1605	52.0821266174316
1606.03771972656	52.4825057983398
1607.07495117188	52.7922477722168
1608.11169433594	53.0317916870117
1609.14807128906	53.3910522460938
1610.18408203125	53.5832023620605
1611.21960449219	53.822509765625
1612.25463867188	53.9126815795898
1613.28930664063	54.3141326904297
1614.32360839844	54.4465370178223
1615.357421875	54.920352935791
1616.39074707031	55.1119613647461
1617.42370605469	55.287956237793
1618.45629882813	55.6229400634766
1619.48840332031	55.8611869812012
1620.52001953125	56.0771903991699
1621.55126953125	56.4186477661133
1622.58215332031	56.7058486938477
1623.61254882813	56.7734489440918
1624.64245605469	57.1165351867676
1625.67199707031	57.3428115844727
1626.70104980469	57.5816993713379
1627.72973632813	57.7726974487305
1628.75793457031	57.8003349304199
1629.78576660156	58.1479225158691
1630.81311035156	58.3277130126953
1631.84008789063	58.3947257995605
1632.86657714844	58.6069946289063
1633.89270019531	58.6797904968262
1634.91833496094	58.6869621276855
1635.94348144531	58.8661613464355
1636.96826171875	58.9306297302246
1637.99255371094	58.6445426940918
1639.01647949219	58.793571472168
1640.03991699219	58.5488471984863
1641.06298828125	58.5990180969238
1642.08557128906	58.4100494384766
1643.10778808594	58.3295097351074
1644.12951660156	58.0501403808594
1645.15075683594	57.7692527770996
1646.17163085938	57.7163238525391
1647.19213867188	57.4284019470215
1648.21203613281	57.1788787841797
1649.23156738281	56.9647331237793
1650.25073242188	56.7819328308105
1651.26940917969	56.4382781982422
1652.28759765625	56.0328483581543
1653.30541992188	55.9286918640137
1654.32275390625	55.7173843383789
1655.33972167969	55.3416213989258
1656.35620117188	54.8516502380371
1657.37231445313	54.664176940918
1658.38793945313	54.3300247192383
1659.40307617188	54.0877571105957
1660.41772460938	53.8716201782227
1661.43212890625	53.425163269043
1662.44592285156	53.2362480163574
1663.45935058594	53.0334320068359
1664.47229003906	52.6823272705078
1665.48486328125	52.4659194946289
1666.49694824219	52.0527153015137
1667.50854492188	51.8308219909668
1668.51977539063	51.4521293640137
1669.53051757813	51.0258598327637
1670.54089355469	50.7480545043945
1671.55078125	50.3974227905273
1672.56018066406	49.9556007385254
1673.56909179688	49.5726776123047
1674.57763671875	49.2020301818848
1675.58581542969	48.6922302246094
1676.59350585938	48.2945327758789
1677.60070800781	47.8968849182129
1678.607421875	47.3575057983398
1679.61376953125	46.8815574645996
1680.61962890625	46.490291595459
1681.62512207031	45.9610862731934
1682.63012695313	45.4924926757813
1683.63464355469	44.9879722595215
1684.638671875	44.5855560302734
1685.64233398438	44.0828590393066
1686.64562988281	43.8785171508789
1687.64831542969	43.3198471069336
1688.65063476563	42.8872985839844
1689.65246582031	42.4085464477539
1690.65393066406	41.9749984741211
1691.65490722656	41.7681503295898
1692.65539550781	41.3344802856445
1693.65551757813	40.9262084960938
1694.65502929688	40.6203269958496
1695.654296875	40.2506294250488
1696.65295410156	39.9422187805176
1697.65124511719	39.4654693603516
1698.64904785156	39.2340240478516
1699.646484375	39.0235862731934
1700.64331054688	38.5635414123535
1701.63977050781	38.2363891601563
1702.63586425781	37.8446807861328
1703.63134765625	37.509838104248
1704.62646484375	37.1578140258789
1705.62121582031	36.8856925964355
1706.61535644531	36.528450012207
1707.60913085938	36.1254577636719
1708.60241699219	35.8391609191895
1709.59521484375	35.5104179382324
1710.58764648438	35.0686912536621
1711.57958984375	34.7203063964844
1712.57104492188	34.3723754882813
1713.56213378906	33.95703125
1714.552734375	33.7636756896973
1715.54284667969	33.3333969116211
1716.53247070313	33.0459632873535
1717.52160644531	32.7015800476074
1718.51037597656	32.4515609741211
1719.49865722656	31.9606437683105
1720.48657226563	31.8339557647705
1721.47387695313	31.5442123413086
1722.46081542969	31.1182880401611
1723.447265625	30.8927783966064
1724.43334960938	30.7193431854248
1725.41882324219	30.4554824829102
1726.40393066406	30.232349395752
1727.38854980469	29.9903450012207
1728.37268066406	29.7463607788086
1729.3564453125	29.5268440246582
1730.33972167969	29.3972778320313
1731.32250976563	29.190393447876
1732.30480957031	28.9158363342285
1733.28674316406	28.6930389404297
1734.26806640625	28.5722675323486
1735.2490234375	28.3838214874268
1736.2294921875	28.2664451599121
1737.20959472656	28.0546798706055
1738.18908691406	27.9117221832275
1739.16821289063	27.7622890472412
1740.14685058594	27.5672378540039
1741.125	27.3532466888428
1742.10266113281	27.3531513214111
1743.07995605469	27.1325969696045
1744.05676269531	26.9591903686523
1745.03308105469	26.7902679443359
1746.00891113281	26.689281463623
1746.98425292969	26.3719100952148
1747.95910644531	26.3116607666016
1748.93359375	26.1127529144287
1749.90759277344	25.9606647491455
1750.88110351563	25.7285709381104
1751.85412597656	25.5362415313721
1752.82678222656	25.3434047698975
1753.798828125	25.2435703277588
1754.7705078125	24.9510097503662
1755.74169921875	24.81298828125
1756.71240234375	24.6293640136719
1757.6826171875	24.5947952270508
1758.65246582031	24.39084815979
1759.62170410156	24.2180233001709
1760.59057617188	24.0453262329102
1761.55895996094	23.9118976593018
1762.52673339844	23.7350769042969
1763.49426269531	23.7069435119629
1764.46118164063	23.5929317474365
1765.42761230469	23.4792900085449
1766.39367675781	23.4198093414307
1767.35913085938	23.2639427185059
1768.32421875	23.1616153717041
1769.28881835938	23.1470966339111
1770.2529296875	22.9733180999756
1771.21655273438	22.9518642425537
1772.17980957031	22.8571033477783
1773.14245605469	22.8441886901855
1774.10461425781	22.797212600708
1775.06640625	22.767147064209
1776.02770996094	22.5675239562988
1776.98852539063	22.4980869293213
1777.94873046875	22.4133434295654
1778.90856933594	22.3997020721436
1779.86804199219	22.2820453643799
1780.82690429688	22.1216239929199
1781.78527832031	21.957145690918
1782.7431640625	21.8650550842285
1783.70068359375	21.7412872314453
1784.65771484375	21.6702728271484
1785.61413574219	21.6120090484619
1786.57019042969	21.3824119567871
1787.52575683594	21.3817310333252
1788.48083496094	21.2079753875732
1789.43530273438	21.1086292266846
1790.38940429688	20.9876117706299
1791.34301757813	20.8684272766113
1792.29626464844	20.7754383087158
1793.24890136719	20.7376556396484
1794.20104980469	20.5739822387695
1795.15270996094	20.4865283966064
1796.10400390625	20.4137496948242
1797.0546875	20.3647041320801
1798.0048828125	20.2996463775635
1798.95471191406	20.1792221069336
1799.90393066406	20.1456623077393
1800.85278320313	20.0529289245605
1801.80102539063	20.0490264892578
1802.74890136719	20.012264251709
1803.6962890625	19.9613704681396
1804.64306640625	19.8788375854492
1805.58947753906	19.9309902191162
1806.53540039063	19.8545303344727
1807.48071289063	19.82444190979
1808.42565917969	19.7616367340088
1809.3701171875	19.7644443511963
1810.31396484375	19.6659145355225
1811.25744628906	19.6505527496338
1812.20043945313	19.5690536499023
1813.14294433594	19.5426807403564
1814.08483886719	19.59450340271
1815.0263671875	19.4740333557129
1815.96740722656	19.4438171386719
1816.90783691406	19.3101329803467
1817.84790039063	19.2697010040283
1818.78747558594	19.2324333190918
1819.72644042969	19.1989631652832
1820.6650390625	19.1051044464111
1821.60314941406	19.090446472168
1822.54064941406	19.048864364624
1823.47778320313	18.873291015625
1824.41430664063	18.8284549713135
1825.35034179688	18.71360206604
1826.28601074219	18.7397804260254
1827.22106933594	18.6257038116455
1828.15563964844	18.4928722381592
1829.08984375	18.475492477417
1830.0234375	18.3869571685791
1830.95654296875	18.3506393432617
1831.88916015625	18.3011264801025
1832.8212890625	18.2881603240967
1833.7529296875	18.2198963165283
1834.68408203125	18.2507286071777
1835.61474609375	18.1690235137939
1836.54479980469	18.1349506378174
1837.47448730469	18.0723304748535
1838.40356445313	18.1447086334229
1839.33227539063	18.0635356903076
1840.26037597656	18.0760803222656
1841.18811035156	18.1438465118408
1842.115234375	18.0400123596191
1843.04187011719	18.1201915740967
1843.96801757813	18.0295257568359
1844.89367675781	18.1421966552734
1845.81872558594	18.0754051208496
1846.74340820313	18.0284385681152
1847.66760253906	17.9799556732178
1848.59118652344	18.0000324249268
1849.51428222656	17.9840068817139
1850.43701171875	17.8794708251953
1851.35913085938	17.8980541229248
1852.28076171875	17.8176097869873
1853.20190429688	17.7784175872803
1854.12243652344	17.6955490112305
1855.04260253906	17.6809310913086
1855.96215820313	17.6095561981201
1856.88122558594	17.5197162628174
1857.79992675781	17.4143981933594
1858.71801757813	17.433141708374
1859.63549804688	17.3783473968506
1860.55261230469	17.2744121551514
1861.46923828125	17.2757625579834
1862.38525390625	17.2593021392822
1863.30078125	17.1234722137451
1864.2158203125	17.1451969146729
1865.13037109375	17.136646270752
1866.04443359375	17.1199321746826
1866.95788574219	17.1135272979736
1867.87084960938	17.1215324401855
1868.78332519531	17.0605030059814
1869.6953125	17.161018371582
1870.60681152344	17.1040649414063
1871.51782226563	17.1028308868408
1872.42822265625	17.1707344055176
1873.33813476563	17.1766414642334
1874.24755859375	17.1461429595947
1875.15649414063	17.1798610687256
1876.06481933594	17.1588401794434
1876.97277832031	17.1884956359863
1877.88012695313	17.1732978820801
1878.78698730469	17.1455783843994
1879.69323730469	17.0817966461182
1880.59912109375	17.1268138885498
1881.50439453125	17.0832996368408
1882.4091796875	17.03932762146
1883.3134765625	16.8926658630371
1884.21716308594	16.852294921875
1885.12048339844	16.87721824646
1886.02319335938	16.8543529510498
1886.92541503906	16.8319053649902
1887.82702636719	16.7929935455322
1888.72814941406	16.7822170257568
1889.62878417969	16.6408195495605
1890.52893066406	16.6689987182617
1891.42858886719	16.5667152404785
1892.32763671875	16.5608577728271
1893.22619628906	16.5476264953613
1894.12426757813	16.5070533752441
1895.02172851563	16.4718837738037
1895.91870117188	16.3995761871338
1896.81518554688	16.438196182251
1897.71118164063	16.3675746917725
1898.60656738281	16.3508071899414
1899.50146484375	16.2894706726074
1900.39587402344	16.3061580657959
1901.28967285156	16.2708778381348
1902.18298339844	16.3139019012451
1903.07580566406	16.2701187133789
1903.96801757813	16.2402496337891
1904.85986328125	16.2105731964111
1905.7509765625	16.2841548919678
1906.64172363281	16.3222579956055
1907.53186035156	16.355598449707
1908.42150878906	16.3460063934326
1909.31066894531	16.4627094268799
1910.19921875	16.3684864044189
1911.08728027344	16.3833484649658
1911.97473144531	16.4390525817871
1912.86181640625	16.3986892700195
1913.74816894531	16.4550971984863
1914.63415527344	16.3815059661865
1915.51953125	16.432487487793
1916.40441894531	16.4655685424805
1917.28869628906	16.3757343292236
1918.17260742188	16.4390277862549
1919.05578613281	16.3771476745605
1919.93859863281	16.2764797210693
1920.82080078125	16.2381763458252
1921.70239257813	16.1801280975342
1922.58349609375	16.2336158752441
1923.46411132813	16.176197052002
1924.34423828125	16.1593189239502
1925.22375488281	16.1310234069824
1926.10278320313	16.0735244750977
1926.98120117188	15.9613256454468
1927.85913085938	16.0076217651367
1928.73645019531	15.8491983413696
1929.61328125	15.8023109436035
1930.48962402344	15.8697156906128
1931.36535644531	15.7735538482666
1932.24060058594	15.7686243057251
1933.11535644531	15.7383899688721
1933.98950195313	15.7213478088379
1934.86303710938	15.7245540618896
1935.73608398438	15.7141122817993
1936.60864257813	15.7715282440186
1937.48059082031	15.7864475250244
1938.35205078125	15.7449350357056
1939.22302246094	15.7040567398071
1940.09338378906	15.7871570587158
1940.96313476563	15.8274965286255
1941.83239746094	15.7989835739136
1942.701171875	15.8883895874023
1943.5693359375	15.8855066299438
1944.43701171875	15.8751163482666
1945.30407714844	15.9566926956177
1946.17065429688	15.9527320861816
1947.03662109375	15.9558610916138
1947.90209960938	15.956111907959
1948.76696777344	16.0331859588623
1949.63134765625	16.0396766662598
1950.4951171875	16.0043029785156
1951.3583984375	16.0200958251953
1952.22106933594	16.0042057037354
1953.08325195313	15.9284353256226
1953.94482421875	15.9670753479004
1954.80590820313	15.9445056915283
1955.66650390625	15.9239206314087
1956.5263671875	15.9182024002075
1957.38586425781	15.8756103515625
1958.24462890625	15.8261003494263
1959.10302734375	15.8452491760254
1959.96069335938	15.8003740310669
1960.81799316406	15.7463521957397
1961.67456054688	15.7065362930298
1962.53063964844	15.6618013381958
1963.38623046875	15.5956649780273
1964.2412109375	15.6047687530518
1965.09558105469	15.5795679092407
1965.94946289063	15.5605945587158
1966.80285644531	15.5103950500488
1967.65563964844	15.4991960525513
1968.5078125	15.5174398422241
1969.35949707031	15.5095882415771
1970.21057128906	15.5079917907715
1971.06103515625	15.5182218551636
1971.91101074219	15.5481338500977
1972.76049804688	15.5166034698486
1973.60925292969	15.5615129470825
1974.45764160156	15.5820846557617
1975.30529785156	15.5923738479614
1976.15246582031	15.6713886260986
1976.99914550781	15.7029905319214
1977.84521484375	15.7614965438843
1978.69067382813	15.8016719818115
1979.53552246094	15.8232793807983
1980.3798828125	15.8738250732422
1981.22375488281	15.912748336792
1982.06701660156	15.9420509338379
1982.90966796875	16.0110988616943
1983.75170898438	15.9755849838257
1984.59326171875	15.9393758773804
1985.43420410156	15.8609037399292
1986.27465820313	15.9610462188721
1987.11450195313	15.8841104507446
1987.95373535156	15.8476037979126
1988.79248046875	15.9152326583862
1989.63061523438	15.8980693817139
1990.46813964844	15.8061571121216
1991.30517578125	15.8490772247314
1992.1416015625	15.7566356658936
1992.9775390625	15.7569818496704
1993.81274414063	15.6581411361694
1994.6474609375	15.6927337646484
1995.48168945313	15.5750761032104
1996.31518554688	15.5588979721069
1997.14819335938	15.6034336090088
1997.98071289063	15.5678329467773
1998.8125	15.5326642990112
1999.64379882813	15.5505809783936
2000.47448730469	15.4837322235107
2001.3046875	15.5296869277954
2002.13427734375	15.5978536605835
2002.96325683594	15.6115322113037
2003.79162597656	15.5357885360718
2004.61950683594	15.6264562606812
2005.44677734375	15.6433372497559
2006.2734375	15.643458366394
2007.09948730469	15.7344951629639
2007.92504882813	15.744176864624
2008.75	15.8164882659912
2009.57434082031	15.8890810012817
2010.39819335938	15.9151849746704
2011.22131347656	15.8970203399658
2012.0439453125	15.8997449874878
2012.86608886719	15.975661277771
2013.6875	15.939769744873
2014.50842285156	15.9463920593262
2015.32873535156	15.941180229187
2016.1484375	15.9692049026489
2016.96752929688	16.0232124328613
2017.7861328125	16.0086917877197
2018.60412597656	16.0511302947998
2019.42150878906	16.0851745605469
2020.23828125	16.0478668212891
2021.05444335938	16.0178375244141
2021.8701171875	15.953330039978
2022.68518066406	15.9383134841919
2023.49963378906	15.9899702072144
2024.3134765625	15.9178476333618
2025.12683105469	15.9409713745117
2025.939453125	15.8820447921753
2026.75158691406	15.8827667236328
2027.56311035156	15.8363656997681
2028.3740234375	15.8590440750122
2029.18432617188	15.8359508514404
2029.994140625	15.8439912796021
2030.80322265625	15.7839994430542
2031.61181640625	15.7340440750122
2032.41979980469	15.7124891281128
2033.22717285156	15.7402267456055
2034.03393554688	15.6654348373413
2034.84008789063	15.6497993469238
2035.64575195313	15.5678024291992
2036.45080566406	15.5858907699585
2037.25512695313	15.4732608795166
2038.05895996094	15.5492506027222
2038.86218261719	15.4631948471069
2039.66479492188	15.5385541915894
2040.466796875	15.4432325363159
2041.26831054688	15.7071590423584
2042.06909179688	15.7380218505859
2042.86938476563	15.6765365600586
2043.6689453125	15.6705417633057
2044.46801757813	15.5748701095581
2045.26647949219	15.6576223373413
2046.06433105469	15.5923290252686
2046.86145019531	15.6405382156372
2047.65808105469	15.6573848724365
2048.4541015625	15.6820964813232
2049.24951171875	15.6499910354614
2050.04443359375	15.6825790405273
2050.83862304688	15.715425491333
2051.63232421875	15.7399702072144
2052.42529296875	15.7603693008423
2053.2177734375	15.7412052154541
2054.00952148438	15.7667188644409
2054.80078125	15.8158779144287
2055.59130859375	15.8910284042358
2056.38134765625	15.8762941360474
2057.17065429688	15.9093179702759
2057.95947265625	15.8426218032837
2058.74755859375	15.8675403594971
2059.53515625	15.7977619171143
2060.32202148438	15.8171119689941
2061.1083984375	15.7572565078735
2061.89428710938	15.6636581420898
2062.67919921875	15.6464767456055
2063.4638671875	15.6390600204468
2064.24780273438	15.698413848877
2065.03100585938	15.5597381591797
2065.81372070313	15.5047817230225
2066.595703125	15.4891500473022
2067.37719726563	15.5506362915039
2068.15795898438	15.3580865859985
2068.93823242188	15.404878616333
2069.7177734375	15.3075437545776
2070.49682617188	15.2733821868896
2071.27514648438	15.2368564605713
2072.05297851563	15.1230049133301
2072.830078125	15.1335926055908
2073.60668945313	15.0810890197754
2074.38256835938	15.1190223693848
2075.15795898438	15.0014505386353
2075.9326171875	14.9975099563599
2076.70654296875	15.0209455490112
2077.47998046875	14.9619808197021
2078.25268554688	14.9139823913574
2079.02490234375	14.9280452728271
2079.79663085938	14.9010992050171
2080.5673828125	14.89781665802
2081.337890625	14.937933921814
2082.107421875	14.8724708557129
2082.87670898438	14.9454793930054
2083.64501953125	14.8924198150635
2084.41284179688	14.9887523651123
2085.18017578125	14.9892616271973
2085.94677734375	14.9883623123169
2086.71264648438	14.9968690872192
2087.47802734375	15.0242080688477
2088.24267578125	15.0496864318848
2089.0068359375	15.0059518814087
2089.77026367188	15.1108341217041
2090.53295898438	15.0333890914917
2091.29516601563	15.046648979187
2092.056640625	14.936577796936
2092.81762695313	14.9460411071777
2093.57788085938	14.9208164215088
2094.33764648438	14.9909629821777
2095.0966796875	14.8809413909912
2095.85498046875	14.8488121032715
2096.61279296875	14.810037612915
2097.36987304688	14.7350568771362
2098.12646484375	14.6439294815063
2098.88232421875	14.5917825698853
2099.63745117188	14.5876560211182
2100.39208984375	14.5105791091919
2101.14624023438	14.4561939239502
2101.8994140625	14.3716630935669
2102.65209960938	14.3349618911743
2103.404296875	14.2173471450806
2104.15551757813	14.1492347717285
2104.90649414063	14.112886428833
2105.65649414063	14.0223627090454
2106.40600585938	13.9764308929443
2107.15502929688	13.9411649703979
2107.90307617188	13.924409866333
2108.65063476563	13.8786277770996
2109.39770507813	13.8275756835938
2110.14404296875	13.8017148971558
2110.8896484375	13.7584562301636
2111.63452148438	13.834981918335
2112.37890625	13.8036155700684
2113.12280273438	13.8251457214355
2113.86572265625	13.851939201355
2114.60815429688	13.8413019180298
2115.35009765625	13.8750467300415
2116.09106445313	13.8985500335693
2116.83154296875	13.902961730957
2117.57153320313	13.8990125656128
2118.31079101563	13.9328336715698
2119.04931640625	13.9726581573486
2119.787109375	13.8333339691162
2120.5244140625	13.8626194000244
2121.26098632813	13.8272838592529
2121.9970703125	13.7916860580444
2122.732421875	13.7440814971924
2123.46704101563	13.7057857513428
2124.20092773438	13.6195020675659
2124.93432617188	13.5573863983154
2125.6669921875	13.6159191131592
2126.39916992188	13.4985303878784
2127.13037109375	13.441333770752
2127.86108398438	13.4580907821655
2128.59130859375	13.5438318252563
2129.32080078125	13.295202255249
2130.04956054688	13.2991704940796
2130.77758789063	13.2920713424683
2131.50512695313	13.1785717010498
2132.23193359375	13.1432437896729
2132.9580078125	13.0756130218506
2133.68334960938	12.9433422088623
2134.408203125	12.9623689651489
2135.13232421875	12.8858985900879
2135.85595703125	12.8846502304077
2136.57885742188	12.797474861145
2137.30102539063	12.7295427322388
2138.0224609375	12.6330556869507
2138.74340820313	12.5715341567993
2139.46337890625	12.5955419540405
2140.18310546875	12.5467758178711
2140.90185546875	12.4696607589722
2141.6201171875	12.4331483840942
2142.33764648438	12.431471824646
2143.05444335938	12.4169569015503
2143.77075195313	12.3934621810913
2144.48608398438	12.4043760299683
2145.201171875	12.421838760376
2145.91528320313	12.3563508987427
2146.62890625	12.3924980163574
2147.34155273438	12.3932275772095
2148.05395507813	12.3645648956299
2148.76538085938	12.4056158065796
2149.47631835938	12.406834602356
2150.18627929688	12.3343744277954
2150.89599609375	12.351863861084
2151.60473632813	12.3258018493652
2152.31298828125	12.3484125137329
2153.02026367188	12.3308534622192
2153.72729492188	12.2957401275635
2154.43334960938	12.23694896698
2155.138671875	12.2271280288696
2155.84350585938	12.2431554794312
2156.54760742188	12.2125825881958
2157.25122070313	12.1927280426025
2157.95385742188	12.1154661178589
2158.65600585938	12.1578550338745
2159.357421875	12.1083793640137
2160.05810546875	12.0828256607056
2160.75805664063	12.092230796814
2161.45751953125	12.0101184844971
2162.15600585938	11.9218254089355
2162.85400390625	11.9502744674683
2163.55151367188	11.8545370101929
2164.248046875	11.8001394271851
2164.94409179688	11.8454895019531
2165.63916015625	11.7834453582764
2166.33374023438	11.6450338363647
2167.02783203125	11.6275329589844
2167.72094726563	11.6080513000488
2168.41357421875	11.5332813262939
2169.10522460938	11.4626235961914
2169.79638671875	11.446496963501
2170.48706054688	11.3632078170776
2171.1767578125	11.2198114395142
2171.86572265625	11.1804256439209
2172.55419921875	11.1680965423584
2173.24194335938	10.9769039154053
2173.92895507813	10.9866647720337
2174.615234375	10.9493350982666
2175.30078125	10.8774538040161
2175.98583984375	10.8452310562134
2176.67016601563	10.8226118087769
2177.35375976563	10.8054094314575
2178.03662109375	10.7531108856201
2178.71875	10.7588443756104
2179.40014648438	10.723051071167
2180.08081054688	10.6746110916138
2180.76098632813	10.7201557159424
2181.4404296875	10.7226610183716
2182.119140625	10.7301244735718
2182.79711914063	10.7123260498047
2183.47436523438	10.7180528640747
2184.15087890625	10.7039480209351
2184.82690429688	10.7409238815308
2185.501953125	10.7020044326782
2186.17651367188	10.6908512115479
2186.85034179688	10.7132129669189
2187.5234375	10.7062749862671
2188.19580078125	10.6543569564819
2188.86743164063	10.7060585021973
2189.53833007813	10.6033582687378
2190.20874023438	10.5836744308472
2190.87817382813	10.5370931625366
2191.54711914063	10.4658212661743
2192.21533203125	10.5354795455933
2192.8828125	10.4626541137695
2193.54956054688	10.3655891418457
2194.21557617188	10.3514919281006
2194.880859375	10.2987079620361
2195.54541015625	10.2104454040527
2196.20947265625	10.17453956604
2196.87255859375	10.092396736145
2197.53515625	10.0279302597046
2198.19677734375	9.98116111755371
2198.85791015625	9.86757850646973
2199.51831054688	9.85422420501709
2200.17797851563	9.72698783874512
2200.8369140625	9.68802738189697
2201.4951171875	9.65053844451904
2202.15258789063	9.63356685638428
2202.80932617188	9.47820281982422
2203.46533203125	9.44359493255615
2204.12060546875	9.41723155975342
2204.775390625	9.42623901367188
2205.42919921875	9.35113716125488
2206.08251953125	9.33575534820557
2206.73486328125	9.37739849090576
2207.38671875	9.312744140625
2208.03759765625	9.28651142120361
2208.68798828125	9.28214454650879
2209.33764648438	9.28381252288818
2209.98657226563	9.24166965484619
2210.63452148438	9.32014083862305
2211.28198242188	9.2736930847168
2211.9287109375	9.30812168121338
2212.57470703125	9.27474212646484
2213.21997070313	9.31979179382324
2213.86450195313	9.29496765136719
2214.50830078125	9.27618026733398
2215.1513671875	9.25510787963867
2215.79370117188	9.21127033233643
2216.43530273438	9.18054389953613
2217.076171875	9.20340251922607
2217.71630859375	9.16353511810303
2218.35571289063	9.06821632385254
2218.99462890625	9.08218860626221
2219.63256835938	8.95053768157959
2220.26977539063	8.91784954071045
2220.90625	8.89552783966064
2221.5419921875	8.83058738708496
2222.17700195313	8.79755210876465
2222.81127929688	8.76423931121826
2223.44482421875	8.69357967376709
2224.07763671875	8.70438289642334
2224.70971679688	8.60315036773682
2225.34106445313	8.56893825531006
2225.9716796875	8.48434829711914
2226.6015625	8.3971471786499
2227.23071289063	8.42387962341309
2227.85913085938	8.3388729095459
2228.48681640625	8.31517601013184
2229.11376953125	8.2190990447998
2229.73999023438	8.21088218688965
2230.36547851563	8.16746520996094
2230.990234375	8.13549327850342
2231.61401367188	8.06470584869385
2232.2373046875	8.02653789520264
2232.85986328125	7.98527193069458
2233.4814453125	7.93374967575073
2234.1025390625	7.92666053771973
2234.72265625	7.93567276000977
2235.34228515625	7.86565065383911
2235.9609375	7.86747694015503
2236.57885742188	7.82092046737671
2237.1962890625	7.87241077423096
2237.81274414063	7.81684875488281
2238.42846679688	7.81634569168091
2239.04345703125	7.78302049636841
2239.65771484375	7.77839708328247
2240.27124023438	7.79480791091919
2240.88403320313	7.79017686843872
2241.49584960938	7.79453325271606
2242.10717773438	7.73466396331787
2242.71752929688	7.78011846542358
2243.32739257813	7.7279052734375
2243.93627929688	7.7306923866272
2244.54443359375	7.74376964569092
2245.15209960938	7.73626613616943
2245.7587890625	7.71201467514038
2246.36474609375	7.65270805358887
2246.9697265625	7.63303709030151
2247.57421875	7.63036870956421
2248.17797851563	7.58823442459106
2248.78076171875	7.60979270935059
2249.38305664063	7.55651473999023
2249.984375	7.54476308822632
2250.5849609375	7.50252199172974
2251.18481445313	7.43646621704102
2251.78393554688	7.43628549575806
2252.38232421875	7.42471933364868
2252.97973632813	7.3528618812561
2253.57666015625	7.33917951583862
2254.17260742188	7.30295848846436
2254.76782226563	7.24675989151001
2255.3623046875	7.19777536392212
2255.9560546875	7.12852668762207
2256.54907226563	7.10486602783203
2257.14135742188	7.04901361465454
2257.73266601563	7.04476547241211
2258.32348632813	7.0005259513855
2258.91333007813	6.96456289291382
2259.50244140625	6.87244272232056
2260.09057617188	6.8564133644104
2260.67822265625	6.8133225440979
2261.26513671875	6.79153060913086
2261.85107421875	6.75930976867676
2262.43627929688	6.70024251937866
2263.02075195313	6.66561269760132
2263.6044921875	6.69296550750732
2264.18725585938	6.57932233810425
2264.76953125	6.60900497436523
2265.35083007813	6.57401561737061
2265.93139648438	6.5455207824707
2266.51123046875	6.56530284881592
2267.09033203125	6.48611211776733
2267.66845703125	6.51371765136719
2268.24584960938	6.49691009521484
2268.82250976563	6.48975896835327
2269.3984375	6.52000856399536
2269.9736328125	6.4827675819397
2270.5478515625	6.54418325424194
2271.12133789063	6.54279565811157
2271.69409179688	6.52987623214722
2272.26611328125	6.52297496795654
2272.83740234375	6.54438066482544
2273.40771484375	6.51281881332397
2273.97729492188	6.46469974517822
2274.54614257813	6.48505163192749
2275.11401367188	6.46445322036743
2275.68139648438	6.36634397506714
2276.24780273438	6.36722803115845
2276.8134765625	6.34418916702271
2277.37817382813	6.31087064743042
2277.9423828125	6.31856966018677
2278.50561523438	6.26362991333008
2279.06811523438	6.32370758056641
2279.62963867188	6.31481885910034
2280.19067382813	6.27930784225464
2280.75073242188	6.28989791870117
2281.31005859375	6.25408220291138
2281.86840820313	6.27363681793213
2282.42602539063	6.2533540725708
2282.98291015625	6.21430683135986
2283.5390625	6.20824337005615
2284.09448242188	6.1482720375061
2284.64892578125	6.17706298828125
2285.20263671875	6.14611482620239
2285.75537109375	6.10191631317139
2286.3076171875	6.08864164352417
2286.85888671875	6.03829479217529
2287.40942382813	6.01094341278076
2287.958984375	5.97562503814697
2288.5078125	5.93948078155518
2289.05590820313	5.91126298904419
2289.60302734375	5.8413782119751
2290.14965820313	5.88234424591064
2290.6953125	5.8020396232605
2291.23999023438	5.83106803894043
2291.78393554688	5.69649028778076
2292.3271484375	5.68670034408569
2292.86962890625	5.65404081344604
2293.4111328125	5.63518238067627
2293.95190429688	5.60619783401489
2294.49194335938	5.56601142883301
2295.03100585938	5.53537797927856
2295.5693359375	5.55878353118896
2296.10693359375	5.5084023475647
2296.6435546875	5.46251106262207
2297.17944335938	5.53044271469116
2297.71459960938	5.46211576461792
2298.24877929688	5.46524810791016
2298.7822265625	5.45636701583862
2299.31469726563	5.45308780670166
2299.8466796875	5.45354509353638
2300.37744140625	5.46148014068604
2300.90771484375	5.43118906021118
2301.43701171875	5.47763156890869
2301.96557617188	5.42671775817871
2302.4931640625	5.49005270004272
2303.02001953125	5.43481588363647
2303.54614257813	5.48319816589355
2304.0712890625	5.46623086929321
2304.595703125	5.44737386703491
2305.119140625	5.46067810058594
2305.64184570313	5.49786472320557
2306.16381835938	5.44598197937012
2306.68481445313	5.44962930679321
2307.205078125	5.43555498123169
2307.72436523438	5.42307662963867
2308.24291992188	5.42644548416138
2308.7607421875	5.39701080322266
2309.27758789063	5.40655422210693
2309.79370117188	5.43681716918945
2310.30883789063	5.4374942779541
2310.8232421875	5.39374256134033
2311.3369140625	5.39089727401733
2311.849609375	5.35032606124878
2312.361328125	5.38492584228516
2312.87255859375	5.32867479324341
2313.38256835938	5.29126358032227
2313.89208984375	5.30266666412354
2314.40063476563	5.28654146194458
2314.908203125	5.25014543533325
2315.4150390625	5.2042670249939
2315.92114257813	5.16862106323242
2316.42626953125	5.14781618118286
2316.9306640625	5.15430736541748
2317.43408203125	5.09857749938965
2317.93676757813	5.04361391067505
2318.4384765625	5.02705430984497
2318.939453125	4.99883604049683
2319.439453125	4.95785856246948
2319.93872070313	4.92525053024292
2320.43701171875	4.89017534255981
2320.9345703125	4.90932369232178
2321.43139648438	4.86661672592163
2321.92724609375	4.84206295013428
2322.42211914063	4.82156133651733
2322.91625976563	4.79615545272827
2323.40966796875	4.77588796615601
2323.90209960938	4.75832414627075
2324.3935546875	4.71328067779541
2324.88427734375	4.71716785430908
2325.37426757813	4.75779342651367
2325.86303710938	4.71596002578735
2326.35131835938	4.73891019821167
2326.83862304688	4.67578363418579
2327.32495117188	4.69627666473389
2327.810546875	4.74840879440308
2328.29541015625	4.74330425262451
2328.77905273438	4.75783395767212
2329.26220703125	4.74972248077393
2329.74438476563	4.73040819168091
2330.2255859375	4.73565530776978
2330.7060546875	4.764404296875
2331.185546875	4.76802444458008
2331.6640625	4.76590394973755
2332.14184570313	4.77307987213135
2332.61889648438	4.74797201156616
2333.09497070313	4.75678253173828
2333.57006835938	4.71795558929443
2334.04443359375	4.72566223144531
2334.51782226563	4.71857500076294
2334.99047851563	4.68928003311157
2335.46215820313	4.68162250518799
2335.93310546875	4.63583087921143
2336.40307617188	4.65887498855591
2336.8720703125	4.61248826980591
2337.34033203125	4.5869345664978
2337.8076171875	4.55284643173218
2338.27416992188	4.52367877960205
2338.73974609375	4.5194993019104
2339.20458984375	4.52686500549316
2339.66845703125	4.50672674179077
2340.13134765625	4.47391271591187
2340.59350585938	4.45263528823853
2341.0546875	4.43602180480957
2341.51489257813	4.42628192901611
2341.97436523438	4.3652777671814
2342.43286132813	4.34061479568481
2342.890625	4.26547336578369
2343.34741210938	4.29426670074463
2343.80322265625	4.26320123672485
2344.25830078125	4.24674129486084
2344.71240234375	4.28493881225586
2345.16577148438	4.27510023117065
2345.61791992188	4.27547550201416
2346.06958007813	4.33776378631592
2346.52001953125	4.38709878921509
2346.9697265625	4.4436559677124
2347.41845703125	4.54867267608643
2347.86645507813	4.62995624542236
2348.3134765625	4.68803215026855
2348.75952148438	4.81123781204224
2349.20483398438	4.89711999893188
2349.64916992188	4.96476411819458
2350.09252929688	5.0377197265625
2350.53515625	5.11321926116943
2350.97680664063	5.15131187438965
2351.41748046875	5.21412706375122
2351.857421875	5.2264518737793
2352.29638671875	5.22017431259155
2352.734375	5.26778697967529
2353.17138671875	5.23816537857056
2353.60766601563	5.1937837600708
2354.04296875	5.14770460128784
2354.4775390625	5.05290174484253
2354.91088867188	4.9416127204895
2355.34350585938	4.89260530471802
2355.775390625	4.81348609924316
2356.2060546875	4.68667316436768
2356.63598632813	4.58540916442871
2357.06494140625	4.50247526168823
2357.4931640625	4.40860795974731
2357.92041015625	4.28705644607544
2358.3466796875	4.25360488891602
2358.77197265625	4.13359022140503
2359.1962890625	4.08302640914917
2359.61987304688	3.95086026191711
2360.04248046875	3.92255067825317
2360.46411132813	3.85173201560974
2360.88500976563	3.85775756835938
2361.30493164063	3.78211259841919
2361.72387695313	3.73551273345947
