# Supplementary material for: Optics miniaturization strategy for demanding Raman spectroscopy applications
Source: Nat Commun. 2024 Apr 8;15:3049. doi: 10.1038/s41467-024-47044-7 (PMC11001912; doi:10.1038/s41467-024-47044-7)
Supplement: Supplementary file 6 — Source Data [file 41467_2024_47044_MOESM6_ESM.zip › Source Data/NCOMMS-23-34016B s3/S3 pHCA, Glucose, Salts/calibraiton/MgSO4 standards 30.08.17/water_2.csv]

347.42919921875	74.2955703735352
348.892913818359	74.3657989501953
350.356079101563	74.8275299072266
351.818634033203	75.0157470703125
353.280670166016	75.428092956543
354.742095947266	75.5920181274414
356.202972412109	75.7602081298828
357.663299560547	76.2262802124023
359.123046875	76.321533203125
360.582244873047	76.5406265258789
362.040863037109	76.7795944213867
363.498931884766	76.8162231445313
364.956451416016	76.8981704711914
366.413391113281	77.1731719970703
367.869750976563	77.3868408203125
369.325592041016	77.496452331543
370.780853271484	77.184700012207
372.235565185547	77.544303894043
373.689727783203	77.4823989868164
375.143310546875	77.4895782470703
376.596343994141	77.7146835327148
378.048828125	77.7398071289063
379.500762939453	77.7202835083008
380.9521484375	77.8544692993164
382.402954101563	77.8252182006836
383.853240966797	77.9765319824219
385.302947998047	78.0001373291016
386.752136230469	78.2249298095703
388.200744628906	78.3060302734375
389.648803710938	78.4695892333984
391.096343994141	78.4641647338867
392.543304443359	78.7184753417969
393.989715576172	78.8500289916992
395.435607910156	79.0725326538086
396.880920410156	79.3141098022461
398.325714111328	79.1991958618164
399.769927978516	79.6454238891602
401.213623046875	79.8010330200195
402.656768798828	79.879508972168
404.099395751953	79.9912796020508
405.541442871094	80.2482833862305
406.982971191406	80.499397277832
408.423950195313	80.4857711791992
409.864379882813	80.8269577026367
411.304290771484	80.8767700195313
412.743621826172	80.9242553710938
414.182434082031	81.2729339599609
415.620727539063	81.4015121459961
417.058471679688	81.2035064697266
418.495666503906	81.4791641235352
419.932342529297	81.4928131103516
421.368469238281	81.5004425048828
422.804077148438	81.4592819213867
424.239135742188	81.4636383056641
425.673645019531	81.3815155029297
427.107635498047	81.4449920654297
428.541107177734	81.3959503173828
429.974029541016	81.2709503173828
431.406433105469	81.3200988769531
432.838287353516	81.287841796875
434.269622802734	81.1100921630859
435.700408935547	81.2364196777344
437.130706787109	80.9684143066406
438.560455322266	80.9908599853516
439.989654541016	80.8600616455078
441.418334960938	80.7928161621094
442.846496582031	80.5434722900391
444.274139404297	80.5727920532227
445.701263427734	80.3365478515625
447.127838134766	80.2896347045898
448.553894042969	80.2192611694336
449.979431152344	80.2956390380859
451.404449462891	79.9336395263672
452.828918457031	79.8365859985352
454.252899169922	79.9537811279297
455.676330566406	79.7093276977539
457.099273681641	79.6802749633789
458.521667480469	79.5587158203125
459.943542480469	79.664306640625
461.364929199219	79.5527038574219
462.785766601563	79.4738998413086
464.206085205078	79.6138458251953
465.625885009766	79.2886657714844
467.045196533203	79.6133728027344
468.463958740234	79.4406509399414
469.882202148438	79.5763473510742
471.299957275391	79.4924468994141
472.717193603516	79.5275802612305
474.133911132813	79.4572982788086
475.550109863281	79.4589233398438
476.965789794922	79.3654556274414
478.380950927734	79.7061309814453
479.795623779297	79.6248931884766
481.209777832031	79.634895324707
482.623413085938	79.7580184936523
484.036529541016	79.8768920898438
485.449157714844	79.8201217651367
486.861267089844	80.0028762817383
488.272857666016	79.8830261230469
489.683959960938	80.0634536743164
491.094543457031	79.9318542480469
492.504608154297	79.9733200073242
493.914184570313	80.0624084472656
495.3232421875	80.0373153686523
496.731811523438	79.8659591674805
498.139862060547	79.880012512207
499.547393798828	79.8375778198242
500.954467773438	79.5852966308594
502.360992431641	79.6017303466797
503.767028808594	79.360954284668
505.172576904297	79.391357421875
506.577606201172	79.2589645385742
507.982147216797	79.071891784668
509.386169433594	78.9817199707031
510.789703369141	78.902229309082
512.192749023438	78.6671371459961
513.595275878906	78.6356506347656
514.997314453125	78.2553405761719
516.398803710938	78.327880859375
517.799865722656	77.9272003173828
519.200378417969	77.9791412353516
520.600463867188	77.783576965332
522	77.5637130737305
523.399047851563	77.4777908325195
524.797607421875	77.0121383666992
526.195678710938	77.0354385375977
527.59326171875	76.9414978027344
528.990295410156	76.7056732177734
530.386901855469	76.3704605102539
531.782958984375	76.5019760131836
533.178588867188	76.2659149169922
534.573669433594	75.9663848876953
535.968322753906	75.7809982299805
537.362426757813	75.7124481201172
538.756042480469	75.6321411132813
540.149230957031	75.3376541137695
541.541870117188	75.1661529541016
542.934020996094	75.2275848388672
544.32568359375	74.9237899780273
545.716918945313	74.8237991333008
547.107604980469	74.6021194458008
548.497802734375	74.6295013427734
549.887573242188	74.5903472900391
551.276794433594	74.3107299804688
552.66552734375	74.4392318725586
554.053833007813	74.2634506225586
555.441650390625	74.2411804199219
556.828918457031	73.997802734375
558.215759277344	73.8360137939453
559.602111816406	73.8444976806641
560.987976074219	73.7747116088867
562.373352050781	73.6739501953125
563.758239746094	73.7632293701172
565.142639160156	73.5865859985352
566.526611328125	73.5539093017578
567.910034179688	73.5251312255859
569.293029785156	73.4061889648438
570.675537109375	73.4011383056641
572.057556152344	73.4804763793945
573.439086914063	73.2847747802734
574.820129394531	73.412109375
576.200744628906	73.3712997436523
577.580871582031	73.2238388061523
578.96044921875	73.1790390014648
580.339660644531	73.1433258056641
581.718322753906	73.3413696289063
583.096557617188	73.0819625854492
584.474243164063	73.1918411254883
585.851501464844	73.0734176635742
587.228332519531	73.1355895996094
588.604614257813	73.1588821411133
589.98046875	73.1513824462891
591.355834960938	72.9532241821289
592.730712890625	73.0556488037109
594.105163574219	73.0478363037109
595.479125976563	73.0546646118164
596.852600097656	72.8444976806641
598.225646972656	72.9486999511719
599.598205566406	72.9721298217773
600.970275878906	72.8299560546875
602.341857910156	72.7199554443359
603.713012695313	72.6722793579102
605.083679199219	72.7723083496094
606.453918457031	72.5697021484375
607.823608398438	72.5345916748047
609.192932128906	72.6041030883789
610.561706542969	72.2058868408203
611.930053710938	72.337532043457
613.297912597656	72.0470581054688
614.665344238281	72.1908416748047
616.032287597656	71.9927139282227
617.398803710938	71.9145355224609
618.764831542969	71.7533798217773
620.13037109375	71.7188873291016
621.495483398438	71.5931549072266
622.860107421875	71.4409408569336
624.224304199219	71.2876129150391
625.588012695313	71.141227722168
626.951232910156	71.1143569946289
628.314025878906	70.9167633056641
629.676391601563	70.9007034301758
631.038269042969	70.5787353515625
632.399658203125	70.5233612060547
633.760620117188	70.2906112670898
635.12109375	70.3800582885742
636.481140136719	70.2339553833008
637.840759277344	70.0408401489258
639.199890136719	69.9504852294922
640.558532714844	69.8411483764648
641.916748046875	69.6967086791992
643.274536132813	69.6851272583008
644.6318359375	69.6121520996094
645.988647460938	69.3952713012695
647.345031738281	69.2454071044922
648.700988769531	69.2715148925781
650.056457519531	69.0200119018555
651.411499023438	68.9159164428711
652.76611328125	68.8826217651367
654.120239257813	68.7095108032227
655.473876953125	68.7976989746094
656.827087402344	68.6616668701172
658.179870605469	68.5028457641602
659.5322265625	68.4098358154297
660.884094238281	68.4152450561523
662.235473632813	68.3086700439453
663.586486816406	68.1175765991211
664.93701171875	68.0952301025391
666.287048339844	68.0715713500977
667.636657714844	68.0600128173828
668.98583984375	67.8471755981445
670.334594726563	67.9807739257813
671.682861328125	67.8331756591797
673.030700683594	67.9282684326172
674.378051757813	67.963752746582
675.725036621094	67.8821716308594
677.071533203125	67.8097991943359
678.417541503906	67.8462982177734
679.76318359375	67.8567504882813
681.108337402344	67.6648788452148
682.453002929688	67.7458724975586
683.797302246094	67.8659591674805
685.14111328125	67.7285690307617
686.484497070313	67.7582626342773
687.827453613281	67.8157577514648
689.169921875	67.7397308349609
690.512023925781	67.7800064086914
691.853637695313	67.9447784423828
693.194763183594	67.8917922973633
694.535522460938	67.6636199951172
695.875793457031	67.8002777099609
697.215637207031	67.8756484985352
698.555053710938	67.8755950927734
699.89404296875	67.858512878418
701.232543945313	68.0198974609375
702.570617675781	67.8941116333008
703.908325195313	67.8688507080078
705.245483398438	67.9037170410156
706.582275390625	67.8718032836914
707.918640136719	67.9731140136719
709.254516601563	67.9150085449219
710.589965820313	67.8827667236328
711.924987792969	67.8176193237305
713.259582519531	67.9325714111328
714.59375	67.8389511108398
715.927490234375	67.7027053833008
717.2607421875	68.0767440795898
718.593627929688	67.7471008300781
719.926025390625	67.8121795654297
721.257995605469	67.7739562988281
722.589538574219	67.7242889404297
723.920654296875	67.7348937988281
725.251342773438	67.7713241577148
726.581604003906	67.6759948730469
727.911437988281	67.7610549926758
729.240783691406	67.6368942260742
730.569763183594	67.6011047363281
731.898254394531	67.5580825805664
733.226379394531	67.4613494873047
734.554016113281	67.3983001708984
735.881225585938	67.342903137207
737.208068847656	67.328254699707
738.534423828125	67.3033065795898
739.8603515625	67.2491302490234
741.185852050781	67.1878967285156
742.510925292969	67.1589965820313
743.835571289063	67.0005187988281
745.159790039063	67.0326309204102
746.483581542969	66.8877716064453
747.806945800781	66.7586364746094
749.1298828125	66.7279205322266
750.452453613281	66.5652008056641
751.774536132813	66.6990585327148
753.09619140625	66.3966979980469
754.417419433594	66.3811874389648
755.738220214844	66.2327041625977
757.05859375	66.2220001220703
758.378540039063	66.0649795532227
759.698059082031	66.1154556274414
761.017211914063	65.8310623168945
762.335876464844	65.9018096923828
763.654113769531	65.6364135742188
764.971984863281	65.5345230102539
766.289367675781	65.4943695068359
767.606384277344	65.3644790649414
768.922973632813	65.3741989135742
770.239074707031	65.3190231323242
771.554809570313	65.1135787963867
772.8701171875	65.1399841308594
774.184997558594	64.9208450317383
775.499450683594	64.7903366088867
776.8134765625	64.8462066650391
778.127136230469	64.6777496337891
779.440307617188	64.4881286621094
780.753112792969	64.5096969604492
782.0654296875	64.2972106933594
783.377380371094	64.2395935058594
784.688903808594	64.125114440918
786	64.1121978759766
787.310668945313	64.0042572021484
788.620971679688	63.6980094909668
789.930786132813	63.832893371582
791.240234375	63.6414222717285
792.549255371094	63.5131568908691
793.857788085938	63.4219360351563
795.166015625	63.3253898620605
796.473754882813	63.2769622802734
797.781066894531	63.109676361084
799.088012695313	63.0838012695313
800.39453125	62.9518661499023
801.700622558594	62.9556121826172
803.006286621094	62.7762031555176
804.311584472656	62.8973274230957
805.616394042969	62.6912612915039
806.920837402344	62.568790435791
808.224853515625	62.4274482727051
809.528503417969	62.354248046875
810.831665039063	62.3253211975098
812.134460449219	62.2962188720703
813.436828613281	62.1723365783691
814.73876953125	62.0730743408203
816.040344238281	61.9574432373047
817.341430664063	61.9194679260254
818.642150878906	61.8811225891113
819.942504882813	61.7876777648926
821.242370605469	61.5924110412598
822.541870117188	61.5276222229004
823.840942382813	61.5364532470703
825.139587402344	61.4543533325195
826.437866210938	61.2673759460449
827.735656738281	61.2133598327637
829.033081054688	61.0632514953613
830.330139160156	61.1213798522949
831.626770019531	61.0223960876465
832.922973632813	60.8138236999512
834.21875	60.8062324523926
835.514099121094	60.8030281066895
836.80908203125	60.6097793579102
838.103637695313	60.4146385192871
839.397827148438	60.449634552002
840.691589355469	60.3775024414063
841.984924316406	60.2745132446289
843.27783203125	60.0973892211914
844.570373535156	60.0196075439453
845.862487792969	59.8667449951172
847.154235839844	59.6784515380859
848.445556640625	59.6300849914551
849.736450195313	59.4568977355957
851.026916503906	59.3491058349609
852.317016601563	59.157283782959
853.606689453125	59.0600242614746
854.89599609375	59.0378684997559
856.184875488281	58.7477798461914
857.473327636719	58.636100769043
858.761413574219	58.5086288452148
860.049072265625	58.4221343994141
861.336303710938	58.2474327087402
862.623168945313	58.19873046875
863.909606933594	58.0505676269531
865.195678710938	58.0232200622559
866.481323242188	57.8267097473145
867.766540527344	57.543327331543
869.051391601563	57.5326347351074
870.335815429688	57.2895050048828
871.619873046875	57.1441345214844
872.903503417969	56.854190826416
874.186706542969	56.7968902587891
875.469543457031	56.3898277282715
876.752014160156	56.4596366882324
878.033996582031	56.1901779174805
879.315612792969	56.0081748962402
880.596862792969	55.8957290649414
881.877685546875	55.5989074707031
883.158081054688	55.3407745361328
884.438110351563	55.0866737365723
885.7177734375	54.9059257507324
886.996948242188	54.7652053833008
888.275817871094	54.5454635620117
889.55419921875	54.3554458618164
890.832275390625	54.055736541748
892.10986328125	53.8951072692871
893.387084960938	53.6815338134766
894.663940429688	53.4519844055176
895.940368652344	53.2228469848633
897.216369628906	53.0249557495117
898.492004394531	52.8349075317383
899.767272949219	52.5399284362793
901.042114257813	52.4316215515137
902.316528320313	52.2048683166504
903.590576171875	51.9425201416016
904.8642578125	51.7215232849121
906.137512207031	51.6089134216309
907.410339355469	51.3508186340332
908.682800292969	51.1778678894043
909.954833984375	51.0712127685547
911.226501464844	50.8040313720703
912.497802734375	50.6562805175781
913.768676757813	50.3287734985352
915.039123535156	50.2454261779785
916.309204101563	50.0078430175781
917.578918457031	49.8255004882813
918.848205566406	49.709831237793
920.117126464844	49.4050788879395
921.385620117188	49.4465293884277
922.653747558594	49.2659797668457
923.921447753906	48.9270095825195
925.188781738281	48.8352203369141
926.455688476563	48.6710891723633
927.722229003906	48.5679130554199
928.988342285156	48.444751739502
930.254089355469	48.2549591064453
931.519470214844	48.2426528930664
932.784423828125	48.0281410217285
934.049011230469	47.7786102294922
935.313171386719	47.8251838684082
936.576965332031	47.701358795166
937.84033203125	47.5531730651855
939.103332519531	47.4585037231445
940.365966796875	47.1637382507324
941.628173828125	47.2370376586914
942.890014648438	47.0820655822754
944.151428222656	46.9602279663086
945.412475585938	46.7839508056641
946.673095703125	46.8871955871582
947.933349609375	46.7109489440918
949.193237304688	46.6346778869629
950.452697753906	46.6846466064453
951.711791992188	46.5354843139648
952.970520019531	46.3888053894043
954.228820800781	46.341911315918
955.486755371094	46.343578338623
956.744262695313	46.3148002624512
958.001403808594	46.2664184570313
959.258117675781	46.1476097106934
960.514526367188	46.1495170593262
961.770446777344	46.1404075622559
963.026062011719	46.0014572143555
964.28125	45.9360046386719
965.536010742188	45.9054145812988
966.790466308594	45.9355773925781
968.044494628906	45.8197135925293
969.298095703125	45.6981582641602
970.551391601563	45.7557792663574
971.80419921875	45.5380935668945
973.056701660156	45.6562805175781
974.308776855469	45.4079666137695
975.560485839844	45.5815887451172
976.811767578125	45.4622001647949
978.062683105469	45.4125175476074
979.313232421875	45.4051170349121
980.563415527344	45.3259429931641
981.813171386719	45.2597274780273
983.0625	45.2740631103516
984.3115234375	45.1696090698242
985.560119628906	45.0904846191406
986.808349609375	45.0610694885254
988.05615234375	45.1093521118164
989.303588867188	44.9918098449707
990.550659179688	45.0477409362793
991.797302246094	44.984302520752
993.043579101563	44.9513320922852
994.289489746094	44.9256210327148
995.535034179688	44.8924865722656
996.780151367188	44.6546630859375
998.02490234375	44.7059173583984
999.269226074219	44.6615867614746
1000.51318359375	44.6374626159668
1001.75677490234	44.5489807128906
1003	44.397289276123
1004.24279785156	44.2452239990234
1005.48522949219	44.3803520202637
1006.72729492188	44.1955528259277
1007.96893310547	44.2853775024414
1009.21026611328	44.2365875244141
1010.45111083984	44.1902770996094
1011.69165039063	43.9900894165039
1012.93176269531	44.0245552062988
1014.17150878906	44.0097122192383
1015.41088867188	43.9830627441406
1016.64984130859	44.0309028625488
1017.88842773438	43.8027763366699
1019.12664794922	43.790454864502
1020.36450195313	43.8042335510254
1021.60192871094	43.6913719177246
1022.83898925781	43.7887916564941
1024.07568359375	43.542049407959
1025.31201171875	43.6248321533203
1026.5478515625	43.5663032531738
1027.78344726563	43.6811218261719
1029.0185546875	43.477653503418
1030.25329589844	43.3534317016602
1031.48767089844	43.3427581787109
1032.7216796875	43.3635292053223
1033.95532226563	43.4245071411133
1035.18859863281	43.4112129211426
1036.42138671875	43.2893295288086
1037.65393066406	43.3821716308594
1038.88598632813	43.3586196899414
1040.11767578125	43.363468170166
1041.34899902344	43.2785987854004
1042.57995605469	43.4235038757324
1043.810546875	43.367618560791
1045.04077148438	43.3942413330078
1046.2705078125	43.5479736328125
1047.5	43.3286399841309
1048.72900390625	43.3511161804199
1049.95764160156	43.3926582336426
1051.18591308594	43.3305587768555
1052.41381835938	43.4243392944336
1053.64135742188	43.3075714111328
1054.86853027344	43.4387435913086
1056.09521484375	43.2915000915527
1057.32165527344	43.2262191772461
1058.54760742188	43.1636123657227
1059.77331542969	43.189826965332
1060.99853515625	43.2583694458008
1062.22338867188	43.1761779785156
1063.44787597656	43.1624069213867
1064.671875	43.147705078125
1065.89562988281	43.0577163696289
1067.11901855469	42.9698371887207
1068.34191894531	42.9734725952148
1069.56457519531	42.924690246582
1070.78674316406	42.9224395751953
1072.00854492188	42.9236259460449
1073.22998046875	42.8089141845703
1074.45104980469	42.8152885437012
1075.67175292969	42.7436752319336
1076.89208984375	42.6652221679688
1078.11193847656	42.6849670410156
1079.33154296875	42.585563659668
1080.55065917969	42.5513687133789
1081.76940917969	42.4920234680176
1082.98791503906	42.545955657959
1084.20593261719	42.3172950744629
1085.42358398438	42.3155632019043
1086.64086914063	42.4919700622559
1087.85766601563	42.2871627807617
1089.07421875	42.248664855957
1090.29040527344	42.2851295471191
1091.50610351563	42.2888069152832
1092.72155761719	42.1942710876465
1093.9365234375	42.2906723022461
1095.15112304688	42.1669731140137
1096.36535644531	42.2788581848145
1097.57922363281	42.2967147827148
1098.79272460938	42.2308502197266
1100.005859375	42.2533111572266
1101.21862792969	42.4095306396484
1102.43090820313	42.377857208252
1103.64294433594	42.1880111694336
1104.8544921875	42.3402824401855
1106.06579589844	42.2929840087891
1107.27661132813	42.2565803527832
1108.48706054688	42.3348693847656
1109.69714355469	42.4019241333008
1110.90686035156	42.2903671264648
1112.1162109375	42.2704200744629
1113.3251953125	42.1981925964355
1114.53369140625	42.3134002685547
1115.74194335938	42.2369995117188
1116.94982910156	42.2982215881348
1118.1572265625	42.1951179504395
1119.3642578125	42.2890167236328
1120.57104492188	42.2088432312012
1121.77734375	42.2061805725098
1122.98327636719	42.3864250183105
1124.18884277344	42.2797508239746
1125.39404296875	42.2763633728027
1126.59875488281	42.2577171325684
1127.80322265625	42.2387084960938
1129.00732421875	42.2760314941406
1130.2109375	42.2990531921387
1131.41430664063	42.2516288757324
1132.6171875	42.2332344055176
1133.81970214844	42.2754058837891
1135.02197265625	42.2232360839844
1136.22375488281	42.2024040222168
1137.42517089844	42.0843505859375
1138.62622070313	42.14013671875
1139.82690429688	42.0662307739258
1141.02709960938	42.0672187805176
1142.22705078125	42.083122253418
1143.42663574219	42.0405807495117
1144.62573242188	42.0591812133789
1145.82458496094	42.0065383911133
1147.02294921875	41.9881019592285
1148.22094726563	42.0010185241699
1149.41857910156	42.0703239440918
1150.61584472656	42.0312919616699
1151.81274414063	41.9744911193848
1153.00927734375	41.909481048584
1154.20544433594	41.9627990722656
1155.40124511719	41.9872665405273
1156.5966796875	42.0454025268555
1157.79162597656	41.9771842956543
1158.986328125	41.8973159790039
1160.18054199219	42.012279510498
1161.37438964844	41.9549980163574
1162.56799316406	41.8393974304199
1163.76110839844	41.9157981872559
1164.95385742188	41.9384689331055
1166.14624023438	41.885814666748
1167.33825683594	41.8551597595215
1168.52990722656	41.8029098510742
1169.72119140625	41.8510818481445
1170.91198730469	41.9118843078613
1172.1025390625	41.9094085693359
1173.29260253906	41.9199485778809
1174.482421875	41.8233642578125
1175.67175292969	42.0168418884277
1176.86071777344	41.9683113098145
1178.04943847656	42.0349769592285
1179.23767089844	42.0844383239746
1180.42553710938	42.0761375427246
1181.61303710938	42.0988426208496
1182.80017089844	42.2023315429688
1183.98681640625	42.0778961181641
1185.17321777344	42.0851440429688
1186.35925292969	42.0933723449707
1187.54479980469	42.2557106018066
1188.73010253906	42.0235176086426
1189.91491699219	42.1250228881836
1191.09936523438	42.1966857910156
1192.28356933594	42.2222213745117
1193.46728515625	42.2435646057129
1194.65063476563	42.3135604858398
1195.83361816406	42.2129402160645
1197.01623535156	42.3180236816406
1198.19836425781	42.3022842407227
1199.38024902344	42.3237075805664
1200.56176757813	42.4141120910645
1201.74279785156	42.4549217224121
1202.92358398438	42.5334930419922
1204.10388183594	42.5789489746094
1205.28393554688	42.5630989074707
1206.46350097656	42.5675849914551
1207.64270019531	42.7204055786133
1208.82153320313	42.6344718933105
1210	42.6999473571777
1211.17810058594	42.7459030151367
1212.35583496094	42.7596702575684
1213.53308105469	42.7757530212402
1214.71008300781	42.7069282531738
1215.88671875	42.7575492858887
1217.06286621094	42.7564239501953
1218.23864746094	42.7938613891602
1219.41418457031	42.8161582946777
1220.58923339844	42.7836303710938
1221.76391601563	42.7348098754883
1222.93823242188	42.8212203979492
1224.11218261719	42.7900695800781
1225.28576660156	42.8713417053223
1226.458984375	42.8647880554199
1227.6318359375	42.7928085327148
1228.80419921875	42.8785552978516
1229.97631835938	42.8428726196289
1231.14794921875	42.860538482666
1232.31921386719	42.8500137329102
1233.490234375	42.773868560791
1234.66076660156	42.9526176452637
1235.83093261719	42.8392639160156
1237.00073242188	42.9291915893555
1238.17016601563	42.8870620727539
1239.33923339844	42.7990570068359
1240.5078125	42.8821334838867
1241.67614746094	42.8721160888672
1242.84411621094	42.7376594543457
1244.01159667969	42.6076126098633
1245.1787109375	42.6310234069824
1246.34558105469	42.7116966247559
1247.51196289063	42.487922668457
1248.67797851563	42.5461578369141
1249.84362792969	42.5260200500488
1251.00891113281	42.4440269470215
1252.173828125	42.411994934082
1253.33825683594	42.404956817627
1254.50244140625	42.3085594177246
1255.66625976563	42.3088417053223
1256.82958984375	42.2541656494141
1257.99255371094	42.1923828125
1259.1552734375	42.3257446289063
1260.31750488281	42.3024444580078
1261.47937011719	42.1460876464844
1262.64086914063	42.1706733703613
1263.80200195313	42.2091293334961
1264.96276855469	42.1102828979492
1266.123046875	42.1214561462402
1267.28308105469	42.1353340148926
1268.44262695313	41.9834060668945
1269.60192871094	41.9971122741699
1270.7607421875	41.9265632629395
1271.91918945313	41.8404312133789
1273.07727050781	41.6497993469238
1274.23498535156	41.6899185180664
1275.39233398438	41.577220916748
1276.54931640625	41.5030212402344
1277.70581054688	41.5612716674805
1278.86206054688	41.563907623291
1280.01794433594	41.5030136108398
1281.17333984375	41.3816604614258
1282.32836914063	41.5012130737305
1283.48303222656	41.2893600463867
1284.63732910156	41.4239768981934
1285.79125976563	41.3007049560547
1286.94482421875	41.3278846740723
1288.09802246094	41.2628021240234
1289.25073242188	41.3046607971191
1290.40319824219	41.3642654418945
1291.55517578125	41.1049537658691
1292.70690917969	41.2362670898438
1293.85815429688	41.1637001037598
1295.00903320313	41.1514739990234
1296.15954589844	41.1514015197754
1297.30969238281	41.1388092041016
1298.45935058594	40.9366874694824
1299.60876464844	40.9890937805176
1300.7578125	40.9084510803223
1301.90637207031	40.970531463623
1303.05456542969	40.9132385253906
1304.20239257813	40.9051399230957
1305.34985351563	40.7637481689453
1306.49694824219	40.7643508911133
1307.64367675781	40.7854118347168
1308.7900390625	40.7609558105469
1309.93591308594	40.7594795227051
1311.08154296875	40.7068634033203
1312.22668457031	40.7138938903809
1313.37145996094	40.7350425720215
1314.51599121094	40.5994262695313
1315.66003417969	40.7490043640137
1316.80358886719	40.642749786377
1317.94689941406	40.6226234436035
1319.08984375	40.7330856323242
1320.23229980469	40.6455688476563
1321.37451171875	40.6052055358887
1322.51623535156	40.670711517334
1323.65759277344	40.5772247314453
1324.79858398438	40.4856643676758
1325.93920898438	40.4810676574707
1327.07934570313	40.4216003417969
1328.21923828125	40.328685760498
1329.35864257813	40.4555854797363
1330.49780273438	40.375057220459
1331.63647460938	40.2612648010254
1332.77478027344	40.2426147460938
1333.91271972656	40.2901268005371
1335.05029296875	40.1784629821777
1336.18737792969	40.183837890625
1337.32421875	40.159610748291
1338.46057128906	40.0291709899902
1339.5966796875	40.067081451416
1340.73229980469	40.0537261962891
1341.86755371094	40.0268287658691
1343.00231933594	40.05859375
1344.13684082031	40.0419807434082
1345.27099609375	39.9897613525391
1346.40466308594	39.9303703308105
1347.53796386719	40.0516700744629
1348.6708984375	39.9525985717773
1349.80346679688	40.0336608886719
1350.93566894531	39.9665641784668
1352.06750488281	40.0284957885742
1353.19885253906	39.9021186828613
1354.32995605469	39.8873481750488
1355.46057128906	39.8454551696777
1356.5908203125	39.8229484558105
1357.720703125	39.6228866577148
1358.85021972656	39.7397766113281
1359.97924804688	39.693058013916
1361.10803222656	39.6587562561035
1362.236328125	39.4270248413086
1363.3642578125	39.5313987731934
1364.49182128906	39.4113655090332
1365.61901855469	39.4150886535645
1366.74584960938	39.4118576049805
1367.87231445313	39.3341178894043
1368.99829101563	39.2619972229004
1370.12390136719	39.229866027832
1371.24914550781	39.260814666748
1372.3740234375	39.219970703125
1373.49853515625	39.1927146911621
1374.62255859375	39.2410049438477
1375.74633789063	39.2813491821289
1376.86962890625	39.2727890014648
1377.99255371094	39.2958869934082
1379.11511230469	39.2778282165527
1380.2373046875	39.1976013183594
1381.35900878906	39.1793632507324
1382.48034667969	39.200382232666
1383.60144042969	39.2010192871094
1384.72204589844	39.2512397766113
1385.84228515625	39.0755767822266
1386.96203613281	39.1483764648438
1388.08154296875	39.0131340026855
1389.20056152344	39.0188674926758
1390.31921386719	39.026180267334
1391.4375	38.8893547058105
1392.55541992188	38.854850769043
1393.6728515625	38.8384552001953
1394.7900390625	38.8681869506836
1395.90673828125	38.7114753723145
1397.02307128906	38.7453117370605
1398.13903808594	38.6911849975586
1399.25463867188	38.6763763427734
1400.36975097656	38.6039390563965
1401.48449707031	38.6664695739746
1402.59899902344	38.7973861694336
1403.712890625	38.5964126586914
1404.82653808594	38.6258811950684
1405.93981933594	38.686939239502
1407.05261230469	38.6903419494629
1408.1650390625	38.6621856689453
1409.27709960938	38.7242813110352
1410.38879394531	38.6934242248535
1411.5	38.6177291870117
1412.61096191406	38.670337677002
1413.72143554688	38.5846900939941
1414.83154296875	38.599308013916
1415.94116210938	38.5598983764648
1417.05053710938	38.6235046386719
1418.15942382813	38.4682083129883
1419.26794433594	38.4902763366699
1420.37609863281	38.4520606994629
1421.48388671875	38.4132652282715
1422.59118652344	38.27197265625
1423.6982421875	38.3460235595703
1424.80480957031	38.2424049377441
1425.91088867188	38.1838798522949
1427.01672363281	38.1919746398926
1428.1220703125	38.1373672485352
1429.22717285156	38.1575927734375
1430.33166503906	38.1842918395996
1431.43591308594	38.0691146850586
1432.53979492188	38.131404876709
1433.64318847656	38.1509170532227
1434.74621582031	38.1510887145996
1435.84887695313	38.1831512451172
1436.95104980469	38.2248229980469
1438.05297851563	38.173412322998
1439.15441894531	38.1832237243652
1440.25549316406	38.0909309387207
1441.35620117188	38.1334457397461
1442.45642089844	38.1566123962402
1443.55627441406	38.0465049743652
1444.65576171875	37.9900093078613
1445.7548828125	37.9848175048828
1446.853515625	37.8874053955078
1447.95190429688	37.7586364746094
1449.0498046875	37.8635444641113
1450.14721679688	37.8049011230469
1451.24438476563	37.7537002563477
1452.34106445313	37.6762428283691
1453.43737792969	37.7298927307129
1454.53332519531	37.568733215332
1455.62890625	37.5885009765625
1456.72399902344	37.5718116760254
1457.81872558594	37.6969184875488
1458.9130859375	37.5182609558105
1460.00695800781	37.5229721069336
1461.10046386719	37.5887336730957
1462.19360351563	37.5387382507324
1463.28637695313	37.5193634033203
1464.37878417969	37.6670341491699
1465.470703125	37.5387420654297
1466.56225585938	37.6266098022461
1467.65344238281	37.6966361999512
1468.744140625	37.5510559082031
1469.83447265625	37.5802688598633
1470.92443847656	37.4397583007813
1472.01403808594	37.363468170166
1473.10314941406	37.4064674377441
1474.19189453125	37.4302177429199
1475.2802734375	37.2731513977051
1476.3681640625	37.349609375
1477.45581054688	37.2273063659668
1478.54296875	37.2157020568848
1479.62963867188	37.1696929931641
1480.71606445313	37.3235549926758
1481.80200195313	37.2858352661133
1482.88757324219	37.207576751709
1483.97265625	37.1852035522461
1485.05737304688	37.3321342468262
1486.14172363281	37.2812576293945
1487.22570800781	37.3774757385254
1488.30932617188	37.4632911682129
1489.39245605469	37.4492797851563
1490.47509765625	37.4532165527344
1491.55749511719	37.5164680480957
1492.63940429688	37.5460586547852
1493.72094726563	37.4191703796387
1494.80212402344	37.4903717041016
1495.8828125	37.5608291625977
1496.96313476563	37.4869689941406
1498.04309082031	37.5134887695313
1499.12255859375	37.5337181091309
1500.20166015625	37.491626739502
1501.28039550781	37.4945220947266
1502.35864257813	37.5230979919434
1503.4365234375	37.459300994873
1504.51403808594	37.4590835571289
1505.59118652344	37.5153427124023
1506.66784667969	37.5870323181152
1507.744140625	37.5566520690918
1508.81994628906	37.6444053649902
1509.89538574219	37.6057548522949
1510.97045898438	37.7151107788086
1512.04516601563	37.8249130249023
1513.11938476563	37.8821868896484
1514.19323730469	37.8999443054199
1515.26672363281	38.0302467346191
1516.33972167969	38.1271781921387
1517.41235351563	38.2538185119629
1518.48449707031	38.2928848266602
1519.55639648438	38.338306427002
1520.62768554688	38.3212203979492
1521.69873046875	38.4015235900879
1522.76928710938	38.4981079101563
1523.83947753906	38.5545387268066
1524.90930175781	38.555347442627
1525.97863769531	38.593620300293
1527.04760742188	38.6255722045898
1528.11608886719	38.62841796875
1529.18420410156	38.595817565918
1530.251953125	38.6335716247559
1531.31921386719	38.6743392944336
1532.38610839844	38.7615242004395
1533.45263671875	38.8856468200684
1534.51867675781	38.9536895751953
1535.58435058594	39.1665916442871
1536.64965820313	39.1593360900879
1537.71447753906	39.2535018920898
1538.77893066406	39.4326629638672
1539.84301757813	39.519401550293
1540.90661621094	39.7483406066895
1541.9697265625	39.8719291687012
1543.03259277344	39.9189071655273
1544.09497070313	40.0694198608398
1545.15686035156	40.2732429504395
1546.21850585938	40.2931289672852
1547.27966308594	40.4358787536621
1548.34033203125	40.4659690856934
1549.40063476563	40.7681045532227
1550.46057128906	40.8062438964844
1551.52001953125	40.9168319702148
1552.5791015625	41.0980949401855
1553.63781738281	41.1751670837402
1554.69604492188	41.3281059265137
1555.75378417969	41.2699279785156
1556.81127929688	41.4022674560547
1557.86828613281	41.5081825256348
1558.9248046875	41.4908752441406
1559.98095703125	41.7616195678711
1561.03674316406	41.7945899963379
1562.09204101563	41.909294128418
1563.14697265625	42.0376014709473
1564.20153808594	42.299732208252
1565.25561523438	42.4317817687988
1566.30932617188	42.6077690124512
1567.36254882813	42.883358001709
1568.41540527344	43.0216293334961
1569.4677734375	43.2405662536621
1570.51977539063	43.5198783874512
1571.57141113281	43.6959075927734
1572.62255859375	43.9247207641602
1573.67333984375	44.1354789733887
1574.7236328125	44.3726921081543
1575.77355957031	44.556266784668
1576.82299804688	44.7719039916992
1577.8720703125	45.0186080932617
1578.92077636719	45.2216491699219
1579.96899414063	45.2592658996582
1581.01684570313	45.524845123291
1582.06420898438	45.7117500305176
1583.11120605469	45.9607620239258
1584.15771484375	46.0804328918457
1585.20385742188	46.3074188232422
1586.24951171875	46.6383934020996
1587.29479980469	46.7186813354492
1588.33972167969	46.8949203491211
1589.38415527344	47.0504150390625
1590.42810058594	47.3920707702637
1591.47180175781	47.5529708862305
1592.51489257813	48.0219230651855
1593.55773925781	48.3754463195801
1594.59997558594	48.5765647888184
1595.64196777344	48.9847068786621
1596.68334960938	49.2512359619141
1597.72448730469	49.6695289611816
1598.76513671875	49.9580116271973
1599.80529785156	50.3441429138184
1600.84509277344	50.7699737548828
1601.88452148438	51.1114883422852
1602.92346191406	51.2987632751465
1603.9619140625	51.757022857666
1605	51.9961585998535
1606.03771972656	52.3780403137207
1607.07495117188	52.6708869934082
1608.11169433594	52.9441680908203
1609.14807128906	53.3164825439453
1610.18408203125	53.4893112182617
1611.21960449219	53.7012405395508
1612.25463867188	53.9303817749023
1613.28930664063	54.2529754638672
1614.32360839844	54.2815361022949
1615.357421875	54.8054351806641
1616.39074707031	54.9865531921387
1617.42370605469	55.225341796875
1618.45629882813	55.5554695129395
1619.48840332031	55.7268371582031
1620.52001953125	55.9861335754395
1621.55126953125	56.1889228820801
1622.58215332031	56.5500564575195
1623.61254882813	56.742805480957
1624.64245605469	56.9405136108398
1625.67199707031	57.3476486206055
1626.70104980469	57.4505844116211
1627.72973632813	57.6754531860352
1628.75793457031	57.8229446411133
1629.78576660156	58.1325798034668
1630.81311035156	58.2077980041504
1631.84008789063	58.2537803649902
1632.86657714844	58.4282455444336
1633.89270019531	58.5343437194824
1634.91833496094	58.6307945251465
1635.94348144531	58.726505279541
1636.96826171875	58.7173690795898
1637.99255371094	58.647777557373
1639.01647949219	58.6681823730469
1640.03991699219	58.4638900756836
1641.06298828125	58.5522804260254
1642.08557128906	58.3151397705078
1643.10778808594	58.2999496459961
1644.12951660156	58.1236228942871
1645.15075683594	57.832633972168
1646.17163085938	57.6261940002441
1647.19213867188	57.4235458374023
1648.21203613281	57.0680503845215
1649.23156738281	56.9892539978027
1650.25073242188	56.687068939209
1651.26940917969	56.4078712463379
1652.28759765625	55.9878273010254
1653.30541992188	55.9562797546387
1654.32275390625	55.7413215637207
1655.33972167969	55.3373641967773
1656.35620117188	54.8212013244629
1657.37231445313	54.640625
1658.38793945313	54.3180465698242
1659.40307617188	54.0725250244141
1660.41772460938	53.8129043579102
1661.43212890625	53.4962844848633
1662.44592285156	53.0533218383789
1663.45935058594	53.049488067627
1664.47229003906	52.6007919311523
1665.48486328125	52.4675521850586
1666.49694824219	52.102352142334
1667.50854492188	51.7823905944824
1668.51977539063	51.5319137573242
1669.53051757813	51.1081008911133
1670.54089355469	50.6317939758301
1671.55078125	50.4764404296875
1672.56018066406	49.924633026123
1673.56909179688	49.4677429199219
1674.57763671875	49.2226181030273
1675.58581542969	48.8489761352539
1676.59350585938	48.3267478942871
1677.60070800781	47.8683319091797
1678.607421875	47.3144645690918
1679.61376953125	46.8446311950684
1680.61962890625	46.4313163757324
1681.62512207031	46.0576362609863
1682.63012695313	45.5304679870605
1683.63464355469	45.1303062438965
1684.638671875	44.589225769043
1685.64233398438	44.0949096679688
1686.64562988281	43.8292655944824
1687.64831542969	43.3946647644043
1688.65063476563	42.952320098877
1689.65246582031	42.4302253723145
1690.65393066406	42.0267486572266
1691.65490722656	41.7695808410645
1692.65539550781	41.4069213867188
1693.65551757813	40.9491310119629
1694.65502929688	40.5982131958008
1695.654296875	40.2156066894531
1696.65295410156	40.0429954528809
1697.65124511719	39.6398277282715
1698.64904785156	39.202465057373
1699.646484375	39.0758590698242
1700.64331054688	38.617259979248
1701.63977050781	38.2369995117188
1702.63586425781	37.8370933532715
1703.63134765625	37.6485443115234
1704.62646484375	37.2813606262207
1705.62121582031	36.8976020812988
1706.61535644531	36.5383071899414
1707.60913085938	36.1638603210449
1708.60241699219	35.7789726257324
1709.59521484375	35.4724006652832
1710.58764648438	35.083080291748
1711.57958984375	34.8037719726563
1712.57104492188	34.3503723144531
1713.56213378906	34.0419731140137
1714.552734375	33.7494812011719
1715.54284667969	33.3823699951172
1716.53247070313	33.0192108154297
1717.52160644531	32.7468757629395
1718.51037597656	32.4064674377441
1719.49865722656	32.1163597106934
1720.48657226563	31.9089488983154
1721.47387695313	31.5868701934814
1722.46081542969	31.3038063049316
1723.447265625	30.9731864929199
1724.43334960938	30.6725273132324
1725.41882324219	30.5297412872314
1726.40393066406	30.2575244903564
1727.38854980469	30.030797958374
1728.37268066406	29.7882709503174
1729.3564453125	29.5443954467773
1730.33972167969	29.3266410827637
1731.32250976563	29.2255115509033
1732.30480957031	28.9999408721924
1733.28674316406	28.7672443389893
1734.26806640625	28.6406993865967
1735.2490234375	28.4096698760986
1736.2294921875	28.2765808105469
1737.20959472656	28.0921268463135
1738.18908691406	27.8906154632568
1739.16821289063	27.8028659820557
1740.14685058594	27.6239700317383
1741.125	27.4124813079834
1742.10266113281	27.301362991333
1743.07995605469	27.1158123016357
1744.05676269531	26.9537963867188
1745.03308105469	26.7720241546631
1746.00891113281	26.6355724334717
1746.98425292969	26.3750228881836
1747.95910644531	26.3506641387939
1748.93359375	26.0687561035156
1749.90759277344	25.9652309417725
1750.88110351563	25.7109222412109
1751.85412597656	25.5682277679443
1752.82678222656	25.3999080657959
1753.798828125	25.219051361084
1754.7705078125	25.1071090698242
1755.74169921875	24.7869968414307
1756.71240234375	24.687385559082
1757.6826171875	24.5771179199219
1758.65246582031	24.4370384216309
1759.62170410156	24.2203159332275
1760.59057617188	24.0540676116943
1761.55895996094	23.9970664978027
1762.52673339844	23.7834053039551
1763.49426269531	23.7309017181396
1764.46118164063	23.6523246765137
1765.42761230469	23.4565677642822
1766.39367675781	23.3113842010498
1767.35913085938	23.3117046356201
1768.32421875	23.1864395141602
1769.28881835938	23.0886688232422
1770.2529296875	22.9714374542236
1771.21655273438	22.9161605834961
1772.17980957031	22.8157520294189
1773.14245605469	22.808048248291
1774.10461425781	22.7742309570313
1775.06640625	22.7138500213623
1776.02770996094	22.5700359344482
1776.98852539063	22.4591903686523
1777.94873046875	22.4068565368652
1778.90856933594	22.3750133514404
1779.86804199219	22.2981586456299
1780.82690429688	22.1431865692139
1781.78527832031	21.9738960266113
1782.7431640625	21.9188861846924
1783.70068359375	21.7614002227783
1784.65771484375	21.6359043121338
1785.61413574219	21.566312789917
1786.57019042969	21.407154083252
1787.52575683594	21.3804702758789
1788.48083496094	21.2300052642822
1789.43530273438	21.08176612854
1790.38940429688	20.9578018188477
1791.34301757813	20.8911056518555
1792.29626464844	20.7790069580078
1793.24890136719	20.7002601623535
1794.20104980469	20.5460338592529
1795.15270996094	20.5361366271973
1796.10400390625	20.4818744659424
1797.0546875	20.4069786071777
1798.0048828125	20.2988033294678
1798.95471191406	20.1760654449463
1799.90393066406	20.1505031585693
1800.85278320313	20.1125144958496
1801.80102539063	20.0795650482178
1802.74890136719	19.9629707336426
1803.6962890625	19.9879207611084
1804.64306640625	19.901180267334
1805.58947753906	19.9073753356934
1806.53540039063	19.8036994934082
1807.48071289063	19.8162155151367
1808.42565917969	19.7793636322021
1809.3701171875	19.699010848999
1810.31396484375	19.7425594329834
1811.25744628906	19.641471862793
1812.20043945313	19.5756034851074
1813.14294433594	19.5456371307373
1814.08483886719	19.5735740661621
1815.0263671875	19.5133628845215
1815.96740722656	19.3943271636963
1816.90783691406	19.3913745880127
1817.84790039063	19.3369979858398
1818.78747558594	19.2493667602539
1819.72644042969	19.2415237426758
1820.6650390625	19.0006866455078
1821.60314941406	19.0995559692383
1822.54064941406	19.0249176025391
1823.47778320313	18.9239540100098
1824.41430664063	18.8579273223877
1825.35034179688	18.7891159057617
1826.28601074219	18.6831340789795
1827.22106933594	18.6564750671387
1828.15563964844	18.5588970184326
1829.08984375	18.5561866760254
1830.0234375	18.4328365325928
1830.95654296875	18.4154434204102
1831.88916015625	18.3245048522949
1832.8212890625	18.359167098999
1833.7529296875	18.2853946685791
1834.68408203125	18.2609386444092
1835.61474609375	18.18115234375
1836.54479980469	18.1483592987061
1837.47448730469	18.0980911254883
1838.40356445313	18.2403335571289
1839.33227539063	18.1225452423096
1840.26037597656	18.1385192871094
1841.18811035156	18.1152820587158
1842.115234375	18.0986480712891
1843.04187011719	18.1152877807617
1843.96801757813	18.1148662567139
1844.89367675781	18.1492385864258
1845.81872558594	18.1003818511963
1846.74340820313	18.0547046661377
1847.66760253906	18.0295085906982
1848.59118652344	18.0019550323486
1849.51428222656	18.0224781036377
1850.43701171875	17.9970550537109
1851.35913085938	17.9192237854004
1852.28076171875	17.8419971466064
1853.20190429688	17.7959651947021
1854.12243652344	17.7368583679199
1855.04260253906	17.7490177154541
1855.96215820313	17.6832313537598
1856.88122558594	17.5797023773193
1857.79992675781	17.4921894073486
1858.71801757813	17.4532928466797
1859.63549804688	17.4529705047607
1860.55261230469	17.3672885894775
1861.46923828125	17.2916393280029
1862.38525390625	17.2754020690918
1863.30078125	17.2467041015625
1864.2158203125	17.2177848815918
1865.13037109375	17.1804695129395
1866.04443359375	17.1880512237549
1866.95788574219	17.1214809417725
1867.87084960938	17.1972198486328
1868.78332519531	17.1340637207031
1869.6953125	17.2169570922852
1870.60681152344	17.1453838348389
1871.51782226563	17.07785987854
1872.42822265625	17.1901168823242
1873.33813476563	17.2360954284668
1874.24755859375	17.2370700836182
1875.15649414063	17.2031402587891
1876.06481933594	17.2174854278564
1876.97277832031	17.2141590118408
1877.88012695313	17.2024211883545
1878.78698730469	17.1660823822021
1879.69323730469	17.1586475372314
1880.59912109375	17.149055480957
1881.50439453125	17.0539207458496
1882.4091796875	17.088809967041
1883.3134765625	16.9890670776367
1884.21716308594	16.9376983642578
1885.12048339844	16.8852233886719
1886.02319335938	16.8692798614502
1886.92541503906	16.8522491455078
1887.82702636719	16.8611850738525
1888.72814941406	16.8079872131348
1889.62878417969	16.7764205932617
1890.52893066406	16.7106037139893
1891.42858886719	16.7082557678223
1892.32763671875	16.5996685028076
1893.22619628906	16.5992469787598
1894.12426757813	16.5877628326416
1895.02172851563	16.5133380889893
1895.91870117188	16.5248394012451
1896.81518554688	16.5378742218018
1897.71118164063	16.4131927490234
1898.60656738281	16.3997001647949
1899.50146484375	16.3883724212646
1900.39587402344	16.3979148864746
1901.28967285156	16.3313407897949
1902.18298339844	16.3556747436523
1903.07580566406	16.3539123535156
1903.96801757813	16.3421363830566
1904.85986328125	16.3712978363037
1905.7509765625	16.3320846557617
1906.64172363281	16.4048519134521
1907.53186035156	16.4388732910156
1908.42150878906	16.5178394317627
1909.31066894531	16.4557304382324
1910.19921875	16.4433288574219
1911.08728027344	16.4110679626465
1911.97473144531	16.4630718231201
1912.86181640625	16.5288639068604
1913.74816894531	16.4907131195068
1914.63415527344	16.45166015625
1915.51953125	16.4902019500732
1916.40441894531	16.4262046813965
1917.28869628906	16.4015483856201
1918.17260742188	16.4574089050293
1919.05578613281	16.3946628570557
1919.93859863281	16.4256019592285
1920.82080078125	16.3501110076904
1921.70239257813	16.2780742645264
1922.58349609375	16.3265514373779
1923.46411132813	16.2373676300049
1924.34423828125	16.2189769744873
1925.22375488281	16.1698570251465
1926.10278320313	16.1382675170898
1926.98120117188	16.0491428375244
1927.85913085938	16.0535221099854
1928.73645019531	15.9012641906738
1929.61328125	15.894172668457
1930.48962402344	15.9207172393799
1931.36535644531	15.8663539886475
1932.24060058594	15.7666435241699
1933.11535644531	15.778881072998
1933.98950195313	15.866189956665
1934.86303710938	15.796558380127
1935.73608398438	15.7964925765991
1936.60864257813	15.7424449920654
1937.48059082031	15.8307495117188
1938.35205078125	15.8093175888062
1939.22302246094	15.7918405532837
1940.09338378906	15.8012762069702
1940.96313476563	15.8325729370117
1941.83239746094	15.8797883987427
1942.701171875	15.9531002044678
1943.5693359375	15.9884595870972
1944.43701171875	15.9478254318237
1945.30407714844	15.9533758163452
1946.17065429688	15.9664440155029
1947.03662109375	16.0759868621826
1947.90209960938	16.0034713745117
1948.76696777344	16.041820526123
1949.63134765625	16.0303745269775
1950.4951171875	16.0592384338379
1951.3583984375	16.0495681762695
1952.22106933594	16.0693759918213
1953.08325195313	16.0315494537354
1953.94482421875	16.075101852417
1954.80590820313	15.962700843811
1955.66650390625	15.9856290817261
1956.5263671875	15.9990272521973
1957.38586425781	15.9393577575684
1958.24462890625	15.924090385437
1959.10302734375	15.8972597122192
1959.96069335938	15.8506231307983
1960.81799316406	15.8046264648438
1961.67456054688	15.8186740875244
1962.53063964844	15.7272386550903
1963.38623046875	15.6577825546265
1964.2412109375	15.7368440628052
1965.09558105469	15.623682975769
1965.94946289063	15.5884523391724
1966.80285644531	15.6223192214966
1967.65563964844	15.5857315063477
1968.5078125	15.6557645797729
1969.35949707031	15.6151533126831
1970.21057128906	15.6004199981689
1971.06103515625	15.5682487487793
1971.91101074219	15.6299028396606
1972.76049804688	15.61292552948
1973.60925292969	15.6138286590576
1974.45764160156	15.6332979202271
1975.30529785156	15.6462917327881
1976.15246582031	15.7002582550049
1976.99914550781	15.7979135513306
1977.84521484375	15.8027029037476
1978.69067382813	15.9345207214355
1979.53552246094	15.9274892807007
1980.3798828125	15.9368200302124
1981.22375488281	15.9663467407227
1982.06701660156	16.030891418457
1982.90966796875	15.9736213684082
1983.75170898438	16.0707721710205
1984.59326171875	15.9732856750488
1985.43420410156	15.9020147323608
1986.27465820313	15.9626188278198
1987.11450195313	15.9234495162964
1987.95373535156	15.9607238769531
1988.79248046875	15.9026346206665
1989.63061523438	15.9943866729736
1990.46813964844	15.8590602874756
1991.30517578125	15.8623647689819
1992.1416015625	15.8825674057007
1992.9775390625	15.7297134399414
1993.81274414063	15.6962394714355
1994.6474609375	15.7155122756958
1995.48168945313	15.6201972961426
1996.31518554688	15.623893737793
1997.14819335938	15.6582918167114
1997.98071289063	15.6441650390625
1998.8125	15.5584192276001
1999.64379882813	15.5761194229126
2000.47448730469	15.5151567459106
2001.3046875	15.6185684204102
2002.13427734375	15.5351867675781
2002.96325683594	15.6520414352417
2003.79162597656	15.6367607116699
2004.61950683594	15.6493301391602
2005.44677734375	15.6657638549805
2006.2734375	15.7465791702271
2007.09948730469	15.7741708755493
2007.92504882813	15.8457822799683
2008.75	15.8843259811401
2009.57434082031	15.9322023391724
2010.39819335938	15.9163198471069
2011.22131347656	15.9649286270142
2012.0439453125	15.9072427749634
2012.86608886719	16.0306625366211
2013.6875	15.9911546707153
2014.50842285156	16.051700592041
2015.32873535156	16.0255947113037
2016.1484375	15.9981117248535
2016.96752929688	16.0610084533691
2017.7861328125	16.0401248931885
2018.60412597656	16.1299705505371
2019.42150878906	16.1277980804443
2020.23828125	16.1240272521973
2021.05444335938	16.1179752349854
2021.8701171875	16.1237850189209
2022.68518066406	15.9663896560669
2023.49963378906	16.0328979492188
2024.3134765625	16.0012264251709
2025.12683105469	16.007698059082
2025.939453125	15.9522266387939
2026.75158691406	15.923243522644
2027.56311035156	15.8947010040283
2028.3740234375	15.8640766143799
2029.18432617188	15.8995923995972
2029.994140625	15.8799467086792
2030.80322265625	15.8575382232666
2031.61181640625	15.845196723938
2032.41979980469	15.7468786239624
2033.22717285156	15.7714176177979
2034.03393554688	15.7115497589111
2034.84008789063	15.7331123352051
2035.64575195313	15.6745643615723
2036.45080566406	15.6327476501465
2037.25512695313	15.6265134811401
2038.05895996094	15.6037254333496
2038.86218261719	15.4829702377319
2039.66479492188	15.5141725540161
2040.466796875	15.5251483917236
2041.26831054688	15.535210609436
2042.06909179688	15.5945634841919
2042.86938476563	15.6184873580933
2043.6689453125	15.6539497375488
2044.46801757813	15.5854730606079
2045.26647949219	15.6008911132813
2046.06433105469	15.6322393417358
2046.86145019531	15.5560731887817
2047.65808105469	15.6576166152954
2048.4541015625	15.7234354019165
2049.24951171875	15.7546491622925
2050.04443359375	15.665244102478
2050.83862304688	15.8287143707275
2051.63232421875	15.8327169418335
2052.42529296875	15.7925329208374
2053.2177734375	15.793285369873
2054.00952148438	15.8336353302002
2054.80078125	15.8476123809814
2055.59130859375	15.8451471328735
2056.38134765625	15.8470878601074
2057.17065429688	15.9658985137939
2057.95947265625	15.82151222229
2058.74755859375	15.8434057235718
2059.53515625	15.8465127944946
2060.32202148438	15.8500881195068
2061.1083984375	15.7591152191162
2061.89428710938	15.6694688796997
2062.67919921875	15.6376419067383
2063.4638671875	15.6939496994019
2064.24780273438	15.6949234008789
2065.03100585938	15.7138223648071
2065.81372070313	15.5383100509644
2066.595703125	15.5157012939453
2067.37719726563	15.5657825469971
2068.15795898438	15.4408397674561
2068.93823242188	15.396017074585
2069.7177734375	15.3409032821655
2070.49682617188	15.3151550292969
2071.27514648438	15.2658042907715
2072.05297851563	15.1676092147827
2072.830078125	15.1469087600708
2073.60668945313	15.1465291976929
2074.38256835938	15.115047454834
2075.15795898438	14.9918613433838
2075.9326171875	15.0115480422974
2076.70654296875	14.9881753921509
2077.47998046875	15.0015544891357
2078.25268554688	14.9167938232422
2079.02490234375	14.9561643600464
2079.79663085938	14.9782228469849
2080.5673828125	14.9064931869507
2081.337890625	14.9365262985229
2082.107421875	14.9419374465942
2082.87670898438	14.9494705200195
2083.64501953125	14.9537210464478
2084.41284179688	14.9513931274414
2085.18017578125	15.0299243927002
2085.94677734375	15.0116395950317
2086.71264648438	15.0335636138916
2087.47802734375	15.0529165267944
2088.24267578125	15.0468606948853
2089.0068359375	15.0542268753052
2089.77026367188	15.0959920883179
2090.53295898438	15.0513000488281
2091.29516601563	15.0235452651978
2092.056640625	15.0019092559814
2092.81762695313	14.9686918258667
2093.57788085938	14.8983926773071
2094.33764648438	14.8943910598755
2095.0966796875	14.9258193969727
2095.85498046875	14.8636980056763
2096.61279296875	14.7566137313843
2097.36987304688	14.7059707641602
2098.12646484375	14.6694774627686
2098.88232421875	14.6476364135742
2099.63745117188	14.6082534790039
2100.39208984375	14.5082111358643
2101.14624023438	14.4225482940674
2101.8994140625	14.3199911117554
2102.65209960938	14.2806615829468
2103.404296875	14.2550621032715
2104.15551757813	14.1454381942749
2104.90649414063	14.1041040420532
2105.65649414063	14.0674839019775
2106.40600585938	13.9531507492065
2107.15502929688	13.9366493225098
2107.90307617188	13.913233757019
2108.65063476563	13.8624534606934
2109.39770507813	13.7797498703003
2110.14404296875	13.8090934753418
2110.8896484375	13.7334537506104
2111.63452148438	13.7289772033691
2112.37890625	13.7645349502563
2113.12280273438	13.770076751709
2113.86572265625	13.8087739944458
2114.60815429688	13.8312816619873
2115.35009765625	13.8528499603271
2116.09106445313	13.920991897583
2116.83154296875	13.9602861404419
2117.57153320313	13.8947134017944
2118.31079101563	13.9447860717773
2119.04931640625	13.9236364364624
2119.787109375	13.8735227584839
2120.5244140625	13.8999519348145
2121.26098632813	13.8081302642822
2121.9970703125	13.8074932098389
2122.732421875	13.7208404541016
2123.46704101563	13.6242923736572
2124.20092773438	13.6511535644531
2124.93432617188	13.5813732147217
2125.6669921875	13.5554475784302
2126.39916992188	13.4927701950073
2127.13037109375	13.4612665176392
2127.86108398438	13.4616947174072
2128.59130859375	13.4500980377197
2129.32080078125	13.2689943313599
2130.04956054688	13.3251466751099
2130.77758789063	13.2191648483276
2131.50512695313	13.1867561340332
2132.23193359375	13.081356048584
2132.9580078125	13.0252647399902
2133.68334960938	12.9580421447754
2134.408203125	12.8709964752197
2135.13232421875	12.889518737793
2135.85595703125	12.8380832672119
2136.57885742188	12.7310981750488
2137.30102539063	12.6735229492188
2138.0224609375	12.6422357559204
2138.74340820313	12.5584850311279
2139.46337890625	12.5674991607666
2140.18310546875	12.4979238510132
2140.90185546875	12.4725608825684
2141.6201171875	12.4585618972778
2142.33764648438	12.4215440750122
2143.05444335938	12.4123544692993
2143.77075195313	12.3975820541382
2144.48608398438	12.3881349563599
2145.201171875	12.4213533401489
2145.91528320313	12.3687257766724
2146.62890625	12.3570652008057
2147.34155273438	12.2997531890869
2148.05395507813	12.3252182006836
2148.76538085938	12.3480281829834
2149.47631835938	12.3117914199829
2150.18627929688	12.3346166610718
2150.89599609375	12.3219404220581
2151.60473632813	12.3552503585815
2152.31298828125	12.3471956253052
2153.02026367188	12.3057680130005
2153.72729492188	12.226056098938
2154.43334960938	12.1999006271362
2155.138671875	12.2285928726196
2155.84350585938	12.1943674087524
2156.54760742188	12.2077007293701
2157.25122070313	12.1897983551025
2157.95385742188	12.1740798950195
2158.65600585938	12.1133880615234
2159.357421875	12.0665836334229
2160.05810546875	12.0441923141479
2160.75805664063	11.9868040084839
2161.45751953125	11.9188451766968
2162.15600585938	11.9276990890503
2162.85400390625	11.8648042678833
2163.55151367188	11.8471879959106
2164.248046875	11.7949924468994
2164.94409179688	11.7640895843506
2165.63916015625	11.7334070205688
2166.33374023438	11.6438064575195
2167.02783203125	11.6010208129883
2167.72094726563	11.4911584854126
2168.41357421875	11.460563659668
2169.10522460938	11.4110136032104
2169.79638671875	11.3626565933228
2170.48706054688	11.3388576507568
2171.1767578125	11.2311305999756
2171.86572265625	11.1577806472778
2172.55419921875	11.0779666900635
2173.24194335938	10.9769039154053
2173.92895507813	10.9548721313477
2174.615234375	10.9246826171875
2175.30078125	10.861421585083
2175.98583984375	10.786506652832
2176.67016601563	10.79274559021
2177.35375976563	10.7478713989258
2178.03662109375	10.708890914917
2178.71875	10.6725959777832
2179.40014648438	10.7050037384033
2180.08081054688	10.6716413497925
2180.76098632813	10.6516199111938
2181.4404296875	10.6795921325684
2182.119140625	10.6251335144043
2182.79711914063	10.6803693771362
2183.47436523438	10.6950054168701
2184.15087890625	10.6858510971069
2184.82690429688	10.6766881942749
2185.501953125	10.6625547409058
2186.17651367188	10.6652860641479
2186.85034179688	10.6983156204224
2187.5234375	10.647403717041
2188.19580078125	10.6001834869385
2188.86743164063	10.6498737335205
2189.53833007813	10.5939073562622
2190.20874023438	10.4985857009888
2190.87817382813	10.5226573944092
2191.54711914063	10.4665689468384
2192.21533203125	10.4575138092041
2192.8828125	10.3602352142334
2193.54956054688	10.2823266983032
2194.21557617188	10.2617092132568
2194.880859375	10.2822418212891
2195.54541015625	10.1784982681274
2196.20947265625	10.1658000946045
2196.87255859375	10.0349464416504
2197.53515625	9.96470928192139
2198.19677734375	9.88241577148438
2198.85791015625	9.82856369018555
2199.51831054688	9.78141975402832
2200.17797851563	9.78355026245117
2200.8369140625	9.64295959472656
2201.4951171875	9.55335235595703
2202.15258789063	9.49875450134277
2202.80932617188	9.45188140869141
2203.46533203125	9.42629146575928
2204.12060546875	9.4102087020874
2204.775390625	9.39737796783447
2205.42919921875	9.29866123199463
2206.08251953125	9.29079532623291
2206.73486328125	9.27688789367676
2207.38671875	9.28132247924805
2208.03759765625	9.22791767120361
2208.68798828125	9.27384281158447
2209.33764648438	9.25461673736572
2209.98657226563	9.24595069885254
2210.63452148438	9.23878479003906
2211.28198242188	9.22606945037842
2211.9287109375	9.2357759475708
2212.57470703125	9.24599552154541
2213.21997070313	9.27463531494141
2213.86450195313	9.20032596588135
2214.50830078125	9.21053600311279
2215.1513671875	9.25283432006836
2215.79370117188	9.17210674285889
2216.43530273438	9.08651065826416
2217.076171875	9.11261940002441
2217.71630859375	9.08536624908447
2218.35571289063	9.01431083679199
2218.99462890625	9.03661632537842
2219.63256835938	8.94977760314941
2220.26977539063	8.93913173675537
2220.90625	8.86004257202148
2221.5419921875	8.79965209960938
2222.17700195313	8.75874042510986
2222.81127929688	8.69851112365723
2223.44482421875	8.61563777923584
2224.07763671875	8.61574459075928
2224.70971679688	8.50914096832275
2225.34106445313	8.46421432495117
2225.9716796875	8.42052459716797
2226.6015625	8.3256664276123
2227.23071289063	8.33582973480225
2227.85913085938	8.23551177978516
2228.48681640625	8.21635818481445
2229.11376953125	8.15999031066895
2229.73999023438	8.13084697723389
2230.36547851563	8.08510398864746
2230.990234375	8.04978370666504
2231.61401367188	8.03459358215332
2232.2373046875	7.99437093734741
2232.85986328125	7.91376256942749
2233.4814453125	7.92301893234253
2234.1025390625	7.84998321533203
2234.72265625	7.89501810073853
2235.34228515625	7.81219053268433
2235.9609375	7.82653427124023
2236.57885742188	7.71801090240479
2237.1962890625	7.77202081680298
2237.81274414063	7.74869966506958
2238.42846679688	7.73227977752686
2239.04345703125	7.74763822555542
2239.65771484375	7.71735000610352
2240.27124023438	7.7478494644165
2240.88403320313	7.7578330039978
2241.49584960938	7.70490837097168
2242.10717773438	7.69715547561646
2242.71752929688	7.75236225128174
2243.32739257813	7.67082786560059
2243.93627929688	7.67436408996582
2244.54443359375	7.71752405166626
2245.15209960938	7.68555545806885
2245.7587890625	7.61029672622681
2246.36474609375	7.63828229904175
2246.9697265625	7.6286563873291
2247.57421875	7.57493782043457
2248.17797851563	7.56295871734619
2248.78076171875	7.56954145431519
2249.38305664063	7.52966976165771
2249.984375	7.50628757476807
2250.5849609375	7.48598861694336
2251.18481445313	7.37418556213379
2251.78393554688	7.40422821044922
2252.38232421875	7.31532001495361
2252.97973632813	7.31172370910645
2253.57666015625	7.26929521560669
2254.17260742188	7.25919771194458
2254.76782226563	7.21800756454468
2255.3623046875	7.09619426727295
2255.9560546875	7.09015989303589
2256.54907226563	7.06959581375122
2257.14135742188	7.04071235656738
2257.73266601563	6.99675035476685
2258.32348632813	6.9319806098938
2258.91333007813	6.87391185760498
2259.50244140625	6.85607290267944
2260.09057617188	6.80624389648438
2260.67822265625	6.75168943405151
2261.26513671875	6.72024869918823
2261.85107421875	6.7085599899292
2262.43627929688	6.64947319030762
2263.02075195313	6.62472105026245
2263.6044921875	6.62886762619019
2264.18725585938	6.5357928276062
2264.76953125	6.50417947769165
2265.35083007813	6.5421895980835
2265.93139648438	6.50872468948364
2266.51123046875	6.48019504547119
2267.09033203125	6.48454523086548
2267.66845703125	6.43847179412842
2268.24584960938	6.42660140991211
2268.82250976563	6.43955516815186
2269.3984375	6.48705053329468
2269.9736328125	6.40688133239746
2270.5478515625	6.45779657363892
2271.12133789063	6.47837352752686
2271.69409179688	6.51834917068481
2272.26611328125	6.49807739257813
2272.83740234375	6.46782350540161
2273.40771484375	6.47478723526001
2273.97729492188	6.44003534317017
2274.54614257813	6.41207933425903
2275.11401367188	6.37911176681519
2275.68139648438	6.33665943145752
2276.24780273438	6.3351674079895
2276.8134765625	6.3029146194458
2277.37817382813	6.26589775085449
2277.9423828125	6.25621509552002
2278.50561523438	6.24020481109619
2279.06811523438	6.26077890396118
2279.62963867188	6.26187515258789
2280.19067382813	6.24821424484253
2280.75073242188	6.2379674911499
2281.31005859375	6.21057081222534
2281.86840820313	6.22747039794922
2282.42602539063	6.19476652145386
2282.98291015625	6.19318532943726
2283.5390625	6.14881896972656
2284.09448242188	6.11260366439819
2284.64892578125	6.10886907577515
2285.20263671875	6.07842397689819
2285.75537109375	6.00986385345459
2286.3076171875	6.00925588607788
2286.85888671875	5.9742317199707
2287.40942382813	5.97333908081055
2287.958984375	5.94039058685303
2288.5078125	5.89442586898804
2289.05590820313	5.87281894683838
2289.60302734375	5.85092544555664
2290.14965820313	5.81866598129272
2290.6953125	5.7675347328186
2291.23999023438	5.74078750610352
2291.78393554688	5.70127201080322
2292.3271484375	5.6269097328186
2292.86962890625	5.62958431243896
2293.4111328125	5.60273885726929
2293.95190429688	5.57507133483887
2294.49194335938	5.54844665527344
2295.03100585938	5.48958396911621
2295.5693359375	5.51164102554321
2296.10693359375	5.47429847717285
2296.6435546875	5.45877933502197
2297.17944335938	5.48004770278931
2297.71459960938	5.41596937179565
2298.24877929688	5.39933776855469
2298.7822265625	5.41712665557861
2299.31469726563	5.39433765411377
2299.8466796875	5.4033203125
2300.37744140625	5.42353057861328
2300.90771484375	5.39081954956055
2301.43701171875	5.41825771331787
2301.96557617188	5.40691995620728
2302.4931640625	5.42126703262329
2303.02001953125	5.4251766204834
2303.54614257813	5.4084677696228
2304.0712890625	5.42228698730469
2304.595703125	5.42860984802246
2305.119140625	5.43734788894653
2305.64184570313	5.39539241790771
2306.16381835938	5.41834163665771
2306.68481445313	5.40023231506348
2307.205078125	5.38802051544189
2307.72436523438	5.39459943771362
2308.24291992188	5.39365720748901
2308.7607421875	5.36931896209717
2309.27758789063	5.3562593460083
2309.79370117188	5.38004636764526
2310.30883789063	5.33817529678345
2310.8232421875	5.38943433761597
2311.3369140625	5.31251525878906
2311.849609375	5.3387393951416
2312.361328125	5.32050132751465
2312.87255859375	5.22728443145752
2313.38256835938	5.26590728759766
2313.89208984375	5.24545812606812
2314.40063476563	5.18476867675781
2314.908203125	5.20423603057861
2315.4150390625	5.18508625030518
2315.92114257813	5.15483808517456
2316.42626953125	5.06535863876343
2316.9306640625	5.07560586929321
2317.43408203125	5.02390480041504
2317.93676757813	4.98407030105591
2318.4384765625	4.97073793411255
2318.939453125	4.93735218048096
2319.439453125	4.91125535964966
2319.93872070313	4.8873028755188
2320.43701171875	4.87444877624512
2320.9345703125	4.84558010101318
2321.43139648438	4.80502033233643
2321.92724609375	4.79157447814941
2322.42211914063	4.78055810928345
2322.91625976563	4.76274347305298
2323.40966796875	4.72860431671143
2323.90209960938	4.6697039604187
2324.3935546875	4.68173599243164
2324.88427734375	4.67935419082642
2325.37426757813	4.67941808700562
2325.86303710938	4.69663143157959
2326.35131835938	4.69996643066406
2326.83862304688	4.68204927444458
2327.32495117188	4.67774438858032
2327.810546875	4.7118763923645
2328.29541015625	4.67457628250122
2328.77905273438	4.70981645584106
2329.26220703125	4.7401704788208
2329.74438476563	4.69109296798706
2330.2255859375	4.699875831604
2330.7060546875	4.71713733673096
2331.185546875	4.73850631713867
2331.6640625	4.68524599075317
2332.14184570313	4.67434120178223
2332.61889648438	4.686683177948
2333.09497070313	4.70669364929199
2333.57006835938	4.6908483505249
2334.04443359375	4.66869068145752
2334.51782226563	4.67007637023926
2334.99047851563	4.6665301322937
2335.46215820313	4.63802528381348
2335.93310546875	4.60456132888794
2336.40307617188	4.62951469421387
2336.8720703125	4.58613729476929
2337.34033203125	4.53531265258789
2337.8076171875	4.55559301376343
2338.27416992188	4.49894905090332
2338.73974609375	4.49915885925293
2339.20458984375	4.4792947769165
2339.66845703125	4.47151803970337
2340.13134765625	4.41943025588989
2340.59350585938	4.38051652908325
2341.0546875	4.39168882369995
2341.51489257813	4.36623239517212
2341.97436523438	4.31733179092407
2342.43286132813	4.28741502761841
2342.890625	4.26988554000854
2343.34741210938	4.25178718566895
2343.80322265625	4.25933885574341
2344.25830078125	4.25419425964355
2344.71240234375	4.22722816467285
2345.16577148438	4.2593560218811
2345.61791992188	4.27464628219604
2346.06958007813	4.30901622772217
2346.52001953125	4.33539152145386
2346.9697265625	4.38307952880859
2347.41845703125	4.49139547348022
2347.86645507813	4.58483839035034
2348.3134765625	4.63542366027832
2348.75952148438	4.7378363609314
2349.20483398438	4.8297905921936
2349.64916992188	4.92623662948608
2350.09252929688	5.00860643386841
2350.53515625	5.07438850402832
2350.97680664063	5.08638620376587
2351.41748046875	5.16500043869019
2351.857421875	5.18508243560791
2352.29638671875	5.18267869949341
2352.734375	5.15137386322021
2353.17138671875	5.16034460067749
2353.60766601563	5.16903972625732
2354.04296875	5.10932397842407
2354.4775390625	4.98668670654297
2354.91088867188	4.91016340255737
2355.34350585938	4.85641288757324
2355.775390625	4.80373907089233
2356.2060546875	4.66689348220825
2356.63598632813	4.5856876373291
2357.06494140625	4.48240375518799
2357.4931640625	4.34809350967407
2357.92041015625	4.27283000946045
2358.3466796875	4.18830680847168
2358.77197265625	4.11879539489746
2359.1962890625	4.06236267089844
2359.61987304688	3.91901636123657
2360.04248046875	3.89432883262634
2360.46411132813	3.85145258903503
2360.88500976563	3.79232907295227
2361.30493164063	3.74239492416382
2361.72387695313	3.71704626083374
