# Supplementary material for: Optics miniaturization strategy for demanding Raman spectroscopy applications
Source: Nat Commun. 2024 Apr 8;15:3049. doi: 10.1038/s41467-024-47044-7 (PMC11001912; doi:10.1038/s41467-024-47044-7)
Supplement: Supplementary file 6 — Source Data [file 41467_2024_47044_MOESM6_ESM.zip › Source Data/NCOMMS-23-34016B s3/S3 pHCA, Glucose, Salts/calibraiton/MgSO4 standards 30.08.17/water_3.csv]

347.42919921875	74.6926422119141
348.892913818359	74.8459014892578
350.356079101563	75.2082824707031
351.818634033203	75.4124908447266
353.280670166016	75.692497253418
354.742095947266	76.0085983276367
356.202972412109	76.1853408813477
357.663299560547	76.4282760620117
359.123046875	76.6303634643555
360.582244873047	76.8334045410156
362.040863037109	77.1453704833984
363.498931884766	77.2628021240234
364.956451416016	77.1759948730469
366.413391113281	77.5300369262695
367.869750976563	77.6966247558594
369.325592041016	77.9401016235352
370.780853271484	77.7231521606445
372.235565185547	77.8397598266602
373.689727783203	77.7729263305664
375.143310546875	77.9086685180664
376.596343994141	78.0519790649414
378.048828125	78.0150375366211
379.500762939453	78.0834503173828
380.9521484375	78.2718048095703
382.402954101563	78.2573318481445
383.853240966797	78.2350692749023
385.302947998047	78.413444519043
386.752136230469	78.5808792114258
388.200744628906	78.735237121582
389.648803710938	78.8956298828125
391.096343994141	78.8613128662109
392.543304443359	79.0187454223633
393.989715576172	79.3067169189453
395.435607910156	79.5453338623047
396.880920410156	79.7144088745117
398.325714111328	79.8294906616211
399.769927978516	80.0349273681641
401.213623046875	80.1577835083008
402.656768798828	80.4044570922852
404.099395751953	80.5833511352539
405.541442871094	80.7236785888672
406.982971191406	80.9196472167969
408.423950195313	80.890998840332
409.864379882813	81.2360382080078
411.304290771484	81.3185043334961
412.743621826172	81.4241333007813
414.182434082031	81.6174926757813
415.620727539063	81.7670516967773
417.058471679688	81.7242431640625
418.495666503906	81.877685546875
419.932342529297	81.9161911010742
421.368469238281	81.8597946166992
422.804077148438	81.9782485961914
424.239135742188	81.8975830078125
425.673645019531	81.9172821044922
427.107635498047	81.9105377197266
428.541107177734	81.8408508300781
429.974029541016	81.8102569580078
431.406433105469	81.7351913452148
432.838287353516	81.7806015014648
434.269622802734	81.5095520019531
435.700408935547	81.5973663330078
437.130706787109	81.3959579467773
438.560455322266	81.3868865966797
439.989654541016	81.2646026611328
441.418334960938	81.3070373535156
442.846496582031	81.0937652587891
444.274139404297	81.0453796386719
445.701263427734	80.8591690063477
447.127838134766	80.6805877685547
448.553894042969	80.6043548583984
449.979431152344	80.7274780273438
451.404449462891	80.4758529663086
452.828918457031	80.229133605957
454.252899169922	80.3354339599609
455.676330566406	80.1611709594727
457.099273681641	80.2034683227539
458.521667480469	79.9763336181641
459.943542480469	80.3514862060547
461.364929199219	80.0033950805664
462.785766601563	79.9619827270508
464.206085205078	80.0299453735352
465.625885009766	79.8051605224609
467.045196533203	80.0032348632813
468.463958740234	79.9333953857422
469.882202148438	79.9959869384766
471.299957275391	79.9732894897461
472.717193603516	80.0703887939453
474.133911132813	79.9886169433594
475.550109863281	80.0483245849609
476.965789794922	79.8172454833984
478.380950927734	80.1700897216797
479.795623779297	80.0029983520508
481.209777832031	80.2029800415039
482.623413085938	80.2873153686523
484.036529541016	80.1863403320313
485.449157714844	80.1949844360352
486.861267089844	80.3947525024414
488.272857666016	80.4047698974609
489.683959960938	80.546630859375
491.094543457031	80.3983383178711
492.504608154297	80.4072570800781
493.914184570313	80.3945007324219
495.3232421875	80.4042129516602
496.731811523438	80.3115768432617
498.139862060547	80.3449325561523
499.547393798828	80.211540222168
500.954467773438	80.0319519042969
502.360992431641	80.0798797607422
503.767028808594	79.8845138549805
505.172576904297	79.8992080688477
506.577606201172	79.6992797851563
507.982147216797	79.5736541748047
509.386169433594	79.4088134765625
510.789703369141	79.306266784668
512.192749023438	79.1169662475586
513.595275878906	79.0750045776367
514.997314453125	78.7383193969727
516.398803710938	78.7509307861328
517.799865722656	78.5191040039063
519.200378417969	78.630126953125
520.600463867188	78.2347106933594
522	78.0652389526367
523.399047851563	77.9717483520508
524.797607421875	77.7173690795898
526.195678710938	77.492790222168
527.59326171875	77.4484634399414
528.990295410156	77.1803436279297
530.386901855469	76.8697967529297
531.782958984375	76.7852249145508
533.178588867188	76.6728973388672
534.573669433594	76.5165710449219
535.968322753906	76.2929229736328
537.362426757813	76.1289825439453
538.756042480469	76.0548095703125
540.149230957031	75.8176040649414
541.541870117188	75.5738906860352
542.934020996094	75.6628952026367
544.32568359375	75.4869766235352
545.716918945313	75.3797912597656
547.107604980469	75.0077972412109
548.497802734375	75.0997619628906
549.887573242188	74.9093627929688
551.276794433594	74.7290496826172
552.66552734375	74.7163467407227
554.053833007813	74.6215362548828
555.441650390625	74.5786056518555
556.828918457031	74.6471557617188
558.215759277344	74.2431716918945
559.602111816406	74.3335494995117
560.987976074219	74.3259963989258
562.373352050781	74.1949157714844
563.758239746094	74.1702651977539
565.142639160156	74.0013046264648
566.526611328125	74.0013427734375
567.910034179688	73.9018173217773
569.293029785156	73.8169479370117
570.675537109375	73.7875900268555
572.057556152344	73.8064193725586
573.439086914063	73.7603530883789
574.820129394531	73.6559448242188
576.200744628906	73.8568267822266
577.580871582031	73.7386016845703
578.96044921875	73.7507629394531
580.339660644531	73.6108322143555
581.718322753906	73.7949752807617
583.096557617188	73.5266876220703
584.474243164063	73.5839767456055
585.851501464844	73.5282745361328
587.228332519531	73.5884857177734
588.604614257813	73.5307159423828
589.98046875	73.4058074951172
591.355834960938	73.3690643310547
592.730712890625	73.4349136352539
594.105163574219	73.3583755493164
595.479125976563	73.4459838867188
596.852600097656	73.3746948242188
598.225646972656	73.3030319213867
599.598205566406	73.2429580688477
600.970275878906	73.2230911254883
602.341857910156	73.1859588623047
603.713012695313	73.1767120361328
605.083679199219	73.1890106201172
606.453918457031	73.0598220825195
607.823608398438	73.0106430053711
609.192932128906	72.8903732299805
610.561706542969	72.7316741943359
611.930053710938	72.7412109375
613.297912597656	72.515869140625
614.665344238281	72.5366058349609
616.032287597656	72.3165435791016
617.398803710938	72.3159866333008
618.764831542969	72.1866989135742
620.13037109375	72.0307464599609
621.495483398438	71.8675231933594
622.860107421875	71.7654342651367
624.224304199219	71.6804733276367
625.588012695313	71.523307800293
626.951232910156	71.5019836425781
628.314025878906	71.206787109375
629.676391601563	71.3835372924805
631.038269042969	70.9939270019531
632.399658203125	70.9010925292969
633.760620117188	70.8376617431641
635.12109375	70.7558212280273
636.481140136719	70.5038986206055
637.840759277344	70.5044784545898
639.199890136719	70.3564987182617
640.558532714844	70.1438598632813
641.916748046875	69.9664001464844
643.274536132813	70.05517578125
644.6318359375	69.8693161010742
645.988647460938	69.7406997680664
647.345031738281	69.5888824462891
648.700988769531	69.6241989135742
650.056457519531	69.4853134155273
651.411499023438	69.3592910766602
652.76611328125	69.3162002563477
654.120239257813	69.0973968505859
655.473876953125	68.9939346313477
656.827087402344	68.9409484863281
658.179870605469	68.8536529541016
659.5322265625	68.8235244750977
660.884094238281	68.7788543701172
662.235473632813	68.7290191650391
663.586486816406	68.4700012207031
664.93701171875	68.4829254150391
666.287048339844	68.5048828125
667.636657714844	68.5082550048828
668.98583984375	68.4163513183594
670.334594726563	68.3779754638672
671.682861328125	68.3240814208984
673.030700683594	68.2619781494141
674.378051757813	68.3346176147461
675.725036621094	68.1688766479492
677.071533203125	68.126579284668
678.417541503906	68.0963668823242
679.76318359375	68.299186706543
681.108337402344	68.0392761230469
682.453002929688	68.1953506469727
683.797302246094	68.1516189575195
685.14111328125	68.010383605957
686.484497070313	68.0986785888672
687.827453613281	68.1507720947266
689.169921875	68.0749282836914
690.512023925781	68.1023559570313
691.853637695313	68.2872085571289
693.194763183594	68.2347869873047
694.535522460938	68.0801239013672
695.875793457031	68.2521820068359
697.215637207031	68.2024993896484
698.555053710938	68.1587677001953
699.89404296875	68.3042297363281
701.232543945313	68.3474578857422
702.570617675781	68.2735290527344
703.908325195313	68.1751403808594
705.245483398438	68.2813873291016
706.582275390625	68.2435150146484
707.918640136719	68.185173034668
709.254516601563	68.2422790527344
710.589965820313	68.2898254394531
711.924987792969	68.2950820922852
713.259582519531	68.1861114501953
714.59375	68.1255874633789
715.927490234375	68.121337890625
717.2607421875	68.2814636230469
718.593627929688	68.1364364624023
719.926025390625	68.1697311401367
721.257995605469	68.1299591064453
722.589538574219	68.14990234375
723.920654296875	67.9751358032227
725.251342773438	68.1536712646484
726.581604003906	68.1244964599609
727.911437988281	68.0008850097656
729.240783691406	67.9971923828125
730.569763183594	68.1310043334961
731.898254394531	67.9175796508789
733.226379394531	67.7525634765625
734.554016113281	67.8529739379883
735.881225585938	67.8545379638672
737.208068847656	67.632438659668
738.534423828125	67.6894836425781
739.8603515625	67.606803894043
741.185852050781	67.4646987915039
742.510925292969	67.5294418334961
743.835571289063	67.3936996459961
745.159790039063	67.2585525512695
746.483581542969	67.3524017333984
747.806945800781	67.1376190185547
749.1298828125	67.0577850341797
750.452453613281	66.9546585083008
751.774536132813	66.9044952392578
753.09619140625	66.7500076293945
754.417419433594	66.7453765869141
755.738220214844	66.6811294555664
757.05859375	66.5574951171875
758.378540039063	66.4728622436523
759.698059082031	66.3779373168945
761.017211914063	66.2047119140625
762.335876464844	66.1826171875
763.654113769531	65.9492874145508
764.971984863281	65.8319244384766
766.289367675781	65.878662109375
767.606384277344	65.7137908935547
768.922973632813	65.5965042114258
770.239074707031	65.600341796875
771.554809570313	65.4640045166016
772.8701171875	65.2956237792969
774.184997558594	65.2109069824219
775.499450683594	65.0263366699219
776.8134765625	65.1303329467773
778.127136230469	64.8766937255859
779.440307617188	64.7668838500977
780.753112792969	64.8304290771484
782.0654296875	64.6607055664063
783.377380371094	64.531867980957
784.688903808594	64.3581924438477
786	64.3206558227539
787.310668945313	64.2846603393555
788.620971679688	64.0583724975586
789.930786132813	64.1800765991211
791.240234375	63.9664573669434
792.549255371094	63.6690788269043
793.857788085938	63.7511367797852
795.166015625	63.5608787536621
796.473754882813	63.5502395629883
797.781066894531	63.4012451171875
799.088012695313	63.4076194763184
800.39453125	63.2338829040527
801.700622558594	63.2622413635254
803.006286621094	63.1801261901855
804.311584472656	62.9551391601563
805.616394042969	62.8593444824219
806.920837402344	62.8301658630371
808.224853515625	62.808048248291
809.528503417969	62.6886672973633
810.831665039063	62.5452690124512
812.134460449219	62.5745315551758
813.436828613281	62.3888320922852
814.73876953125	62.3838005065918
816.040344238281	62.2300071716309
817.341430664063	62.2137641906738
818.642150878906	62.1372604370117
819.942504882813	62.0626945495605
821.242370605469	61.8891525268555
822.541870117188	61.8430480957031
823.840942382813	61.7202949523926
825.139587402344	61.739444732666
826.437866210938	61.5923156738281
827.735656738281	61.5133056640625
829.033081054688	61.3856811523438
830.330139160156	61.2996520996094
831.626770019531	61.2279434204102
832.922973632813	61.065502166748
834.21875	61.1141395568848
835.514099121094	60.898738861084
836.80908203125	60.8236808776855
838.103637695313	60.7434921264648
839.397827148438	60.6698188781738
840.691589355469	60.6342849731445
841.984924316406	60.5751304626465
843.27783203125	60.3585433959961
844.570373535156	60.2222366333008
845.862487792969	60.132080078125
847.154235839844	59.9540672302246
848.445556640625	59.9289474487305
849.736450195313	59.8556289672852
851.026916503906	59.5477027893066
852.317016601563	59.365406036377
853.606689453125	59.3506622314453
854.89599609375	59.2528495788574
856.184875488281	59.0511741638184
857.473327636719	58.8788757324219
858.761413574219	58.7245407104492
860.049072265625	58.6292724609375
861.336303710938	58.529842376709
862.623168945313	58.4677925109863
863.909606933594	58.2759895324707
865.195678710938	58.2139663696289
866.481323242188	58.0532684326172
867.766540527344	57.8085594177246
869.051391601563	57.6858291625977
870.335815429688	57.6031188964844
871.619873046875	57.3575325012207
872.903503417969	57.2577247619629
874.186706542969	57.0319976806641
875.469543457031	56.7651443481445
876.752014160156	56.6646270751953
878.033996582031	56.3641052246094
879.315612792969	56.3206024169922
880.596862792969	56.1081390380859
881.877685546875	55.954948425293
883.158081054688	55.6897621154785
884.438110351563	55.3876533508301
885.7177734375	55.1703224182129
886.996948242188	54.9964561462402
888.275817871094	54.681079864502
889.55419921875	54.5024948120117
890.832275390625	54.2970733642578
892.10986328125	54.164436340332
893.387084960938	53.9761962890625
894.663940429688	53.7013092041016
895.940368652344	53.4340705871582
897.216369628906	53.2190399169922
898.492004394531	53.1101226806641
899.767272949219	52.8515129089355
901.042114257813	52.6658821105957
902.316528320313	52.4008407592773
903.590576171875	52.1922035217285
904.8642578125	51.9942398071289
906.137512207031	51.8134460449219
907.410339355469	51.5551605224609
908.682800292969	51.4701957702637
909.954833984375	51.2026100158691
911.226501464844	50.8537368774414
912.497802734375	50.7726287841797
913.768676757813	50.5654830932617
915.039123535156	50.4000473022461
916.309204101563	50.1746520996094
917.578918457031	50.098575592041
918.848205566406	49.7823829650879
920.117126464844	49.5475120544434
921.385620117188	49.4958534240723
922.653747558594	49.4303131103516
923.921447753906	49.1675071716309
925.188781738281	49.0513381958008
926.455688476563	48.7445945739746
927.722229003906	48.8236312866211
928.988342285156	48.5959358215332
930.254089355469	48.454891204834
931.519470214844	48.3064422607422
932.784423828125	48.1741905212402
934.049011230469	47.9787254333496
935.313171386719	47.9813232421875
936.576965332031	47.8833847045898
937.84033203125	47.7258682250977
939.103332519531	47.577693939209
940.365966796875	47.4213562011719
941.628173828125	47.3470916748047
942.890014648438	47.3606147766113
944.151428222656	47.1121597290039
945.412475585938	47.0333709716797
946.673095703125	47.0210380554199
947.933349609375	46.9531364440918
949.193237304688	46.8863792419434
950.452697753906	46.8219261169434
951.711791992188	46.6942749023438
952.970520019531	46.6275634765625
954.228820800781	46.6406440734863
955.486755371094	46.5512924194336
956.744262695313	46.4172325134277
958.001403808594	46.4612007141113
959.258117675781	46.2913551330566
960.514526367188	46.2976493835449
961.770446777344	46.204761505127
963.026062011719	46.208984375
964.28125	46.1922798156738
965.536010742188	46.0280303955078
966.790466308594	45.9624176025391
968.044494628906	46.0289573669434
969.298095703125	45.8302955627441
970.551391601563	45.8698196411133
971.80419921875	45.7559089660645
973.056701660156	45.7777557373047
974.308776855469	45.6240692138672
975.560485839844	45.639476776123
976.811767578125	45.6625022888184
978.062683105469	45.6031074523926
979.313232421875	45.5618171691895
980.563415527344	45.513111114502
981.813171386719	45.4238586425781
983.0625	45.4814186096191
984.3115234375	45.3124160766602
985.560119628906	45.3345909118652
986.808349609375	45.34326171875
988.05615234375	45.2498779296875
989.303588867188	45.1599426269531
990.550659179688	45.2583427429199
991.797302246094	45.0583686828613
993.043579101563	45.1305160522461
994.289489746094	45.0543441772461
995.535034179688	44.9359016418457
996.780151367188	44.8294792175293
998.02490234375	44.8066482543945
999.269226074219	44.7905082702637
1000.51318359375	44.7343902587891
1001.75677490234	44.7005615234375
1003	44.5288772583008
1004.24279785156	44.5040245056152
1005.48522949219	44.4967041015625
1006.72729492188	44.448070526123
1007.96893310547	44.3691749572754
1009.21026611328	44.3051452636719
1010.45111083984	44.2498817443848
1011.69165039063	44.1786346435547
1012.93176269531	44.2279624938965
1014.17150878906	44.1422653198242
1015.41088867188	44.1733283996582
1016.64984130859	44.1527976989746
1017.88842773438	43.9840965270996
1019.12664794922	43.9081649780273
1020.36450195313	43.9874572753906
1021.60192871094	43.811939239502
1022.83898925781	43.9244079589844
1024.07568359375	43.7900505065918
1025.31201171875	43.8307495117188
1026.5478515625	43.7383041381836
1027.78344726563	43.7350311279297
1029.0185546875	43.6201400756836
1030.25329589844	43.5591621398926
1031.48767089844	43.5783996582031
1032.7216796875	43.6671867370605
1033.95532226563	43.5570983886719
1035.18859863281	43.4988441467285
1036.42138671875	43.4983139038086
1037.65393066406	43.4915237426758
1038.88598632813	43.5034065246582
1040.11767578125	43.5589332580566
1041.34899902344	43.4146270751953
1042.57995605469	43.5641136169434
1043.810546875	43.5293807983398
1045.04077148438	43.5579147338867
1046.2705078125	43.6167602539063
1047.5	43.4614448547363
1048.72900390625	43.5199394226074
1049.95764160156	43.5494804382324
1051.18591308594	43.5239639282227
1052.41381835938	43.5028495788574
1053.64135742188	43.4876556396484
1054.86853027344	43.4111061096191
1056.09521484375	43.456729888916
1057.32165527344	43.4198455810547
1058.54760742188	43.3021659851074
1059.77331542969	43.3257141113281
1060.99853515625	43.4318084716797
1062.22338867188	43.3194961547852
1063.44787597656	43.1538352966309
1064.671875	43.2466278076172
1065.89562988281	43.2252655029297
1067.11901855469	43.2502326965332
1068.34191894531	43.1286354064941
1069.56457519531	43.0668983459473
1070.78674316406	43.0341453552246
1072.00854492188	43.191276550293
1073.22998046875	42.9944114685059
1074.45104980469	42.9805717468262
1075.67175292969	42.8866691589355
1076.89208984375	42.8330001831055
1078.11193847656	42.8298721313477
1079.33154296875	42.7912940979004
1080.55065917969	42.7681694030762
1081.76940917969	42.7219886779785
1082.98791503906	42.6384391784668
1084.20593261719	42.5798759460449
1085.42358398438	42.562328338623
1086.64086914063	42.570728302002
1087.85766601563	42.469295501709
1089.07421875	42.5025062561035
1090.29040527344	42.4001350402832
1091.50610351563	42.4297523498535
1092.72155761719	42.3806228637695
1093.9365234375	42.4533767700195
1095.15112304688	42.3592414855957
1096.36535644531	42.3566856384277
1097.57922363281	42.4149932861328
1098.79272460938	42.3933753967285
1100.005859375	42.3847541809082
1101.21862792969	42.5386924743652
1102.43090820313	42.3927421569824
1103.64294433594	42.2799758911133
1104.8544921875	42.5224914550781
1106.06579589844	42.3779029846191
1107.27661132813	42.3506546020508
1108.48706054688	42.4650115966797
1109.69714355469	42.432071685791
1110.90686035156	42.3834915161133
1112.1162109375	42.2950401306152
1113.3251953125	42.4163360595703
1114.53369140625	42.3145446777344
1115.74194335938	42.3929405212402
1116.94982910156	42.4089317321777
1118.1572265625	42.2607841491699
1119.3642578125	42.4402046203613
1120.57104492188	42.4264640808105
1121.77734375	42.4402351379395
1122.98327636719	42.3806991577148
1124.18884277344	42.3965911865234
1125.39404296875	42.3819465637207
1126.59875488281	42.3991966247559
1127.80322265625	42.4470252990723
1129.00732421875	42.4230651855469
1130.2109375	42.4588890075684
1131.41430664063	42.3654479980469
1132.6171875	42.3585243225098
1133.81970214844	42.3831253051758
1135.02197265625	42.361328125
1136.22375488281	42.3122329711914
1137.42517089844	42.2484359741211
1138.62622070313	42.2956314086914
1139.82690429688	42.2377777099609
1141.02709960938	42.1535682678223
1142.22705078125	42.2394027709961
1143.42663574219	42.1703071594238
1144.62573242188	42.1170768737793
1145.82458496094	42.1754455566406
1147.02294921875	42.1499519348145
1148.22094726563	42.156379699707
1149.41857910156	42.1660690307617
1150.61584472656	42.078685760498
1151.81274414063	42.1627464294434
1153.00927734375	42.1852836608887
1154.20544433594	42.1529884338379
1155.40124511719	42.1193542480469
1156.5966796875	42.2147674560547
1157.79162597656	42.1092834472656
1158.986328125	42.0456771850586
1160.18054199219	42.1897010803223
1161.37438964844	42.1089134216309
1162.56799316406	41.9726715087891
1163.76110839844	42.0867385864258
1164.95385742188	42.0338897705078
1166.14624023438	42.0005531311035
1167.33825683594	41.9731597900391
1168.52990722656	41.9987602233887
1169.72119140625	41.8897171020508
1170.91198730469	41.9838104248047
1172.1025390625	41.9910926818848
1173.29260253906	42.0318641662598
1174.482421875	41.9976539611816
1175.67175292969	42.0711784362793
1176.86071777344	42.0813903808594
1178.04943847656	42.0785980224609
1179.23767089844	42.1073989868164
1180.42553710938	42.2003326416016
1181.61303710938	42.2925186157227
1182.80017089844	42.2681694030762
1183.98681640625	42.3410682678223
1185.17321777344	42.2043991088867
1186.35925292969	42.2501411437988
1187.54479980469	42.2840423583984
1188.73010253906	42.2890510559082
1189.91491699219	42.3576431274414
1191.09936523438	42.3896865844727
1192.28356933594	42.3683204650879
1193.46728515625	42.4283485412598
1194.65063476563	42.3970565795898
1195.83361816406	42.345272064209
1197.01623535156	42.4520950317383
1198.19836425781	42.4897956848145
1199.38024902344	42.5252151489258
1200.56176757813	42.579044342041
1201.74279785156	42.6673774719238
1202.92358398438	42.7057266235352
1204.10388183594	42.8483390808105
1205.28393554688	42.6255683898926
1206.46350097656	42.800220489502
1207.64270019531	42.8229331970215
1208.82153320313	42.7931594848633
1210	42.8408164978027
1211.17810058594	42.8773918151855
1212.35583496094	42.9879684448242
1213.53308105469	42.899974822998
1214.71008300781	43.0219078063965
1215.88671875	42.8250389099121
1217.06286621094	42.922664642334
1218.23864746094	42.9821586608887
1219.41418457031	42.8965072631836
1220.58923339844	42.860912322998
1221.76391601563	42.8945732116699
1222.93823242188	42.8720436096191
1224.11218261719	42.8800277709961
1225.28576660156	42.939640045166
1226.458984375	43.0668029785156
1227.6318359375	43.0220756530762
1228.80419921875	42.9046516418457
1229.97631835938	43.043586730957
1231.14794921875	42.9956359863281
1232.31921386719	43.0177459716797
1233.490234375	43.0203018188477
1234.66076660156	43.0161514282227
1235.83093261719	42.9688301086426
1237.00073242188	42.9451217651367
1238.17016601563	43.071174621582
1239.33923339844	43.0267677307129
1240.5078125	42.9775657653809
1241.67614746094	42.9155044555664
1242.84411621094	42.8240776062012
1244.01159667969	42.820987701416
1245.1787109375	42.7420425415039
1246.34558105469	42.7184295654297
1247.51196289063	42.642951965332
1248.67797851563	42.5840034484863
1249.84362792969	42.6808815002441
1251.00891113281	42.6021614074707
1252.173828125	42.516529083252
1253.33825683594	42.5191078186035
1254.50244140625	42.4634666442871
1255.66625976563	42.4726028442383
1256.82958984375	42.4346618652344
1257.99255371094	42.3857727050781
1259.1552734375	42.3999557495117
1260.31750488281	42.4847145080566
1261.47937011719	42.2660675048828
1262.64086914063	42.2714424133301
1263.80200195313	42.2616310119629
1264.96276855469	42.2070198059082
1266.123046875	42.253791809082
1267.28308105469	42.1526527404785
1268.44262695313	42.0528564453125
1269.60192871094	42.0536766052246
1270.7607421875	42.0050621032715
1271.91918945313	41.9618530273438
1273.07727050781	41.9180641174316
1274.23498535156	41.7949981689453
1275.39233398438	41.7656555175781
1276.54931640625	41.6410369873047
1277.70581054688	41.6517524719238
1278.86206054688	41.6405296325684
1280.01794433594	41.5394020080566
1281.17333984375	41.4642677307129
1282.32836914063	41.5707359313965
1283.48303222656	41.5499420166016
1284.63732910156	41.4696235656738
1285.79125976563	41.4482574462891
1286.94482421875	41.5203399658203
1288.09802246094	41.4157752990723
1289.25073242188	41.435489654541
1290.40319824219	41.4646606445313
1291.55517578125	41.2895736694336
1292.70690917969	41.4158973693848
1293.85815429688	41.4399147033691
1295.00903320313	41.398796081543
1296.15954589844	41.2703475952148
1297.30969238281	41.1673431396484
1298.45935058594	41.0851593017578
1299.60876464844	41.1796112060547
1300.7578125	41.0476913452148
1301.90637207031	41.0989837646484
1303.05456542969	41.0704460144043
1304.20239257813	41.0176124572754
1305.34985351563	40.8864479064941
1306.49694824219	40.8984451293945
1307.64367675781	40.9224243164063
1308.7900390625	40.820011138916
1309.93591308594	40.7585144042969
1311.08154296875	40.8881072998047
1312.22668457031	40.7781791687012
1313.37145996094	40.7682495117188
1314.51599121094	40.773006439209
1315.66003417969	40.8503875732422
1316.80358886719	40.7487716674805
1317.94689941406	40.8126678466797
1319.08984375	40.8315887451172
1320.23229980469	40.7983741760254
1321.37451171875	40.7122344970703
1322.51623535156	40.8384208679199
1323.65759277344	40.6668853759766
1324.79858398438	40.6064453125
1325.93920898438	40.6497993469238
1327.07934570313	40.6817665100098
1328.21923828125	40.5911979675293
1329.35864257813	40.6046409606934
1330.49780273438	40.5802001953125
1331.63647460938	40.4281463623047
1332.77478027344	40.4657859802246
1333.91271972656	40.2647895812988
1335.05029296875	40.2316589355469
1336.18737792969	40.2768859863281
1337.32421875	40.100025177002
1338.46057128906	40.2120246887207
1339.5966796875	40.228271484375
1340.73229980469	40.1456489562988
1341.86755371094	40.2145767211914
1343.00231933594	40.1344757080078
1344.13684082031	40.121166229248
1345.27099609375	40.1289710998535
1346.40466308594	40.1394996643066
1347.53796386719	40.2112464904785
1348.6708984375	40.0804290771484
1349.80346679688	40.1018524169922
1350.93566894531	39.9996948242188
1352.06750488281	40.034496307373
1353.19885253906	39.9990043640137
1354.32995605469	39.9084701538086
1355.46057128906	39.9032135009766
1356.5908203125	39.8638458251953
1357.720703125	39.8173141479492
1358.85021972656	39.7578048706055
1359.97924804688	39.8390617370605
1361.10803222656	39.8303680419922
1362.236328125	39.6225166320801
1363.3642578125	39.585319519043
1364.49182128906	39.6280479431152
1365.61901855469	39.5887298583984
1366.74584960938	39.4795684814453
1367.87231445313	39.6232490539551
1368.99829101563	39.4432563781738
1370.12390136719	39.3465118408203
1371.24914550781	39.3976631164551
1372.3740234375	39.2892761230469
1373.49853515625	39.3835754394531
1374.62255859375	39.2967338562012
1375.74633789063	39.3473854064941
1376.86962890625	39.4231185913086
1377.99255371094	39.3786392211914
1379.11511230469	39.3872108459473
1380.2373046875	39.3425483703613
1381.35900878906	39.3818435668945
1382.48034667969	39.290168762207
1383.60144042969	39.3168640136719
1384.72204589844	39.3305473327637
1385.84228515625	39.1963005065918
1386.96203613281	39.2776756286621
1388.08154296875	39.1296119689941
1389.20056152344	39.2808418273926
1390.31921386719	39.1236305236816
1391.4375	39.0064659118652
1392.55541992188	39.0348205566406
1393.6728515625	39.0388717651367
1394.7900390625	38.9481658935547
1395.90673828125	38.8584213256836
1397.02307128906	38.9399642944336
1398.13903808594	38.8554878234863
1399.25463867188	38.777229309082
1400.36975097656	38.7733535766602
1401.48449707031	38.7782516479492
1402.59899902344	38.7607650756836
1403.712890625	38.8352394104004
1404.82653808594	38.815055847168
1405.93981933594	38.7818336486816
1407.05261230469	38.7924575805664
1408.1650390625	38.8566970825195
1409.27709960938	38.7045974731445
1410.38879394531	38.8718070983887
1411.5	38.720874786377
1412.61096191406	38.750675201416
1413.72143554688	38.7912216186523
1414.83154296875	38.7840194702148
1415.94116210938	38.6564598083496
1417.05053710938	38.6510162353516
1418.15942382813	38.5880165100098
1419.26794433594	38.6434783935547
1420.37609863281	38.5445785522461
1421.48388671875	38.4700736999512
1422.59118652344	38.4174156188965
1423.6982421875	38.551830291748
1424.80480957031	38.3833961486816
1425.91088867188	38.2485275268555
1427.01672363281	38.2740135192871
1428.1220703125	38.2536087036133
1429.22717285156	38.1148071289063
1430.33166503906	38.3040809631348
1431.43591308594	38.2467727661133
1432.53979492188	38.2531852722168
1433.64318847656	38.3163108825684
1434.74621582031	38.2764282226563
1435.84887695313	38.2617683410645
1436.95104980469	38.2539672851563
1438.05297851563	38.3040771484375
1439.15441894531	38.3080406188965
1440.25549316406	38.2337608337402
1441.35620117188	38.2833442687988
1442.45642089844	38.2965507507324
1443.55627441406	38.1852874755859
1444.65576171875	38.1374320983887
1445.7548828125	38.1220779418945
1446.853515625	38.0117568969727
1447.95190429688	37.8916244506836
1449.0498046875	37.9710845947266
1450.14721679688	37.8742599487305
1451.24438476563	37.716667175293
1452.34106445313	37.7848091125488
1453.43737792969	37.789478302002
1454.53332519531	37.7026214599609
1455.62890625	37.7590675354004
1456.72399902344	37.7022094726563
1457.81872558594	37.6131782531738
1458.9130859375	37.7004699707031
1460.00695800781	37.750919342041
1461.10046386719	37.7423553466797
1462.19360351563	37.7159309387207
1463.28637695313	37.7951011657715
1464.37878417969	37.7636032104492
1465.470703125	37.703052520752
1466.56225585938	37.7650260925293
1467.65344238281	37.7897148132324
1468.744140625	37.6685028076172
1469.83447265625	37.6965484619141
1470.92443847656	37.6226654052734
1472.01403808594	37.4697685241699
1473.10314941406	37.5693817138672
1474.19189453125	37.5001907348633
1475.2802734375	37.3594512939453
1476.3681640625	37.4194107055664
1477.45581054688	37.3763618469238
1478.54296875	37.3289833068848
1479.62963867188	37.3524284362793
1480.71606445313	37.4073638916016
1481.80200195313	37.3592262268066
1482.88757324219	37.4071235656738
1483.97265625	37.3548698425293
1485.05737304688	37.4565467834473
1486.14172363281	37.3970260620117
1487.22570800781	37.5271263122559
1488.30932617188	37.5259208679199
1489.39245605469	37.6157302856445
1490.47509765625	37.5889549255371
1491.55749511719	37.586612701416
1492.63940429688	37.6863708496094
1493.72094726563	37.711669921875
1494.80212402344	37.7054443359375
1495.8828125	37.6199836730957
1496.96313476563	37.6581344604492
1498.04309082031	37.6683044433594
1499.12255859375	37.6187362670898
1500.20166015625	37.6796455383301
1501.28039550781	37.6241645812988
1502.35864257813	37.6304550170898
1503.4365234375	37.5980644226074
1504.51403808594	37.6969680786133
1505.59118652344	37.6089286804199
1506.66784667969	37.5955238342285
1507.744140625	37.7134780883789
1508.81994628906	37.7309303283691
1509.89538574219	37.7806129455566
1510.97045898438	37.8674659729004
1512.04516601563	37.8857917785645
1513.11938476563	37.998420715332
1514.19323730469	38.0120506286621
1515.26672363281	38.2034683227539
1516.33972167969	38.2695770263672
1517.41235351563	38.3756713867188
1518.48449707031	38.4193077087402
1519.55639648438	38.4289321899414
1520.62768554688	38.545051574707
1521.69873046875	38.6050033569336
1522.76928710938	38.5792808532715
1523.83947753906	38.6060218811035
1524.90930175781	38.591194152832
1525.97863769531	38.7635688781738
1527.04760742188	38.7056045532227
1528.11608886719	38.8162612915039
1529.18420410156	38.7729873657227
1530.251953125	38.7683601379395
1531.31921386719	38.8043899536133
1532.38610839844	38.9724960327148
1533.45263671875	39.0173263549805
1534.51867675781	39.029655456543
1535.58435058594	39.1894035339355
1536.64965820313	39.151195526123
1537.71447753906	39.4082946777344
1538.77893066406	39.5783576965332
1539.84301757813	39.6365242004395
1540.90661621094	39.8543663024902
1541.9697265625	39.9678497314453
1543.03259277344	40.0080909729004
1544.09497070313	40.2245750427246
1545.15686035156	40.3773574829102
1546.21850585938	40.5483055114746
1547.27966308594	40.625904083252
1548.34033203125	40.6723289489746
1549.40063476563	41.0041236877441
1550.46057128906	41.0466918945313
1551.52001953125	41.1370315551758
1552.5791015625	41.2188568115234
1553.63781738281	41.3502731323242
1554.69604492188	41.3661193847656
1555.75378417969	41.4297714233398
1556.81127929688	41.4661750793457
1557.86828613281	41.8013038635254
1558.9248046875	41.6932220458984
1559.98095703125	41.8847274780273
1561.03674316406	41.977294921875
1562.09204101563	42.1386566162109
1563.14697265625	42.2588348388672
1564.20153808594	42.4737586975098
1565.25561523438	42.4931907653809
1566.30932617188	42.7206344604492
1567.36254882813	43.0542984008789
1568.41540527344	43.1814231872559
1569.4677734375	43.4009895324707
1570.51977539063	43.6350326538086
1571.57141113281	43.8154716491699
1572.62255859375	44.1161880493164
1573.67333984375	44.2698669433594
1574.7236328125	44.6586875915527
1575.77355957031	44.7919807434082
1576.82299804688	44.9579162597656
1577.8720703125	45.2108573913574
1578.92077636719	45.4013328552246
1579.96899414063	45.4567718505859
1581.01684570313	45.6886024475098
1582.06420898438	45.9845390319824
1583.11120605469	46.1143798828125
1584.15771484375	46.3485145568848
1585.20385742188	46.5829582214355
1586.24951171875	46.7076377868652
1587.29479980469	46.9576988220215
1588.33972167969	47.1924438476563
1589.38415527344	47.2200393676758
1590.42810058594	47.5350799560547
1591.47180175781	47.9095687866211
1592.51489257813	48.2627754211426
1593.55773925781	48.5121231079102
1594.59997558594	48.8361511230469
1595.64196777344	49.2511672973633
1596.68334960938	49.6019744873047
1597.72448730469	49.9611663818359
1598.76513671875	50.2348594665527
1599.80529785156	50.7319984436035
1600.84509277344	50.9407653808594
1601.88452148438	51.379264831543
1602.92346191406	51.5987167358398
1603.9619140625	52.0584411621094
1605	52.2458190917969
1606.03771972656	52.6968612670898
1607.07495117188	52.8760375976563
1608.11169433594	53.2705459594727
1609.14807128906	53.5934753417969
1610.18408203125	53.8222618103027
1611.21960449219	54.0384788513184
1612.25463867188	54.2920227050781
1613.28930664063	54.5823020935059
1614.32360839844	54.6735076904297
1615.357421875	55.0886039733887
1616.39074707031	55.2136154174805
1617.42370605469	55.602653503418
1618.45629882813	55.8396263122559
1619.48840332031	56.1182098388672
1620.52001953125	56.3219757080078
1621.55126953125	56.5949630737305
1622.58215332031	56.8592262268066
1623.61254882813	57.0024604797363
1624.64245605469	57.3744277954102
1625.67199707031	57.574535369873
1626.70104980469	57.695873260498
1627.72973632813	57.955696105957
1628.75793457031	58.1163558959961
1629.78576660156	58.4119415283203
1630.81311035156	58.5756301879883
1631.84008789063	58.6469345092773
1632.86657714844	58.8800621032715
1633.89270019531	59.0365562438965
1634.91833496094	58.9383239746094
1635.94348144531	59.1814346313477
1636.96826171875	58.9902572631836
1637.99255371094	58.9797668457031
1639.01647949219	59.0178413391113
1640.03991699219	58.8310165405273
1641.06298828125	58.7889938354492
1642.08557128906	58.5484619140625
1643.10778808594	58.646671295166
1644.12951660156	58.2762680053711
1645.15075683594	58.1136932373047
1646.17163085938	57.8690299987793
1647.19213867188	57.7926368713379
1648.21203613281	57.3764381408691
1649.23156738281	57.253532409668
1650.25073242188	56.9668006896973
1651.26940917969	56.5650024414063
1652.28759765625	56.342113494873
1653.30541992188	56.2457313537598
1654.32275390625	55.8835487365723
1655.33972167969	55.6279602050781
1656.35620117188	55.074520111084
1657.37231445313	54.9305381774902
1658.38793945313	54.598072052002
1659.40307617188	54.3503837585449
1660.41772460938	54.0936698913574
1661.43212890625	53.799259185791
1662.44592285156	53.4348182678223
1663.45935058594	53.3566665649414
1664.47229003906	53.0070533752441
1665.48486328125	52.6272010803223
1666.49694824219	52.3975296020508
1667.50854492188	52.1413192749023
1668.51977539063	51.7323760986328
1669.53051757813	51.3560447692871
1670.54089355469	50.8555603027344
1671.55078125	50.7039184570313
1672.56018066406	50.2308082580566
1673.56909179688	49.8471298217773
1674.57763671875	49.4838790893555
1675.58581542969	48.9708786010742
1676.59350585938	48.4631462097168
1677.60070800781	48.1513900756836
1678.607421875	47.6181945800781
1679.61376953125	47.0596733093262
1680.61962890625	46.7096748352051
1681.62512207031	46.2086868286133
1682.63012695313	45.7021713256836
1683.63464355469	45.2050552368164
1684.638671875	44.8780632019043
1685.64233398438	44.250804901123
1686.64562988281	44.0657043457031
1687.64831542969	43.6914596557617
1688.65063476563	43.0841903686523
1689.65246582031	42.6772651672363
1690.65393066406	42.1410942077637
1691.65490722656	41.9897270202637
1692.65539550781	41.6473846435547
1693.65551757813	41.2049980163574
1694.65502929688	40.8289604187012
1695.654296875	40.3522033691406
1696.65295410156	40.2298126220703
1697.65124511719	39.7859115600586
1698.64904785156	39.5301513671875
1699.646484375	39.2708015441895
1700.64331054688	38.7246971130371
1701.63977050781	38.437572479248
1702.63586425781	38.087963104248
1703.63134765625	37.8026275634766
1704.62646484375	37.3152275085449
1705.62121582031	37.0597724914551
1706.61535644531	36.7387046813965
1707.60913085938	36.311939239502
1708.60241699219	35.9229736328125
1709.59521484375	35.6842498779297
1710.58764648438	35.2700996398926
1711.57958984375	34.9811744689941
1712.57104492188	34.5508575439453
1713.56213378906	34.2126770019531
1714.552734375	33.9994354248047
1715.54284667969	33.6089248657227
1716.53247070313	33.2791633605957
1717.52160644531	32.8998413085938
1718.51037597656	32.5298194885254
1719.49865722656	32.1968955993652
1720.48657226563	31.9938316345215
1721.47387695313	31.7255630493164
1722.46081542969	31.3394641876221
1723.447265625	31.1041088104248
1724.43334960938	30.8822650909424
1725.41882324219	30.6636180877686
1726.40393066406	30.3776092529297
1727.38854980469	30.0535011291504
1728.37268066406	29.8429756164551
1729.3564453125	29.6641578674316
1730.33972167969	29.5220260620117
1731.32250976563	29.211877822876
1732.30480957031	29.0668926239014
1733.28674316406	28.829870223999
1734.26806640625	28.7207107543945
1735.2490234375	28.5136890411377
1736.2294921875	28.4945983886719
1737.20959472656	28.1761283874512
1738.18908691406	28.0361022949219
1739.16821289063	27.9243755340576
1740.14685058594	27.6651744842529
1741.125	27.5365390777588
1742.10266113281	27.3877468109131
1743.07995605469	27.1848125457764
1744.05676269531	27.1210651397705
1745.03308105469	26.7614479064941
1746.00891113281	26.7461013793945
1746.98425292969	26.4733428955078
1747.95910644531	26.4274349212646
1748.93359375	26.0691719055176
1749.90759277344	26.0721378326416
1750.88110351563	25.7991676330566
1751.85412597656	25.6459007263184
1752.82678222656	25.4626522064209
1753.798828125	25.3385334014893
1754.7705078125	25.0223045349121
1755.74169921875	24.9859676361084
1756.71240234375	24.7865867614746
1757.6826171875	24.6869506835938
1758.65246582031	24.4430713653564
1759.62170410156	24.2971153259277
1760.59057617188	24.1098613739014
1761.55895996094	23.9747829437256
1762.52673339844	23.8302707672119
1763.49426269531	23.8486156463623
1764.46118164063	23.7175540924072
1765.42761230469	23.6049861907959
1766.39367675781	23.4644298553467
1767.35913085938	23.2991886138916
1768.32421875	23.3049354553223
1769.28881835938	23.2362022399902
1770.2529296875	23.0378150939941
1771.21655273438	23.0211811065674
1772.17980957031	22.9679985046387
1773.14245605469	22.9312992095947
1774.10461425781	22.907958984375
1775.06640625	22.7855415344238
1776.02770996094	22.6622333526611
1776.98852539063	22.644889831543
1777.94873046875	22.4942951202393
1778.90856933594	22.4331798553467
1779.86804199219	22.4490566253662
1780.82690429688	22.1729125976563
1781.78527832031	22.0339965820313
1782.7431640625	21.9241237640381
1783.70068359375	21.8271903991699
1784.65771484375	21.729793548584
1785.61413574219	21.6348609924316
1786.57019042969	21.4784469604492
1787.52575683594	21.4423503875732
1788.48083496094	21.2962989807129
1789.43530273438	21.1178607940674
1790.38940429688	21.090259552002
1791.34301757813	20.9679565429688
1792.29626464844	20.8390769958496
1793.24890136719	20.7775745391846
1794.20104980469	20.6525764465332
1795.15270996094	20.6330413818359
1796.10400390625	20.4850292205811
1797.0546875	20.4656600952148
1798.0048828125	20.3072185516357
1798.95471191406	20.2074184417725
1799.90393066406	20.1989154815674
1800.85278320313	20.0821933746338
1801.80102539063	20.0450248718262
1802.74890136719	20.0902156829834
1803.6962890625	20.0418682098389
1804.64306640625	19.9928741455078
1805.58947753906	19.9128570556641
1806.53540039063	19.9024047851563
1807.48071289063	19.9320335388184
1808.42565917969	19.8418254852295
1809.3701171875	19.7718334197998
1810.31396484375	19.7771873474121
1811.25744628906	19.6801204681396
1812.20043945313	19.608772277832
1813.14294433594	19.6324920654297
1814.08483886719	19.646505355835
1815.0263671875	19.5628414154053
1815.96740722656	19.4664478302002
1816.90783691406	19.4493389129639
1817.84790039063	19.3630294799805
1818.78747558594	19.263973236084
1819.72644042969	19.2538032531738
1820.6650390625	19.1540336608887
1821.60314941406	19.1306991577148
1822.54064941406	19.1026935577393
1823.47778320313	18.9479103088379
1824.41430664063	18.9083957672119
1825.35034179688	18.8385334014893
1826.28601074219	18.7730922698975
1827.22106933594	18.7233276367188
1828.15563964844	18.6276817321777
1829.08984375	18.6300868988037
1830.0234375	18.4366607666016
1830.95654296875	18.4182052612305
1831.88916015625	18.37721824646
1832.8212890625	18.3606567382813
1833.7529296875	18.3143157958984
1834.68408203125	18.274341583252
1835.61474609375	18.1877479553223
1836.54479980469	18.1985931396484
1837.47448730469	18.2956733703613
1838.40356445313	18.2635478973389
1839.33227539063	18.1775093078613
1840.26037597656	18.1679267883301
1841.18811035156	18.1528015136719
1842.115234375	18.1715698242188
1843.04187011719	18.2012405395508
1843.96801757813	18.1325740814209
1844.89367675781	18.1757011413574
1845.81872558594	18.1394481658936
1846.74340820313	18.1149215698242
1847.66760253906	18.0999984741211
1848.59118652344	18.0557994842529
1849.51428222656	18.0301723480225
1850.43701171875	17.9532260894775
1851.35913085938	17.9752521514893
1852.28076171875	17.905101776123
1853.20190429688	17.8342666625977
1854.12243652344	17.7623291015625
1855.04260253906	17.7618637084961
1855.96215820313	17.7031497955322
1856.88122558594	17.6276912689209
1857.79992675781	17.5181179046631
1858.71801757813	17.5287494659424
1859.63549804688	17.4969291687012
1860.55261230469	17.4061107635498
1861.46923828125	17.343563079834
1862.38525390625	17.3125305175781
1863.30078125	17.3119697570801
1864.2158203125	17.2798480987549
1865.13037109375	17.2264423370361
1866.04443359375	17.2263011932373
1866.95788574219	17.2356204986572
1867.87084960938	17.3058032989502
1868.78332519531	17.1585807800293
1869.6953125	17.2079200744629
1870.60681152344	17.1527004241943
1871.51782226563	17.2033672332764
1872.42822265625	17.2312469482422
1873.33813476563	17.3048095703125
1874.24755859375	17.3185234069824
1875.15649414063	17.2421531677246
1876.06481933594	17.281307220459
1876.97277832031	17.2596664428711
1877.88012695313	17.2470798492432
1878.78698730469	17.1868000030518
1879.69323730469	17.2266464233398
1880.59912109375	17.1525096893311
1881.50439453125	17.1865520477295
1882.4091796875	17.1246795654297
1883.3134765625	17.0178127288818
1884.21716308594	16.9766159057617
1885.12048339844	16.9678401947021
1886.02319335938	16.9720420837402
1886.92541503906	16.8864421844482
1887.82702636719	16.8808860778809
1888.72814941406	16.7744216918945
1889.62878417969	16.7647228240967
1890.52893066406	16.7426719665527
1891.42858886719	16.7193069458008
1892.32763671875	16.6564750671387
1893.22619628906	16.6241893768311
1894.12426757813	16.5699710845947
1895.02172851563	16.5445880889893
1895.91870117188	16.5435085296631
1896.81518554688	16.5589389801025
1897.71118164063	16.438175201416
1898.60656738281	16.4479389190674
1899.50146484375	16.4394512176514
1900.39587402344	16.3829116821289
1901.28967285156	16.4013786315918
1902.18298339844	16.4709892272949
1903.07580566406	16.3721961975098
1903.96801757813	16.3817615509033
1904.85986328125	16.3527851104736
1905.7509765625	16.4325141906738
1906.64172363281	16.4218502044678
1907.53186035156	16.4918422698975
1908.42150878906	16.4674663543701
1909.31066894531	16.5028438568115
1910.19921875	16.4317646026611
1911.08728027344	16.4728374481201
1911.97473144531	16.5488777160645
1912.86181640625	16.5450229644775
1913.74816894531	16.5230445861816
1914.63415527344	16.4892520904541
1915.51953125	16.5802764892578
1916.40441894531	16.5257091522217
1917.28869628906	16.4838027954102
1918.17260742188	16.4906730651855
1919.05578613281	16.4876956939697
1919.93859863281	16.44508934021
1920.82080078125	16.3514232635498
1921.70239257813	16.3863182067871
1922.58349609375	16.3578968048096
1923.46411132813	16.3191528320313
1924.34423828125	16.2681064605713
1925.22375488281	16.2297534942627
1926.10278320313	16.1992855072021
1926.98120117188	16.062536239624
1927.85913085938	16.0478115081787
1928.73645019531	16.0032024383545
1929.61328125	15.9218616485596
1930.48962402344	15.969521522522
1931.36535644531	15.9589357376099
1932.24060058594	15.8836717605591
1933.11535644531	15.8781251907349
1933.98950195313	15.8919448852539
1934.86303710938	15.8452224731445
1935.73608398438	15.809268951416
1936.60864257813	15.8565816879272
1937.48059082031	15.8408889770508
1938.35205078125	15.8818588256836
1939.22302246094	15.890212059021
1940.09338378906	15.8765144348145
1940.96313476563	15.890398979187
1941.83239746094	15.9195289611816
1942.701171875	15.932559967041
1943.5693359375	15.9475870132446
1944.43701171875	15.9957838058472
1945.30407714844	16.0707683563232
1946.17065429688	16.0484924316406
1947.03662109375	16.0370502471924
1947.90209960938	16.0428619384766
1948.76696777344	16.0874214172363
1949.63134765625	16.0972518920898
1950.4951171875	16.1815185546875
1951.3583984375	16.1226940155029
1952.22106933594	16.0695991516113
1953.08325195313	16.1000671386719
1953.94482421875	16.0442695617676
1954.80590820313	15.9762344360352
1955.66650390625	15.9707555770874
1956.5263671875	16.0167903900146
1957.38586425781	16.0197658538818
1958.24462890625	15.9611968994141
1959.10302734375	15.9059295654297
1959.96069335938	15.9044322967529
1960.81799316406	15.8655700683594
1961.67456054688	15.857834815979
1962.53063964844	15.7739791870117
1963.38623046875	15.6611232757568
1964.2412109375	15.7840604782104
1965.09558105469	15.7156991958618
1965.94946289063	15.6738147735596
1966.80285644531	15.6200885772705
1967.65563964844	15.5913066864014
1968.5078125	15.6256446838379
1969.35949707031	15.6055574417114
1970.21057128906	15.5959529876709
1971.06103515625	15.6336870193481
1971.91101074219	15.6276683807373
1972.76049804688	15.6111373901367
1973.60925292969	15.7159967422485
1974.45764160156	15.7202968597412
1975.30529785156	15.7252645492554
1976.15246582031	15.7747831344604
1976.99914550781	15.8529872894287
1977.84521484375	15.8362951278687
1978.69067382813	15.9056205749512
1979.53552246094	16.0092887878418
1980.3798828125	15.9926424026489
1981.22375488281	15.9744205474854
1982.06701660156	16.01047706604
1982.90966796875	16.042293548584
1983.75170898438	16.0274467468262
1984.59326171875	16.0130348205566
1985.43420410156	15.9646940231323
1986.27465820313	16.0338592529297
1987.11450195313	15.9652652740479
1987.95373535156	15.9955806732178
1988.79248046875	16.0103950500488
1989.63061523438	15.9932632446289
1990.46813964844	15.9040861129761
1991.30517578125	15.9134855270386
1992.1416015625	15.9107275009155
1992.9775390625	15.8340549468994
1993.81274414063	15.728928565979
1994.6474609375	15.7800102233887
1995.48168945313	15.6195192337036
1996.31518554688	15.6552619934082
1997.14819335938	15.6887702941895
1997.98071289063	15.6624584197998
1998.8125	15.6368112564087
1999.64379882813	15.615216255188
2000.47448730469	15.6227684020996
2001.3046875	15.6221866607666
2002.13427734375	15.6080350875854
2002.96325683594	15.7246894836426
2003.79162597656	15.6892852783203
2004.61950683594	15.7107067108154
2005.44677734375	15.7307872772217
2006.2734375	15.8302068710327
2007.09948730469	15.8152055740356
2007.92504882813	15.8026914596558
2008.75	15.930609703064
2009.57434082031	15.9585304260254
2010.39819335938	15.9948759078979
2011.22131347656	16.0267066955566
2012.0439453125	15.9322347640991
2012.86608886719	16.0522556304932
2013.6875	16.0882396697998
2014.50842285156	16.1422252655029
2015.32873535156	16.1168346405029
2016.1484375	16.101448059082
2016.96752929688	16.1340980529785
2017.7861328125	16.155834197998
2018.60412597656	16.1639194488525
2019.42150878906	16.0883655548096
2020.23828125	16.1981334686279
2021.05444335938	16.0666522979736
2021.8701171875	16.1566429138184
2022.68518066406	16.0933074951172
2023.49963378906	16.0872459411621
2024.3134765625	16.0172176361084
2025.12683105469	16.0901908874512
2025.939453125	16.0242328643799
2026.75158691406	15.9806423187256
2027.56311035156	15.9797992706299
2028.3740234375	15.9727792739868
2029.18432617188	15.9451503753662
2029.994140625	15.9422378540039
2030.80322265625	15.9260377883911
2031.61181640625	15.9047813415527
2032.41979980469	15.8688478469849
2033.22717285156	15.8523769378662
2034.03393554688	15.7980432510376
2034.84008789063	15.8178024291992
2035.64575195313	15.7406883239746
2036.45080566406	15.6518106460571
2037.25512695313	15.5695333480835
2038.05895996094	15.6464757919312
2038.86218261719	15.6324243545532
2039.66479492188	15.5896186828613
2040.466796875	15.5918779373169
2041.26831054688	15.5833196640015
2042.06909179688	15.6065397262573
2042.86938476563	15.6366863250732
2043.6689453125	15.6705417633057
2044.46801757813	15.7330083847046
2045.26647949219	15.6596975326538
2046.06433105469	15.7378969192505
2046.86145019531	15.6797704696655
2047.65808105469	15.7619657516479
2048.4541015625	15.7631597518921
2049.24951171875	15.7650461196899
2050.04443359375	15.7872772216797
2050.83862304688	15.8039770126343
2051.63232421875	15.8128242492676
2052.42529296875	15.8448209762573
2053.2177734375	15.8282356262207
2054.00952148438	15.8630399703979
2054.80078125	15.8503913879395
2055.59130859375	15.9197607040405
2056.38134765625	15.9138469696045
2057.17065429688	15.9902467727661
2057.95947265625	15.9472417831421
2058.74755859375	15.9638442993164
2059.53515625	15.9180164337158
2060.32202148438	15.9199934005737
2061.1083984375	15.8371744155884
2061.89428710938	15.7501125335693
2062.67919921875	15.7243633270264
2063.4638671875	15.7425594329834
2064.24780273438	15.7149324417114
2065.03100585938	15.6893815994263
2065.81372070313	15.564154624939
2066.595703125	15.5650854110718
2067.37719726563	15.5499353408813
2068.15795898438	15.4196271896362
2068.93823242188	15.4298305511475
2069.7177734375	15.4204511642456
2070.49682617188	15.4078006744385
2071.27514648438	15.2814455032349
2072.05297851563	15.2911548614502
2072.830078125	15.2697992324829
2073.60668945313	15.1918706893921
2074.38256835938	15.1286096572876
2075.15795898438	15.0814409255981
2075.9326171875	15.0588121414185
2076.70654296875	15.036395072937
2077.47998046875	14.9961681365967
2078.25268554688	14.9643459320068
2079.02490234375	14.9409322738647
2079.79663085938	15.0293283462524
2080.5673828125	14.9951372146606
2081.337890625	14.9914216995239
2082.107421875	14.9808969497681
2082.87670898438	15.0335206985474
2083.64501953125	15.0176057815552
2084.41284179688	15.0775651931763
2085.18017578125	15.0752868652344
2085.94677734375	15.0323305130005
2086.71264648438	15.0514421463013
2087.47802734375	15.0463275909424
2088.24267578125	15.0871143341064
2089.0068359375	15.0841341018677
2089.77026367188	15.0988206863403
2090.53295898438	15.0769872665405
2091.29516601563	15.116907119751
2092.056640625	15.0351638793945
2092.81762695313	15.0477313995361
2093.57788085938	14.9396982192993
2094.33764648438	14.9808101654053
2095.0966796875	14.9265289306641
2095.85498046875	14.894416809082
2096.61279296875	14.8197288513184
2097.36987304688	14.8031635284424
2098.12646484375	14.7451801300049
2098.88232421875	14.7117691040039
2099.63745117188	14.6174869537354
2100.39208984375	14.5707368850708
2101.14624023438	14.5128192901611
2101.8994140625	14.3787727355957
2102.65209960938	14.3736095428467
2103.404296875	14.2370338439941
2104.15551757813	14.1414041519165
2104.90649414063	14.2553186416626
2105.65649414063	14.0867185592651
2106.40600585938	14.0215702056885
2107.15502929688	13.9760999679565
2107.90307617188	13.905387878418
2108.65063476563	13.9359483718872
2109.39770507813	13.9001455307007
2110.14404296875	13.8712177276611
2110.8896484375	13.8513212203979
2111.63452148438	13.7930564880371
2112.37890625	13.8272066116333
2113.12280273438	13.7917709350586
2113.86572265625	13.9501953125
2114.60815429688	13.8348598480225
2115.35009765625	13.8876953125
2116.09106445313	13.9006977081299
2116.83154296875	13.9633903503418
2117.57153320313	13.9673528671265
2118.31079101563	13.9304447174072
2119.04931640625	13.9542455673218
2119.787109375	13.8546257019043
2120.5244140625	13.8776950836182
2121.26098632813	13.8457183837891
2121.9970703125	13.778754234314
2122.732421875	13.7630100250244
2123.46704101563	13.7652292251587
2124.20092773438	13.6578683853149
2124.93432617188	13.6790008544922
2125.6669921875	13.5912027359009
2126.39916992188	13.5328598022461
2127.13037109375	13.4963283538818
2127.86108398438	13.4544868469238
2128.59130859375	13.4767780303955
2129.32080078125	13.3315076828003
2130.04956054688	13.3390979766846
2130.77758789063	13.2511672973633
2131.50512695313	13.1865158081055
2132.23193359375	13.1273517608643
2132.9580078125	13.0322513580322
2133.68334960938	13.0069637298584
2134.408203125	12.9616441726685
2135.13232421875	12.8781824111938
2135.85595703125	12.8629341125488
2136.57885742188	12.8035097122192
2137.30102539063	12.7121562957764
2138.0224609375	12.6695318222046
2138.74340820313	12.5857925415039
2139.46337890625	12.6238250732422
2140.18310546875	12.5595932006836
2140.90185546875	12.4430456161499
2141.6201171875	12.4834909439087
2142.33764648438	12.4886131286621
2143.05444335938	12.5046405792236
2143.77075195313	12.4080009460449
2144.48608398438	12.3435306549072
2145.201171875	12.4286289215088
2145.91528320313	12.4143342971802
2146.62890625	12.3910427093506
2147.34155273438	12.3975973129272
2148.05395507813	12.3694229125977
2148.76538085938	12.386661529541
2149.47631835938	12.3691577911377
2150.18627929688	12.3414268493652
2150.89599609375	12.3289957046509
2151.60473632813	12.3321294784546
2152.31298828125	12.3340492248535
2153.02026367188	12.3211116790771
2153.72729492188	12.2918424606323
2154.43334960938	12.2674179077148
2155.138671875	12.275408744812
2155.84350585938	12.2312030792236
2156.54760742188	12.2101421356201
2157.25122070313	12.1951684951782
2157.95385742188	12.1415987014771
2158.65600585938	12.1519918441772
2159.357421875	12.0722055435181
2160.05810546875	12.0639991760254
2160.75805664063	12.0763311386108
2161.45751953125	12.0030241012573
2162.15600585938	11.9237842559814
2162.85400390625	11.9061937332153
2163.55151367188	11.8687467575073
2164.248046875	11.8106784820557
2164.94409179688	11.8246507644653
2165.63916015625	11.743953704834
2166.33374023438	11.6575469970703
2167.02783203125	11.6196784973145
2167.72094726563	11.5392913818359
2168.41357421875	11.4590883255005
2169.10522460938	11.4547605514526
2169.79638671875	11.4184694290161
2170.48706054688	11.3440237045288
2171.1767578125	11.2714834213257
2171.86572265625	11.186333656311
2172.55419921875	11.1289415359497
2173.24194335938	11.0379991531372
2173.92895507813	10.9859237670898
2174.615234375	10.9357757568359
2175.30078125	10.8313312530518
2175.98583984375	10.8166084289551
2176.67016601563	10.7742319107056
2177.35375976563	10.7520713806152
2178.03662109375	10.7704029083252
2178.71875	10.6936016082764
2179.40014648438	10.6760768890381
2180.08081054688	10.7636489868164
2180.76098632813	10.6617641448975
2181.4404296875	10.7219181060791
2182.119140625	10.6513805389404
2182.79711914063	10.6972160339355
2183.47436523438	10.679144859314
2184.15087890625	10.6776704788208
2184.82690429688	10.6965293884277
2185.501953125	10.6764488220215
2186.17651367188	10.6640453338623
2186.85034179688	10.7084951400757
2187.5234375	10.6471567153931
2188.19580078125	10.6260290145874
2188.86743164063	10.6665315628052
2189.53833007813	10.6145486831665
2190.20874023438	10.5804414749146
2190.87817382813	10.498514175415
2191.54711914063	10.4877338409424
2192.21533203125	10.4662322998047
2192.8828125	10.3861513137817
2193.54956054688	10.352876663208
2194.21557617188	10.287896156311
2194.880859375	10.2929706573486
2195.54541015625	10.1907272338867
2196.20947265625	10.146824836731
2196.87255859375	10.0624237060547
2197.53515625	9.99144744873047
2198.19677734375	9.9329137802124
2198.85791015625	9.80455684661865
2199.51831054688	9.77816963195801
2200.17797851563	9.73299407958984
2200.8369140625	9.65898418426514
2201.4951171875	9.60094356536865
2202.15258789063	9.55613803863525
2202.80932617188	9.44686794281006
2203.46533203125	9.44384574890137
2204.12060546875	9.39013767242432
2204.775390625	9.38658428192139
2205.42919921875	9.31623649597168
2206.08251953125	9.32043361663818
2206.73486328125	9.31030750274658
2207.38671875	9.25367069244385
2208.03759765625	9.20754718780518
2208.68798828125	9.3264217376709
2209.33764648438	9.27827548980713
2209.98657226563	9.23310852050781
2210.63452148438	9.33273506164551
2211.28198242188	9.24673175811768
2211.9287109375	9.26627731323242
2212.57470703125	9.22632503509521
2213.21997070313	9.22518920898438
2213.86450195313	9.2455005645752
2214.50830078125	9.25699234008789
2215.1513671875	9.26521110534668
2215.79370117188	9.16983222961426
2216.43530273438	9.17321300506592
2217.076171875	9.1250114440918
2217.71630859375	9.11648178100586
2218.35571289063	9.04797172546387
2218.99462890625	9.0264892578125
2219.63256835938	8.92419719696045
2220.26977539063	8.97156524658203
2220.90625	8.88260173797607
2221.5419921875	8.82247161865234
2222.17700195313	8.82266712188721
2222.81127929688	8.73581695556641
2223.44482421875	8.63036346435547
2224.07763671875	8.61726856231689
2224.70971679688	8.58892154693604
2225.34106445313	8.49878406524658
2225.9716796875	8.42332172393799
2226.6015625	8.42360305786133
2227.23071289063	8.3050365447998
2227.85913085938	8.28464698791504
2228.48681640625	8.24793910980225
2229.11376953125	8.16304779052734
2229.73999023438	8.12243556976318
2230.36547851563	8.06623554229736
2230.990234375	8.08677196502686
2231.61401367188	8.08001708984375
2232.2373046875	7.97011804580688
2232.85986328125	7.96458530426025
2233.4814453125	7.94218063354492
2234.1025390625	7.89292240142822
2234.72265625	7.84899282455444
2235.34228515625	7.88099908828735
2235.9609375	7.84188795089722
2236.57885742188	7.76306533813477
2237.1962890625	7.76305723190308
2237.81274414063	7.72538566589355
2238.42846679688	7.76611137390137
2239.04345703125	7.72276735305786
2239.65771484375	7.75172090530396
2240.27124023438	7.71936655044556
2240.88403320313	7.73729658126831
2241.49584960938	7.70593500137329
2242.10717773438	7.69047594070435
2242.71752929688	7.75313282012939
2243.32739257813	7.75155973434448
2243.93627929688	7.6699914932251
2244.54443359375	7.72781610488892
2245.15209960938	7.6595573425293
2245.7587890625	7.64789438247681
2246.36474609375	7.61638498306274
2246.9697265625	7.66112899780273
2247.57421875	7.62830638885498
2248.17797851563	7.56166887283325
2248.78076171875	7.5465784072876
2249.38305664063	7.51392459869385
2249.984375	7.52565431594849
2250.5849609375	7.49864673614502
2251.18481445313	7.40235424041748
2251.78393554688	7.37449741363525
2252.38232421875	7.31273317337036
2252.97973632813	7.29283618927002
2253.57666015625	7.28068399429321
2254.17260742188	7.26334095001221
2254.76782226563	7.20168828964233
2255.3623046875	7.11718416213989
2255.9560546875	7.14356327056885
2256.54907226563	7.08593368530273
2257.14135742188	7.05290508270264
2257.73266601563	6.91966533660889
2258.32348632813	6.92730712890625
2258.91333007813	6.88793849945068
2259.50244140625	6.842041015625
2260.09057617188	6.82443904876709
2260.67822265625	6.76989412307739
2261.26513671875	6.71218347549438
2261.85107421875	6.72781848907471
2262.43627929688	6.62525987625122
2263.02075195313	6.59659194946289
2263.6044921875	6.58353090286255
2264.18725585938	6.57489204406738
2264.76953125	6.5289511680603
2265.35083007813	6.49288654327393
2265.93139648438	6.51237869262695
2266.51123046875	6.48854970932007
2267.09033203125	6.4654803276062
2267.66845703125	6.46250915527344
2268.24584960938	6.45482921600342
2268.82250976563	6.45132207870483
2269.3984375	6.47057104110718
2269.9736328125	6.45738458633423
2270.5478515625	6.4842357635498
2271.12133789063	6.55012845993042
2271.69409179688	6.55764579772949
2272.26611328125	6.52114057540894
2272.83740234375	6.48565244674683
2273.40771484375	6.41813325881958
2273.97729492188	6.44843149185181
2274.54614257813	6.38110542297363
2275.11401367188	6.40274477005005
2275.68139648438	6.36292791366577
2276.24780273438	6.36065912246704
2276.8134765625	6.33498764038086
2277.37817382813	6.29167175292969
2277.9423828125	6.23358964920044
2278.50561523438	6.2728419303894
2279.06811523438	6.21338415145874
2279.62963867188	6.24659776687622
2280.19067382813	6.25032186508179
2280.75073242188	6.22900533676147
2281.31005859375	6.2387866973877
2281.86840820313	6.25385141372681
2282.42602539063	6.21772575378418
2282.98291015625	6.16757678985596
2283.5390625	6.13983917236328
2284.09448242188	6.14747905731201
2284.64892578125	6.10754823684692
2285.20263671875	6.10856771469116
2285.75537109375	6.04530954360962
2286.3076171875	6.0449800491333
2286.85888671875	5.97952651977539
2287.40942382813	5.97280931472778
2287.958984375	5.94145059585571
2288.5078125	5.92119359970093
2289.05590820313	5.88554525375366
2289.60302734375	5.82625961303711
2290.14965820313	5.79850149154663
2290.6953125	5.75399732589722
2291.23999023438	5.75167512893677
2291.78393554688	5.68772554397583
2292.3271484375	5.65109205245972
2292.86962890625	5.63463497161865
2293.4111328125	5.58997392654419
2293.95190429688	5.547935962677
2294.49194335938	5.5649471282959
2295.03100585938	5.48958396911621
2295.5693359375	5.52069664001465
2296.10693359375	5.47190046310425
2296.6435546875	5.46517658233643
2297.17944335938	5.47871398925781
2297.71459960938	5.41223430633545
2298.24877929688	5.41054487228394
2298.7822265625	5.4157919883728
2299.31469726563	5.42478036880493
2299.8466796875	5.42896795272827
2300.37744140625	5.41925430297852
2300.90771484375	5.39456224441528
2301.43701171875	5.43457221984863
2301.96557617188	5.40370941162109
2302.4931640625	5.41243410110474
2303.02001953125	5.42892551422119
2303.54614257813	5.44918155670166
2304.0712890625	5.41933917999268
2304.595703125	5.39939165115356
2305.119140625	5.38934898376465
2305.64184570313	5.39270925521851
2306.16381835938	5.39043283462524
2306.68481445313	5.44667625427246
2307.205078125	5.4003734588623
2307.72436523438	5.35242033004761
2308.24291992188	5.37941312789917
2308.7607421875	5.35668230056763
2309.27758789063	5.39471960067749
2309.79370117188	5.37251234054565
2310.30883789063	5.32525539398193
2310.8232421875	5.36358547210693
2311.3369140625	5.34052848815918
2311.849609375	5.34035634994507
2312.361328125	5.30837154388428
2312.87255859375	5.29038429260254
2313.38256835938	5.27345943450928
2313.89208984375	5.25517225265503
2314.40063476563	5.23092985153198
2314.908203125	5.22232913970947
2315.4150390625	5.17347002029419
2315.92114257813	5.1067328453064
2316.42626953125	5.08590507507324
2316.9306640625	5.07668781280518
2317.43408203125	5.05474758148193
2317.93676757813	5.0300817489624
2318.4384765625	4.96721887588501
2318.939453125	4.93031024932861
2319.439453125	4.95216846466064
2319.93872070313	4.89462184906006
2320.43701171875	4.86305999755859
2320.9345703125	4.81845569610596
2321.43139648438	4.81804513931274
2321.92724609375	4.8154616355896
2322.42211914063	4.75883388519287
2322.91625976563	4.76192855834961
2323.40966796875	4.69925594329834
2323.90209960938	4.69770336151123
2324.3935546875	4.65943670272827
2324.88427734375	4.69050788879395
2325.37426757813	4.68676519393921
2325.86303710938	4.65715742111206
2326.35131835938	4.67763519287109
2326.83862304688	4.66897249221802
2327.32495117188	4.68128776550293
2327.810546875	4.68597650527954
2328.29541015625	4.65493965148926
2328.77905273438	4.71418190002441
2329.26220703125	4.70796537399292
2329.74438476563	4.71320772171021
2330.2255859375	4.70479249954224
2330.7060546875	4.7056622505188
2331.185546875	4.71828031539917
2331.6640625	4.68962049484253
2332.14184570313	4.71536827087402
2332.61889648438	4.69489145278931
2333.09497070313	4.71627378463745
2333.57006835938	4.6722297668457
2334.04443359375	4.69471120834351
2334.51782226563	4.66185665130615
2334.99047851563	4.65803289413452
2335.46215820313	4.64049339294434
2335.93310546875	4.59852695465088
2336.40307617188	4.61716794967651
2336.8720703125	4.56582498550415
2337.34033203125	4.55618143081665
2337.8076171875	4.55367040634155
2338.27416992188	4.52807521820068
2338.73974609375	4.49091243743896
2339.20458984375	4.47901964187622
2339.66845703125	4.45473861694336
2340.13134765625	4.44116830825806
2340.59350585938	4.40583992004395
2341.0546875	4.37874746322632
2341.51489257813	4.37367010116577
2341.97436523438	4.31457710266113
2342.43286132813	4.26867151260376
2342.890625	4.25830411911011
2343.34741210938	4.26254463195801
2343.80322265625	4.21739625930786
2344.25830078125	4.23818445205688
2344.71240234375	4.21645927429199
2345.16577148438	4.23256158828735
2345.61791992188	4.22960615158081
2346.06958007813	4.29381370544434
2346.52001953125	4.34175109863281
2346.9697265625	4.39939975738525
2347.41845703125	4.48337173461914
2347.86645507813	4.60172319412231
2348.3134765625	4.66560411453247
2348.75952148438	4.7655348777771
2349.20483398438	4.84281301498413
2349.64916992188	4.90267705917358
2350.09252929688	4.96978807449341
2350.53515625	5.08104515075684
2350.97680664063	5.1058087348938
2351.41748046875	5.18026638031006
2351.857421875	5.18064069747925
2352.29638671875	5.20462036132813
2352.734375	5.16359853744507
2353.17138671875	5.16256856918335
2353.60766601563	5.14818811416626
2354.04296875	5.06704950332642
2354.4775390625	5.03370523452759
2354.91088867188	4.9474573135376
2355.34350585938	4.86699247360229
2355.775390625	4.76781272888184
2356.2060546875	4.65937185287476
2356.63598632813	4.56813049316406
2357.06494140625	4.46902227401733
2357.4931640625	4.32020711898804
2357.92041015625	4.3004469871521
2358.3466796875	4.21677017211914
2358.77197265625	4.09953451156616
2359.1962890625	4.07353258132935
2359.61987304688	3.97851419448853
2360.04248046875	3.90885877609253
2360.46411132813	3.86514902114868
2360.88500976563	3.80015826225281
2361.30493164063	3.78099346160889
2361.72387695313	3.74418616294861
