# Supplementary material for: Optics miniaturization strategy for demanding Raman spectroscopy applications
Source: Nat Commun. 2024 Apr 8;15:3049. doi: 10.1038/s41467-024-47044-7 (PMC11001912; doi:10.1038/s41467-024-47044-7)
Supplement: Supplementary file 6 — Source Data [file 41467_2024_47044_MOESM6_ESM.zip › Source Data/NCOMMS-23-34016B s3/S3 pHCA, Glucose, Salts/calibraiton/pHCA time + standards/pHCA_0h.csv]

347.42919921875	87.8479232788086
348.892913818359	87.9803848266602
350.356079101563	88.5053176879883
351.818634033203	89.0027847290039
353.280670166016	89.6004180908203
354.742095947266	89.9867172241211
356.202972412109	90.4430770874023
357.663299560547	90.7913360595703
359.123046875	91.0842437744141
360.582244873047	91.3794708251953
362.040863037109	91.5789489746094
363.498931884766	91.8986740112305
364.956451416016	92.0853958129883
366.413391113281	92.4811782836914
367.869750976563	92.6028442382813
369.325592041016	93.0162658691406
370.780853271484	92.8500213623047
372.235565185547	93.3506011962891
373.689727783203	93.4468154907227
375.143310546875	93.6593170166016
376.596343994141	94.0264663696289
378.048828125	94.3360214233398
379.500762939453	94.4440536499023
380.9521484375	94.7771453857422
382.402954101563	95.05810546875
383.853240966797	95.2852172851563
385.302947998047	95.6602630615234
386.752136230469	95.9375991821289
388.200744628906	96.1558303833008
389.648803710938	96.6424179077148
391.096343994141	96.5388336181641
392.543304443359	96.9962539672852
393.989715576172	97.2911376953125
395.435607910156	97.8477783203125
396.880920410156	98.2253494262695
398.325714111328	98.2699584960938
399.769927978516	98.775764465332
401.213623046875	99.2119750976563
402.656768798828	99.3283615112305
404.099395751953	99.6131973266602
405.541442871094	99.9001235961914
406.982971191406	99.9390029907227
408.423950195313	100.080863952637
409.864379882813	100.15811920166
411.304290771484	100.238479614258
412.743621826172	100.243743896484
414.182434082031	100.435401916504
415.620727539063	100.664573669434
417.058471679688	100.780342102051
418.495666503906	101.132415771484
419.932342529297	101.41618347168
421.368469238281	101.502143859863
422.804077148438	101.645660400391
424.239135742188	101.551574707031
425.673645019531	101.267425537109
427.107635498047	101.216384887695
428.541107177734	100.688621520996
429.974029541016	100.206665039063
431.406433105469	99.7593994140625
432.838287353516	99.4062881469727
434.269622802734	99.051513671875
435.700408935547	99.077392578125
437.130706787109	98.6279678344727
438.560455322266	98.7219314575195
439.989654541016	98.567268371582
441.418334960938	98.8445587158203
442.846496582031	98.7144393920898
444.274139404297	99.0045166015625
445.701263427734	98.9004669189453
447.127838134766	98.8993225097656
448.553894042969	98.7710800170898
449.979431152344	98.6977920532227
451.404449462891	98.3103561401367
452.828918457031	97.8415222167969
454.252899169922	97.828369140625
455.676330566406	97.3918991088867
457.099273681641	97.26806640625
458.521667480469	96.7454605102539
459.943542480469	96.821907043457
461.364929199219	96.2886199951172
462.785766601563	96.1731567382813
464.206085205078	96.0705184936523
465.625885009766	95.701171875
467.045196533203	95.6773452758789
468.463958740234	95.4451522827148
469.882202148438	95.3033828735352
471.299957275391	95.3170547485352
472.717193603516	95.4960784912109
474.133911132813	95.2383041381836
475.550109863281	95.3396224975586
476.965789794922	95.3683090209961
478.380950927734	95.7298049926758
479.795623779297	95.7149124145508
481.209777832031	95.9779510498047
482.623413085938	96.2684707641602
484.036529541016	96.5136566162109
485.449157714844	96.8008270263672
486.861267089844	97.1857299804688
488.272857666016	97.4931488037109
489.683959960938	98.1501693725586
491.094543457031	98.3973007202148
492.504608154297	98.8845901489258
493.914184570313	99.4598846435547
495.3232421875	99.7374649047852
496.731811523438	99.994499206543
498.139862060547	100.184005737305
499.547393798828	100.276168823242
500.954467773438	100.497573852539
502.360992431641	100.683372497559
503.767028808594	100.568778991699
505.172576904297	100.902893066406
506.577606201172	101.208755493164
507.982147216797	101.566787719727
509.386169433594	101.63166809082
510.789703369141	102.107772827148
512.192749023438	102.421241760254
513.595275878906	102.756690979004
514.997314453125	103.050392150879
516.398803710938	103.382110595703
517.799865722656	103.513038635254
519.200378417969	103.854766845703
520.600463867188	103.453369140625
522	103.16333770752
523.399047851563	102.876663208008
524.797607421875	102.241401672363
526.195678710938	101.640846252441
527.59326171875	101.110908508301
528.990295410156	100.545555114746
530.386901855469	99.6759948730469
531.782958984375	99.4659576416016
533.178588867188	99.1144790649414
534.573669433594	98.689323425293
535.968322753906	98.3366241455078
537.362426757813	97.9969711303711
538.756042480469	97.6787948608398
540.149230957031	97.3830947875977
541.541870117188	97.0751037597656
542.934020996094	96.8609771728516
544.32568359375	96.4398498535156
545.716918945313	95.8450088500977
547.107604980469	95.0371322631836
548.497802734375	94.5875854492188
549.887573242188	94.0941696166992
551.276794433594	93.3449172973633
552.66552734375	93.0379943847656
554.053833007813	92.7334747314453
555.441650390625	92.2986602783203
556.828918457031	91.9642105102539
558.215759277344	91.7429733276367
559.602111816406	91.5241241455078
560.987976074219	91.3064880371094
562.373352050781	90.9697799682617
563.758239746094	90.8408966064453
565.142639160156	90.526496887207
566.526611328125	90.4676513671875
567.910034179688	90.1496963500977
569.293029785156	89.9597473144531
570.675537109375	89.847282409668
572.057556152344	89.5422058105469
573.439086914063	89.3612594604492
574.820129394531	89.209846496582
576.200744628906	89.0911712646484
577.580871582031	88.7809600830078
578.96044921875	88.8944244384766
580.339660644531	88.7730026245117
581.718322753906	88.8861236572266
583.096557617188	88.5516357421875
584.474243164063	88.6696090698242
585.851501464844	88.4564895629883
587.228332519531	88.4409103393555
588.604614257813	88.4723129272461
589.98046875	88.3692092895508
591.355834960938	88.2559432983398
592.730712890625	88.0894012451172
594.105163574219	88.0797348022461
595.479125976563	87.9278869628906
596.852600097656	87.8132476806641
598.225646972656	87.6909103393555
599.598205566406	87.6684646606445
600.970275878906	87.5500564575195
602.341857910156	87.2834091186523
603.713012695313	87.2018051147461
605.083679199219	86.9596786499023
606.453918457031	86.7562637329102
607.823608398438	86.7591781616211
609.192932128906	86.5579681396484
610.561706542969	86.3100738525391
611.930053710938	86.1831359863281
613.297912597656	86.1046829223633
614.665344238281	86.0564422607422
616.032287597656	85.7985382080078
617.398803710938	85.8627777099609
618.764831542969	85.5479049682617
620.13037109375	85.38623046875
621.495483398438	85.226318359375
622.860107421875	85.0756759643555
624.224304199219	85.0295867919922
625.588012695313	84.9366455078125
626.951232910156	84.8270263671875
628.314025878906	84.4433441162109
629.676391601563	84.5731201171875
631.038269042969	84.3979263305664
632.399658203125	84.3166809082031
633.760620117188	84.2129974365234
635.12109375	84.0144882202148
636.481140136719	84.0024719238281
637.840759277344	83.8720016479492
639.199890136719	83.8164443969727
640.558532714844	83.7780075073242
641.916748046875	83.6583938598633
643.274536132813	83.6933288574219
644.6318359375	83.6415100097656
645.988647460938	83.2842254638672
647.345031738281	83.2075500488281
648.700988769531	83.0593185424805
650.056457519531	82.6770477294922
651.411499023438	82.5431137084961
652.76611328125	82.4057540893555
654.120239257813	82.0298004150391
655.473876953125	81.967529296875
656.827087402344	81.7478332519531
658.179870605469	81.7489242553711
659.5322265625	81.6272888183594
660.884094238281	81.5488586425781
662.235473632813	81.4855804443359
663.586486816406	81.1537017822266
664.93701171875	81.0904998779297
666.287048339844	81.1440963745117
667.636657714844	80.9365921020508
668.98583984375	81.0304641723633
670.334594726563	80.9668045043945
671.682861328125	80.9844436645508
673.030700683594	80.8617706298828
674.378051757813	80.8746490478516
675.725036621094	80.8024749755859
677.071533203125	80.7481231689453
678.417541503906	80.6585464477539
679.76318359375	80.8828735351563
681.108337402344	80.607666015625
682.453002929688	80.887565612793
683.797302246094	80.7988510131836
685.14111328125	80.7538146972656
686.484497070313	80.7320098876953
687.827453613281	80.9232406616211
689.169921875	80.7702484130859
690.512023925781	80.7992630004883
691.853637695313	81.0387725830078
693.194763183594	80.9724197387695
694.535522460938	80.8032760620117
695.875793457031	80.9194869995117
697.215637207031	81.0554122924805
698.555053710938	81.0555953979492
699.89404296875	81.1256866455078
701.232543945313	81.2308349609375
702.570617675781	81.1575546264648
703.908325195313	81.1585845947266
705.245483398438	81.2515106201172
706.582275390625	81.2910461425781
707.918640136719	81.4391174316406
709.254516601563	81.4272003173828
710.589965820313	81.3488922119141
711.924987792969	81.4491577148438
713.259582519531	81.388313293457
714.59375	81.4838180541992
715.927490234375	81.2768478393555
717.2607421875	81.5099487304688
718.593627929688	81.285041809082
719.926025390625	81.3545989990234
721.257995605469	81.1877288818359
722.589538574219	81.2896499633789
723.920654296875	81.103141784668
725.251342773438	81.3288421630859
726.581604003906	81.1152191162109
727.911437988281	81.0351486206055
729.240783691406	80.9937286376953
730.569763183594	81.1229019165039
731.898254394531	81.0943374633789
733.226379394531	80.861946105957
734.554016113281	80.8561859130859
735.881225585938	80.8722457885742
737.208068847656	80.8472290039063
738.534423828125	80.780517578125
739.8603515625	80.5945816040039
741.185852050781	80.5635070800781
742.510925292969	80.613883972168
743.835571289063	80.4914932250977
745.159790039063	80.2817916870117
746.483581542969	80.3081436157227
747.806945800781	80.1346282958984
749.1298828125	80.0855484008789
750.452453613281	80.0351715087891
751.774536132813	80.0682983398438
753.09619140625	79.7047805786133
754.417419433594	79.7318725585938
755.738220214844	79.6926651000977
757.05859375	79.5103759765625
758.378540039063	79.6599960327148
759.698059082031	79.485221862793
761.017211914063	79.3225250244141
762.335876464844	79.3764724731445
763.654113769531	79.2182312011719
764.971984863281	79.1954345703125
766.289367675781	79.1094436645508
767.606384277344	79.0190887451172
768.922973632813	78.9837646484375
770.239074707031	78.874755859375
771.554809570313	78.8589477539063
772.8701171875	78.8395614624023
774.184997558594	78.6088027954102
775.499450683594	78.4603576660156
776.8134765625	78.6829681396484
778.127136230469	78.3898544311523
779.440307617188	78.3320083618164
780.753112792969	78.2835540771484
782.0654296875	78.1520538330078
783.377380371094	78.1315307617188
784.688903808594	77.9966583251953
786	77.9284439086914
787.310668945313	77.9261093139648
788.620971679688	77.6565704345703
789.930786132813	77.6659164428711
791.240234375	77.4374923706055
792.549255371094	77.3253173828125
793.857788085938	77.3334121704102
795.166015625	77.2512664794922
796.473754882813	77.336311340332
797.781066894531	77.0200500488281
799.088012695313	77.238525390625
800.39453125	77.1343307495117
801.700622558594	77.1728973388672
803.006286621094	77.1967697143555
804.311584472656	77.2554016113281
805.616394042969	77.2882843017578
806.920837402344	77.18115234375
808.224853515625	77.2942123413086
809.528503417969	77.1838989257813
810.831665039063	77.2456741333008
812.134460449219	77.3654403686523
813.436828613281	77.3026885986328
814.73876953125	77.3234939575195
816.040344238281	77.2892074584961
817.341430664063	77.5078582763672
818.642150878906	77.5268173217773
819.942504882813	77.8652496337891
821.242370605469	77.8028030395508
822.541870117188	77.9911575317383
823.840942382813	78.3189392089844
825.139587402344	78.5877914428711
826.437866210938	78.5692596435547
827.735656738281	78.8352737426758
829.033081054688	78.8736190795898
830.330139160156	79.251579284668
831.626770019531	79.1772537231445
832.922973632813	79.3807678222656
834.21875	79.6594009399414
835.514099121094	80.1065826416016
836.80908203125	80.3021087646484
838.103637695313	80.565299987793
839.397827148438	81.0174560546875
840.691589355469	81.3374710083008
841.984924316406	81.8736953735352
843.27783203125	82.0602798461914
844.570373535156	82.4708709716797
845.862487792969	82.7573776245117
847.154235839844	82.9565887451172
848.445556640625	83.2789459228516
849.736450195313	83.3306427001953
851.026916503906	83.5712432861328
852.317016601563	83.7954711914063
853.606689453125	83.9196701049805
854.89599609375	84.0276641845703
856.184875488281	84.2189712524414
857.473327636719	84.5654144287109
858.761413574219	84.8247756958008
860.049072265625	85.2632675170898
861.336303710938	85.7099609375
862.623168945313	86.270622253418
863.909606933594	86.9438934326172
865.195678710938	87.8240737915039
866.481323242188	88.4502792358398
867.766540527344	89.1132431030273
869.051391601563	90.1507949829102
870.335815429688	90.965202331543
871.619873046875	91.6047210693359
872.903503417969	92.1604156494141
874.186706542969	92.7141952514648
875.469543457031	92.9096221923828
876.752014160156	92.6962127685547
878.033996582031	92.1216506958008
879.315612792969	91.4497833251953
880.596862792969	90.2531280517578
881.877685546875	88.7706146240234
883.158081054688	87.2432098388672
884.438110351563	85.4499588012695
885.7177734375	83.7910842895508
886.996948242188	82.3208618164063
888.275817871094	80.9246292114258
889.55419921875	79.3126525878906
890.832275390625	78.1586532592773
892.10986328125	77.0919418334961
893.387084960938	76.3725128173828
894.663940429688	75.5847473144531
895.940368652344	74.7692260742188
897.216369628906	74.0565948486328
898.492004394531	73.47314453125
899.767272949219	72.6986923217773
901.042114257813	72.2613906860352
902.316528320313	71.6323318481445
903.590576171875	71.0033187866211
904.8642578125	70.523063659668
906.137512207031	69.9697265625
907.410339355469	69.5914306640625
908.682800292969	69.2424926757813
909.954833984375	68.9777526855469
911.226501464844	68.7524719238281
912.497802734375	68.4685440063477
913.768676757813	68.2290267944336
915.039123535156	68.1830062866211
916.309204101563	67.8349914550781
917.578918457031	67.7098007202148
918.848205566406	67.4806518554688
920.117126464844	67.0525360107422
921.385620117188	66.7737426757813
922.653747558594	66.5705718994141
923.921447753906	66.089599609375
925.188781738281	65.6318740844727
926.455688476563	65.2332153320313
927.722229003906	64.8776245117188
928.988342285156	64.5660247802734
930.254089355469	64.2525482177734
931.519470214844	63.9524230957031
932.784423828125	63.7484817504883
934.049011230469	63.431453704834
935.313171386719	63.2810668945313
936.576965332031	63.1552429199219
937.84033203125	62.9706192016602
939.103332519531	62.8301773071289
940.365966796875	62.7078475952148
941.628173828125	62.6569366455078
942.890014648438	62.6843070983887
944.151428222656	62.5498504638672
945.412475585938	62.4734764099121
946.673095703125	62.5757217407227
947.933349609375	62.5273895263672
949.193237304688	62.5483665466309
950.452697753906	62.7481575012207
951.711791992188	62.7301445007324
952.970520019531	62.7030029296875
954.228820800781	62.8047904968262
955.486755371094	62.8429946899414
956.744262695313	63.2679290771484
958.001403808594	63.3482437133789
959.258117675781	63.4478187561035
960.514526367188	63.7616004943848
961.770446777344	64.1296768188477
963.026062011719	64.4916763305664
964.28125	64.9521179199219
965.536010742188	65.4917984008789
966.790466308594	66.1750564575195
968.044494628906	66.9662933349609
969.298095703125	67.7935409545898
970.551391601563	69.0810012817383
971.80419921875	70.5055847167969
973.056701660156	72.4296188354492
974.308776855469	74.8020706176758
975.560485839844	77.9382476806641
976.811767578125	81.6649398803711
978.062683105469	85.7254638671875
979.313232421875	89.8507843017578
980.563415527344	93.7703323364258
981.813171386719	97.4949722290039
983.0625	100.764228820801
984.3115234375	103.56079864502
985.560119628906	105.837577819824
986.808349609375	108.06169128418
988.05615234375	109.176315307617
989.303588867188	109.702247619629
990.550659179688	108.887886047363
991.797302246094	106.435401916504
993.043579101563	103.72583770752
994.289489746094	99.1945419311523
995.535034179688	94.7688674926758
996.780151367188	90.1435775756836
998.02490234375	85.6212539672852
999.269226074219	81.7352676391602
1000.51318359375	78.1562118530273
1001.75677490234	75.0998306274414
1003	72.6364364624023
1004.24279785156	70.5437698364258
1005.48522949219	68.8296585083008
1006.72729492188	67.5169906616211
1007.96893310547	66.3913192749023
1009.21026611328	65.3661880493164
1010.45111083984	64.737190246582
1011.69165039063	64.2984390258789
1012.93176269531	63.657642364502
1014.17150878906	63.2798652648926
1015.41088867188	62.9763526916504
1016.64984130859	62.7142066955566
1017.88842773438	62.2886428833008
1019.12664794922	62.0068855285645
1020.36450195313	61.735237121582
1021.60192871094	61.3693237304688
1022.83898925781	61.3157768249512
1024.07568359375	60.8424491882324
1025.31201171875	60.9247550964355
1026.5478515625	60.7722091674805
1027.78344726563	60.717601776123
1029.0185546875	60.6006965637207
1030.25329589844	60.677734375
1031.48767089844	60.6384162902832
1032.7216796875	60.8217926025391
1033.95532226563	60.8388862609863
1035.18859863281	61.0684242248535
1036.42138671875	61.0708808898926
1037.65393066406	61.2231254577637
1038.88598632813	61.2580261230469
1040.11767578125	61.4245910644531
1041.34899902344	61.4764976501465
1042.57995605469	61.6320610046387
1043.810546875	61.858341217041
1045.04077148438	61.953369140625
1046.2705078125	62.0447998046875
1047.5	62.3464279174805
1048.72900390625	62.5046119689941
1049.95764160156	62.9408226013184
1051.18591308594	63.3402938842773
1052.41381835938	63.8831024169922
1053.64135742188	64.2529373168945
1054.86853027344	65.1575393676758
1056.09521484375	65.697624206543
1057.32165527344	66.2722702026367
1058.54760742188	67.2330780029297
1059.77331542969	67.9263610839844
1060.99853515625	68.6275177001953
1062.22338867188	69.4633026123047
1063.44787597656	70.1481781005859
1064.671875	70.9101257324219
1065.89562988281	71.8124313354492
1067.11901855469	72.4770889282227
1068.34191894531	73.2764053344727
1069.56457519531	74.3478012084961
1070.78674316406	75.1388626098633
1072.00854492188	75.8661117553711
1073.22998046875	76.5360565185547
1074.45104980469	77.1753845214844
1075.67175292969	77.2588043212891
1076.89208984375	77.2373962402344
1078.11193847656	76.967399597168
1079.33154296875	76.2920532226563
1080.55065917969	75.3138809204102
1081.76940917969	74.2950668334961
1082.98791503906	72.5834579467773
1084.20593261719	71.2537078857422
1085.42358398438	70.0354690551758
1086.64086914063	68.6598434448242
1087.85766601563	67.2803268432617
1089.07421875	66.1856842041016
1090.29040527344	65.1026306152344
1091.50610351563	64.4074554443359
1092.72155761719	63.6245269775391
1093.9365234375	63.0996360778809
1095.15112304688	62.6618995666504
1096.36535644531	62.3359413146973
1097.57922363281	62.0437431335449
1098.79272460938	61.7273178100586
1100.005859375	61.6417236328125
1101.21862792969	61.6223487854004
1102.43090820313	61.5524406433105
1103.64294433594	61.4756660461426
1104.8544921875	61.4284858703613
1106.06579589844	61.3593711853027
1107.27661132813	61.4686965942383
1108.48706054688	61.5746078491211
1109.69714355469	61.6515502929688
1110.90686035156	61.7098045349121
1112.1162109375	61.7016716003418
1113.3251953125	61.9187622070313
1114.53369140625	62.2101402282715
1115.74194335938	62.3274803161621
1116.94982910156	62.6002311706543
1118.1572265625	62.9016571044922
1119.3642578125	63.1559791564941
1120.57104492188	63.2623901367188
1121.77734375	63.4232406616211
1122.98327636719	63.5636978149414
1124.18884277344	63.5894355773926
1125.39404296875	63.6570243835449
1126.59875488281	63.563663482666
1127.80322265625	63.3966331481934
1129.00732421875	63.2087745666504
1130.2109375	62.8490562438965
1131.41430664063	62.4232559204102
1132.6171875	62.0810890197754
1133.81970214844	61.6722564697266
1135.02197265625	61.0974388122559
1136.22375488281	60.5178031921387
1137.42517089844	59.9163627624512
1138.62622070313	59.4843292236328
1139.82690429688	58.9156837463379
1141.02709960938	58.4805450439453
1142.22705078125	58.1613502502441
1143.42663574219	57.8788223266602
1144.62573242188	57.7822036743164
1145.82458496094	57.3747100830078
1147.02294921875	57.2926177978516
1148.22094726563	57.3351211547852
1149.41857910156	57.2110214233398
1150.61584472656	57.050220489502
1151.81274414063	57.0060081481934
1153.00927734375	56.859561920166
1154.20544433594	56.8455772399902
1155.40124511719	56.8103866577148
1156.5966796875	56.7769393920898
1157.79162597656	56.6058540344238
1158.986328125	56.4357376098633
1160.18054199219	56.3721084594727
1161.37438964844	56.135082244873
1162.56799316406	55.9502410888672
1163.76110839844	55.789119720459
1164.95385742188	55.5451889038086
1166.14624023438	55.4062385559082
1167.33825683594	55.2586898803711
1168.52990722656	54.9763145446777
1169.72119140625	54.9724044799805
1170.91198730469	54.8623580932617
1172.1025390625	54.7461967468262
1173.29260253906	54.836841583252
1174.482421875	54.6698036193848
1175.67175292969	54.6252212524414
1176.86071777344	54.6135597229004
1178.04943847656	54.7354736328125
1179.23767089844	54.640998840332
1180.42553710938	54.5120887756348
1181.61303710938	54.4648933410645
1182.80017089844	54.2950325012207
1183.98681640625	54.3362846374512
1185.17321777344	54.1775321960449
1186.35925292969	54.1432113647461
1187.54479980469	54.223560333252
1188.73010253906	54.1540451049805
1189.91491699219	54.1946296691895
1191.09936523438	54.2783164978027
1192.28356933594	54.2923355102539
1193.46728515625	54.4049873352051
1194.65063476563	54.6270141601563
1195.83361816406	54.5468826293945
1197.01623535156	54.5994911193848
1198.19836425781	54.6990509033203
1199.38024902344	54.9189300537109
1200.56176757813	54.9587936401367
1201.74279785156	55.14599609375
1202.92358398438	55.2598609924316
1204.10388183594	55.4390983581543
1205.28393554688	55.4459266662598
1206.46350097656	55.5861511230469
1207.64270019531	55.7338790893555
1208.82153320313	55.6677627563477
1210	55.5972480773926
1211.17810058594	55.6779899597168
1212.35583496094	55.3960762023926
1213.53308105469	55.4361991882324
1214.71008300781	55.3214416503906
1215.88671875	55.1163902282715
1217.06286621094	54.9889831542969
1218.23864746094	54.9695320129395
1219.41418457031	54.9217147827148
1220.58923339844	54.8135032653809
1221.76391601563	54.758415222168
1222.93823242188	54.8260955810547
1224.11218261719	54.7495498657227
1225.28576660156	54.9617385864258
1226.458984375	54.9863395690918
1227.6318359375	54.9369087219238
1228.80419921875	54.9667320251465
1229.97631835938	55.1709938049316
1231.14794921875	55.0882301330566
1232.31921386719	55.3252029418945
1233.490234375	55.2424697875977
1234.66076660156	55.3996772766113
1235.83093261719	55.3237113952637
1237.00073242188	55.3982467651367
1238.17016601563	55.3891067504883
1239.33923339844	55.3734588623047
1240.5078125	55.4206047058105
1241.67614746094	55.4036483764648
1242.84411621094	55.295295715332
1244.01159667969	55.3135108947754
1245.1787109375	55.3160018920898
1246.34558105469	55.2722206115723
1247.51196289063	55.2426643371582
1248.67797851563	55.2050514221191
1249.84362792969	55.2314300537109
1251.00891113281	55.2734031677246
1252.173828125	55.2062530517578
1253.33825683594	55.2853546142578
1254.50244140625	55.2947196960449
1255.66625976563	55.3433151245117
1256.82958984375	55.2022247314453
1257.99255371094	55.4004135131836
1259.1552734375	55.4602432250977
1260.31750488281	55.5235595703125
1261.47937011719	55.5044174194336
1262.64086914063	55.5237464904785
1263.80200195313	55.4284858703613
1264.96276855469	55.425163269043
1266.123046875	55.4655113220215
1267.28308105469	55.275634765625
1268.44262695313	55.1621246337891
1269.60192871094	55.1925163269043
1270.7607421875	54.911808013916
1271.91918945313	54.7471046447754
1273.07727050781	54.6380157470703
1274.23498535156	54.3077812194824
1275.39233398438	54.2604560852051
1276.54931640625	54.0162124633789
1277.70581054688	53.9178810119629
1278.86206054688	53.8072242736816
1280.01794433594	53.6364974975586
1281.17333984375	53.5770454406738
1282.32836914063	53.4894943237305
1283.48303222656	53.4067726135254
1284.63732910156	53.4268913269043
1285.79125976563	53.2557525634766
1286.94482421875	53.2672386169434
1288.09802246094	53.1251983642578
1289.25073242188	53.1396026611328
1290.40319824219	53.2667541503906
1291.55517578125	53.0503349304199
1292.70690917969	52.9420166015625
1293.85815429688	52.9535903930664
1295.00903320313	52.9838829040527
1296.15954589844	52.8892784118652
1297.30969238281	52.8332328796387
1298.45935058594	52.7368965148926
1299.60876464844	52.9190216064453
1300.7578125	52.5822219848633
1301.90637207031	52.8745307922363
1303.05456542969	52.7693710327148
1304.20239257813	52.7272796630859
1305.34985351563	52.7866897583008
1306.49694824219	52.8125534057617
1307.64367675781	52.8064079284668
1308.7900390625	52.740837097168
1309.93591308594	52.9103546142578
1311.08154296875	52.9899711608887
1312.22668457031	53.009391784668
1313.37145996094	53.155101776123
1314.51599121094	53.1886825561523
1315.66003417969	53.4223289489746
1316.80358886719	53.3982353210449
1317.94689941406	53.5027809143066
1319.08984375	53.5384140014648
1320.23229980469	53.5582275390625
1321.37451171875	53.6149787902832
1322.51623535156	53.7254600524902
1323.65759277344	53.5399551391602
1324.79858398438	53.6385116577148
1325.93920898438	53.5697364807129
1327.07934570313	53.6457328796387
1328.21923828125	53.5880012512207
1329.35864257813	53.676628112793
1330.49780273438	53.7399520874023
1331.63647460938	53.5436210632324
1332.77478027344	53.5789489746094
1333.91271972656	53.5816192626953
1335.05029296875	53.4570274353027
1336.18737792969	53.6326751708984
1337.32421875	53.4665069580078
1338.46057128906	53.4061622619629
1339.5966796875	53.4309616088867
1340.73229980469	53.296329498291
1341.86755371094	53.2433586120605
1343.00231933594	53.3818397521973
1344.13684082031	53.4189338684082
1345.27099609375	53.4624404907227
1346.40466308594	53.4554328918457
1347.53796386719	53.4931793212891
1348.6708984375	53.4664573669434
1349.80346679688	53.5834770202637
1350.93566894531	53.677490234375
1352.06750488281	53.7314300537109
1353.19885253906	53.708869934082
1354.32995605469	53.8582077026367
1355.46057128906	53.8917121887207
1356.5908203125	53.8769645690918
1357.720703125	53.8800849914551
1358.85021972656	53.9025993347168
1359.97924804688	53.8758926391602
1361.10803222656	54.0066528320313
1362.236328125	53.9425659179688
1363.3642578125	53.8429946899414
1364.49182128906	53.931568145752
1365.61901855469	53.7747611999512
1366.74584960938	53.7462120056152
1367.87231445313	53.8199234008789
1368.99829101563	53.6860160827637
1370.12390136719	53.6101379394531
1371.24914550781	53.6165466308594
1372.3740234375	53.5960159301758
1373.49853515625	53.5250091552734
1374.62255859375	53.4143905639648
1375.74633789063	53.3486213684082
1376.86962890625	53.3434600830078
1377.99255371094	53.1763153076172
1379.11511230469	53.082389831543
1380.2373046875	52.9624176025391
1381.35900878906	52.9438858032227
1382.48034667969	52.7401428222656
1383.60144042969	52.6982917785645
1384.72204589844	52.6628532409668
1385.84228515625	52.4507141113281
1386.96203613281	52.4640808105469
1388.08154296875	52.2674598693848
1389.20056152344	52.1565704345703
1390.31921386719	52.0421714782715
1391.4375	51.7939262390137
1392.55541992188	51.6935043334961
1393.6728515625	51.5031776428223
1394.7900390625	51.5056762695313
1395.90673828125	51.2144889831543
1397.02307128906	51.2397689819336
1398.13903808594	51.1036834716797
1399.25463867188	50.9843254089355
1400.36975097656	50.8690452575684
1401.48449707031	50.8147125244141
1402.59899902344	50.846076965332
1403.712890625	50.9386444091797
1404.82653808594	50.8307762145996
1405.93981933594	50.9087905883789
1407.05261230469	50.8393211364746
1408.1650390625	50.8078498840332
1409.27709960938	50.7914047241211
1410.38879394531	50.7211608886719
1411.5	50.6088104248047
1412.61096191406	50.6310043334961
1413.72143554688	50.7072334289551
1414.83154296875	50.6647186279297
1415.94116210938	50.4766845703125
1417.05053710938	50.4616775512695
1418.15942382813	50.4297065734863
1419.26794433594	50.284740447998
1420.37609863281	50.2123756408691
1421.48388671875	50.0644569396973
1422.59118652344	49.9147644042969
1423.6982421875	50.0798110961914
1424.80480957031	49.8318862915039
1425.91088867188	49.7176971435547
1427.01672363281	49.7675857543945
1428.1220703125	49.6797790527344
1429.22717285156	49.5886383056641
1430.33166503906	49.7593574523926
1431.43591308594	49.5779342651367
1432.53979492188	49.5487594604492
1433.64318847656	49.6122627258301
1434.74621582031	49.6836242675781
1435.84887695313	49.555362701416
1436.95104980469	49.597827911377
1438.05297851563	49.6299514770508
1439.15441894531	49.6826400756836
1440.25549316406	49.5991859436035
1441.35620117188	49.6489944458008
1442.45642089844	49.5661392211914
1443.55627441406	49.6148147583008
1444.65576171875	49.7077713012695
1445.7548828125	49.5671768188477
1446.853515625	49.5434722900391
1447.95190429688	49.474925994873
1449.0498046875	49.5754280090332
1450.14721679688	49.5897789001465
1451.24438476563	49.7060317993164
1452.34106445313	49.5679779052734
1453.43737792969	49.7991561889648
1454.53332519531	49.8888931274414
1455.62890625	50.0690498352051
1456.72399902344	50.1526145935059
1457.81872558594	50.2846603393555
1458.9130859375	50.4455871582031
1460.00695800781	50.5593032836914
1461.10046386719	50.4821891784668
1462.19360351563	50.5216102600098
1463.28637695313	50.6209297180176
1464.37878417969	50.3459777832031
1465.470703125	50.3283233642578
1466.56225585938	50.1324119567871
1467.65344238281	50.0163917541504
1468.744140625	49.6703643798828
1469.83447265625	49.6169204711914
1470.92443847656	49.2572174072266
1472.01403808594	48.9337615966797
1473.10314941406	48.7918090820313
1474.19189453125	48.6539497375488
1475.2802734375	48.257194519043
1476.3681640625	48.1646728515625
1477.45581054688	47.9079551696777
1478.54296875	47.6836128234863
1479.62963867188	47.5699768066406
1480.71606445313	47.5550727844238
1481.80200195313	47.4439697265625
1482.88757324219	47.4208068847656
1483.97265625	47.3445205688477
1485.05737304688	47.4412574768066
1486.14172363281	47.3693199157715
1487.22570800781	47.3721923828125
1488.30932617188	47.3591423034668
1489.39245605469	47.2387466430664
1490.47509765625	47.3572998046875
1491.55749511719	47.2873497009277
1492.63940429688	47.4034156799316
1493.72094726563	47.2085189819336
1494.80212402344	47.2700462341309
1495.8828125	47.3063697814941
1496.96313476563	47.1804351806641
1498.04309082031	47.2244758605957
1499.12255859375	47.1257514953613
1500.20166015625	47.1745719909668
1501.28039550781	47.1060218811035
1502.35864257813	46.9433479309082
1503.4365234375	47.034049987793
1504.51403808594	47.0614433288574
1505.59118652344	46.936824798584
1506.66784667969	47.0185508728027
1507.744140625	47.0687141418457
1508.81994628906	47.033576965332
1509.89538574219	47.1523590087891
1510.97045898438	47.1461143493652
1512.04516601563	47.3078765869141
1513.11938476563	47.3178901672363
1514.19323730469	47.4692878723145
1515.26672363281	47.6274833679199
1516.33972167969	47.6227798461914
1517.41235351563	47.7419128417969
1518.48449707031	47.7863311767578
1519.55639648438	47.7876396179199
1520.62768554688	47.8174591064453
1521.69873046875	48.0157623291016
1522.76928710938	47.9488563537598
1523.83947753906	47.9439277648926
1524.90930175781	47.9847564697266
1525.97863769531	48.014533996582
1527.04760742188	47.9644927978516
1528.11608886719	47.8900718688965
1529.18420410156	47.9220809936523
1530.251953125	47.9467849731445
1531.31921386719	47.9639739990234
1532.38610839844	48.1102714538574
1533.45263671875	48.1560897827148
1534.51867675781	48.2890167236328
1535.58435058594	48.4416389465332
1536.64965820313	48.4115982055664
1537.71447753906	48.6705169677734
1538.77893066406	48.7822532653809
1539.84301757813	48.8982315063477
1540.90661621094	49.0642890930176
1541.9697265625	49.3174133300781
1543.03259277344	49.2699203491211
1544.09497070313	49.402229309082
1545.15686035156	49.6130714416504
1546.21850585938	49.7113342285156
1547.27966308594	49.8929328918457
1548.34033203125	49.9569244384766
1549.40063476563	50.1237525939941
1550.46057128906	50.1536407470703
1551.52001953125	50.3148384094238
1552.5791015625	50.4617805480957
1553.63781738281	50.5938758850098
1554.69604492188	50.5833358764648
1555.75378417969	50.5702362060547
1556.81127929688	50.5780410766602
1557.86828613281	50.9239883422852
1558.9248046875	50.8034324645996
1559.98095703125	51.0115509033203
1561.03674316406	51.000789642334
1562.09204101563	51.2592697143555
1563.14697265625	51.3141555786133
1564.20153808594	51.542121887207
1565.25561523438	51.7685966491699
1566.30932617188	52.0492134094238
1567.36254882813	52.1847496032715
1568.41540527344	52.361255645752
1569.4677734375	52.6128692626953
1570.51977539063	52.9769554138184
1571.57141113281	53.0830917358398
1572.62255859375	53.3488159179688
1573.67333984375	53.4696922302246
1574.7236328125	53.8570556640625
1575.77355957031	53.9163780212402
1576.82299804688	54.1529693603516
1577.8720703125	54.3972625732422
1578.92077636719	54.5091438293457
1579.96899414063	54.6068992614746
1581.01684570313	54.9618492126465
1582.06420898438	55.1741523742676
1583.11120605469	55.368782043457
1584.15771484375	55.5116653442383
1585.20385742188	55.7194595336914
1586.24951171875	56.0532493591309
1587.29479980469	56.1195487976074
1588.33972167969	56.3030128479004
1589.38415527344	56.545051574707
1590.42810058594	56.8781394958496
1591.47180175781	57.2155799865723
1592.51489257813	57.8086585998535
1593.55773925781	57.9548568725586
1594.59997558594	58.2719116210938
1595.64196777344	58.7423095703125
1596.68334960938	59.2357635498047
1597.72448730469	59.5094032287598
1598.76513671875	60.0801010131836
1599.80529785156	60.3191413879395
1600.84509277344	60.7744560241699
1601.88452148438	61.1440620422363
1602.92346191406	61.3142547607422
1603.9619140625	61.7945976257324
1605	62.1172866821289
1606.03771972656	62.4156303405762
1607.07495117188	62.7625274658203
1608.11169433594	63.1093864440918
1609.14807128906	63.4966201782227
1610.18408203125	63.6405487060547
1611.21960449219	64.0407485961914
1612.25463867188	64.2514724731445
1613.28930664063	64.6027221679688
1614.32360839844	64.9625854492188
1615.357421875	65.2453384399414
1616.39074707031	65.5751342773438
1617.42370605469	65.7973785400391
1618.45629882813	66.1296844482422
1619.48840332031	66.1972732543945
1620.52001953125	66.3253555297852
1621.55126953125	66.6566314697266
1622.58215332031	66.7847213745117
1623.61254882813	66.8957366943359
1624.64245605469	67.1864852905273
1625.67199707031	67.4509582519531
1626.70104980469	67.7518615722656
1627.72973632813	67.9104919433594
1628.75793457031	68.0169296264648
1629.78576660156	68.3601989746094
1630.81311035156	68.5001449584961
1631.84008789063	68.6167526245117
1632.86657714844	68.8071517944336
1633.89270019531	69.0265502929688
1634.91833496094	68.9799346923828
1635.94348144531	69.2191162109375
1636.96826171875	69.0577697753906
1637.99255371094	69.0490188598633
1639.01647949219	69.111686706543
1640.03991699219	68.9080047607422
1641.06298828125	69.0421371459961
1642.08557128906	68.6929016113281
1643.10778808594	68.6364364624023
1644.12951660156	68.376091003418
1645.15075683594	68.0589599609375
1646.17163085938	67.7060775756836
1647.19213867188	67.6279602050781
1648.21203613281	67.3018417358398
1649.23156738281	67.0602951049805
1650.25073242188	66.7536163330078
1651.26940917969	66.404426574707
1652.28759765625	66.0979080200195
1653.30541992188	65.9768905639648
1654.32275390625	65.7069244384766
1655.33972167969	65.3520278930664
1656.35620117188	64.847412109375
1657.37231445313	64.6152420043945
1658.38793945313	64.2845077514648
1659.40307617188	64.0629348754883
1660.41772460938	63.8713493347168
1661.43212890625	63.5195732116699
1662.44592285156	63.1835136413574
1663.45935058594	63.2047119140625
1664.47229003906	62.691577911377
1665.48486328125	62.3531494140625
1666.49694824219	62.3278617858887
1667.50854492188	61.7843437194824
1668.51977539063	61.5574760437012
1669.53051757813	60.9476280212402
1670.54089355469	60.7420997619629
1671.55078125	60.416332244873
1672.56018066406	59.8142318725586
1673.56909179688	59.4989547729492
1674.57763671875	59.0131759643555
1675.58581542969	58.501522064209
1676.59350585938	57.9802665710449
1677.60070800781	57.6729316711426
1678.607421875	56.8924446105957
1679.61376953125	56.3991012573242
1680.61962890625	55.9798240661621
1681.62512207031	55.5030097961426
1682.63012695313	55.072135925293
1683.63464355469	54.4995765686035
1684.638671875	54.1024284362793
1685.64233398438	53.520206451416
1686.64562988281	53.2289543151855
1687.64831542969	52.7550430297852
1688.65063476563	52.1948661804199
1689.65246582031	51.6385269165039
1690.65393066406	51.2316856384277
1691.65490722656	50.9171257019043
1692.65539550781	50.7270889282227
1693.65551757813	50.2068023681641
1694.65502929688	49.8420944213867
1695.654296875	49.4387283325195
1696.65295410156	49.1349487304688
1697.65124511719	48.7568778991699
1698.64904785156	48.3653182983398
1699.646484375	48.0652236938477
1700.64331054688	47.616138458252
1701.63977050781	47.3399391174316
1702.63586425781	46.8917503356934
1703.63134765625	46.5672721862793
1704.62646484375	46.1494827270508
1705.62121582031	45.7499847412109
1706.61535644531	45.4221801757813
1707.60913085938	44.9818954467773
1708.60241699219	44.5890617370605
1709.59521484375	44.216609954834
1710.58764648438	43.7763671875
1711.57958984375	43.3994560241699
1712.57104492188	43.0791244506836
1713.56213378906	42.5848541259766
1714.552734375	42.3717956542969
1715.54284667969	41.8092384338379
1716.53247070313	41.4886817932129
1717.52160644531	41.1305122375488
1718.51037597656	40.740062713623
1719.49865722656	40.3115196228027
1720.48657226563	40.1994476318359
1721.47387695313	39.715991973877
1722.46081542969	39.4561576843262
1723.447265625	39.0861129760742
1724.43334960938	38.8443756103516
1725.41882324219	38.5946960449219
1726.40393066406	38.3560409545898
1727.38854980469	37.9546699523926
1728.37268066406	37.7244338989258
1729.3564453125	37.5219764709473
1730.33972167969	37.2756385803223
1731.32250976563	37.0411834716797
1732.30480957031	36.8741874694824
1733.28674316406	36.6573104858398
1734.26806640625	36.4816856384277
1735.2490234375	36.255729675293
1736.2294921875	36.1438522338867
1737.20959472656	35.8746910095215
1738.18908691406	35.6856994628906
1739.16821289063	35.6493988037109
1740.14685058594	35.3677177429199
1741.125	35.1728973388672
1742.10266113281	35.080738067627
1743.07995605469	34.807445526123
1744.05676269531	34.6813850402832
1745.03308105469	34.4122314453125
1746.00891113281	34.2399864196777
1746.98425292969	33.9739189147949
1747.95910644531	33.8581466674805
1748.93359375	33.6362762451172
1749.90759277344	33.395824432373
1750.88110351563	33.198657989502
1751.85412597656	32.9513473510742
1752.82678222656	32.7456817626953
1753.798828125	32.5881233215332
1754.7705078125	32.3591957092285
1755.74169921875	32.1320304870605
1756.71240234375	31.9378356933594
1757.6826171875	31.8554573059082
1758.65246582031	31.7014617919922
1759.62170410156	31.4937171936035
1760.59057617188	31.1946792602539
1761.55895996094	31.1089344024658
1762.52673339844	30.9694156646729
1763.49426269531	30.8860893249512
1764.46118164063	30.7756385803223
1765.42761230469	30.6180267333984
1766.39367675781	30.4590930938721
1767.35913085938	30.3993606567383
1768.32421875	30.2651233673096
1769.28881835938	30.2090835571289
1770.2529296875	30.0893650054932
1771.21655273438	30.0491313934326
1772.17980957031	29.965030670166
1773.14245605469	29.8357791900635
1774.10461425781	29.8514785766602
1775.06640625	29.7227592468262
1776.02770996094	29.6611042022705
1776.98852539063	29.5153560638428
1777.94873046875	29.4875087738037
1778.90856933594	29.4355983734131
1779.86804199219	29.2846755981445
1780.82690429688	29.1278171539307
1781.78527832031	28.8957080841064
1782.7431640625	28.800048828125
1783.70068359375	28.6930370330811
1784.65771484375	28.528133392334
1785.61413574219	28.3709011077881
1786.57019042969	28.2637119293213
1787.52575683594	28.20827293396
1788.48083496094	27.9543418884277
1789.43530273438	27.922945022583
1790.38940429688	27.7019844055176
1791.34301757813	27.6062679290771
1792.29626464844	27.4588375091553
1793.24890136719	27.4476833343506
1794.20104980469	27.2490787506104
1795.15270996094	27.2025623321533
1796.10400390625	26.9930725097656
1797.0546875	27.0080986022949
1798.0048828125	26.9307842254639
1798.95471191406	26.7892570495605
1799.90393066406	26.7411098480225
1800.85278320313	26.7129535675049
1801.80102539063	26.6839466094971
1802.74890136719	26.5740299224854
1803.6962890625	26.5447731018066
1804.64306640625	26.5197315216064
1805.58947753906	26.5125942230225
1806.53540039063	26.4318580627441
1807.48071289063	26.3685970306396
1808.42565917969	26.3730449676514
1809.3701171875	26.2738590240479
1810.31396484375	26.2719631195068
1811.25744628906	26.2629013061523
1812.20043945313	26.1236896514893
1813.14294433594	26.0875453948975
1814.08483886719	26.0987339019775
1815.0263671875	26.0923862457275
1815.96740722656	25.9172630310059
1816.90783691406	25.8389434814453
1817.84790039063	25.741325378418
1818.78747558594	25.6923542022705
1819.72644042969	25.6962985992432
1820.6650390625	25.4937362670898
1821.60314941406	25.4385299682617
1822.54064941406	25.4449710845947
1823.47778320313	25.3318557739258
1824.41430664063	25.1680088043213
1825.35034179688	25.0541305541992
1826.28601074219	25.09592628479
1827.22106933594	24.9074878692627
1828.15563964844	24.8815574645996
1829.08984375	24.7713108062744
1830.0234375	24.6314907073975
1830.95654296875	24.7221336364746
1831.88916015625	24.6062469482422
1832.8212890625	24.5551414489746
1833.7529296875	24.4576511383057
1834.68408203125	24.5064697265625
1835.61474609375	24.467866897583
1836.54479980469	24.4473400115967
1837.47448730469	24.3772010803223
1838.40356445313	24.3372669219971
1839.33227539063	24.3684730529785
1840.26037597656	24.3251209259033
1841.18811035156	24.3744697570801
1842.115234375	24.3545627593994
1843.04187011719	24.2625579833984
1843.96801757813	24.3514251708984
1844.89367675781	24.3394088745117
1845.81872558594	24.3314456939697
1846.74340820313	24.2175750732422
1847.66760253906	24.1758346557617
1848.59118652344	24.2129211425781
1849.51428222656	24.2241764068604
1850.43701171875	24.1326103210449
1851.35913085938	24.0219650268555
1852.28076171875	24.0441055297852
1853.20190429688	23.8773136138916
1854.12243652344	23.8253726959229
1855.04260253906	23.760139465332
1855.96215820313	23.7267780303955
1856.88122558594	23.6687660217285
1857.79992675781	23.5522232055664
1858.71801757813	23.4797763824463
1859.63549804688	23.4499645233154
1860.55261230469	23.343355178833
1861.46923828125	23.213508605957
1862.38525390625	23.2788944244385
1863.30078125	23.2092933654785
1864.2158203125	23.1426658630371
1865.13037109375	23.1410846710205
1866.04443359375	23.1741161346436
1866.95788574219	23.0848617553711
1867.87084960938	23.2034873962402
1868.78332519531	23.111400604248
1869.6953125	23.1591148376465
1870.60681152344	23.1362724304199
1871.51782226563	23.0865116119385
1872.42822265625	23.1375122070313
1873.33813476563	23.2566089630127
1874.24755859375	23.1986694335938
1875.15649414063	23.1680793762207
1876.06481933594	23.2090549468994
1876.97277832031	23.1702613830566
1877.88012695313	23.183874130249
1878.78698730469	23.1183052062988
1879.69323730469	23.1448764801025
1880.59912109375	23.093729019165
1881.50439453125	23.05832862854
1882.4091796875	23.0494823455811
1883.3134765625	22.9189548492432
1884.21716308594	22.8735370635986
1885.12048339844	22.8438854217529
1886.02319335938	22.7778778076172
1886.92541503906	22.7215690612793
1887.82702636719	22.6985683441162
1888.72814941406	22.5551586151123
1889.62878417969	22.4868335723877
1890.52893066406	22.5198783874512
1891.42858886719	22.4012203216553
1892.32763671875	22.4004440307617
1893.22619628906	22.3255062103271
1894.12426757813	22.2509479522705
1895.02172851563	22.1535663604736
1895.91870117188	22.1514301300049
1896.81518554688	22.1456127166748
1897.71118164063	22.0266132354736
1898.60656738281	22.0783500671387
1899.50146484375	22.0940322875977
1900.39587402344	22.0386352539063
1901.28967285156	21.9323062896729
1902.18298339844	22.0182514190674
1903.07580566406	22.0017471313477
1903.96801757813	22.016809463501
1904.85986328125	21.9495582580566
1905.7509765625	21.9750843048096
1906.64172363281	22.039192199707
1907.53186035156	22.0826416015625
1908.42150878906	22.077938079834
1909.31066894531	22.1388893127441
1910.19921875	22.0772514343262
1911.08728027344	22.1262531280518
1911.97473144531	22.1054153442383
1912.86181640625	22.2595157623291
1913.74816894531	22.1609420776367
1914.63415527344	22.1359577178955
1915.51953125	22.1407012939453
1916.40441894531	22.0931797027588
1917.28869628906	22.0878601074219
1918.17260742188	22.0613079071045
1919.05578613281	21.9285774230957
1919.93859863281	21.9970054626465
1920.82080078125	21.8742542266846
1921.70239257813	21.8761081695557
1922.58349609375	21.8672256469727
1923.46411132813	21.7572612762451
1924.34423828125	21.6676349639893
1925.22375488281	21.6238021850586
1926.10278320313	21.5325450897217
1926.98120117188	21.4800910949707
1927.85913085938	21.4798774719238
1928.73645019531	21.2955684661865
1929.61328125	21.2605762481689
1930.48962402344	21.25634765625
1931.36535644531	21.2514610290527
1932.24060058594	21.15087890625
1933.11535644531	21.2238636016846
1933.98950195313	21.1128749847412
1934.86303710938	21.1398792266846
1935.73608398438	21.1072196960449
1936.60864257813	21.1820678710938
1937.48059082031	21.1758499145508
1938.35205078125	21.0638046264648
1939.22302246094	21.12526512146
1940.09338378906	21.233772277832
1940.96313476563	21.1503391265869
1941.83239746094	21.1840915679932
1942.701171875	21.2529830932617
1943.5693359375	21.3004913330078
1944.43701171875	21.2574329376221
1945.30407714844	21.2904014587402
1946.17065429688	21.2977333068848
1947.03662109375	21.3409214019775
1947.90209960938	21.3830337524414
1948.76696777344	21.3972816467285
1949.63134765625	21.3570747375488
1950.4951171875	21.3376655578613
1951.3583984375	21.4064407348633
1952.22106933594	21.2864036560059
1953.08325195313	21.329273223877
1953.94482421875	21.2195606231689
1954.80590820313	21.2229461669922
1955.66650390625	21.1768455505371
1956.5263671875	21.1400394439697
1957.38586425781	21.2224903106689
1958.24462890625	21.093692779541
1959.10302734375	21.0908432006836
1959.96069335938	20.9994983673096
1960.81799316406	20.9103183746338
1961.67456054688	20.9287719726563
1962.53063964844	20.8829231262207
1963.38623046875	20.742862701416
1964.2412109375	20.7561702728271
1965.09558105469	20.7828578948975
1965.94946289063	20.7288856506348
1966.80285644531	20.6360874176025
1967.65563964844	20.558837890625
1968.5078125	20.5944290161133
1969.35949707031	20.6164417266846
1970.21057128906	20.5373382568359
1971.06103515625	20.5649299621582
1971.91101074219	20.5932235717773
1972.76049804688	20.624662399292
1973.60925292969	20.7153720855713
1974.45764160156	20.66481590271
1975.30529785156	20.7312183380127
1976.15246582031	20.7943267822266
1976.99914550781	20.8357563018799
1977.84521484375	20.8776741027832
1978.69067382813	20.9897384643555
1979.53552246094	20.929328918457
1980.3798828125	20.9751396179199
1981.22375488281	21.0095558166504
1982.06701660156	21.0323276519775
1982.90966796875	21.0335731506348
1983.75170898438	21.0819702148438
1984.59326171875	20.9835338592529
1985.43420410156	21.010160446167
1986.27465820313	21.0302963256836
1987.11450195313	20.9020729064941
1987.95373535156	20.9770641326904
1988.79248046875	20.9378299713135
1989.63061523438	20.9057655334473
1990.46813964844	20.808177947998
1991.30517578125	20.8219985961914
1992.1416015625	20.748420715332
1992.9775390625	20.6874179840088
1993.81274414063	20.6347217559814
1994.6474609375	20.597318649292
1995.48168945313	20.5565090179443
1996.31518554688	20.4362449645996
1997.14819335938	20.4456996917725
1997.98071289063	20.397575378418
1998.8125	20.4235324859619
1999.64379882813	20.4359436035156
2000.47448730469	20.4684867858887
2001.3046875	20.4017696380615
2002.13427734375	20.4060535430908
2002.96325683594	20.4857063293457
2003.79162597656	20.474630355835
2004.61950683594	20.496166229248
2005.44677734375	20.5492115020752
2006.2734375	20.6322116851807
2007.09948730469	20.687614440918
2007.92504882813	20.6652660369873
2008.75	20.7688255310059
2009.57434082031	20.8184471130371
2010.39819335938	20.8306427001953
2011.22131347656	20.8760089874268
2012.0439453125	20.8596134185791
2012.86608886719	20.9429817199707
2013.6875	20.8975009918213
2014.50842285156	20.8233337402344
2015.32873535156	20.9183921813965
2016.1484375	20.9233913421631
2016.96752929688	20.9750804901123
2017.7861328125	20.9215641021729
2018.60412597656	20.982177734375
2019.42150878906	20.964427947998
2020.23828125	20.9254589080811
2021.05444335938	20.9095039367676
2021.8701171875	20.8862342834473
2022.68518066406	20.8125057220459
2023.49963378906	20.8191108703613
2024.3134765625	20.7402839660645
2025.12683105469	20.7975959777832
2025.939453125	20.6869373321533
2026.75158691406	20.6461791992188
2027.56311035156	20.6991863250732
2028.3740234375	20.612865447998
2029.18432617188	20.6171360015869
2029.994140625	20.6259956359863
2030.80322265625	20.5317764282227
2031.61181640625	20.5057773590088
2032.41979980469	20.3649082183838
2033.22717285156	20.4700241088867
2034.03393554688	20.4352703094482
2034.84008789063	20.3649101257324
2035.64575195313	20.2566261291504
2036.45080566406	20.2171726226807
2037.25512695313	20.1404666900635
2038.05895996094	20.1701278686523
2038.86218261719	20.0981769561768
2039.66479492188	20.1724720001221
2040.466796875	20.1409759521484
2041.26831054688	20.1550312042236
2042.06909179688	20.1932849884033
2042.86938476563	20.2435436248779
2043.6689453125	20.2177963256836
2044.46801757813	20.2335224151611
2045.26647949219	20.2296657562256
2046.06433105469	20.2973175048828
2046.86145019531	20.2489490509033
2047.65808105469	20.3646850585938
2048.4541015625	20.3230056762695
2049.24951171875	20.352912902832
2050.04443359375	20.3846969604492
2050.83862304688	20.3987007141113
2051.63232421875	20.3960628509521
2052.42529296875	20.4910717010498
2053.2177734375	20.4854640960693
2054.00952148438	20.381908416748
2054.80078125	20.4253673553467
2055.59130859375	20.51682472229
2056.38134765625	20.5362586975098
2057.17065429688	20.5095634460449
2057.95947265625	20.4830837249756
2058.74755859375	20.4412689208984
2059.53515625	20.4688396453857
2060.32202148438	20.3691673278809
2061.1083984375	20.3967323303223
2061.89428710938	20.2792949676514
2062.67919921875	20.1043453216553
2063.4638671875	20.164644241333
2064.24780273438	20.175199508667
2065.03100585938	20.1857624053955
2065.81372070313	19.9485874176025
2066.595703125	19.9758453369141
2067.37719726563	19.9560585021973
2068.15795898438	19.8045558929443
2068.93823242188	19.8038082122803
2069.7177734375	19.6647338867188
2070.49682617188	19.6632404327393
2071.27514648438	19.6026859283447
2072.05297851563	19.5483875274658
2072.830078125	19.5421848297119
2073.60668945313	19.394344329834
2074.38256835938	19.3616542816162
2075.15795898438	19.318187713623
2075.9326171875	19.28147315979
2076.70654296875	19.1857452392578
2077.47998046875	19.2360649108887
2078.25268554688	19.1554775238037
2079.02490234375	19.1751232147217
2079.79663085938	19.2292499542236
2080.5673828125	19.1699104309082
2081.337890625	19.2578620910645
2082.107421875	19.2742958068848
2082.87670898438	19.2583446502686
2083.64501953125	19.2240657806396
2084.41284179688	19.2445011138916
2085.18017578125	19.2795295715332
2085.94677734375	19.2447528839111
2086.71264648438	19.3522567749023
2087.47802734375	19.380542755127
2088.24267578125	19.293737411499
2089.0068359375	19.3672428131104
2089.77026367188	19.3788433074951
2090.53295898438	19.3030204772949
2091.29516601563	19.289379119873
2092.056640625	19.2196025848389
2092.81762695313	19.2401351928711
2093.57788085938	19.1945953369141
2094.33764648438	19.1235218048096
2095.0966796875	19.1341228485107
2095.85498046875	19.029182434082
2096.61279296875	18.9868011474609
2097.36987304688	18.9023036956787
2098.12646484375	18.804723739624
2098.88232421875	18.6995010375977
2099.63745117188	18.7087821960449
2100.39208984375	18.5574932098389
2101.14624023438	18.5176887512207
2101.8994140625	18.4105377197266
2102.65209960938	18.3388671875
2103.404296875	18.2154331207275
2104.15551757813	18.1441097259521
2104.90649414063	18.1403923034668
2105.65649414063	17.9984550476074
2106.40600585938	17.9148540496826
2107.15502929688	17.8906078338623
2107.90307617188	17.8223476409912
2108.65063476563	17.7366809844971
2109.39770507813	17.7996597290039
2110.14404296875	17.7827053070068
2110.8896484375	17.7412166595459
2111.63452148438	17.6582469940186
2112.37890625	17.7553691864014
2113.12280273438	17.774133682251
2113.86572265625	17.8313045501709
2114.60815429688	17.7740097045898
2115.35009765625	17.8340950012207
2116.09106445313	17.9257411956787
2116.83154296875	17.8746204376221
2117.57153320313	17.906379699707
2118.31079101563	17.8614311218262
2119.04931640625	17.9486885070801
2119.787109375	17.8216667175293
2120.5244140625	17.8484268188477
2121.26098632813	17.771541595459
2121.9970703125	17.7607040405273
2122.732421875	17.6247882843018
2123.46704101563	17.6095676422119
2124.20092773438	17.58522605896
2124.93432617188	17.5450344085693
2125.6669921875	17.4757747650146
2126.39916992188	17.3764476776123
2127.13037109375	17.3282012939453
2127.86108398438	17.2203407287598
2128.59130859375	17.2111663818359
2129.32080078125	17.0740814208984
2130.04956054688	17.1475868225098
2130.77758789063	16.9814929962158
2131.50512695313	16.8244152069092
2132.23193359375	16.8042335510254
2132.9580078125	16.6987590789795
2133.68334960938	16.6209201812744
2134.408203125	16.5627861022949
2135.13232421875	16.552116394043
2135.85595703125	16.4318981170654
2136.57885742188	16.4190006256104
2137.30102539063	16.3196411132813
2138.0224609375	16.2738361358643
2138.74340820313	16.1975421905518
2139.46337890625	16.1468143463135
2140.18310546875	16.099437713623
2140.90185546875	16.0655651092529
2141.6201171875	16.0156955718994
2142.33764648438	15.9711103439331
2143.05444335938	15.9846248626709
2143.77075195313	16.0073547363281
2144.48608398438	15.9358081817627
2145.201171875	15.9614429473877
2145.91528320313	15.9208745956421
2146.62890625	15.9792890548706
2147.34155273438	15.9355354309082
2148.05395507813	15.9029207229614
2148.76538085938	15.9055051803589
2149.47631835938	15.8874387741089
2150.18627929688	15.9340381622314
2150.89599609375	15.9412622451782
2151.60473632813	15.8307027816772
2152.31298828125	15.8724613189697
2153.02026367188	15.8757696151733
2153.72729492188	15.8313293457031
2154.43334960938	15.810001373291
2155.138671875	15.7615928649902
2155.84350585938	15.7902297973633
2156.54760742188	15.7083415985107
2157.25122070313	15.6930341720581
2157.95385742188	15.6486549377441
2158.65600585938	15.6379489898682
2159.357421875	15.6108646392822
2160.05810546875	15.57421875
2160.75805664063	15.5331401824951
2161.45751953125	15.4873790740967
2162.15600585938	15.3627519607544
2162.85400390625	15.3203125
2163.55151367188	15.2567729949951
2164.248046875	15.1880283355713
2164.94409179688	15.171703338623
2165.63916015625	15.0957593917847
2166.33374023438	15.0150918960571
2167.02783203125	14.9837007522583
2167.72094726563	14.9321460723877
2168.41357421875	14.8498430252075
2169.10522460938	14.7551803588867
2169.79638671875	14.6909332275391
2170.48706054688	14.6748428344727
2171.1767578125	14.5174989700317
2171.86572265625	14.4038457870483
2172.55419921875	14.3706254959106
2173.24194335938	14.2447490692139
2173.92895507813	14.1493330001831
2174.615234375	14.0878620147705
2175.30078125	14.0349779129028
2175.98583984375	13.9667463302612
2176.67016601563	13.9586896896362
2177.35375976563	13.968653678894
2178.03662109375	13.9104423522949
2178.71875	13.8358726501465
2179.40014648438	13.8856010437012
2180.08081054688	13.8834247589111
2180.76098632813	13.8688793182373
2181.4404296875	13.9008455276489
2182.119140625	13.8412237167358
2182.79711914063	13.8808898925781
2183.47436523438	13.8811769485474
2184.15087890625	13.8338680267334
2184.82690429688	13.9412775039673
2185.501953125	13.8775730133057
2186.17651367188	13.8475713729858
2186.85034179688	13.9064435958862
2187.5234375	13.8058805465698
2188.19580078125	13.7929611206055
2188.86743164063	13.8660402297974
2189.53833007813	13.7678260803223
2190.20874023438	13.7080965042114
2190.87817382813	13.7043180465698
2191.54711914063	13.6372909545898
2192.21533203125	13.6222677230835
2192.8828125	13.4686803817749
2193.54956054688	13.4705305099487
2194.21557617188	13.3963117599487
2194.880859375	13.3534679412842
2195.54541015625	13.265417098999
2196.20947265625	13.2444543838501
2196.87255859375	13.1495428085327
2197.53515625	12.9883317947388
2198.19677734375	12.9707336425781
2198.85791015625	12.8618392944336
2199.51831054688	12.7813701629639
2200.17797851563	12.6673078536987
2200.8369140625	12.6172456741333
2201.4951171875	12.5095310211182
2202.15258789063	12.4771528244019
2202.80932617188	12.3605194091797
2203.46533203125	12.3147668838501
2204.12060546875	12.2606916427612
2204.775390625	12.2781057357788
2205.42919921875	12.2819671630859
2206.08251953125	12.1878728866577
2206.73486328125	12.1690835952759
2207.38671875	12.1198644638062
2208.03759765625	12.1410160064697
2208.68798828125	12.1093530654907
2209.33764648438	12.1773271560669
2209.98657226563	12.1373386383057
2210.63452148438	12.1862287521362
2211.28198242188	12.1759424209595
2211.9287109375	12.1323709487915
2212.57470703125	12.1850938796997
2213.21997070313	12.1591463088989
2213.86450195313	12.1680021286011
2214.50830078125	12.1877202987671
2215.1513671875	12.1152667999268
2215.79370117188	12.0510864257813
2216.43530273438	12.0217380523682
2217.076171875	11.9503879547119
2217.71630859375	11.9437389373779
2218.35571289063	11.8917837142944
2218.99462890625	11.8977603912354
2219.63256835938	11.7097311019897
2220.26977539063	11.7062606811523
2220.90625	11.6662893295288
2221.5419921875	11.614616394043
2222.17700195313	11.5811614990234
2222.81127929688	11.4865226745605
2223.44482421875	11.3699712753296
2224.07763671875	11.3429765701294
2224.70971679688	11.2788667678833
2225.34106445313	11.2070789337158
2225.9716796875	11.0843734741211
2226.6015625	11.0361061096191
2227.23071289063	11.0165481567383
2227.85913085938	10.8566989898682
2228.48681640625	10.8278856277466
2229.11376953125	10.7796869277954
2229.73999023438	10.7627954483032
2230.36547851563	10.7129926681519
2230.990234375	10.6873846054077
2231.61401367188	10.6058673858643
2232.2373046875	10.5074338912964
2232.85986328125	10.4753227233887
2233.4814453125	10.439600944519
2234.1025390625	10.4130554199219
2234.72265625	10.42995262146
2235.34228515625	10.3478717803955
2235.9609375	10.3355798721313
2236.57885742188	10.2874383926392
2237.1962890625	10.2973899841309
2237.81274414063	10.2561073303223
2238.42846679688	10.2760448455811
2239.04345703125	10.2624082565308
2239.65771484375	10.2718439102173
2240.27124023438	10.3020687103271
2240.88403320313	10.2794313430786
2241.49584960938	10.2965793609619
2242.10717773438	10.2482299804688
2242.71752929688	10.3234605789185
2243.32739257813	10.2323980331421
2243.93627929688	10.2060794830322
2244.54443359375	10.2579545974731
2245.15209960938	10.1404972076416
2245.7587890625	10.1452598571777
2246.36474609375	10.1033983230591
2246.9697265625	10.0635585784912
2247.57421875	10.0842771530151
2248.17797851563	10.0560026168823
2248.78076171875	10.0044803619385
2249.38305664063	9.99834728240967
2249.984375	9.93203544616699
2250.5849609375	9.93413066864014
2251.18481445313	9.86877155303955
2251.78393554688	9.76406764984131
2252.38232421875	9.76763916015625
2252.97973632813	9.70213508605957
2253.57666015625	9.67617416381836
2254.17260742188	9.572509765625
2254.76782226563	9.59853744506836
2255.3623046875	9.50849533081055
2255.9560546875	9.43159770965576
2256.54907226563	9.44748020172119
2257.14135742188	9.38398456573486
2257.73266601563	9.27864933013916
2258.32348632813	9.24411106109619
2258.91333007813	9.16279315948486
2259.50244140625	9.12064266204834
2260.09057617188	9.08001804351807
2260.67822265625	9.02192974090576
2261.26513671875	8.93856525421143
2261.85107421875	8.95454978942871
2262.43627929688	8.87472915649414
2263.02075195313	8.89746856689453
2263.6044921875	8.83293151855469
2264.18725585938	8.73628520965576
2264.76953125	8.80305290222168
2265.35083007813	8.67005157470703
2265.93139648438	8.7185754776001
2266.51123046875	8.66532230377197
2267.09033203125	8.60810375213623
2267.66845703125	8.62843704223633
2268.24584960938	8.63126945495605
2268.82250976563	8.64298915863037
2269.3984375	8.63353061676025
2269.9736328125	8.59527969360352
2270.5478515625	8.65751457214355
2271.12133789063	8.68235111236572
2271.69409179688	8.63672733306885
2272.26611328125	8.67677116394043
2272.83740234375	8.68249320983887
2273.40771484375	8.66408634185791
2273.97729492188	8.58846187591553
2274.54614257813	8.60412406921387
2275.11401367188	8.59327507019043
2275.68139648438	8.49677658081055
2276.24780273438	8.50111293792725
2276.8134765625	8.46286201477051
2277.37817382813	8.44377422332764
2277.9423828125	8.45256042480469
2278.50561523438	8.41476154327393
2279.06811523438	8.47961902618408
2279.62963867188	8.43152332305908
2280.19067382813	8.35124206542969
2280.75073242188	8.388991355896
2281.31005859375	8.37692642211914
2281.86840820313	8.38806438446045
2282.42602539063	8.29865837097168
2282.98291015625	8.31240653991699
2283.5390625	8.27941989898682
2284.09448242188	8.24719142913818
2284.64892578125	8.23317623138428
2285.20263671875	8.17631053924561
2285.75537109375	8.12442493438721
2286.3076171875	8.11298561096191
2286.85888671875	8.09941482543945
2287.40942382813	8.05722713470459
2287.958984375	8.02772617340088
2288.5078125	7.97142839431763
2289.05590820313	7.90501403808594
2289.60302734375	7.86241388320923
2290.14965820313	7.85612726211548
2290.6953125	7.79329824447632
2291.23999023438	7.74900102615356
2291.78393554688	7.62896776199341
2292.3271484375	7.65924119949341
2292.86962890625	7.63477659225464
2293.4111328125	7.57944011688232
2293.95190429688	7.53682804107666
2294.49194335938	7.48140668869019
2295.03100585938	7.44457817077637
2295.5693359375	7.48388910293579
2296.10693359375	7.45555448532104
2296.6435546875	7.35869073867798
2297.17944335938	7.41187572479248
2297.71459960938	7.39174127578735
2298.24877929688	7.41321563720703
2298.7822265625	7.37624025344849
2299.31469726563	7.41080474853516
2299.8466796875	7.37059450149536
2300.37744140625	7.35840702056885
2300.90771484375	7.33711862564087
2301.43701171875	7.3532543182373
2301.96557617188	7.38090467453003
2302.4931640625	7.40884113311768
2303.02001953125	7.39314985275269
2303.54614257813	7.3554835319519
2304.0712890625	7.39307737350464
2304.595703125	7.38352060317993
2305.119140625	7.37368440628052
2305.64184570313	7.38771438598633
2306.16381835938	7.35129737854004
2306.68481445313	7.33391141891479
2307.205078125	7.35652875900269
2307.72436523438	7.34450006484985
2308.24291992188	7.36471080780029
2308.7607421875	7.3169093132019
2309.27758789063	7.32501745223999
2309.79370117188	7.31644296646118
2310.30883789063	7.3124361038208
2310.8232421875	7.27368927001953
2311.3369140625	7.28124046325684
2311.849609375	7.2534966468811
2312.361328125	7.23974227905273
2312.87255859375	7.19334697723389
2313.38256835938	7.16364049911499
2313.89208984375	7.1554970741272
2314.40063476563	7.13762760162354
2314.908203125	7.07112836837769
2315.4150390625	7.03970098495483
2315.92114257813	6.97986745834351
2316.42626953125	6.94729375839233
2316.9306640625	6.92496824264526
2317.43408203125	6.87963056564331
2317.93676757813	6.86618900299072
2318.4384765625	6.87899875640869
2318.939453125	6.76072454452515
2319.439453125	6.68842172622681
2319.93872070313	6.67867231369019
2320.43701171875	6.6382737159729
2320.9345703125	6.64097309112549
2321.43139648438	6.61490821838379
2321.92724609375	6.57497882843018
2322.42211914063	6.51899194717407
2322.91625976563	6.50534296035767
2323.40966796875	6.5049901008606
2323.90209960938	6.50463819503784
2324.3935546875	6.46158981323242
2324.88427734375	6.42013597488403
2325.37426757813	6.40667963027954
2325.86303710938	6.43268585205078
2326.35131835938	6.44400310516357
2326.83862304688	6.39892768859863
2327.32495117188	6.4497504234314
2327.810546875	6.44826173782349
2328.29541015625	6.45140600204468
2328.77905273438	6.48646688461304
2329.26220703125	6.50490665435791
2329.74438476563	6.49441385269165
2330.2255859375	6.45386362075806
2330.7060546875	6.45454072952271
2331.185546875	6.51670980453491
2331.6640625	6.4288158416748
2332.14184570313	6.49539232254028
2332.61889648438	6.48239231109619
2333.09497070313	6.47047185897827
2333.57006835938	6.44868469238281
2334.04443359375	6.44742202758789
2334.51782226563	6.43820571899414
2334.99047851563	6.33304977416992
2335.46215820313	6.39068651199341
2335.93310546875	6.35153532028198
2336.40307617188	6.35899782180786
2336.8720703125	6.29125356674194
2337.34033203125	6.28743648529053
2337.8076171875	6.25339984893799
2338.27416992188	6.18224191665649
2338.73974609375	6.15555810928345
2339.20458984375	6.15222406387329
2339.66845703125	6.1194543838501
2340.13134765625	6.08583164215088
2340.59350585938	6.04667568206787
2341.0546875	6.03970813751221
2341.51489257813	5.97516393661499
2341.97436523438	5.93150949478149
2342.43286132813	5.86301469802856
2342.890625	5.87746858596802
2343.34741210938	5.84751653671265
2343.80322265625	5.82665109634399
2344.25830078125	5.825364112854
2344.71240234375	5.78789806365967
2345.16577148438	5.79570722579956
2345.61791992188	5.81871318817139
2346.06958007813	5.88346910476685
2346.52001953125	5.93831634521484
2346.9697265625	6.01062202453613
2347.41845703125	6.11368846893311
2347.86645507813	6.21488666534424
2348.3134765625	6.32417774200439
2348.75952148438	6.45902490615845
2349.20483398438	6.57705974578857
2349.64916992188	6.70099020004272
2350.09252929688	6.80198907852173
2350.53515625	6.87642765045166
2350.97680664063	6.91123676300049
2351.41748046875	6.99768829345703
2351.857421875	7.03227710723877
2352.29638671875	7.08688306808472
2352.734375	7.05538940429688
2353.17138671875	7.05583381652832
2353.60766601563	7.05349206924438
2354.04296875	6.91459369659424
2354.4775390625	6.8070330619812
2354.91088867188	6.71386909484863
2355.34350585938	6.618408203125
2355.775390625	6.51229810714722
2356.2060546875	6.37268352508545
2356.63598632813	6.19116592407227
2357.06494140625	6.11183547973633
2357.4931640625	5.9671950340271
2357.92041015625	5.87071228027344
2358.3466796875	5.77249002456665
2358.77197265625	5.666100025177
2359.1962890625	5.57164764404297
2359.61987304688	5.44835472106934
2360.04248046875	5.37248039245605
2360.46411132813	5.31583738327026
2360.88500976563	5.27872800827026
2361.30493164063	5.23683547973633
2361.72387695313	5.19295310974121
