# Supplementary material for: Optics miniaturization strategy for demanding Raman spectroscopy applications
Source: Nat Commun. 2024 Apr 8;15:3049. doi: 10.1038/s41467-024-47044-7 (PMC11001912; doi:10.1038/s41467-024-47044-7)
Supplement: Supplementary file 6 — Source Data [file 41467_2024_47044_MOESM6_ESM.zip › Source Data/NCOMMS-23-34016B s3/S3 pHCA, Glucose, Salts/calibraiton/pHCA time + standards/pHCA_0h_1.csv]

347.42919921875	89.6058654785156
348.892913818359	89.8745727539063
350.356079101563	90.493522644043
351.818634033203	90.8619766235352
353.280670166016	91.428337097168
354.742095947266	91.811897277832
356.202972412109	92.1946029663086
357.663299560547	92.5905227661133
359.123046875	92.9324569702148
360.582244873047	93.2761154174805
362.040863037109	93.5890502929688
363.498931884766	93.9202880859375
364.956451416016	93.9886703491211
366.413391113281	94.3947906494141
367.869750976563	94.560546875
369.325592041016	94.944694519043
370.780853271484	94.7791976928711
372.235565185547	95.4189147949219
373.689727783203	95.2959823608398
375.143310546875	95.5383224487305
376.596343994141	96.1011505126953
378.048828125	96.3445358276367
379.500762939453	96.383903503418
380.9521484375	96.9215621948242
382.402954101563	97.0102233886719
383.853240966797	97.3543090820313
385.302947998047	97.5525207519531
386.752136230469	97.8668975830078
388.200744628906	98.0868606567383
389.648803710938	98.5188827514648
391.096343994141	98.5904769897461
392.543304443359	98.9107131958008
393.989715576172	99.4249649047852
395.435607910156	99.7972869873047
396.880920410156	100.169395446777
398.325714111328	100.18635559082
399.769927978516	100.641136169434
401.213623046875	101.087844848633
402.656768798828	101.26831817627
404.099395751953	101.560134887695
405.541442871094	101.71605682373
406.982971191406	101.794845581055
408.423950195313	101.865287780762
409.864379882813	102.192245483398
411.304290771484	102.077217102051
412.743621826172	102.077629089355
414.182434082031	102.329216003418
415.620727539063	102.575897216797
417.058471679688	102.730583190918
418.495666503906	103.04842376709
419.932342529297	103.41056060791
421.368469238281	103.543579101563
422.804077148438	103.560691833496
424.239135742188	103.526504516602
425.673645019531	103.161865234375
427.107635498047	103.010345458984
428.541107177734	102.619415283203
429.974029541016	102.116096496582
431.406433105469	101.671371459961
432.838287353516	101.343132019043
434.269622802734	100.925033569336
435.700408935547	100.733917236328
437.130706787109	100.542694091797
438.560455322266	100.642471313477
439.989654541016	100.49813079834
441.418334960938	100.724143981934
442.846496582031	100.79948425293
444.274139404297	100.896766662598
445.701263427734	100.897155761719
447.127838134766	100.666557312012
448.553894042969	100.755737304688
449.979431152344	100.556900024414
451.404449462891	100.185791015625
452.828918457031	99.8054351806641
454.252899169922	99.6799468994141
455.676330566406	99.4175338745117
457.099273681641	99.0686721801758
458.521667480469	98.6380386352539
459.943542480469	98.6720199584961
461.364929199219	98.2717895507813
462.785766601563	98.0490951538086
464.206085205078	97.8757095336914
465.625885009766	97.4765243530273
467.045196533203	97.4717254638672
468.463958740234	97.2659378051758
469.882202148438	97.1635208129883
471.299957275391	97.0615310668945
472.717193603516	97.1244812011719
474.133911132813	97.0754623413086
475.550109863281	97.0308990478516
476.965789794922	97.3089599609375
478.380950927734	97.5422439575195
479.795623779297	97.6096954345703
481.209777832031	97.7098846435547
482.623413085938	98.1840133666992
484.036529541016	98.338981628418
485.449157714844	98.7315292358398
486.861267089844	99.286262512207
488.272857666016	99.5210876464844
489.683959960938	100.136489868164
491.094543457031	100.467834472656
492.504608154297	100.984931945801
493.914184570313	101.439468383789
495.3232421875	101.816925048828
496.731811523438	102.078231811523
498.139862060547	102.252655029297
499.547393798828	102.597869873047
500.954467773438	102.541297912598
502.360992431641	102.661140441895
503.767028808594	102.843460083008
505.172576904297	103.197486877441
506.577606201172	103.359474182129
507.982147216797	103.79273223877
509.386169433594	103.984634399414
510.789703369141	104.532073974609
512.192749023438	104.733589172363
513.595275878906	105.174011230469
514.997314453125	105.509239196777
516.398803710938	105.970237731934
517.799865722656	105.894172668457
519.200378417969	106.247291564941
520.600463867188	105.927024841309
522	105.671569824219
523.399047851563	105.327110290527
524.797607421875	104.756561279297
526.195678710938	104.130088806152
527.59326171875	103.576972961426
528.990295410156	102.848617553711
530.386901855469	102.216751098633
531.782958984375	101.809959411621
533.178588867188	101.311935424805
534.573669433594	101.14469909668
535.968322753906	100.686798095703
537.362426757813	100.45735168457
538.756042480469	100.363433837891
540.149230957031	99.8365097045898
541.541870117188	99.5705871582031
542.934020996094	99.1895217895508
544.32568359375	98.7246170043945
545.716918945313	98.0813674926758
547.107604980469	97.2982025146484
548.497802734375	96.9339141845703
549.887573242188	96.493537902832
551.276794433594	95.7427597045898
552.66552734375	95.3837585449219
554.053833007813	94.9265213012695
555.441650390625	94.6797256469727
556.828918457031	94.2085876464844
558.215759277344	93.9605712890625
559.602111816406	93.7295989990234
560.987976074219	93.5682525634766
562.373352050781	93.3876800537109
563.758239746094	93.2189102172852
565.142639160156	92.8806381225586
566.526611328125	92.6780471801758
567.910034179688	92.5805358886719
569.293029785156	92.2343521118164
570.675537109375	92.1854629516602
572.057556152344	91.9183578491211
573.439086914063	91.6415023803711
574.820129394531	91.4985656738281
576.200744628906	91.2193222045898
577.580871582031	91.0820541381836
578.96044921875	91.0661468505859
580.339660644531	90.8939208984375
581.718322753906	90.9400787353516
583.096557617188	90.6774291992188
584.474243164063	90.8468322753906
585.851501464844	90.6302795410156
587.228332519531	90.6395645141602
588.604614257813	90.6760101318359
589.98046875	90.5919799804688
591.355834960938	90.6117324829102
592.730712890625	90.3749694824219
594.105163574219	90.4917373657227
595.479125976563	90.2614212036133
596.852600097656	90.0115432739258
598.225646972656	89.9929275512695
599.598205566406	89.8674163818359
600.970275878906	89.6424865722656
602.341857910156	89.5787887573242
603.713012695313	89.4102935791016
605.083679199219	89.2827987670898
606.453918457031	89.1886291503906
607.823608398438	88.9370040893555
609.192932128906	88.7935028076172
610.561706542969	88.53564453125
611.930053710938	88.5196685791016
613.297912597656	88.2498016357422
614.665344238281	88.1739273071289
616.032287597656	88.0978775024414
617.398803710938	88.00341796875
618.764831542969	87.853645324707
620.13037109375	87.6810607910156
621.495483398438	87.5893936157227
622.860107421875	87.3607788085938
624.224304199219	87.2599716186523
625.588012695313	87.1544036865234
626.951232910156	87.1245269775391
628.314025878906	86.9410400390625
629.676391601563	87.0013046264648
631.038269042969	86.6148834228516
632.399658203125	86.6087799072266
633.760620117188	86.5049514770508
635.12109375	86.463737487793
636.481140136719	86.1021347045898
637.840759277344	86.1425704956055
639.199890136719	86.2419891357422
640.558532714844	86.0799713134766
641.916748046875	86.0519409179688
643.274536132813	86.0266494750977
644.6318359375	85.9551086425781
645.988647460938	85.7252883911133
647.345031738281	85.6451950073242
648.700988769531	85.4993057250977
650.056457519531	85.1886444091797
651.411499023438	84.9329147338867
652.76611328125	84.8387680053711
654.120239257813	84.4567108154297
655.473876953125	84.3403930664063
656.827087402344	84.2668838500977
658.179870605469	84.2185440063477
659.5322265625	83.9513854980469
660.884094238281	83.8380889892578
662.235473632813	83.8536834716797
663.586486816406	83.5358428955078
664.93701171875	83.55859375
666.287048339844	83.5669860839844
667.636657714844	83.5272827148438
668.98583984375	83.2607803344727
670.334594726563	83.3614730834961
671.682861328125	83.2976760864258
673.030700683594	83.1685562133789
674.378051757813	83.3423004150391
675.725036621094	83.2341384887695
677.071533203125	83.146110534668
678.417541503906	83.2351760864258
679.76318359375	83.3597106933594
681.108337402344	83.0519943237305
682.453002929688	83.2899627685547
683.797302246094	83.2710494995117
685.14111328125	83.1726226806641
686.484497070313	83.1098785400391
687.827453613281	83.1952285766602
689.169921875	83.2127838134766
690.512023925781	83.1397705078125
691.853637695313	83.3774185180664
693.194763183594	83.4905700683594
694.535522460938	83.2412414550781
695.875793457031	83.4233703613281
697.215637207031	83.4846878051758
698.555053710938	83.4502716064453
699.89404296875	83.6764602661133
701.232543945313	83.6717834472656
702.570617675781	83.5692672729492
703.908325195313	83.6626358032227
705.245483398438	83.6947402954102
706.582275390625	83.7316513061523
707.918640136719	83.9888916015625
709.254516601563	83.7636260986328
710.589965820313	83.8346786499023
711.924987792969	84.0144119262695
713.259582519531	83.9109497070313
714.59375	84.1236267089844
715.927490234375	83.8149185180664
717.2607421875	84.0469360351563
718.593627929688	83.7315902709961
719.926025390625	83.9546508789063
721.257995605469	83.9571304321289
722.589538574219	83.7167053222656
723.920654296875	83.7515716552734
725.251342773438	83.868896484375
726.581604003906	83.529670715332
727.911437988281	83.6732635498047
729.240783691406	83.4800491333008
730.569763183594	83.5593795776367
731.898254394531	83.5356674194336
733.226379394531	83.4119644165039
734.554016113281	83.4533157348633
735.881225585938	83.3833999633789
737.208068847656	83.2984085083008
738.534423828125	83.3386535644531
739.8603515625	83.2137680053711
741.185852050781	83.085090637207
742.510925292969	83.1775970458984
743.835571289063	83.0332946777344
745.159790039063	82.9796295166016
746.483581542969	82.9286575317383
747.806945800781	82.7496643066406
749.1298828125	82.7109756469727
750.452453613281	82.6526412963867
751.774536132813	82.5736846923828
753.09619140625	82.3067398071289
754.417419433594	82.3875961303711
755.738220214844	82.3696670532227
757.05859375	82.1735229492188
758.378540039063	82.1522216796875
759.698059082031	82.1158447265625
761.017211914063	82.0386123657227
762.335876464844	81.9923629760742
763.654113769531	81.7978973388672
764.971984863281	81.8936080932617
766.289367675781	81.8199157714844
767.606384277344	81.8341217041016
768.922973632813	81.7753753662109
770.239074707031	81.6591949462891
771.554809570313	81.6054763793945
772.8701171875	81.6337051391602
774.184997558594	81.4024505615234
775.499450683594	81.3069839477539
776.8134765625	81.3175354003906
778.127136230469	81.1736297607422
779.440307617188	81.1737213134766
780.753112792969	81.1379470825195
782.0654296875	80.9043884277344
783.377380371094	80.8868103027344
784.688903808594	80.7907791137695
786	80.6085052490234
787.310668945313	80.5747604370117
788.620971679688	80.4753799438477
789.930786132813	80.413818359375
791.240234375	80.3671798706055
792.549255371094	80.0926742553711
793.857788085938	80.0672836303711
795.166015625	79.9617462158203
796.473754882813	79.9465103149414
797.781066894531	79.8534240722656
799.088012695313	80.0361022949219
800.39453125	79.9220962524414
801.700622558594	80.0920181274414
803.006286621094	80.1116027832031
804.311584472656	79.9921188354492
805.616394042969	80.0291213989258
806.920837402344	80.0081329345703
808.224853515625	80.1666870117188
809.528503417969	80.1392593383789
810.831665039063	80.1866302490234
812.134460449219	80.213020324707
813.436828613281	80.2171401977539
814.73876953125	80.2885894775391
816.040344238281	80.3850479125977
817.341430664063	80.4443435668945
818.642150878906	80.4489059448242
819.942504882813	80.8000335693359
821.242370605469	80.8168258666992
822.541870117188	81.2144927978516
823.840942382813	81.3264846801758
825.139587402344	81.621940612793
826.437866210938	81.7318496704102
827.735656738281	81.8862228393555
829.033081054688	82.0642471313477
830.330139160156	82.361083984375
831.626770019531	82.4611358642578
832.922973632813	82.5896301269531
834.21875	82.9738006591797
835.514099121094	83.3034362792969
836.80908203125	83.5185089111328
838.103637695313	83.7141418457031
839.397827148438	84.3213806152344
840.691589355469	84.6632385253906
841.984924316406	85.1412353515625
843.27783203125	85.3862457275391
844.570373535156	85.7935104370117
845.862487792969	86.2223281860352
847.154235839844	86.3451995849609
848.445556640625	86.7677383422852
849.736450195313	86.8058166503906
851.026916503906	86.9794387817383
852.317016601563	87.3480529785156
853.606689453125	87.5110397338867
854.89599609375	87.7397842407227
856.184875488281	87.8898315429688
857.473327636719	88.1279525756836
858.761413574219	88.5191040039063
860.049072265625	88.9533309936523
861.336303710938	89.527229309082
862.623168945313	90.129150390625
863.909606933594	90.9387741088867
865.195678710938	91.6755828857422
866.481323242188	92.5136032104492
867.766540527344	93.2978439331055
869.051391601563	94.2545318603516
870.335815429688	95.1637420654297
871.619873046875	95.8786163330078
872.903503417969	96.5841674804688
874.186706542969	97.1169052124023
875.469543457031	97.2543334960938
876.752014160156	96.9120483398438
878.033996582031	96.5797424316406
879.315612792969	95.7492904663086
880.596862792969	94.4552230834961
881.877685546875	92.9951095581055
883.158081054688	91.3708572387695
884.438110351563	89.4821014404297
885.7177734375	87.8008728027344
886.996948242188	86.28125
888.275817871094	84.5800018310547
889.55419921875	83.3917770385742
890.832275390625	82.0316162109375
892.10986328125	81.0187530517578
893.387084960938	80.1526031494141
894.663940429688	79.416389465332
895.940368652344	78.5200576782227
897.216369628906	77.8991775512695
898.492004394531	77.2865371704102
899.767272949219	76.5444030761719
901.042114257813	76.0628662109375
902.316528320313	75.4192810058594
903.590576171875	74.8909606933594
904.8642578125	74.3043975830078
906.137512207031	73.7033996582031
907.410339355469	73.2212753295898
908.682800292969	73.0589218139648
909.954833984375	72.7118682861328
911.226501464844	72.3376235961914
912.497802734375	72.3872985839844
913.768676757813	71.9485473632813
915.039123535156	72.0595932006836
916.309204101563	71.7062149047852
917.578918457031	71.4293899536133
918.848205566406	71.3472290039063
920.117126464844	70.7857818603516
921.385620117188	70.5418014526367
922.653747558594	70.2430038452148
923.921447753906	69.6382293701172
925.188781738281	69.4192581176758
926.455688476563	69.080940246582
927.722229003906	68.7081680297852
928.988342285156	68.2339477539063
930.254089355469	68.0737228393555
931.519470214844	67.6023941040039
932.784423828125	67.5431442260742
934.049011230469	67.1708679199219
935.313171386719	67.0370254516602
936.576965332031	66.9570770263672
937.84033203125	66.9354095458984
939.103332519531	66.6643371582031
940.365966796875	66.5248565673828
941.628173828125	66.5257186889648
942.890014648438	66.3761901855469
944.151428222656	66.4288787841797
945.412475585938	66.4010543823242
946.673095703125	66.3818054199219
947.933349609375	66.4374160766602
949.193237304688	66.4621963500977
950.452697753906	66.5176544189453
951.711791992188	66.5529479980469
952.970520019531	66.5878753662109
954.228820800781	66.5706558227539
955.486755371094	66.8754119873047
956.744262695313	67.0802459716797
958.001403808594	67.2515716552734
959.258117675781	67.5263061523438
960.514526367188	67.8648452758789
961.770446777344	68.0196685791016
963.026062011719	68.6493759155273
964.28125	68.9866333007813
965.536010742188	69.5438461303711
966.790466308594	70.2882232666016
968.044494628906	71.154296875
969.298095703125	71.9693603515625
970.551391601563	73.5778503417969
971.80419921875	74.8426971435547
973.056701660156	76.8971710205078
974.308776855469	79.4651641845703
975.560485839844	82.7854995727539
976.811767578125	86.4646072387695
978.062683105469	90.8189392089844
979.313232421875	95.1992416381836
980.563415527344	99.125862121582
981.813171386719	102.873580932617
983.0625	106.390968322754
984.3115234375	109.153663635254
985.560119628906	111.719139099121
986.808349609375	113.595413208008
988.05615234375	114.933990478516
989.303588867188	115.48397064209
990.550659179688	114.474090576172
991.797302246094	111.993270874023
993.043579101563	109.076011657715
994.289489746094	104.421157836914
995.535034179688	99.8858489990234
996.780151367188	95.0520935058594
998.02490234375	90.3999481201172
999.269226074219	86.5892333984375
1000.51318359375	82.7843780517578
1001.75677490234	79.6884307861328
1003	77.0043640136719
1004.24279785156	75.0540084838867
1005.48522949219	73.287956237793
1006.72729492188	71.9187774658203
1007.96893310547	70.7228775024414
1009.21026611328	69.7378005981445
1010.45111083984	68.9262161254883
1011.69165039063	68.3332672119141
1012.93176269531	67.8243026733398
1014.17150878906	67.4113388061523
1015.41088867188	67.0798950195313
1016.64984130859	66.7774276733398
1017.88842773438	66.3900146484375
1019.12664794922	66.0942306518555
1020.36450195313	65.8277740478516
1021.60192871094	65.4657211303711
1022.83898925781	65.4080505371094
1024.07568359375	65.1191711425781
1025.31201171875	64.9725799560547
1026.5478515625	64.90869140625
1027.78344726563	64.8689956665039
1029.0185546875	64.7954025268555
1030.25329589844	64.7767028808594
1031.48767089844	64.7503967285156
1032.7216796875	64.9458541870117
1033.95532226563	65.0925674438477
1035.18859863281	65.0699462890625
1036.42138671875	65.1654663085938
1037.65393066406	65.3878860473633
1038.88598632813	65.3567428588867
1040.11767578125	65.6190490722656
1041.34899902344	65.6026306152344
1042.57995605469	65.8798370361328
1043.810546875	66.0438995361328
1045.04077148438	66.1352005004883
1046.2705078125	66.2972183227539
1047.5	66.4354553222656
1048.72900390625	66.8149566650391
1049.95764160156	67.1607437133789
1051.18591308594	67.5883255004883
1052.41381835938	68.162109375
1053.64135742188	68.5068817138672
1054.86853027344	69.4306411743164
1056.09521484375	70.1863632202148
1057.32165527344	70.7060317993164
1058.54760742188	71.5426864624023
1059.77331542969	72.3896942138672
1060.99853515625	73.1441421508789
1062.22338867188	74.0162506103516
1063.44787597656	74.7551803588867
1064.671875	75.5292587280273
1065.89562988281	76.5656814575195
1067.11901855469	77.1180038452148
1068.34191894531	77.9378356933594
1069.56457519531	78.9088973999023
1070.78674316406	79.8409576416016
1072.00854492188	80.6873092651367
1073.22998046875	81.2643508911133
1074.45104980469	81.9827270507813
1075.67175292969	82.1189117431641
1076.89208984375	82.0988006591797
1078.11193847656	81.7778396606445
1079.33154296875	80.8778305053711
1080.55065917969	80.1461410522461
1081.76940917969	78.8776931762695
1082.98791503906	77.2646102905273
1084.20593261719	75.9927978515625
1085.42358398438	74.6303405761719
1086.64086914063	73.1537857055664
1087.85766601563	71.9946823120117
1089.07421875	70.6898345947266
1090.29040527344	69.4034118652344
1091.50610351563	68.8123321533203
1092.72155761719	68.0314636230469
1093.9365234375	67.4895477294922
1095.15112304688	67.1360931396484
1096.36535644531	66.7501983642578
1097.57922363281	66.397102355957
1098.79272460938	66.1672515869141
1100.005859375	65.9677200317383
1101.21862792969	65.8803939819336
1102.43090820313	65.7402496337891
1103.64294433594	65.7265777587891
1104.8544921875	65.6940536499023
1106.06579589844	65.7905426025391
1107.27661132813	65.6027221679688
1108.48706054688	65.847900390625
1109.69714355469	65.9061126708984
1110.90686035156	65.9666213989258
1112.1162109375	65.9206771850586
1113.3251953125	66.2501449584961
1114.53369140625	66.4916915893555
1115.74194335938	66.6657104492188
1116.94982910156	66.9218292236328
1118.1572265625	67.2060546875
1119.3642578125	67.4527206420898
1120.57104492188	67.6316528320313
1121.77734375	67.8213195800781
1122.98327636719	67.9539489746094
1124.18884277344	67.9565734863281
1125.39404296875	68.0046844482422
1126.59875488281	68.0344619750977
1127.80322265625	67.7498092651367
1129.00732421875	67.6314544677734
1130.2109375	67.090705871582
1131.41430664063	66.7283020019531
1132.6171875	66.515625
1133.81970214844	65.895751953125
1135.02197265625	65.3379211425781
1136.22375488281	64.7928695678711
1137.42517089844	64.2070846557617
1138.62622070313	63.7697105407715
1139.82690429688	63.1645851135254
1141.02709960938	62.6696472167969
1142.22705078125	62.2862663269043
1143.42663574219	61.9850273132324
1144.62573242188	61.7422370910645
1145.82458496094	61.5126304626465
1147.02294921875	61.4188957214355
1148.22094726563	61.4514694213867
1149.41857910156	61.2096481323242
1150.61584472656	61.1950569152832
1151.81274414063	61.0537757873535
1153.00927734375	60.8805732727051
1154.20544433594	60.943431854248
1155.40124511719	60.9384689331055
1156.5966796875	60.8683242797852
1157.79162597656	60.8580360412598
1158.986328125	60.6644325256348
1160.18054199219	60.5145988464355
1161.37438964844	60.1737785339355
1162.56799316406	59.9662055969238
1163.76110839844	59.8643798828125
1164.95385742188	59.6766929626465
1166.14624023438	59.393009185791
1167.33825683594	59.227123260498
1168.52990722656	58.9541358947754
1169.72119140625	58.8626594543457
1170.91198730469	58.7531929016113
1172.1025390625	58.71337890625
1173.29260253906	58.8954925537109
1174.482421875	58.6927185058594
1175.67175292969	58.7522506713867
1176.86071777344	58.7010269165039
1178.04943847656	58.6685638427734
1179.23767089844	58.6286544799805
1180.42553710938	58.6071472167969
1181.61303710938	58.4688949584961
1182.80017089844	58.3205070495605
1183.98681640625	58.195858001709
1185.17321777344	58.2040596008301
1186.35925292969	58.2214584350586
1187.54479980469	58.2321853637695
1188.73010253906	58.1171493530273
1189.91491699219	58.1976051330566
1191.09936523438	58.272533416748
1192.28356933594	58.2624702453613
1193.46728515625	58.215087890625
1194.65063476563	58.4762268066406
1195.83361816406	58.465087890625
1197.01623535156	58.5355567932129
1198.19836425781	58.6920547485352
1199.38024902344	58.9330635070801
1200.56176757813	58.9275932312012
1201.74279785156	59.1324768066406
1202.92358398438	59.1952514648438
1204.10388183594	59.3881530761719
1205.28393554688	59.4220695495605
1206.46350097656	59.5334129333496
1207.64270019531	59.6589813232422
1208.82153320313	59.5444488525391
1210	59.5554466247559
1211.17810058594	59.6128730773926
1212.35583496094	59.4519844055176
1213.53308105469	59.3533935546875
1214.71008300781	59.1129455566406
1215.88671875	58.9305801391602
1217.06286621094	58.9458961486816
1218.23864746094	58.9706230163574
1219.41418457031	58.746467590332
1220.58923339844	58.6241340637207
1221.76391601563	58.7415466308594
1222.93823242188	58.6424369812012
1224.11218261719	58.7336235046387
1225.28576660156	58.9549140930176
1226.458984375	58.9698219299316
1227.6318359375	58.8552436828613
1228.80419921875	58.8976249694824
1229.97631835938	59.0202407836914
1231.14794921875	58.9131851196289
1232.31921386719	59.177303314209
1233.490234375	59.2125091552734
1234.66076660156	59.2122268676758
1235.83093261719	59.1584205627441
1237.00073242188	59.213077545166
1238.17016601563	59.2591323852539
1239.33923339844	59.3094329833984
1240.5078125	59.3013801574707
1241.67614746094	59.1700820922852
1242.84411621094	59.1557350158691
1244.01159667969	59.230899810791
1245.1787109375	59.1845169067383
1246.34558105469	59.1223907470703
1247.51196289063	59.0460662841797
1248.67797851563	59.0112495422363
1249.84362792969	59.2144927978516
1251.00891113281	59.264461517334
1252.173828125	59.1539993286133
1253.33825683594	59.1548156738281
1254.50244140625	59.3591804504395
1255.66625976563	59.1570701599121
1256.82958984375	59.1748657226563
1257.99255371094	59.2893714904785
1259.1552734375	59.3447151184082
1260.31750488281	59.4325714111328
1261.47937011719	59.4389266967773
1262.64086914063	59.4606971740723
1263.80200195313	59.404598236084
1264.96276855469	59.2779312133789
1266.123046875	59.4344024658203
1267.28308105469	59.1950263977051
1268.44262695313	59.0345153808594
1269.60192871094	58.9538383483887
1270.7607421875	58.7232780456543
1271.91918945313	58.600269317627
1273.07727050781	58.5415382385254
1274.23498535156	58.3735046386719
1275.39233398438	58.0528182983398
1276.54931640625	58.0400924682617
1277.70581054688	57.8054161071777
1278.86206054688	57.6567840576172
1280.01794433594	57.4779167175293
1281.17333984375	57.3038520812988
1282.32836914063	57.3165664672852
1283.48303222656	57.2909965515137
1284.63732910156	57.2864151000977
1285.79125976563	57.0258598327637
1286.94482421875	57.1189727783203
1288.09802246094	57.0543479919434
1289.25073242188	56.9307632446289
1290.40319824219	57.1648101806641
1291.55517578125	56.9196510314941
1292.70690917969	56.9577713012695
1293.85815429688	56.7414970397949
1295.00903320313	56.8239936828613
1296.15954589844	56.8155326843262
1297.30969238281	56.680793762207
1298.45935058594	56.4999809265137
1299.60876464844	56.6365547180176
1300.7578125	56.5303726196289
1301.90637207031	56.6288375854492
1303.05456542969	56.6112060546875
1304.20239257813	56.5964889526367
1305.34985351563	56.5212059020996
1306.49694824219	56.6614608764648
1307.64367675781	56.5941276550293
1308.7900390625	56.6452903747559
1309.93591308594	56.6542167663574
1311.08154296875	56.8104438781738
1312.22668457031	56.9848594665527
1313.37145996094	57.0740051269531
1314.51599121094	57.2089500427246
1315.66003417969	57.2939224243164
1316.80358886719	57.3383712768555
1317.94689941406	57.3200988769531
1319.08984375	57.502513885498
1320.23229980469	57.4636116027832
1321.37451171875	57.515926361084
1322.51623535156	57.5578193664551
1323.65759277344	57.5251617431641
1324.79858398438	57.4853630065918
1325.93920898438	57.5655975341797
1327.07934570313	57.4666862487793
1328.21923828125	57.5661201477051
1329.35864257813	57.5863304138184
1330.49780273438	57.4917182922363
1331.63647460938	57.5380554199219
1332.77478027344	57.5438232421875
1333.91271972656	57.46044921875
1335.05029296875	57.2712745666504
1336.18737792969	57.3451766967773
1337.32421875	57.2560081481934
1338.46057128906	57.2392120361328
1339.5966796875	57.2634620666504
1340.73229980469	57.1898040771484
1341.86755371094	57.2367324829102
1343.00231933594	57.2504005432129
1344.13684082031	57.195369720459
1345.27099609375	57.1821670532227
1346.40466308594	57.3105239868164
1347.53796386719	57.498779296875
1348.6708984375	57.4924354553223
1349.80346679688	57.4901847839355
1350.93566894531	57.6954345703125
1352.06750488281	57.6004447937012
1353.19885253906	57.610279083252
1354.32995605469	57.8024864196777
1355.46057128906	57.7286758422852
1356.5908203125	57.8147583007813
1357.720703125	57.9231834411621
1358.85021972656	57.8059921264648
1359.97924804688	57.8252906799316
1361.10803222656	57.8717651367188
1362.236328125	57.8583335876465
1363.3642578125	57.7663803100586
1364.49182128906	57.8057479858398
1365.61901855469	57.727954864502
1366.74584960938	57.6674537658691
1367.87231445313	57.8366966247559
1368.99829101563	57.7343063354492
1370.12390136719	57.6555938720703
1371.24914550781	57.5000038146973
1372.3740234375	57.4467277526855
1373.49853515625	57.4779167175293
1374.62255859375	57.3722190856934
1375.74633789063	57.2746772766113
1376.86962890625	57.3950691223145
1377.99255371094	57.0263786315918
1379.11511230469	56.9812850952148
1380.2373046875	56.8841323852539
1381.35900878906	56.8466262817383
1382.48034667969	56.7067070007324
1383.60144042969	56.6532897949219
1384.72204589844	56.5813903808594
1385.84228515625	56.3718643188477
1386.96203613281	56.1883544921875
1388.08154296875	56.0345764160156
1389.20056152344	56.0338287353516
1390.31921386719	55.8092384338379
1391.4375	55.6577453613281
1392.55541992188	55.5278396606445
1393.6728515625	55.3741760253906
1394.7900390625	55.2716789245605
1395.90673828125	55.1004753112793
1397.02307128906	55.0676460266113
1398.13903808594	54.8444366455078
1399.25463867188	54.7685737609863
1400.36975097656	54.7326316833496
1401.48449707031	54.7294273376465
1402.59899902344	54.5879364013672
1403.712890625	54.6558456420898
1404.82653808594	54.6049575805664
1405.93981933594	54.6902732849121
1407.05261230469	54.6505126953125
1408.1650390625	54.6097946166992
1409.27709960938	54.6129341125488
1410.38879394531	54.5851097106934
1411.5	54.4605865478516
1412.61096191406	54.3838233947754
1413.72143554688	54.4219284057617
1414.83154296875	54.2698974609375
1415.94116210938	54.1428070068359
1417.05053710938	54.2720680236816
1418.15942382813	53.9966850280762
1419.26794433594	53.9349403381348
1420.37609863281	53.8897972106934
1421.48388671875	53.7855186462402
1422.59118652344	53.6124992370605
1423.6982421875	53.676700592041
1424.80480957031	53.4595260620117
1425.91088867188	53.3347053527832
1427.01672363281	53.5155639648438
1428.1220703125	53.3454284667969
1429.22717285156	53.2684593200684
1430.33166503906	53.3017120361328
1431.43591308594	53.2816314697266
1432.53979492188	53.2324371337891
1433.64318847656	53.2399520874023
1434.74621582031	53.3757476806641
1435.84887695313	53.172119140625
1436.95104980469	53.2892150878906
1438.05297851563	53.2790145874023
1439.15441894531	53.3251647949219
1440.25549316406	53.2658996582031
1441.35620117188	53.2545738220215
1442.45642089844	53.3280143737793
1443.55627441406	53.2754402160645
1444.65576171875	53.2590827941895
1445.7548828125	53.268383026123
1446.853515625	53.2826118469238
1447.95190429688	53.1133346557617
1449.0498046875	53.2120170593262
1450.14721679688	53.2629356384277
1451.24438476563	53.2215881347656
1452.34106445313	53.2996063232422
1453.43737792969	53.4568367004395
1454.53332519531	53.6306076049805
1455.62890625	53.7936706542969
1456.72399902344	53.9522857666016
1457.81872558594	54.027027130127
1458.9130859375	54.1275100708008
1460.00695800781	54.1833114624023
1461.10046386719	54.222282409668
1462.19360351563	54.2208557128906
1463.28637695313	54.1240692138672
1464.37878417969	54.0261039733887
1465.470703125	53.9687576293945
1466.56225585938	53.7537498474121
1467.65344238281	53.6547584533691
1468.744140625	53.3135986328125
1469.83447265625	53.1298828125
1470.92443847656	52.9196243286133
1472.01403808594	52.5006294250488
1473.10314941406	52.4171981811523
1474.19189453125	52.065845489502
1475.2802734375	51.7167930603027
1476.3681640625	51.6647109985352
1477.45581054688	51.3935737609863
1478.54296875	51.2114677429199
1479.62963867188	51.0487976074219
1480.71606445313	51.0661087036133
1481.80200195313	50.9551544189453
1482.88757324219	50.9606781005859
1483.97265625	50.8540420532227
1485.05737304688	50.8883323669434
1486.14172363281	50.7517509460449
1487.22570800781	50.8465347290039
1488.30932617188	50.8125534057617
1489.39245605469	50.8315696716309
1490.47509765625	50.9179878234863
1491.55749511719	50.7449569702148
1492.63940429688	50.8820686340332
1493.72094726563	50.7019119262695
1494.80212402344	50.7024841308594
1495.8828125	50.8006820678711
1496.96313476563	50.6070709228516
1498.04309082031	50.6279983520508
1499.12255859375	50.5264625549316
1500.20166015625	50.5821495056152
1501.28039550781	50.5382270812988
1502.35864257813	50.3869514465332
1503.4365234375	50.400447845459
1504.51403808594	50.5024299621582
1505.59118652344	50.3428192138672
1506.66784667969	50.4849433898926
1507.744140625	50.4993324279785
1508.81994628906	50.4542922973633
1509.89538574219	50.4744529724121
1510.97045898438	50.588695526123
1512.04516601563	50.7126884460449
1513.11938476563	50.7475852966309
1514.19323730469	50.736442565918
1515.26672363281	50.9825782775879
1516.33972167969	51.0152282714844
1517.41235351563	51.1327476501465
1518.48449707031	51.1619071960449
1519.55639648438	51.1060028076172
1520.62768554688	51.208625793457
1521.69873046875	51.2487449645996
1522.76928710938	51.1924858093262
1523.83947753906	51.1615753173828
1524.90930175781	51.2587966918945
1525.97863769531	51.3713340759277
1527.04760742188	51.245792388916
1528.11608886719	51.2603149414063
1529.18420410156	51.3097457885742
1530.251953125	51.2519760131836
1531.31921386719	51.2624015808105
1532.38610839844	51.425724029541
1533.45263671875	51.4253120422363
1534.51867675781	51.5006904602051
1535.58435058594	51.6659812927246
1536.64965820313	51.6736106872559
1537.71447753906	51.9182052612305
1538.77893066406	52.0719985961914
1539.84301757813	52.1547966003418
1540.90661621094	52.3387069702148
1541.9697265625	52.555477142334
1543.03259277344	52.4861106872559
1544.09497070313	52.6656723022461
1545.15686035156	52.8224487304688
1546.21850585938	52.8525276184082
1547.27966308594	53.032299041748
1548.34033203125	53.1230964660645
1549.40063476563	53.2865180969238
1550.46057128906	53.3121871948242
1551.52001953125	53.4252281188965
1552.5791015625	53.5942153930664
1553.63781738281	53.627986907959
1554.69604492188	53.8263702392578
1555.75378417969	53.7529449462891
1556.81127929688	53.7079734802246
1557.86828613281	53.9529304504395
1558.9248046875	54.0026245117188
1559.98095703125	54.1945915222168
1561.03674316406	54.0861930847168
1562.09204101563	54.246395111084
1563.14697265625	54.3618316650391
1564.20153808594	54.7416610717773
1565.25561523438	54.7767219543457
1566.30932617188	55.0060501098633
1567.36254882813	55.2973136901855
1568.41540527344	55.4349060058594
1569.4677734375	55.5765419006348
1570.51977539063	55.8549728393555
1571.57141113281	56.0784225463867
1572.62255859375	56.2832107543945
1573.67333984375	56.5432205200195
1574.7236328125	56.8265151977539
1575.77355957031	56.9465255737305
1576.82299804688	57.1143569946289
1577.8720703125	57.2808799743652
1578.92077636719	57.4045028686523
1579.96899414063	57.6185569763184
1581.01684570313	57.7227516174316
1582.06420898438	57.8955879211426
1583.11120605469	58.212947845459
1584.15771484375	58.3135719299316
1585.20385742188	58.4722671508789
1586.24951171875	58.7097358703613
1587.29479980469	58.8461990356445
1588.33972167969	59.1581420898438
1589.38415527344	59.3244285583496
1590.42810058594	59.5959701538086
1591.47180175781	59.9355430603027
1592.51489257813	60.4313621520996
1593.55773925781	60.7293930053711
1594.59997558594	60.9978866577148
1595.64196777344	61.4894714355469
1596.68334960938	61.8619422912598
1597.72448730469	62.1415176391602
1598.76513671875	62.6890563964844
1599.80529785156	62.9161796569824
1600.84509277344	63.3433113098145
1601.88452148438	63.7015762329102
1602.92346191406	63.8995895385742
1603.9619140625	64.2710113525391
1605	64.5224914550781
1606.03771972656	64.9607315063477
1607.07495117188	65.3376846313477
1608.11169433594	65.5926132202148
1609.14807128906	65.8464660644531
1610.18408203125	66.088981628418
1611.21960449219	66.3965835571289
1612.25463867188	66.6371459960938
1613.28930664063	67.0154418945313
1614.32360839844	67.0133972167969
1615.357421875	67.555793762207
1616.39074707031	67.6867752075195
1617.42370605469	68.0020599365234
1618.45629882813	68.3038101196289
1619.48840332031	68.5116424560547
1620.52001953125	68.700439453125
1621.55126953125	68.6890411376953
1622.58215332031	68.9797897338867
1623.61254882813	69.0416717529297
1624.64245605469	69.3290405273438
1625.67199707031	69.5058212280273
1626.70104980469	69.786376953125
1627.72973632813	69.9863815307617
1628.75793457031	70.1439208984375
1629.78576660156	70.3996353149414
1630.81311035156	70.5002288818359
1631.84008789063	70.6255416870117
1632.86657714844	70.7458648681641
1633.89270019531	71.0010299682617
1634.91833496094	70.9914169311523
1635.94348144531	71.0691375732422
1636.96826171875	71.1691513061523
1637.99255371094	71.1123275756836
1639.01647949219	71.1473159790039
1640.03991699219	70.9800796508789
1641.06298828125	70.8627624511719
1642.08557128906	70.6657028198242
1643.10778808594	70.5042037963867
1644.12951660156	70.1485061645508
1645.15075683594	70.0368804931641
1646.17163085938	69.8577880859375
1647.19213867188	69.6314544677734
1648.21203613281	69.1432571411133
1649.23156738281	69.0435791015625
1650.25073242188	68.6801605224609
1651.26940917969	68.4487915039063
1652.28759765625	68.1467742919922
1653.30541992188	67.9704208374023
1654.32275390625	67.8167419433594
1655.33972167969	67.4531784057617
1656.35620117188	66.8779830932617
1657.37231445313	66.592658996582
1658.38793945313	66.3295822143555
1659.40307617188	66.291259765625
1660.41772460938	65.8996505737305
1661.43212890625	65.7058181762695
1662.44592285156	65.2102813720703
1663.45935058594	65.2225875854492
1664.47229003906	64.8101425170898
1665.48486328125	64.5740814208984
1666.49694824219	64.2549362182617
1667.50854492188	63.8815383911133
1668.51977539063	63.6504707336426
1669.53051757813	63.2422142028809
1670.54089355469	62.902214050293
1671.55078125	62.5981216430664
1672.56018066406	62.0315475463867
1673.56909179688	61.6397514343262
1674.57763671875	61.297924041748
1675.58581542969	60.7244262695313
1676.59350585938	60.1951141357422
1677.60070800781	59.8599319458008
1678.607421875	59.2674102783203
1679.61376953125	58.7593040466309
1680.61962890625	58.4505577087402
1681.62512207031	57.9347190856934
1682.63012695313	57.3371963500977
1683.63464355469	56.8836059570313
1684.638671875	56.3605651855469
1685.64233398438	55.8514022827148
1686.64562988281	55.6078987121582
1687.64831542969	55.1799201965332
1688.65063476563	54.7707824707031
1689.65246582031	54.3215942382813
1690.65393066406	53.8454208374023
1691.65490722656	53.5271797180176
1692.65539550781	53.1942939758301
1693.65551757813	52.8293380737305
1694.65502929688	52.4339179992676
1695.654296875	52.0844078063965
1696.65295410156	51.7312698364258
1697.65124511719	51.3943786621094
1698.64904785156	51.2153472900391
1699.646484375	50.880054473877
1700.64331054688	50.4365653991699
1701.63977050781	49.9990310668945
1702.63586425781	49.7656173706055
1703.63134765625	49.4198760986328
1704.62646484375	48.9629554748535
1705.62121582031	48.6394729614258
1706.61535644531	48.2160530090332
1707.60913085938	47.9579925537109
1708.60241699219	47.4666633605957
1709.59521484375	47.1290092468262
1710.58764648438	46.7737350463867
1711.57958984375	46.4164657592773
1712.57104492188	46.0183296203613
1713.56213378906	45.6440582275391
1714.552734375	45.3755798339844
1715.54284667969	44.9267272949219
1716.53247070313	44.5814094543457
1717.52160644531	44.2367553710938
1718.51037597656	43.8880310058594
1719.49865722656	43.4499702453613
1720.48657226563	43.190544128418
1721.47387695313	42.9330635070801
1722.46081542969	42.6082649230957
1723.447265625	42.3563117980957
1724.43334960938	42.0390777587891
1725.41882324219	41.689525604248
1726.40393066406	41.595043182373
1727.38854980469	41.2867202758789
1728.37268066406	41.0666084289551
1729.3564453125	40.8302879333496
1730.33972167969	40.5841598510742
1731.32250976563	40.4895668029785
1732.30480957031	40.1874580383301
1733.28674316406	40.0615348815918
1734.26806640625	39.944652557373
1735.2490234375	39.6695213317871
1736.2294921875	39.5467071533203
1737.20959472656	39.3754501342773
1738.18908691406	39.2028617858887
1739.16821289063	38.9656181335449
1740.14685058594	38.7988662719727
1741.125	38.6693344116211
1742.10266113281	38.4759330749512
1743.07995605469	38.3247184753418
1744.05676269531	38.2198715209961
1745.03308105469	37.8514823913574
1746.00891113281	37.8064079284668
1746.98425292969	37.4877395629883
1747.95910644531	37.4147796630859
1748.93359375	37.1921577453613
1749.90759277344	36.9436988830566
1750.88110351563	36.7825393676758
1751.85412597656	36.5411376953125
1752.82678222656	36.3349418640137
1753.798828125	36.1621055603027
1754.7705078125	36.014965057373
1755.74169921875	35.7783508300781
1756.71240234375	35.6443824768066
1757.6826171875	35.401123046875
1758.65246582031	35.3054809570313
1759.62170410156	35.0853538513184
1760.59057617188	34.9281959533691
1761.55895996094	34.7695083618164
1762.52673339844	34.5830383300781
1763.49426269531	34.563793182373
1764.46118164063	34.4534759521484
1765.42761230469	34.4219093322754
1766.39367675781	34.2673187255859
1767.35913085938	34.1045150756836
1768.32421875	33.9850273132324
1769.28881835938	33.9813079833984
1770.2529296875	33.8492317199707
1771.21655273438	33.758846282959
1772.17980957031	33.7640724182129
1773.14245605469	33.7049713134766
1774.10461425781	33.6418876647949
1775.06640625	33.562255859375
1776.02770996094	33.3830909729004
1776.98852539063	33.2101058959961
1777.94873046875	33.2715225219727
1778.90856933594	33.0965576171875
1779.86804199219	33.1046333312988
1780.82690429688	32.8589935302734
1781.78527832031	32.7307167053223
1782.7431640625	32.5724143981934
1783.70068359375	32.4188613891602
1784.65771484375	32.3180541992188
1785.61413574219	32.1922454833984
1786.57019042969	32.0275955200195
1787.52575683594	31.9557704925537
1788.48083496094	31.7202796936035
1789.43530273438	31.6515045166016
1790.38940429688	31.5279159545898
1791.34301757813	31.4097290039063
1792.29626464844	31.2526302337646
1793.24890136719	31.143985748291
1794.20104980469	31.0130157470703
1795.15270996094	30.9502964019775
1796.10400390625	30.875358581543
1797.0546875	30.8241539001465
1798.0048828125	30.6563777923584
1798.95471191406	30.5299835205078
1799.90393066406	30.5710735321045
1800.85278320313	30.5955638885498
1801.80102539063	30.5577373504639
1802.74890136719	30.4558563232422
1803.6962890625	30.4051342010498
1804.64306640625	30.3377437591553
1805.58947753906	30.3514938354492
1806.53540039063	30.3203430175781
1807.48071289063	30.3028964996338
1808.42565917969	30.2033596038818
1809.3701171875	30.0938529968262
1810.31396484375	30.1468715667725
1811.25744628906	30.1389045715332
1812.20043945313	29.9828281402588
1813.14294433594	29.9386882781982
1814.08483886719	29.8319568634033
1815.0263671875	29.922872543335
1815.96740722656	29.7403774261475
1816.90783691406	29.6785869598389
1817.84790039063	29.6813125610352
1818.78747558594	29.547306060791
1819.72644042969	29.5316028594971
1820.6650390625	29.4171848297119
1821.60314941406	29.3654365539551
1822.54064941406	29.2462635040283
1823.47778320313	29.1359367370605
1824.41430664063	29.0249214172363
1825.35034179688	28.9015483856201
1826.28601074219	28.8644618988037
1827.22106933594	28.7887439727783
1828.15563964844	28.7420692443848
1829.08984375	28.6100025177002
1830.0234375	28.4872264862061
1830.95654296875	28.4982452392578
1831.88916015625	28.3925914764404
1832.8212890625	28.4112567901611
1833.7529296875	28.3878288269043
1834.68408203125	28.309944152832
1835.61474609375	28.2773456573486
1836.54479980469	28.2057876586914
1837.47448730469	28.1746406555176
1838.40356445313	28.3164196014404
1839.33227539063	28.2122364044189
1840.26037597656	28.2164669036865
1841.18811035156	28.25417137146
1842.115234375	28.3140811920166
1843.04187011719	28.2546005249023
1843.96801757813	28.1965751647949
1844.89367675781	28.1528301239014
1845.81872558594	28.1615791320801
1846.74340820313	28.1348972320557
1847.66760253906	28.0923976898193
1848.59118652344	28.0768051147461
1849.51428222656	28.1112194061279
1850.43701171875	27.9727039337158
1851.35913085938	27.8925037384033
1852.28076171875	27.8700180053711
1853.20190429688	27.8372459411621
1854.12243652344	27.6428699493408
1855.04260253906	27.6123905181885
1855.96215820313	27.564338684082
1856.88122558594	27.4648418426514
1857.79992675781	27.3194351196289
1858.71801757813	27.3866081237793
1859.63549804688	27.2483959197998
1860.55261230469	27.2250785827637
1861.46923828125	27.0878257751465
1862.38525390625	27.1473045349121
1863.30078125	26.9927806854248
1864.2158203125	26.9726066589355
1865.13037109375	26.9571571350098
1866.04443359375	27.05495262146
1866.95788574219	26.9845027923584
1867.87084960938	26.952507019043
1868.78332519531	27.0114803314209
1869.6953125	27.0147743225098
1870.60681152344	27.0484199523926
1871.51782226563	26.9927444458008
1872.42822265625	27.0107021331787
1873.33813476563	27.1154823303223
1874.24755859375	27.0229549407959
1875.15649414063	27.039665222168
1876.06481933594	27.066520690918
1876.97277832031	27.0349559783936
1877.88012695313	27.0586051940918
1878.78698730469	26.9728679656982
1879.69323730469	26.9425563812256
1880.59912109375	26.9292984008789
1881.50439453125	26.8957328796387
1882.4091796875	26.8889408111572
1883.3134765625	26.7211284637451
1884.21716308594	26.6624069213867
1885.12048339844	26.5898132324219
1886.02319335938	26.6089115142822
1886.92541503906	26.5122470855713
1887.82702636719	26.5248489379883
1888.72814941406	26.3813381195068
1889.62878417969	26.3289394378662
1890.52893066406	26.2953643798828
1891.42858886719	26.1937141418457
1892.32763671875	26.1880569458008
1893.22619628906	26.1273231506348
1894.12426757813	26.0322666168213
1895.02172851563	26.0233173370361
1895.91870117188	25.9659576416016
1896.81518554688	26.0225849151611
1897.71118164063	25.9247970581055
1898.60656738281	25.8369522094727
1899.50146484375	25.8440456390381
1900.39587402344	25.8246231079102
1901.28967285156	25.8328189849854
1902.18298339844	25.8910655975342
1903.07580566406	25.8163776397705
1903.96801757813	25.8171977996826
1904.85986328125	25.806468963623
1905.7509765625	25.8785419464111
1906.64172363281	25.8976955413818
1907.53186035156	25.9236316680908
1908.42150878906	25.9365100860596
1909.31066894531	25.9681587219238
1910.19921875	25.9249897003174
1911.08728027344	25.9771862030029
1911.97473144531	26.0065002441406
1912.86181640625	25.9945487976074
1913.74816894531	25.9238414764404
1914.63415527344	25.9606018066406
1915.51953125	25.9466876983643
1916.40441894531	25.9143924713135
1917.28869628906	25.9048385620117
1918.17260742188	25.8558902740479
1919.05578613281	25.776050567627
1919.93859863281	25.7925148010254
1920.82080078125	25.6604843139648
1921.70239257813	25.659839630127
1922.58349609375	25.6798095703125
1923.46411132813	25.5324974060059
1924.34423828125	25.4454154968262
1925.22375488281	25.3881168365479
1926.10278320313	25.3580074310303
1926.98120117188	25.2288646697998
1927.85913085938	25.1642112731934
1928.73645019531	25.1300621032715
1929.61328125	25.0532531738281
1930.48962402344	25.0533504486084
1931.36535644531	25.0151824951172
1932.24060058594	24.9604988098145
1933.11535644531	24.8877429962158
1933.98950195313	24.9527416229248
1934.86303710938	24.8984394073486
1935.73608398438	24.9150371551514
1936.60864257813	24.932092666626
1937.48059082031	24.9546699523926
1938.35205078125	24.9025268554688
1939.22302246094	24.9432048797607
1940.09338378906	24.9702415466309
1940.96313476563	24.9816265106201
1941.83239746094	24.9989948272705
1942.701171875	25.0411071777344
1943.5693359375	25.0582866668701
1944.43701171875	25.0796871185303
1945.30407714844	25.0823192596436
1946.17065429688	25.1791553497314
1947.03662109375	25.1878070831299
1947.90209960938	25.1404705047607
1948.76696777344	25.1493396759033
1949.63134765625	25.155122756958
1950.4951171875	25.1839485168457
1951.3583984375	25.1560745239258
1952.22106933594	25.098705291748
1953.08325195313	25.0308723449707
1953.94482421875	25.0606002807617
1954.80590820313	25.0601825714111
1955.66650390625	24.9618816375732
1956.5263671875	25.0169525146484
1957.38586425781	25.0369644165039
1958.24462890625	24.9256763458252
1959.10302734375	24.8736724853516
1959.96069335938	24.762264251709
1960.81799316406	24.7333068847656
1961.67456054688	24.6237850189209
1962.53063964844	24.5604972839355
1963.38623046875	24.4539756774902
1964.2412109375	24.5084171295166
1965.09558105469	24.4205265045166
1965.94946289063	24.4743270874023
1966.80285644531	24.4265098571777
1967.65563964844	24.3155422210693
1968.5078125	24.442554473877
1969.35949707031	24.3826351165771
1970.21057128906	24.357515335083
1971.06103515625	24.3520240783691
1971.91101074219	24.4023971557617
1972.76049804688	24.3980464935303
1973.60925292969	24.5104026794434
1974.45764160156	24.4470615386963
1975.30529785156	24.5149936676025
1976.15246582031	24.5973110198975
1976.99914550781	24.6756496429443
1977.84521484375	24.6989593505859
1978.69067382813	24.7364025115967
1979.53552246094	24.7707424163818
1980.3798828125	24.8477039337158
1981.22375488281	24.8717975616455
1982.06701660156	24.7797012329102
1982.90966796875	24.8740367889404
1983.75170898438	24.8642807006836
1984.59326171875	24.771427154541
1985.43420410156	24.7719612121582
1986.27465820313	24.7938594818115
1987.11450195313	24.7096633911133
1987.95373535156	24.7297630310059
1988.79248046875	24.7278347015381
1989.63061523438	24.7432327270508
1990.46813964844	24.5812511444092
1991.30517578125	24.5506763458252
1992.1416015625	24.4536247253418
1992.9775390625	24.4757308959961
1993.81274414063	24.3323841094971
1994.6474609375	24.2881603240967
1995.48168945313	24.2691802978516
1996.31518554688	24.2285346984863
1997.14819335938	24.2856044769287
1997.98071289063	24.145565032959
1998.8125	24.1671962738037
1999.64379882813	24.1490612030029
2000.47448730469	24.146068572998
2001.3046875	24.2242641448975
2002.13427734375	24.2093105316162
2002.96325683594	24.2206058502197
2003.79162597656	24.2341709136963
2004.61950683594	24.2864837646484
2005.44677734375	24.3125534057617
2006.2734375	24.3422756195068
2007.09948730469	24.3955974578857
2007.92504882813	24.4373931884766
2008.75	24.5368499755859
2009.57434082031	24.4945278167725
2010.39819335938	24.5800132751465
2011.22131347656	24.5817489624023
2012.0439453125	24.6096134185791
2012.86608886719	24.6704578399658
2013.6875	24.6467781066895
2014.50842285156	24.6642513275146
2015.32873535156	24.6639842987061
2016.1484375	24.7019653320313
2016.96752929688	24.6958122253418
2017.7861328125	24.733377456665
2018.60412597656	24.7197074890137
2019.42150878906	24.7247314453125
2020.23828125	24.7402420043945
2021.05444335938	24.6341972351074
2021.8701171875	24.657678604126
2022.68518066406	24.5693302154541
2023.49963378906	24.6158847808838
2024.3134765625	24.5235748291016
2025.12683105469	24.4168167114258
2025.939453125	24.3586730957031
2026.75158691406	24.4052257537842
2027.56311035156	24.3404102325439
2028.3740234375	24.3496971130371
2029.18432617188	24.3152599334717
2029.994140625	24.3504257202148
2030.80322265625	24.2543468475342
2031.61181640625	24.2187042236328
2032.41979980469	24.1848754882813
2033.22717285156	24.1292304992676
2034.03393554688	24.1008644104004
2034.84008789063	24.0228900909424
2035.64575195313	23.9487705230713
2036.45080566406	23.9421272277832
2037.25512695313	23.8982677459717
2038.05895996094	23.9191856384277
2038.86218261719	23.8665428161621
2039.66479492188	23.8350296020508
2040.466796875	23.8999061584473
2041.26831054688	23.8133678436279
2042.06909179688	23.8833599090576
2042.86938476563	23.9246063232422
2043.6689453125	23.8799304962158
2044.46801757813	23.9924411773682
2045.26647949219	23.9913463592529
2046.06433105469	23.9648838043213
2046.86145019531	23.9540939331055
2047.65808105469	24.016716003418
2048.4541015625	24.107328414917
2049.24951171875	24.0734786987305
2050.04443359375	24.114725112915
2050.83862304688	24.0838661193848
2051.63232421875	24.1147422790527
2052.42529296875	24.2192249298096
2053.2177734375	24.1374568939209
2054.00952148438	24.1359748840332
2054.80078125	24.2088565826416
2055.59130859375	24.2064838409424
2056.38134765625	24.281063079834
2057.17065429688	24.3288021087646
2057.95947265625	24.2415714263916
2058.74755859375	24.2635765075684
2059.53515625	24.1597805023193
2060.32202148438	24.1580905914307
2061.1083984375	24.0590572357178
2061.89428710938	23.9392700195313
2062.67919921875	23.8084621429443
2063.4638671875	23.9117774963379
2064.24780273438	23.8883647918701
2065.03100585938	23.8472480773926
2065.81372070313	23.7036476135254
2066.595703125	23.7129764556885
2067.37719726563	23.7080993652344
2068.15795898438	23.4915676116943
2068.93823242188	23.5015296936035
2069.7177734375	23.4536533355713
2070.49682617188	23.3943119049072
2071.27514648438	23.294994354248
2072.05297851563	23.2894954681396
2072.830078125	23.2202167510986
2073.60668945313	23.1749591827393
2074.38256835938	23.1132946014404
2075.15795898438	23.0387287139893
2075.9326171875	22.9673862457275
2076.70654296875	22.9835243225098
2077.47998046875	22.9699440002441
2078.25268554688	22.8917064666748
2079.02490234375	22.9509544372559
2079.79663085938	23.0039291381836
2080.5673828125	22.8885631561279
2081.337890625	23.0386791229248
2082.107421875	23.0274391174316
2082.87670898438	22.9692420959473
2083.64501953125	23.0021286010742
2084.41284179688	23.0585346221924
2085.18017578125	23.0933628082275
2085.94677734375	23.0130023956299
2086.71264648438	23.1405200958252
2087.47802734375	23.0862369537354
2088.24267578125	23.1112461090088
2089.0068359375	23.0792865753174
2089.77026367188	23.1789894104004
2090.53295898438	23.0704402923584
2091.29516601563	23.0766220092773
2092.056640625	23.0177211761475
2092.81762695313	23.0312080383301
2093.57788085938	22.8924617767334
2094.33764648438	22.8919792175293
2095.0966796875	22.8652839660645
2095.85498046875	22.781379699707
2096.61279296875	22.7692737579346
2097.36987304688	22.6495628356934
2098.12646484375	22.5806217193604
2098.88232421875	22.487964630127
2099.63745117188	22.4366645812988
2100.39208984375	22.3867511749268
2101.14624023438	22.2906017303467
2101.8994140625	22.1976928710938
2102.65209960938	22.0015659332275
2103.404296875	22.0472393035889
2104.15551757813	21.9382305145264
2104.90649414063	21.9373931884766
2105.65649414063	21.8232765197754
2106.40600585938	21.7354393005371
2107.15502929688	21.6325702667236
2107.90307617188	21.6092586517334
2108.65063476563	21.5245742797852
2109.39770507813	21.6047115325928
2110.14404296875	21.6108798980713
2110.8896484375	21.5515804290771
2111.63452148438	21.5348720550537
2112.37890625	21.5870189666748
2113.12280273438	21.5281105041504
2113.86572265625	21.6561317443848
2114.60815429688	21.6060390472412
2115.35009765625	21.6995849609375
2116.09106445313	21.7404308319092
2116.83154296875	21.6809921264648
2117.57153320313	21.7548408508301
2118.31079101563	21.735767364502
2119.04931640625	21.741304397583
2119.787109375	21.6308212280273
2120.5244140625	21.6461334228516
2121.26098632813	21.649242401123
2121.9970703125	21.5364437103271
2122.732421875	21.5332908630371
2123.46704101563	21.3949489593506
2124.20092773438	21.4049167633057
2124.93432617188	21.3170375823975
2125.6669921875	21.2768383026123
2126.39916992188	21.1489810943604
2127.13037109375	21.1483097076416
2127.86108398438	21.0710010528564
2128.59130859375	21.1613788604736
2129.32080078125	20.9012870788574
2130.04956054688	20.9175930023193
2130.77758789063	20.8335723876953
2131.50512695313	20.7314338684082
2132.23193359375	20.6451034545898
2132.9580078125	20.5888271331787
2133.68334960938	20.5585327148438
2134.408203125	20.5084419250488
2135.13232421875	20.3775100708008
2135.85595703125	20.3811092376709
2136.57885742188	20.2227611541748
2137.30102539063	20.2340297698975
2138.0224609375	20.1008567810059
2138.74340820313	20.0538482666016
2139.46337890625	20.0563621520996
2140.18310546875	19.9831829071045
2140.90185546875	19.9130859375
2141.6201171875	19.9155426025391
2142.33764648438	19.8828964233398
2143.05444335938	19.9311275482178
2143.77075195313	19.9079036712646
2144.48608398438	19.8604297637939
2145.201171875	19.8977851867676
2145.91528320313	19.8294048309326
2146.62890625	19.8675098419189
2147.34155273438	19.8876762390137
2148.05395507813	19.8524780273438
2148.76538085938	19.8588008880615
2149.47631835938	19.8512744903564
2150.18627929688	19.8911609649658
2150.89599609375	19.8792610168457
2151.60473632813	19.878303527832
2152.31298828125	19.8680858612061
2153.02026367188	19.8293685913086
2153.72729492188	19.7957401275635
2154.43334960938	19.759880065918
2155.138671875	19.7174167633057
2155.84350585938	19.7195529937744
2156.54760742188	19.6611709594727
2157.25122070313	19.7038135528564
2157.95385742188	19.6111907958984
2158.65600585938	19.6333160400391
2159.357421875	19.5794486999512
2160.05810546875	19.549015045166
2160.75805664063	19.4214401245117
2161.45751953125	19.4325122833252
2162.15600585938	19.3772506713867
2162.85400390625	19.3640613555908
2163.55151367188	19.2545890808105
2164.248046875	19.1335010528564
2164.94409179688	19.1704635620117
2165.63916015625	19.1500587463379
2166.33374023438	19.0366382598877
2167.02783203125	18.9781112670898
2167.72094726563	18.808536529541
2168.41357421875	18.8240642547607
2169.10522460938	18.6958255767822
2169.79638671875	18.6764068603516
2170.48706054688	18.5912971496582
2171.1767578125	18.530725479126
2171.86572265625	18.3839492797852
2172.55419921875	18.3589496612549
2173.24194335938	18.1925201416016
2173.92895507813	18.1225738525391
2174.615234375	18.1400852203369
2175.30078125	18.0350341796875
2175.98583984375	18.0268573760986
2176.67016601563	17.9836330413818
2177.35375976563	18.013952255249
2178.03662109375	17.9785842895508
2178.71875	17.9315719604492
2179.40014648438	17.9270496368408
2180.08081054688	17.9056949615479
2180.76098632813	17.9625148773193
2181.4404296875	17.8990726470947
2182.119140625	17.9123458862305
2182.79711914063	17.9754238128662
2183.47436523438	17.915376663208
2184.15087890625	17.9519710540771
2184.82690429688	17.9174118041992
2185.501953125	17.986780166626
2186.17651367188	17.9889354705811
2186.85034179688	17.9829044342041
2187.5234375	17.9090423583984
2188.19580078125	17.9332847595215
2188.86743164063	17.8874340057373
2189.53833007813	17.9076995849609
2190.20874023438	17.7657642364502
2190.87817382813	17.7205352783203
2191.54711914063	17.7691402435303
2192.21533203125	17.7315921783447
2192.8828125	17.6207485198975
2193.54956054688	17.579870223999
2194.21557617188	17.4995498657227
2194.880859375	17.4396190643311
2195.54541015625	17.3439540863037
2196.20947265625	17.3006381988525
2196.87255859375	17.1888484954834
2197.53515625	17.0549793243408
2198.19677734375	17.0584926605225
2198.85791015625	16.9682235717773
2199.51831054688	16.8453483581543
2200.17797851563	16.7852077484131
2200.8369140625	16.7137451171875
2201.4951171875	16.6324501037598
2202.15258789063	16.5623683929443
2202.80932617188	16.5313301086426
2203.46533203125	16.4481105804443
2204.12060546875	16.437068939209
2204.775390625	16.3969078063965
2205.42919921875	16.3695106506348
2206.08251953125	16.2988910675049
2206.73486328125	16.3505802154541
2207.38671875	16.3153381347656
2208.03759765625	16.2996788024902
2208.68798828125	16.3519287109375
2209.33764648438	16.2730960845947
2209.98657226563	16.2566394805908
2210.63452148438	16.3119468688965
2211.28198242188	16.3509178161621
2211.9287109375	16.3347129821777
2212.57470703125	16.2965545654297
2213.21997070313	16.2969589233398
2213.86450195313	16.29736328125
2214.50830078125	16.365421295166
2215.1513671875	16.2534580230713
2215.79370117188	16.2806167602539
2216.43530273438	16.200870513916
2217.076171875	16.1812477111816
2217.71630859375	16.1325092315674
2218.35571289063	16.0470371246338
2218.99462890625	16.0182018280029
2219.63256835938	15.9351444244385
2220.26977539063	15.927770614624
2220.90625	15.8334541320801
2221.5419921875	15.7616243362427
2222.17700195313	15.7024145126343
2222.81127929688	15.6375761032104
2223.44482421875	15.54958152771
2224.07763671875	15.5013809204102
2224.70971679688	15.4155445098877
2225.34106445313	15.3255672454834
2225.9716796875	15.2258539199829
2226.6015625	15.2102565765381
2227.23071289063	15.1816635131836
2227.85913085938	15.0680160522461
2228.48681640625	15.013108253479
2229.11376953125	14.9907684326172
2229.73999023438	14.939603805542
2230.36547851563	14.9166975021362
2230.990234375	14.8055105209351
2231.61401367188	14.7559900283813
2232.2373046875	14.7260828018188
2232.85986328125	14.713770866394
2233.4814453125	14.6398677825928
2234.1025390625	14.6379833221436
2234.72265625	14.6225442886353
2235.34228515625	14.5794639587402
2235.9609375	14.53173828125
2236.57885742188	14.5705003738403
2237.1962890625	14.5478258132935
2237.81274414063	14.5187244415283
2238.42846679688	14.5513677597046
2239.04345703125	14.5160846710205
2239.65771484375	14.5328407287598
2240.27124023438	14.5198402404785
2240.88403320313	14.5193996429443
2241.49584960938	14.4765882492065
2242.10717773438	14.4792127609253
2242.71752929688	14.500340461731
2243.32739257813	14.5047674179077
2243.93627929688	14.4559526443481
2244.54443359375	14.4878854751587
2245.15209960938	14.4073600769043
2245.7587890625	14.3893413543701
2246.36474609375	14.3934602737427
2246.9697265625	14.3702535629272
2247.57421875	14.3653373718262
2248.17797851563	14.2887125015259
2248.78076171875	14.2695550918579
2249.38305664063	14.234899520874
2249.984375	14.2639865875244
2250.5849609375	14.2001037597656
2251.18481445313	14.1043739318848
2251.78393554688	14.0592441558838
2252.38232421875	14.0849313735962
2252.97973632813	13.9618740081787
2253.57666015625	13.9251585006714
2254.17260742188	13.9269914627075
2254.76782226563	13.8531866073608
2255.3623046875	13.7357892990112
2255.9560546875	13.763463973999
2256.54907226563	13.6332206726074
2257.14135742188	13.6533451080322
2257.73266601563	13.5631790161133
2258.32348632813	13.5253858566284
2258.91333007813	13.4441814422607
2259.50244140625	13.37122631073
2260.09057617188	13.2992486953735
2260.67822265625	13.3249845504761
2261.26513671875	13.2133836746216
2261.85107421875	13.2185468673706
2262.43627929688	13.1541881561279
2263.02075195313	13.0999393463135
2263.6044921875	13.1264142990112
2264.18725585938	13.0741930007935
2264.76953125	13.0545120239258
2265.35083007813	13.0155124664307
2265.93139648438	13.0213651657104
2266.51123046875	12.9645671844482
2267.09033203125	12.9429731369019
2267.66845703125	12.9129991531372
2268.24584960938	12.9250783920288
2268.82250976563	12.9355907440186
2269.3984375	12.9607591629028
2269.9736328125	12.9647483825684
2270.5478515625	13.0218744277954
2271.12133789063	12.9632930755615
2271.69409179688	12.9827299118042
2272.26611328125	12.9788570404053
2272.83740234375	12.9862470626831
2273.40771484375	12.963737487793
2273.97729492188	12.9766302108765
2274.54614257813	12.925217628479
2275.11401367188	12.9008092880249
2275.68139648438	12.8837337493896
2276.24780273438	12.8422021865845
2276.8134765625	12.8592615127563
2277.37817382813	12.7776975631714
2277.9423828125	12.7731618881226
2278.50561523438	12.7767724990845
2279.06811523438	12.8143491744995
2279.62963867188	12.7982168197632
2280.19067382813	12.7517642974854
2280.75073242188	12.7287321090698
2281.31005859375	12.7404909133911
2281.86840820313	12.7554178237915
2282.42602539063	12.7534637451172
2282.98291015625	12.6646404266357
2283.5390625	12.6016321182251
2284.09448242188	12.6244354248047
2284.64892578125	12.6065473556519
2285.20263671875	12.5214805603027
2285.75537109375	12.5045890808105
2286.3076171875	12.4292011260986
2286.85888671875	12.4183435440063
2287.40942382813	12.4217700958252
2287.958984375	12.3160486221313
2288.5078125	12.3316240310669
2289.05590820313	12.2748308181763
2289.60302734375	12.1869535446167
2290.14965820313	12.2130966186523
2290.6953125	12.0866317749023
2291.23999023438	12.1018562316895
2291.78393554688	12.0708742141724
2292.3271484375	11.9973421096802
2292.86962890625	11.9899501800537
2293.4111328125	11.9189834594727
2293.95190429688	11.8785524368286
2294.49194335938	11.8497972488403
2295.03100585938	11.8409843444824
2295.5693359375	11.8068542480469
2296.10693359375	11.7569799423218
2296.6435546875	11.7403736114502
2297.17944335938	11.7776222229004
2297.71459960938	11.7647409439087
2298.24877929688	11.769190788269
2298.7822265625	11.7835121154785
2299.31469726563	11.7385587692261
2299.8466796875	11.747802734375
2300.37744140625	11.7602472305298
2300.90771484375	11.7125482559204
2301.43701171875	11.7453088760376
2301.96557617188	11.7334098815918
2302.4931640625	11.7632503509521
2303.02001953125	11.8032808303833
2303.54614257813	11.7876300811768
2304.0712890625	11.7690095901489
2304.595703125	11.7753000259399
2305.119140625	11.8054571151733
2305.64184570313	11.7766180038452
2306.16381835938	11.77001953125
2306.68481445313	11.792405128479
2307.205078125	11.7627124786377
2307.72436523438	11.7491044998169
2308.24291992188	11.7817096710205
2308.7607421875	11.7436208724976
2309.27758789063	11.7063112258911
2309.79370117188	11.7066326141357
2310.30883789063	11.7056035995483
2310.8232421875	11.700532913208
2311.3369140625	11.6836023330688
2311.849609375	11.679856300354
2312.361328125	11.6750202178955
2312.87255859375	11.602765083313
2313.38256835938	11.5876388549805
2313.89208984375	11.5992126464844
2314.40063476563	11.5300750732422
2314.908203125	11.4600658416748
2315.4150390625	11.4899663925171
2315.92114257813	11.3990726470947
2316.42626953125	11.3570432662964
2316.9306640625	11.3498620986938
2317.43408203125	11.2945194244385
2317.93676757813	11.2331714630127
2318.4384765625	11.2527294158936
2318.939453125	11.1691045761108
2319.439453125	11.1339111328125
2319.93872070313	11.0864877700806
2320.43701171875	11.0693941116333
2320.9345703125	11.0181093215942
2321.43139648438	11.0313596725464
2321.92724609375	10.9854412078857
2322.42211914063	10.9812984466553
2322.91625976563	10.9225540161133
2323.40966796875	10.9077739715576
2323.90209960938	10.8761320114136
2324.3935546875	10.8732891082764
2324.88427734375	10.8853950500488
2325.37426757813	10.8545074462891
2325.86303710938	10.8867540359497
2326.35131835938	10.8577442169189
2326.83862304688	10.8649377822876
2327.32495117188	10.8980226516724
2327.810546875	10.9005928039551
2328.29541015625	10.8862524032593
2328.77905273438	10.9196367263794
2329.26220703125	10.9664192199707
2329.74438476563	10.9479751586914
2330.2255859375	10.9595489501953
2330.7060546875	10.9326105117798
2331.185546875	10.9592123031616
2331.6640625	10.9407167434692
2332.14184570313	10.9703416824341
2332.61889648438	10.9285717010498
2333.09497070313	10.9510831832886
2333.57006835938	10.9057025909424
2334.04443359375	10.9386234283447
2334.51782226563	10.9085378646851
2334.99047851563	10.8408765792847
2335.46215820313	10.8329362869263
2335.93310546875	10.8184022903442
2336.40307617188	10.7906789779663
2336.8720703125	10.7662239074707
2337.34033203125	10.7277412414551
2337.8076171875	10.7079095840454
2338.27416992188	10.6564598083496
2338.73974609375	10.6132106781006
2339.20458984375	10.644718170166
2339.66845703125	10.5829954147339
2340.13134765625	10.5303001403809
2340.59350585938	10.4905033111572
2341.0546875	10.4677457809448
2341.51489257813	10.4011697769165
2341.97436523438	10.4298791885376
2342.43286132813	10.3726005554199
2342.890625	10.3199691772461
2343.34741210938	10.310320854187
2343.80322265625	10.2932167053223
2344.25830078125	10.2559423446655
2344.71240234375	10.2357511520386
2345.16577148438	10.2873649597168
2345.61791992188	10.3221521377563
2346.06958007813	10.3552942276001
2346.52001953125	10.4445905685425
2346.9697265625	10.5082159042358
2347.41845703125	10.585991859436
2347.86645507813	10.7388315200806
2348.3134765625	10.825587272644
2348.75952148438	10.9539442062378
2349.20483398438	11.0571746826172
2349.64916992188	11.2122955322266
2350.09252929688	11.2934865951538
2350.53515625	11.3320140838623
2350.97680664063	11.4515838623047
2351.41748046875	11.4857349395752
2351.857421875	11.6134748458862
2352.29638671875	11.6093673706055
2352.734375	11.5796871185303
2353.17138671875	11.5377502441406
2353.60766601563	11.5210742950439
2354.04296875	11.4899301528931
2354.4775390625	11.3953199386597
2354.91088867188	11.2794895172119
2355.34350585938	11.1332244873047
2355.775390625	11.0364284515381
2356.2060546875	10.9200630187988
2356.63598632813	10.7409038543701
2357.06494140625	10.6304807662964
2357.4931640625	10.4655981063843
2357.92041015625	10.3792629241943
2358.3466796875	10.3059854507446
2358.77197265625	10.2052888870239
2359.1962890625	10.0860986709595
2359.61987304688	9.93888282775879
2360.04248046875	9.88936519622803
2360.46411132813	9.85182476043701
2360.88500976563	9.76168918609619
2361.30493164063	9.73833751678467
2361.72387695313	9.68530559539795
