# Supplementary material for: Optics miniaturization strategy for demanding Raman spectroscopy applications
Source: Nat Commun. 2024 Apr 8;15:3049. doi: 10.1038/s41467-024-47044-7 (PMC11001912; doi:10.1038/s41467-024-47044-7)
Supplement: Supplementary file 6 — Source Data [file 41467_2024_47044_MOESM6_ESM.zip › Source Data/NCOMMS-23-34016B s3/S3 pHCA, Glucose, Salts/calibraiton/pHCA time + standards/pHCA_0h_2.csv]

347.42919921875	89.6367645263672
348.892913818359	89.9672470092773
350.356079101563	90.5271453857422
351.818634033203	91.0065994262695
353.280670166016	91.5066986083984
354.742095947266	91.8935623168945
356.202972412109	92.3210067749023
357.663299560547	92.7710266113281
359.123046875	93.0492706298828
360.582244873047	93.4050216674805
362.040863037109	93.5972595214844
363.498931884766	93.8855285644531
364.956451416016	93.9761734008789
366.413391113281	94.3387451171875
367.869750976563	94.6075897216797
369.325592041016	94.9224472045898
370.780853271484	94.8191986083984
372.235565185547	95.3966751098633
373.689727783203	95.3995895385742
375.143310546875	95.6741027832031
376.596343994141	95.9653701782227
378.048828125	96.2992858886719
379.500762939453	96.5518417358398
380.9521484375	96.8359603881836
382.402954101563	97.104606628418
383.853240966797	97.3402786254883
385.302947998047	97.6088562011719
386.752136230469	97.9035415649414
388.200744628906	98.1363754272461
389.648803710938	98.6229400634766
391.096343994141	98.6165771484375
392.543304443359	98.8828430175781
393.989715576172	99.3795776367188
395.435607910156	99.8497009277344
396.880920410156	100.213027954102
398.325714111328	100.354042053223
399.769927978516	100.858871459961
401.213623046875	101.328544616699
402.656768798828	101.349510192871
404.099395751953	101.606674194336
405.541442871094	101.922790527344
406.982971191406	101.966529846191
408.423950195313	102.00658416748
409.864379882813	102.321464538574
411.304290771484	102.061264038086
412.743621826172	102.250213623047
414.182434082031	102.495361328125
415.620727539063	102.609939575195
417.058471679688	102.660743713379
418.495666503906	103.195465087891
419.932342529297	103.543403625488
421.368469238281	103.516540527344
422.804077148438	103.700103759766
424.239135742188	103.615745544434
425.673645019531	103.258094787598
427.107635498047	103.221832275391
428.541107177734	102.645088195801
429.974029541016	102.056427001953
431.406433105469	101.758026123047
432.838287353516	101.260749816895
434.269622802734	100.933959960938
435.700408935547	100.89030456543
437.130706787109	100.458381652832
438.560455322266	100.574882507324
439.989654541016	100.473258972168
441.418334960938	100.81697845459
442.846496582031	100.767242431641
444.274139404297	100.91520690918
445.701263427734	100.921615600586
447.127838134766	100.811767578125
448.553894042969	100.727005004883
449.979431152344	100.640144348145
451.404449462891	100.11009979248
452.828918457031	99.8302841186523
454.252899169922	99.7005233764648
455.676330566406	99.3024826049805
457.099273681641	99.1031951904297
458.521667480469	98.6287231445313
459.943542480469	98.6737594604492
461.364929199219	98.4294586181641
462.785766601563	98.0725708007813
464.206085205078	97.6170501708984
465.625885009766	97.3838500976563
467.045196533203	97.4201583862305
468.463958740234	97.0792541503906
469.882202148438	97.1051864624023
471.299957275391	96.795051574707
472.717193603516	96.9921340942383
474.133911132813	96.89990234375
475.550109863281	97.0115356445313
476.965789794922	97.0652465820313
478.380950927734	97.5313949584961
479.795623779297	97.419677734375
481.209777832031	97.5640411376953
482.623413085938	97.9814529418945
484.036529541016	98.3116912841797
485.449157714844	98.6943359375
486.861267089844	99.0541076660156
488.272857666016	99.4407424926758
489.683959960938	99.9245071411133
491.094543457031	100.351127624512
492.504608154297	100.781913757324
493.914184570313	101.24942779541
495.3232421875	101.723075866699
496.731811523438	102.036628723145
498.139862060547	102.234657287598
499.547393798828	102.46671295166
500.954467773438	102.469139099121
502.360992431641	102.655517578125
503.767028808594	102.726829528809
505.172576904297	103.121871948242
506.577606201172	103.286567687988
507.982147216797	103.780548095703
509.386169433594	103.970718383789
510.789703369141	104.530128479004
512.192749023438	104.763359069824
513.595275878906	105.211700439453
514.997314453125	105.426124572754
516.398803710938	105.840751647949
517.799865722656	105.90210723877
519.200378417969	106.045753479004
520.600463867188	105.970695495605
522	105.632530212402
523.399047851563	105.304512023926
524.797607421875	104.579620361328
526.195678710938	104.079887390137
527.59326171875	103.577949523926
528.990295410156	102.843971252441
530.386901855469	102.05241394043
531.782958984375	101.750091552734
533.178588867188	101.238754272461
534.573669433594	100.842178344727
535.968322753906	100.614212036133
537.362426757813	100.411033630371
538.756042480469	100.182022094727
540.149230957031	99.7666473388672
541.541870117188	99.3652725219727
542.934020996094	98.9568328857422
544.32568359375	98.5689239501953
545.716918945313	97.8755111694336
547.107604980469	97.2320251464844
548.497802734375	96.6598205566406
549.887573242188	96.2705688476563
551.276794433594	95.3713073730469
552.66552734375	95.1540908813477
554.053833007813	94.7344665527344
555.441650390625	94.4664840698242
556.828918457031	94.0217666625977
558.215759277344	93.6997451782227
559.602111816406	93.4065246582031
560.987976074219	93.2594604492188
562.373352050781	93.0004806518555
563.758239746094	92.7608184814453
565.142639160156	92.5056304931641
566.526611328125	92.4063491821289
567.910034179688	92.2551040649414
569.293029785156	91.8544158935547
570.675537109375	91.7207946777344
572.057556152344	91.4731750488281
573.439086914063	91.2212066650391
574.820129394531	91.040168762207
576.200744628906	90.8892135620117
577.580871582031	90.6347122192383
578.96044921875	90.7657623291016
580.339660644531	90.4062118530273
581.718322753906	90.5563583374023
583.096557617188	90.2831497192383
584.474243164063	90.3600006103516
585.851501464844	90.2530059814453
587.228332519531	90.2457580566406
588.604614257813	90.3784484863281
589.98046875	90.0411911010742
591.355834960938	90.139289855957
592.730712890625	90.0151443481445
594.105163574219	89.9002685546875
595.479125976563	89.7542724609375
596.852600097656	89.5811996459961
598.225646972656	89.5018310546875
599.598205566406	89.4203872680664
600.970275878906	89.1645126342773
602.341857910156	88.9312362670898
603.713012695313	88.8833618164063
605.083679199219	88.8470611572266
606.453918457031	88.6431274414063
607.823608398438	88.4401779174805
609.192932128906	88.4755096435547
610.561706542969	88.055046081543
611.930053710938	87.9741287231445
613.297912597656	87.8582611083984
614.665344238281	87.7355117797852
616.032287597656	87.6646881103516
617.398803710938	87.5320053100586
618.764831542969	87.3565216064453
620.13037109375	87.1353607177734
621.495483398438	87.0796585083008
622.860107421875	86.8493499755859
624.224304199219	86.6534881591797
625.588012695313	86.6780090332031
626.951232910156	86.5319519042969
628.314025878906	86.1735153198242
629.676391601563	86.3143157958984
631.038269042969	86.010139465332
632.399658203125	86.0553436279297
633.760620117188	86.0147247314453
635.12109375	85.8566131591797
636.481140136719	85.8016510009766
637.840759277344	85.6269149780273
639.199890136719	85.7680053710938
640.558532714844	85.5046691894531
641.916748046875	85.558837890625
643.274536132813	85.5257034301758
644.6318359375	85.3820419311523
645.988647460938	85.114631652832
647.345031738281	85.0405349731445
648.700988769531	84.9165573120117
650.056457519531	84.6368255615234
651.411499023438	84.3930206298828
652.76611328125	84.1601943969727
654.120239257813	83.9565887451172
655.473876953125	83.8600616455078
656.827087402344	83.6440658569336
658.179870605469	83.4524841308594
659.5322265625	83.3997955322266
660.884094238281	83.3034210205078
662.235473632813	83.1892242431641
663.586486816406	82.9017181396484
664.93701171875	82.7546234130859
666.287048339844	82.9304428100586
667.636657714844	82.8616256713867
668.98583984375	82.7013931274414
670.334594726563	82.7152633666992
671.682861328125	82.6691513061523
673.030700683594	82.6372451782227
674.378051757813	82.7305145263672
675.725036621094	82.4552612304688
677.071533203125	82.4997177124023
678.417541503906	82.5089111328125
679.76318359375	82.6731414794922
681.108337402344	82.3558807373047
682.453002929688	82.5529098510742
683.797302246094	82.6564483642578
685.14111328125	82.5197525024414
686.484497070313	82.5212020874023
687.827453613281	82.6895370483398
689.169921875	82.5506286621094
690.512023925781	82.4855041503906
691.853637695313	82.7756500244141
693.194763183594	82.6894912719727
694.535522460938	82.5956954956055
695.875793457031	82.743408203125
697.215637207031	82.8459091186523
698.555053710938	82.8117294311523
699.89404296875	82.9410781860352
701.232543945313	82.9578628540039
702.570617675781	83.0003128051758
703.908325195313	82.914924621582
705.245483398438	83.0278472900391
706.582275390625	82.9281387329102
707.918640136719	83.1986236572266
709.254516601563	83.0660400390625
710.589965820313	83.1342391967773
711.924987792969	83.1789093017578
713.259582519531	83.3056945800781
714.59375	83.2669677734375
715.927490234375	83.1238098144531
717.2607421875	83.2986526489258
718.593627929688	83.010139465332
719.926025390625	83.1812057495117
721.257995605469	83.1005020141602
722.589538574219	83.100944519043
723.920654296875	82.776252746582
725.251342773438	83.0383911132813
726.581604003906	82.9167022705078
727.911437988281	82.8074569702148
729.240783691406	82.7649993896484
730.569763183594	82.7244644165039
731.898254394531	82.7780456542969
733.226379394531	82.787467956543
734.554016113281	82.5282745361328
735.881225585938	82.5463485717773
737.208068847656	82.5864410400391
738.534423828125	82.416618347168
739.8603515625	82.3978652954102
741.185852050781	82.4383926391602
742.510925292969	82.4131851196289
743.835571289063	82.1475448608398
745.159790039063	82.0463180541992
746.483581542969	82.1945419311523
747.806945800781	81.9412460327148
749.1298828125	81.9694900512695
750.452453613281	81.7632751464844
751.774536132813	81.8083724975586
753.09619140625	81.6299209594727
754.417419433594	81.5088424682617
755.738220214844	81.5020446777344
757.05859375	81.3580856323242
758.378540039063	81.3291854858398
759.698059082031	81.3178634643555
761.017211914063	81.1870040893555
762.335876464844	81.2028503417969
763.654113769531	81.0019302368164
764.971984863281	81.1326293945313
766.289367675781	80.964241027832
767.606384277344	80.8822250366211
768.922973632813	80.9533843994141
770.239074707031	80.9472351074219
771.554809570313	80.7833557128906
772.8701171875	80.796142578125
774.184997558594	80.5357055664063
775.499450683594	80.5454940795898
776.8134765625	80.5262832641602
778.127136230469	80.2926712036133
779.440307617188	80.184928894043
780.753112792969	80.3805770874023
782.0654296875	79.9973831176758
783.377380371094	80.0556259155273
784.688903808594	79.897590637207
786	79.8432464599609
787.310668945313	79.7944412231445
788.620971679688	79.5717926025391
789.930786132813	79.6026382446289
791.240234375	79.4441833496094
792.549255371094	79.1937637329102
793.857788085938	79.2878723144531
795.166015625	79.2020111083984
796.473754882813	79.2179107666016
797.781066894531	79.0361251831055
799.088012695313	79.1800994873047
800.39453125	79.0002899169922
801.700622558594	79.0828475952148
803.006286621094	79.1318511962891
804.311584472656	79.1862106323242
805.616394042969	79.2499465942383
806.920837402344	79.2181091308594
808.224853515625	79.2849273681641
809.528503417969	79.2453231811523
810.831665039063	79.2087860107422
812.134460449219	79.410514831543
813.436828613281	79.3753662109375
814.73876953125	79.3259201049805
816.040344238281	79.5528564453125
817.341430664063	79.5200653076172
818.642150878906	79.6564483642578
819.942504882813	79.8380432128906
821.242370605469	80.001335144043
822.541870117188	80.2973709106445
823.840942382813	80.5556716918945
825.139587402344	80.6347198486328
826.437866210938	80.8663101196289
827.735656738281	81.1761245727539
829.033081054688	81.1852188110352
830.330139160156	81.6306076049805
831.626770019531	81.6319198608398
832.922973632813	81.7938003540039
834.21875	82.1221237182617
835.514099121094	82.4395904541016
836.80908203125	82.7231292724609
838.103637695313	83.0623397827148
839.397827148438	83.5645523071289
840.691589355469	84.0271072387695
841.984924316406	84.3968276977539
843.27783203125	84.7629165649414
844.570373535156	85.1783905029297
845.862487792969	85.5124816894531
847.154235839844	85.673698425293
848.445556640625	86.0682144165039
849.736450195313	86.2532730102539
851.026916503906	86.4202423095703
852.317016601563	86.7355041503906
853.606689453125	86.7992095947266
854.89599609375	87.0683746337891
856.184875488281	87.1696472167969
857.473327636719	87.5200271606445
858.761413574219	87.7457885742188
860.049072265625	88.3275146484375
861.336303710938	88.8192977905273
862.623168945313	89.5096664428711
863.909606933594	90.3354949951172
865.195678710938	91.2295150756836
866.481323242188	91.9876861572266
867.766540527344	92.734992980957
869.051391601563	93.8568878173828
870.335815429688	94.797737121582
871.619873046875	95.5634765625
872.903503417969	95.9832534790039
874.186706542969	96.6903381347656
875.469543457031	96.8180465698242
876.752014160156	96.5380935668945
878.033996582031	96.0503234863281
879.315612792969	95.2766418457031
880.596862792969	93.7919082641602
881.877685546875	92.3569412231445
883.158081054688	90.711555480957
884.438110351563	88.8727188110352
885.7177734375	87.18310546875
886.996948242188	85.6200714111328
888.275817871094	83.9155883789063
889.55419921875	82.641845703125
890.832275390625	81.3165664672852
892.10986328125	80.2370452880859
893.387084960938	79.3031005859375
894.663940429688	78.5453872680664
895.940368652344	77.7084808349609
897.216369628906	77.0929489135742
898.492004394531	76.4041290283203
899.767272949219	75.7370529174805
901.042114257813	75.0612640380859
902.316528320313	74.4005584716797
903.590576171875	73.8423461914063
904.8642578125	73.395393371582
906.137512207031	72.8185958862305
907.410339355469	72.3787536621094
908.682800292969	72.1371917724609
909.954833984375	71.7815856933594
911.226501464844	71.5421752929688
912.497802734375	71.3802871704102
913.768676757813	70.968017578125
915.039123535156	71.0533599853516
916.309204101563	70.7630157470703
917.578918457031	70.4469833374023
918.848205566406	70.3078918457031
920.117126464844	69.9479217529297
921.385620117188	69.5862655639648
922.653747558594	69.2608184814453
923.921447753906	68.6800384521484
925.188781738281	68.3868179321289
926.455688476563	67.9334945678711
927.722229003906	67.7998962402344
928.988342285156	67.1211700439453
930.254089355469	67.1041564941406
931.519470214844	66.7030868530273
932.784423828125	66.4442901611328
934.049011230469	66.170654296875
935.313171386719	66.0057830810547
936.576965332031	65.8432083129883
937.84033203125	65.8961868286133
939.103332519531	65.6022644042969
940.365966796875	65.3822479248047
941.628173828125	65.3895874023438
942.890014648438	65.3693466186523
944.151428222656	65.3592147827148
945.412475585938	65.271598815918
946.673095703125	65.2813034057617
947.933349609375	65.2548522949219
949.193237304688	65.4260559082031
950.452697753906	65.4375228881836
951.711791992188	65.5918121337891
952.970520019531	65.5406875610352
954.228820800781	65.5965805053711
955.486755371094	65.8110961914063
956.744262695313	66.0383911132813
958.001403808594	66.2723541259766
959.258117675781	66.4903564453125
960.514526367188	66.802619934082
961.770446777344	67.1586990356445
963.026062011719	67.6745376586914
964.28125	68.062255859375
965.536010742188	68.6480255126953
966.790466308594	69.4851226806641
968.044494628906	70.3323516845703
969.298095703125	71.1146621704102
970.551391601563	72.5860595703125
971.80419921875	74.0294952392578
973.056701660156	76.2058181762695
974.308776855469	78.7837371826172
975.560485839844	82.0815811157227
976.811767578125	86.1028442382813
978.062683105469	90.5240097045898
979.313232421875	95.0116882324219
980.563415527344	99.0601654052734
981.813171386719	103.043601989746
983.0625	106.350593566895
984.3115234375	109.304641723633
985.560119628906	111.905349731445
986.808349609375	113.77668762207
988.05615234375	115.261131286621
989.303588867188	115.493476867676
990.550659179688	114.765602111816
991.797302246094	112.122749328613
993.043579101563	109.13826751709
994.289489746094	104.280059814453
995.535034179688	99.5746917724609
996.780151367188	94.6141204833984
998.02490234375	89.9577789306641
999.269226074219	85.9495849609375
1000.51318359375	82.0559844970703
1001.75677490234	78.895866394043
1003	76.3106307983398
1004.24279785156	74.056510925293
1005.48522949219	72.2653198242188
1006.72729492188	70.9433517456055
1007.96893310547	69.7377319335938
1009.21026611328	68.7315063476563
1010.45111083984	68.0267486572266
1011.69165039063	67.3949203491211
1012.93176269531	66.769401550293
1014.17150878906	66.3735580444336
1015.41088867188	66.0891494750977
1016.64984130859	65.8537063598633
1017.88842773438	65.370475769043
1019.12664794922	65.0798187255859
1020.36450195313	64.6903076171875
1021.60192871094	64.5250015258789
1022.83898925781	64.3473205566406
1024.07568359375	63.9300384521484
1025.31201171875	63.8489608764648
1026.5478515625	63.7682762145996
1027.78344726563	63.6617126464844
1029.0185546875	63.7420120239258
1030.25329589844	63.7518653869629
1031.48767089844	63.7196426391602
1032.7216796875	64.0371856689453
1033.95532226563	64.099494934082
1035.18859863281	63.9848442077637
1036.42138671875	64.2070159912109
1037.65393066406	64.3715057373047
1038.88598632813	64.3603591918945
1040.11767578125	64.5614776611328
1041.34899902344	64.6010589599609
1042.57995605469	64.8847274780273
1043.810546875	64.9672164916992
1045.04077148438	65.0800323486328
1046.2705078125	65.2704162597656
1047.5	65.5100021362305
1048.72900390625	65.8282928466797
1049.95764160156	66.198844909668
1051.18591308594	66.6504211425781
1052.41381835938	67.2096939086914
1053.64135742188	67.5092849731445
1054.86853027344	68.5721206665039
1056.09521484375	69.1719512939453
1057.32165527344	69.8213806152344
1058.54760742188	70.6530532836914
1059.77331542969	71.6147766113281
1060.99853515625	72.3175506591797
1062.22338867188	73.2380523681641
1063.44787597656	73.9030075073242
1064.671875	74.7506332397461
1065.89562988281	75.6951599121094
1067.11901855469	76.3707885742188
1068.34191894531	77.2617034912109
1069.56457519531	78.2493286132813
1070.78674316406	79.1264801025391
1072.00854492188	80.012825012207
1073.22998046875	80.7913589477539
1074.45104980469	81.1968841552734
1075.67175292969	81.4342803955078
1076.89208984375	81.4442672729492
1078.11193847656	81.1560821533203
1079.33154296875	80.301628112793
1080.55065917969	79.3882217407227
1081.76940917969	78.2652359008789
1082.98791503906	76.5201644897461
1084.20593261719	75.2906646728516
1085.42358398438	73.7296676635742
1086.64086914063	72.2271499633789
1087.85766601563	70.9135589599609
1089.07421875	69.8293228149414
1090.29040527344	68.6000900268555
1091.50610351563	67.7915573120117
1092.72155761719	67.1226119995117
1093.9365234375	66.4381866455078
1095.15112304688	66.0179290771484
1096.36535644531	65.6838760375977
1097.57922363281	65.3660430908203
1098.79272460938	65.1939468383789
1100.005859375	64.8532257080078
1101.21862792969	64.8345260620117
1102.43090820313	64.8050003051758
1103.64294433594	64.5730285644531
1104.8544921875	64.7442321777344
1106.06579589844	64.6762161254883
1107.27661132813	64.7369918823242
1108.48706054688	64.7718505859375
1109.69714355469	64.826774597168
1110.90686035156	64.9864883422852
1112.1162109375	64.969123840332
1113.3251953125	65.1892013549805
1114.53369140625	65.5828247070313
1115.74194335938	65.6140213012695
1116.94982910156	65.9970321655273
1118.1572265625	66.1978149414063
1119.3642578125	66.5076217651367
1120.57104492188	66.6271591186523
1121.77734375	66.8362426757813
1122.98327636719	66.9016265869141
1124.18884277344	66.9441223144531
1125.39404296875	67.2121276855469
1126.59875488281	66.9121322631836
1127.80322265625	66.6629409790039
1129.00732421875	66.577392578125
1130.2109375	66.0635299682617
1131.41430664063	65.7232208251953
1132.6171875	65.3804397583008
1133.81970214844	64.9095001220703
1135.02197265625	64.346076965332
1136.22375488281	63.704906463623
1137.42517089844	63.1150665283203
1138.62622070313	62.6835594177246
1139.82690429688	62.0864067077637
1141.02709960938	61.5839805603027
1142.22705078125	61.2163963317871
1143.42663574219	60.9160614013672
1144.62573242188	60.6063537597656
1145.82458496094	60.419303894043
1147.02294921875	60.2712478637695
1148.22094726563	60.2387962341309
1149.41857910156	60.1878280639648
1150.61584472656	59.9690742492676
1151.81274414063	59.9576835632324
1153.00927734375	59.766658782959
1154.20544433594	59.860237121582
1155.40124511719	59.7768440246582
1156.5966796875	59.7165908813477
1157.79162597656	59.5758628845215
1158.986328125	59.3877410888672
1160.18054199219	59.353702545166
1161.37438964844	59.0462760925293
1162.56799316406	58.744758605957
1163.76110839844	58.6566429138184
1164.95385742188	58.4159202575684
1166.14624023438	58.2094306945801
1167.33825683594	57.9864845275879
1168.52990722656	57.780948638916
1169.72119140625	57.7884826660156
1170.91198730469	57.4547843933105
1172.1025390625	57.5744361877441
1173.29260253906	57.57666015625
1174.482421875	57.4840087890625
1175.67175292969	57.5061683654785
1176.86071777344	57.4690322875977
1178.04943847656	57.3922920227051
1179.23767089844	57.3601608276367
1180.42553710938	57.2639389038086
1181.61303710938	57.1719245910645
1182.80017089844	57.1704559326172
1183.98681640625	57.0417175292969
1185.17321777344	56.8844680786133
1186.35925292969	56.8908843994141
1187.54479980469	57.046630859375
1188.73010253906	56.9095191955566
1189.91491699219	56.8930168151855
1191.09936523438	56.9466171264648
1192.28356933594	57.109001159668
1193.46728515625	56.9950981140137
1194.65063476563	57.3090171813965
1195.83361816406	57.2384338378906
1197.01623535156	57.319938659668
1198.19836425781	57.5309524536133
1199.38024902344	57.7703552246094
1200.56176757813	57.765567779541
1201.74279785156	57.8790016174316
1202.92358398438	58.0323143005371
1204.10388183594	58.1458282470703
1205.28393554688	58.3271942138672
1206.46350097656	58.4815902709961
1207.64270019531	58.4008827209473
1208.82153320313	58.3631210327148
1210	58.4144859313965
1211.17810058594	58.3029708862305
1212.35583496094	58.1140098571777
1213.53308105469	58.0889434814453
1214.71008300781	58.0378265380859
1215.88671875	57.7719841003418
1217.06286621094	57.6909675598145
1218.23864746094	57.8049697875977
1219.41418457031	57.4771766662598
1220.58923339844	57.5214004516602
1221.76391601563	57.5449600219727
1222.93823242188	57.5065689086914
1224.11218261719	57.5167274475098
1225.28576660156	57.6541061401367
1226.458984375	57.6959686279297
1227.6318359375	57.6494064331055
1228.80419921875	57.7149200439453
1229.97631835938	57.7804565429688
1231.14794921875	57.7817420959473
1232.31921386719	57.9839820861816
1233.490234375	57.863639831543
1234.66076660156	58.0187301635742
1235.83093261719	57.976734161377
1237.00073242188	58.1459159851074
1238.17016601563	58.0695991516113
1239.33923339844	58.1096267700195
1240.5078125	58.0538711547852
1241.67614746094	58.0154228210449
1242.84411621094	58.0597496032715
1244.01159667969	58.086051940918
1245.1787109375	57.8626823425293
1246.34558105469	57.9550819396973
1247.51196289063	57.925537109375
1248.67797851563	57.8914108276367
1249.84362792969	57.9387474060059
1251.00891113281	58.0910263061523
1252.173828125	57.8021469116211
1253.33825683594	57.9710121154785
1254.50244140625	58.0338249206543
1255.66625976563	58.0661087036133
1256.82958984375	58.0797805786133
1257.99255371094	57.9769706726074
1259.1552734375	58.23291015625
1260.31750488281	58.2343597412109
1261.47937011719	58.3069496154785
1262.64086914063	58.2230567932129
1263.80200195313	58.2197494506836
1264.96276855469	58.120677947998
1266.123046875	58.2581977844238
1267.28308105469	57.9816055297852
1268.44262695313	57.7948303222656
1269.60192871094	57.8348693847656
1270.7607421875	57.6294212341309
1271.91918945313	57.4264640808105
1273.07727050781	57.3408889770508
1274.23498535156	57.0106925964355
1275.39233398438	56.8465728759766
1276.54931640625	56.713809967041
1277.70581054688	56.4613189697266
1278.86206054688	56.4151878356934
1280.01794433594	56.2980194091797
1281.17333984375	56.1690940856934
1282.32836914063	56.1006393432617
1283.48303222656	56.0888252258301
1284.63732910156	56.0036315917969
1285.79125976563	55.8182830810547
1286.94482421875	55.9588737487793
1288.09802246094	55.8446235656738
1289.25073242188	55.787784576416
1290.40319824219	55.8806838989258
1291.55517578125	55.5692977905273
1292.70690917969	55.6123085021973
1293.85815429688	55.5474166870117
1295.00903320313	55.5764122009277
1296.15954589844	55.4126396179199
1297.30969238281	55.4582328796387
1298.45935058594	55.404369354248
1299.60876464844	55.4029731750488
1300.7578125	55.2629241943359
1301.90637207031	55.4366760253906
1303.05456542969	55.3705215454102
1304.20239257813	55.3626327514648
1305.34985351563	55.3484001159668
1306.49694824219	55.4335479736328
1307.64367675781	55.4484901428223
1308.7900390625	55.3993835449219
1309.93591308594	55.4309730529785
1311.08154296875	55.5245361328125
1312.22668457031	55.6698684692383
1313.37145996094	55.7139053344727
1314.51599121094	55.8255462646484
1315.66003417969	55.9302673339844
1316.80358886719	56.0456581115723
1317.94689941406	56.1881294250488
1319.08984375	56.1629943847656
1320.23229980469	56.202579498291
1321.37451171875	56.2727279663086
1322.51623535156	56.3461875915527
1323.65759277344	56.2136993408203
1324.79858398438	56.275032043457
1325.93920898438	56.3439331054688
1327.07934570313	56.2236442565918
1328.21923828125	56.2960815429688
1329.35864257813	56.3074531555176
1330.49780273438	56.3985137939453
1331.63647460938	56.235710144043
1332.77478027344	56.3544692993164
1333.91271972656	56.1441078186035
1335.05029296875	56.2619590759277
1336.18737792969	56.2620506286621
1337.32421875	56.0868721008301
1338.46057128906	56.0277671813965
1339.5966796875	55.9644165039063
1340.73229980469	56.012939453125
1341.86755371094	55.9647102355957
1343.00231933594	56.0963134765625
1344.13684082031	56.0340003967285
1345.27099609375	56.1155433654785
1346.40466308594	56.0985565185547
1347.53796386719	56.1520843505859
1348.6708984375	56.2160949707031
1349.80346679688	56.3440742492676
1350.93566894531	56.4145545959473
1352.06750488281	56.3539047241211
1353.19885253906	56.4120483398438
1354.32995605469	56.5624656677246
1355.46057128906	56.5152587890625
1356.5908203125	56.6246604919434
1357.720703125	56.5838851928711
1358.85021972656	56.6476097106934
1359.97924804688	56.5694465637207
1361.10803222656	56.6886901855469
1362.236328125	56.6167526245117
1363.3642578125	56.6196975708008
1364.49182128906	56.6556358337402
1365.61901855469	56.6064262390137
1366.74584960938	56.3789291381836
1367.87231445313	56.5784950256348
1368.99829101563	56.4468460083008
1370.12390136719	56.4091377258301
1371.24914550781	56.3013496398926
1372.3740234375	56.2852020263672
1373.49853515625	56.3075218200684
1374.62255859375	56.184211730957
1375.74633789063	56.0805130004883
1376.86962890625	55.9865188598633
1377.99255371094	55.9076843261719
1379.11511230469	55.646614074707
1380.2373046875	55.6268272399902
1381.35900878906	55.5746040344238
1382.48034667969	55.4726257324219
1383.60144042969	55.3245849609375
1384.72204589844	55.2231864929199
1385.84228515625	55.0731620788574
1386.96203613281	54.9954719543457
1388.08154296875	54.6988143920898
1389.20056152344	54.781925201416
1390.31921386719	54.5914115905762
1391.4375	54.3220748901367
1392.55541992188	54.2435646057129
1393.6728515625	54.0928573608398
1394.7900390625	53.9543952941895
1395.90673828125	53.8454971313477
1397.02307128906	53.7547035217285
1398.13903808594	53.5644226074219
1399.25463867188	53.5174102783203
1400.36975097656	53.4834518432617
1401.48449707031	53.396541595459
1402.59899902344	53.3612289428711
1403.712890625	53.3113288879395
1404.82653808594	53.30078125
1405.93981933594	53.389835357666
1407.05261230469	53.3403625488281
1408.1650390625	53.0928726196289
1409.27709960938	53.2457237243652
1410.38879394531	53.3563232421875
1411.5	53.1193389892578
1412.61096191406	53.1672096252441
1413.72143554688	53.0965156555176
1414.83154296875	53.0480842590332
1415.94116210938	52.8229026794434
1417.05053710938	52.7873229980469
1418.15942382813	52.6920433044434
1419.26794433594	52.7025337219238
1420.37609863281	52.4989318847656
1421.48388671875	52.4975357055664
1422.59118652344	52.207202911377
1423.6982421875	52.3487358093262
1424.80480957031	52.1561851501465
1425.91088867188	52.0423126220703
1427.01672363281	52.114200592041
1428.1220703125	51.9936904907227
1429.22717285156	51.9181060791016
1430.33166503906	51.9464797973633
1431.43591308594	51.8724594116211
1432.53979492188	51.8265991210938
1433.64318847656	51.8562049865723
1434.74621582031	51.8670692443848
1435.84887695313	51.8703193664551
1436.95104980469	51.8307723999023
1438.05297851563	51.8420753479004
1439.15441894531	51.9040718078613
1440.25549316406	51.8991966247559
1441.35620117188	51.8536376953125
1442.45642089844	51.786735534668
1443.55627441406	51.8439559936523
1444.65576171875	51.8518714904785
1445.7548828125	51.7442779541016
1446.853515625	51.7735595703125
1447.95190429688	51.6973037719727
1449.0498046875	51.879222869873
1450.14721679688	51.8314056396484
1451.24438476563	51.8766555786133
1452.34106445313	51.8404235839844
1453.43737792969	52.0199890136719
1454.53332519531	52.225700378418
1455.62890625	52.2642555236816
1456.72399902344	52.4969673156738
1457.81872558594	52.5575752258301
1458.9130859375	52.7364921569824
1460.00695800781	52.812686920166
1461.10046386719	52.8526344299316
1462.19360351563	52.7807540893555
1463.28637695313	52.7345886230469
1464.37878417969	52.6605567932129
1465.470703125	52.4157218933105
1466.56225585938	52.2843246459961
1467.65344238281	52.2232131958008
1468.744140625	51.936824798584
1469.83447265625	51.7218742370605
1470.92443847656	51.4161186218262
1472.01403808594	51.0416984558105
1473.10314941406	50.914608001709
1474.19189453125	50.6746788024902
1475.2802734375	50.311450958252
1476.3681640625	50.200366973877
1477.45581054688	49.9681358337402
1478.54296875	49.8298683166504
1479.62963867188	49.7279663085938
1480.71606445313	49.6166000366211
1481.80200195313	49.5860939025879
1482.88757324219	49.5052146911621
1483.97265625	49.3979530334473
1485.05737304688	49.4267044067383
1486.14172363281	49.2739524841309
1487.22570800781	49.3145523071289
1488.30932617188	49.3370475769043
1489.39245605469	49.319393157959
1490.47509765625	49.3204650878906
1491.55749511719	49.2809638977051
1492.63940429688	49.3102531433105
1493.72094726563	49.2177543640137
1494.80212402344	49.2326774597168
1495.8828125	49.2655754089355
1496.96313476563	49.1888542175293
1498.04309082031	49.1436805725098
1499.12255859375	49.107593536377
1500.20166015625	49.11767578125
1501.28039550781	49.0476608276367
1502.35864257813	49.0277824401855
1503.4365234375	48.9099960327148
1504.51403808594	48.935131072998
1505.59118652344	48.863338470459
1506.66784667969	49.1049385070801
1507.744140625	49.0683441162109
1508.81994628906	49.1115684509277
1509.89538574219	49.1188659667969
1510.97045898438	49.1779479980469
1512.04516601563	49.2825355529785
1513.11938476563	49.2493896484375
1514.19323730469	49.396369934082
1515.26672363281	49.5527038574219
1516.33972167969	49.5004615783691
1517.41235351563	49.7514495849609
1518.48449707031	49.6818466186523
1519.55639648438	49.6698265075684
1520.62768554688	49.7731971740723
1521.69873046875	49.8837394714355
1522.76928710938	49.8514060974121
1523.83947753906	49.8590698242188
1524.90930175781	49.9087409973145
1525.97863769531	49.8954696655273
1527.04760742188	49.9430198669434
1528.11608886719	49.8768692016602
1529.18420410156	49.8176574707031
1530.251953125	49.8924331665039
1531.31921386719	49.961109161377
1532.38610839844	50.1307525634766
1533.45263671875	50.1166343688965
1534.51867675781	50.1878128051758
1535.58435058594	50.2009162902832
1536.64965820313	50.2688064575195
1537.71447753906	50.5212898254395
1538.77893066406	50.6397094726563
1539.84301757813	50.6932716369629
1540.90661621094	50.9567413330078
1541.9697265625	51.0759506225586
1543.03259277344	51.1451683044434
1544.09497070313	51.2162246704102
1545.15686035156	51.3588409423828
1546.21850585938	51.6219673156738
1547.27966308594	51.6498565673828
1548.34033203125	51.6948738098145
1549.40063476563	51.9670028686523
1550.46057128906	51.8884353637695
1551.52001953125	52.0684432983398
1552.5791015625	52.1785011291504
1553.63781738281	52.4149742126465
1554.69604492188	52.3703346252441
1555.75378417969	52.3159599304199
1556.81127929688	52.397346496582
1557.86828613281	52.5745697021484
1558.9248046875	52.6232109069824
1559.98095703125	52.7196998596191
1561.03674316406	52.8525123596191
1562.09204101563	52.9138450622559
1563.14697265625	53.0587310791016
1564.20153808594	53.3633689880371
1565.25561523438	53.3734512329102
1566.30932617188	53.6920585632324
1567.36254882813	53.9511604309082
1568.41540527344	54.0769271850586
1569.4677734375	54.2514381408691
1570.51977539063	54.6405754089355
1571.57141113281	54.7913475036621
1572.62255859375	55.0284385681152
1573.67333984375	55.1967582702637
1574.7236328125	55.4947662353516
1575.77355957031	55.6682624816895
1576.82299804688	55.8142776489258
1577.8720703125	56.0706825256348
1578.92077636719	56.1335144042969
1579.96899414063	56.2955474853516
1581.01684570313	56.5112533569336
1582.06420898438	56.6896667480469
1583.11120605469	57.0211944580078
1584.15771484375	57.0917778015137
1585.20385742188	57.2070236206055
1586.24951171875	57.5747261047363
1587.29479980469	57.6519317626953
1588.33972167969	57.9113693237305
1589.38415527344	58.1365013122559
1590.42810058594	58.4330406188965
1591.47180175781	58.7667808532715
1592.51489257813	59.2273101806641
1593.55773925781	59.4675827026367
1594.59997558594	59.7488594055176
1595.64196777344	60.348461151123
1596.68334960938	60.6204376220703
1597.72448730469	60.9204254150391
1598.76513671875	61.5275115966797
1599.80529785156	61.7812919616699
1600.84509277344	62.1823081970215
1601.88452148438	62.5857086181641
1602.92346191406	62.7997665405273
1603.9619140625	63.1691513061523
1605	63.4125862121582
1606.03771972656	63.8654632568359
1607.07495117188	64.1453475952148
1608.11169433594	64.4127044677734
1609.14807128906	64.7141647338867
1610.18408203125	65.0316390991211
1611.21960449219	65.3056411743164
1612.25463867188	65.4615020751953
1613.28930664063	65.9387435913086
1614.32360839844	66.0030822753906
1615.357421875	66.4808654785156
1616.39074707031	66.7058486938477
1617.42370605469	66.9095916748047
1618.45629882813	67.2739410400391
1619.48840332031	67.2549591064453
1620.52001953125	67.5073623657227
1621.55126953125	67.7959518432617
1622.58215332031	67.9524917602539
1623.61254882813	68.0369415283203
1624.64245605469	68.1954498291016
1625.67199707031	68.3970031738281
1626.70104980469	68.6898422241211
1627.72973632813	68.8200149536133
1628.75793457031	68.9571304321289
1629.78576660156	69.3910217285156
1630.81311035156	69.3660354614258
1631.84008789063	69.5090866088867
1632.86657714844	69.8036727905273
1633.89270019531	69.9871215820313
1634.91833496094	69.881103515625
1635.94348144531	70.0901565551758
1636.96826171875	69.9876174926758
1637.99255371094	69.9554138183594
1639.01647949219	70.0546798706055
1640.03991699219	69.7284164428711
1641.06298828125	69.7923126220703
1642.08557128906	69.501335144043
1643.10778808594	69.3630676269531
1644.12951660156	69.0591430664063
1645.15075683594	68.9424285888672
1646.17163085938	68.6924209594727
1647.19213867188	68.4907302856445
1648.21203613281	68.0087814331055
1649.23156738281	67.9242630004883
1650.25073242188	67.5336380004883
1651.26940917969	67.378662109375
1652.28759765625	66.8869934082031
1653.30541992188	66.7900772094727
1654.32275390625	66.5
1655.33972167969	66.1036834716797
1656.35620117188	65.6558609008789
1657.37231445313	65.5320816040039
1658.38793945313	65.0841751098633
1659.40307617188	64.9643325805664
1660.41772460938	64.6697463989258
1661.43212890625	64.4469833374023
1662.44592285156	64.0021896362305
1663.45935058594	64.0607681274414
1664.47229003906	63.5165176391602
1665.48486328125	63.2620697021484
1666.49694824219	62.9938850402832
1667.50854492188	62.5896835327148
1668.51977539063	62.2732543945313
1669.53051757813	61.8921737670898
1670.54089355469	61.5355758666992
1671.55078125	61.1260833740234
1672.56018066406	60.6164131164551
1673.56909179688	60.3223075866699
1674.57763671875	59.8544425964355
1675.58581542969	59.3800811767578
1676.59350585938	58.8147850036621
1677.60070800781	58.4185180664063
1678.607421875	57.8919639587402
1679.61376953125	57.3425216674805
1680.61962890625	57.0132522583008
1681.62512207031	56.4466667175293
1682.63012695313	55.9843673706055
1683.63464355469	55.4206008911133
1684.638671875	55.0226364135742
1685.64233398438	54.4786338806152
1686.64562988281	54.2491111755371
1687.64831542969	53.7343597412109
1688.65063476563	53.2942123413086
1689.65246582031	52.8109321594238
1690.65393066406	52.3759307861328
1691.65490722656	52.0149993896484
1692.65539550781	51.6451263427734
1693.65551757813	51.3956642150879
1694.65502929688	50.9169845581055
1695.654296875	50.518383026123
1696.65295410156	50.2894172668457
1697.65124511719	49.9142799377441
1698.64904785156	49.6098899841309
1699.646484375	49.2381362915039
1700.64331054688	48.9919052124023
1701.63977050781	48.4898338317871
1702.63586425781	48.1637573242188
1703.63134765625	47.8679008483887
1704.62646484375	47.4658203125
1705.62121582031	47.0742378234863
1706.61535644531	46.7103996276855
1707.60913085938	46.3683853149414
1708.60241699219	45.9674644470215
1709.59521484375	45.5978050231934
1710.58764648438	45.1418647766113
1711.57958984375	44.9213218688965
1712.57104492188	44.463191986084
1713.56213378906	44.0813407897949
1714.552734375	43.7762756347656
1715.54284667969	43.3805351257324
1716.53247070313	43.0564575195313
1717.52160644531	42.6688041687012
1718.51037597656	42.3864326477051
1719.49865722656	42.0204963684082
1720.48657226563	41.7889442443848
1721.47387695313	41.3361701965332
1722.46081542969	41.0435523986816
1723.447265625	40.8596611022949
1724.43334960938	40.6505355834961
1725.41882324219	40.2826881408691
1726.40393066406	40.1051216125488
1727.38854980469	39.7764053344727
1728.37268066406	39.5241241455078
1729.3564453125	39.2364234924316
1730.33972167969	39.1499671936035
1731.32250976563	38.9122581481934
1732.30480957031	38.6333198547363
1733.28674316406	38.5502014160156
1734.26806640625	38.3891067504883
1735.2490234375	38.2289772033691
1736.2294921875	38.0797424316406
1737.20959472656	37.8942489624023
1738.18908691406	37.7359771728516
1739.16821289063	37.5242385864258
1740.14685058594	37.3012237548828
1741.125	37.144588470459
1742.10266113281	37.0690841674805
1743.07995605469	36.7194213867188
1744.05676269531	36.7188339233398
1745.03308105469	36.5051383972168
1746.00891113281	36.3197441101074
1746.98425292969	36.056282043457
1747.95910644531	35.9688453674316
1748.93359375	35.7406692504883
1749.90759277344	35.6008110046387
1750.88110351563	35.3525123596191
1751.85412597656	35.1838569641113
1752.82678222656	34.9135284423828
1753.798828125	34.7889518737793
1754.7705078125	34.5435562133789
1755.74169921875	34.4130096435547
1756.71240234375	34.256217956543
1757.6826171875	34.108081817627
1758.65246582031	33.9675788879395
1759.62170410156	33.6936111450195
1760.59057617188	33.5698165893555
1761.55895996094	33.4338836669922
1762.52673339844	33.2822685241699
1763.49426269531	33.1987190246582
1764.46118164063	33.1918258666992
1765.42761230469	32.9589767456055
1766.39367675781	32.8961563110352
1767.35913085938	32.8241386413574
1768.32421875	32.6287879943848
1769.28881835938	32.6695785522461
1770.2529296875	32.4916496276855
1771.21655273438	32.4566459655762
1772.17980957031	32.3871803283691
1773.14245605469	32.2420692443848
1774.10461425781	32.278678894043
1775.06640625	32.238395690918
1776.02770996094	31.9871635437012
1776.98852539063	31.9823570251465
1777.94873046875	31.9191932678223
1778.90856933594	31.8589382171631
1779.86804199219	31.7545032501221
1780.82690429688	31.5124797821045
1781.78527832031	31.3572406768799
1782.7431640625	31.275857925415
1783.70068359375	31.1764297485352
1784.65771484375	31.0090579986572
1785.61413574219	30.8986167907715
1786.57019042969	30.6996440887451
1787.52575683594	30.6425609588623
1788.48083496094	30.4362926483154
1789.43530273438	30.332332611084
1790.38940429688	30.288990020752
1791.34301757813	30.1744537353516
1792.29626464844	29.9153633117676
1793.24890136719	29.868537902832
1794.20104980469	29.7349033355713
1795.15270996094	29.7479267120361
1796.10400390625	29.5673141479492
1797.0546875	29.532995223999
1798.0048828125	29.4711036682129
1798.95471191406	29.4068794250488
1799.90393066406	29.3211517333984
1800.85278320313	29.2665481567383
1801.80102539063	29.2058200836182
1802.74890136719	29.1419010162354
1803.6962890625	29.1108341217041
1804.64306640625	29.0858726501465
1805.58947753906	29.0718612670898
1806.53540039063	29.0312805175781
1807.48071289063	29.0417461395264
1808.42565917969	28.9785690307617
1809.3701171875	28.866397857666
1810.31396484375	28.8375701904297
1811.25744628906	28.800085067749
1812.20043945313	28.7317295074463
1813.14294433594	28.7721900939941
1814.08483886719	28.6414527893066
1815.0263671875	28.5637245178223
1815.96740722656	28.5276260375977
1816.90783691406	28.3963088989258
1817.84790039063	28.3768730163574
1818.78747558594	28.2685317993164
1819.72644042969	28.2503452301025
1820.6650390625	28.1279373168945
1821.60314941406	28.1251811981201
1822.54064941406	28.0215492248535
1823.47778320313	27.8137836456299
1824.41430664063	27.862907409668
1825.35034179688	27.6636867523193
1826.28601074219	27.5791454315186
1827.22106933594	27.5280990600586
1828.15563964844	27.4819087982178
1829.08984375	27.3668918609619
1830.0234375	27.2516174316406
1830.95654296875	27.2410297393799
1831.88916015625	27.2106742858887
1832.8212890625	27.1788215637207
1833.7529296875	27.162691116333
1834.68408203125	27.1161499023438
1835.61474609375	27.0723457336426
1836.54479980469	27.044282913208
1837.47448730469	26.9991683959961
1838.40356445313	27.0556316375732
1839.33227539063	26.9436225891113
1840.26037597656	26.9585609436035
1841.18811035156	26.9624328613281
1842.115234375	26.8903999328613
1843.04187011719	26.9416236877441
1843.96801757813	26.9591655731201
1844.89367675781	26.9568824768066
1845.81872558594	26.9522533416748
1846.74340820313	26.8502635955811
1847.66760253906	26.8738098144531
1848.59118652344	26.8411903381348
1849.51428222656	26.8012924194336
1850.43701171875	26.7581653594971
1851.35913085938	26.7064685821533
1852.28076171875	26.6481227874756
1853.20190429688	26.5114212036133
1854.12243652344	26.4840278625488
1855.04260253906	26.386402130127
1855.96215820313	26.3124942779541
1856.88122558594	26.2164783477783
1857.79992675781	26.1347751617432
1858.71801757813	26.1272029876709
1859.63549804688	26.0330028533936
1860.55261230469	25.9535522460938
1861.46923828125	25.8725566864014
1862.38525390625	25.8264999389648
1863.30078125	25.8008193969727
1864.2158203125	25.7744903564453
1865.13037109375	25.8207550048828
1866.04443359375	25.8975772857666
1866.95788574219	25.6993083953857
1867.87084960938	25.7563724517822
1868.78332519531	25.7756195068359
1869.6953125	25.7677745819092
1870.60681152344	25.7777976989746
1871.51782226563	25.7876129150391
1872.42822265625	25.8413829803467
1873.33813476563	25.9227504730225
1874.24755859375	25.8542060852051
1875.15649414063	25.8147315979004
1876.06481933594	25.8179244995117
1876.97277832031	25.8088397979736
1877.88012695313	25.7602691650391
1878.78698730469	25.7341251373291
1879.69323730469	25.7248001098633
1880.59912109375	25.7200222015381
1881.50439453125	25.64892578125
1882.4091796875	25.6635704040527
1883.3134765625	25.4791717529297
1884.21716308594	25.5056781768799
1885.12048339844	25.3834171295166
1886.02319335938	25.3614654541016
1886.92541503906	25.3494644165039
1887.82702636719	25.288745880127
1888.72814941406	25.2429485321045
1889.62878417969	25.138635635376
1890.52893066406	25.079122543335
1891.42858886719	25.1160259246826
1892.32763671875	25.0319786071777
1893.22619628906	24.950704574585
1894.12426757813	24.8507251739502
1895.02172851563	24.8212203979492
1895.91870117188	24.7767295837402
1896.81518554688	24.8195133209229
1897.71118164063	24.7050514221191
1898.60656738281	24.6891841888428
1899.50146484375	24.6650466918945
1900.39587402344	24.6656913757324
1901.28967285156	24.6656856536865
1902.18298339844	24.6826610565186
1903.07580566406	24.6519889831543
1903.96801757813	24.6541748046875
1904.85986328125	24.5820999145508
1905.7509765625	24.6738243103027
1906.64172363281	24.6962966918945
1907.53186035156	24.7220687866211
1908.42150878906	24.7376174926758
1909.31066894531	24.7917861938477
1910.19921875	24.7574024200439
1911.08728027344	24.7254085540771
1911.97473144531	24.7820510864258
1912.86181640625	24.8730125427246
1913.74816894531	24.8080577850342
1914.63415527344	24.8009719848633
1915.51953125	24.7009792327881
1916.40441894531	24.7752208709717
1917.28869628906	24.6865501403809
1918.17260742188	24.6877555847168
1919.05578613281	24.6806507110596
1919.93859863281	24.603479385376
1920.82080078125	24.541374206543
1921.70239257813	24.5313816070557
1922.58349609375	24.5216102600098
1923.46411132813	24.3822536468506
1924.34423828125	24.2768115997314
1925.22375488281	24.2781562805176
1926.10278320313	24.2042217254639
1926.98120117188	24.1302490234375
1927.85913085938	24.1368350982666
1928.73645019531	23.947681427002
1929.61328125	23.9434471130371
1930.48962402344	23.9598846435547
1931.36535644531	23.9290580749512
1932.24060058594	23.8883152008057
1933.11535644531	23.8391914367676
1933.98950195313	23.8474903106689
1934.86303710938	23.7864418029785
1935.73608398438	23.8222770690918
1936.60864257813	23.8669528961182
1937.48059082031	23.8389186859131
1938.35205078125	23.8518924713135
1939.22302246094	23.8520793914795
1940.09338378906	23.891996383667
1940.96313476563	23.8463039398193
1941.83239746094	23.8851451873779
1942.701171875	23.9836483001709
1943.5693359375	23.9695434570313
1944.43701171875	23.9561080932617
1945.30407714844	24.0596141815186
1946.17065429688	24.0561504364014
1947.03662109375	24.0885410308838
1947.90209960938	24.080005645752
1948.76696777344	24.0922832489014
1949.63134765625	24.1610450744629
1950.4951171875	24.1120071411133
1951.3583984375	24.156229019165
1952.22106933594	24.0185012817383
1953.08325195313	24.0234832763672
1953.94482421875	23.915340423584
1954.80590820313	23.935619354248
1955.66650390625	23.8882122039795
1956.5263671875	23.9615688323975
1957.38586425781	23.8261871337891
1958.24462890625	23.8478050231934
1959.10302734375	23.8045463562012
1959.96069335938	23.7285766601563
1960.81799316406	23.5767097473145
1961.67456054688	23.6439075469971
1962.53063964844	23.5816230773926
1963.38623046875	23.5268630981445
1964.2412109375	23.5123901367188
1965.09558105469	23.428617477417
1965.94946289063	23.3980541229248
1966.80285644531	23.3712730407715
1967.65563964844	23.3710136413574
1968.5078125	23.4533042907715
1969.35949707031	23.3606872558594
1970.21057128906	23.3593273162842
1971.06103515625	23.3907871246338
1971.91101074219	23.3979358673096
1972.76049804688	23.4596157073975
1973.60925292969	23.4607601165771
1974.45764160156	23.4151725769043
1975.30529785156	23.4993057250977
1976.15246582031	23.5528507232666
1976.99914550781	23.696647644043
1977.84521484375	23.6777420043945
1978.69067382813	23.7858467102051
1979.53552246094	23.8008060455322
1980.3798828125	23.800537109375
1981.22375488281	23.8148498535156
1982.06701660156	23.7728633880615
1982.90966796875	23.8163547515869
1983.75170898438	23.8738079071045
1984.59326171875	23.7824039459229
1985.43420410156	23.8086547851563
1986.27465820313	23.7358283996582
1987.11450195313	23.6598033905029
1987.95373535156	23.8536014556885
1988.79248046875	23.7854499816895
1989.63061523438	23.665943145752
1990.46813964844	23.5436573028564
1991.30517578125	23.5843315124512
1992.1416015625	23.5144290924072
1992.9775390625	23.5377788543701
1993.81274414063	23.3916244506836
1994.6474609375	23.408863067627
1995.48168945313	23.3072280883789
1996.31518554688	23.2506713867188
1997.14819335938	23.3116874694824
1997.98071289063	23.2724781036377
1998.8125	23.328369140625
1999.64379882813	23.2746829986572
2000.47448730469	23.2946643829346
2001.3046875	23.2488498687744
2002.13427734375	23.2111530303955
2002.96325683594	23.3099098205566
2003.79162597656	23.3086624145508
2004.61950683594	23.3477344512939
2005.44677734375	23.4020214080811
2006.2734375	23.4302883148193
2007.09948730469	23.4866828918457
2007.92504882813	23.5193099975586
2008.75	23.6629085540771
2009.57434082031	23.6073398590088
2010.39819335938	23.6187171936035
2011.22131347656	23.6843872070313
2012.0439453125	23.665355682373
2012.86608886719	23.7013168334961
2013.6875	23.6861515045166
2014.50842285156	23.7467269897461
2015.32873535156	23.7868595123291
2016.1484375	23.7683048248291
2016.96752929688	23.8237476348877
2017.7861328125	23.8029155731201
2018.60412597656	23.7948360443115
2019.42150878906	23.7758235931396
2020.23828125	23.9013576507568
2021.05444335938	23.8451900482178
2021.8701171875	23.7182388305664
2022.68518066406	23.5827617645264
2023.49963378906	23.6273536682129
2024.3134765625	23.6217269897461
2025.12683105469	23.6067295074463
2025.939453125	23.5208625793457
2026.75158691406	23.5586528778076
2027.56311035156	23.5083999633789
2028.3740234375	23.4391174316406
2029.18432617188	23.474401473999
2029.994140625	23.4371242523193
2030.80322265625	23.4296054840088
2031.61181640625	23.2852573394775
2032.41979980469	23.2758522033691
2033.22717285156	23.2375373840332
2034.03393554688	23.232702255249
2034.84008789063	23.2173004150391
2035.64575195313	23.1591873168945
2036.45080566406	23.14284324646
2037.25512695313	23.0139007568359
2038.05895996094	23.0287494659424
2038.86218261719	22.9778537750244
2039.66479492188	23.0000705718994
2040.466796875	23.0029735565186
2041.26831054688	23.0224514007568
2042.06909179688	23.1084995269775
2042.86938476563	23.0974006652832
2043.6689453125	23.0966720581055
2044.46801757813	23.1692409515381
2045.26647949219	23.1828365325928
2046.06433105469	23.1805248260498
2046.86145019531	23.1479873657227
2047.65808105469	23.1715240478516
2048.4541015625	23.2195625305176
2049.24951171875	23.2221183776855
2050.04443359375	23.2681350708008
2050.83862304688	23.3336086273193
2051.63232421875	23.3528728485107
2052.42529296875	23.36012840271
2053.2177734375	23.3507194519043
2054.00952148438	23.2977809906006
2054.80078125	23.3640918731689
2055.59130859375	23.4230422973633
2056.38134765625	23.422924041748
2057.17065429688	23.4766025543213
2057.95947265625	23.430118560791
2058.74755859375	23.3545875549316
2059.53515625	23.3221836090088
2060.32202148438	23.3420162200928
2061.1083984375	23.2626571655273
2061.89428710938	23.1618614196777
2062.67919921875	23.1328277587891
2063.4638671875	23.1168117523193
2064.24780273438	23.1124134063721
2065.03100585938	23.0563449859619
2065.81372070313	22.9245548248291
2066.595703125	22.9354553222656
2067.37719726563	22.9496326446533
2068.15795898438	22.7642803192139
2068.93823242188	22.7760715484619
2069.7177734375	22.6840648651123
2070.49682617188	22.6753082275391
2071.27514648438	22.6378231048584
2072.05297851563	22.4919509887695
2072.830078125	22.5609111785889
2073.60668945313	22.4579124450684
2074.38256835938	22.40159034729
2075.15795898438	22.3101501464844
2075.9326171875	22.3042831420898
2076.70654296875	22.323450088501
2077.47998046875	22.2897148132324
2078.25268554688	22.1779556274414
2079.02490234375	22.2128009796143
2079.79663085938	22.2692470550537
2080.5673828125	22.2199687957764
2081.337890625	22.1835613250732
2082.107421875	22.2851181030273
2082.87670898438	22.2510566711426
2083.64501953125	22.3113861083984
2084.41284179688	22.2968082427979
2085.18017578125	22.3470973968506
2085.94677734375	22.3995380401611
2086.71264648438	22.3951015472412
2087.47802734375	22.3558292388916
2088.24267578125	22.383617401123
2089.0068359375	22.4194431304932
2089.77026367188	22.4489288330078
2090.53295898438	22.4162216186523
2091.29516601563	22.4469108581543
2092.056640625	22.3691349029541
2092.81762695313	22.3071117401123
2093.57788085938	22.2412586212158
2094.33764648438	22.2473754882813
2095.0966796875	22.1599617004395
2095.85498046875	22.1431350708008
2096.61279296875	22.117073059082
2097.36987304688	21.9994792938232
2098.12646484375	21.8988227844238
2098.88232421875	21.8087482452393
2099.63745117188	21.8073825836182
2100.39208984375	21.6823787689209
2101.14624023438	21.5726947784424
2101.8994140625	21.4897041320801
2102.65209960938	21.4080715179443
2103.404296875	21.376428604126
2104.15551757813	21.3127212524414
2104.90649414063	21.2710494995117
2105.65649414063	21.1274681091309
2106.40600585938	21.1068363189697
2107.15502929688	21.00514793396
2107.90307617188	20.9804039001465
2108.65063476563	20.9435234069824
2109.39770507813	20.9023284912109
2110.14404296875	20.94797706604
2110.8896484375	20.8810405731201
2111.63452148438	20.9443473815918
2112.37890625	20.9886436462402
2113.12280273438	20.947624206543
2113.86572265625	21.0348777770996
2114.60815429688	21.0554008483887
2115.35009765625	21.0986137390137
2116.09106445313	21.1263389587402
2116.83154296875	21.1094188690186
2117.57153320313	21.1003684997559
2118.31079101563	21.0994472503662
2119.04931640625	21.1260166168213
2119.787109375	21.0961570739746
2120.5244140625	21.0734481811523
2121.26098632813	20.9915866851807
2121.9970703125	20.9470291137695
2122.732421875	20.9455661773682
2123.46704101563	20.8626022338867
2124.20092773438	20.8188972473145
2124.93432617188	20.7670097351074
2125.6669921875	20.7417144775391
2126.39916992188	20.6698188781738
2127.13037109375	20.6139698028564
2127.86108398438	20.5095462799072
2128.59130859375	20.5355377197266
2129.32080078125	20.3985443115234
2130.04956054688	20.3530769348145
2130.77758789063	20.2522373199463
2131.50512695313	20.1744232177734
2132.23193359375	20.1468734741211
2132.9580078125	20.0162029266357
2133.68334960938	19.9762897491455
2134.408203125	19.86208152771
2135.13232421875	19.7878189086914
2135.85595703125	19.8071155548096
2136.57885742188	19.7414665222168
2137.30102539063	19.6815567016602
2138.0224609375	19.6187038421631
2138.74340820313	19.5439605712891
2139.46337890625	19.5184707641602
2140.18310546875	19.4371032714844
2140.90185546875	19.3837261199951
2141.6201171875	19.3997783660889
2142.33764648438	19.3993740081787
2143.05444335938	19.3582744598389
2143.77075195313	19.362211227417
2144.48608398438	19.3525810241699
2145.201171875	19.3793125152588
2145.91528320313	19.3260116577148
2146.62890625	19.4498310089111
2147.34155273438	19.2945404052734
2148.05395507813	19.3064708709717
2148.76538085938	19.3393077850342
2149.47631835938	19.3279342651367
2150.18627929688	19.3629970550537
2150.89599609375	19.3504009246826
2151.60473632813	19.3171081542969
2152.31298828125	19.3117866516113
2153.02026367188	19.3308162689209
2153.72729492188	19.2991847991943
2154.43334960938	19.2173042297363
2155.138671875	19.2219314575195
2155.84350585938	19.1814308166504
2156.54760742188	19.2253303527832
2157.25122070313	19.21555519104
2157.95385742188	19.1159057617188
2158.65600585938	19.0821304321289
2159.357421875	19.1287460327148
2160.05810546875	19.007661819458
2160.75805664063	19.0283546447754
2161.45751953125	18.9624328613281
2162.15600585938	18.8785877227783
2162.85400390625	18.7932071685791
2163.55151367188	18.77268409729
2164.248046875	18.722728729248
2164.94409179688	18.673713684082
2165.63916015625	18.6352100372314
2166.33374023438	18.561824798584
2167.02783203125	18.5561351776123
2167.72094726563	18.4809398651123
2168.41357421875	18.3685932159424
2169.10522460938	18.246561050415
2169.79638671875	18.3039226531982
2170.48706054688	18.1566848754883
2171.1767578125	18.0521392822266
2171.86572265625	17.9851741790771
2172.55419921875	17.918155670166
2173.24194335938	17.819055557251
2173.92895507813	17.7556114196777
2174.615234375	17.6765804290771
2175.30078125	17.5725803375244
2175.98583984375	17.6039485931396
2176.67016601563	17.5593166351318
2177.35375976563	17.5603313446045
2178.03662109375	17.5129280090332
2178.71875	17.4832782745361
2179.40014648438	17.4892044067383
2180.08081054688	17.4711399078369
2180.76098632813	17.5503044128418
2181.4404296875	17.5297698974609
2182.119140625	17.5758304595947
2182.79711914063	17.5277976989746
2183.47436523438	17.5220966339111
2184.15087890625	17.4871311187744
2184.82690429688	17.54638671875
2185.501953125	17.5714435577393
2186.17651367188	17.5498542785645
2186.85034179688	17.5997657775879
2187.5234375	17.5799026489258
2188.19580078125	17.5011367797852
2188.86743164063	17.5237255096436
2189.53833007813	17.4453659057617
2190.20874023438	17.4122219085693
2190.87817382813	17.3536586761475
2191.54711914063	17.3134746551514
2192.21533203125	17.2804794311523
2192.8828125	17.2272701263428
2193.54956054688	17.1383724212646
2194.21557617188	17.1531448364258
2194.880859375	17.0456733703613
2195.54541015625	16.9540958404541
2196.20947265625	16.9018859863281
2196.87255859375	16.7926864624023
2197.53515625	16.7181339263916
2198.19677734375	16.6730155944824
2198.85791015625	16.5933456420898
2199.51831054688	16.467321395874
2200.17797851563	16.3940181732178
2200.8369140625	16.2745742797852
2201.4951171875	16.2492141723633
2202.15258789063	16.2032852172852
2202.80932617188	16.1324977874756
2203.46533203125	16.0837287902832
2204.12060546875	16.0589942932129
2204.775390625	16.0500564575195
2205.42919921875	15.9542284011841
2206.08251953125	16.0148124694824
2206.73486328125	15.969141960144
2207.38671875	15.9216833114624
2208.03759765625	15.9523906707764
2208.68798828125	15.9295339584351
2209.33764648438	15.9615211486816
2209.98657226563	15.9691095352173
2210.63452148438	15.9749374389648
2211.28198242188	16.001428604126
2211.9287109375	15.9482822418213
2212.57470703125	15.9286317825317
2213.21997070313	15.9801006317139
2213.86450195313	15.9662456512451
2214.50830078125	15.9756011962891
2215.1513671875	15.9662790298462
2215.79370117188	15.8727970123291
2216.43530273438	15.9038572311401
2217.076171875	15.7885313034058
2217.71630859375	15.7482385635376
2218.35571289063	15.6884298324585
2218.99462890625	15.6969223022461
2219.63256835938	15.5851163864136
2220.26977539063	15.5401048660278
2220.90625	15.4633769989014
2221.5419921875	15.4662055969238
2222.17700195313	15.4228601455688
2222.81127929688	15.3102006912231
2223.44482421875	15.1931343078613
2224.07763671875	15.1816205978394
2224.70971679688	15.1388521194458
2225.34106445313	14.9936084747314
2225.9716796875	14.9766578674316
2226.6015625	14.8927898406982
2227.23071289063	14.8956251144409
2227.85913085938	14.7676067352295
2228.48681640625	14.6888952255249
2229.11376953125	14.6162347793579
2229.73999023438	14.6161546707153
2230.36547851563	14.5214681625366
2230.990234375	14.5601167678833
2231.61401367188	14.4579305648804
2232.2373046875	14.4286708831787
2232.85986328125	14.3495845794678
2233.4814453125	14.3404312133789
2234.1025390625	14.3264179229736
2234.72265625	14.3136672973633
2235.34228515625	14.2471885681152
2235.9609375	14.2620267868042
2236.57885742188	14.2410345077515
2237.1962890625	14.1885223388672
2237.81274414063	14.2046251296997
2238.42846679688	14.2878923416138
2239.04345703125	14.201226234436
2239.65771484375	14.2222194671631
2240.27124023438	14.1985740661621
2240.88403320313	14.2352294921875
2241.49584960938	14.1938457489014
2242.10717773438	14.190450668335
2242.71752929688	14.2543830871582
2243.32739257813	14.2096071243286
2243.93627929688	14.1539888381958
2244.54443359375	14.1960954666138
2245.15209960938	14.140682220459
2245.7587890625	14.1495952606201
2246.36474609375	14.1002931594849
2246.9697265625	14.0836715698242
2247.57421875	14.0724563598633
2248.17797851563	13.9792079925537
2248.78076171875	14.0270156860352
2249.38305664063	13.9718723297119
2249.984375	13.9120302200317
2250.5849609375	13.873064994812
2251.18481445313	13.8374195098877
2251.78393554688	13.7689170837402
2252.38232421875	13.7396631240845
2252.97973632813	13.6524324417114
2253.57666015625	13.6140422821045
2254.17260742188	13.5996999740601
2254.76782226563	13.558403968811
2255.3623046875	13.5315895080566
2255.9560546875	13.461971282959
2256.54907226563	13.3982591629028
2257.14135742188	13.3536911010742
2257.73266601563	13.3062314987183
2258.32348632813	13.2514591217041
2258.91333007813	13.1750860214233
2259.50244140625	13.1116371154785
2260.09057617188	13.0715341567993
2260.67822265625	13.0051231384277
2261.26513671875	12.9852313995361
2261.85107421875	12.9629774093628
2262.43627929688	12.8753480911255
2263.02075195313	12.8999099731445
2263.6044921875	12.8528270721436
2264.18725585938	12.8038864135742
2264.76953125	12.8104391098022
2265.35083007813	12.7316913604736
2265.93139648438	12.7439603805542
2266.51123046875	12.7204694747925
2267.09033203125	12.6598663330078
2267.66845703125	12.6901359558105
2268.24584960938	12.6511611938477
2268.82250976563	12.6427402496338
2269.3984375	12.6999702453613
2269.9736328125	12.6818790435791
2270.5478515625	12.7108812332153
2271.12133789063	12.7684555053711
2271.69409179688	12.7438039779663
2272.26611328125	12.7241134643555
2272.83740234375	12.7605075836182
2273.40771484375	12.7326641082764
2273.97729492188	12.7024345397949
2274.54614257813	12.6740159988403
2275.11401367188	12.6495113372803
2275.68139648438	12.6065940856934
2276.24780273438	12.5820369720459
2276.8134765625	12.5571947097778
2277.37817382813	12.5139131546021
2277.9423828125	12.5008544921875
2278.50561523438	12.4983081817627
2279.06811523438	12.5160274505615
2279.62963867188	12.5311260223389
2280.19067382813	12.5272588729858
2280.75073242188	12.471453666687
2281.31005859375	12.4939241409302
2281.86840820313	12.4404315948486
2282.42602539063	12.4972076416016
2282.98291015625	12.4140930175781
2283.5390625	12.353892326355
2284.09448242188	12.3718452453613
2284.64892578125	12.3224086761475
2285.20263671875	12.2917022705078
2285.75537109375	12.2548837661743
2286.3076171875	12.2262392044067
2286.85888671875	12.1853904724121
2287.40942382813	12.2242126464844
2287.958984375	12.142261505127
2288.5078125	12.0999908447266
2289.05590820313	12.0370121002197
2289.60302734375	11.9890928268433
2290.14965820313	11.9941997528076
2290.6953125	11.8971157073975
2291.23999023438	11.8623476028442
2291.78393554688	11.8302135467529
2292.3271484375	11.7648258209229
2292.86962890625	11.7411270141602
2293.4111328125	11.7586221694946
2293.95190429688	11.6404476165771
2294.49194335938	11.6536531448364
2295.03100585938	11.5853958129883
2295.5693359375	11.6166877746582
2296.10693359375	11.5920534133911
2296.6435546875	11.5655221939087
2297.17944335938	11.5544424057007
2297.71459960938	11.5108013153076
2298.24877929688	11.5429067611694
2298.7822265625	11.5539379119873
2299.31469726563	11.5583028793335
2299.8466796875	11.5282068252563
2300.37744140625	11.5095701217651
2300.90771484375	11.5106983184814
2301.43701171875	11.5190467834473
2301.96557617188	11.5648527145386
2302.4931640625	11.5836582183838
2303.02001953125	11.5518627166748
2303.54614257813	11.5749568939209
2304.0712890625	11.594841003418
2304.595703125	11.5544242858887
2305.119140625	11.5839624404907
2305.64184570313	11.5086317062378
2306.16381835938	11.5553359985352
2306.68481445313	11.5510663986206
2307.205078125	11.5073156356812
2307.72436523438	11.5398225784302
2308.24291992188	11.5282735824585
2308.7607421875	11.5175123214722
2309.27758789063	11.4986763000488
2309.79370117188	11.5338973999023
2310.30883789063	11.4754762649536
2310.8232421875	11.5099000930786
2311.3369140625	11.4931659698486
2311.849609375	11.428183555603
2312.361328125	11.4060039520264
2312.87255859375	11.4137353897095
2313.38256835938	11.3990793228149
2313.89208984375	11.3404207229614
2314.40063476563	11.3294982910156
2314.908203125	11.2831802368164
2315.4150390625	11.2503385543823
2315.92114257813	11.2350292205811
2316.42626953125	11.2005090713501
2316.9306640625	11.1540536880493
2317.43408203125	11.0818634033203
2317.93676757813	11.0951375961304
2318.4384765625	11.0580577850342
2318.939453125	10.944296836853
2319.439453125	10.9694452285767
2319.93872070313	10.9127435684204
2320.43701171875	10.9243278503418
2320.9345703125	10.8662080764771
2321.43139648438	10.7980003356934
2321.92724609375	10.7709999084473
2322.42211914063	10.7866010665894
2322.91625976563	10.7707061767578
2323.40966796875	10.7161960601807
2323.90209960938	10.7146577835083
2324.3935546875	10.7011499404907
2324.88427734375	10.6838130950928
2325.37426757813	10.7018394470215
2325.86303710938	10.6915607452393
2326.35131835938	10.6842670440674
2326.83862304688	10.685676574707
2327.32495117188	10.7088851928711
2327.810546875	10.7446489334106
2328.29541015625	10.6868886947632
2328.77905273438	10.7499380111694
2329.26220703125	10.7696418762207
2329.74438476563	10.7718744277954
2330.2255859375	10.7508840560913
2330.7060546875	10.7626695632935
2331.185546875	10.7195129394531
2331.6640625	10.7271795272827
2332.14184570313	10.7868146896362
2332.61889648438	10.7367696762085
2333.09497070313	10.7425165176392
2333.57006835938	10.7033596038818
2334.04443359375	10.7249765396118
2334.51782226563	10.744683265686
2334.99047851563	10.687108039856
2335.46215820313	10.668417930603
2335.93310546875	10.6532773971558
2336.40307617188	10.5999774932861
2336.8720703125	10.5853357315063
2337.34033203125	10.5451440811157
2337.8076171875	10.5095901489258
2338.27416992188	10.4792289733887
2338.73974609375	10.4521331787109
2339.20458984375	10.3856945037842
2339.66845703125	10.408052444458
2340.13134765625	10.4282159805298
2340.59350585938	10.358377456665
2341.0546875	10.3253831863403
2341.51489257813	10.30393409729
2341.97436523438	10.2171535491943
2342.43286132813	10.2229261398315
2342.890625	10.1523180007935
2343.34741210938	10.1177854537964
2343.80322265625	10.1422805786133
2344.25830078125	10.1013650894165
2344.71240234375	10.0916137695313
2345.16577148438	10.1230125427246
2345.61791992188	10.1364660263062
2346.06958007813	10.1924848556519
2346.52001953125	10.2319555282593
2346.9697265625	10.2877626419067
2347.41845703125	10.3981142044067
2347.86645507813	10.5157337188721
2348.3134765625	10.6433906555176
2348.75952148438	10.7099199295044
2349.20483398438	10.8853855133057
2349.64916992188	10.9683799743652
2350.09252929688	11.0420036315918
2350.53515625	11.0987510681152
2350.97680664063	11.1938228607178
2351.41748046875	11.2489824295044
2351.857421875	11.3227767944336
2352.29638671875	11.3569002151489
2352.734375	11.3187971115112
2353.17138671875	11.3493127822876
2353.60766601563	11.3064403533936
2354.04296875	11.1684255599976
2354.4775390625	11.1073684692383
2354.91088867188	11.0056352615356
2355.34350585938	10.9043788909912
2355.775390625	10.8119640350342
2356.2060546875	10.677134513855
2356.63598632813	10.5391407012939
2357.06494140625	10.4437007904053
2357.4931640625	10.2943754196167
2357.92041015625	10.2302989959717
2358.3466796875	10.1206941604614
2358.77197265625	10.0333366394043
2359.1962890625	9.92413997650146
2359.61987304688	9.80284976959229
2360.04248046875	9.74881553649902
2360.46411132813	9.69669342041016
2360.88500976563	9.61797142028809
2361.30493164063	9.61554908752441
2361.72387695313	9.50399875640869
