# Supplementary material for: Optics miniaturization strategy for demanding Raman spectroscopy applications
Source: Nat Commun. 2024 Apr 8;15:3049. doi: 10.1038/s41467-024-47044-7 (PMC11001912; doi:10.1038/s41467-024-47044-7)
Supplement: Supplementary file 6 — Source Data [file 41467_2024_47044_MOESM6_ESM.zip › Source Data/NCOMMS-23-34016B s3/S3 pHCA, Glucose, Salts/calibraiton/pHCA time + standards/pHCA_1_5h.csv]

347.42919921875	85.8749237060547
348.892913818359	86.1841201782227
350.356079101563	86.7704391479492
351.818634033203	86.9249038696289
353.280670166016	87.401611328125
354.742095947266	87.8723526000977
356.202972412109	88.1787033081055
357.663299560547	88.6065063476563
359.123046875	88.8906784057617
360.582244873047	89.2209014892578
362.040863037109	89.4012756347656
363.498931884766	89.6529083251953
364.956451416016	89.8353881835938
366.413391113281	90.0484848022461
367.869750976563	90.2500305175781
369.325592041016	90.6004867553711
370.780853271484	90.4727478027344
372.235565185547	90.8719100952148
373.689727783203	90.9773559570313
375.143310546875	91.0597991943359
376.596343994141	91.3168182373047
378.048828125	91.5140991210938
379.500762939453	91.7332153320313
380.9521484375	91.9361267089844
382.402954101563	92.0730972290039
383.853240966797	92.4578552246094
385.302947998047	92.5764465332031
386.752136230469	93.0030364990234
388.200744628906	93.0541534423828
389.648803710938	93.3301696777344
391.096343994141	93.4124526977539
392.543304443359	93.859489440918
393.989715576172	94.1129913330078
395.435607910156	94.584831237793
396.880920410156	94.8575439453125
398.325714111328	95.0185852050781
399.769927978516	95.3073883056641
401.213623046875	95.5314865112305
402.656768798828	95.9235992431641
404.099395751953	96.0236129760742
405.541442871094	96.4018173217773
406.982971191406	96.4155502319336
408.423950195313	96.5237121582031
409.864379882813	96.6256484985352
411.304290771484	96.6631698608398
412.743621826172	96.8587036132813
414.182434082031	96.9217071533203
415.620727539063	97.1434631347656
417.058471679688	97.3033447265625
418.495666503906	97.5382843017578
419.932342529297	97.7961502075195
421.368469238281	97.7463607788086
422.804077148438	97.9785079956055
424.239135742188	97.8571853637695
425.673645019531	97.6987915039063
427.107635498047	97.5723037719727
428.541107177734	97.1935882568359
429.974029541016	96.9745254516602
431.406433105469	96.6727447509766
432.838287353516	96.4586715698242
434.269622802734	95.9462280273438
435.700408935547	96.068000793457
437.130706787109	95.8527450561523
438.560455322266	95.8133316040039
439.989654541016	95.5890426635742
441.418334960938	95.9324569702148
442.846496582031	95.6709671020508
444.274139404297	95.9065856933594
445.701263427734	95.8115539550781
447.127838134766	95.6818161010742
448.553894042969	95.6792678833008
449.979431152344	95.6511077880859
451.404449462891	95.1780090332031
452.828918457031	94.9382476806641
454.252899169922	94.9174118041992
455.676330566406	94.638557434082
457.099273681641	94.333984375
458.521667480469	94.0217361450195
459.943542480469	94.2202301025391
461.364929199219	93.8931503295898
462.785766601563	93.7577362060547
464.206085205078	93.7127304077148
465.625885009766	93.2032165527344
467.045196533203	93.2643432617188
468.463958740234	93.0688323974609
469.882202148438	93.0447311401367
471.299957275391	93.0845794677734
472.717193603516	92.9961853027344
474.133911132813	93.0426712036133
475.550109863281	93.1573638916016
476.965789794922	93.1164932250977
478.380950927734	93.3887023925781
479.795623779297	93.4761047363281
481.209777832031	93.5917739868164
482.623413085938	93.9479598999023
484.036529541016	94.0361099243164
485.449157714844	94.3411102294922
486.861267089844	94.5854949951172
488.272857666016	94.8323669433594
489.683959960938	95.3024215698242
491.094543457031	95.5016098022461
492.504608154297	95.6791076660156
493.914184570313	96.2002868652344
495.3232421875	96.3239288330078
496.731811523438	96.5031051635742
498.139862060547	96.6604080200195
499.547393798828	96.7614059448242
500.954467773438	96.7590942382813
502.360992431641	96.9723205566406
503.767028808594	96.8752517700195
505.172576904297	97.2182159423828
506.577606201172	97.1279678344727
507.982147216797	97.332633972168
509.386169433594	97.3828048706055
510.789703369141	97.622428894043
512.192749023438	97.7880249023438
513.595275878906	97.9995880126953
514.997314453125	98.1255569458008
516.398803710938	98.4016418457031
517.799865722656	98.4033355712891
519.200378417969	98.6166076660156
520.600463867188	98.3619079589844
522	98.113655090332
523.399047851563	97.8449935913086
524.797607421875	97.2729339599609
526.195678710938	96.8389053344727
527.59326171875	96.5036544799805
528.990295410156	95.9257354736328
530.386901855469	95.2359466552734
531.782958984375	95.1380767822266
533.178588867188	94.7917556762695
534.573669433594	94.4121398925781
535.968322753906	94.2931976318359
537.362426757813	93.964469909668
538.756042480469	93.8575820922852
540.149230957031	93.457389831543
541.541870117188	93.2616500854492
542.934020996094	92.816276550293
544.32568359375	92.5201187133789
545.716918945313	91.9830856323242
547.107604980469	91.4224395751953
548.497802734375	91.2629089355469
549.887573242188	90.8542327880859
551.276794433594	90.1395721435547
552.66552734375	90.0105285644531
554.053833007813	89.7673568725586
555.441650390625	89.6007919311523
556.828918457031	89.1090316772461
558.215759277344	88.9898223876953
559.602111816406	88.8322906494141
560.987976074219	88.6975555419922
562.373352050781	88.4763107299805
563.758239746094	88.3489761352539
565.142639160156	88.1507797241211
566.526611328125	88.0304565429688
567.910034179688	87.9142227172852
569.293029785156	87.6531677246094
570.675537109375	87.514274597168
572.057556152344	87.369270324707
573.439086914063	87.1519088745117
574.820129394531	87.1402816772461
576.200744628906	86.9393615722656
577.580871582031	86.792610168457
578.96044921875	86.8463439941406
580.339660644531	86.6505432128906
581.718322753906	87.0079574584961
583.096557617188	86.6106643676758
584.474243164063	86.7166595458984
585.851501464844	86.5356292724609
587.228332519531	86.6377944946289
588.604614257813	86.5700225830078
589.98046875	86.4682159423828
591.355834960938	86.4207000732422
592.730712890625	86.3220367431641
594.105163574219	86.3711624145508
595.479125976563	86.3462448120117
596.852600097656	86.0083541870117
598.225646972656	86.024658203125
599.598205566406	85.9101867675781
600.970275878906	85.7536239624023
602.341857910156	85.6355895996094
603.713012695313	85.7144927978516
605.083679199219	85.4424591064453
606.453918457031	85.3452911376953
607.823608398438	85.2189178466797
609.192932128906	85.1521911621094
610.561706542969	84.8667221069336
611.930053710938	84.8461990356445
613.297912597656	84.5167999267578
614.665344238281	84.5051803588867
616.032287597656	84.3769302368164
617.398803710938	84.3976364135742
618.764831542969	84.275016784668
620.13037109375	84.1034393310547
621.495483398438	84.0210571289063
622.860107421875	83.6558990478516
624.224304199219	83.5564804077148
625.588012695313	83.5074462890625
626.951232910156	83.3777465820313
628.314025878906	83.260383605957
629.676391601563	83.2851791381836
631.038269042969	82.9116821289063
632.399658203125	82.9092636108398
633.760620117188	82.8079833984375
635.12109375	82.7587661743164
636.481140136719	82.6274032592773
637.840759277344	82.5087356567383
639.199890136719	82.3910751342773
640.558532714844	82.3842086791992
641.916748046875	82.4207382202148
643.274536132813	82.2761001586914
644.6318359375	82.1228561401367
645.988647460938	81.9919128417969
647.345031738281	81.8105392456055
648.700988769531	81.7253341674805
650.056457519531	81.4300689697266
651.411499023438	81.1557769775391
652.76611328125	81.1752395629883
654.120239257813	80.7439270019531
655.473876953125	80.8749084472656
656.827087402344	80.5699081420898
658.179870605469	80.4859161376953
659.5322265625	80.4217147827148
660.884094238281	80.3636779785156
662.235473632813	80.3758392333984
663.586486816406	80.0913772583008
664.93701171875	79.987419128418
666.287048339844	79.9850921630859
667.636657714844	79.9645843505859
668.98583984375	79.8167724609375
670.334594726563	79.8574600219727
671.682861328125	79.9123458862305
673.030700683594	79.7458572387695
674.378051757813	79.7948303222656
675.725036621094	79.8003387451172
677.071533203125	79.6929626464844
678.417541503906	79.676643371582
679.76318359375	79.7705307006836
681.108337402344	79.6118927001953
682.453002929688	79.6573257446289
683.797302246094	79.6878509521484
685.14111328125	79.6291046142578
686.484497070313	79.7213287353516
687.827453613281	79.8248825073242
689.169921875	79.6893920898438
690.512023925781	79.6644515991211
691.853637695313	79.8153457641602
693.194763183594	79.93310546875
694.535522460938	79.6788024902344
695.875793457031	79.8119125366211
697.215637207031	79.9860153198242
698.555053710938	79.9977493286133
699.89404296875	79.9869079589844
701.232543945313	80.1062927246094
702.570617675781	79.9767837524414
703.908325195313	80.1214370727539
705.245483398438	80.2404556274414
706.582275390625	80.098014831543
707.918640136719	80.2084503173828
709.254516601563	80.165397644043
710.589965820313	80.1905136108398
711.924987792969	80.2098693847656
713.259582519531	80.3356628417969
714.59375	80.1369323730469
715.927490234375	80.2239151000977
717.2607421875	80.3248672485352
718.593627929688	80.1128463745117
719.926025390625	80.1956634521484
721.257995605469	80.3247833251953
722.589538574219	80.0663604736328
723.920654296875	80.1082992553711
725.251342773438	80.1699447631836
726.581604003906	79.9546508789063
727.911437988281	80.0852127075195
729.240783691406	79.8766937255859
730.569763183594	80.0022811889648
731.898254394531	79.9148712158203
733.226379394531	79.8259582519531
734.554016113281	79.8022766113281
735.881225585938	79.6887512207031
737.208068847656	79.7197952270508
738.534423828125	79.682975769043
739.8603515625	79.6259307861328
741.185852050781	79.5717620849609
742.510925292969	79.5793762207031
743.835571289063	79.3180694580078
745.159790039063	79.2609405517578
746.483581542969	79.2818069458008
747.806945800781	79.0926742553711
749.1298828125	79.0742111206055
750.452453613281	78.9482040405273
751.774536132813	78.9473724365234
753.09619140625	78.8525543212891
754.417419433594	78.7266387939453
755.738220214844	78.6945343017578
757.05859375	78.3818054199219
758.378540039063	78.3990707397461
759.698059082031	78.459716796875
761.017211914063	78.2626724243164
762.335876464844	78.2541961669922
763.654113769531	78.0153961181641
764.971984863281	78.157112121582
766.289367675781	78.0631332397461
767.606384277344	78.0473251342773
768.922973632813	77.8655471801758
770.239074707031	77.7052154541016
771.554809570313	77.6770553588867
772.8701171875	77.6840438842773
774.184997558594	77.4332733154297
775.499450683594	77.3633728027344
776.8134765625	77.4315567016602
778.127136230469	77.2045516967773
779.440307617188	77.1173553466797
780.753112792969	77.1561813354492
782.0654296875	76.9499053955078
783.377380371094	76.8603134155273
784.688903808594	76.8012771606445
786	76.6388092041016
787.310668945313	76.6407165527344
788.620971679688	76.5002593994141
789.930786132813	76.4186096191406
791.240234375	76.295768737793
792.549255371094	76.2290573120117
793.857788085938	76.0797500610352
795.166015625	75.9260787963867
796.473754882813	76.0369338989258
797.781066894531	75.9209060668945
799.088012695313	76.0398025512695
800.39453125	75.7744216918945
801.700622558594	75.9347534179688
803.006286621094	75.7695922851563
804.311584472656	75.8328552246094
805.616394042969	75.7419662475586
806.920837402344	75.8037338256836
808.224853515625	75.7075500488281
809.528503417969	75.6770248413086
810.831665039063	75.8931655883789
812.134460449219	75.7474594116211
813.436828613281	75.7070770263672
814.73876953125	75.7065734863281
816.040344238281	75.6975250244141
817.341430664063	75.7964324951172
818.642150878906	75.7656707763672
819.942504882813	75.857551574707
821.242370605469	75.8930053710938
822.541870117188	76.1790618896484
823.840942382813	76.1994857788086
825.139587402344	76.4020309448242
826.437866210938	76.3734664916992
827.735656738281	76.3857498168945
829.033081054688	76.5993957519531
830.330139160156	76.8119125366211
831.626770019531	76.7397537231445
832.922973632813	76.8804168701172
834.21875	76.9175567626953
835.514099121094	77.2200927734375
836.80908203125	77.4246673583984
838.103637695313	77.5613632202148
839.397827148438	77.7834930419922
840.691589355469	78.0344085693359
841.984924316406	78.2487258911133
843.27783203125	78.415771484375
844.570373535156	78.8068237304688
845.862487792969	78.8608856201172
847.154235839844	78.9906158447266
848.445556640625	79.1398086547852
849.736450195313	79.240592956543
851.026916503906	79.2243881225586
852.317016601563	79.2274398803711
853.606689453125	79.4338836669922
854.89599609375	79.5913467407227
856.184875488281	79.5391998291016
857.473327636719	79.6503829956055
858.761413574219	79.8105850219727
860.049072265625	80.070442199707
861.336303710938	80.2866668701172
862.623168945313	80.7826614379883
863.909606933594	81.1224060058594
865.195678710938	81.6399002075195
866.481323242188	82.1431427001953
867.766540527344	82.4464950561523
869.051391601563	83.0768203735352
870.335815429688	83.6669387817383
871.619873046875	83.9865036010742
872.903503417969	84.2956237792969
874.186706542969	84.6136856079102
875.469543457031	84.6139831542969
876.752014160156	84.4018859863281
878.033996582031	83.8922424316406
879.315612792969	83.2671890258789
880.596862792969	82.3602600097656
881.877685546875	81.2680130004883
883.158081054688	80.0104904174805
884.438110351563	78.5375747680664
885.7177734375	77.3714141845703
886.996948242188	76.3965682983398
888.275817871094	75.2181549072266
889.55419921875	74.334846496582
890.832275390625	73.305305480957
892.10986328125	72.5641937255859
893.387084960938	71.9772033691406
894.663940429688	71.5342559814453
895.940368652344	70.7395553588867
897.216369628906	70.3376235961914
898.492004394531	69.837646484375
899.767272949219	69.1885604858398
901.042114257813	68.9958572387695
902.316528320313	68.4207305908203
903.590576171875	67.9361190795898
904.8642578125	67.5261764526367
906.137512207031	67.0785827636719
907.410339355469	66.7336578369141
908.682800292969	66.3775024414063
909.954833984375	66.0773696899414
911.226501464844	65.9357223510742
912.497802734375	65.7702789306641
913.768676757813	65.4788055419922
915.039123535156	65.4783248901367
916.309204101563	65.1552810668945
917.578918457031	64.8922424316406
918.848205566406	64.838508605957
920.117126464844	64.346061706543
921.385620117188	64.250846862793
922.653747558594	63.9184074401855
923.921447753906	63.559886932373
925.188781738281	63.2231025695801
926.455688476563	62.8594970703125
927.722229003906	62.6516799926758
928.988342285156	62.2437515258789
930.254089355469	62.0797691345215
931.519470214844	61.9007606506348
932.784423828125	61.6391334533691
934.049011230469	61.3847579956055
935.313171386719	61.2935981750488
936.576965332031	61.1131477355957
937.84033203125	61.0147857666016
939.103332519531	60.8219833374023
940.365966796875	60.6987075805664
941.628173828125	60.741870880127
942.890014648438	60.6215019226074
944.151428222656	60.5792045593262
945.412475585938	60.3628921508789
946.673095703125	60.3905029296875
947.933349609375	60.4407997131348
949.193237304688	60.4027671813965
950.452697753906	60.4991683959961
951.711791992188	60.4208068847656
952.970520019531	60.4102363586426
954.228820800781	60.43701171875
955.486755371094	60.4750213623047
956.744262695313	60.897102355957
958.001403808594	60.760181427002
959.258117675781	60.9376220703125
960.514526367188	61.101188659668
961.770446777344	61.3742561340332
963.026062011719	61.4719734191895
964.28125	61.7216491699219
965.536010742188	62.20458984375
966.790466308594	62.6281356811523
968.044494628906	63.3453025817871
969.298095703125	63.8492469787598
970.551391601563	64.7303848266602
971.80419921875	65.6166915893555
973.056701660156	67.0439529418945
974.308776855469	68.7322692871094
975.560485839844	70.7852478027344
976.811767578125	73.4816284179688
978.062683105469	76.3399047851563
979.313232421875	79.2565078735352
980.563415527344	82.2300643920898
981.813171386719	84.7187271118164
983.0625	87.0408248901367
984.3115234375	89.1628646850586
985.560119628906	91.0103988647461
986.808349609375	92.5169372558594
988.05615234375	93.4981842041016
989.303588867188	93.7524719238281
990.550659179688	93.2188491821289
991.797302246094	91.3915710449219
993.043579101563	89.2044067382813
994.289489746094	86.1030197143555
995.535034179688	82.816520690918
996.780151367188	79.4077301025391
998.02490234375	76.2365646362305
999.269226074219	73.3115844726563
1000.51318359375	70.7868423461914
1001.75677490234	68.6602630615234
1003	66.7726516723633
1004.24279785156	65.3851089477539
1005.48522949219	64.1211395263672
1006.72729492188	63.158992767334
1007.96893310547	62.3583602905273
1009.21026611328	61.5674324035645
1010.45111083984	61.2522392272949
1011.69165039063	60.6963233947754
1012.93176269531	60.3144874572754
1014.17150878906	60.1417808532715
1015.41088867188	59.8532752990723
1016.64984130859	59.7264938354492
1017.88842773438	59.3010902404785
1019.12664794922	59.088996887207
1020.36450195313	58.9102478027344
1021.60192871094	58.6568565368652
1022.83898925781	58.6731758117676
1024.07568359375	58.3697204589844
1025.31201171875	58.307975769043
1026.5478515625	58.0694808959961
1027.78344726563	58.2152137756348
1029.0185546875	58.1359939575195
1030.25329589844	58.0352630615234
1031.48767089844	57.9560737609863
1032.7216796875	58.2939033508301
1033.95532226563	58.2600860595703
1035.18859863281	58.2609710693359
1036.42138671875	58.3569221496582
1037.65393066406	58.3999481201172
1038.88598632813	58.4513626098633
1040.11767578125	58.5999717712402
1041.34899902344	58.5656967163086
1042.57995605469	58.6785278320313
1043.810546875	58.748706817627
1045.04077148438	58.8859634399414
1046.2705078125	59.0994720458984
1047.5	59.1098861694336
1048.72900390625	59.3337287902832
1049.95764160156	59.5574111938477
1051.18591308594	59.9004096984863
1052.41381835938	60.1010818481445
1053.64135742188	60.3795509338379
1054.86853027344	61.0746269226074
1056.09521484375	61.524299621582
1057.32165527344	61.8305053710938
1058.54760742188	62.4422416687012
1059.77331542969	62.9577827453613
1060.99853515625	63.4901542663574
1062.22338867188	64.2223052978516
1063.44787597656	64.450569152832
1064.671875	65.0023193359375
1065.89562988281	65.6078720092773
1067.11901855469	66.1606750488281
1068.34191894531	66.6786499023438
1069.56457519531	67.4725036621094
1070.78674316406	67.9814300537109
1072.00854492188	68.5996398925781
1073.22998046875	69.0648193359375
1074.45104980469	69.4353103637695
1075.67175292969	69.5938110351563
1076.89208984375	69.6017456054688
1078.11193847656	69.250114440918
1079.33154296875	68.7703399658203
1080.55065917969	68.1645202636719
1081.76940917969	67.4137802124023
1082.98791503906	66.2158660888672
1084.20593261719	65.2821807861328
1085.42358398438	64.3082275390625
1086.64086914063	63.3328895568848
1087.85766601563	62.4988327026367
1089.07421875	61.7444686889648
1090.29040527344	60.9748153686523
1091.50610351563	60.2932357788086
1092.72155761719	59.8626518249512
1093.9365234375	59.4715347290039
1095.15112304688	59.0203323364258
1096.36535644531	58.9134178161621
1097.57922363281	58.7445297241211
1098.79272460938	58.6836204528809
1100.005859375	58.4678077697754
1101.21862792969	58.4439315795898
1102.43090820313	58.3492965698242
1103.64294433594	58.2521858215332
1104.8544921875	58.3560028076172
1106.06579589844	58.3745536804199
1107.27661132813	58.2612724304199
1108.48706054688	58.325855255127
1109.69714355469	58.4114456176758
1110.90686035156	58.5211029052734
1112.1162109375	58.578498840332
1113.3251953125	58.5975494384766
1114.53369140625	58.9128532409668
1115.74194335938	58.9621162414551
1116.94982910156	59.1009292602539
1118.1572265625	59.3268203735352
1119.3642578125	59.3494415283203
1120.57104492188	59.6307487487793
1121.77734375	59.6992416381836
1122.98327636719	59.8760108947754
1124.18884277344	59.8384094238281
1125.39404296875	59.8455047607422
1126.59875488281	59.7233428955078
1127.80322265625	59.6672668457031
1129.00732421875	59.5871467590332
1130.2109375	59.3080406188965
1131.41430664063	58.956958770752
1132.6171875	58.8075256347656
1133.81970214844	58.4111480712891
1135.02197265625	58.0334815979004
1136.22375488281	57.7301025390625
1137.42517089844	57.2780952453613
1138.62622070313	57.0153694152832
1139.82690429688	56.5939025878906
1141.02709960938	56.2876052856445
1142.22705078125	56.0397605895996
1143.42663574219	55.8366203308105
1144.62573242188	55.646656036377
1145.82458496094	55.4712219238281
1147.02294921875	55.342414855957
1148.22094726563	55.4757881164551
1149.41857910156	55.4488563537598
1150.61584472656	55.2681045532227
1151.81274414063	55.2629776000977
1153.00927734375	55.0487823486328
1154.20544433594	55.0939598083496
1155.40124511719	55.0716857910156
1156.5966796875	55.035285949707
1157.79162597656	55.0472526550293
1158.986328125	54.8497085571289
1160.18054199219	54.8366661071777
1161.37438964844	54.5934410095215
1162.56799316406	54.3987731933594
1163.76110839844	54.4031639099121
1164.95385742188	54.2383308410645
1166.14624023438	54.1725578308105
1167.33825683594	53.9926223754883
1168.52990722656	53.8004531860352
1169.72119140625	53.8901977539063
1170.91198730469	53.8273315429688
1172.1025390625	53.6198692321777
1173.29260253906	53.8809013366699
1174.482421875	53.7710189819336
1175.67175292969	53.6996002197266
1176.86071777344	53.8095779418945
1178.04943847656	53.7360801696777
1179.23767089844	53.7984580993652
1180.42553710938	53.6166877746582
1181.61303710938	53.5885734558105
1182.80017089844	53.5601081848145
1183.98681640625	53.4104843139648
1185.17321777344	53.3192520141602
1186.35925292969	53.2994155883789
1187.54479980469	53.4553413391113
1188.73010253906	53.3371543884277
1189.91491699219	53.301872253418
1191.09936523438	53.4373970031738
1192.28356933594	53.4703140258789
1193.46728515625	53.4668731689453
1194.65063476563	53.5928955078125
1195.83361816406	53.5851020812988
1197.01623535156	53.7466239929199
1198.19836425781	53.8315696716309
1199.38024902344	54.0153846740723
1200.56176757813	54.1362266540527
1201.74279785156	54.1867790222168
1202.92358398438	54.3116989135742
1204.10388183594	54.4460411071777
1205.28393554688	54.452995300293
1206.46350097656	54.5237808227539
1207.64270019531	54.6350364685059
1208.82153320313	54.4831809997559
1210	54.6075019836426
1211.17810058594	54.5013008117676
1212.35583496094	54.3774490356445
1213.53308105469	54.3105316162109
1214.71008300781	54.286003112793
1215.88671875	54.1807670593262
1217.06286621094	54.1242370605469
1218.23864746094	54.0602416992188
1219.41418457031	54.0493698120117
1220.58923339844	54.1831245422363
1221.76391601563	53.9847297668457
1222.93823242188	54.0005645751953
1224.11218261719	53.9937858581543
1225.28576660156	54.0979194641113
1226.458984375	54.1558418273926
1227.6318359375	54.1568069458008
1228.80419921875	54.1973152160645
1229.97631835938	54.2209663391113
1231.14794921875	54.1978149414063
1232.31921386719	54.4423942565918
1233.490234375	54.2880172729492
1234.66076660156	54.4960136413574
1235.83093261719	54.4203605651855
1237.00073242188	54.4493293762207
1238.17016601563	54.4819717407227
1239.33923339844	54.5177116394043
1240.5078125	54.5148773193359
1241.67614746094	54.3868637084961
1242.84411621094	54.4391746520996
1244.01159667969	54.4152679443359
1245.1787109375	54.4322814941406
1246.34558105469	54.3966865539551
1247.51196289063	54.3541946411133
1248.67797851563	54.2757873535156
1249.84362792969	54.2573318481445
1251.00891113281	54.3591728210449
1252.173828125	54.212589263916
1253.33825683594	54.3271598815918
1254.50244140625	54.2636184692383
1255.66625976563	54.2502403259277
1256.82958984375	54.1857452392578
1257.99255371094	54.3665657043457
1259.1552734375	54.3386421203613
1260.31750488281	54.2495956420898
1261.47937011719	54.3718643188477
1262.64086914063	54.3078384399414
1263.80200195313	54.2313232421875
1264.96276855469	54.2348213195801
1266.123046875	54.2873916625977
1267.28308105469	54.1020317077637
1268.44262695313	53.8576049804688
1269.60192871094	53.9429130554199
1270.7607421875	53.7192497253418
1271.91918945313	53.620059967041
1273.07727050781	53.4997100830078
1274.23498535156	53.2271194458008
1275.39233398438	53.0746078491211
1276.54931640625	53.0558662414551
1277.70581054688	52.9480171203613
1278.86206054688	52.8114776611328
1280.01794433594	52.7921905517578
1281.17333984375	52.59326171875
1282.32836914063	52.5657043457031
1283.48303222656	52.4397583007813
1284.63732910156	52.529899597168
1285.79125976563	52.3970184326172
1286.94482421875	52.4213333129883
1288.09802246094	52.376895904541
1289.25073242188	52.3372840881348
1290.40319824219	52.3050003051758
1291.55517578125	52.1719398498535
1292.70690917969	52.1766815185547
1293.85815429688	52.1099281311035
1295.00903320313	52.0431823730469
1296.15954589844	52.0419921875
1297.30969238281	52.0556640625
1298.45935058594	51.9064178466797
1299.60876464844	51.903148651123
1300.7578125	51.8890991210938
1301.90637207031	51.9200019836426
1303.05456542969	51.9073295593262
1304.20239257813	51.8819465637207
1305.34985351563	51.7834625244141
1306.49694824219	51.771598815918
1307.64367675781	51.8892364501953
1308.7900390625	51.8855323791504
1309.93591308594	51.9073219299316
1311.08154296875	52.0223579406738
1312.22668457031	52.0080947875977
1313.37145996094	52.0430793762207
1314.51599121094	52.0533790588379
1315.66003417969	52.2143135070801
1316.80358886719	52.240119934082
1317.94689941406	52.2881622314453
1319.08984375	52.3053245544434
1320.23229980469	52.2832908630371
1321.37451171875	52.3696632385254
1322.51623535156	52.4918022155762
1323.65759277344	52.4194145202637
1324.79858398438	52.4536895751953
1325.93920898438	52.4332962036133
1327.07934570313	52.3429565429688
1328.21923828125	52.2721405029297
1329.35864257813	52.2815551757813
1330.49780273438	52.254451751709
1331.63647460938	52.1650924682617
1332.77478027344	52.2911682128906
1333.91271972656	52.0426597595215
1335.05029296875	52.1183090209961
1336.18737792969	52.0978469848633
1337.32421875	52.0096702575684
1338.46057128906	51.9060249328613
1339.5966796875	51.9144172668457
1340.73229980469	51.9650268554688
1341.86755371094	52.010627746582
1343.00231933594	52.0456085205078
1344.13684082031	51.8997993469238
1345.27099609375	51.977611541748
1346.40466308594	51.9475898742676
1347.53796386719	52.0719337463379
1348.6708984375	52.0249137878418
1349.80346679688	52.1251182556152
1350.93566894531	52.0889854431152
1352.06750488281	52.1185302734375
1353.19885253906	52.1438446044922
1354.32995605469	52.3058013916016
1355.46057128906	52.226146697998
1356.5908203125	52.2263336181641
1357.720703125	52.1672248840332
1358.85021972656	52.1947937011719
1359.97924804688	52.2181129455566
1361.10803222656	52.1807632446289
1362.236328125	52.1267433166504
1363.3642578125	52.0259895324707
1364.49182128906	52.0293960571289
1365.61901855469	52.0248680114746
1366.74584960938	52.0081367492676
1367.87231445313	52.1396713256836
1368.99829101563	51.8815536499023
1370.12390136719	51.8739852905273
1371.24914550781	51.7982788085938
1372.3740234375	51.9607925415039
1373.49853515625	51.8519325256348
1374.62255859375	51.6479110717773
1375.74633789063	51.7281723022461
1376.86962890625	51.7436065673828
1377.99255371094	51.6551399230957
1379.11511230469	51.4871978759766
1380.2373046875	51.3639373779297
1381.35900878906	51.4066162109375
1382.48034667969	51.2790679931641
1383.60144042969	51.2704734802246
1384.72204589844	51.1697387695313
1385.84228515625	51.0452919006348
1386.96203613281	50.9952964782715
1388.08154296875	50.9406471252441
1389.20056152344	50.8319244384766
1390.31921386719	50.685661315918
1391.4375	50.4685707092285
1392.55541992188	50.4689598083496
1393.6728515625	50.3022193908691
1394.7900390625	50.2907524108887
1395.90673828125	50.1128883361816
1397.02307128906	50.0712661743164
1398.13903808594	49.9288024902344
1399.25463867188	49.931957244873
1400.36975097656	49.7195701599121
1401.48449707031	49.8080368041992
1402.59899902344	49.7876625061035
1403.712890625	49.741397857666
1404.82653808594	49.7783241271973
1405.93981933594	49.7827491760254
1407.05261230469	49.7244338989258
1408.1650390625	49.6842422485352
1409.27709960938	49.6339340209961
1410.38879394531	49.7629852294922
1411.5	49.7234191894531
1412.61096191406	49.5674629211426
1413.72143554688	49.5877723693848
1414.83154296875	49.6055793762207
1415.94116210938	49.379566192627
1417.05053710938	49.3544540405273
1418.15942382813	49.2195053100586
1419.26794433594	49.2137222290039
1420.37609863281	49.2024993896484
1421.48388671875	49.1969566345215
1422.59118652344	48.8800239562988
1423.6982421875	49.0136871337891
1424.80480957031	48.8271369934082
1425.91088867188	48.7044219970703
1427.01672363281	48.7899131774902
1428.1220703125	48.5624809265137
1429.22717285156	48.7279281616211
1430.33166503906	48.7222595214844
1431.43591308594	48.6726303100586
1432.53979492188	48.6118583679199
1433.64318847656	48.6087646484375
1434.74621582031	48.6019744873047
1435.84887695313	48.522647857666
1436.95104980469	48.6342010498047
1438.05297851563	48.6708946228027
1439.15441894531	48.5407257080078
1440.25549316406	48.6030807495117
1441.35620117188	48.5419807434082
1442.45642089844	48.595573425293
1443.55627441406	48.5576019287109
1444.65576171875	48.5053329467773
1445.7548828125	48.4076461791992
1446.853515625	48.4491920471191
1447.95190429688	48.3395462036133
1449.0498046875	48.3550758361816
1450.14721679688	48.4464378356934
1451.24438476563	48.3505210876465
1452.34106445313	48.2381324768066
1453.43737792969	48.5034294128418
1454.53332519531	48.6257057189941
1455.62890625	48.6790351867676
1456.72399902344	48.7078819274902
1457.81872558594	48.8518753051758
1458.9130859375	48.9359092712402
1460.00695800781	48.9638710021973
1461.10046386719	48.9618606567383
1462.19360351563	48.9372863769531
1463.28637695313	48.8748474121094
1464.37878417969	48.8667831420898
1465.470703125	48.744083404541
1466.56225585938	48.6618156433105
1467.65344238281	48.5514640808105
1468.744140625	48.380989074707
1469.83447265625	48.2741279602051
1470.92443847656	48.0965309143066
1472.01403808594	47.7524642944336
1473.10314941406	47.6971969604492
1474.19189453125	47.3702964782715
1475.2802734375	47.211597442627
1476.3681640625	47.103385925293
1477.45581054688	46.9980964660645
1478.54296875	46.872745513916
1479.62963867188	46.7971420288086
1480.71606445313	46.809268951416
1481.80200195313	46.712215423584
1482.88757324219	46.647029876709
1483.97265625	46.5739669799805
1485.05737304688	46.715461730957
1486.14172363281	46.6077728271484
1487.22570800781	46.6377143859863
1488.30932617188	46.6592025756836
1489.39245605469	46.648998260498
1490.47509765625	46.7619514465332
1491.55749511719	46.6398811340332
1492.63940429688	46.7930946350098
1493.72094726563	46.6911315917969
1494.80212402344	46.5891571044922
1495.8828125	46.6634254455566
1496.96313476563	46.597728729248
1498.04309082031	46.5799446105957
1499.12255859375	46.5300331115723
1500.20166015625	46.4633522033691
1501.28039550781	46.5312309265137
1502.35864257813	46.4270668029785
1503.4365234375	46.3988647460938
1504.51403808594	46.3791732788086
1505.59118652344	46.3966064453125
1506.66784667969	46.3850288391113
1507.744140625	46.4427947998047
1508.81994628906	46.5675621032715
1509.89538574219	46.6250305175781
1510.97045898438	46.6688804626465
1512.04516601563	46.792423248291
1513.11938476563	46.8681755065918
1514.19323730469	46.9042358398438
1515.26672363281	47.0303001403809
1516.33972167969	47.0690040588379
1517.41235351563	47.1927947998047
1518.48449707031	47.1603507995605
1519.55639648438	47.2830543518066
1520.62768554688	47.2367935180664
1521.69873046875	47.4140167236328
1522.76928710938	47.3489952087402
1523.83947753906	47.4104919433594
1524.90930175781	47.4403343200684
1525.97863769531	47.5195388793945
1527.04760742188	47.3925476074219
1528.11608886719	47.4836845397949
1529.18420410156	47.4199028015137
1530.251953125	47.5075454711914
1531.31921386719	47.529613494873
1532.38610839844	47.6980438232422
1533.45263671875	47.6557464599609
1534.51867675781	47.7733039855957
1535.58435058594	47.8915252685547
1536.64965820313	47.8881721496582
1537.71447753906	48.2045478820801
1538.77893066406	48.3015174865723
1539.84301757813	48.3503074645996
1540.90661621094	48.585765838623
1541.9697265625	48.8215293884277
1543.03259277344	48.8081130981445
1544.09497070313	48.9794731140137
1545.15686035156	49.1807060241699
1546.21850585938	49.2786903381348
1547.27966308594	49.4047584533691
1548.34033203125	49.4519577026367
1549.40063476563	49.7443656921387
1550.46057128906	49.6443099975586
1551.52001953125	49.9176063537598
1552.5791015625	49.9325790405273
1553.63781738281	50.1394004821777
1554.69604492188	50.1616172790527
1555.75378417969	50.0849380493164
1556.81127929688	50.1217193603516
1557.86828613281	50.2901573181152
1558.9248046875	50.4021186828613
1559.98095703125	50.5733032226563
1561.03674316406	50.6142692565918
1562.09204101563	50.7634658813477
1563.14697265625	50.8513565063477
1564.20153808594	51.1206970214844
1565.25561523438	51.2326431274414
1566.30932617188	51.4982070922852
1567.36254882813	51.8009910583496
1568.41540527344	51.9395217895508
1569.4677734375	52.131591796875
1570.51977539063	52.4071769714355
1571.57141113281	52.7038421630859
1572.62255859375	52.8668632507324
1573.67333984375	53.17236328125
1574.7236328125	53.3789215087891
1575.77355957031	53.534839630127
1576.82299804688	53.7507705688477
1577.8720703125	54.0321655273438
1578.92077636719	54.1219940185547
1579.96899414063	54.2688522338867
1581.01684570313	54.5673522949219
1582.06420898438	54.701587677002
1583.11120605469	55.0105323791504
1584.15771484375	55.0069007873535
1585.20385742188	55.3302612304688
1586.24951171875	55.6771926879883
1587.29479980469	55.5918731689453
1588.33972167969	56.0507354736328
1589.38415527344	56.1475410461426
1590.42810058594	56.4376831054688
1591.47180175781	56.8629913330078
1592.51489257813	57.2536087036133
1593.55773925781	57.6005210876465
1594.59997558594	57.9131050109863
1595.64196777344	58.3200721740723
1596.68334960938	58.7330322265625
1597.72448730469	59.1975135803223
1598.76513671875	59.6094551086426
1599.80529785156	59.9545593261719
1600.84509277344	60.283763885498
1601.88452148438	60.5848197937012
1602.92346191406	60.9765625
1603.9619140625	61.4303283691406
1605	61.6928939819336
1606.03771972656	62.080738067627
1607.07495117188	62.3913993835449
1608.11169433594	62.7729530334473
1609.14807128906	63.1772079467773
1610.18408203125	63.3506317138672
1611.21960449219	63.6659126281738
1612.25463867188	63.8045501708984
1613.28930664063	64.2884826660156
1614.32360839844	64.315673828125
1615.357421875	64.7599029541016
1616.39074707031	64.911262512207
1617.42370605469	65.1639556884766
1618.45629882813	65.4480056762695
1619.48840332031	65.6506118774414
1620.52001953125	65.7942886352539
1621.55126953125	66.047477722168
1622.58215332031	66.371940612793
1623.61254882813	66.3576889038086
1624.64245605469	66.7749557495117
1625.67199707031	67.0552749633789
1626.70104980469	67.1418685913086
1627.72973632813	67.4101257324219
1628.75793457031	67.5989990234375
1629.78576660156	67.8360214233398
1630.81311035156	68.0028991699219
1631.84008789063	68.1299133300781
1632.86657714844	68.4141082763672
1633.89270019531	68.537467956543
1634.91833496094	68.5824890136719
1635.94348144531	68.7874298095703
1636.96826171875	68.5997085571289
1637.99255371094	68.5939025878906
1639.01647949219	68.7434310913086
1640.03991699219	68.4033355712891
1641.06298828125	68.4076766967773
1642.08557128906	68.2098770141602
1643.10778808594	68.1589660644531
1644.12951660156	67.7932510375977
1645.15075683594	67.5065765380859
1646.17163085938	67.2270889282227
1647.19213867188	66.9343338012695
1648.21203613281	66.6275177001953
1649.23156738281	66.5649795532227
1650.25073242188	66.216438293457
1651.26940917969	65.8876113891602
1652.28759765625	65.5544052124023
1653.30541992188	65.4176483154297
1654.32275390625	65.0984649658203
1655.33972167969	64.7511444091797
1656.35620117188	64.1704864501953
1657.37231445313	63.967601776123
1658.38793945313	63.6363258361816
1659.40307617188	63.3948974609375
1660.41772460938	63.0739593505859
1661.43212890625	62.8927040100098
1662.44592285156	62.4861717224121
1663.45935058594	62.455379486084
1664.47229003906	62.0252494812012
1665.48486328125	61.7287673950195
1666.49694824219	61.3861923217773
1667.50854492188	61.1358680725098
1668.51977539063	60.6638221740723
1669.53051757813	60.285228729248
1670.54089355469	59.7782096862793
1671.55078125	59.5049667358398
1672.56018066406	58.9643821716309
1673.56909179688	58.6766204833984
1674.57763671875	58.1608963012695
1675.58581542969	57.6531295776367
1676.59350585938	57.2266960144043
1677.60070800781	56.7544059753418
1678.607421875	56.2335891723633
1679.61376953125	55.6158332824707
1680.61962890625	55.1877975463867
1681.62512207031	54.8561363220215
1682.63012695313	54.2476997375488
1683.63464355469	53.637378692627
1684.638671875	53.1525993347168
1685.64233398438	52.5658721923828
1686.64562988281	52.4393119812012
1687.64831542969	51.9347686767578
1688.65063476563	51.4138526916504
1689.65246582031	50.9867820739746
1690.65393066406	50.4713745117188
1691.65490722656	50.1398620605469
1692.65539550781	49.8000411987305
1693.65551757813	49.3049278259277
1694.65502929688	49.0253791809082
1695.654296875	48.5456352233887
1696.65295410156	48.3354644775391
1697.65124511719	47.8891830444336
1698.64904785156	47.5605392456055
1699.646484375	47.2122802734375
1700.64331054688	46.859561920166
1701.63977050781	46.5372581481934
1702.63586425781	46.0896873474121
1703.63134765625	45.7787666320801
1704.62646484375	45.3218002319336
1705.62121582031	44.9303131103516
1706.61535644531	44.5119667053223
1707.60913085938	44.190372467041
1708.60241699219	43.7554473876953
1709.59521484375	43.3908004760742
1710.58764648438	43.0270195007324
1711.57958984375	42.5927810668945
1712.57104492188	42.2615623474121
1713.56213378906	41.880012512207
1714.552734375	41.5361480712891
1715.54284667969	41.0956153869629
1716.53247070313	40.7073745727539
1717.52160644531	40.3521003723145
1718.51037597656	40.0127334594727
1719.49865722656	39.6348876953125
1720.48657226563	39.495246887207
1721.47387695313	39.0114135742188
1722.46081542969	38.7075004577637
1723.447265625	38.4275817871094
1724.43334960938	38.1091651916504
1725.41882324219	37.9473838806152
1726.40393066406	37.6716423034668
1727.38854980469	37.3796844482422
1728.37268066406	37.0791168212891
1729.3564453125	36.8913650512695
1730.33972167969	36.569694519043
1731.32250976563	36.3650207519531
1732.30480957031	36.2319450378418
1733.28674316406	35.9803924560547
1734.26806640625	35.8337440490723
1735.2490234375	35.6347198486328
1736.2294921875	35.536750793457
1737.20959472656	35.3367500305176
1738.18908691406	35.1852874755859
1739.16821289063	35.1186332702637
1740.14685058594	34.7057571411133
1741.125	34.5739364624023
1742.10266113281	34.471263885498
1743.07995605469	34.2170906066895
1744.05676269531	34.0999984741211
1745.03308105469	33.8607521057129
1746.00891113281	33.6875381469727
1746.98425292969	33.3866920471191
1747.95910644531	33.2985687255859
1748.93359375	33.0387840270996
1749.90759277344	32.8984413146973
1750.88110351563	32.5865364074707
1751.85412597656	32.4294090270996
1752.82678222656	32.2549781799316
1753.798828125	32.0806694030762
1754.7705078125	31.79736328125
1755.74169921875	31.5952072143555
1756.71240234375	31.4686679840088
1757.6826171875	31.3880405426025
1758.65246582031	31.1506958007813
1759.62170410156	30.9130439758301
1760.59057617188	30.7697830200195
1761.55895996094	30.6553955078125
1762.52673339844	30.4801406860352
1763.49426269531	30.4010639190674
1764.46118164063	30.3402900695801
1765.42761230469	30.1650562286377
1766.39367675781	30.0710582733154
1767.35913085938	29.9832725524902
1768.32421875	29.8989963531494
1769.28881835938	29.80446434021
1770.2529296875	29.6307849884033
1771.21655273438	29.5133876800537
1772.17980957031	29.4571285247803
1773.14245605469	29.4574661254883
1774.10461425781	29.330135345459
1775.06640625	29.3093395233154
1776.02770996094	29.1102161407471
1776.98852539063	29.0607261657715
1777.94873046875	29.0296192169189
1778.90856933594	28.9438972473145
1779.86804199219	28.8104209899902
1780.82690429688	28.6320819854736
1781.78527832031	28.4327201843262
1782.7431640625	28.3817577362061
1783.70068359375	28.1899871826172
1784.65771484375	28.0687503814697
1785.61413574219	28.0245914459229
1786.57019042969	27.7818470001221
1787.52575683594	27.6851711273193
1788.48083496094	27.5584506988525
1789.43530273438	27.4260025024414
1790.38940429688	27.2680892944336
1791.34301757813	27.2213859558105
1792.29626464844	27.0156726837158
1793.24890136719	26.9543914794922
1794.20104980469	26.8460178375244
1795.15270996094	26.8038024902344
1796.10400390625	26.5876884460449
1797.0546875	26.6061782836914
1798.0048828125	26.4492244720459
1798.95471191406	26.4184684753418
1799.90393066406	26.3519058227539
1800.85278320313	26.2661590576172
1801.80102539063	26.2462940216064
1802.74890136719	26.1444759368896
1803.6962890625	26.1186790466309
1804.64306640625	26.1318817138672
1805.58947753906	26.0921630859375
1806.53540039063	26.0461101531982
1807.48071289063	26.0261993408203
1808.42565917969	25.958381652832
1809.3701171875	25.8673114776611
1810.31396484375	25.8699474334717
1811.25744628906	25.8263454437256
1812.20043945313	25.7288398742676
1813.14294433594	25.7107582092285
1814.08483886719	25.6320037841797
1815.0263671875	25.6231956481934
1815.96740722656	25.4509029388428
1816.90783691406	25.3542575836182
1817.84790039063	25.3684501647949
1818.78747558594	25.2226314544678
1819.72644042969	25.2230529785156
1820.6650390625	25.0580577850342
1821.60314941406	25.0603542327881
1822.54064941406	24.9482192993164
1823.47778320313	24.7883224487305
1824.41430664063	24.7888698577881
1825.35034179688	24.6386127471924
1826.28601074219	24.6019973754883
1827.22106933594	24.5112552642822
1828.15563964844	24.3971080780029
1829.08984375	24.3674163818359
1830.0234375	24.2691135406494
1830.95654296875	24.2793369293213
1831.88916015625	24.1135864257813
1832.8212890625	24.1278171539307
1833.7529296875	24.0259494781494
1834.68408203125	24.0482635498047
1835.61474609375	24.0157012939453
1836.54479980469	23.9680118560791
1837.47448730469	23.9196586608887
1838.40356445313	24.0721187591553
1839.33227539063	23.9168453216553
1840.26037597656	23.9051094055176
1841.18811035156	24.0042133331299
1842.115234375	23.9929389953613
1843.04187011719	23.910005569458
1843.96801757813	23.9296379089355
1844.89367675781	23.9409732818604
1845.81872558594	23.8769607543945
1846.74340820313	23.8208236694336
1847.66760253906	23.7969074249268
1848.59118652344	23.7768383026123
1849.51428222656	23.7638092041016
1850.43701171875	23.7373161315918
1851.35913085938	23.6735992431641
1852.28076171875	23.6267528533936
1853.20190429688	23.5081920623779
1854.12243652344	23.3671035766602
1855.04260253906	23.3439121246338
1855.96215820313	23.2999305725098
1856.88122558594	23.2049427032471
1857.79992675781	23.1159019470215
1858.71801757813	23.0611190795898
1859.63549804688	23.0472621917725
1860.55261230469	22.9684143066406
1861.46923828125	22.8564777374268
1862.38525390625	22.833122253418
1863.30078125	22.7365455627441
1864.2158203125	22.8149471282959
1865.13037109375	22.7303524017334
1866.04443359375	22.7228603363037
1866.95788574219	22.7568454742432
1867.87084960938	22.784200668335
1868.78332519531	22.6571502685547
1869.6953125	22.7204284667969
1870.60681152344	22.7237091064453
1871.51782226563	22.6839370727539
1872.42822265625	22.7434272766113
1873.33813476563	22.8033866882324
1874.24755859375	22.783878326416
1875.15649414063	22.7719116210938
1876.06481933594	22.7610187530518
1876.97277832031	22.7788066864014
1877.88012695313	22.6764488220215
1878.78698730469	22.6402893066406
1879.69323730469	22.6921844482422
1880.59912109375	22.6793384552002
1881.50439453125	22.6861476898193
1882.4091796875	22.6002597808838
1883.3134765625	22.4631080627441
1884.21716308594	22.4383068084717
1885.12048339844	22.3258991241455
1886.02319335938	22.271411895752
1886.92541503906	22.2538986206055
1887.82702636719	22.220796585083
1888.72814941406	22.1292114257813
1889.62878417969	22.0369243621826
1890.52893066406	22.0667934417725
1891.42858886719	21.9852752685547
1892.32763671875	21.9379692077637
1893.22619628906	21.8455352783203
1894.12426757813	21.8563079833984
1895.02172851563	21.7488174438477
1895.91870117188	21.7118225097656
1896.81518554688	21.7045631408691
1897.71118164063	21.6605854034424
1898.60656738281	21.5713920593262
1899.50146484375	21.65452003479
1900.39587402344	21.5946273803711
1901.28967285156	21.5827770233154
1902.18298339844	21.5704860687256
1903.07580566406	21.4835414886475
1903.96801757813	21.5559120178223
1904.85986328125	21.481107711792
1905.7509765625	21.5613822937012
1906.64172363281	21.6125011444092
1907.53186035156	21.6518936157227
1908.42150878906	21.6531543731689
1909.31066894531	21.7244434356689
1910.19921875	21.6903858184814
1911.08728027344	21.6844711303711
1911.97473144531	21.6866416931152
1912.86181640625	21.7434120178223
1913.74816894531	21.7497634887695
1914.63415527344	21.7132797241211
1915.51953125	21.6835632324219
1916.40441894531	21.6501064300537
1917.28869628906	21.6794300079346
1918.17260742188	21.6597480773926
1919.05578613281	21.5170402526855
1919.93859863281	21.5918998718262
1920.82080078125	21.4033088684082
1921.70239257813	21.4558372497559
1922.58349609375	21.3990345001221
1923.46411132813	21.2937450408936
1924.34423828125	21.2864322662354
1925.22375488281	21.2497177124023
1926.10278320313	21.0966682434082
1926.98120117188	21.057243347168
1927.85913085938	21.0153846740723
1928.73645019531	20.8654136657715
1929.61328125	20.8056678771973
1930.48962402344	20.8850440979004
1931.36535644531	20.7841548919678
1932.24060058594	20.7531547546387
1933.11535644531	20.8541774749756
1933.98950195313	20.7465858459473
1934.86303710938	20.6673374176025
1935.73608398438	20.6856212615967
1936.60864257813	20.7896347045898
1937.48059082031	20.7273025512695
1938.35205078125	20.776065826416
1939.22302246094	20.7165622711182
1940.09338378906	20.8044147491455
1940.96313476563	20.8007373809814
1941.83239746094	20.8719062805176
1942.701171875	20.8262901306152
1943.5693359375	20.8855895996094
1944.43701171875	20.8640480041504
1945.30407714844	20.9377841949463
1946.17065429688	20.9702091217041
1947.03662109375	20.9991321563721
1947.90209960938	20.9687595367432
1948.76696777344	20.9768943786621
1949.63134765625	20.9704284667969
1950.4951171875	20.991870880127
1951.3583984375	20.9880676269531
1952.22106933594	20.9468059539795
1953.08325195313	20.9680500030518
1953.94482421875	20.8564395904541
1954.80590820313	20.8541603088379
1955.66650390625	20.8498821258545
1956.5263671875	20.755012512207
1957.38586425781	20.822452545166
1958.24462890625	20.6961822509766
1959.10302734375	20.6649703979492
1959.96069335938	20.7108917236328
1960.81799316406	20.5184116363525
1961.67456054688	20.5859031677246
1962.53063964844	20.4522438049316
1963.38623046875	20.3225002288818
1964.2412109375	20.4194107055664
1965.09558105469	20.2797737121582
1965.94946289063	20.2815704345703
1966.80285644531	20.2550582885742
1967.65563964844	20.2238464355469
1968.5078125	20.2274227142334
1969.35949707031	20.1383838653564
1970.21057128906	20.188159942627
1971.06103515625	20.3011684417725
1971.91101074219	20.2232513427734
1972.76049804688	20.3061904907227
1973.60925292969	20.3659420013428
1974.45764160156	20.3740768432617
1975.30529785156	20.4104042053223
1976.15246582031	20.4792213439941
1976.99914550781	20.5288238525391
1977.84521484375	20.5798168182373
1978.69067382813	20.6032867431641
1979.53552246094	20.6621913909912
1980.3798828125	20.6386394500732
1981.22375488281	20.6545486450195
1982.06701660156	20.7097244262695
1982.90966796875	20.705696105957
1983.75170898438	20.7315330505371
1984.59326171875	20.6751937866211
1985.43420410156	20.63454246521
1986.27465820313	20.6646595001221
1987.11450195313	20.5605888366699
1987.95373535156	20.6080265045166
1988.79248046875	20.6485233306885
1989.63061523438	20.5929527282715
1990.46813964844	20.4385242462158
1991.30517578125	20.468656539917
1992.1416015625	20.3079967498779
1992.9775390625	20.3768749237061
1993.81274414063	20.2514743804932
1994.6474609375	20.2534027099609
1995.48168945313	20.1817932128906
1996.31518554688	20.1356410980225
1997.14819335938	20.150182723999
1997.98071289063	20.0655956268311
1998.8125	20.1151542663574
1999.64379882813	20.074348449707
2000.47448730469	20.0473041534424
2001.3046875	20.0197925567627
2002.13427734375	20.0651149749756
2002.96325683594	20.1077575683594
2003.79162597656	20.1280155181885
2004.61950683594	20.1686782836914
2005.44677734375	20.2005367279053
2006.2734375	20.3169593811035
2007.09948730469	20.2992458343506
2007.92504882813	20.3413963317871
2008.75	20.3951530456543
2009.57434082031	20.4630241394043
2010.39819335938	20.5366230010986
2011.22131347656	20.5546321868896
2012.0439453125	20.5149440765381
2012.86608886719	20.5731906890869
2013.6875	20.5639533996582
2014.50842285156	20.6036224365234
2015.32873535156	20.5850601196289
2016.1484375	20.6083812713623
2016.96752929688	20.6046237945557
2017.7861328125	20.5840015411377
2018.60412597656	20.6574783325195
2019.42150878906	20.5949401855469
2020.23828125	20.622875213623
2021.05444335938	20.6284809112549
2021.8701171875	20.5539989471436
2022.68518066406	20.4844856262207
2023.49963378906	20.4765853881836
2024.3134765625	20.4369239807129
2025.12683105469	20.4735622406006
2025.939453125	20.3934173583984
2026.75158691406	20.343635559082
2027.56311035156	20.30251121521
2028.3740234375	20.32932472229
2029.18432617188	20.3451690673828
2029.994140625	20.2563724517822
2030.80322265625	20.2348670959473
2031.61181640625	20.1691112518311
2032.41979980469	20.0810813903809
2033.22717285156	20.0748615264893
2034.03393554688	20.0264282226563
2034.84008789063	20.0385437011719
2035.64575195313	19.953784942627
2036.45080566406	19.9215698242188
2037.25512695313	19.8300552368164
2038.05895996094	19.8297214508057
2038.86218261719	19.7670726776123
2039.66479492188	19.8092765808105
2040.466796875	19.8031883239746
2041.26831054688	19.825174331665
2042.06909179688	19.8775844573975
2042.86938476563	19.8003406524658
2043.6689453125	19.8972511291504
2044.46801757813	19.8918857574463
2045.26647949219	19.970458984375
2046.06433105469	19.991189956665
2046.86145019531	19.9616317749023
2047.65808105469	20.0320148468018
2048.4541015625	20.0186157226563
2049.24951171875	20.0250759124756
2050.04443359375	20.0810050964355
2050.83862304688	20.1436824798584
2051.63232421875	20.1007080078125
2052.42529296875	20.1435470581055
2053.2177734375	20.1079502105713
2054.00952148438	20.0415363311768
2054.80078125	20.0890369415283
2055.59130859375	20.1972846984863
2056.38134765625	20.2395496368408
2057.17065429688	20.2064819335938
2057.95947265625	20.1733951568604
2058.74755859375	20.1572246551514
2059.53515625	20.1201496124268
2060.32202148438	20.1290340423584
2061.1083984375	19.9636840820313
2061.89428710938	19.8995418548584
2062.67919921875	19.8467407226563
2063.4638671875	19.908805847168
2064.24780273438	19.847599029541
2065.03100585938	19.8208045959473
2065.81372070313	19.6510143280029
2066.595703125	19.6455535888672
2067.37719726563	19.5757751464844
2068.15795898438	19.567720413208
2068.93823242188	19.4670810699463
2069.7177734375	19.3950614929199
2070.49682617188	19.3535652160645
2071.27514648438	19.2588062286377
2072.05297851563	19.1910705566406
2072.830078125	19.2403335571289
2073.60668945313	19.1330490112305
2074.38256835938	19.085765838623
2075.15795898438	19.0225429534912
2075.9326171875	19.0023365020752
2076.70654296875	18.947229385376
2077.47998046875	19.0079975128174
2078.25268554688	18.9177169799805
2079.02490234375	18.9457092285156
2079.79663085938	18.9467716217041
2080.5673828125	18.8589515686035
2081.337890625	18.8902435302734
2082.107421875	18.8682823181152
2082.87670898438	19.0226306915283
2083.64501953125	19.0467395782471
2084.41284179688	19.0433788299561
2085.18017578125	18.9918346405029
2085.94677734375	19.0926208496094
2086.71264648438	19.1064510345459
2087.47802734375	19.0802841186523
2088.24267578125	19.0585708618164
2089.0068359375	19.1117362976074
2089.77026367188	19.0506820678711
2090.53295898438	19.0199813842773
2091.29516601563	19.1151542663574
2092.056640625	19.0127620697021
2092.81762695313	19.009859085083
2093.57788085938	18.850227355957
2094.33764648438	18.8859844207764
2095.0966796875	18.8346080780029
2095.85498046875	18.7964286804199
2096.61279296875	18.7057361602783
2097.36987304688	18.617582321167
2098.12646484375	18.5423698425293
2098.88232421875	18.4495868682861
2099.63745117188	18.4298896789551
2100.39208984375	18.3729915618896
2101.14624023438	18.2636966705322
2101.8994140625	18.164270401001
2102.65209960938	18.0680847167969
2103.404296875	17.9703998565674
2104.15551757813	17.8909149169922
2104.90649414063	17.8600368499756
2105.65649414063	17.778076171875
2106.40600585938	17.6884517669678
2107.15502929688	17.6900234222412
2107.90307617188	17.5743751525879
2108.65063476563	17.575662612915
2109.39770507813	17.5346012115479
2110.14404296875	17.5225410461426
2110.8896484375	17.4673805236816
2111.63452148438	17.5284214019775
2112.37890625	17.5425662994385
2113.12280273438	17.5712585449219
2113.86572265625	17.5374889373779
2114.60815429688	17.5716953277588
2115.35009765625	17.6092662811279
2116.09106445313	17.632303237915
2116.83154296875	17.6790027618408
2117.57153320313	17.6509437561035
2118.31079101563	17.6417541503906
2119.04931640625	17.6516857147217
2119.787109375	17.5472793579102
2120.5244140625	17.6119823455811
2121.26098632813	17.5618171691895
2121.9970703125	17.4831218719482
2122.732421875	17.461145401001
2123.46704101563	17.4501781463623
2124.20092773438	17.2831001281738
2124.93432617188	17.2569465637207
2125.6669921875	17.2595653533936
2126.39916992188	17.1623134613037
2127.13037109375	17.1658573150635
2127.86108398438	17.0526504516602
2128.59130859375	17.0530242919922
2129.32080078125	16.8329277038574
2130.04956054688	16.8895034790039
2130.77758789063	16.7825012207031
2131.50512695313	16.6301593780518
2132.23193359375	16.607250213623
2132.9580078125	16.5298881530762
2133.68334960938	16.4555988311768
2134.408203125	16.4084892272949
2135.13232421875	16.3574810028076
2135.85595703125	16.3093280792236
2136.57885742188	16.2230091094971
2137.30102539063	16.1518211364746
2138.0224609375	16.0673027038574
2138.74340820313	15.934383392334
2139.46337890625	16.0032176971436
2140.18310546875	15.941032409668
2140.90185546875	15.8156442642212
2141.6201171875	15.8477258682251
2142.33764648438	15.7732944488525
2143.05444335938	15.8463172912598
2143.77075195313	15.7611637115479
2144.48608398438	15.7396993637085
2145.201171875	15.8462524414063
2145.91528320313	15.7852621078491
2146.62890625	15.8178968429565
2147.34155273438	15.767767906189
2148.05395507813	15.8106231689453
2148.76538085938	15.8190059661865
2149.47631835938	15.7440233230591
2150.18627929688	15.762845993042
2150.89599609375	15.7279186248779
2151.60473632813	15.7516117095947
2152.31298828125	15.743673324585
2153.02026367188	15.7340221405029
2153.72729492188	15.661506652832
2154.43334960938	15.6084241867065
2155.138671875	15.5674982070923
2155.84350585938	15.6243553161621
2156.54760742188	15.5589933395386
2157.25122070313	15.590012550354
2157.95385742188	15.4816055297852
2158.65600585938	15.521164894104
2159.357421875	15.4471044540405
2160.05810546875	15.3864336013794
2160.75805664063	15.3230218887329
2161.45751953125	15.2720365524292
2162.15600585938	15.2792749404907
2162.85400390625	15.2074146270752
2163.55151367188	15.1428499221802
2164.248046875	15.0292110443115
2164.94409179688	15.1118783950806
2165.63916015625	14.987099647522
2166.33374023438	14.8978004455566
2167.02783203125	14.8874731063843
2167.72094726563	14.8017463684082
2168.41357421875	14.61989402771
2169.10522460938	14.6185340881348
2169.79638671875	14.5559539794922
2170.48706054688	14.4431467056274
2171.1767578125	14.4003744125366
2171.86572265625	14.2869215011597
2172.55419921875	14.2147455215454
2173.24194335938	14.0915184020996
2173.92895507813	14.0132942199707
2174.615234375	13.9754371643066
2175.30078125	13.8899517059326
2175.98583984375	13.8539848327637
2176.67016601563	13.8463792800903
2177.35375976563	13.8091316223145
2178.03662109375	13.7926073074341
2178.71875	13.7471504211426
2179.40014648438	13.7115507125854
2180.08081054688	13.7619876861572
2180.76098632813	13.744176864624
2181.4404296875	13.7902050018311
2182.119140625	13.7404441833496
2182.79711914063	13.7248268127441
2183.47436523438	13.8127794265747
2184.15087890625	13.7356929779053
2184.82690429688	13.7689094543457
2185.501953125	13.7723751068115
2186.17651367188	13.8023986816406
2186.85034179688	13.7497606277466
2187.5234375	13.7663822174072
2188.19580078125	13.7415208816528
2188.86743164063	13.6629323959351
2189.53833007813	13.6661062240601
2190.20874023438	13.521746635437
2190.87817382813	13.5552282333374
2191.54711914063	13.4901332855225
2192.21533203125	13.4872598648071
2192.8828125	13.4163484573364
2193.54956054688	13.3947458267212
2194.21557617188	13.2294683456421
2194.880859375	13.2469358444214
2195.54541015625	13.1139154434204
2196.20947265625	13.0437068939209
2196.87255859375	12.969446182251
2197.53515625	12.8938760757446
2198.19677734375	12.8667402267456
2198.85791015625	12.7302932739258
2199.51831054688	12.6272573471069
2200.17797851563	12.5644416809082
2200.8369140625	12.5311145782471
2201.4951171875	12.4125938415527
2202.15258789063	12.3548707962036
2202.80932617188	12.3176527023315
2203.46533203125	12.2109432220459
2204.12060546875	12.1686172485352
2204.775390625	12.1744508743286
2205.42919921875	12.1549215316772
2206.08251953125	12.106743812561
2206.73486328125	12.037163734436
2207.38671875	12.0761251449585
2208.03759765625	11.9471292495728
2208.68798828125	12.0170269012451
2209.33764648438	12.0756492614746
2209.98657226563	12.0905094146729
2210.63452148438	12.0658340454102
2211.28198242188	12.120002746582
2211.9287109375	12.0063323974609
2212.57470703125	12.0015096664429
2213.21997070313	12.0713539123535
2213.86450195313	12.0456018447876
2214.50830078125	12.038761138916
2215.1513671875	11.9781179428101
2215.79370117188	11.9671983718872
2216.43530273438	11.9307384490967
2217.076171875	11.8646640777588
2217.71630859375	11.8056135177612
2218.35571289063	11.7591733932495
2218.99462890625	11.7466135025024
2219.63256835938	11.6725015640259
2220.26977539063	11.6193523406982
2220.90625	11.5811195373535
2221.5419921875	11.4977159500122
2222.17700195313	11.4393558502197
2222.81127929688	11.3822174072266
2223.44482421875	11.3103094100952
2224.07763671875	11.2507810592651
2224.70971679688	11.0890693664551
2225.34106445313	11.0479612350464
2225.9716796875	11.0174989700317
2226.6015625	10.9519033432007
2227.23071289063	10.9030485153198
2227.85913085938	10.7864370346069
2228.48681640625	10.7494440078735
2229.11376953125	10.6642684936523
2229.73999023438	10.6534490585327
2230.36547851563	10.6285934448242
2230.990234375	10.5720853805542
2231.61401367188	10.4958810806274
2232.2373046875	10.4522924423218
2232.85986328125	10.4140291213989
2233.4814453125	10.3417482376099
2234.1025390625	10.3496694564819
2234.72265625	10.3409729003906
2235.34228515625	10.3445472717285
2235.9609375	10.268536567688
2236.57885742188	10.2070560455322
2237.1962890625	10.2556476593018
2237.81274414063	10.1943635940552
2238.42846679688	10.1955680847168
2239.04345703125	10.1890783309937
2239.65771484375	10.1930990219116
2240.27124023438	10.1783866882324
2240.88403320313	10.2175645828247
2241.49584960938	10.2205667495728
2242.10717773438	10.1601114273071
2242.71752929688	10.2558679580688
2243.32739257813	10.1393251419067
2243.93627929688	10.1896162033081
2244.54443359375	10.1305837631226
2245.15209960938	10.1124391555786
2245.7587890625	10.012640953064
2246.36474609375	10.0444049835205
2246.9697265625	10.0602083206177
2247.57421875	9.9994535446167
2248.17797851563	9.97682189941406
2248.78076171875	10.015832901001
2249.38305664063	9.88838672637939
2249.984375	9.91679954528809
2250.5849609375	9.82175922393799
2251.18481445313	9.79692840576172
2251.78393554688	9.68702602386475
2252.38232421875	9.73505306243896
2252.97973632813	9.65142345428467
2253.57666015625	9.58791255950928
2254.17260742188	9.5393648147583
2254.76782226563	9.55268955230713
2255.3623046875	9.41961097717285
2255.9560546875	9.40437698364258
2256.54907226563	9.35489559173584
2257.14135742188	9.31315612792969
2257.73266601563	9.27527523040771
2258.32348632813	9.20127105712891
2258.91333007813	9.10486888885498
2259.50244140625	9.03593254089355
2260.09057617188	8.99501323699951
2260.67822265625	8.92129039764404
2261.26513671875	8.8985013961792
2261.85107421875	8.85617351531982
2262.43627929688	8.80000686645508
2263.02075195313	8.8154239654541
2263.6044921875	8.774827003479
2264.18725585938	8.68232917785645
2264.76953125	8.72378253936768
2265.35083007813	8.64865970611572
2265.93139648438	8.63063049316406
2266.51123046875	8.61859130859375
2267.09033203125	8.60026931762695
2267.66845703125	8.63522911071777
2268.24584960938	8.56043720245361
2268.82250976563	8.55330371856689
2269.3984375	8.58304786682129
2269.9736328125	8.54974842071533
2270.5478515625	8.59468936920166
2271.12133789063	8.60980987548828
2271.69409179688	8.64694404602051
2272.26611328125	8.61989879608154
2272.83740234375	8.59675884246826
2273.40771484375	8.60454750061035
2273.97729492188	8.56353664398193
2274.54614257813	8.55687618255615
2275.11401367188	8.53366756439209
2275.68139648438	8.48863315582275
2276.24780273438	8.4527587890625
2276.8134765625	8.4418306350708
2277.37817382813	8.36224555969238
2277.9423828125	8.39967823028564
2278.50561523438	8.40976238250732
2279.06811523438	8.39957523345947
2279.62963867188	8.39201259613037
2280.19067382813	8.33068943023682
2280.75073242188	8.34022331237793
2281.31005859375	8.3255033493042
2281.86840820313	8.26592063903809
2282.42602539063	8.30789566040039
2282.98291015625	8.26462078094482
2283.5390625	8.23135089874268
2284.09448242188	8.19752025604248
2284.64892578125	8.18507099151611
2285.20263671875	8.17710494995117
2285.75537109375	8.15272903442383
2286.3076171875	8.04444885253906
2286.85888671875	8.03138256072998
2287.40942382813	8.01512145996094
2287.958984375	7.99884986877441
2288.5078125	7.93300008773804
2289.05590820313	7.91111278533936
2289.60302734375	7.79822826385498
2290.14965820313	7.80810308456421
2290.6953125	7.73702621459961
2291.23999023438	7.72112035751343
2291.78393554688	7.65473461151123
2292.3271484375	7.63107299804688
2292.86962890625	7.57629299163818
2293.4111328125	7.51933908462524
2293.95190429688	7.4987850189209
2294.49194335938	7.47501945495605
2295.03100585938	7.40837001800537
2295.5693359375	7.3837456703186
2296.10693359375	7.37722063064575
2296.6435546875	7.40373706817627
2297.17944335938	7.376145362854
2297.71459960938	7.33705902099609
2298.24877929688	7.3390326499939
2298.7822265625	7.30256271362305
2299.31469726563	7.37154865264893
2299.8466796875	7.34120798110962
2300.37744140625	7.33809518814087
2300.90771484375	7.30316495895386
2301.43701171875	7.30778789520264
2301.96557617188	7.31696033477783
2302.4931640625	7.33630800247192
2303.02001953125	7.3224630355835
2303.54614257813	7.34262657165527
2304.0712890625	7.34270286560059
2304.595703125	7.32213592529297
2305.119140625	7.30369663238525
2305.64184570313	7.33164930343628
2306.16381835938	7.32982873916626
2306.68481445313	7.27565765380859
2307.205078125	7.28428792953491
2307.72436523438	7.31602239608765
2308.24291992188	7.30182218551636
2308.7607421875	7.27604341506958
2309.27758789063	7.28171539306641
2309.79370117188	7.22657918930054
2310.30883789063	7.29171133041382
2310.8232421875	7.27261257171631
2311.3369140625	7.22656154632568
2311.849609375	7.21927499771118
2312.361328125	7.15321445465088
2312.87255859375	7.17824649810791
2313.38256835938	7.11076831817627
2313.89208984375	7.09801816940308
2314.40063476563	7.08228635787964
2314.908203125	6.99119138717651
2315.4150390625	7.00052928924561
2315.92114257813	6.94257307052612
2316.42626953125	6.93377733230591
2316.9306640625	6.89359664916992
2317.43408203125	6.8022518157959
2317.93676757813	6.8004207611084
2318.4384765625	6.78559017181396
2318.939453125	6.7038459777832
2319.439453125	6.65103101730347
2319.93872070313	6.61253643035889
2320.43701171875	6.59082221984863
2320.9345703125	6.581298828125
2321.43139648438	6.52427816390991
2321.92724609375	6.5527195930481
2322.42211914063	6.52442264556885
2322.91625976563	6.44938516616821
2323.40966796875	6.4028148651123
2323.90209960938	6.42362928390503
2324.3935546875	6.4387469291687
2324.88427734375	6.38449859619141
2325.37426757813	6.38028192520142
2325.86303710938	6.43622541427612
2326.35131835938	6.40805435180664
2326.83862304688	6.33790302276611
2327.32495117188	6.40559959411621
2327.810546875	6.39646148681641
2328.29541015625	6.43858814239502
2328.77905273438	6.43653964996338
2329.26220703125	6.48443698883057
2329.74438476563	6.44663429260254
2330.2255859375	6.42436647415161
2330.7060546875	6.46601581573486
2331.185546875	6.46505308151245
2331.6640625	6.43155002593994
2332.14184570313	6.43959617614746
2332.61889648438	6.43232154846191
2333.09497070313	6.44173288345337
2333.57006835938	6.40022039413452
2334.04443359375	6.40469264984131
2334.51782226563	6.38450193405151
2334.99047851563	6.34456300735474
2335.46215820313	6.35860586166382
2335.93310546875	6.27171564102173
2336.40307617188	6.2840895652771
2336.8720703125	6.23553276062012
2337.34033203125	6.21714305877686
2337.8076171875	6.20066070556641
2338.27416992188	6.13250732421875
2338.73974609375	6.14896059036255
2339.20458984375	6.14012575149536
2339.66845703125	6.04326105117798
2340.13134765625	6.03960371017456
2340.59350585938	6.00098276138306
2341.0546875	5.97747802734375
2341.51489257813	5.93852806091309
2341.97436523438	5.88659524917603
2342.43286132813	5.88341236114502
2342.890625	5.8350043296814
2343.34741210938	5.78876352310181
2343.80322265625	5.77477550506592
2344.25830078125	5.76132535934448
2344.71240234375	5.73819541931152
2345.16577148438	5.79128742218018
2345.61791992188	5.76234483718872
2346.06958007813	5.83482027053833
2346.52001953125	5.86752986907959
2346.9697265625	5.92985391616821
2347.41845703125	6.03067874908447
2347.86645507813	6.17807388305664
2348.3134765625	6.25107860565186
2348.75952148438	6.4050121307373
2349.20483398438	6.51388597488403
2349.64916992188	6.60480976104736
2350.09252929688	6.7210259437561
2350.53515625	6.76880979537964
2350.97680664063	6.89153814315796
2351.41748046875	6.87195682525635
2351.857421875	6.98341131210327
2352.29638671875	7.0155029296875
2352.734375	6.97842931747437
2353.17138671875	6.96773052215576
2353.60766601563	6.96619272232056
2354.04296875	6.87982940673828
2354.4775390625	6.75695466995239
2354.91088867188	6.64985847473145
2355.34350585938	6.5579948425293
2355.775390625	6.45938396453857
2356.2060546875	6.32894515991211
2356.63598632813	6.17416620254517
2357.06494140625	6.02931976318359
2357.4931640625	5.95074224472046
2357.92041015625	5.83751583099365
2358.3466796875	5.72561025619507
2358.77197265625	5.5954761505127
2359.1962890625	5.53785991668701
2359.61987304688	5.41427612304688
2360.04248046875	5.34956836700439
2360.46411132813	5.24484062194824
2360.88500976563	5.21861124038696
2361.30493164063	5.20522928237915
2361.72387695313	5.10621738433838
