# Supplementary material for: Optics miniaturization strategy for demanding Raman spectroscopy applications
Source: Nat Commun. 2024 Apr 8;15:3049. doi: 10.1038/s41467-024-47044-7 (PMC11001912; doi:10.1038/s41467-024-47044-7)
Supplement: Supplementary file 6 — Source Data [file 41467_2024_47044_MOESM6_ESM.zip › Source Data/NCOMMS-23-34016B s3/S3 pHCA, Glucose, Salts/calibraiton/pHCA time + standards/pHCA_1_5h_1.csv]

347.42919921875	86.6250610351563
348.892913818359	87.0137329101563
350.356079101563	87.5569534301758
351.818634033203	87.8678894042969
353.280670166016	88.2942581176758
354.742095947266	88.7969589233398
356.202972412109	89.0848541259766
357.663299560547	89.4363632202148
359.123046875	89.9204711914063
360.582244873047	90.0298690795898
362.040863037109	90.3171920776367
363.498931884766	90.4943161010742
364.956451416016	90.7118453979492
366.413391113281	91.0439300537109
367.869750976563	91.1354827880859
369.325592041016	91.4327545166016
370.780853271484	91.3439483642578
372.235565185547	91.7988510131836
373.689727783203	92.0161819458008
375.143310546875	92.0538330078125
376.596343994141	92.3772659301758
378.048828125	92.7583770751953
379.500762939453	92.7548294067383
380.9521484375	93.062744140625
382.402954101563	93.1806640625
383.853240966797	93.2849426269531
385.302947998047	93.6769790649414
386.752136230469	93.9851226806641
388.200744628906	94.2760620117188
389.648803710938	94.5681381225586
391.096343994141	94.5031585693359
392.543304443359	94.8766174316406
393.989715576172	95.14990234375
395.435607910156	95.5935745239258
396.880920410156	95.9080810546875
398.325714111328	95.9679183959961
399.769927978516	96.3754196166992
401.213623046875	96.9068984985352
402.656768798828	97.1353073120117
404.099395751953	97.2901000976563
405.541442871094	97.4951095581055
406.982971191406	97.6142501831055
408.423950195313	97.5860443115234
409.864379882813	97.9303512573242
411.304290771484	97.8268508911133
412.743621826172	98.0347213745117
414.182434082031	98.2409896850586
415.620727539063	98.2766342163086
417.058471679688	98.4443969726563
418.495666503906	98.7329025268555
419.932342529297	99.0406265258789
421.368469238281	99.1697998046875
422.804077148438	99.2812576293945
424.239135742188	99.06201171875
425.673645019531	98.865592956543
427.107635498047	98.7034225463867
428.541107177734	98.3692779541016
429.974029541016	98.2204666137695
431.406433105469	97.9515838623047
432.838287353516	97.5562973022461
434.269622802734	97.3188552856445
435.700408935547	97.1360855102539
437.130706787109	97.0296936035156
438.560455322266	97.1162261962891
439.989654541016	96.7387771606445
441.418334960938	97.0857543945313
442.846496582031	96.8245468139648
444.274139404297	97.1649017333984
445.701263427734	97.0262680053711
447.127838134766	96.8820571899414
448.553894042969	96.8584136962891
449.979431152344	96.8090057373047
451.404449462891	96.3709106445313
452.828918457031	96.1727523803711
454.252899169922	96.1025161743164
455.676330566406	95.8654632568359
457.099273681641	95.6857070922852
458.521667480469	95.2852630615234
459.943542480469	95.4543533325195
461.364929199219	95.1451950073242
462.785766601563	94.9156188964844
464.206085205078	94.7952651977539
465.625885009766	94.3802490234375
467.045196533203	94.5180435180664
468.463958740234	94.2413787841797
469.882202148438	94.3555679321289
471.299957275391	94.3410491943359
472.717193603516	94.3480606079102
474.133911132813	94.2533645629883
475.550109863281	94.4287796020508
476.965789794922	94.4323577880859
478.380950927734	94.653694152832
479.795623779297	94.729362487793
481.209777832031	94.7738342285156
482.623413085938	95.1326217651367
484.036529541016	95.2979354858398
485.449157714844	95.5658493041992
486.861267089844	95.8939437866211
488.272857666016	96.1827011108398
489.683959960938	96.5188751220703
491.094543457031	96.755500793457
492.504608154297	97.2141036987305
493.914184570313	97.4141006469727
495.3232421875	97.8060302734375
496.731811523438	97.8080215454102
498.139862060547	98.0456924438477
499.547393798828	98.1945419311523
500.954467773438	98.2331390380859
502.360992431641	98.3170013427734
503.767028808594	98.2090072631836
505.172576904297	98.5816040039063
506.577606201172	98.6221771240234
507.982147216797	98.9512481689453
509.386169433594	99.0049514770508
510.789703369141	99.2142715454102
512.192749023438	99.4628372192383
513.595275878906	99.7280120849609
514.997314453125	99.9048385620117
516.398803710938	100.095947265625
517.799865722656	100.058441162109
519.200378417969	100.298072814941
520.600463867188	99.9958877563477
522	99.7130889892578
523.399047851563	99.5882186889648
524.797607421875	98.9866485595703
526.195678710938	98.4848785400391
527.59326171875	98.2448959350586
528.990295410156	97.6788177490234
530.386901855469	96.9253387451172
531.782958984375	96.8130416870117
533.178588867188	96.4656372070313
534.573669433594	96.0424270629883
535.968322753906	96.0107879638672
537.362426757813	95.6782608032227
538.756042480469	95.3969573974609
540.149230957031	95.0522155761719
541.541870117188	94.8717803955078
542.934020996094	94.4685287475586
544.32568359375	94.2295532226563
545.716918945313	93.5868530273438
547.107604980469	93.125617980957
548.497802734375	92.8880233764648
549.887573242188	92.5187530517578
551.276794433594	91.9324111938477
552.66552734375	91.6470031738281
554.053833007813	91.3624420166016
555.441650390625	91.1473693847656
556.828918457031	90.6755447387695
558.215759277344	90.4804229736328
559.602111816406	90.31103515625
560.987976074219	90.228401184082
562.373352050781	90.1172943115234
563.758239746094	89.8420028686523
565.142639160156	89.6540985107422
566.526611328125	89.5577545166016
567.910034179688	89.5107803344727
569.293029785156	89.1613388061523
570.675537109375	89.1504592895508
572.057556152344	88.9221115112305
573.439086914063	88.7329330444336
574.820129394531	88.555549621582
576.200744628906	88.5345916748047
577.580871582031	88.3509292602539
578.96044921875	88.4731063842773
580.339660644531	88.2384948730469
581.718322753906	88.3739852905273
583.096557617188	88.1787338256836
584.474243164063	88.2817153930664
585.851501464844	88.1664123535156
587.228332519531	88.223991394043
588.604614257813	88.1091384887695
589.98046875	88.0110626220703
591.355834960938	88.0103988647461
592.730712890625	87.9185409545898
594.105163574219	87.9044494628906
595.479125976563	87.892692565918
596.852600097656	87.6054763793945
598.225646972656	87.5772323608398
599.598205566406	87.4534225463867
600.970275878906	87.4132995605469
602.341857910156	87.2255249023438
603.713012695313	87.0866241455078
605.083679199219	86.9481506347656
606.453918457031	86.9635467529297
607.823608398438	86.85205078125
609.192932128906	86.7075424194336
610.561706542969	86.4538650512695
611.930053710938	86.4132385253906
613.297912597656	86.2942047119141
614.665344238281	86.2496109008789
616.032287597656	85.9824676513672
617.398803710938	85.892951965332
618.764831542969	85.7077713012695
620.13037109375	85.5989303588867
621.495483398438	85.5475769042969
622.860107421875	85.3555908203125
624.224304199219	85.2082366943359
625.588012695313	85.0111846923828
626.951232910156	84.9545669555664
628.314025878906	84.8785781860352
629.676391601563	84.9009704589844
631.038269042969	84.6902160644531
632.399658203125	84.5816879272461
633.760620117188	84.4388198852539
635.12109375	84.2581481933594
636.481140136719	84.1378173828125
637.840759277344	84.2077789306641
639.199890136719	84.1307067871094
640.558532714844	83.9630584716797
641.916748046875	83.8896789550781
643.274536132813	84.0658645629883
644.6318359375	83.8307495117188
645.988647460938	83.6720733642578
647.345031738281	83.3790969848633
648.700988769531	83.2911148071289
650.056457519531	83.1319732666016
651.411499023438	82.9926452636719
652.76611328125	82.807487487793
654.120239257813	82.3871917724609
655.473876953125	82.5336074829102
656.827087402344	82.3031234741211
658.179870605469	82.254508972168
659.5322265625	82.1157684326172
660.884094238281	82.0417098999023
662.235473632813	82.0691299438477
663.586486816406	81.8415222167969
664.93701171875	81.7305374145508
666.287048339844	81.8682632446289
667.636657714844	81.6516952514648
668.98583984375	81.5032196044922
670.334594726563	81.5275192260742
671.682861328125	81.5445404052734
673.030700683594	81.5355072021484
674.378051757813	81.4437026977539
675.725036621094	81.347526550293
677.071533203125	81.3517913818359
678.417541503906	81.3972778320313
679.76318359375	81.5184631347656
681.108337402344	81.3505325317383
682.453002929688	81.4403076171875
683.797302246094	81.5762939453125
685.14111328125	81.5501937866211
686.484497070313	81.3952026367188
687.827453613281	81.6017150878906
689.169921875	81.4981079101563
690.512023925781	81.4552612304688
691.853637695313	81.693000793457
693.194763183594	81.6248931884766
694.535522460938	81.5125885009766
695.875793457031	81.6563262939453
697.215637207031	81.709114074707
698.555053710938	81.6981658935547
699.89404296875	81.8179931640625
701.232543945313	81.8980255126953
702.570617675781	81.7567520141602
703.908325195313	81.8174819946289
705.245483398438	82.0058746337891
706.582275390625	81.8528213500977
707.918640136719	82.0462341308594
709.254516601563	81.9778137207031
710.589965820313	82.0443572998047
711.924987792969	82.0444946289063
713.259582519531	82.1640625
714.59375	82.0352783203125
715.927490234375	81.9922485351563
717.2607421875	82.2220687866211
718.593627929688	81.9435501098633
719.926025390625	81.9954833984375
721.257995605469	81.9190521240234
722.589538574219	82.0310821533203
723.920654296875	81.927360534668
725.251342773438	82.0432281494141
726.581604003906	81.7993621826172
727.911437988281	81.8322830200195
729.240783691406	81.79541015625
730.569763183594	81.6876068115234
731.898254394531	81.6890335083008
733.226379394531	81.6902923583984
734.554016113281	81.6294250488281
735.881225585938	81.4808120727539
737.208068847656	81.6041259765625
738.534423828125	81.4528884887695
739.8603515625	81.4297790527344
741.185852050781	81.3344497680664
742.510925292969	81.382698059082
743.835571289063	81.2415313720703
745.159790039063	81.2319030761719
746.483581542969	81.0133972167969
747.806945800781	81.0548477172852
749.1298828125	80.9971313476563
750.452453613281	80.8161849975586
751.774536132813	80.8494873046875
753.09619140625	80.629035949707
754.417419433594	80.5101089477539
755.738220214844	80.5964050292969
757.05859375	80.3519897460938
758.378540039063	80.3200759887695
759.698059082031	80.4322128295898
761.017211914063	80.1374664306641
762.335876464844	80.1845092773438
763.654113769531	79.8999710083008
764.971984863281	79.9245071411133
766.289367675781	80.0004577636719
767.606384277344	79.7217559814453
768.922973632813	79.7834167480469
770.239074707031	79.6692199707031
771.554809570313	79.5869293212891
772.8701171875	79.7336349487305
774.184997558594	79.4098434448242
775.499450683594	79.3480682373047
776.8134765625	79.3273696899414
778.127136230469	79.1094665527344
779.440307617188	79.0791015625
780.753112792969	79.0647811889648
782.0654296875	78.9519653320313
783.377380371094	78.8798599243164
784.688903808594	78.7793273925781
786	78.6898956298828
787.310668945313	78.5290985107422
788.620971679688	78.4551849365234
789.930786132813	78.474235534668
791.240234375	78.3421630859375
792.549255371094	78.0610580444336
793.857788085938	78.1975631713867
795.166015625	78.0655670166016
796.473754882813	78.0412445068359
797.781066894531	77.907958984375
799.088012695313	78.0168762207031
800.39453125	77.9357452392578
801.700622558594	77.8847808837891
803.006286621094	77.8515930175781
804.311584472656	77.9248886108398
805.616394042969	77.9054870605469
806.920837402344	77.9116592407227
808.224853515625	77.8730239868164
809.528503417969	77.8599700927734
810.831665039063	77.9219207763672
812.134460449219	77.8825759887695
813.436828613281	77.8278198242188
814.73876953125	77.8230514526367
816.040344238281	77.8301391601563
817.341430664063	77.982780456543
818.642150878906	77.9197158813477
819.942504882813	77.9863586425781
821.242370605469	78.1161422729492
822.541870117188	78.3008728027344
823.840942382813	78.5149765014648
825.139587402344	78.6142959594727
826.437866210938	78.7162704467773
827.735656738281	78.642692565918
829.033081054688	78.9010772705078
830.330139160156	79.0357284545898
831.626770019531	79.0542678833008
832.922973632813	79.0551223754883
834.21875	79.3028793334961
835.514099121094	79.5984878540039
836.80908203125	79.6401824951172
838.103637695313	79.863166809082
839.397827148438	80.2110595703125
840.691589355469	80.3820343017578
841.984924316406	80.7072448730469
843.27783203125	80.8433532714844
844.570373535156	81.2051696777344
845.862487792969	81.3598022460938
847.154235839844	81.3901672363281
848.445556640625	81.7291488647461
849.736450195313	81.6690139770508
851.026916503906	81.7615661621094
852.317016601563	81.8979721069336
853.606689453125	81.9890365600586
854.89599609375	82.1161575317383
856.184875488281	82.0951919555664
857.473327636719	82.3153305053711
858.761413574219	82.6002883911133
860.049072265625	82.7619400024414
861.336303710938	83.0993041992188
862.623168945313	83.5304489135742
863.909606933594	84.0100021362305
865.195678710938	84.4956207275391
866.481323242188	84.9393463134766
867.766540527344	85.4423294067383
869.051391601563	86.0261077880859
870.335815429688	86.7272338867188
871.619873046875	87.0400772094727
872.903503417969	87.5331802368164
874.186706542969	87.9767303466797
875.469543457031	87.8426666259766
876.752014160156	87.660400390625
878.033996582031	87.2913055419922
879.315612792969	86.6423797607422
880.596862792969	85.6980438232422
881.877685546875	84.6305084228516
883.158081054688	83.2830123901367
884.438110351563	81.934814453125
885.7177734375	80.6771545410156
886.996948242188	79.5161514282227
888.275817871094	78.3375091552734
889.55419921875	77.3354721069336
890.832275390625	76.3392181396484
892.10986328125	75.5342483520508
893.387084960938	74.9087448120117
894.663940429688	74.1547164916992
895.940368652344	73.5641479492188
897.216369628906	73.1395111083984
898.492004394531	72.4915161132813
899.767272949219	71.9271545410156
901.042114257813	71.5664215087891
902.316528320313	70.9846038818359
903.590576171875	70.6483154296875
904.8642578125	70.1425476074219
906.137512207031	69.7332000732422
907.410339355469	69.3809967041016
908.682800292969	69.1219329833984
909.954833984375	68.9366302490234
911.226501464844	68.6077423095703
912.497802734375	68.4325561523438
913.768676757813	68.1006774902344
915.039123535156	68.0830307006836
916.309204101563	67.7620620727539
917.578918457031	67.5749740600586
918.848205566406	67.4014358520508
920.117126464844	67.1490859985352
921.385620117188	66.7746887207031
922.653747558594	66.6640625
923.921447753906	66.2152633666992
925.188781738281	65.9249267578125
926.455688476563	65.5972900390625
927.722229003906	65.3610763549805
928.988342285156	64.9698944091797
930.254089355469	64.7957916259766
931.519470214844	64.4678649902344
932.784423828125	64.3610305786133
934.049011230469	63.9889640808105
935.313171386719	63.9305419921875
936.576965332031	63.8123359680176
937.84033203125	63.7109107971191
939.103332519531	63.4764060974121
940.365966796875	63.4277572631836
941.628173828125	63.3745651245117
942.890014648438	63.2174263000488
944.151428222656	63.2069206237793
945.412475585938	63.1760520935059
946.673095703125	63.1096000671387
947.933349609375	63.1556968688965
949.193237304688	63.0890998840332
950.452697753906	63.169506072998
951.711791992188	63.1339721679688
952.970520019531	63.1150283813477
954.228820800781	63.1185607910156
955.486755371094	63.4210472106934
956.744262695313	63.4229049682617
958.001403808594	63.5580635070801
959.258117675781	63.6429786682129
960.514526367188	63.8581314086914
961.770446777344	64.1015014648438
963.026062011719	64.4646377563477
964.28125	64.6992721557617
965.536010742188	65.0464630126953
966.790466308594	65.4907684326172
968.044494628906	66.0946502685547
969.298095703125	66.6903686523438
970.551391601563	67.6779556274414
971.80419921875	68.5975875854492
973.056701660156	70.1301498413086
974.308776855469	71.9494781494141
975.560485839844	74.1372680664063
976.811767578125	76.7912063598633
978.062683105469	79.8756942749023
979.313232421875	82.995849609375
980.563415527344	85.9709548950195
981.813171386719	88.6854553222656
983.0625	91.0923156738281
984.3115234375	93.3484344482422
985.560119628906	95.1826477050781
986.808349609375	96.7998504638672
988.05615234375	97.7403717041016
989.303588867188	98.1654891967773
990.550659179688	97.5473480224609
991.797302246094	95.7248764038086
993.043579101563	93.6066589355469
994.289489746094	90.0812683105469
995.535034179688	86.9602737426758
996.780151367188	83.2818832397461
998.02490234375	79.8721542358398
999.269226074219	76.9649047851563
1000.51318359375	74.1793212890625
1001.75677490234	71.9257507324219
1003	69.9791488647461
1004.24279785156	68.488410949707
1005.48522949219	67.1121215820313
1006.72729492188	66.240104675293
1007.96893310547	65.405403137207
1009.21026611328	64.6644134521484
1010.45111083984	64.1599502563477
1011.69165039063	63.7672805786133
1012.93176269531	63.3443565368652
1014.17150878906	62.8951416015625
1015.41088867188	62.6567726135254
1016.64984130859	62.5890731811523
1017.88842773438	62.2859802246094
1019.12664794922	62.0912628173828
1020.36450195313	61.8005714416504
1021.60192871094	61.6129341125488
1022.83898925781	61.4540596008301
1024.07568359375	61.2365455627441
1025.31201171875	61.2262840270996
1026.5478515625	61.0295524597168
1027.78344726563	60.9926528930664
1029.0185546875	60.9003295898438
1030.25329589844	60.9124183654785
1031.48767089844	60.889289855957
1032.7216796875	61.0593452453613
1033.95532226563	61.1092071533203
1035.18859863281	61.1320419311523
1036.42138671875	61.1954803466797
1037.65393066406	61.3684921264648
1038.88598632813	61.368709564209
1040.11767578125	61.5253753662109
1041.34899902344	61.6144371032715
1042.57995605469	61.6446418762207
1043.810546875	61.7727928161621
1045.04077148438	61.8281898498535
1046.2705078125	61.9908828735352
1047.5	62.107105255127
1048.72900390625	62.3687438964844
1049.95764160156	62.5160827636719
1051.18591308594	62.7888336181641
1052.41381835938	63.298282623291
1053.64135742188	63.4455223083496
1054.86853027344	64.1482849121094
1056.09521484375	64.6104202270508
1057.32165527344	64.9658737182617
1058.54760742188	65.668212890625
1059.77331542969	66.2107086181641
1060.99853515625	66.7904205322266
1062.22338867188	67.4534759521484
1063.44787597656	67.8680267333984
1064.671875	68.4232940673828
1065.89562988281	69.1364517211914
1067.11901855469	69.5816497802734
1068.34191894531	70.3475112915039
1069.56457519531	70.9504623413086
1070.78674316406	71.5610961914063
1072.00854492188	72.1244964599609
1073.22998046875	72.6075057983398
1074.45104980469	73.1363296508789
1075.67175292969	73.1921997070313
1076.89208984375	73.1712341308594
1078.11193847656	72.9827270507813
1079.33154296875	72.3114547729492
1080.55065917969	71.665885925293
1081.76940917969	70.8664398193359
1082.98791503906	69.710563659668
1084.20593261719	68.5979385375977
1085.42358398438	67.5930023193359
1086.64086914063	66.5912704467773
1087.85766601563	65.6978073120117
1089.07421875	64.9033050537109
1090.29040527344	63.9662933349609
1091.50610351563	63.5079765319824
1092.72155761719	62.9746856689453
1093.9365234375	62.5798645019531
1095.15112304688	62.2090644836426
1096.36535644531	62.0265350341797
1097.57922363281	61.7244110107422
1098.79272460938	61.6636047363281
1100.005859375	61.4421730041504
1101.21862792969	61.4741172790527
1102.43090820313	61.3937110900879
1103.64294433594	61.2562561035156
1104.8544921875	61.3206787109375
1106.06579589844	61.2769546508789
1107.27661132813	61.3803520202637
1108.48706054688	61.3645133972168
1109.69714355469	61.35595703125
1110.90686035156	61.5107574462891
1112.1162109375	61.5566253662109
1113.3251953125	61.5452651977539
1114.53369140625	61.897891998291
1115.74194335938	62.0631332397461
1116.94982910156	62.1927185058594
1118.1572265625	62.4578590393066
1119.3642578125	62.5542945861816
1120.57104492188	62.637393951416
1121.77734375	62.8100471496582
1122.98327636719	62.9199409484863
1124.18884277344	62.9023208618164
1125.39404296875	62.9326362609863
1126.59875488281	62.8287467956543
1127.80322265625	62.7890357971191
1129.00732421875	62.6888122558594
1130.2109375	62.4373474121094
1131.41430664063	61.9849739074707
1132.6171875	61.8882026672363
1133.81970214844	61.4810829162598
1135.02197265625	61.0521659851074
1136.22375488281	60.8146286010742
1137.42517089844	60.2636260986328
1138.62622070313	59.9429740905762
1139.82690429688	59.5995788574219
1141.02709960938	59.1745834350586
1142.22705078125	58.9362449645996
1143.42663574219	58.7980003356934
1144.62573242188	58.6064605712891
1145.82458496094	58.4573402404785
1147.02294921875	58.4874687194824
1148.22094726563	58.3964653015137
1149.41857910156	58.162899017334
1150.61584472656	58.182746887207
1151.81274414063	58.1689872741699
1153.00927734375	58.043041229248
1154.20544433594	57.9734954833984
1155.40124511719	58.0171127319336
1156.5966796875	58.0489120483398
1157.79162597656	57.8658561706543
1158.986328125	57.7542991638184
1160.18054199219	57.5939979553223
1161.37438964844	57.4577941894531
1162.56799316406	57.3799171447754
1163.76110839844	57.2085380554199
1164.95385742188	57.0637397766113
1166.14624023438	56.981861114502
1167.33825683594	56.8498878479004
1168.52990722656	56.6492652893066
1169.72119140625	56.6754837036133
1170.91198730469	56.5593948364258
1172.1025390625	56.5030097961426
1173.29260253906	56.6936111450195
1174.482421875	56.5494499206543
1175.67175292969	56.6867256164551
1176.86071777344	56.5552177429199
1178.04943847656	56.5364112854004
1179.23767089844	56.5476684570313
1180.42553710938	56.501148223877
1181.61303710938	56.4209594726563
1182.80017089844	56.3212623596191
1183.98681640625	56.3465576171875
1185.17321777344	56.2308006286621
1186.35925292969	56.1282539367676
1187.54479980469	56.2910537719727
1188.73010253906	56.1219062805176
1189.91491699219	56.0601768493652
1191.09936523438	56.2064094543457
1192.28356933594	56.2766380310059
1193.46728515625	56.263599395752
1194.65063476563	56.3649063110352
1195.83361816406	56.4779281616211
1197.01623535156	56.4804763793945
1198.19836425781	56.6192245483398
1199.38024902344	56.7679710388184
1200.56176757813	56.826530456543
1201.74279785156	57.0695991516113
1202.92358398438	57.1929702758789
1204.10388183594	57.2880401611328
1205.28393554688	57.2058868408203
1206.46350097656	57.3467864990234
1207.64270019531	57.5339202880859
1208.82153320313	57.4204025268555
1210	57.3697357177734
1211.17810058594	57.4254875183105
1212.35583496094	57.173397064209
1213.53308105469	57.200984954834
1214.71008300781	57.1749229431152
1215.88671875	57.0135192871094
1217.06286621094	56.9623603820801
1218.23864746094	56.9346008300781
1219.41418457031	56.805233001709
1220.58923339844	56.8154716491699
1221.76391601563	56.7551612854004
1222.93823242188	56.8342895507813
1224.11218261719	56.8160133361816
1225.28576660156	57.0373611450195
1226.458984375	56.9329948425293
1227.6318359375	56.8944435119629
1228.80419921875	57.042407989502
1229.97631835938	57.0770072937012
1231.14794921875	56.9132041931152
1232.31921386719	57.2447280883789
1233.490234375	57.1702041625977
1234.66076660156	57.2390632629395
1235.83093261719	57.3390617370605
1237.00073242188	57.3626747131348
1238.17016601563	57.3053016662598
1239.33923339844	57.2815361022949
1240.5078125	57.3004150390625
1241.67614746094	57.3006935119629
1242.84411621094	57.2285957336426
1244.01159667969	57.3147468566895
1245.1787109375	57.2672576904297
1246.34558105469	57.2299613952637
1247.51196289063	57.1313934326172
1248.67797851563	57.1679000854492
1249.84362792969	57.2059631347656
1251.00891113281	57.2054328918457
1252.173828125	57.2210540771484
1253.33825683594	57.1381225585938
1254.50244140625	57.181266784668
1255.66625976563	57.1838760375977
1256.82958984375	57.1136741638184
1257.99255371094	57.1699562072754
1259.1552734375	57.310676574707
1260.31750488281	57.2037963867188
1261.47937011719	57.2734260559082
1262.64086914063	57.3738632202148
1263.80200195313	57.165283203125
1264.96276855469	57.3082695007324
1266.123046875	57.1525917053223
1267.28308105469	57.0603790283203
1268.44262695313	56.9089202880859
1269.60192871094	56.924259185791
1270.7607421875	56.6827583312988
1271.91918945313	56.5307197570801
1273.07727050781	56.5000991821289
1274.23498535156	56.1923561096191
1275.39233398438	56.1024551391602
1276.54931640625	55.9607810974121
1277.70581054688	55.786376953125
1278.86206054688	55.7478904724121
1280.01794433594	55.6786079406738
1281.17333984375	55.6522674560547
1282.32836914063	55.4911346435547
1283.48303222656	55.3640937805176
1284.63732910156	55.5633239746094
1285.79125976563	55.1968574523926
1286.94482421875	55.2996406555176
1288.09802246094	55.2387008666992
1289.25073242188	55.238842010498
1290.40319824219	55.2334175109863
1291.55517578125	55.1295318603516
1292.70690917969	55.167293548584
1293.85815429688	55.1127624511719
1295.00903320313	55.0759887695313
1296.15954589844	55.0374794006348
1297.30969238281	55.0115203857422
1298.45935058594	54.8669776916504
1299.60876464844	54.9764137268066
1300.7578125	54.7287139892578
1301.90637207031	54.8798484802246
1303.05456542969	54.8211631774902
1304.20239257813	54.7983741760254
1305.34985351563	54.7537879943848
1306.49694824219	54.789680480957
1307.64367675781	54.7536201477051
1308.7900390625	54.885856628418
1309.93591308594	54.8591003417969
1311.08154296875	54.882740020752
1312.22668457031	54.8867034912109
1313.37145996094	55.028736114502
1314.51599121094	55.1586532592773
1315.66003417969	55.2420806884766
1316.80358886719	55.2525329589844
1317.94689941406	55.3037643432617
1319.08984375	55.3880615234375
1320.23229980469	55.4254379272461
1321.37451171875	55.346565246582
1322.51623535156	55.4363555908203
1323.65759277344	55.3263816833496
1324.79858398438	55.3223037719727
1325.93920898438	55.361156463623
1327.07934570313	55.378002166748
1328.21923828125	55.3815269470215
1329.35864257813	55.3402290344238
1330.49780273438	55.3488159179688
1331.63647460938	55.2050514221191
1332.77478027344	55.2560195922852
1333.91271972656	55.1639060974121
1335.05029296875	55.141227722168
1336.18737792969	55.2021331787109
1337.32421875	55.088752746582
1338.46057128906	54.9819526672363
1339.5966796875	54.9697685241699
1340.73229980469	54.9738616943359
1341.86755371094	54.9950103759766
1343.00231933594	55.1104469299316
1344.13684082031	55.0493774414063
1345.27099609375	54.9981956481934
1346.40466308594	55.0060653686523
1347.53796386719	55.2815971374512
1348.6708984375	55.0873489379883
1349.80346679688	55.2545166015625
1350.93566894531	55.2173690795898
1352.06750488281	55.1995964050293
1353.19885253906	55.2942352294922
1354.32995605469	55.413516998291
1355.46057128906	55.1768379211426
1356.5908203125	55.3215560913086
1357.720703125	55.3349151611328
1358.85021972656	55.3610877990723
1359.97924804688	55.371768951416
1361.10803222656	55.3592147827148
1362.236328125	55.3590774536133
1363.3642578125	55.2938003540039
1364.49182128906	55.2273597717285
1365.61901855469	55.2813911437988
1366.74584960938	55.1804389953613
1367.87231445313	55.2186164855957
1368.99829101563	55.0784683227539
1370.12390136719	55.1079444885254
1371.24914550781	54.9481773376465
1372.3740234375	55.1116523742676
1373.49853515625	54.9736366271973
1374.62255859375	54.8925094604492
1375.74633789063	54.863037109375
1376.86962890625	54.961971282959
1377.99255371094	54.6984710693359
1379.11511230469	54.6898155212402
1380.2373046875	54.4814414978027
1381.35900878906	54.5796852111816
1382.48034667969	54.494686126709
1383.60144042969	54.4151458740234
1384.72204589844	54.3904113769531
1385.84228515625	54.2082176208496
1386.96203613281	54.2033309936523
1388.08154296875	54.0189781188965
1389.20056152344	53.9956283569336
1390.31921386719	53.8799018859863
1391.4375	53.6857566833496
1392.55541992188	53.6297378540039
1393.6728515625	53.5157356262207
1394.7900390625	53.4838409423828
1395.90673828125	53.1882247924805
1397.02307128906	53.2275810241699
1398.13903808594	53.1450843811035
1399.25463867188	53.0553817749023
1400.36975097656	52.8955726623535
1401.48449707031	52.8381843566895
1402.59899902344	52.8653259277344
1403.712890625	52.8701095581055
1404.82653808594	52.9189262390137
1405.93981933594	52.9808349609375
1407.05261230469	52.9365730285645
1408.1650390625	52.8636665344238
1409.27709960938	52.8675651550293
1410.38879394531	52.9726676940918
1411.5	52.7818298339844
1412.61096191406	52.7415161132813
1413.72143554688	52.7041244506836
1414.83154296875	52.6632385253906
1415.94116210938	52.6471328735352
1417.05053710938	52.6230430603027
1418.15942382813	52.4576873779297
1419.26794433594	52.4652252197266
1420.37609863281	52.3068733215332
1421.48388671875	52.323413848877
1422.59118652344	52.1480522155762
1423.6982421875	52.1663589477539
1424.80480957031	52.004451751709
1425.91088867188	51.8993492126465
1427.01672363281	51.9667205810547
1428.1220703125	51.889762878418
1429.22717285156	51.885082244873
1430.33166503906	51.8251190185547
1431.43591308594	51.7921409606934
1432.53979492188	51.8490791320801
1433.64318847656	51.7510299682617
1434.74621582031	51.8627624511719
1435.84887695313	51.846851348877
1436.95104980469	51.7675933837891
1438.05297851563	51.8418884277344
1439.15441894531	51.7929573059082
1440.25549316406	51.8322830200195
1441.35620117188	51.7667503356934
1442.45642089844	51.8632621765137
1443.55627441406	51.7392387390137
1444.65576171875	51.836009979248
1445.7548828125	51.672420501709
1446.853515625	51.6466636657715
1447.95190429688	51.6187591552734
1449.0498046875	51.6690368652344
1450.14721679688	51.6721305847168
1451.24438476563	51.720100402832
1452.34106445313	51.6119232177734
1453.43737792969	51.831241607666
1454.53332519531	51.7813186645508
1455.62890625	51.9801788330078
1456.72399902344	52.0442161560059
1457.81872558594	52.2161445617676
1458.9130859375	52.2222175598145
1460.00695800781	52.3036308288574
1461.10046386719	52.2244110107422
1462.19360351563	52.3243370056152
1463.28637695313	52.2653465270996
1464.37878417969	52.1939888000488
1465.470703125	52.0568580627441
1466.56225585938	52.0070915222168
1467.65344238281	51.8852615356445
1468.744140625	51.6489028930664
1469.83447265625	51.6010627746582
1470.92443847656	51.3463668823242
1472.01403808594	51.0354156494141
1473.10314941406	50.8698081970215
1474.19189453125	50.7287254333496
1475.2802734375	50.4211387634277
1476.3681640625	50.3248252868652
1477.45581054688	50.2111854553223
1478.54296875	50.0806198120117
1479.62963867188	50.0131759643555
1480.71606445313	50.0649566650391
1481.80200195313	49.8920555114746
1482.88757324219	49.8972206115723
1483.97265625	49.9415740966797
1485.05737304688	49.9084014892578
1486.14172363281	49.900634765625
1487.22570800781	49.9350242614746
1488.30932617188	49.8331527709961
1489.39245605469	49.9424247741699
1490.47509765625	49.9240913391113
1491.55749511719	49.8299140930176
1492.63940429688	49.9006652832031
1493.72094726563	49.8876914978027
1494.80212402344	49.7722244262695
1495.8828125	49.9191703796387
1496.96313476563	49.7137908935547
1498.04309082031	49.756462097168
1499.12255859375	49.7786674499512
1500.20166015625	49.6335868835449
1501.28039550781	49.7438087463379
1502.35864257813	49.6322746276855
1503.4365234375	49.608341217041
1504.51403808594	49.6448440551758
1505.59118652344	49.5873794555664
1506.66784667969	49.6827735900879
1507.744140625	49.5974884033203
1508.81994628906	49.693546295166
1509.89538574219	49.7171401977539
1510.97045898438	49.7747344970703
1512.04516601563	49.929817199707
1513.11938476563	49.9811897277832
1514.19323730469	50.0586967468262
1515.26672363281	50.254695892334
1516.33972167969	50.1796188354492
1517.41235351563	50.2653579711914
1518.48449707031	50.3739013671875
1519.55639648438	50.3026351928711
1520.62768554688	50.4890289306641
1521.69873046875	50.6010780334473
1522.76928710938	50.5276908874512
1523.83947753906	50.5281448364258
1524.90930175781	50.5563430786133
1525.97863769531	50.6162757873535
1527.04760742188	50.5753860473633
1528.11608886719	50.5937538146973
1529.18420410156	50.5364532470703
1530.251953125	50.5822143554688
1531.31921386719	50.6900634765625
1532.38610839844	50.9010772705078
1533.45263671875	50.9717712402344
1534.51867675781	51.0185050964355
1535.58435058594	51.0559501647949
1536.64965820313	51.1176376342773
1537.71447753906	51.2857360839844
1538.77893066406	51.4467582702637
1539.84301757813	51.5286598205566
1540.90661621094	51.7245674133301
1541.9697265625	51.8246459960938
1543.03259277344	51.9653053283691
1544.09497070313	52.1243133544922
1545.15686035156	52.1619834899902
1546.21850585938	52.4453163146973
1547.27966308594	52.4894599914551
1548.34033203125	52.5819435119629
1549.40063476563	52.7739028930664
1550.46057128906	52.7270927429199
1551.52001953125	52.9808502197266
1552.5791015625	53.0365753173828
1553.63781738281	53.2150917053223
1554.69604492188	53.264533996582
1555.75378417969	53.2121086120605
1556.81127929688	53.2892837524414
1557.86828613281	53.382625579834
1558.9248046875	53.4664726257324
1559.98095703125	53.6551475524902
1561.03674316406	53.6761665344238
1562.09204101563	53.8376808166504
1563.14697265625	53.966194152832
1564.20153808594	54.1862754821777
1565.25561523438	54.3474464416504
1566.30932617188	54.5519638061523
1567.36254882813	54.7884902954102
1568.41540527344	55.110523223877
1569.4677734375	55.1549301147461
1570.51977539063	55.4915504455566
1571.57141113281	55.6684265136719
1572.62255859375	55.9627838134766
1573.67333984375	56.1065101623535
1574.7236328125	56.3995056152344
1575.77355957031	56.525032043457
1576.82299804688	56.8392372131348
1577.8720703125	56.9803352355957
1578.92077636719	57.1204872131348
1579.96899414063	57.1657600402832
1581.01684570313	57.4004325866699
1582.06420898438	57.6302108764648
1583.11120605469	57.8887062072754
1584.15771484375	57.9842643737793
1585.20385742188	58.2283477783203
1586.24951171875	58.5322074890137
1587.29479980469	58.7052764892578
1588.33972167969	58.9439010620117
1589.38415527344	59.0937385559082
1590.42810058594	59.442741394043
1591.47180175781	59.8105354309082
1592.51489257813	60.1366119384766
1593.55773925781	60.4448089599609
1594.59997558594	60.8663864135742
1595.64196777344	61.3394966125488
1596.68334960938	61.716552734375
1597.72448730469	62.036018371582
1598.76513671875	62.4025802612305
1599.80529785156	62.8537826538086
1600.84509277344	63.2389526367188
1601.88452148438	63.6682548522949
1602.92346191406	63.8010177612305
1603.9619140625	64.2003173828125
1605	64.4853286743164
1606.03771972656	64.9153289794922
1607.07495117188	65.2687606811523
1608.11169433594	65.6340103149414
1609.14807128906	65.9479904174805
1610.18408203125	66.1002426147461
1611.21960449219	66.3748550415039
1612.25463867188	66.5637359619141
1613.28930664063	66.9687576293945
1614.32360839844	67.1003189086914
1615.357421875	67.5940322875977
1616.39074707031	67.6120986938477
1617.42370605469	68.0352783203125
1618.45629882813	68.2103729248047
1619.48840332031	68.3482894897461
1620.52001953125	68.5968780517578
1621.55126953125	68.7565460205078
1622.58215332031	69.0442886352539
1623.61254882813	69.1547622680664
1624.64245605469	69.3631057739258
1625.67199707031	69.4949340820313
1626.70104980469	69.820068359375
1627.72973632813	70.0713272094727
1628.75793457031	70.2113189697266
1629.78576660156	70.5308303833008
1630.81311035156	70.7067642211914
1631.84008789063	70.7366027832031
1632.86657714844	71.0294342041016
1633.89270019531	71.1963729858398
1634.91833496094	71.2005386352539
1635.94348144531	71.4731292724609
1636.96826171875	71.3249969482422
1637.99255371094	71.2708358764648
1639.01647949219	71.4991989135742
1640.03991699219	71.0811996459961
1641.06298828125	71.1810150146484
1642.08557128906	70.8868789672852
1643.10778808594	70.8072052001953
1644.12951660156	70.5048065185547
1645.15075683594	70.1938018798828
1646.17163085938	70.0141525268555
1647.19213867188	69.7635345458984
1648.21203613281	69.2865142822266
1649.23156738281	69.2693481445313
1650.25073242188	68.7711791992188
1651.26940917969	68.6397857666016
1652.28759765625	68.2473602294922
1653.30541992188	68.1562271118164
1654.32275390625	67.7359924316406
1655.33972167969	67.3458251953125
1656.35620117188	67.0304183959961
1657.37231445313	66.7156982421875
1658.38793945313	66.4885864257813
1659.40307617188	66.2073669433594
1660.41772460938	65.9658889770508
1661.43212890625	65.6865081787109
1662.44592285156	65.3470611572266
1663.45935058594	65.2750244140625
1664.47229003906	64.8670806884766
1665.48486328125	64.5273056030273
1666.49694824219	64.2850494384766
1667.50854492188	63.9311904907227
1668.51977539063	63.6512832641602
1669.53051757813	63.1723937988281
1670.54089355469	62.8843002319336
1671.55078125	62.4909934997559
1672.56018066406	61.9659538269043
1673.56909179688	61.7039337158203
1674.57763671875	61.1346893310547
1675.58581542969	60.7307472229004
1676.59350585938	60.1343536376953
1677.60070800781	59.8328094482422
1678.607421875	59.1776542663574
1679.61376953125	58.7552185058594
1680.61962890625	58.3846435546875
1681.62512207031	57.8516426086426
1682.63012695313	57.3386306762695
1683.63464355469	56.7565841674805
1684.638671875	56.3834457397461
1685.64233398438	55.8279151916504
1686.64562988281	55.5903205871582
1687.64831542969	55.0736274719238
1688.65063476563	54.5534515380859
1689.65246582031	54.1044158935547
1690.65393066406	53.6218452453613
1691.65490722656	53.3655471801758
1692.65539550781	52.9818725585938
1693.65551757813	52.6645584106445
1694.65502929688	52.2441253662109
1695.654296875	51.859130859375
1696.65295410156	51.6685905456543
1697.65124511719	51.219409942627
1698.64904785156	50.7796592712402
1699.646484375	50.5805740356445
1700.64331054688	50.1091232299805
1701.63977050781	49.7756996154785
1702.63586425781	49.3684844970703
1703.63134765625	49.1603317260742
1704.62646484375	48.7218132019043
1705.62121582031	48.3520812988281
1706.61535644531	47.9947166442871
1707.60913085938	47.5595626831055
1708.60241699219	47.2207641601563
1709.59521484375	46.8310699462891
1710.58764648438	46.3421325683594
1711.57958984375	46.0949478149414
1712.57104492188	45.5791053771973
1713.56213378906	45.2857780456543
1714.552734375	44.9962196350098
1715.54284667969	44.5460433959961
1716.53247070313	44.1454696655273
1717.52160644531	43.7823867797852
1718.51037597656	43.4368591308594
1719.49865722656	43.1148490905762
1720.48657226563	42.8726425170898
1721.47387695313	42.4244651794434
1722.46081542969	42.231876373291
1723.447265625	41.9167366027832
1724.43334960938	41.6272354125977
1725.41882324219	41.3081130981445
1726.40393066406	41.1021156311035
1727.38854980469	40.7779846191406
1728.37268066406	40.5123291015625
1729.3564453125	40.2987937927246
1730.33972167969	40.1520843505859
1731.32250976563	39.9321899414063
1732.30480957031	39.7028884887695
1733.28674316406	39.522274017334
1734.26806640625	39.3713493347168
1735.2490234375	39.0514068603516
1736.2294921875	39.0486221313477
1737.20959472656	38.734676361084
1738.18908691406	38.5931777954102
1739.16821289063	38.6054267883301
1740.14685058594	38.2890930175781
1741.125	38.039306640625
1742.10266113281	37.9712791442871
1743.07995605469	37.6581115722656
1744.05676269531	37.5738143920898
1745.03308105469	37.3505935668945
1746.00891113281	37.2657814025879
1746.98425292969	36.9357719421387
1747.95910644531	36.7865295410156
1748.93359375	36.5425834655762
1749.90759277344	36.4558639526367
1750.88110351563	36.137809753418
1751.85412597656	35.9446411132813
1752.82678222656	35.7823333740234
1753.798828125	35.5918960571289
1754.7705078125	35.4105186462402
1755.74169921875	35.2003631591797
1756.71240234375	34.981803894043
1757.6826171875	34.8132667541504
1758.65246582031	34.6365280151367
1759.62170410156	34.5146713256836
1760.59057617188	34.3026123046875
1761.55895996094	34.1904029846191
1762.52673339844	34.0681495666504
1763.49426269531	33.945426940918
1764.46118164063	33.8351516723633
1765.42761230469	33.7244186401367
1766.39367675781	33.6013374328613
1767.35913085938	33.464225769043
1768.32421875	33.3802375793457
1769.28881835938	33.3254432678223
1770.2529296875	33.1858863830566
1771.21655273438	33.1197509765625
1772.17980957031	33.0469093322754
1773.14245605469	32.9648513793945
1774.10461425781	33.0085525512695
1775.06640625	32.9858093261719
1776.02770996094	32.7274589538574
1776.98852539063	32.5639228820801
1777.94873046875	32.5414962768555
1778.90856933594	32.4715766906738
1779.86804199219	32.4650459289551
1780.82690429688	32.2493782043457
1781.78527832031	31.9906826019287
1782.7431640625	31.8862247467041
1783.70068359375	31.7687339782715
1784.65771484375	31.6650238037109
1785.61413574219	31.5618896484375
1786.57019042969	31.3668670654297
1787.52575683594	31.3454170227051
1788.48083496094	31.1110134124756
1789.43530273438	30.9337882995605
1790.38940429688	30.8263759613037
1791.34301757813	30.791145324707
1792.29626464844	30.6153964996338
1793.24890136719	30.4683380126953
1794.20104980469	30.4080028533936
1795.15270996094	30.3484802246094
1796.10400390625	30.1930561065674
1797.0546875	30.1608028411865
1798.0048828125	30.0294494628906
1798.95471191406	29.942232131958
1799.90393066406	29.9078006744385
1800.85278320313	29.8386268615723
1801.80102539063	29.9073657989502
1802.74890136719	29.7496871948242
1803.6962890625	29.746603012085
1804.64306640625	29.730884552002
1805.58947753906	29.725700378418
1806.53540039063	29.6249828338623
1807.48071289063	29.5925750732422
1808.42565917969	29.6086902618408
1809.3701171875	29.4890937805176
1810.31396484375	29.4952831268311
1811.25744628906	29.4189109802246
1812.20043945313	29.2831230163574
1813.14294433594	29.2301216125488
1814.08483886719	29.2952537536621
1815.0263671875	29.276704788208
1815.96740722656	29.1445770263672
1816.90783691406	28.97239112854
1817.84790039063	28.9495220184326
1818.78747558594	28.8830490112305
1819.72644042969	28.8940467834473
1820.6650390625	28.7635612487793
1821.60314941406	28.7084426879883
1822.54064941406	28.6117610931396
1823.47778320313	28.4550380706787
1824.41430664063	28.3822059631348
1825.35034179688	28.4003353118896
1826.28601074219	28.2305030822754
1827.22106933594	28.1149158477783
1828.15563964844	27.9797325134277
1829.08984375	28.0438709259033
1830.0234375	27.8805732727051
1830.95654296875	27.8725051879883
1831.88916015625	27.7800636291504
1832.8212890625	27.7490100860596
1833.7529296875	27.7328338623047
1834.68408203125	27.6200885772705
1835.61474609375	27.6806983947754
1836.54479980469	27.6013011932373
1837.47448730469	27.5704040527344
1838.40356445313	27.642578125
1839.33227539063	27.5622711181641
1840.26037597656	27.5993385314941
1841.18811035156	27.5686569213867
1842.115234375	27.6396636962891
1843.04187011719	27.6023769378662
1843.96801757813	27.5765895843506
1844.89367675781	27.5794010162354
1845.81872558594	27.5036563873291
1846.74340820313	27.5224742889404
1847.66760253906	27.5457954406738
1848.59118652344	27.4584617614746
1849.51428222656	27.4982528686523
1850.43701171875	27.3574161529541
1851.35913085938	27.264627456665
1852.28076171875	27.3084850311279
1853.20190429688	27.1471576690674
1854.12243652344	27.1146087646484
1855.04260253906	27.102596282959
1855.96215820313	26.9903526306152
1856.88122558594	26.9065399169922
1857.79992675781	26.7611789703369
1858.71801757813	26.649829864502
1859.63549804688	26.6550636291504
1860.55261230469	26.6069049835205
1861.46923828125	26.5308265686035
1862.38525390625	26.5613765716553
1863.30078125	26.4384479522705
1864.2158203125	26.4606304168701
1865.13037109375	26.3326721191406
1866.04443359375	26.4313564300537
1866.95788574219	26.4346580505371
1867.87084960938	26.4833431243896
1868.78332519531	26.4038715362549
1869.6953125	26.4540977478027
1870.60681152344	26.4512004852295
1871.51782226563	26.3677883148193
1872.42822265625	26.4495143890381
1873.33813476563	26.5672588348389
1874.24755859375	26.4719829559326
1875.15649414063	26.4790363311768
1876.06481933594	26.451171875
1876.97277832031	26.5078449249268
1877.88012695313	26.4411506652832
1878.78698730469	26.3411960601807
1879.69323730469	26.4140930175781
1880.59912109375	26.4004535675049
1881.50439453125	26.3125057220459
1882.4091796875	26.2612361907959
1883.3134765625	26.1243553161621
1884.21716308594	26.0792865753174
1885.12048339844	26.0545234680176
1886.02319335938	25.9832401275635
1886.92541503906	25.9755439758301
1887.82702636719	25.9585380554199
1888.72814941406	25.8390979766846
1889.62878417969	25.8270416259766
1890.52893066406	25.6910343170166
1891.42858886719	25.7439556121826
1892.32763671875	25.6189060211182
1893.22619628906	25.6263084411621
1894.12426757813	25.535005569458
1895.02172851563	25.4809722900391
1895.91870117188	25.450798034668
1896.81518554688	25.5359287261963
1897.71118164063	25.3747692108154
1898.60656738281	25.3217372894287
1899.50146484375	25.3734474182129
1900.39587402344	25.3197364807129
1901.28967285156	25.3129825592041
1902.18298339844	25.3493061065674
1903.07580566406	25.3003463745117
1903.96801757813	25.2859764099121
1904.85986328125	25.2282581329346
1905.7509765625	25.2785797119141
1906.64172363281	25.3003730773926
1907.53186035156	25.4076480865479
1908.42150878906	25.3843822479248
1909.31066894531	25.4145488739014
1910.19921875	25.4567337036133
1911.08728027344	25.4068508148193
1911.97473144531	25.504322052002
1912.86181640625	25.429084777832
1913.74816894531	25.4877510070801
1914.63415527344	25.445915222168
1915.51953125	25.3929195404053
1916.40441894531	25.3678798675537
1917.28869628906	25.357271194458
1918.17260742188	25.3289375305176
1919.05578613281	25.2449893951416
1919.93859863281	25.2527389526367
1920.82080078125	25.1954479217529
1921.70239257813	25.0780811309814
1922.58349609375	25.1853160858154
1923.46411132813	25.0492477416992
1924.34423828125	25.0170593261719
1925.22375488281	24.9378986358643
1926.10278320313	24.8128299713135
1926.98120117188	24.812162399292
1927.85913085938	24.7192649841309
1928.73645019531	24.5696296691895
1929.61328125	24.5864753723145
1930.48962402344	24.5283794403076
1931.36535644531	24.5305042266846
1932.24060058594	24.5038185119629
1933.11535644531	24.499792098999
1933.98950195313	24.5069885253906
1934.86303710938	24.4664134979248
1935.73608398438	24.4839668273926
1936.60864257813	24.5057277679443
1937.48059082031	24.5202293395996
1938.35205078125	24.4214191436768
1939.22302246094	24.4667873382568
1940.09338378906	24.4936695098877
1940.96313476563	24.5468330383301
1941.83239746094	24.5777378082275
1942.701171875	24.5695819854736
1943.5693359375	24.6025104522705
1944.43701171875	24.6272945404053
1945.30407714844	24.6711139678955
1946.17065429688	24.7302188873291
1947.03662109375	24.7241191864014
1947.90209960938	24.7275257110596
1948.76696777344	24.705265045166
1949.63134765625	24.7093486785889
1950.4951171875	24.7152137756348
1951.3583984375	24.76296043396
1952.22106933594	24.6411762237549
1953.08325195313	24.5900402069092
1953.94482421875	24.6395835876465
1954.80590820313	24.5846614837646
1955.66650390625	24.5401401519775
1956.5263671875	24.5140190124512
1957.38586425781	24.5407485961914
1958.24462890625	24.4028511047363
1959.10302734375	24.4000129699707
1959.96069335938	24.3269081115723
1960.81799316406	24.2355270385742
1961.67456054688	24.2697925567627
1962.53063964844	24.1667652130127
1963.38623046875	24.0727977752686
1964.2412109375	24.0970439910889
1965.09558105469	24.0609264373779
1965.94946289063	24.0408363342285
1966.80285644531	23.9763698577881
1967.65563964844	23.9214515686035
1968.5078125	23.9847450256348
1969.35949707031	23.9248905181885
1970.21057128906	23.9654731750488
1971.06103515625	23.909595489502
1971.91101074219	24.0295219421387
1972.76049804688	24.0397930145264
1973.60925292969	24.1068649291992
1974.45764160156	24.0080490112305
1975.30529785156	24.0554714202881
1976.15246582031	24.1555347442627
1976.99914550781	24.2162570953369
1977.84521484375	24.2338104248047
1978.69067382813	24.3486080169678
1979.53552246094	24.3500919342041
1980.3798828125	24.3648090362549
1981.22375488281	24.3577919006348
1982.06701660156	24.4974803924561
1982.90966796875	24.4671669006348
1983.75170898438	24.4913940429688
1984.59326171875	24.3182353973389
1985.43420410156	24.3794956207275
1986.27465820313	24.3760871887207
1987.11450195313	24.2951164245605
1987.95373535156	24.3497047424316
1988.79248046875	24.2808265686035
1989.63061523438	24.242057800293
1990.46813964844	24.1965141296387
1991.30517578125	24.1835956573486
1992.1416015625	24.1821613311768
1992.9775390625	23.9592018127441
1993.81274414063	23.9809246063232
1994.6474609375	23.9451484680176
1995.48168945313	23.8987503051758
1996.31518554688	23.853910446167
1997.14819335938	23.8977527618408
1997.98071289063	23.7876148223877
1998.8125	23.7982730865479
1999.64379882813	23.8387699127197
2000.47448730469	23.7859268188477
2001.3046875	23.7886829376221
2002.13427734375	23.7294616699219
2002.96325683594	23.8089389801025
2003.79162597656	23.7847747802734
2004.61950683594	23.8636493682861
2005.44677734375	23.9661502838135
2006.2734375	24.0313301086426
2007.09948730469	23.9809265136719
2007.92504882813	24.1042251586914
2008.75	24.1851844787598
2009.57434082031	24.228759765625
2010.39819335938	24.2294597625732
2011.22131347656	24.2705917358398
2012.0439453125	24.2638092041016
2012.86608886719	24.3299865722656
2013.6875	24.3384685516357
2014.50842285156	24.2821388244629
2015.32873535156	24.2837810516357
2016.1484375	24.2811107635498
2016.96752929688	24.3843250274658
2017.7861328125	24.3108539581299
2018.60412597656	24.3332653045654
2019.42150878906	24.3511390686035
2020.23828125	24.4244384765625
2021.05444335938	24.3059539794922
2021.8701171875	24.2912120819092
2022.68518066406	24.2107219696045
2023.49963378906	24.2276859283447
2024.3134765625	24.1471214294434
2025.12683105469	24.1462554931641
2025.939453125	24.1211585998535
2026.75158691406	24.0848484039307
2027.56311035156	24.0828247070313
2028.3740234375	24.0808010101318
2029.18432617188	24.073055267334
2029.994140625	24.0403442382813
2030.80322265625	23.9288024902344
2031.61181640625	23.9088516235352
2032.41979980469	23.8650512695313
2033.22717285156	23.8505802154541
2034.03393554688	23.853307723999
2034.84008789063	23.7460956573486
2035.64575195313	23.7239933013916
2036.45080566406	23.6593933105469
2037.25512695313	23.6425380706787
2038.05895996094	23.5514259338379
2038.86218261719	23.4917507171631
2039.66479492188	23.5408382415771
2040.466796875	23.5324363708496
2041.26831054688	23.566837310791
2042.06909179688	23.684175491333
2042.86938476563	23.6083278656006
2043.6689453125	23.5944175720215
2044.46801757813	23.7070503234863
2045.26647949219	23.7499008178711
2046.06433105469	23.7621021270752
2046.86145019531	23.7110862731934
2047.65808105469	23.7378311157227
2048.4541015625	23.7558269500732
2049.24951171875	23.7911567687988
2050.04443359375	23.8119621276855
2050.83862304688	23.8822555541992
2051.63232421875	23.7717399597168
2052.42529296875	23.8971500396729
2053.2177734375	23.8492889404297
2054.00952148438	23.7562370300293
2054.80078125	23.9026355743408
2055.59130859375	23.917760848999
2056.38134765625	23.9736919403076
2057.17065429688	24.0034580230713
2057.95947265625	23.9522953033447
2058.74755859375	23.9187335968018
2059.53515625	23.9731330871582
2060.32202148438	23.9095993041992
2061.1083984375	23.7823638916016
2061.89428710938	23.6864109039307
2062.67919921875	23.642692565918
2063.4638671875	23.7061729431152
2064.24780273438	23.6072998046875
2065.03100585938	23.5714321136475
2065.81372070313	23.4624214172363
2066.595703125	23.4257755279541
2067.37719726563	23.4210243225098
2068.15795898438	23.2300262451172
2068.93823242188	23.2778987884521
2069.7177734375	23.1926136016846
2070.49682617188	23.1476440429688
2071.27514648438	23.0491676330566
2072.05297851563	23.0017719268799
2072.830078125	22.976541519165
2073.60668945313	22.8879547119141
2074.38256835938	22.879020690918
2075.15795898438	22.7982845306396
2075.9326171875	22.7752876281738
2076.70654296875	22.7960338592529
2077.47998046875	22.7835578918457
2078.25268554688	22.7185955047607
2079.02490234375	22.7126388549805
2079.79663085938	22.7397346496582
2080.5673828125	22.6922760009766
2081.337890625	22.7503566741943
2082.107421875	22.756139755249
2082.87670898438	22.7140350341797
2083.64501953125	22.7437763214111
2084.41284179688	22.7737674713135
2085.18017578125	22.8131885528564
2085.94677734375	22.8263092041016
2086.71264648438	22.9245872497559
2087.47802734375	22.8168029785156
2088.24267578125	22.8864345550537
2089.0068359375	22.9106750488281
2089.77026367188	22.8866367340088
2090.53295898438	22.8333568572998
2091.29516601563	22.818229675293
2092.056640625	22.8212604522705
2092.81762695313	22.8426933288574
2093.57788085938	22.6930198669434
2094.33764648438	22.7625865936279
2095.0966796875	22.6122989654541
2095.85498046875	22.5405902862549
2096.61279296875	22.5123157501221
2097.36987304688	22.4670009613037
2098.12646484375	22.3516216278076
2098.88232421875	22.276388168335
2099.63745117188	22.2631282806396
2100.39208984375	22.0452251434326
2101.14624023438	21.9847183227539
2101.8994140625	21.913501739502
2102.65209960938	21.8801651000977
2103.404296875	21.7993602752686
2104.15551757813	21.6897830963135
2104.90649414063	21.6950225830078
2105.65649414063	21.570125579834
2106.40600585938	21.5121269226074
2107.15502929688	21.4229545593262
2107.90307617188	21.3838691711426
2108.65063476563	21.3274002075195
2109.39770507813	21.3179988861084
2110.14404296875	21.3397693634033
2110.8896484375	21.2801246643066
2111.63452148438	21.32643699646
2112.37890625	21.3577709197998
2113.12280273438	21.2832813262939
2113.86572265625	21.3651790618896
2114.60815429688	21.4132690429688
2115.35009765625	21.4525604248047
2116.09106445313	21.4782752990723
2116.83154296875	21.5071105957031
2117.57153320313	21.4795799255371
2118.31079101563	21.4828624725342
2119.04931640625	21.4682159423828
2119.787109375	21.4231758117676
2120.5244140625	21.3780975341797
2121.26098632813	21.4081573486328
2121.9970703125	21.3599300384521
2122.732421875	21.3128604888916
2123.46704101563	21.1904964447021
2124.20092773438	21.2044658660889
2124.93432617188	21.1294555664063
2125.6669921875	21.0428714752197
2126.39916992188	20.9490089416504
2127.13037109375	20.9009475708008
2127.86108398438	20.8970642089844
2128.59130859375	20.8768196105957
2129.32080078125	20.6675872802734
2130.04956054688	20.6869277954102
2130.77758789063	20.6030597686768
2131.50512695313	20.5121421813965
2132.23193359375	20.457275390625
2132.9580078125	20.3953819274902
2133.68334960938	20.2519874572754
2134.408203125	20.1897220611572
2135.13232421875	20.1249923706055
2135.85595703125	20.1248779296875
2136.57885742188	20.0458354949951
2137.30102539063	19.9809722900391
2138.0224609375	19.950122833252
2138.74340820313	19.7822303771973
2139.46337890625	19.8320178985596
2140.18310546875	19.7662506103516
2140.90185546875	19.6909847259521
2141.6201171875	19.6793231964111
2142.33764648438	19.6681327819824
2143.05444335938	19.6600799560547
2143.77075195313	19.6369972229004
2144.48608398438	19.6434745788574
2145.201171875	19.606294631958
2145.91528320313	19.6202850341797
2146.62890625	19.6415596008301
2147.34155273438	19.6155071258545
2148.05395507813	19.6365528106689
2148.76538085938	19.6449756622314
2149.47631835938	19.5744132995605
2150.18627929688	19.6044635772705
2150.89599609375	19.5880718231201
2151.60473632813	19.5850505828857
2152.31298828125	19.5800762176514
2153.02026367188	19.6272201538086
2153.72729492188	19.5260219573975
2154.43334960938	19.5058975219727
2155.138671875	19.4489479064941
2155.84350585938	19.4856185913086
2156.54760742188	19.4625301361084
2157.25122070313	19.3681373596191
2157.95385742188	19.4141025543213
2158.65600585938	19.3232727050781
2159.357421875	19.3013038635254
2160.05810546875	19.2851829528809
2160.75805664063	19.2497234344482
2161.45751953125	19.1677436828613
2162.15600585938	19.1789608001709
2162.85400390625	19.0726356506348
2163.55151367188	18.9934234619141
2164.248046875	18.9602203369141
2164.94409179688	18.912036895752
2165.63916015625	18.8630790710449
2166.33374023438	18.7652454376221
2167.02783203125	18.7660179138184
2167.72094726563	18.6297588348389
2168.41357421875	18.5697956085205
2169.10522460938	18.4699649810791
2169.79638671875	18.3931694030762
2170.48706054688	18.3522243499756
2171.1767578125	18.2772846221924
2171.86572265625	18.1451759338379
2172.55419921875	18.080680847168
2173.24194335938	18.0107154846191
2173.92895507813	17.9165439605713
2174.615234375	17.917947769165
2175.30078125	17.7817344665527
2175.98583984375	17.7514972686768
2176.67016601563	17.6861896514893
2177.35375976563	17.7336807250977
2178.03662109375	17.6905460357666
2178.71875	17.6253776550293
2179.40014648438	17.6894607543945
2180.08081054688	17.6628189086914
2180.76098632813	17.6505126953125
2181.4404296875	17.6329879760742
2182.119140625	17.6572971343994
2182.79711914063	17.684850692749
2183.47436523438	17.7371978759766
2184.15087890625	17.7162055969238
2184.82690429688	17.691722869873
2185.501953125	17.691032409668
2186.17651367188	17.6831436157227
2186.85034179688	17.7336025238037
2187.5234375	17.6288394927979
2188.19580078125	17.6112232208252
2188.86743164063	17.6057662963867
2189.53833007813	17.5276851654053
2190.20874023438	17.5552825927734
2190.87817382813	17.4616794586182
2191.54711914063	17.4561500549316
2192.21533203125	17.4917125701904
2192.8828125	17.3144874572754
2193.54956054688	17.2747364044189
2194.21557617188	17.2067642211914
2194.880859375	17.1527061462402
2195.54541015625	17.1507720947266
2196.20947265625	17.0040092468262
2196.87255859375	16.9463043212891
2197.53515625	16.8323307037354
2198.19677734375	16.7225112915039
2198.85791015625	16.6583690643311
2199.51831054688	16.5854091644287
2200.17797851563	16.5291690826416
2200.8369140625	16.4558506011963
2201.4951171875	16.3303699493408
2202.15258789063	16.2950000762939
2202.80932617188	16.2427959442139
2203.46533203125	16.1496829986572
2204.12060546875	16.1312484741211
2204.775390625	16.1185741424561
2205.42919921875	15.9836044311523
2206.08251953125	16.0562534332275
2206.73486328125	16.0626163482666
2207.38671875	16.0317859649658
2208.03759765625	15.9478635787964
2208.68798828125	16.0372104644775
2209.33764648438	16.0189037322998
2209.98657226563	16.0156879425049
2210.63452148438	16.0507526397705
2211.28198242188	16.0674457550049
2211.9287109375	16.0488605499268
2212.57470703125	16.0126056671143
2213.21997070313	16.0356025695801
2213.86450195313	15.9904747009277
2214.50830078125	16.059928894043
2215.1513671875	15.9579429626465
2215.79370117188	15.8947792053223
2216.43530273438	15.9084100723267
2217.076171875	15.8514976501465
2217.71630859375	15.8681488037109
2218.35571289063	15.7575187683105
2218.99462890625	15.7126178741455
2219.63256835938	15.6545133590698
2220.26977539063	15.6252393722534
2220.90625	15.5609645843506
2221.5419921875	15.4862384796143
2222.17700195313	15.4474678039551
2222.81127929688	15.3487768173218
2223.44482421875	15.3538417816162
2224.07763671875	15.2512111663818
2224.70971679688	15.1187791824341
2225.34106445313	15.0840950012207
2225.9716796875	14.9799633026123
2226.6015625	14.8958435058594
2227.23071289063	14.8905344009399
2227.85913085938	14.7505502700806
2228.48681640625	14.7495107650757
2229.11376953125	14.6837530136108
2229.73999023438	14.6413869857788
2230.36547851563	14.6071443557739
2230.990234375	14.5721054077148
2231.61401367188	14.4581861495972
2232.2373046875	14.4932594299316
2232.85986328125	14.3820209503174
2233.4814453125	14.3391542434692
2234.1025390625	14.3445653915405
2234.72265625	14.3180131912231
2235.34228515625	14.3241815567017
2235.9609375	14.2563962936401
2236.57885742188	14.2714967727661
2237.1962890625	14.2200222015381
2237.81274414063	14.24254322052
2238.42846679688	14.2417573928833
2239.04345703125	14.2007122039795
2239.65771484375	14.2758274078369
2240.27124023438	14.184718132019
2240.88403320313	14.2311201095581
2241.49584960938	14.2328815460205
2242.10717773438	14.2305269241333
2242.71752929688	14.2070951461792
2243.32739257813	14.2039499282837
2243.93627929688	14.1918001174927
2244.54443359375	14.1729383468628
2245.15209960938	14.1749172210693
2245.7587890625	14.1578359603882
2246.36474609375	14.1214189529419
2246.9697265625	14.0530052185059
2247.57421875	14.0404872894287
2248.17797851563	14.0264072418213
2248.78076171875	14.0347566604614
2249.38305664063	13.9439973831177
2249.984375	13.9133195877075
2250.5849609375	13.9562454223633
2251.18481445313	13.8371620178223
2251.78393554688	13.7696924209595
2252.38232421875	13.7525939941406
2252.97973632813	13.6886539459229
2253.57666015625	13.6445846557617
2254.17260742188	13.5743246078491
2254.76782226563	13.5527067184448
2255.3623046875	13.4800224304199
2255.9560546875	13.4311218261719
2256.54907226563	13.3920345306396
2257.14135742188	13.3661441802979
2257.73266601563	13.2704133987427
2258.32348632813	13.2099161148071
2258.91333007813	13.1924877166748
2259.50244140625	13.1313877105713
2260.09057617188	13.0686740875244
2260.67822265625	12.9926414489746
2261.26513671875	12.9670209884644
2261.85107421875	13.0087823867798
2262.43627929688	12.9151821136475
2263.02075195313	12.8889694213867
2263.6044921875	12.8007154464722
2264.18725585938	12.7866830825806
2264.76953125	12.7608947753906
2265.35083007813	12.7807350158691
2265.93139648438	12.7168188095093
2266.51123046875	12.6700839996338
2267.09033203125	12.6491594314575
2267.66845703125	12.6820373535156
2268.24584960938	12.6556043624878
2268.82250976563	12.6087493896484
2269.3984375	12.6578569412231
2269.9736328125	12.6614685058594
2270.5478515625	12.7208299636841
2271.12133789063	12.7163419723511
2271.69409179688	12.7128896713257
2272.26611328125	12.722017288208
2272.83740234375	12.7356004714966
2273.40771484375	12.6770601272583
2273.97729492188	12.6651754379272
2274.54614257813	12.6435670852661
2275.11401367188	12.6038198471069
2275.68139648438	12.5916204452515
2276.24780273438	12.5420904159546
2276.8134765625	12.5456247329712
2277.37817382813	12.5281133651733
2277.9423828125	12.5003299713135
2278.50561523438	12.5004138946533
2279.06811523438	12.5336694717407
2279.62963867188	12.4681711196899
2280.19067382813	12.4395112991333
2280.75073242188	12.4234771728516
2281.31005859375	12.4425020217896
2281.86840820313	12.4905557632446
2282.42602539063	12.4570932388306
2282.98291015625	12.3781871795654
2283.5390625	12.3583831787109
2284.09448242188	12.3602199554443
2284.64892578125	12.3332452774048
2285.20263671875	12.2795391082764
2285.75537109375	12.2403345108032
2286.3076171875	12.2024211883545
2286.85888671875	12.1586532592773
2287.40942382813	12.1331129074097
2287.958984375	12.1041116714478
2288.5078125	12.0838241577148
2289.05590820313	11.99644947052
2289.60302734375	11.9782180786133
2290.14965820313	11.9252147674561
2290.6953125	11.8947267532349
2291.23999023438	11.8474779129028
2291.78393554688	11.7494602203369
2292.3271484375	11.7159309387207
2292.86962890625	11.67333984375
2293.4111328125	11.6623554229736
2293.95190429688	11.5965528488159
2294.49194335938	11.5905780792236
2295.03100585938	11.5712852478027
2295.5693359375	11.5700798034668
2296.10693359375	11.5361003875732
2296.6435546875	11.465838432312
2297.17944335938	11.4955139160156
2297.71459960938	11.4955968856812
2298.24877929688	11.4641876220703
2298.7822265625	11.4839973449707
2299.31469726563	11.4803247451782
2299.8466796875	11.5263366699219
2300.37744140625	11.4970083236694
2300.90771484375	11.5192546844482
2301.43701171875	11.5227918624878
2301.96557617188	11.4979658126831
2302.4931640625	11.4854307174683
2303.02001953125	11.4760885238647
2303.54614257813	11.5066537857056
2304.0712890625	11.5750112533569
2304.595703125	11.513144493103
2305.119140625	11.5088796615601
2305.64184570313	11.4831476211548
2306.16381835938	11.5054225921631
2306.68481445313	11.560998916626
2307.205078125	11.4971113204956
2307.72436523438	11.4909267425537
2308.24291992188	11.475866317749
2308.7607421875	11.449761390686
2309.27758789063	11.4841527938843
2309.79370117188	11.4876194000244
2310.30883789063	11.4566345214844
2310.8232421875	11.4326229095459
2311.3369140625	11.4250192642212
2311.849609375	11.4386920928955
2312.361328125	11.3747358322144
2312.87255859375	11.3519840240479
2313.38256835938	11.338924407959
2313.89208984375	11.3266592025757
2314.40063476563	11.2736177444458
2314.908203125	11.1932516098022
2315.4150390625	11.2357501983643
2315.92114257813	11.1328725814819
2316.42626953125	11.1177797317505
2316.9306640625	11.0834665298462
2317.43408203125	11.0255899429321
2317.93676757813	11.0087995529175
2318.4384765625	10.986310005188
2318.939453125	10.9253377914429
2319.439453125	10.9545412063599
2319.93872070313	10.8387489318848
2320.43701171875	10.8052949905396
2320.9345703125	10.8000230789185
2321.43139648438	10.7412900924683
2321.92724609375	10.7224092483521
2322.42211914063	10.7067651748657
2322.91625976563	10.6930160522461
2323.40966796875	10.6498918533325
2323.90209960938	10.6662702560425
2324.3935546875	10.6407785415649
2324.88427734375	10.6525278091431
2325.37426757813	10.6052284240723
2325.86303710938	10.6226844787598
2326.35131835938	10.5954856872559
2326.83862304688	10.6183843612671
2327.32495117188	10.6690940856934
2327.810546875	10.6426858901978
2328.29541015625	10.6596164703369
2328.77905273438	10.6888236999512
2329.26220703125	10.699499130249
2329.74438476563	10.6746778488159
2330.2255859375	10.6771421432495
2330.7060546875	10.7003755569458
2331.185546875	10.713773727417
2331.6640625	10.6692142486572
2332.14184570313	10.6847944259644
2332.61889648438	10.7009267807007
2333.09497070313	10.665057182312
2333.57006835938	10.6600980758667
2334.04443359375	10.6644449234009
2334.51782226563	10.653715133667
2334.99047851563	10.6180362701416
2335.46215820313	10.5935611724854
2335.93310546875	10.5756521224976
2336.40307617188	10.5824146270752
2336.8720703125	10.4829530715942
2337.34033203125	10.4817152023315
2337.8076171875	10.4642677307129
2338.27416992188	10.4094352722168
2338.73974609375	10.3765430450439
2339.20458984375	10.3757944107056
2339.66845703125	10.3324089050293
2340.13134765625	10.333833694458
2340.59350585938	10.2656145095825
2341.0546875	10.2678346633911
2341.51489257813	10.2179927825928
2341.97436523438	10.1719627380371
2342.43286132813	10.1203842163086
2342.890625	10.1175746917725
2343.34741210938	10.0590324401855
2343.80322265625	10.0595006942749
2344.25830078125	10.0674123764038
2344.71240234375	10.0452241897583
2345.16577148438	10.0589294433594
2345.61791992188	10.1085577011108
2346.06958007813	10.1253185272217
2346.52001953125	10.1476192474365
2346.9697265625	10.2578897476196
2347.41845703125	10.3632488250732
2347.86645507813	10.428542137146
2348.3134765625	10.5678014755249
2348.75952148438	10.6919164657593
2349.20483398438	10.8208255767822
2349.64916992188	10.9209842681885
2350.09252929688	10.9765672683716
2350.53515625	11.0762844085693
2350.97680664063	11.1707935333252
2351.41748046875	11.2320508956909
2351.857421875	11.2708559036255
2352.29638671875	11.3518991470337
2352.734375	11.2854566574097
2353.17138671875	11.2884464263916
2353.60766601563	11.3128356933594
2354.04296875	11.214035987854
2354.4775390625	11.0839986801147
2354.91088867188	10.9538698196411
2355.34350585938	10.8896245956421
2355.775390625	10.7746438980103
2356.2060546875	10.6712827682495
2356.63598632813	10.5034685134888
2357.06494140625	10.4119215011597
2357.4931640625	10.2327432632446
2357.92041015625	10.1097888946533
2358.3466796875	10.0735340118408
2358.77197265625	9.97331809997559
2359.1962890625	9.86857128143311
2359.61987304688	9.77407741546631
2360.04248046875	9.64598846435547
2360.46411132813	9.61255931854248
2360.88500976563	9.60426998138428
2361.30493164063	9.50702571868896
2361.72387695313	9.5146312713623
