# Supplementary material for: Optics miniaturization strategy for demanding Raman spectroscopy applications
Source: Nat Commun. 2024 Apr 8;15:3049. doi: 10.1038/s41467-024-47044-7 (PMC11001912; doi:10.1038/s41467-024-47044-7)
Supplement: Supplementary file 6 — Source Data [file 41467_2024_47044_MOESM6_ESM.zip › Source Data/NCOMMS-23-34016B s3/S3 pHCA, Glucose, Salts/calibraiton/pHCA time + standards/pHCA_1_5h_2.csv]

347.42919921875	87.552131652832
348.892913818359	87.7886123657227
350.356079101563	88.4945755004883
351.818634033203	88.664680480957
353.280670166016	89.1718826293945
354.742095947266	89.5357513427734
356.202972412109	89.8792266845703
357.663299560547	90.2349700927734
359.123046875	90.5123138427734
360.582244873047	90.8532943725586
362.040863037109	91.2842559814453
363.498931884766	91.3486099243164
364.956451416016	91.403205871582
366.413391113281	91.7920455932617
367.869750976563	91.9871597290039
369.325592041016	92.2525177001953
370.780853271484	92.1901702880859
372.235565185547	92.5807723999023
373.689727783203	92.7043762207031
375.143310546875	92.8625106811523
376.596343994141	93.2479095458984
378.048828125	93.3962097167969
379.500762939453	93.4653472900391
380.9521484375	93.8211669921875
382.402954101563	94.1258163452148
383.853240966797	94.1941223144531
385.302947998047	94.426383972168
386.752136230469	94.7611618041992
388.200744628906	94.899787902832
389.648803710938	95.287109375
391.096343994141	95.2618103027344
392.543304443359	95.6731872558594
393.989715576172	95.9352874755859
395.435607910156	96.2851791381836
396.880920410156	96.5867309570313
398.325714111328	96.6069793701172
399.769927978516	97.1071166992188
401.213623046875	97.5966491699219
402.656768798828	97.7768859863281
404.099395751953	97.9680252075195
405.541442871094	98.1906967163086
406.982971191406	98.280158996582
408.423950195313	98.2125625610352
409.864379882813	98.5727767944336
411.304290771484	98.5484237670898
412.743621826172	98.7350082397461
414.182434082031	98.8639678955078
415.620727539063	99.0991287231445
417.058471679688	99.1773300170898
418.495666503906	99.4408721923828
419.932342529297	99.5904235839844
421.368469238281	99.768928527832
422.804077148438	99.712532043457
424.239135742188	99.8144149780273
425.673645019531	99.5185852050781
427.107635498047	99.39892578125
428.541107177734	99.1984405517578
429.974029541016	98.7621002197266
431.406433105469	98.5615844726563
432.838287353516	98.231315612793
434.269622802734	97.7824249267578
435.700408935547	97.8336944580078
437.130706787109	97.6031188964844
438.560455322266	97.5856781005859
439.989654541016	97.5329208374023
441.418334960938	97.7221298217773
442.846496582031	97.6027984619141
444.274139404297	97.6106796264648
445.701263427734	97.6112060546875
447.127838134766	97.5581588745117
448.553894042969	97.4143218994141
449.979431152344	97.3285522460938
451.404449462891	97.089714050293
452.828918457031	96.8185195922852
454.252899169922	96.6624755859375
455.676330566406	96.471923828125
457.099273681641	96.207145690918
458.521667480469	95.8588333129883
459.943542480469	96.0080795288086
461.364929199219	95.6059722900391
462.785766601563	95.5231552124023
464.206085205078	95.3841400146484
465.625885009766	94.9824600219727
467.045196533203	95.048454284668
468.463958740234	94.7837600708008
469.882202148438	94.8250122070313
471.299957275391	94.7329254150391
472.717193603516	94.8534545898438
474.133911132813	94.9834976196289
475.550109863281	94.8980560302734
476.965789794922	94.9988403320313
478.380950927734	95.2247848510742
479.795623779297	95.2236785888672
481.209777832031	95.3362808227539
482.623413085938	95.6245346069336
484.036529541016	95.8294982910156
485.449157714844	96.0804977416992
486.861267089844	96.4819488525391
488.272857666016	96.6074523925781
489.683959960938	97.1044464111328
491.094543457031	97.2905197143555
492.504608154297	97.6484222412109
493.914184570313	98.0366744995117
495.3232421875	98.3792114257813
496.731811523438	98.5390319824219
498.139862060547	98.6336669921875
499.547393798828	98.6439514160156
500.954467773438	98.696044921875
502.360992431641	98.8363494873047
503.767028808594	98.7472610473633
505.172576904297	99.2476577758789
506.577606201172	99.1616973876953
507.982147216797	99.4396591186523
509.386169433594	99.4502029418945
510.789703369141	99.8762130737305
512.192749023438	99.8656997680664
513.595275878906	100.302276611328
514.997314453125	100.241523742676
516.398803710938	100.669540405273
517.799865722656	100.604942321777
519.200378417969	100.670791625977
520.600463867188	100.624206542969
522	100.252113342285
523.399047851563	100.016487121582
524.797607421875	99.4349746704102
526.195678710938	98.762809753418
527.59326171875	98.6050796508789
528.990295410156	98.0661849975586
530.386901855469	97.3252410888672
531.782958984375	97.291877746582
533.178588867188	96.9206924438477
534.573669433594	96.566162109375
535.968322753906	96.258056640625
537.362426757813	95.9955749511719
538.756042480469	95.9784622192383
540.149230957031	95.4733123779297
541.541870117188	95.2947692871094
542.934020996094	94.9103927612305
544.32568359375	94.6684799194336
545.716918945313	94.1206665039063
547.107604980469	93.5563888549805
548.497802734375	93.2157440185547
549.887573242188	92.8348770141602
551.276794433594	92.3418426513672
552.66552734375	92.0502319335938
554.053833007813	91.7687454223633
555.441650390625	91.5391693115234
556.828918457031	91.1880035400391
558.215759277344	90.8041229248047
559.602111816406	90.7572860717773
560.987976074219	90.6430206298828
562.373352050781	90.4750137329102
563.758239746094	90.3211212158203
565.142639160156	90.0395202636719
566.526611328125	89.7988128662109
567.910034179688	89.766845703125
569.293029785156	89.5000457763672
570.675537109375	89.5425033569336
572.057556152344	89.2871551513672
573.439086914063	89.1150894165039
574.820129394531	88.9055252075195
576.200744628906	88.7751312255859
577.580871582031	88.7505416870117
578.96044921875	88.6816482543945
580.339660644531	88.5538864135742
581.718322753906	88.7234344482422
583.096557617188	88.3752822875977
584.474243164063	88.6347732543945
585.851501464844	88.4476318359375
587.228332519531	88.4434127807617
588.604614257813	88.4380569458008
589.98046875	88.3615112304688
591.355834960938	88.2634582519531
592.730712890625	88.1544418334961
594.105163574219	88.1166763305664
595.479125976563	88.0596923828125
596.852600097656	87.8888473510742
598.225646972656	87.8746185302734
599.598205566406	87.8344650268555
600.970275878906	87.4936981201172
602.341857910156	87.3695678710938
603.713012695313	87.4343109130859
605.083679199219	87.3615798950195
606.453918457031	87.2546539306641
607.823608398438	86.9649124145508
609.192932128906	86.9301605224609
610.561706542969	86.6561050415039
611.930053710938	86.614875793457
613.297912597656	86.5496520996094
614.665344238281	86.5242538452148
616.032287597656	86.2922821044922
617.398803710938	86.1777572631836
618.764831542969	85.9621963500977
620.13037109375	85.8810119628906
621.495483398438	85.6004028320313
622.860107421875	85.713134765625
624.224304199219	85.4374389648438
625.588012695313	85.435905456543
626.951232910156	85.183723449707
628.314025878906	85.0574035644531
629.676391601563	85.0640182495117
631.038269042969	84.7668380737305
632.399658203125	84.7556610107422
633.760620117188	84.7404861450195
635.12109375	84.5154418945313
636.481140136719	84.2921905517578
637.840759277344	84.2897567749023
639.199890136719	84.3328399658203
640.558532714844	84.2392883300781
641.916748046875	84.2140655517578
643.274536132813	84.2057952880859
644.6318359375	83.9865875244141
645.988647460938	83.8987121582031
647.345031738281	83.6692428588867
648.700988769531	83.6127166748047
650.056457519531	83.3698883056641
651.411499023438	83.0223770141602
652.76611328125	82.9999084472656
654.120239257813	82.6227645874023
655.473876953125	82.7735748291016
656.827087402344	82.4339370727539
658.179870605469	82.3605728149414
659.5322265625	82.2222213745117
660.884094238281	82.1447067260742
662.235473632813	82.2603149414063
663.586486816406	81.8357543945313
664.93701171875	81.757568359375
666.287048339844	81.911979675293
667.636657714844	81.7903137207031
668.98583984375	81.6976089477539
670.334594726563	81.7117309570313
671.682861328125	81.7348785400391
673.030700683594	81.5998992919922
674.378051757813	81.7091445922852
675.725036621094	81.4701843261719
677.071533203125	81.5643157958984
678.417541503906	81.4693298339844
679.76318359375	81.6939849853516
681.108337402344	81.4143295288086
682.453002929688	81.7162170410156
683.797302246094	81.6435470581055
685.14111328125	81.5187759399414
686.484497070313	81.6122512817383
687.827453613281	81.5978851318359
689.169921875	81.5400619506836
690.512023925781	81.6008224487305
691.853637695313	81.7270889282227
693.194763183594	81.7260055541992
694.535522460938	81.5520248413086
695.875793457031	81.6800765991211
697.215637207031	81.8351058959961
698.555053710938	81.8496246337891
699.89404296875	81.8250732421875
701.232543945313	82.0086822509766
702.570617675781	81.8536148071289
703.908325195313	82.041633605957
705.245483398438	81.9928741455078
706.582275390625	82.0654678344727
707.918640136719	82.1141738891602
709.254516601563	81.9870071411133
710.589965820313	81.9452285766602
711.924987792969	82.1174087524414
713.259582519531	82.2031021118164
714.59375	82.0980453491211
715.927490234375	82.0701217651367
717.2607421875	82.2697067260742
718.593627929688	82.0200805664063
719.926025390625	82.1594390869141
721.257995605469	81.9511947631836
722.589538574219	82.0088882446289
723.920654296875	81.9878005981445
725.251342773438	81.9657592773438
726.581604003906	81.8645782470703
727.911437988281	81.8802795410156
729.240783691406	81.8019027709961
730.569763183594	81.8404006958008
731.898254394531	81.6337661743164
733.226379394531	81.6095886230469
734.554016113281	81.6873550415039
735.881225585938	81.5265197753906
737.208068847656	81.6844253540039
738.534423828125	81.5832748413086
739.8603515625	81.4645767211914
741.185852050781	81.3533706665039
742.510925292969	81.3922500610352
743.835571289063	81.3644409179688
745.159790039063	81.1766662597656
746.483581542969	81.1833038330078
747.806945800781	80.8908767700195
749.1298828125	80.8979568481445
750.452453613281	80.8400726318359
751.774536132813	80.7768707275391
753.09619140625	80.589485168457
754.417419433594	80.6289596557617
755.738220214844	80.4918899536133
757.05859375	80.4660415649414
758.378540039063	80.3643951416016
759.698059082031	80.3508148193359
761.017211914063	80.1456832885742
762.335876464844	80.0496368408203
763.654113769531	79.9203948974609
764.971984863281	79.9248962402344
766.289367675781	79.8839492797852
767.606384277344	79.8709182739258
768.922973632813	79.8330612182617
770.239074707031	79.6718826293945
771.554809570313	79.6172943115234
772.8701171875	79.6973571777344
774.184997558594	79.4736251831055
775.499450683594	79.3568496704102
776.8134765625	79.3119125366211
778.127136230469	79.1608352661133
779.440307617188	78.9473648071289
780.753112792969	79.1728286743164
782.0654296875	78.8960342407227
783.377380371094	78.8668746948242
784.688903808594	78.7495422363281
786	78.6898956298828
787.310668945313	78.4943542480469
788.620971679688	78.3320693969727
789.930786132813	78.4551467895508
791.240234375	78.1761169433594
792.549255371094	78.0917892456055
793.857788085938	78.1042404174805
795.166015625	77.8648071289063
796.473754882813	77.9969711303711
797.781066894531	77.8020553588867
799.088012695313	77.8760528564453
800.39453125	77.7977828979492
801.700622558594	77.8710403442383
803.006286621094	77.7626800537109
804.311584472656	77.9435882568359
805.616394042969	77.8428955078125
806.920837402344	77.8582458496094
808.224853515625	77.8894271850586
809.528503417969	77.7458877563477
810.831665039063	77.7826614379883
812.134460449219	77.8602676391602
813.436828613281	77.7585754394531
814.73876953125	77.9495162963867
816.040344238281	77.7057800292969
817.341430664063	77.8683319091797
818.642150878906	77.9113159179688
819.942504882813	78.0044784545898
821.242370605469	77.9767379760742
822.541870117188	78.1862564086914
823.840942382813	78.4385070800781
825.139587402344	78.5237045288086
826.437866210938	78.5869979858398
827.735656738281	78.6524124145508
829.033081054688	78.6958999633789
830.330139160156	79.0063705444336
831.626770019531	78.9568405151367
832.922973632813	79.0177459716797
834.21875	79.3293762207031
835.514099121094	79.378662109375
836.80908203125	79.55419921875
838.103637695313	79.8635559082031
839.397827148438	80.0993347167969
840.691589355469	80.5225219726563
841.984924316406	80.6479644775391
843.27783203125	80.9357986450195
844.570373535156	81.1338806152344
845.862487792969	81.3573303222656
847.154235839844	81.3979797363281
848.445556640625	81.6469879150391
849.736450195313	81.5746688842773
851.026916503906	81.7085876464844
852.317016601563	81.7784805297852
853.606689453125	81.9758911132813
854.89599609375	81.9732131958008
856.184875488281	82.1201553344727
857.473327636719	82.2166213989258
858.761413574219	82.531494140625
860.049072265625	82.7899551391602
861.336303710938	83.1456146240234
862.623168945313	83.4548110961914
863.909606933594	83.9465408325195
865.195678710938	84.6312866210938
866.481323242188	85.0264282226563
867.766540527344	85.4627151489258
869.051391601563	86.1474761962891
870.335815429688	86.769157409668
871.619873046875	87.1765060424805
872.903503417969	87.3428421020508
874.186706542969	87.9233856201172
875.469543457031	87.8466567993164
876.752014160156	87.6449737548828
878.033996582031	87.2478637695313
879.315612792969	86.5882797241211
880.596862792969	85.5456390380859
881.877685546875	84.3230361938477
883.158081054688	83.1146011352539
884.438110351563	81.6012496948242
885.7177734375	80.3796157836914
886.996948242188	79.2355651855469
888.275817871094	78.06396484375
889.55419921875	77.1661376953125
890.832275390625	76.1255035400391
892.10986328125	75.3209228515625
893.387084960938	74.7516098022461
894.663940429688	74.1150970458984
895.940368652344	73.3456802368164
897.216369628906	72.9172439575195
898.492004394531	72.3618087768555
899.767272949219	71.8461990356445
901.042114257813	71.4207229614258
902.316528320313	70.8434753417969
903.590576171875	70.424919128418
904.8642578125	70.0467529296875
906.137512207031	69.6983413696289
907.410339355469	69.2566375732422
908.682800292969	68.9852066040039
909.954833984375	68.7134323120117
911.226501464844	68.5273742675781
912.497802734375	68.3470458984375
913.768676757813	67.9521408081055
915.039123535156	67.9956207275391
916.309204101563	67.7394027709961
917.578918457031	67.4715728759766
918.848205566406	67.2970809936523
920.117126464844	66.8815383911133
921.385620117188	66.6842422485352
922.653747558594	66.5174331665039
923.921447753906	66.0494155883789
925.188781738281	65.7653579711914
926.455688476563	65.4377212524414
927.722229003906	65.19921875
928.988342285156	64.8099365234375
930.254089355469	64.5315017700195
931.519470214844	64.3119201660156
932.784423828125	64.2458343505859
934.049011230469	63.8512992858887
935.313171386719	63.7719306945801
936.576965332031	63.5760459899902
937.84033203125	63.4411010742188
939.103332519531	63.4189033508301
940.365966796875	63.1520538330078
941.628173828125	63.2270050048828
942.890014648438	63.1237525939941
944.151428222656	63.0995292663574
945.412475585938	62.9784240722656
946.673095703125	62.9648971557617
947.933349609375	62.9367408752441
949.193237304688	62.9169769287109
950.452697753906	63.0230865478516
951.711791992188	63.0029792785645
952.970520019531	62.9973640441895
954.228820800781	62.9592018127441
955.486755371094	63.0994606018066
956.744262695313	63.2443161010742
958.001403808594	63.4087905883789
959.258117675781	63.5056915283203
960.514526367188	63.6498413085938
961.770446777344	63.9562225341797
963.026062011719	64.2786178588867
964.28125	64.5210571289063
965.536010742188	64.8874816894531
966.790466308594	65.3611068725586
968.044494628906	66.0660934448242
969.298095703125	66.6164932250977
970.551391601563	67.5414352416992
971.80419921875	68.5012512207031
973.056701660156	70.0703582763672
974.308776855469	71.79296875
975.560485839844	74.1492614746094
976.811767578125	76.7872085571289
978.062683105469	79.9804306030273
979.313232421875	83.1119918823242
980.563415527344	86.0414123535156
981.813171386719	88.8535842895508
983.0625	91.4059143066406
984.3115234375	93.4185028076172
985.560119628906	95.3464050292969
986.808349609375	96.724250793457
988.05615234375	97.8058700561523
989.303588867188	98.3286819458008
990.550659179688	97.623908996582
991.797302246094	95.5938720703125
993.043579101563	93.486701965332
994.289489746094	89.9445419311523
995.535034179688	86.6197967529297
996.780151367188	83.1124114990234
998.02490234375	79.6706771850586
999.269226074219	76.7346801757813
1000.51318359375	74.0882873535156
1001.75677490234	71.7145690917969
1003	69.8437423706055
1004.24279785156	68.2069549560547
1005.48522949219	67.0706100463867
1006.72729492188	66.189826965332
1007.96893310547	65.2206802368164
1009.21026611328	64.4623565673828
1010.45111083984	64.0197830200195
1011.69165039063	63.5574150085449
1012.93176269531	63.0881996154785
1014.17150878906	62.8486747741699
1015.41088867188	62.6344909667969
1016.64984130859	62.325855255127
1017.88842773438	62.1269454956055
1019.12664794922	61.7935676574707
1020.36450195313	61.5891456604004
1021.60192871094	61.3769454956055
1022.83898925781	61.3235931396484
1024.07568359375	60.9178886413574
1025.31201171875	60.9451293945313
1026.5478515625	60.8440170288086
1027.78344726563	60.8762664794922
1029.0185546875	60.7309913635254
1030.25329589844	60.8255577087402
1031.48767089844	60.7675666809082
1032.7216796875	60.8806571960449
1033.95532226563	60.8971786499023
1035.18859863281	60.9240188598633
1036.42138671875	61.0543098449707
1037.65393066406	61.1758804321289
1038.88598632813	61.167911529541
1040.11767578125	61.3809585571289
1041.34899902344	61.3781852722168
1042.57995605469	61.5221290588379
1043.810546875	61.713924407959
1045.04077148438	61.7083435058594
1046.2705078125	61.953727722168
1047.5	61.9718246459961
1048.72900390625	62.2799530029297
1049.95764160156	62.3943214416504
1051.18591308594	62.6240043640137
1052.41381835938	63.0652351379395
1053.64135742188	63.4323692321777
1054.86853027344	64.1096115112305
1056.09521484375	64.5134124755859
1057.32165527344	64.7892074584961
1058.54760742188	65.5879745483398
1059.77331542969	66.1005477905273
1060.99853515625	66.6945495605469
1062.22338867188	67.2882232666016
1063.44787597656	67.697624206543
1064.671875	68.2858810424805
1065.89562988281	69.0522003173828
1067.11901855469	69.4750823974609
1068.34191894531	70.0915145874023
1069.56457519531	70.8692626953125
1070.78674316406	71.4795074462891
1072.00854492188	72.0030670166016
1073.22998046875	72.5476531982422
1074.45104980469	72.9929656982422
1075.67175292969	73.0049667358398
1076.89208984375	73.0343399047852
1078.11193847656	72.7287521362305
1079.33154296875	72.2851333618164
1080.55065917969	71.5593032836914
1081.76940917969	70.7194290161133
1082.98791503906	69.4460830688477
1084.20593261719	68.6217727661133
1085.42358398438	67.6002502441406
1086.64086914063	66.4341278076172
1087.85766601563	65.7062072753906
1089.07421875	64.7175521850586
1090.29040527344	63.8724670410156
1091.50610351563	63.3374633789063
1092.72155761719	62.972785949707
1093.9365234375	62.3402862548828
1095.15112304688	62.0671463012695
1096.36535644531	61.8626747131348
1097.57922363281	61.7389183044434
1098.79272460938	61.5285415649414
1100.005859375	61.2727661132813
1101.21862792969	61.2695960998535
1102.43090820313	61.2548141479492
1103.64294433594	61.1988258361816
1104.8544921875	61.1352195739746
1106.06579589844	61.1956596374512
1107.27661132813	61.1059494018555
1108.48706054688	61.262996673584
1109.69714355469	61.3072929382324
1110.90686035156	61.3676300048828
1112.1162109375	61.4923133850098
1113.3251953125	61.5660629272461
1114.53369140625	61.7784156799316
1115.74194335938	61.8688278198242
1116.94982910156	62.0360069274902
1118.1572265625	62.1658096313477
1119.3642578125	62.3261795043945
1120.57104492188	62.5150299072266
1121.77734375	62.5803909301758
1122.98327636719	62.7752227783203
1124.18884277344	62.6980247497559
1125.39404296875	62.7598419189453
1126.59875488281	62.7277374267578
1127.80322265625	62.5087280273438
1129.00732421875	62.5788154602051
1130.2109375	62.2715835571289
1131.41430664063	61.8203620910645
1132.6171875	61.5843544006348
1133.81970214844	61.2373847961426
1135.02197265625	60.9081611633301
1136.22375488281	60.5309829711914
1137.42517089844	60.0449180603027
1138.62622070313	59.810791015625
1139.82690429688	59.3399620056152
1141.02709960938	58.9797248840332
1142.22705078125	58.7669677734375
1143.42663574219	58.5979690551758
1144.62573242188	58.3103103637695
1145.82458496094	58.1672897338867
1147.02294921875	58.1591873168945
1148.22094726563	58.0941505432129
1149.41857910156	58.0876045227051
1150.61584472656	57.9130935668945
1151.81274414063	57.9902839660645
1153.00927734375	57.7680130004883
1154.20544433594	57.8459968566895
1155.40124511719	57.82080078125
1156.5966796875	57.8445663452148
1157.79162597656	57.6343460083008
1158.986328125	57.5799446105957
1160.18054199219	57.4238395690918
1161.37438964844	57.2725257873535
1162.56799316406	57.0917587280273
1163.76110839844	56.9806060791016
1164.95385742188	56.9061660766602
1166.14624023438	56.8554496765137
1167.33825683594	56.6574897766113
1168.52990722656	56.4775199890137
1169.72119140625	56.5377655029297
1170.91198730469	56.3074760437012
1172.1025390625	56.3473014831543
1173.29260253906	56.5168533325195
1174.482421875	56.2812232971191
1175.67175292969	56.4095039367676
1176.86071777344	56.3663711547852
1178.04943847656	56.3641967773438
1179.23767089844	56.254508972168
1180.42553710938	56.2355346679688
1181.61303710938	56.2554206848145
1182.80017089844	56.0724601745605
1183.98681640625	56.0364837646484
1185.17321777344	56.045711517334
1186.35925292969	55.9515800476074
1187.54479980469	55.9742240905762
1188.73010253906	55.9653053283691
1189.91491699219	55.871410369873
1191.09936523438	55.9982795715332
1192.28356933594	56.0552864074707
1193.46728515625	56.0349655151367
1194.65063476563	56.2053833007813
1195.83361816406	56.1533088684082
1197.01623535156	56.2504501342773
1198.19836425781	56.4342002868652
1199.38024902344	56.5888633728027
1200.56176757813	56.6336250305176
1201.74279785156	56.7954559326172
1202.92358398438	56.8373947143555
1204.10388183594	56.9351081848145
1205.28393554688	57.0186767578125
1206.46350097656	57.2107391357422
1207.64270019531	57.205265045166
1208.82153320313	57.201343536377
1210	57.2110481262207
1211.17810058594	57.1855049133301
1212.35583496094	57.0401802062988
1213.53308105469	57.096321105957
1214.71008300781	56.9786071777344
1215.88671875	56.7886199951172
1217.06286621094	56.7088775634766
1218.23864746094	56.6642379760742
1219.41418457031	56.6140403747559
1220.58923339844	56.6062469482422
1221.76391601563	56.5741081237793
1222.93823242188	56.5350723266602
1224.11218261719	56.6322555541992
1225.28576660156	56.7872085571289
1226.458984375	56.660774230957
1227.6318359375	56.6621017456055
1228.80419921875	56.8054389953613
1229.97631835938	56.8874244689941
1231.14794921875	56.7823295593262
1232.31921386719	57.0207633972168
1233.490234375	56.9471778869629
1234.66076660156	57.0058479309082
1235.83093261719	57.0183029174805
1237.00073242188	57.0881614685059
1238.17016601563	57.0251998901367
1239.33923339844	57.1056709289551
1240.5078125	57.1710014343262
1241.67614746094	56.9857711791992
1242.84411621094	56.997371673584
1244.01159667969	56.9554138183594
1245.1787109375	57.0880546569824
1246.34558105469	57.075325012207
1247.51196289063	56.9333343505859
1248.67797851563	56.9636840820313
1249.84362792969	56.906623840332
1251.00891113281	57.0565147399902
1252.173828125	56.9393501281738
1253.33825683594	56.9751510620117
1254.50244140625	56.9934959411621
1255.66625976563	57.0295372009277
1256.82958984375	56.8851203918457
1257.99255371094	56.9729118347168
1259.1552734375	56.9236755371094
1260.31750488281	57.0215301513672
1261.47937011719	56.9796180725098
1262.64086914063	57.0050354003906
1263.80200195313	56.9223937988281
1264.96276855469	56.8799514770508
1266.123046875	56.9917869567871
1267.28308105469	56.7489433288574
1268.44262695313	56.5372467041016
1269.60192871094	56.6645317077637
1270.7607421875	56.4262771606445
1271.91918945313	56.3205833435059
1273.07727050781	56.1594696044922
1274.23498535156	55.992000579834
1275.39233398438	55.7619590759277
1276.54931640625	55.7111206054688
1277.70581054688	55.5580596923828
1278.86206054688	55.5307235717773
1280.01794433594	55.3210525512695
1281.17333984375	55.2850532531738
1282.32836914063	55.2662086486816
1283.48303222656	55.1349067687988
1284.63732910156	55.2823028564453
1285.79125976563	55.0550880432129
1286.94482421875	55.0929374694824
1288.09802246094	55.1148147583008
1289.25073242188	54.9207305908203
1290.40319824219	55.0786781311035
1291.55517578125	54.949146270752
1292.70690917969	54.8976593017578
1293.85815429688	54.8057174682617
1295.00903320313	54.7008590698242
1296.15954589844	54.7261352539063
1297.30969238281	54.7051544189453
1298.45935058594	54.5943336486816
1299.60876464844	54.7104911804199
1300.7578125	54.4637298583984
1301.90637207031	54.6834983825684
1303.05456542969	54.5601806640625
1304.20239257813	54.510929107666
1305.34985351563	54.5396385192871
1306.49694824219	54.6366767883301
1307.64367675781	54.5784034729004
1308.7900390625	54.5238189697266
1309.93591308594	54.5624656677246
1311.08154296875	54.7858428955078
1312.22668457031	54.6805381774902
1313.37145996094	54.8322067260742
1314.51599121094	54.8997344970703
1315.66003417969	55.0622978210449
1316.80358886719	54.9292602539063
1317.94689941406	55.1268577575684
1319.08984375	55.1576309204102
1320.23229980469	55.159252166748
1321.37451171875	55.1207237243652
1322.51623535156	55.3001365661621
1323.65759277344	55.0293884277344
1324.79858398438	55.1153335571289
1325.93920898438	55.1499099731445
1327.07934570313	55.1214981079102
1328.21923828125	55.1186256408691
1329.35864257813	55.0498504638672
1330.49780273438	55.0990104675293
1331.63647460938	55.0927047729492
1332.77478027344	55.0384521484375
1333.91271972656	54.9372253417969
1335.05029296875	54.9054374694824
1336.18737792969	54.9893379211426
1337.32421875	54.797966003418
1338.46057128906	54.7677536010742
1339.5966796875	54.7493553161621
1340.73229980469	54.666145324707
1341.86755371094	54.7764892578125
1343.00231933594	54.876033782959
1344.13684082031	54.7820281982422
1345.27099609375	54.8161926269531
1346.40466308594	54.8525123596191
1347.53796386719	54.9641990661621
1348.6708984375	54.9329872131348
1349.80346679688	54.9982528686523
1350.93566894531	55.0306243896484
1352.06750488281	55.0300788879395
1353.19885253906	54.9599952697754
1354.32995605469	55.2094688415527
1355.46057128906	55.089427947998
1356.5908203125	55.1539001464844
1357.720703125	55.0422019958496
1358.85021972656	55.1098327636719
1359.97924804688	54.9998893737793
1361.10803222656	55.1358261108398
1362.236328125	55.0367584228516
1363.3642578125	54.9892845153809
1364.49182128906	54.9850807189941
1365.61901855469	54.9562377929688
1366.74584960938	54.8465270996094
1367.87231445313	54.9677124023438
1368.99829101563	54.8506240844727
1370.12390136719	54.7861442565918
1371.24914550781	54.7096099853516
1372.3740234375	54.7627792358398
1373.49853515625	54.7431678771973
1374.62255859375	54.6627922058105
1375.74633789063	54.610179901123
1376.86962890625	54.7193794250488
1377.99255371094	54.538402557373
1379.11511230469	54.468921661377
1380.2373046875	54.382740020752
1381.35900878906	54.2897529602051
1382.48034667969	54.3226852416992
1383.60144042969	54.1888999938965
1384.72204589844	54.0688896179199
1385.84228515625	53.9877510070801
1386.96203613281	53.9509544372559
1388.08154296875	53.8542633056641
1389.20056152344	53.7484283447266
1390.31921386719	53.6943321228027
1391.4375	53.4128265380859
1392.55541992188	53.4219436645508
1393.6728515625	53.276008605957
1394.7900390625	53.2999382019043
1395.90673828125	52.9426078796387
1397.02307128906	52.9786186218262
1398.13903808594	52.7882385253906
1399.25463867188	52.7329559326172
1400.36975097656	52.7055206298828
1401.48449707031	52.7439308166504
1402.59899902344	52.7730026245117
1403.712890625	52.6585464477539
1404.82653808594	52.6722717285156
1405.93981933594	52.6891479492188
1407.05261230469	52.7148056030273
1408.1650390625	52.6588287353516
1409.27709960938	52.6202125549316
1410.38879394531	52.6923217773438
1411.5	52.49658203125
1412.61096191406	52.5034141540527
1413.72143554688	52.3834953308105
1414.83154296875	52.4125900268555
1415.94116210938	52.3078918457031
1417.05053710938	52.3015060424805
1418.15942382813	52.2783622741699
1419.26794433594	52.1689758300781
1420.37609863281	52.1003646850586
1421.48388671875	51.9942893981934
1422.59118652344	51.8473854064941
1423.6982421875	51.8576545715332
1424.80480957031	51.7193298339844
1425.91088867188	51.6407508850098
1427.01672363281	51.6862106323242
1428.1220703125	51.6971282958984
1429.22717285156	51.6342010498047
1430.33166503906	51.6386947631836
1431.43591308594	51.5916061401367
1432.53979492188	51.6197891235352
1433.64318847656	51.6800575256348
1434.74621582031	51.6944160461426
1435.84887695313	51.5961570739746
1436.95104980469	51.5997886657715
1438.05297851563	51.5922889709473
1439.15441894531	51.6515083312988
1440.25549316406	51.570484161377
1441.35620117188	51.6716461181641
1442.45642089844	51.5630340576172
1443.55627441406	51.5090408325195
1444.65576171875	51.5511665344238
1445.7548828125	51.3403396606445
1446.853515625	51.4498519897461
1447.95190429688	51.3933296203613
1449.0498046875	51.5140914916992
1450.14721679688	51.4341011047363
1451.24438476563	51.4804649353027
1452.34106445313	51.4418258666992
1453.43737792969	51.5852661132813
1454.53332519531	51.6905555725098
1455.62890625	51.6788444519043
1456.72399902344	51.8438186645508
1457.81872558594	51.9872856140137
1458.9130859375	52.0247001647949
1460.00695800781	52.1657218933105
1461.10046386719	52.046459197998
1462.19360351563	52.1220207214355
1463.28637695313	51.9411315917969
1464.37878417969	52.0167503356934
1465.470703125	51.9822616577148
1466.56225585938	51.8325462341309
1467.65344238281	51.6392059326172
1468.744140625	51.4968910217285
1469.83447265625	51.363582611084
1470.92443847656	51.1780052185059
1472.01403808594	50.91064453125
1473.10314941406	50.7186813354492
1474.19189453125	50.5651969909668
1475.2802734375	50.1901626586914
1476.3681640625	50.1738204956055
1477.45581054688	50.0711784362793
1478.54296875	49.8522872924805
1479.62963867188	49.7979888916016
1480.71606445313	49.8593711853027
1481.80200195313	49.7008056640625
1482.88757324219	49.7061386108398
1483.97265625	49.7801818847656
1485.05737304688	49.7266998291016
1486.14172363281	49.6273612976074
1487.22570800781	49.7479591369629
1488.30932617188	49.6992340087891
1489.39245605469	49.6857681274414
1490.47509765625	49.6455307006836
1491.55749511719	49.7298202514648
1492.63940429688	49.7528686523438
1493.72094726563	49.6974868774414
1494.80212402344	49.7048110961914
1495.8828125	49.7040634155273
1496.96313476563	49.6118431091309
1498.04309082031	49.5543098449707
1499.12255859375	49.5577354431152
1500.20166015625	49.5234985351563
1501.28039550781	49.4649963378906
1502.35864257813	49.4424247741699
1503.4365234375	49.4131317138672
1504.51403808594	49.4490089416504
1505.59118652344	49.3903274536133
1506.66784667969	49.4420471191406
1507.744140625	49.4576454162598
1508.81994628906	49.5339241027832
1509.89538574219	49.5029563903809
1510.97045898438	49.6466903686523
1512.04516601563	49.7628135681152
1513.11938476563	49.7910270690918
1514.19323730469	49.8388404846191
1515.26672363281	50.1394119262695
1516.33972167969	50.0655059814453
1517.41235351563	50.1911773681641
1518.48449707031	50.1944580078125
1519.55639648438	50.225658416748
1520.62768554688	50.3275337219238
1521.69873046875	50.4199600219727
1522.76928710938	50.3299102783203
1523.83947753906	50.306568145752
1524.90930175781	50.3291893005371
1525.97863769531	50.4845504760742
1527.04760742188	50.4317588806152
1528.11608886719	50.4592170715332
1529.18420410156	50.4080390930176
1530.251953125	50.4833068847656
1531.31921386719	50.464656829834
1532.38610839844	50.6006774902344
1533.45263671875	50.7080116271973
1534.51867675781	50.7477607727051
1535.58435058594	50.883358001709
1536.64965820313	50.8757667541504
1537.71447753906	51.137092590332
1538.77893066406	51.2796325683594
1539.84301757813	51.3211975097656
1540.90661621094	51.5569877624512
1541.9697265625	51.6643829345703
1543.03259277344	51.8034248352051
1544.09497070313	51.8918800354004
1545.15686035156	52.107536315918
1546.21850585938	52.1440391540527
1547.27966308594	52.3111686706543
1548.34033203125	52.4596862792969
1549.40063476563	52.6534080505371
1550.46057128906	52.6334190368652
1551.52001953125	52.8628997802734
1552.5791015625	52.8706474304199
1553.63781738281	53.1161994934082
1554.69604492188	52.9644088745117
1555.75378417969	53.0948677062988
1556.81127929688	53.1196556091309
1557.86828613281	53.2551879882813
1558.9248046875	53.3376121520996
1559.98095703125	53.5501747131348
1561.03674316406	53.5410766601563
1562.09204101563	53.7161293029785
1563.14697265625	53.856575012207
1564.20153808594	54.018627166748
1565.25561523438	54.2479515075684
1566.30932617188	54.4406890869141
1567.36254882813	54.6674156188965
1568.41540527344	54.9024467468262
1569.4677734375	55.0318222045898
1570.51977539063	55.315731048584
1571.57141113281	55.6640396118164
1572.62255859375	55.9362297058105
1573.67333984375	56.0300369262695
1574.7236328125	56.3405876159668
1575.77355957031	56.547004699707
1576.82299804688	56.6528282165527
1577.8720703125	56.8554344177246
1578.92077636719	57.0785102844238
1579.96899414063	57.1743545532227
1581.01684570313	57.3754386901855
1582.06420898438	57.5732078552246
1583.11120605469	57.8539047241211
1584.15771484375	58.0232772827148
1585.20385742188	58.1913261413574
1586.24951171875	58.5550231933594
1587.29479980469	58.5715560913086
1588.33972167969	58.9002571105957
1589.38415527344	59.0352592468262
1590.42810058594	59.3676338195801
1591.47180175781	59.5899620056152
1592.51489257813	60.1716766357422
1593.55773925781	60.4428024291992
1594.59997558594	60.8293075561523
1595.64196777344	61.2785530090332
1596.68334960938	61.5785865783691
1597.72448730469	61.8683395385742
1598.76513671875	62.4220390319824
1599.80529785156	62.7943878173828
1600.84509277344	63.1606788635254
1601.88452148438	63.5359687805176
1602.92346191406	63.7293395996094
1603.9619140625	64.1928939819336
1605	64.4987945556641
1606.03771972656	64.8837890625
1607.07495117188	65.2108917236328
1608.11169433594	65.5968322753906
1609.14807128906	66.006477355957
1610.18408203125	66.1444778442383
1611.21960449219	66.3625946044922
1612.25463867188	66.6451873779297
1613.28930664063	67.0216674804688
1614.32360839844	67.1570663452148
1615.357421875	67.5547866821289
1616.39074707031	67.7664947509766
1617.42370605469	67.9231414794922
1618.45629882813	68.34912109375
1619.48840332031	68.3432464599609
1620.52001953125	68.591438293457
1621.55126953125	68.7746734619141
1622.58215332031	69.1670227050781
1623.61254882813	69.173713684082
1624.64245605469	69.4322738647461
1625.67199707031	69.6379165649414
1626.70104980469	69.9648971557617
1627.72973632813	70.1669540405273
1628.75793457031	70.3362274169922
1629.78576660156	70.6008758544922
1630.81311035156	70.7109985351563
1631.84008789063	70.8654403686523
1632.86657714844	71.1716232299805
1633.89270019531	71.3268737792969
1634.91833496094	71.2615585327148
1635.94348144531	71.5576095581055
1636.96826171875	71.4778213500977
1637.99255371094	71.3092498779297
1639.01647949219	71.5113296508789
1640.03991699219	71.1554489135742
1641.06298828125	71.2342147827148
1642.08557128906	70.9350357055664
1643.10778808594	70.8557739257813
1644.12951660156	70.6015701293945
1645.15075683594	70.2984924316406
1646.17163085938	70.0542526245117
1647.19213867188	69.8763656616211
1648.21203613281	69.4666442871094
1649.23156738281	69.3603515625
1650.25073242188	69.0434112548828
1651.26940917969	68.6762771606445
1652.28759765625	68.3185348510742
1653.30541992188	68.1606903076172
1654.32275390625	67.8382415771484
1655.33972167969	67.5444946289063
1656.35620117188	67.0852279663086
1657.37231445313	66.8068618774414
1658.38793945313	66.5643310546875
1659.40307617188	66.2636337280273
1660.41772460938	66.1373443603516
1661.43212890625	65.7578430175781
1662.44592285156	65.4397430419922
1663.45935058594	65.3217926025391
1664.47229003906	64.9998626708984
1665.48486328125	64.5732727050781
1666.49694824219	64.3204345703125
1667.50854492188	64.0915222167969
1668.51977539063	63.6775360107422
1669.53051757813	63.3059272766113
1670.54089355469	62.9024124145508
1671.55078125	62.6034126281738
1672.56018066406	62.0529327392578
1673.56909179688	61.7511978149414
1674.57763671875	61.2045860290527
1675.58581542969	60.7001724243164
1676.59350585938	60.1516876220703
1677.60070800781	59.8430061340332
1678.607421875	59.1970367431641
1679.61376953125	58.7817459106445
1680.61962890625	58.3497428894043
1681.62512207031	57.8530769348145
1682.63012695313	57.2810516357422
1683.63464355469	56.677547454834
1684.638671875	56.3043937683105
1685.64233398438	55.7929763793945
1686.64562988281	55.5145072937012
1687.64831542969	55.0123062133789
1688.65063476563	54.5559005737305
1689.65246582031	54.0757827758789
1690.65393066406	53.7010078430176
1691.65490722656	53.3002815246582
1692.65539550781	53.0154304504395
1693.65551757813	52.561595916748
1694.65502929688	52.127010345459
1695.654296875	51.7925796508789
1696.65295410156	51.5532722473145
1697.65124511719	51.2485008239746
1698.64904785156	50.7784309387207
1699.646484375	50.5467529296875
1700.64331054688	50.0886268615723
1701.63977050781	49.7832870483398
1702.63586425781	49.3604888916016
1703.63134765625	49.1018524169922
1704.62646484375	48.6364402770996
1705.62121582031	48.2012023925781
1706.61535644531	47.796573638916
1707.60913085938	47.5032958984375
1708.60241699219	47.0315704345703
1709.59521484375	46.8224449157715
1710.58764648438	46.343578338623
1711.57958984375	46.003059387207
1712.57104492188	45.6087265014648
1713.56213378906	45.2359962463379
1714.552734375	44.8793716430664
1715.54284667969	44.5279350280762
1716.53247070313	44.1394996643066
1717.52160644531	43.7825927734375
1718.51037597656	43.3380126953125
1719.49865722656	42.9789047241211
1720.48657226563	42.7941436767578
1721.47387695313	42.4652671813965
1722.46081542969	42.0086441040039
1723.447265625	41.760871887207
1724.43334960938	41.5752716064453
1725.41882324219	41.2573699951172
1726.40393066406	41.0253601074219
1727.38854980469	40.7043075561523
1728.37268066406	40.5102615356445
1729.3564453125	40.3258438110352
1730.33972167969	40.0558433532715
1731.32250976563	39.887565612793
1732.30480957031	39.5778694152832
1733.28674316406	39.3678779602051
1734.26806640625	39.2138137817383
1735.2490234375	39.0660858154297
1736.2294921875	38.9785003662109
1737.20959472656	38.6765403747559
1738.18908691406	38.4882545471191
1739.16821289063	38.4369277954102
1740.14685058594	38.1143379211426
1741.125	38.064567565918
1742.10266113281	37.8697700500488
1743.07995605469	37.7378883361816
1744.05676269531	37.5315361022949
1745.03308105469	37.2185287475586
1746.00891113281	37.2008781433105
1746.98425292969	36.856746673584
1747.95910644531	36.7931671142578
1748.93359375	36.4595680236816
1749.90759277344	36.3232116699219
1750.88110351563	36.0601577758789
1751.85412597656	35.8812980651855
1752.82678222656	35.5862159729004
1753.798828125	35.5335083007813
1754.7705078125	35.2463111877441
1755.74169921875	35.0132446289063
1756.71240234375	34.9152526855469
1757.6826171875	34.8315734863281
1758.65246582031	34.5972023010254
1759.62170410156	34.3787651062012
1760.59057617188	34.1799964904785
1761.55895996094	34.0106964111328
1762.52673339844	33.8384056091309
1763.49426269531	33.8302116394043
1764.46118164063	33.7793006896973
1765.42761230469	33.5641174316406
1766.39367675781	33.4747695922852
1767.35913085938	33.3972702026367
1768.32421875	33.2790565490723
1769.28881835938	33.2165145874023
1770.2529296875	33.0466613769531
1771.21655273438	33.0579490661621
1772.17980957031	32.9038505554199
1773.14245605469	32.9000968933105
1774.10461425781	32.870433807373
1775.06640625	32.8204803466797
1776.02770996094	32.6459274291992
1776.98852539063	32.5461463928223
1777.94873046875	32.4471549987793
1778.90856933594	32.3472900390625
1779.86804199219	32.3120536804199
1780.82690429688	32.140308380127
1781.78527832031	31.9400100708008
1782.7431640625	31.8103981018066
1783.70068359375	31.7584686279297
1784.65771484375	31.5470314025879
1785.61413574219	31.4694404602051
1786.57019042969	31.2643299102783
1787.52575683594	31.2464141845703
1788.48083496094	31.0082130432129
1789.43530273438	30.8748188018799
1790.38940429688	30.8062229156494
1791.34301757813	30.6746120452881
1792.29626464844	30.4517803192139
1793.24890136719	30.4471206665039
1794.20104980469	30.3483219146729
1795.15270996094	30.2194137573242
1796.10400390625	30.0292625427246
1797.0546875	30.0074806213379
1798.0048828125	29.9373054504395
1798.95471191406	29.9180355072021
1799.90393066406	29.7855052947998
1800.85278320313	29.7453498840332
1801.80102539063	29.7096004486084
1802.74890136719	29.7353610992432
1803.6962890625	29.7217350006104
1804.64306640625	29.625280380249
1805.58947753906	29.6147937774658
1806.53540039063	29.4627952575684
1807.48071289063	29.4811859130859
1808.42565917969	29.4744777679443
1809.3701171875	29.3917846679688
1810.31396484375	29.421802520752
1811.25744628906	29.3532257080078
1812.20043945313	29.1905899047852
1813.14294433594	29.1291122436523
1814.08483886719	29.1565914154053
1815.0263671875	29.0669555664063
1815.96740722656	28.9929313659668
1816.90783691406	28.9099807739258
1817.84790039063	28.853235244751
1818.78747558594	28.7513809204102
1819.72644042969	28.7987613677979
1820.6650390625	28.6258888244629
1821.60314941406	28.6641654968262
1822.54064941406	28.5108852386475
1823.47778320313	28.4533424377441
1824.41430664063	28.288272857666
1825.35034179688	28.1375370025635
1826.28601074219	28.1341781616211
1827.22106933594	28.0034980773926
1828.15563964844	27.9321784973145
1829.08984375	27.9272880554199
1830.0234375	27.834264755249
1830.95654296875	27.8359603881836
1831.88916015625	27.71608543396
1832.8212890625	27.6807651519775
1833.7529296875	27.6060886383057
1834.68408203125	27.5762634277344
1835.61474609375	27.5845203399658
1836.54479980469	27.4993476867676
1837.47448730469	27.4935417175293
1838.40356445313	27.6195793151855
1839.33227539063	27.4730091094971
1840.26037597656	27.5253963470459
1841.18811035156	27.5432891845703
1842.115234375	27.5586395263672
1843.04187011719	27.5934200286865
1843.96801757813	27.4522113800049
1844.89367675781	27.5469589233398
1845.81872558594	27.4756889343262
1846.74340820313	27.4374885559082
1847.66760253906	27.4409160614014
1848.59118652344	27.4086799621582
1849.51428222656	27.4010047912598
1850.43701171875	27.2915725708008
1851.35913085938	27.2118072509766
1852.28076171875	27.182487487793
1853.20190429688	27.1454467773438
1854.12243652344	26.9947414398193
1855.04260253906	26.9332370758057
1855.96215820313	26.9076824188232
1856.88122558594	26.8187007904053
1857.79992675781	26.7166042327881
1858.71801757813	26.6350383758545
1859.63549804688	26.5926666259766
1860.55261230469	26.5260391235352
1861.46923828125	26.4773998260498
1862.38525390625	26.4669399261475
1863.30078125	26.4238471984863
1864.2158203125	26.3382244110107
1865.13037109375	26.3348217010498
1866.04443359375	26.2465534210205
1866.95788574219	26.3905925750732
1867.87084960938	26.3356246948242
1868.78332519531	26.239767074585
1869.6953125	26.404613494873
1870.60681152344	26.3773803710938
1871.51782226563	26.3451862335205
1872.42822265625	26.3922309875488
1873.33813476563	26.3966541290283
1874.24755859375	26.3748016357422
1875.15649414063	26.3266468048096
1876.06481933594	26.4399566650391
1876.97277832031	26.3553600311279
1877.88012695313	26.4588394165039
1878.78698730469	26.3209075927734
1879.69323730469	26.3935832977295
1880.59912109375	26.2907562255859
1881.50439453125	26.2652015686035
1882.4091796875	26.2223453521729
1883.3134765625	26.027738571167
1884.21716308594	26.0702056884766
1885.12048339844	25.9587154388428
1886.02319335938	25.9285087585449
1886.92541503906	25.890064239502
1887.82702636719	25.9104766845703
1888.72814941406	25.7951431274414
1889.62878417969	25.7477588653564
1890.52893066406	25.6630821228027
1891.42858886719	25.6425132751465
1892.32763671875	25.6006946563721
1893.22619628906	25.5438899993896
1894.12426757813	25.5174312591553
1895.02172851563	25.4996376037598
1895.91870117188	25.3607044219971
1896.81518554688	25.4551429748535
1897.71118164063	25.3158988952637
1898.60656738281	25.2535037994385
1899.50146484375	25.28932762146
1900.39587402344	25.2545070648193
1901.28967285156	25.2442531585693
1902.18298339844	25.2655410766602
1903.07580566406	25.2513790130615
1903.96801757813	25.256799697876
1904.85986328125	25.2010345458984
1905.7509765625	25.2561378479004
1906.64172363281	25.3062553405762
1907.53186035156	25.3522796630859
1908.42150878906	25.3599586486816
1909.31066894531	25.4208736419678
1910.19921875	25.4253120422363
1911.08728027344	25.359920501709
1911.97473144531	25.401481628418
1912.86181640625	25.4459018707275
1913.74816894531	25.3962078094482
1914.63415527344	25.3689880371094
1915.51953125	25.4305229187012
1916.40441894531	25.3204231262207
1917.28869628906	25.351146697998
1918.17260742188	25.2836380004883
1919.05578613281	25.1850051879883
1919.93859863281	25.220552444458
1920.82080078125	25.1452884674072
1921.70239257813	25.0892581939697
1922.58349609375	25.1741409301758
1923.46411132813	24.9547443389893
1924.34423828125	24.9157238006592
1925.22375488281	24.8894157409668
1926.10278320313	24.7842960357666
1926.98120117188	24.7410297393799
1927.85913085938	24.7265129089355
1928.73645019531	24.6770553588867
1929.61328125	24.6119709014893
1930.48962402344	24.5503673553467
1931.36535644531	24.5126934051514
1932.24060058594	24.4334259033203
1933.11535644531	24.4298152923584
1933.98950195313	24.4273014068604
1934.86303710938	24.4505577087402
1935.73608398438	24.3861713409424
1936.60864257813	24.4347801208496
1937.48059082031	24.4247875213623
1938.35205078125	24.4783039093018
1939.22302246094	24.4297332763672
1940.09338378906	24.4424819946289
1940.96313476563	24.5333690643311
1941.83239746094	24.5642757415771
1942.701171875	24.5223178863525
1943.5693359375	24.5861568450928
1944.43701171875	24.5667381286621
1945.30407714844	24.6169509887695
1946.17065429688	24.6705074310303
1947.03662109375	24.66969871521
1947.90209960938	24.6611366271973
1948.76696777344	24.6612110137939
1949.63134765625	24.7270660400391
1950.4951171875	24.6624870300293
1951.3583984375	24.70778465271
1952.22106933594	24.6544761657715
1953.08325195313	24.6328411102295
1953.94482421875	24.6278285980225
1954.80590820313	24.5160961151123
1955.66650390625	24.46311378479
1956.5263671875	24.5026950836182
1957.38586425781	24.4243583679199
1958.24462890625	24.4226245880127
1959.10302734375	24.3511142730713
1959.96069335938	24.3282432556152
1960.81799316406	24.2335224151611
1961.67456054688	24.215950012207
1962.53063964844	24.146068572998
1963.38623046875	24.0674533843994
1964.2412109375	24.0957088470459
1965.09558105469	23.992525100708
1965.94946289063	24.0029468536377
1966.80285644531	23.9792671203613
1967.65563964844	23.9172115325928
1968.5078125	23.9796104431152
1969.35949707031	23.9157409667969
1970.21057128906	23.9022884368896
1971.06103515625	24.0094242095947
1971.91101074219	23.9506607055664
1972.76049804688	23.959114074707
1973.60925292969	24.0444889068604
1974.45764160156	23.9789772033691
1975.30529785156	24.0454006195068
1976.15246582031	24.1732158660889
1976.99914550781	24.2321548461914
1977.84521484375	24.2244052886963
1978.69067382813	24.3797473907471
1979.53552246094	24.3713817596436
1980.3798828125	24.4208564758301
1981.22375488281	24.4044342041016
1982.06701660156	24.3646755218506
1982.90966796875	24.4142074584961
1983.75170898438	24.4101276397705
1984.59326171875	24.3642749786377
1985.43420410156	24.2750339508057
1986.27465820313	24.3857498168945
1987.11450195313	24.257345199585
1987.95373535156	24.3033771514893
1988.79248046875	24.38161277771
1989.63061523438	24.2812156677246
1990.46813964844	24.1458625793457
1991.30517578125	24.1606273651123
1992.1416015625	24.1688690185547
1992.9775390625	24.0750389099121
1993.81274414063	24.020149230957
1994.6474609375	23.9442481994629
1995.48168945313	23.8405456542969
1996.31518554688	23.815315246582
1997.14819335938	23.8629856109619
1997.98071289063	23.7352180480957
1998.8125	23.8283176422119
1999.64379882813	23.7639656066895
2000.47448730469	23.7224006652832
2001.3046875	23.8013496398926
2002.13427734375	23.7269763946533
2002.96325683594	23.8236465454102
2003.79162597656	23.8581256866455
2004.61950683594	23.9232139587402
2005.44677734375	23.93918800354
2006.2734375	23.9991455078125
2007.09948730469	23.9748077392578
2007.92504882813	24.0355014801025
2008.75	24.1144008636475
2009.57434082031	24.1450119018555
2010.39819335938	24.2807731628418
2011.22131347656	24.298526763916
2012.0439453125	24.2513179779053
2012.86608886719	24.2943058013916
2013.6875	24.308910369873
2014.50842285156	24.2901000976563
2015.32873535156	24.3249645233154
2016.1484375	24.3487110137939
2016.96752929688	24.3062267303467
2017.7861328125	24.3721256256104
2018.60412597656	24.3690357208252
2019.42150878906	24.3634471893311
2020.23828125	24.3845310211182
2021.05444335938	24.3237476348877
2021.8701171875	24.2681655883789
2022.68518066406	24.1826496124268
2023.49963378906	24.1936645507813
2024.3134765625	24.1436958312988
2025.12683105469	24.1023807525635
2025.939453125	24.1506481170654
2026.75158691406	24.1459045410156
2027.56311035156	24.0434761047363
2028.3740234375	24.1146697998047
2029.18432617188	24.0062046051025
2029.994140625	24.0797328948975
2030.80322265625	23.9553813934326
2031.61181640625	23.8467445373535
2032.41979980469	23.8487796783447
2033.22717285156	23.8336067199707
2034.03393554688	23.7837886810303
2034.84008789063	23.7954425811768
2035.64575195313	23.6746292114258
2036.45080566406	23.6816711425781
2037.25512695313	23.5975036621094
2038.05895996094	23.5723419189453
2038.86218261719	23.4887599945068
2039.66479492188	23.5300254821777
2040.466796875	23.5676422119141
2041.26831054688	23.5440521240234
2042.06909179688	23.617395401001
2042.86938476563	23.5813789367676
2043.6689453125	23.6137733459473
2044.46801757813	23.6471176147461
2045.26647949219	23.6897125244141
2046.06433105469	23.6213798522949
2046.86145019531	23.652006149292
2047.65808105469	23.7572250366211
2048.4541015625	23.7770729064941
2049.24951171875	23.7948532104492
2050.04443359375	23.7809886932373
2050.83862304688	23.8147468566895
2051.63232421875	23.8344211578369
2052.42529296875	23.8693866729736
2053.2177734375	23.816650390625
2054.00952148438	23.897253036499
2054.80078125	23.9306640625
2055.59130859375	23.9492721557617
2056.38134765625	23.9053077697754
2057.17065429688	23.9510498046875
2057.95947265625	23.9360618591309
2058.74755859375	23.8674468994141
2059.53515625	23.8331451416016
2060.32202148438	23.825065612793
2061.1083984375	23.7437973022461
2061.89428710938	23.6782741546631
2062.67919921875	23.5882892608643
2063.4638671875	23.6361656188965
2064.24780273438	23.5814723968506
2065.03100585938	23.5835342407227
2065.81372070313	23.4326171875
2066.595703125	23.4411487579346
2067.37719726563	23.3471565246582
2068.15795898438	23.2172031402588
2068.93823242188	23.2142372131348
2069.7177734375	23.1405925750732
2070.49682617188	23.1135711669922
2071.27514648438	22.978666305542
2072.05297851563	22.9919624328613
2072.830078125	23.0611114501953
2073.60668945313	22.9375019073486
2074.38256835938	22.8764514923096
2075.15795898438	22.812084197998
2075.9326171875	22.7132816314697
2076.70654296875	22.6981945037842
2077.47998046875	22.7135410308838
2078.25268554688	22.6689338684082
2079.02490234375	22.7060775756836
2079.79663085938	22.6696434020996
2080.5673828125	22.6676540374756
2081.337890625	22.6513557434082
2082.107421875	22.6948833465576
2082.87670898438	22.7088737487793
2083.64501953125	22.7609214782715
2084.41284179688	22.7740039825439
2085.18017578125	22.8221206665039
2085.94677734375	22.7846908569336
2086.71264648438	22.808385848999
2087.47802734375	22.8092765808105
2088.24267578125	22.8193435668945
2089.0068359375	22.833667755127
2089.77026367188	22.8878154754639
2090.53295898438	22.7909355163574
2091.29516601563	22.8243579864502
2092.056640625	22.8066349029541
2092.81762695313	22.782054901123
2093.57788085938	22.5702838897705
2094.33764648438	22.6138324737549
2095.0966796875	22.6460781097412
2095.85498046875	22.4959278106689
2096.61279296875	22.4662189483643
2097.36987304688	22.3932209014893
2098.12646484375	22.2879810333252
2098.88232421875	22.2158031463623
2099.63745117188	22.2020473480225
2100.39208984375	22.1174621582031
2101.14624023438	21.9932498931885
2101.8994140625	21.9865036010742
2102.65209960938	21.8144817352295
2103.404296875	21.761646270752
2104.15551757813	21.6166954040527
2104.90649414063	21.6648750305176
2105.65649414063	21.5062446594238
2106.40600585938	21.4472713470459
2107.15502929688	21.3773231506348
2107.90307617188	21.3684158325195
2108.65063476563	21.2869682312012
2109.39770507813	21.3039627075195
2110.14404296875	21.2926368713379
2110.8896484375	21.19797706604
2111.63452148438	21.2733173370361
2112.37890625	21.270076751709
2113.12280273438	21.2716007232666
2113.86572265625	21.3286914825439
2114.60815429688	21.3414573669434
2115.35009765625	21.3501720428467
2116.09106445313	21.410228729248
2116.83154296875	21.4555149078369
2117.57153320313	21.4174518585205
2118.31079101563	21.4290809631348
2119.04931640625	21.4660625457764
2119.787109375	21.3497333526611
2120.5244140625	21.3701992034912
2121.26098632813	21.3277130126953
2121.9970703125	21.2938270568848
2122.732421875	21.1892318725586
2123.46704101563	21.1042060852051
2124.20092773438	21.0893669128418
2124.93432617188	21.0738086700439
2125.6669921875	20.9814395904541
2126.39916992188	20.8741130828857
2127.13037109375	20.8790969848633
2127.86108398438	20.8112964630127
2128.59130859375	20.8318786621094
2129.32080078125	20.6377716064453
2130.04956054688	20.6712951660156
2130.77758789063	20.5445899963379
2131.50512695313	20.4878330230713
2132.23193359375	20.3999633789063
2132.9580078125	20.3199806213379
2133.68334960938	20.2358417510986
2134.408203125	20.0988292694092
2135.13232421875	20.1182403564453
2135.85595703125	20.0220928192139
2136.57885742188	19.9975643157959
2137.30102539063	19.8428573608398
2138.0224609375	19.8402137756348
2138.74340820313	19.765796661377
2139.46337890625	19.7972087860107
2140.18310546875	19.6574230194092
2140.90185546875	19.6164684295654
2141.6201171875	19.6793231964111
2142.33764648438	19.5720100402832
2143.05444335938	19.6925392150879
2143.77075195313	19.5977420806885
2144.48608398438	19.6151123046875
2145.201171875	19.5379104614258
2145.91528320313	19.6103382110596
2146.62890625	19.5692348480225
2147.34155273438	19.5586929321289
2148.05395507813	19.5374584197998
2148.76538085938	19.5470561981201
2149.47631835938	19.5753841400146
2150.18627929688	19.5334587097168
2150.89599609375	19.5114421844482
2151.60473632813	19.5395412445068
2152.31298828125	19.553050994873
2153.02026367188	19.4774341583252
2153.72729492188	19.4534130096436
2154.43334960938	19.4225387573242
2155.138671875	19.4072513580322
2155.84350585938	19.3629188537598
2156.54760742188	19.3634548187256
2157.25122070313	19.3981647491455
2157.95385742188	19.2868614196777
2158.65600585938	19.2675666809082
2159.357421875	19.2289562225342
2160.05810546875	19.1736888885498
2160.75805664063	19.1553058624268
2161.45751953125	19.0595817565918
2162.15600585938	19.0898513793945
2162.85400390625	19.0275745391846
2163.55151367188	18.951042175293
2164.248046875	18.8479690551758
2164.94409179688	18.8598098754883
2165.63916015625	18.8562107086182
2166.33374023438	18.6918754577637
2167.02783203125	18.6140651702881
2167.72094726563	18.5489635467529
2168.41357421875	18.4781608581543
2169.10522460938	18.3962345123291
2169.79638671875	18.3769416809082
2170.48706054688	18.3072147369385
2171.1767578125	18.2047004699707
2171.86572265625	18.0678844451904
2172.55419921875	18.0338935852051
2173.24194335938	17.8848304748535
2173.92895507813	17.7691650390625
2174.615234375	17.7534999847412
2175.30078125	17.7200717926025
2175.98583984375	17.7443408966064
2176.67016601563	17.6427478790283
2177.35375976563	17.650463104248
2178.03662109375	17.6026000976563
2178.71875	17.5351753234863
2179.40014648438	17.5841407775879
2180.08081054688	17.5876312255859
2180.76098632813	17.6064701080322
2181.4404296875	17.587194442749
2182.119140625	17.6045551300049
2182.79711914063	17.6427383422852
2183.47436523438	17.6135406494141
2184.15087890625	17.4965515136719
2184.82690429688	17.6510486602783
2185.501953125	17.6242942810059
2186.17651367188	17.5831165313721
2186.85034179688	17.62087059021
2187.5234375	17.5928211212158
2188.19580078125	17.5667400360107
2188.86743164063	17.5478401184082
2189.53833007813	17.4839134216309
2190.20874023438	17.4575023651123
2190.87817382813	17.3894996643066
2191.54711914063	17.3757228851318
2192.21533203125	17.3365249633789
2192.8828125	17.2833385467529
2193.54956054688	17.2306118011475
2194.21557617188	17.1142387390137
2194.880859375	17.0793552398682
2195.54541015625	16.969820022583
2196.20947265625	16.9233589172363
2196.87255859375	16.8913516998291
2197.53515625	16.7721080780029
2198.19677734375	16.6675148010254
2198.85791015625	16.6298580169678
2199.51831054688	16.5171089172363
2200.17797851563	16.4360618591309
2200.8369140625	16.3304100036621
2201.4951171875	16.2732620239258
2202.15258789063	16.1927604675293
2202.80932617188	16.132999420166
2203.46533203125	16.1301231384277
2204.12060546875	16.0228691101074
2204.775390625	16.0570850372314
2205.42919921875	15.991888999939
2206.08251953125	16.0004920959473
2206.73486328125	15.9485368728638
2207.38671875	15.9091129302979
2208.03759765625	15.8859996795654
2208.68798828125	15.96022605896
2209.33764648438	15.9257850646973
2209.98657226563	15.9192581176758
2210.63452148438	15.919020652771
2211.28198242188	15.9646406173706
2211.9287109375	15.964919090271
2212.57470703125	15.9677181243896
2213.21997070313	15.9468002319336
2213.86450195313	15.9442882537842
2214.50830078125	15.9450511932373
2215.1513671875	15.9248571395874
2215.79370117188	15.8803787231445
2216.43530273438	15.8434457778931
2217.076171875	15.8216590881348
2217.71630859375	15.7834033966064
2218.35571289063	15.699312210083
2218.99462890625	15.7136306762695
2219.63256835938	15.5787839889526
2220.26977539063	15.5271825790405
2220.90625	15.415976524353
2221.5419921875	15.3967266082764
2222.17700195313	15.4307241439819
2222.81127929688	15.3152770996094
2223.44482421875	15.1997365951538
2224.07763671875	15.165111541748
2224.70971679688	15.0232439041138
2225.34106445313	14.9903020858765
2225.9716796875	14.8902025222778
2226.6015625	14.8490362167358
2227.23071289063	14.77805519104
2227.85913085938	14.7513151168823
2228.48681640625	14.6784534454346
2229.11376953125	14.6338157653809
2229.73999023438	14.5751180648804
2230.36547851563	14.5301380157471
2230.990234375	14.502721786499
2231.61401367188	14.4232244491577
2232.2373046875	14.4069709777832
2232.85986328125	14.3179168701172
2233.4814453125	14.3343000411987
2234.1025390625	14.2737655639648
2234.72265625	14.2584371566772
2235.34228515625	14.235164642334
2235.9609375	14.2558841705322
2236.57885742188	14.1168766021729
2237.1962890625	14.1995344161987
2237.81274414063	14.2071876525879
2238.42846679688	14.1538467407227
2239.04345703125	14.1655855178833
2239.65771484375	14.1934900283813
2240.27124023438	14.1772756576538
2240.88403320313	14.2003173828125
2241.49584960938	14.1584062576294
2242.10717773438	14.0946245193481
2242.71752929688	14.169828414917
2243.32739257813	14.1162776947021
2243.93627929688	14.1100063323975
2244.54443359375	14.1400022506714
2245.15209960938	14.0943479537964
2245.7587890625	14.0419549942017
2246.36474609375	14.0665473937988
2246.9697265625	14.0228519439697
2247.57421875	13.9863443374634
2248.17797851563	13.9848833084106
2248.78076171875	13.8972320556641
2249.38305664063	13.877142906189
2249.984375	13.8562517166138
2250.5849609375	13.8232078552246
2251.18481445313	13.8139038085938
2251.78393554688	13.6851539611816
2252.38232421875	13.7223348617554
2252.97973632813	13.6043081283569
2253.57666015625	13.6034297943115
2254.17260742188	13.5370388031006
2254.76782226563	13.53586769104
2255.3623046875	13.4235305786133
2255.9560546875	13.4168643951416
2256.54907226563	13.3316078186035
2257.14135742188	13.2818269729614
2257.73266601563	13.2047491073608
2258.32348632813	13.1714897155762
2258.91333007813	13.0943031311035
2259.50244140625	13.0695428848267
2260.09057617188	13.0026473999023
2260.67822265625	12.9349098205566
2261.26513671875	12.9438667297363
2261.85107421875	12.8794364929199
2262.43627929688	12.8331708908081
2263.02075195313	12.832971572876
2263.6044921875	12.7530336380005
2264.18725585938	12.7733898162842
2264.76953125	12.6933574676514
2265.35083007813	12.6972579956055
2265.93139648438	12.6364421844482
2266.51123046875	12.6742601394653
2267.09033203125	12.638973236084
2267.66845703125	12.6606130599976
2268.24584960938	12.5724897384644
2268.82250976563	12.5737104415894
2269.3984375	12.6152191162109
2269.9736328125	12.5997114181519
2270.5478515625	12.6391563415527
2271.12133789063	12.6419668197632
2271.69409179688	12.6704473495483
2272.26611328125	12.6654071807861
2272.83740234375	12.6469812393188
2273.40771484375	12.6442728042603
2273.97729492188	12.6221437454224
2274.54614257813	12.5732192993164
2275.11401367188	12.6019821166992
2275.68139648438	12.5750713348389
2276.24780273438	12.5342073440552
2276.8134765625	12.4641284942627
2277.37817382813	12.4237051010132
2277.9423828125	12.4419212341309
2278.50561523438	12.4561967849731
2279.06811523438	12.4512567520142
2279.62963867188	12.4281339645386
2280.19067382813	12.4279165267944
2280.75073242188	12.4311227798462
2281.31005859375	12.4082193374634
2281.86840820313	12.395055770874
2282.42602539063	12.3847808837891
2282.98291015625	12.3261766433716
2283.5390625	12.2997493743896
2284.09448242188	12.249249458313
2284.64892578125	12.2449626922607
2285.20263671875	12.2404041290283
2285.75537109375	12.1630954742432
2286.3076171875	12.1074237823486
2286.85888671875	12.1094150543213
2287.40942382813	12.1166944503784
2287.958984375	12.0063543319702
2288.5078125	11.9931859970093
2289.05590820313	11.9245986938477
2289.60302734375	11.8647022247314
2290.14965820313	11.8278388977051
2290.6953125	11.8002338409424
2291.23999023438	11.798620223999
2291.78393554688	11.7497253417969
2292.3271484375	11.6595945358276
2292.86962890625	11.6672248840332
2293.4111328125	11.6179428100586
2293.95190429688	11.5978832244873
2294.49194335938	11.5578441619873
2295.03100585938	11.5081853866577
2295.5693359375	11.491509437561
2296.10693359375	11.4990653991699
2296.6435546875	11.468768119812
2297.17944335938	11.4867134094238
2297.71459960938	11.4521169662476
2298.24877929688	11.4070825576782
2298.7822265625	11.4450225830078
2299.31469726563	11.4504146575928
2299.8466796875	11.4387140274048
2300.37744140625	11.4569206237793
2300.90771484375	11.4139175415039
2301.43701171875	11.4655561447144
2301.96557617188	11.4738855361938
2302.4931640625	11.4905166625977
2303.02001953125	11.4407453536987
2303.54614257813	11.4624586105347
2304.0712890625	11.4814968109131
2304.595703125	11.4407711029053
2305.119140625	11.4107360839844
2305.64184570313	11.4418354034424
2306.16381835938	11.4300155639648
2306.68481445313	11.4436826705933
2307.205078125	11.3896894454956
2307.72436523438	11.4065685272217
2308.24291992188	11.4296407699585
2308.7607421875	11.4062042236328
2309.27758789063	11.4252510070801
2309.79370117188	11.3982934951782
2310.30883789063	11.3667373657227
2310.8232421875	11.4412393569946
2311.3369140625	11.356330871582
2311.849609375	11.4063587188721
2312.361328125	11.3679971694946
2312.87255859375	11.2770204544067
2313.38256835938	11.2728338241577
2313.89208984375	11.2734985351563
2314.40063476563	11.2290744781494
2314.908203125	11.1878509521484
2315.4150390625	11.164698600769
2315.92114257813	11.1028747558594
2316.42626953125	11.0499200820923
2316.9306640625	11.0483064651489
2317.43408203125	11.0269422531128
2317.93676757813	10.9305810928345
2318.4384765625	10.9329719543457
2318.939453125	10.8511247634888
2319.439453125	10.8653993606567
2319.93872070313	10.7864360809326
2320.43701171875	10.740761756897
2320.9345703125	10.7257013320923
2321.43139648438	10.7201242446899
2321.92724609375	10.6417903900146
2322.42211914063	10.6820554733276
2322.91625976563	10.656886100769
2323.40966796875	10.599889755249
2323.90209960938	10.5893392562866
2324.3935546875	10.5553903579712
2324.88427734375	10.5355520248413
2325.37426757813	10.5622301101685
2325.86303710938	10.5834827423096
2326.35131835938	10.5461921691895
2326.83862304688	10.5494585037231
2327.32495117188	10.6012353897095
2327.810546875	10.5974283218384
2328.29541015625	10.627161026001
2328.77905273438	10.6489915847778
2329.26220703125	10.6323595046997
2329.74438476563	10.6880569458008
2330.2255859375	10.6487369537354
2330.7060546875	10.6531085968018
2331.185546875	10.644624710083
2331.6640625	10.6241025924683
2332.14184570313	10.6150484085083
2332.61889648438	10.6590642929077
2333.09497070313	10.6365909576416
2333.57006835938	10.6187534332275
2334.04443359375	10.6102123260498
2334.51782226563	10.6030244827271
2334.99047851563	10.566780090332
2335.46215820313	10.5543518066406
2335.93310546875	10.5161304473877
2336.40307617188	10.4841842651367
2336.8720703125	10.434642791748
2337.34033203125	10.4311923980713
2337.8076171875	10.4172973632813
2338.27416992188	10.3869028091431
2338.73974609375	10.3666458129883
2339.20458984375	10.3037519454956
2339.66845703125	10.3098516464233
2340.13134765625	10.2914581298828
2340.59350585938	10.2174434661865
2341.0546875	10.2083568572998
2341.51489257813	10.152156829834
2341.97436523438	10.1157503128052
2342.43286132813	10.1085319519043
2342.890625	10.064079284668
2343.34741210938	10.0215177536011
2343.80322265625	9.99658679962158
2344.25830078125	10.0144147872925
2344.71240234375	9.96735572814941
2345.16577148438	9.99539756774902
2345.61791992188	10.052188873291
2346.06958007813	10.0926990509033
2346.52001953125	10.1459617614746
2346.9697265625	10.2000789642334
2347.41845703125	10.2882623672485
2347.86645507813	10.3983726501465
2348.3134765625	10.4960861206055
2348.75952148438	10.6162996292114
2349.20483398438	10.774829864502
2349.64916992188	10.8810701370239
2350.09252929688	10.999303817749
2350.53515625	11.0521545410156
2350.97680664063	11.1494293212891
2351.41748046875	11.1357402801514
2351.857421875	11.2100515365601
2352.29638671875	11.2399682998657
2352.734375	11.2912912368774
2353.17138671875	11.2587060928345
2353.60766601563	11.2202529907227
2354.04296875	11.151180267334
2354.4775390625	11.007212638855
2354.91088867188	10.9076719284058
2355.34350585938	10.8150129318237
2355.775390625	10.6955528259277
2356.2060546875	10.5723857879639
2356.63598632813	10.4488458633423
2357.06494140625	10.3561668395996
2357.4931640625	10.2101564407349
2357.92041015625	10.1120185852051
2358.3466796875	10.0269336700439
2358.77197265625	9.89599609375
2359.1962890625	9.81021022796631
2359.61987304688	9.67212104797363
2360.04248046875	9.64095878601074
2360.46411132813	9.54100322723389
2360.88500976563	9.52402210235596
2361.30493164063	9.49527740478516
2361.72387695313	9.4203405380249
