# Supplementary material for: Optics miniaturization strategy for demanding Raman spectroscopy applications
Source: Nat Commun. 2024 Apr 8;15:3049. doi: 10.1038/s41467-024-47044-7 (PMC11001912; doi:10.1038/s41467-024-47044-7)
Supplement: Supplementary file 6 — Source Data [file 41467_2024_47044_MOESM6_ESM.zip › Source Data/NCOMMS-23-34016B s3/S3 pHCA, Glucose, Salts/calibraiton/pHCA time + standards/pHCA_1000uM.csv]

347.42919921875	77.8419799804688
348.892913818359	77.9383926391602
350.356079101563	78.2801055908203
351.818634033203	78.6272430419922
353.280670166016	78.9203643798828
354.742095947266	79.2625045776367
356.202972412109	79.3904342651367
357.663299560547	79.7449569702148
359.123046875	80.0505981445313
360.582244873047	80.1065902709961
362.040863037109	80.3803253173828
363.498931884766	80.5602798461914
364.956451416016	80.6873092651367
366.413391113281	80.8721084594727
367.869750976563	81.0088653564453
369.325592041016	81.0845184326172
370.780853271484	80.9236221313477
372.235565185547	81.2680053710938
373.689727783203	81.2131118774414
375.143310546875	81.4187088012695
376.596343994141	81.4955291748047
378.048828125	81.6437225341797
379.500762939453	81.4849243164063
380.9521484375	81.6567230224609
382.402954101563	81.8774490356445
383.853240966797	81.8298645019531
385.302947998047	81.8425369262695
386.752136230469	82.1415939331055
388.200744628906	82.1979217529297
389.648803710938	82.4850082397461
391.096343994141	82.4076538085938
392.543304443359	82.5996017456055
393.989715576172	82.7969970703125
395.435607910156	83.0229721069336
396.880920410156	83.350830078125
398.325714111328	83.3704833984375
399.769927978516	83.6065292358398
401.213623046875	83.9023284912109
402.656768798828	83.9439849853516
404.099395751953	84.2003936767578
405.541442871094	84.5258712768555
406.982971191406	84.6412658691406
408.423950195313	84.7515869140625
409.864379882813	85.1065521240234
411.304290771484	85.2896270751953
412.743621826172	85.3020324707031
414.182434082031	85.6292572021484
415.620727539063	85.7221832275391
417.058471679688	85.7478408813477
418.495666503906	85.7729034423828
419.932342529297	85.8351211547852
421.368469238281	85.9590148925781
422.804077148438	85.9455947875977
424.239135742188	85.8501586914063
425.673645019531	85.8585739135742
427.107635498047	85.8417282104492
428.541107177734	85.8523101806641
429.974029541016	85.7964477539063
431.406433105469	85.7534255981445
432.838287353516	85.7296676635742
434.269622802734	85.6509628295898
435.700408935547	85.6601028442383
437.130706787109	85.3735885620117
438.560455322266	85.474853515625
439.989654541016	85.2496185302734
441.418334960938	85.2497253417969
442.846496582031	85.0995712280273
444.274139404297	85.1094284057617
445.701263427734	85.0049438476563
447.127838134766	84.8236465454102
448.553894042969	84.9288864135742
449.979431152344	84.8086013793945
451.404449462891	84.5055541992188
452.828918457031	84.5852355957031
454.252899169922	84.4831237792969
455.676330566406	84.4469909667969
457.099273681641	84.3866348266602
458.521667480469	84.1414642333984
459.943542480469	84.3546524047852
461.364929199219	84.1989669799805
462.785766601563	84.4204940795898
464.206085205078	84.4027252197266
465.625885009766	84.0790481567383
467.045196533203	84.4069900512695
468.463958740234	84.2365417480469
469.882202148438	84.3559036254883
471.299957275391	84.271369934082
472.717193603516	84.4244537353516
474.133911132813	84.275634765625
475.550109863281	84.2795333862305
476.965789794922	84.3086395263672
478.380950927734	84.479377746582
479.795623779297	84.6092224121094
481.209777832031	84.5507888793945
482.623413085938	84.6847076416016
484.036529541016	84.8242263793945
485.449157714844	84.7635269165039
486.861267089844	84.8596878051758
488.272857666016	84.8365783691406
489.683959960938	84.9892807006836
491.094543457031	84.9915771484375
492.504608154297	84.9127807617188
493.914184570313	85.0263824462891
495.3232421875	85.127799987793
496.731811523438	85.0273971557617
498.139862060547	84.9492874145508
499.547393798828	84.8199234008789
500.954467773438	84.7333679199219
502.360992431641	84.6215057373047
503.767028808594	84.4746780395508
505.172576904297	84.5715484619141
506.577606201172	84.388801574707
507.982147216797	84.2997207641602
509.386169433594	84.0161514282227
510.789703369141	83.9793167114258
512.192749023438	83.8609390258789
513.595275878906	83.7818374633789
514.997314453125	83.458869934082
516.398803710938	83.411735534668
517.799865722656	83.1899642944336
519.200378417969	83.2408599853516
520.600463867188	82.9082565307617
522	82.7072830200195
523.399047851563	82.6897048950195
524.797607421875	82.4013137817383
526.195678710938	82.2362213134766
527.59326171875	82.1810760498047
528.990295410156	82.0531463623047
530.386901855469	81.4902038574219
531.782958984375	81.4815139770508
533.178588867188	81.3016052246094
534.573669433594	81.1572494506836
535.968322753906	80.9243545532227
537.362426757813	80.8233337402344
538.756042480469	80.792594909668
540.149230957031	80.4754867553711
541.541870117188	80.3278884887695
542.934020996094	80.3234939575195
544.32568359375	80.2280426025391
545.716918945313	80.0022277832031
547.107604980469	79.7506103515625
548.497802734375	79.8830871582031
549.887573242188	79.6776428222656
551.276794433594	79.4267425537109
552.66552734375	79.3986358642578
554.053833007813	79.3834609985352
555.441650390625	79.3598403930664
556.828918457031	79.1409149169922
558.215759277344	79.06201171875
559.602111816406	79.078369140625
560.987976074219	79.0741119384766
562.373352050781	79.034797668457
563.758239746094	78.837646484375
565.142639160156	78.8550567626953
566.526611328125	78.647590637207
567.910034179688	78.8095474243164
569.293029785156	78.5663299560547
570.675537109375	78.5533676147461
572.057556152344	78.5265579223633
573.439086914063	78.5217361450195
574.820129394531	78.5774154663086
576.200744628906	78.5868682861328
577.580871582031	78.5626449584961
578.96044921875	78.4993515014648
580.339660644531	78.4976959228516
581.718322753906	78.6341171264648
583.096557617188	78.302116394043
584.474243164063	78.6174011230469
585.851501464844	78.4974212646484
587.228332519531	78.5181884765625
588.604614257813	78.4327239990234
589.98046875	78.4571838378906
591.355834960938	78.4125595092773
592.730712890625	78.2760009765625
594.105163574219	78.3815078735352
595.479125976563	78.3356170654297
596.852600097656	78.4378890991211
598.225646972656	78.3431625366211
599.598205566406	78.4035186767578
600.970275878906	78.2290420532227
602.341857910156	78.2109680175781
603.713012695313	78.1407775878906
605.083679199219	78.095817565918
606.453918457031	78.0970306396484
607.823608398438	78.0226974487305
609.192932128906	77.9128341674805
610.561706542969	77.6815032958984
611.930053710938	77.8029556274414
613.297912597656	77.5895690917969
614.665344238281	77.590934753418
616.032287597656	77.4739151000977
617.398803710938	77.3936386108398
618.764831542969	77.3199234008789
620.13037109375	77.0170059204102
621.495483398438	76.8620834350586
622.860107421875	76.8403396606445
624.224304199219	76.6937561035156
625.588012695313	76.7982788085938
626.951232910156	76.4811782836914
628.314025878906	76.3717651367188
629.676391601563	76.4459991455078
631.038269042969	76.10791015625
632.399658203125	76.0231704711914
633.760620117188	75.905647277832
635.12109375	75.9774551391602
636.481140136719	75.7691650390625
637.840759277344	75.6826171875
639.199890136719	75.6275939941406
640.558532714844	75.472412109375
641.916748046875	75.4170532226563
643.274536132813	75.5878295898438
644.6318359375	75.3238906860352
645.988647460938	75.2743682861328
647.345031738281	75.0222244262695
648.700988769531	74.9418716430664
650.056457519531	74.8308410644531
651.411499023438	74.6072311401367
652.76611328125	74.5290756225586
654.120239257813	74.2593078613281
655.473876953125	74.2218933105469
656.827087402344	74.0609817504883
658.179870605469	74.0541000366211
659.5322265625	74.0821685791016
660.884094238281	73.9560394287109
662.235473632813	74.040901184082
663.586486816406	73.6601867675781
664.93701171875	73.7126770019531
666.287048339844	73.7402572631836
667.636657714844	73.6616439819336
668.98583984375	73.6037521362305
670.334594726563	73.6338806152344
671.682861328125	73.6001892089844
673.030700683594	73.5534820556641
674.378051757813	73.4573593139648
675.725036621094	73.5636520385742
677.071533203125	73.4420776367188
678.417541503906	73.4038848876953
679.76318359375	73.4789810180664
681.108337402344	73.3174438476563
682.453002929688	73.4728393554688
683.797302246094	73.4989242553711
685.14111328125	73.500862121582
686.484497070313	73.4296569824219
687.827453613281	73.5525283813477
689.169921875	73.5639114379883
690.512023925781	73.4406814575195
691.853637695313	73.6338577270508
693.194763183594	73.5464706420898
694.535522460938	73.4926376342773
695.875793457031	73.5634841918945
697.215637207031	73.635856628418
698.555053710938	73.547233581543
699.89404296875	73.6043243408203
701.232543945313	73.7899017333984
702.570617675781	73.7939758300781
703.908325195313	73.6638793945313
705.245483398438	73.7516632080078
706.582275390625	73.7529220581055
707.918640136719	73.7618713378906
709.254516601563	73.8297729492188
710.589965820313	73.6395263671875
711.924987792969	73.8127136230469
713.259582519531	73.7842178344727
714.59375	73.8384017944336
715.927490234375	73.6771697998047
717.2607421875	73.8865585327148
718.593627929688	73.6331405639648
719.926025390625	73.8890380859375
721.257995605469	73.7627105712891
722.589538574219	73.7580642700195
723.920654296875	73.6182327270508
725.251342773438	73.711181640625
726.581604003906	73.6404190063477
727.911437988281	73.671257019043
729.240783691406	73.5229034423828
730.569763183594	73.5828323364258
731.898254394531	73.4918975830078
733.226379394531	73.4329376220703
734.554016113281	73.379150390625
735.881225585938	73.3974761962891
737.208068847656	73.3559799194336
738.534423828125	73.3179321289063
739.8603515625	73.2063064575195
741.185852050781	73.0339279174805
742.510925292969	73.1349334716797
743.835571289063	73.0656356811523
745.159790039063	72.9862365722656
746.483581542969	72.9236755371094
747.806945800781	72.9123687744141
749.1298828125	72.7445526123047
750.452453613281	72.5943603515625
751.774536132813	72.6425399780273
753.09619140625	72.3666687011719
754.417419433594	72.3703842163086
755.738220214844	72.2900390625
757.05859375	72.1741790771484
758.378540039063	72.2347030639648
759.698059082031	72.1502304077148
761.017211914063	71.9696884155273
762.335876464844	71.8527908325195
763.654113769531	71.6996383666992
764.971984863281	71.6141204833984
766.289367675781	71.4497528076172
767.606384277344	71.3942947387695
768.922973632813	71.3644332885742
770.239074707031	71.1646423339844
771.554809570313	71.028076171875
772.8701171875	70.996955871582
774.184997558594	70.9297866821289
775.499450683594	70.6159057617188
776.8134765625	70.6734619140625
778.127136230469	70.6176147460938
779.440307617188	70.4348373413086
780.753112792969	70.5516204833984
782.0654296875	70.2392654418945
783.377380371094	70.1266250610352
784.688903808594	70.1104278564453
786	69.9016265869141
787.310668945313	69.9001617431641
788.620971679688	69.7462158203125
789.930786132813	69.824951171875
791.240234375	69.6412734985352
792.549255371094	69.5639266967773
793.857788085938	69.5606689453125
795.166015625	69.4022598266602
796.473754882813	69.4316711425781
797.781066894531	69.339729309082
799.088012695313	69.3485641479492
800.39453125	69.5537567138672
801.700622558594	69.5284652709961
803.006286621094	69.5653915405273
804.311584472656	69.6862945556641
805.616394042969	69.5109100341797
806.920837402344	69.3798065185547
808.224853515625	69.2491149902344
809.528503417969	69.026123046875
810.831665039063	68.8752822875977
812.134460449219	68.8715286254883
813.436828613281	68.4670333862305
814.73876953125	68.4869842529297
816.040344238281	68.1987152099609
817.341430664063	68.0644226074219
818.642150878906	67.9368133544922
819.942504882813	67.9358673095703
821.242370605469	67.6971206665039
822.541870117188	67.6666641235352
823.840942382813	67.548698425293
825.139587402344	67.509895324707
826.437866210938	67.2615280151367
827.735656738281	67.1861724853516
829.033081054688	67.1113967895508
830.330139160156	67.1108093261719
831.626770019531	66.8379745483398
832.922973632813	66.8761444091797
834.21875	66.7772445678711
835.514099121094	66.6228790283203
836.80908203125	66.5476760864258
838.103637695313	66.4099502563477
839.397827148438	66.3746337890625
840.691589355469	66.3452377319336
841.984924316406	66.211784362793
843.27783203125	66.0857772827148
844.570373535156	66.0299530029297
845.862487792969	65.8376846313477
847.154235839844	65.7191848754883
848.445556640625	65.712028503418
849.736450195313	65.4304351806641
851.026916503906	65.2481689453125
852.317016601563	65.0596313476563
853.606689453125	65.0744781494141
854.89599609375	64.9954071044922
856.184875488281	64.8017959594727
857.473327636719	64.7416229248047
858.761413574219	64.6782302856445
860.049072265625	64.6070404052734
861.336303710938	64.5105133056641
862.623168945313	64.5685729980469
863.909606933594	64.3644485473633
865.195678710938	64.2632293701172
866.481323242188	64.0452499389648
867.766540527344	63.6971473693848
869.051391601563	63.5643882751465
870.335815429688	63.3514213562012
871.619873046875	62.9502563476563
872.903503417969	62.6790580749512
874.186706542969	62.5955429077148
875.469543457031	62.2860984802246
876.752014160156	62.1033668518066
878.033996582031	61.8743858337402
879.315612792969	61.710563659668
880.596862792969	61.4452476501465
881.877685546875	61.3824501037598
883.158081054688	61.1369743347168
884.438110351563	60.7479095458984
885.7177734375	60.5565872192383
886.996948242188	60.3706283569336
888.275817871094	60.0525054931641
889.55419921875	59.8231620788574
890.832275390625	59.515754699707
892.10986328125	59.3588447570801
893.387084960938	59.0566177368164
894.663940429688	58.8380432128906
895.940368652344	58.6130104064941
897.216369628906	58.4232368469238
898.492004394531	58.2007331848145
899.767272949219	57.8531150817871
901.042114257813	57.6946487426758
902.316528320313	57.5310554504395
903.590576171875	57.3853912353516
904.8642578125	56.9795837402344
906.137512207031	56.8120613098145
907.410339355469	56.5213432312012
908.682800292969	56.3847007751465
909.954833984375	56.1972351074219
911.226501464844	55.8921165466309
912.497802734375	55.8482780456543
913.768676757813	55.4178886413574
915.039123535156	55.3573303222656
916.309204101563	55.087329864502
917.578918457031	54.9679679870605
918.848205566406	54.802547454834
920.117126464844	54.4804306030273
921.385620117188	54.3974838256836
922.653747558594	54.3328590393066
923.921447753906	53.9732856750488
925.188781738281	53.9162940979004
926.455688476563	53.7254753112793
927.722229003906	53.7010841369629
928.988342285156	53.4316558837891
930.254089355469	53.2182121276855
931.519470214844	53.1493263244629
932.784423828125	53.0008583068848
934.049011230469	52.8558311462402
935.313171386719	52.7201652526855
936.576965332031	52.6890335083008
937.84033203125	52.6009902954102
939.103332519531	52.3690223693848
940.365966796875	52.1602897644043
941.628173828125	52.2455635070801
942.890014648438	52.161018371582
944.151428222656	51.9188270568848
945.412475585938	51.7808036804199
946.673095703125	51.783878326416
947.933349609375	51.7492828369141
949.193237304688	51.5553359985352
950.452697753906	51.5938720703125
951.711791992188	51.5619850158691
952.970520019531	51.4448089599609
954.228820800781	51.341739654541
955.486755371094	51.2777099609375
956.744262695313	51.211238861084
958.001403808594	51.1870384216309
959.258117675781	50.9964370727539
960.514526367188	51.1428642272949
961.770446777344	51.0419807434082
963.026062011719	51.0882911682129
964.28125	51.0266609191895
965.536010742188	50.9538078308105
966.790466308594	50.9219055175781
968.044494628906	50.9920768737793
969.298095703125	50.8968048095703
970.551391601563	50.9452972412109
971.80419921875	50.8532867431641
973.056701660156	50.8572578430176
974.308776855469	50.8159255981445
975.560485839844	50.7148170471191
976.811767578125	50.6158180236816
978.062683105469	50.7466583251953
979.313232421875	50.7501411437988
980.563415527344	50.6241493225098
981.813171386719	50.4814224243164
983.0625	50.5569114685059
984.3115234375	50.4123115539551
985.560119628906	50.3484535217285
986.808349609375	50.2402420043945
988.05615234375	50.2163963317871
989.303588867188	50.0979309082031
990.550659179688	50.0086097717285
991.797302246094	49.9516868591309
993.043579101563	50.0236740112305
994.289489746094	49.7731246948242
995.535034179688	49.8106803894043
996.780151367188	49.675537109375
998.02490234375	49.4830932617188
999.269226074219	49.5393562316895
1000.51318359375	49.5558319091797
1001.75677490234	49.3619003295898
1003	49.201114654541
1004.24279785156	49.2429695129395
1005.48522949219	49.0934524536133
1006.72729492188	49.1305656433105
1007.96893310547	49.0959053039551
1009.21026611328	49.0210723876953
1010.45111083984	48.9070205688477
1011.69165039063	48.819263458252
1012.93176269531	48.8204650878906
1014.17150878906	48.6502685546875
1015.41088867188	48.8070907592773
1016.64984130859	48.7390060424805
1017.88842773438	48.6368446350098
1019.12664794922	48.5417442321777
1020.36450195313	48.5119667053223
1021.60192871094	48.4391784667969
1022.83898925781	48.5761032104492
1024.07568359375	48.3976211547852
1025.31201171875	48.4858207702637
1026.5478515625	48.302791595459
1027.78344726563	48.322826385498
1029.0185546875	48.2055358886719
1030.25329589844	48.0671043395996
1031.48767089844	48.0022315979004
1032.7216796875	48.1930084228516
1033.95532226563	48.0906181335449
1035.18859863281	48.0690231323242
1036.42138671875	48.0013275146484
1037.65393066406	48.0700721740723
1038.88598632813	48.0237426757813
1040.11767578125	48.0330657958984
1041.34899902344	47.9580078125
1042.57995605469	48.0346145629883
1043.810546875	48.0136871337891
1045.04077148438	48.1333885192871
1046.2705078125	48.0627593994141
1047.5	47.9589996337891
1048.72900390625	48.0532150268555
1049.95764160156	48.042652130127
1051.18591308594	48.0168647766113
1052.41381835938	48.0215721130371
1053.64135742188	47.8786087036133
1054.86853027344	48.0741081237793
1056.09521484375	47.9948196411133
1057.32165527344	47.8951530456543
1058.54760742188	47.8519096374512
1059.77331542969	47.8414649963379
1060.99853515625	47.8190231323242
1062.22338867188	47.813175201416
1063.44787597656	47.772274017334
1064.671875	47.8089599609375
1065.89562988281	47.8136444091797
1067.11901855469	47.5775833129883
1068.34191894531	47.6808433532715
1069.56457519531	47.6729888916016
1070.78674316406	47.6020431518555
1072.00854492188	47.5884971618652
1073.22998046875	47.4195823669434
1074.45104980469	47.4335098266602
1075.67175292969	47.4043655395508
1076.89208984375	47.352165222168
1078.11193847656	47.3379211425781
1079.33154296875	47.2123374938965
1080.55065917969	47.1656951904297
1081.76940917969	47.2388229370117
1082.98791503906	47.0947799682617
1084.20593261719	46.9635162353516
1085.42358398438	47.0694847106934
1086.64086914063	46.987060546875
1087.85766601563	46.9734878540039
1089.07421875	46.9511642456055
1090.29040527344	46.8338623046875
1091.50610351563	47.0322341918945
1092.72155761719	46.8594703674316
1093.9365234375	46.9007110595703
1095.15112304688	46.8681488037109
1096.36535644531	46.8483810424805
1097.57922363281	46.9476661682129
1098.79272460938	46.9641723632813
1100.005859375	46.9635314941406
1101.21862792969	47.0205230712891
1102.43090820313	47.0243110656738
1103.64294433594	46.8432159423828
1104.8544921875	47.0156860351563
1106.06579589844	47.006160736084
1107.27661132813	46.9164924621582
1108.48706054688	46.9844703674316
1109.69714355469	46.9150619506836
1110.90686035156	47.0605354309082
1112.1162109375	46.8548965454102
1113.3251953125	46.9341850280762
1114.53369140625	46.8997650146484
1115.74194335938	46.8893852233887
1116.94982910156	46.8164215087891
1118.1572265625	46.9374084472656
1119.3642578125	46.9843444824219
1120.57104492188	46.9654426574707
1121.77734375	46.9685134887695
1122.98327636719	46.961856842041
1124.18884277344	46.8876304626465
1125.39404296875	46.9873504638672
1126.59875488281	46.9435081481934
1127.80322265625	47.0314407348633
1129.00732421875	47.0569458007813
1130.2109375	46.9938545227051
1131.41430664063	46.8288040161133
1132.6171875	46.9813537597656
1133.81970214844	46.9286193847656
1135.02197265625	46.8879280090332
1136.22375488281	46.9496231079102
1137.42517089844	46.905517578125
1138.62622070313	46.9269523620605
1139.82690429688	46.871021270752
1141.02709960938	46.7996406555176
1142.22705078125	46.7143173217773
1143.42663574219	46.7747802734375
1144.62573242188	46.7787055969238
1145.82458496094	46.7442436218262
1147.02294921875	46.7128562927246
1148.22094726563	46.8052978515625
1149.41857910156	46.7915191650391
1150.61584472656	46.8219032287598
1151.81274414063	46.7387733459473
1153.00927734375	46.7292327880859
1154.20544433594	46.8171920776367
1155.40124511719	46.8918037414551
1156.5966796875	46.8337593078613
1157.79162597656	46.9582977294922
1158.986328125	46.9073677062988
1160.18054199219	46.9388389587402
1161.37438964844	46.9428024291992
1162.56799316406	46.9244155883789
1163.76110839844	47.0035591125488
1164.95385742188	47.2741470336914
1166.14624023438	47.3665351867676
1167.33825683594	47.5603294372559
1168.52990722656	47.9557418823242
1169.72119140625	48.4263725280762
1170.91198730469	49.0971527099609
1172.1025390625	49.8598518371582
1173.29260253906	50.588981628418
1174.482421875	51.0063629150391
1175.67175292969	51.1322364807129
1176.86071777344	50.8060264587402
1178.04943847656	50.3561706542969
1179.23767089844	49.5911254882813
1180.42553710938	48.7303352355957
1181.61303710938	48.2508735656738
1182.80017089844	47.8144187927246
1183.98681640625	47.5766220092773
1185.17321777344	47.3610038757324
1186.35925292969	47.2879943847656
1187.54479980469	47.3761749267578
1188.73010253906	47.1651573181152
1189.91491699219	47.2325096130371
1191.09936523438	47.2981643676758
1192.28356933594	47.3891105651855
1193.46728515625	47.3504447937012
1194.65063476563	47.486629486084
1195.83361816406	47.5468215942383
1197.01623535156	47.8020210266113
1198.19836425781	48.0409736633301
1199.38024902344	48.1949234008789
1200.56176757813	48.3885688781738
1201.74279785156	48.5667266845703
1202.92358398438	48.7275047302246
1204.10388183594	48.6986312866211
1205.28393554688	48.5486717224121
1206.46350097656	48.5269050598145
1207.64270019531	48.4643325805664
1208.82153320313	48.3343124389648
1210	48.2964706420898
1211.17810058594	48.228946685791
1212.35583496094	48.0851249694824
1213.53308105469	48.188404083252
1214.71008300781	48.1254997253418
1215.88671875	47.9807357788086
1217.06286621094	48.1486968994141
1218.23864746094	48.1143951416016
1219.41418457031	48.0776176452637
1220.58923339844	48.0897483825684
1221.76391601563	48.203369140625
1222.93823242188	48.1760330200195
1224.11218261719	48.344165802002
1225.28576660156	48.4314041137695
1226.458984375	48.5622100830078
1227.6318359375	48.5907859802246
1228.80419921875	48.8160629272461
1229.97631835938	48.9815101623535
1231.14794921875	49.1141891479492
1232.31921386719	49.505786895752
1233.490234375	49.6775207519531
1234.66076660156	49.791130065918
1235.83093261719	50.037239074707
1237.00073242188	50.2920150756836
1238.17016601563	50.4958000183105
1239.33923339844	50.7211303710938
1240.5078125	51.0311851501465
1241.67614746094	51.1844177246094
1242.84411621094	51.3457565307617
1244.01159667969	51.7266654968262
1245.1787109375	51.9639739990234
1246.34558105469	52.2284202575684
1247.51196289063	52.5061836242676
1248.67797851563	52.7459716796875
1249.84362792969	52.961597442627
1251.00891113281	52.8120155334473
1252.173828125	52.6061248779297
1253.33825683594	52.2414779663086
1254.50244140625	51.8033790588379
1255.66625976563	51.3065986633301
1256.82958984375	50.6379165649414
1257.99255371094	50.2444305419922
1259.1552734375	49.918758392334
1260.31750488281	49.7391815185547
1261.47937011719	49.345573425293
1262.64086914063	49.0417251586914
1263.80200195313	48.8803482055664
1264.96276855469	48.6851119995117
1266.123046875	48.5250625610352
1267.28308105469	48.1932220458984
1268.44262695313	47.8707733154297
1269.60192871094	47.9501914978027
1270.7607421875	47.6561813354492
1271.91918945313	47.4824028015137
1273.07727050781	47.3973197937012
1274.23498535156	47.2631683349609
1275.39233398438	47.0522193908691
1276.54931640625	46.9665489196777
1277.70581054688	46.7449722290039
1278.86206054688	46.7613372802734
1280.01794433594	46.6125297546387
1281.17333984375	46.508373260498
1282.32836914063	46.4560241699219
1283.48303222656	46.3996429443359
1284.63732910156	46.4335823059082
1285.79125976563	46.3448524475098
1286.94482421875	46.4113960266113
1288.09802246094	46.2309761047363
1289.25073242188	46.417407989502
1290.40319824219	46.5788269042969
1291.55517578125	46.5250396728516
1292.70690917969	46.7036781311035
1293.85815429688	46.6414375305176
1295.00903320313	46.5967445373535
1296.15954589844	46.5406951904297
1297.30969238281	46.3039855957031
1298.45935058594	46.2120590209961
1299.60876464844	46.2231025695801
1300.7578125	45.8789291381836
1301.90637207031	45.8197784423828
1303.05456542969	45.714714050293
1304.20239257813	45.6578788757324
1305.34985351563	45.5196342468262
1306.49694824219	45.5978736877441
1307.64367675781	45.4430313110352
1308.7900390625	45.5089492797852
1309.93591308594	45.4353561401367
1311.08154296875	45.5596160888672
1312.22668457031	45.4899024963379
1313.37145996094	45.5391235351563
1314.51599121094	45.5659713745117
1315.66003417969	45.7382392883301
1316.80358886719	45.6108474731445
1317.94689941406	45.6717529296875
1319.08984375	45.6610221862793
1320.23229980469	45.5851974487305
1321.37451171875	45.5244674682617
1322.51623535156	45.6200294494629
1323.65759277344	45.3635673522949
1324.79858398438	45.260311126709
1325.93920898438	45.2521476745605
1327.07934570313	45.1293678283691
1328.21923828125	45.0570411682129
1329.35864257813	44.9669303894043
1330.49780273438	45.0032615661621
1331.63647460938	44.8642311096191
1332.77478027344	44.8325233459473
1333.91271972656	44.7193984985352
1335.05029296875	44.8171081542969
1336.18737792969	44.7390022277832
1337.32421875	44.692813873291
1338.46057128906	44.5729179382324
1339.5966796875	44.6747779846191
1340.73229980469	44.6564903259277
1341.86755371094	44.5580825805664
1343.00231933594	44.6549797058105
1344.13684082031	44.520393371582
1345.27099609375	44.5402908325195
1346.40466308594	44.578987121582
1347.53796386719	44.6539192199707
1348.6708984375	44.498218536377
1349.80346679688	44.539680480957
1350.93566894531	44.5484313964844
1352.06750488281	44.5955543518066
1353.19885253906	44.4973983764648
1354.32995605469	44.4724731445313
1355.46057128906	44.4890327453613
1356.5908203125	44.4841041564941
1357.720703125	44.3531875610352
1358.85021972656	44.2837142944336
1359.97924804688	44.2997512817383
1361.10803222656	44.2413330078125
1362.236328125	44.2936592102051
1363.3642578125	44.2744522094727
1364.49182128906	44.2952079772949
1365.61901855469	44.2234382629395
1366.74584960938	44.1918449401855
1367.87231445313	44.34033203125
1368.99829101563	44.274227142334
1370.12390136719	44.4059066772461
1371.24914550781	44.3988342285156
1372.3740234375	44.5441818237305
1373.49853515625	44.6765670776367
1374.62255859375	44.7332649230957
1375.74633789063	44.90087890625
1376.86962890625	45.2880363464355
1377.99255371094	45.3035011291504
1379.11511230469	45.5628051757813
1380.2373046875	45.8338356018066
1381.35900878906	46.0138206481934
1382.48034667969	46.1981315612793
1383.60144042969	46.444709777832
1384.72204589844	46.6623954772949
1385.84228515625	46.6612396240234
1386.96203613281	46.6249084472656
1388.08154296875	46.5117835998535
1389.20056152344	46.4530868530273
1390.31921386719	46.1530075073242
1391.4375	45.8474273681641
1392.55541992188	45.5964698791504
1393.6728515625	45.2757873535156
1394.7900390625	45.1169624328613
1395.90673828125	44.8619728088379
1397.02307128906	44.5475616455078
1398.13903808594	44.3277053833008
1399.25463867188	44.0928192138672
1400.36975097656	43.9842643737793
1401.48449707031	43.8260345458984
1402.59899902344	43.7258148193359
1403.712890625	43.6499557495117
1404.82653808594	43.5999908447266
1405.93981933594	43.6513595581055
1407.05261230469	43.4932670593262
1408.1650390625	43.4481811523438
1409.27709960938	43.4664535522461
1410.38879394531	43.443229675293
1411.5	43.2907409667969
1412.61096191406	43.2571830749512
1413.72143554688	43.1986618041992
1414.83154296875	43.1237640380859
1415.94116210938	43.0307159423828
1417.05053710938	43.0445747375488
1418.15942382813	42.865665435791
1419.26794433594	42.9521369934082
1420.37609863281	42.8483467102051
1421.48388671875	42.7990074157715
1422.59118652344	42.688175201416
1423.6982421875	42.7491493225098
1424.80480957031	42.6232719421387
1425.91088867188	42.6202201843262
1427.01672363281	42.5960960388184
1428.1220703125	42.5555686950684
1429.22717285156	42.5410308837891
1430.33166503906	42.5440902709961
1431.43591308594	42.4852066040039
1432.53979492188	42.560619354248
1433.64318847656	42.6135864257813
1434.74621582031	42.4483680725098
1435.84887695313	42.5838890075684
1436.95104980469	42.5708160400391
1438.05297851563	42.6035308837891
1439.15441894531	42.600658416748
1440.25549316406	42.5809860229492
1441.35620117188	42.6305847167969
1442.45642089844	42.6737632751465
1443.55627441406	42.5190773010254
1444.65576171875	42.6084747314453
1445.7548828125	42.3738708496094
1446.853515625	42.4595947265625
1447.95190429688	42.2594032287598
1449.0498046875	42.320484161377
1450.14721679688	42.2950096130371
1451.24438476563	42.2021179199219
1452.34106445313	41.9900856018066
1453.43737792969	42.0623931884766
1454.53332519531	42.0128135681152
1455.62890625	41.9820518493652
1456.72399902344	41.8934516906738
1457.81872558594	41.8568153381348
1458.9130859375	41.9123573303223
1460.00695800781	41.8747673034668
1461.10046386719	41.7847900390625
1462.19360351563	41.9518508911133
1463.28637695313	41.8671875
1464.37878417969	41.870059967041
1465.470703125	41.7963752746582
1466.56225585938	41.8234176635742
1467.65344238281	41.780574798584
1468.744140625	41.7127914428711
1469.83447265625	41.7445869445801
1470.92443847656	41.7259254455566
1472.01403808594	41.4750175476074
1473.10314941406	41.5640258789063
1474.19189453125	41.4873847961426
1475.2802734375	41.3411560058594
1476.3681640625	41.3932685852051
1477.45581054688	41.4208335876465
1478.54296875	41.2181167602539
1479.62963867188	41.2325172424316
1480.71606445313	41.3551368713379
1481.80200195313	41.3099708557129
1482.88757324219	41.2628440856934
1483.97265625	41.4170608520508
1485.05737304688	41.4197616577148
1486.14172363281	41.3645973205566
1487.22570800781	41.4697227478027
1488.30932617188	41.3895683288574
1489.39245605469	41.4646186828613
1490.47509765625	41.5668983459473
1491.55749511719	41.5854835510254
1492.63940429688	41.6850814819336
1493.72094726563	41.6144371032715
1494.80212402344	41.6845321655273
1495.8828125	41.7152404785156
1496.96313476563	41.660774230957
1498.04309082031	41.6952629089355
1499.12255859375	41.6976280212402
1500.20166015625	41.6595573425293
1501.28039550781	41.5506553649902
1502.35864257813	41.570011138916
1503.4365234375	41.6260948181152
1504.51403808594	41.6405715942383
1505.59118652344	41.6252479553223
1506.66784667969	41.7130165100098
1507.744140625	41.6572341918945
1508.81994628906	41.8276481628418
1509.89538574219	41.9692764282227
1510.97045898438	42.004264831543
1512.04516601563	42.0481719970703
1513.11938476563	42.1784934997559
1514.19323730469	42.2631988525391
1515.26672363281	42.376823425293
1516.33972167969	42.4930763244629
1517.41235351563	42.5187759399414
1518.48449707031	42.6345291137695
1519.55639648438	42.6846313476563
1520.62768554688	42.7585220336914
1521.69873046875	42.8564071655273
1522.76928710938	42.8307991027832
1523.83947753906	42.937068939209
1524.90930175781	42.9380340576172
1525.97863769531	42.9614067077637
1527.04760742188	42.9903373718262
1528.11608886719	42.9535064697266
1529.18420410156	43.0082588195801
1530.251953125	43.0438003540039
1531.31921386719	43.0508270263672
1532.38610839844	43.2274055480957
1533.45263671875	43.343376159668
1534.51867675781	43.4923248291016
1535.58435058594	43.5685348510742
1536.64965820313	43.5475654602051
1537.71447753906	43.7500610351563
1538.77893066406	44.0409660339355
1539.84301757813	44.1026992797852
1540.90661621094	44.2734794616699
1541.9697265625	44.4407577514648
1543.03259277344	44.5133743286133
1544.09497070313	44.6730499267578
1545.15686035156	44.8305969238281
1546.21850585938	45.0168418884277
1547.27966308594	45.0994071960449
1548.34033203125	45.2826194763184
1549.40063476563	45.376838684082
1550.46057128906	45.5019187927246
1551.52001953125	45.6221008300781
1552.5791015625	45.6480407714844
1553.63781738281	45.8357696533203
1554.69604492188	45.8802909851074
1555.75378417969	45.8655433654785
1556.81127929688	45.9638748168945
1557.86828613281	46.1429023742676
1558.9248046875	46.1310195922852
1559.98095703125	46.2920608520508
1561.03674316406	46.3677024841309
1562.09204101563	46.5567779541016
1563.14697265625	46.6691970825195
1564.20153808594	46.8672065734863
1565.25561523438	47.0190391540527
1566.30932617188	47.2568969726563
1567.36254882813	47.4844932556152
1568.41540527344	47.7171745300293
1569.4677734375	47.9326019287109
1570.51977539063	48.2044105529785
1571.57141113281	48.4711418151855
1572.62255859375	48.7114334106445
1573.67333984375	48.8769683837891
1574.7236328125	49.285831451416
1575.77355957031	49.4347839355469
1576.82299804688	49.7454490661621
1577.8720703125	50.0088882446289
1578.92077636719	50.2072792053223
1579.96899414063	50.3407974243164
1581.01684570313	50.6655387878418
1582.06420898438	50.9736251831055
1583.11120605469	51.2990531921387
1584.15771484375	51.7028388977051
1585.20385742188	52.0965957641602
1586.24951171875	52.4703178405762
1587.29479980469	52.9296760559082
1588.33972167969	53.403636932373
1589.38415527344	53.8083267211914
1590.42810058594	54.4303092956543
1591.47180175781	54.8756523132324
1592.51489257813	55.3502502441406
1593.55773925781	55.7943878173828
1594.59997558594	55.8911247253418
1595.64196777344	56.4442558288574
1596.68334960938	56.6819839477539
1597.72448730469	56.9388694763184
1598.76513671875	57.4847793579102
1599.80529785156	57.7937431335449
1600.84509277344	58.4119148254395
1601.88452148438	59.1307220458984
1602.92346191406	59.8020477294922
1603.9619140625	60.7756805419922
1605	61.5846252441406
1606.03771972656	62.8676338195801
1607.07495117188	63.9265327453613
1608.11169433594	64.9454803466797
1609.14807128906	65.6599273681641
1610.18408203125	66.0296783447266
1611.21960449219	66.0826721191406
1612.25463867188	65.8941497802734
1613.28930664063	65.4034042358398
1614.32360839844	64.7571411132813
1615.357421875	64.3785171508789
1616.39074707031	63.8506050109863
1617.42370605469	63.5165824890137
1618.45629882813	63.4466590881348
1619.48840332031	63.2750129699707
1620.52001953125	63.2296295166016
1621.55126953125	63.5284309387207
1622.58215332031	63.7530136108398
1623.61254882813	63.8138084411621
1624.64245605469	64.3295516967773
1625.67199707031	64.7275314331055
1626.70104980469	65.0887908935547
1627.72973632813	65.6178970336914
1628.75793457031	66.2158508300781
1629.78576660156	66.787841796875
1630.81311035156	67.3724060058594
1631.84008789063	68.1482849121094
1632.86657714844	68.9893264770508
1633.89270019531	69.8748016357422
1634.91833496094	70.3369522094727
1635.94348144531	70.9535369873047
1636.96826171875	71.3251953125
1637.99255371094	71.4639282226563
1639.01647949219	71.550163269043
1640.03991699219	71.0555191040039
1641.06298828125	70.7518997192383
1642.08557128906	69.973030090332
1643.10778808594	69.1582260131836
1644.12951660156	68.3198089599609
1645.15075683594	67.4638519287109
1646.17163085938	66.6492614746094
1647.19213867188	65.7221145629883
1648.21203613281	65.0053329467773
1649.23156738281	64.321891784668
1650.25073242188	63.6460762023926
1651.26940917969	63.1127243041992
1652.28759765625	62.3850860595703
1653.30541992188	62.1709594726563
1654.32275390625	61.5974464416504
1655.33972167969	61.1048736572266
1656.35620117188	60.409740447998
1657.37231445313	60.1678695678711
1658.38793945313	59.7636566162109
1659.40307617188	59.5016746520996
1660.41772460938	59.0750427246094
1661.43212890625	58.7904853820801
1662.44592285156	58.3117027282715
1663.45935058594	58.1090087890625
1664.47229003906	57.6579742431641
1665.48486328125	57.3871650695801
1666.49694824219	57.0971183776855
1667.50854492188	56.7243576049805
1668.51977539063	56.467658996582
1669.53051757813	56.0298957824707
1670.54089355469	55.6021423339844
1671.55078125	55.1996536254883
1672.56018066406	54.6984214782715
1673.56909179688	54.2986526489258
1674.57763671875	53.7833633422852
1675.58581542969	53.2872352600098
1676.59350585938	52.8149490356445
1677.60070800781	52.3728561401367
1678.607421875	51.7757606506348
1679.61376953125	51.1265869140625
1680.61962890625	50.8228225708008
1681.62512207031	50.3499298095703
1682.63012695313	49.869686126709
1683.63464355469	49.153995513916
1684.638671875	48.7406997680664
1685.64233398438	48.2602119445801
1686.64562988281	47.9863319396973
1687.64831542969	47.5451354980469
1688.65063476563	46.9641151428223
1689.65246582031	46.5900001525879
1690.65393066406	46.0242576599121
1691.65490722656	45.7375450134277
1692.65539550781	45.3037796020508
1693.65551757813	44.8872337341309
1694.65502929688	44.5026359558105
1695.654296875	44.059513092041
1696.65295410156	43.8280029296875
1697.65124511719	43.3359832763672
1698.64904785156	43.0265502929688
1699.646484375	42.7483520507813
1700.64331054688	42.312557220459
1701.63977050781	41.8979110717773
1702.63586425781	41.5234832763672
1703.63134765625	41.2075805664063
1704.62646484375	40.7932281494141
1705.62121582031	40.4419250488281
1706.61535644531	40.0093536376953
1707.60913085938	39.7515754699707
1708.60241699219	39.2605247497559
1709.59521484375	38.937126159668
1710.58764648438	38.5215072631836
1711.57958984375	38.1330451965332
1712.57104492188	37.7588043212891
1713.56213378906	37.331729888916
1714.552734375	37.008975982666
1715.54284667969	36.6194038391113
1716.53247070313	36.265064239502
1717.52160644531	35.9467887878418
1718.51037597656	35.5653610229492
1719.49865722656	35.2002296447754
1720.48657226563	35.0110893249512
1721.47387695313	34.568187713623
1722.46081542969	34.3582077026367
1723.447265625	33.9574203491211
1724.43334960938	33.8131980895996
1725.41882324219	33.5618591308594
1726.40393066406	33.3139190673828
1727.38854980469	33.0179862976074
1728.37268066406	32.7357406616211
1729.3564453125	32.5611572265625
1730.33972167969	32.3080062866211
1731.32250976563	32.1049461364746
1732.30480957031	31.8710041046143
1733.28674316406	31.6243495941162
1734.26806640625	31.5450420379639
1735.2490234375	31.2764854431152
1736.2294921875	31.1809387207031
1737.20959472656	30.9202499389648
1738.18908691406	30.7596015930176
1739.16821289063	30.6317977905273
1740.14685058594	30.4581775665283
1741.125	30.2397403717041
1742.10266113281	30.1283054351807
1743.07995605469	29.929178237915
1744.05676269531	29.7913055419922
1745.03308105469	29.5835075378418
1746.00891113281	29.4436264038086
1746.98425292969	29.1141033172607
1747.95910644531	29.0906543731689
1748.93359375	28.818790435791
1749.90759277344	28.6285781860352
1750.88110351563	28.4227085113525
1751.85412597656	28.2373065948486
1752.82678222656	28.0119304656982
1753.798828125	27.8261337280273
1754.7705078125	27.6142673492432
1755.74169921875	27.4031238555908
1756.71240234375	27.355562210083
1757.6826171875	27.1765117645264
1758.65246582031	26.9780158996582
1759.62170410156	26.8599872589111
1760.59057617188	26.5942935943604
1761.55895996094	26.481315612793
1762.52673339844	26.3412075042725
1763.49426269531	26.2481250762939
1764.46118164063	26.1522903442383
1765.42761230469	26.0228519439697
1766.39367675781	25.93922996521
1767.35913085938	25.7577533721924
1768.32421875	25.719295501709
1769.28881835938	25.6532878875732
1770.2529296875	25.4344615936279
1771.21655273438	25.4314079284668
1772.17980957031	25.3907699584961
1773.14245605469	25.3685054779053
1774.10461425781	25.2871017456055
1775.06640625	25.1853809356689
1776.02770996094	25.0622978210449
1776.98852539063	25.0190391540527
1777.94873046875	24.8360347747803
1778.90856933594	24.8259735107422
1779.86804199219	24.7359676361084
1780.82690429688	24.5697193145752
1781.78527832031	24.3543891906738
1782.7431640625	24.3207569122314
1783.70068359375	24.1779594421387
1784.65771484375	24.0480918884277
1785.61413574219	23.8617630004883
1786.57019042969	23.72314453125
1787.52575683594	23.7080020904541
1788.48083496094	23.5359287261963
1789.43530273438	23.4726886749268
1790.38940429688	23.326286315918
1791.34301757813	23.2155132293701
1792.29626464844	23.0595264434814
1793.24890136719	23.0417022705078
1794.20104980469	22.8717269897461
1795.15270996094	22.8609981536865
1796.10400390625	22.6763858795166
1797.0546875	22.6136627197266
1798.0048828125	22.555326461792
1798.95471191406	22.4881324768066
1799.90393066406	22.4139595031738
1800.85278320313	22.3492279052734
1801.80102539063	22.3588104248047
1802.74890136719	22.1895503997803
1803.6962890625	22.2184944152832
1804.64306640625	22.1835994720459
1805.58947753906	22.191276550293
1806.53540039063	22.0795917510986
1807.48071289063	22.0902118682861
1808.42565917969	21.9925918579102
1809.3701171875	21.9772415161133
1810.31396484375	21.8776416778564
1811.25744628906	21.9002876281738
1812.20043945313	21.7816047668457
1813.14294433594	21.6867542266846
1814.08483886719	21.7051544189453
1815.0263671875	21.701789855957
1815.96740722656	21.6227149963379
1816.90783691406	21.5300559997559
1817.84790039063	21.4953365325928
1818.78747558594	21.3996391296387
1819.72644042969	21.415491104126
1820.6650390625	21.2360610961914
1821.60314941406	21.3037891387939
1822.54064941406	21.137170791626
1823.47778320313	21.0279102325439
1824.41430664063	20.9862403869629
1825.35034179688	20.8285255432129
1826.28601074219	20.7583522796631
1827.22106933594	20.6985492706299
1828.15563964844	20.6563301086426
1829.08984375	20.6295928955078
1830.0234375	20.4301643371582
1830.95654296875	20.5044994354248
1831.88916015625	20.4024810791016
1832.8212890625	20.4035148620605
1833.7529296875	20.3390560150146
1834.68408203125	20.3186016082764
1835.61474609375	20.2211151123047
1836.54479980469	20.1848773956299
1837.47448730469	20.1875801086426
1838.40356445313	20.1600532531738
1839.33227539063	20.1908855438232
1840.26037597656	20.1718807220459
1841.18811035156	20.1656551361084
1842.115234375	20.1924819946289
1843.04187011719	20.1860618591309
1843.96801757813	20.1216087341309
1844.89367675781	20.1384315490723
1845.81872558594	20.1471614837646
1846.74340820313	20.0608787536621
1847.66760253906	20.0772876739502
1848.59118652344	20.0152988433838
1849.51428222656	19.9819202423096
1850.43701171875	20.0107402801514
1851.35913085938	19.8990821838379
1852.28076171875	19.8406276702881
1853.20190429688	19.8028945922852
1854.12243652344	19.6818866729736
1855.04260253906	19.6710777282715
1855.96215820313	19.625358581543
1856.88122558594	19.5783271789551
1857.79992675781	19.5087699890137
1858.71801757813	19.3268547058105
1859.63549804688	19.3772754669189
1860.55261230469	19.2979621887207
1861.46923828125	19.2265453338623
1862.38525390625	19.2259140014648
1863.30078125	19.1344738006592
1864.2158203125	19.0857238769531
1865.13037109375	19.0595016479492
1866.04443359375	19.1495265960693
1866.95788574219	19.0930118560791
1867.87084960938	19.1362361907959
1868.78332519531	19.0282878875732
1869.6953125	19.079704284668
1870.60681152344	19.0749855041504
1871.51782226563	19.0838298797607
1872.42822265625	19.0463886260986
1873.33813476563	19.1319236755371
1874.24755859375	19.1330547332764
1875.15649414063	19.1744976043701
1876.06481933594	19.1131229400635
1876.97277832031	19.158260345459
1877.88012695313	19.1546726226807
1878.78698730469	19.0595874786377
1879.69323730469	19.0710868835449
1880.59912109375	19.0644645690918
1881.50439453125	18.9828853607178
1882.4091796875	18.9928722381592
1883.3134765625	18.8247699737549
1884.21716308594	18.7923488616943
1885.12048339844	18.8005752563477
1886.02319335938	18.7783088684082
1886.92541503906	18.6805000305176
1887.82702636719	18.6445484161377
1888.72814941406	18.6681308746338
1889.62878417969	18.6046543121338
1890.52893066406	18.5911960601807
1891.42858886719	18.5103206634521
1892.32763671875	18.4534702301025
1893.22619628906	18.420015335083
1894.12426757813	18.3780784606934
1895.02172851563	18.3083400726318
1895.91870117188	18.2650489807129
1896.81518554688	18.2621288299561
1897.71118164063	18.1553726196289
1898.60656738281	18.1908855438232
1899.50146484375	18.2259922027588
1900.39587402344	18.1680583953857
1901.28967285156	18.1105327606201
1902.18298339844	18.1465244293213
1903.07580566406	18.1644859313965
1903.96801757813	18.1735343933105
1904.85986328125	18.1181259155273
1905.7509765625	18.1385059356689
1906.64172363281	18.2046585083008
1907.53186035156	18.1779975891113
1908.42150878906	18.22633934021
1909.31066894531	18.294563293457
1910.19921875	18.211404800415
1911.08728027344	18.2825164794922
1911.97473144531	18.2864303588867
1912.86181640625	18.322229385376
1913.74816894531	18.2925224304199
1914.63415527344	18.232852935791
1915.51953125	18.2400512695313
1916.40441894531	18.237850189209
1917.28869628906	18.2533779144287
1918.17260742188	18.2150840759277
1919.05578613281	18.2319297790527
1919.93859863281	18.2332496643066
1920.82080078125	18.0954780578613
1921.70239257813	18.1287460327148
1922.58349609375	18.0452175140381
1923.46411132813	18.0164527893066
1924.34423828125	17.9008197784424
1925.22375488281	17.9334259033203
1926.10278320313	17.8765182495117
1926.98120117188	17.8617286682129
1927.85913085938	17.8164043426514
1928.73645019531	17.6627502441406
1929.61328125	17.6039333343506
1930.48962402344	17.5916900634766
1931.36535644531	17.5053272247314
1932.24060058594	17.4934902191162
1933.11535644531	17.5736293792725
1933.98950195313	17.5554294586182
1934.86303710938	17.4773292541504
1935.73608398438	17.5165882110596
1936.60864257813	17.4739055633545
1937.48059082031	17.5162754058838
1938.35205078125	17.4698238372803
1939.22302246094	17.534948348999
1940.09338378906	17.5109825134277
1940.96313476563	17.5662441253662
1941.83239746094	17.5634765625
1942.701171875	17.6022319793701
1943.5693359375	17.6085376739502
1944.43701171875	17.6692218780518
1945.30407714844	17.7286243438721
1946.17065429688	17.7128734588623
1947.03662109375	17.761058807373
1947.90209960938	17.7515106201172
1948.76696777344	17.7486057281494
1949.63134765625	17.7871170043945
1950.4951171875	17.7627429962158
1951.3583984375	17.759183883667
1952.22106933594	17.7820072174072
1953.08325195313	17.6924228668213
1953.94482421875	17.7174606323242
1954.80590820313	17.6874923706055
1955.66650390625	17.6242141723633
1956.5263671875	17.6312808990479
1957.38586425781	17.5963745117188
1958.24462890625	17.6089992523193
1959.10302734375	17.5727367401123
1959.96069335938	17.5184440612793
1960.81799316406	17.4923629760742
1961.67456054688	17.4188747406006
1962.53063964844	17.4018802642822
1963.38623046875	17.3051624298096
1964.2412109375	17.3507080078125
1965.09558105469	17.2657260894775
1965.94946289063	17.2312774658203
1966.80285644531	17.2380599975586
1967.65563964844	17.1627712249756
1968.5078125	17.2355728149414
1969.35949707031	17.1905937194824
1970.21057128906	17.2154712677002
1971.06103515625	17.2667140960693
1971.91101074219	17.2436065673828
1972.76049804688	17.2222671508789
1973.60925292969	17.277379989624
1974.45764160156	17.2969779968262
1975.30529785156	17.3114376068115
1976.15246582031	17.3856735229492
1976.99914550781	17.4982395172119
1977.84521484375	17.4890594482422
1978.69067382813	17.5723972320557
1979.53552246094	17.5307483673096
1980.3798828125	17.5926475524902
1981.22375488281	17.6119804382324
1982.06701660156	17.6337985992432
1982.90966796875	17.6141166687012
1983.75170898438	17.6756935119629
1984.59326171875	17.6263751983643
1985.43420410156	17.6379051208496
1986.27465820313	17.5921421051025
1987.11450195313	17.5609588623047
1987.95373535156	17.5787887573242
1988.79248046875	17.5154190063477
1989.63061523438	17.5564250946045
1990.46813964844	17.4650917053223
1991.30517578125	17.5063419342041
1992.1416015625	17.4753074645996
1992.9775390625	17.4095497131348
1993.81274414063	17.3185024261475
1994.6474609375	17.3676624298096
1995.48168945313	17.2436008453369
1996.31518554688	17.2318477630615
1997.14819335938	17.2453651428223
1997.98071289063	17.1581745147705
1998.8125	17.2146129608154
1999.64379882813	17.1892795562744
2000.47448730469	17.1578254699707
2001.3046875	17.1781425476074
2002.13427734375	17.1826400756836
2002.96325683594	17.2303714752197
2003.79162597656	17.208179473877
2004.61950683594	17.2285537719727
2005.44677734375	17.2503089904785
2006.2734375	17.2611999511719
2007.09948730469	17.3709506988525
2007.92504882813	17.440860748291
2008.75	17.4783840179443
2009.57434082031	17.5322780609131
2010.39819335938	17.5587406158447
2011.22131347656	17.5940818786621
2012.0439453125	17.5115299224854
2012.86608886719	17.6339340209961
2013.6875	17.6068210601807
2014.50842285156	17.6247329711914
2015.32873535156	17.6801910400391
2016.1484375	17.6819801330566
2016.96752929688	17.7743988037109
2017.7861328125	17.6819248199463
2018.60412597656	17.709924697876
2019.42150878906	17.7564182281494
2020.23828125	17.7003345489502
2021.05444335938	17.7762832641602
2021.8701171875	17.7153739929199
2022.68518066406	17.6480369567871
2023.49963378906	17.6779308319092
2024.3134765625	17.5767211914063
2025.12683105469	17.6125564575195
2025.939453125	17.5670394897461
2026.75158691406	17.5626544952393
2027.56311035156	17.5511741638184
2028.3740234375	17.5255012512207
2029.18432617188	17.4691314697266
2029.994140625	17.4901332855225
2030.80322265625	17.4289054870605
2031.61181640625	17.3426494598389
2032.41979980469	17.3450660705566
2033.22717285156	17.2899150848389
2034.03393554688	17.3042488098145
2034.84008789063	17.3135375976563
2035.64575195313	17.2720985412598
2036.45080566406	17.1950340270996
2037.25512695313	17.1500835418701
2038.05895996094	17.1386528015137
2038.86218261719	17.1138801574707
2039.66479492188	17.1263618469238
2040.466796875	17.0822410583496
2041.26831054688	17.1214179992676
2042.06909179688	17.1544132232666
2042.86938476563	17.1250038146973
2043.6689453125	17.1614818572998
2044.46801757813	17.2221908569336
2045.26647949219	17.2098445892334
2046.06433105469	17.2104110717773
2046.86145019531	17.1844444274902
2047.65808105469	17.2591133117676
2048.4541015625	17.2966575622559
2049.24951171875	17.2787780761719
2050.04443359375	17.3209819793701
2050.83862304688	17.414083480835
2051.63232421875	17.2988624572754
2052.42529296875	17.3911037445068
2053.2177734375	17.4116592407227
2054.00952148438	17.3604545593262
2054.80078125	17.4644069671631
2055.59130859375	17.4537391662598
2056.38134765625	17.4270668029785
2057.17065429688	17.5228118896484
2057.95947265625	17.4729537963867
2058.74755859375	17.420970916748
2059.53515625	17.4613437652588
2060.32202148438	17.4160575866699
2061.1083984375	17.3186931610107
2061.89428710938	17.2823848724365
2062.67919921875	17.2597637176514
2063.4638671875	17.2845783233643
2064.24780273438	17.2158813476563
2065.03100585938	17.1971759796143
2065.81372070313	17.1044120788574
2066.595703125	17.0423278808594
2067.37719726563	17.0233039855957
2068.15795898438	16.9856224060059
2068.93823242188	16.8709564208984
2069.7177734375	16.8336582183838
2070.49682617188	16.8439407348633
2071.27514648438	16.7785892486572
2072.05297851563	16.7265014648438
2072.830078125	16.69797706604
2073.60668945313	16.6161441802979
2074.38256835938	16.5534191131592
2075.15795898438	16.5849094390869
2075.9326171875	16.539680480957
2076.70654296875	16.4834117889404
2077.47998046875	16.4659767150879
2078.25268554688	16.4199523925781
2079.02490234375	16.4791049957275
2079.79663085938	16.4646968841553
2080.5673828125	16.4151039123535
2081.337890625	16.4973220825195
2082.107421875	16.492057800293
2082.87670898438	16.5105056762695
2083.64501953125	16.4585113525391
2084.41284179688	16.5068016052246
2085.18017578125	16.5212802886963
2085.94677734375	16.5470638275146
2086.71264648438	16.5425186157227
2087.47802734375	16.5539722442627
2088.24267578125	16.5538997650146
2089.0068359375	16.5053215026855
2089.77026367188	16.6128959655762
2090.53295898438	16.5034980773926
2091.29516601563	16.5182590484619
2092.056640625	16.5410614013672
2092.81762695313	16.5853500366211
2093.57788085938	16.451229095459
2094.33764648438	16.3798160552979
2095.0966796875	16.4297637939453
2095.85498046875	16.348840713501
2096.61279296875	16.2782535552979
2097.36987304688	16.2868385314941
2098.12646484375	16.139762878418
2098.88232421875	16.08984375
2099.63745117188	16.0552768707275
2100.39208984375	15.9541301727295
2101.14624023438	15.9412860870361
2101.8994140625	15.8644332885742
2102.65209960938	15.6715726852417
2103.404296875	15.6839828491211
2104.15551757813	15.5423984527588
2104.90649414063	15.5153675079346
2105.65649414063	15.4548301696777
2106.40600585938	15.4377183914185
2107.15502929688	15.3281526565552
2107.90307617188	15.323338508606
2108.65063476563	15.2291021347046
2109.39770507813	15.1790447235107
2110.14404296875	15.2265386581421
2110.8896484375	15.2159757614136
2111.63452148438	15.1968250274658
2112.37890625	15.2310409545898
2113.12280273438	15.2617053985596
2113.86572265625	15.3179082870483
2114.60815429688	15.2166996002197
2115.35009765625	15.237847328186
2116.09106445313	15.3213291168213
2116.83154296875	15.3219919204712
2117.57153320313	15.3025827407837
2118.31079101563	15.3916864395142
2119.04931640625	15.4002695083618
2119.787109375	15.2976207733154
2120.5244140625	15.3265142440796
2121.26098632813	15.2529630661011
2121.9970703125	15.1700191497803
2122.732421875	15.0896425247192
2123.46704101563	15.0806312561035
2124.20092773438	15.1051788330078
2124.93432617188	15.0395612716675
2125.6669921875	14.9614086151123
2126.39916992188	14.9736948013306
2127.13037109375	14.9000196456909
2127.86108398438	14.7667102813721
2128.59130859375	14.8709850311279
2129.32080078125	14.7101488113403
2130.04956054688	14.69398021698
2130.77758789063	14.5863637924194
2131.50512695313	14.5210294723511
2132.23193359375	14.3795471191406
2132.9580078125	14.4150218963623
2133.68334960938	14.2613401412964
2134.408203125	14.2859449386597
2135.13232421875	14.1627197265625
2135.85595703125	14.1474914550781
2136.57885742188	14.0395669937134
2137.30102539063	14.0749835968018
2138.0224609375	13.9369926452637
2138.74340820313	13.8607559204102
2139.46337890625	13.8821229934692
2140.18310546875	13.850305557251
2140.90185546875	13.7688598632813
2141.6201171875	13.7040538787842
2142.33764648438	13.7353210449219
2143.05444335938	13.6900682449341
2143.77075195313	13.6566524505615
2144.48608398438	13.6624851226807
2145.201171875	13.7092990875244
2145.91528320313	13.6952610015869
2146.62890625	13.62757396698
2147.34155273438	13.6710329055786
2148.05395507813	13.6698322296143
2148.76538085938	13.6239204406738
2149.47631835938	13.6353397369385
2150.18627929688	13.6229391098022
2150.89599609375	13.6589336395264
2151.60473632813	13.5973711013794
2152.31298828125	13.5946712493896
2153.02026367188	13.6214437484741
2153.72729492188	13.5317707061768
2154.43334960938	13.4668846130371
2155.138671875	13.49631690979
2155.84350585938	13.4913768768311
2156.54760742188	13.4442119598389
2157.25122070313	13.4126348495483
2157.95385742188	13.3942232131958
2158.65600585938	13.4016876220703
2159.357421875	13.3248386383057
2160.05810546875	13.2919397354126
2160.75805664063	13.2922801971436
2161.45751953125	13.1817674636841
2162.15600585938	13.1578254699707
2162.85400390625	13.1483144760132
2163.55151367188	13.0457000732422
2164.248046875	13.0493669509888
2164.94409179688	13.0456838607788
2165.63916015625	12.9664497375488
2166.33374023438	12.8685026168823
2167.02783203125	12.8453454971313
2167.72094726563	12.7406415939331
2168.41357421875	12.7031669616699
2169.10522460938	12.6125745773315
2169.79638671875	12.5747718811035
2170.48706054688	12.5054550170898
2171.1767578125	12.415168762207
2171.86572265625	12.2913312911987
2172.55419921875	12.260724067688
2173.24194335938	12.1571712493896
2173.92895507813	12.0858240127563
2174.615234375	11.9964160919189
2175.30078125	12.0097923278809
2175.98583984375	11.930890083313
2176.67016601563	11.9385671615601
2177.35375976563	11.9013080596924
2178.03662109375	11.8739004135132
2178.71875	11.790864944458
2179.40014648438	11.8293991088867
2180.08081054688	11.8147859573364
2180.76098632813	11.7774000167847
2181.4404296875	11.8125019073486
2182.119140625	11.7914257049561
2182.79711914063	11.8183889389038
2183.47436523438	11.8188514709473
2184.15087890625	11.753867149353
2184.82690429688	11.7969608306885
2185.501953125	11.8113079071045
2186.17651367188	11.7861976623535
2186.85034179688	11.7849073410034
2187.5234375	11.7607564926147
2188.19580078125	11.703540802002
2188.86743164063	11.7034511566162
2189.53833007813	11.7125625610352
2190.20874023438	11.6761522293091
2190.87817382813	11.612829208374
2191.54711914063	11.562650680542
2192.21533203125	11.6050958633423
2192.8828125	11.3938903808594
2193.54956054688	11.4380464553833
2194.21557617188	11.3680105209351
2194.880859375	11.2889356613159
2195.54541015625	11.2919149398804
2196.20947265625	11.2177381515503
2196.87255859375	11.1420021057129
2197.53515625	11.0224771499634
2198.19677734375	10.9941005706787
2198.85791015625	10.9251852035522
2199.51831054688	10.8447008132935
2200.17797851563	10.7846803665161
2200.8369140625	10.6735315322876
2201.4951171875	10.5908451080322
2202.15258789063	10.5349044799805
2202.80932617188	10.4631233215332
2203.46533203125	10.4424476623535
2204.12060546875	10.3670587539673
2204.775390625	10.3877372741699
2205.42919921875	10.3368663787842
2206.08251953125	10.273401260376
2206.73486328125	10.2945594787598
2207.38671875	10.2579202651978
2208.03759765625	10.2612323760986
2208.68798828125	10.2731018066406
2209.33764648438	10.2648429870605
2209.98657226563	10.2301397323608
2210.63452148438	10.2785263061523
2211.28198242188	10.2621908187866
2211.9287109375	10.2213897705078
2212.57470703125	10.2501564025879
2213.21997070313	10.2458934783936
2213.86450195313	10.2312774658203
2214.50830078125	10.2383623123169
2215.1513671875	10.1951913833618
2215.79370117188	10.1775016784668
2216.43530273438	10.1330003738403
2217.076171875	10.1425819396973
2217.71630859375	10.0494575500488
2218.35571289063	10.0172529220581
2218.99462890625	9.9928617477417
2219.63256835938	9.88310146331787
2220.26977539063	9.85889148712158
2220.90625	9.80196285247803
2221.5419921875	9.76780986785889
2222.17700195313	9.69810962677002
2222.81127929688	9.69865131378174
2223.44482421875	9.61769866943359
2224.07763671875	9.56740570068359
2224.70971679688	9.4660062789917
2225.34106445313	9.40646266937256
2225.9716796875	9.32423973083496
2226.6015625	9.24195003509521
2227.23071289063	9.23567962646484
2227.85913085938	9.15277576446533
2228.48681640625	9.09883785247803
2229.11376953125	9.05632305145264
2229.73999023438	9.02472972869873
2230.36547851563	8.98750114440918
2230.990234375	8.94207954406738
2231.61401367188	8.87875461578369
2232.2373046875	8.86771392822266
2232.85986328125	8.78566455841064
2233.4814453125	8.75489616394043
2234.1025390625	8.74532032012939
2234.72265625	8.73010921478271
2235.34228515625	8.72741889953613
2235.9609375	8.71141719818115
2236.57885742188	8.62500286102295
2237.1962890625	8.6494083404541
2237.81274414063	8.63565731048584
2238.42846679688	8.63111972808838
2239.04345703125	8.61580753326416
2239.65771484375	8.59278774261475
2240.27124023438	8.58770847320557
2240.88403320313	8.60290145874023
2241.49584960938	8.61707782745361
2242.10717773438	8.54391670227051
2242.71752929688	8.60177040100098
2243.32739257813	8.57816314697266
2243.93627929688	8.60006141662598
2244.54443359375	8.48173713684082
2245.15209960938	8.54659938812256
2245.7587890625	8.46807479858398
2246.36474609375	8.46831703186035
2246.9697265625	8.47344970703125
2247.57421875	8.40949440002441
2248.17797851563	8.36689186096191
2248.78076171875	8.42204093933105
2249.38305664063	8.31771564483643
2249.984375	8.33001899719238
2250.5849609375	8.34285163879395
2251.18481445313	8.21768760681152
2251.78393554688	8.15705966949463
2252.38232421875	8.1866397857666
2252.97973632813	8.08998584747314
2253.57666015625	8.0587329864502
2254.17260742188	8.08079433441162
2254.76782226563	8.06012916564941
2255.3623046875	7.93294620513916
2255.9560546875	7.94927501678467
2256.54907226563	7.87562322616577
2257.14135742188	7.81255006790161
2257.73266601563	7.79432487487793
2258.32348632813	7.7283091545105
2258.91333007813	7.65756464004517
2259.50244140625	7.61196851730347
2260.09057617188	7.55333662033081
2260.67822265625	7.54718399047852
2261.26513671875	7.47260856628418
2261.85107421875	7.49556732177734
2262.43627929688	7.37846755981445
2263.02075195313	7.38733911514282
2263.6044921875	7.35973453521729
2264.18725585938	7.31516647338867
2264.76953125	7.29532861709595
2265.35083007813	7.2306079864502
2265.93139648438	7.26030397415161
2266.51123046875	7.22266817092896
2267.09033203125	7.15182971954346
2267.66845703125	7.17655944824219
2268.24584960938	7.20940828323364
2268.82250976563	7.17769384384155
2269.3984375	7.20350313186646
2269.9736328125	7.17019033432007
2270.5478515625	7.24077367782593
2271.12133789063	7.24227571487427
2271.69409179688	7.24403619766235
2272.26611328125	7.24317836761475
2272.83740234375	7.22212743759155
2273.40771484375	7.17010688781738
2273.97729492188	7.1728835105896
2274.54614257813	7.15991020202637
2275.11401367188	7.14482545852661
2275.68139648438	7.13681888580322
2276.24780273438	7.0231614112854
2276.8134765625	7.04059934616089
2277.37817382813	6.95205736160278
2277.9423828125	7.00604677200317
2278.50561523438	7.08086585998535
2279.06811523438	7.10202646255493
2279.62963867188	7.16323900222778
2280.19067382813	7.06323337554932
2280.75073242188	7.06753540039063
2281.31005859375	7.22241544723511
2281.86840820313	6.94502973556519
2282.42602539063	6.92447805404663
2282.98291015625	6.87380743026733
2283.5390625	6.84898233413696
2284.09448242188	6.84183549880981
2284.64892578125	6.8108925819397
2285.20263671875	6.77780771255493
2285.75537109375	6.73014736175537
2286.3076171875	6.69012308120728
2286.85888671875	6.71942281723022
2287.40942382813	6.65684652328491
2287.958984375	6.6193904876709
2288.5078125	6.62828063964844
2289.05590820313	6.55286884307861
2289.60302734375	6.55590105056763
2290.14965820313	6.50799083709717
2290.6953125	6.39315319061279
2291.23999023438	6.420814037323
2291.78393554688	6.33188390731812
2292.3271484375	6.30081081390381
2292.86962890625	6.25908184051514
2293.4111328125	6.21359300613403
2293.95190429688	6.2263298034668
2294.49194335938	6.213791847229
2295.03100585938	6.13548040390015
2295.5693359375	6.11942863464355
2296.10693359375	6.10309982299805
2296.6435546875	6.09768009185791
2297.17944335938	6.1119909286499
2297.71459960938	6.04975271224976
2298.24877929688	6.07418775558472
2298.7822265625	6.06660461425781
2299.31469726563	6.07049894332886
2299.8466796875	6.04768085479736
2300.37744140625	6.03953790664673
2300.90771484375	6.04047727584839
2301.43701171875	6.0890212059021
2301.96557617188	6.08408880233765
2302.4931640625	6.04007482528687
2303.02001953125	6.05198335647583
2303.54614257813	6.02024078369141
2304.0712890625	6.00910329818726
2304.595703125	6.07622575759888
2305.119140625	6.02111911773682
2305.64184570313	6.03034925460815
2306.16381835938	6.03448343276978
2306.68481445313	6.03244400024414
2307.205078125	6.00516033172607
2307.72436523438	6.01143217086792
2308.24291992188	6.04512071609497
2308.7607421875	5.99494647979736
2309.27758789063	5.99476099014282
2309.79370117188	5.9743914604187
2310.30883789063	5.98899507522583
2310.8232421875	5.98314380645752
2311.3369140625	5.94092273712158
2311.849609375	5.95229148864746
2312.361328125	5.91082954406738
2312.87255859375	5.90735769271851
2313.38256835938	5.89362907409668
2313.89208984375	5.86099863052368
2314.40063476563	5.81997346878052
2314.908203125	5.77189111709595
2315.4150390625	5.78807258605957
2315.92114257813	5.71318483352661
2316.42626953125	5.69852828979492
2316.9306640625	5.65978574752808
2317.43408203125	5.64076662063599
2317.93676757813	5.58843755722046
2318.4384765625	5.58236742019653
2318.939453125	5.48365926742554
2319.439453125	5.5016565322876
2319.93872070313	5.48415470123291
2320.43701171875	5.46609592437744
2320.9345703125	5.38699197769165
2321.43139648438	5.38678979873657
2321.92724609375	5.36486959457397
2322.42211914063	5.31658935546875
2322.91625976563	5.31771326065063
2323.40966796875	5.27263450622559
2323.90209960938	5.26422262191772
2324.3935546875	5.26423358917236
2324.88427734375	5.21853685379028
2325.37426757813	5.2585277557373
2325.86303710938	5.23293828964233
2326.35131835938	5.2154974937439
2326.83862304688	5.21166038513184
2327.32495117188	5.24106884002686
2327.810546875	5.24950408935547
2328.29541015625	5.22003412246704
2328.77905273438	5.27102184295654
2329.26220703125	5.23416566848755
2329.74438476563	5.25434064865112
2330.2255859375	5.27315807342529
2330.7060546875	5.25510692596436
2331.185546875	5.25507593154907
2331.6640625	5.28785371780396
2332.14184570313	5.28673696517944
2332.61889648438	5.22733926773071
2333.09497070313	5.27573394775391
2333.57006835938	5.23818731307983
2334.04443359375	5.20554161071777
2334.51782226563	5.23780679702759
2334.99047851563	5.22020959854126
2335.46215820313	5.16667556762695
2335.93310546875	5.15561676025391
2336.40307617188	5.15661907196045
2336.8720703125	5.11809349060059
2337.34033203125	5.09079647064209
2337.8076171875	5.04809761047363
2338.27416992188	5.07543420791626
2338.73974609375	5.02389574050903
2339.20458984375	5.01576519012451
2339.66845703125	4.98204612731934
2340.13134765625	4.94361972808838
2340.59350585938	4.90076112747192
2341.0546875	4.88981246948242
2341.51489257813	4.82789468765259
2341.97436523438	4.82655048370361
2342.43286132813	4.83815860748291
2342.890625	4.77201414108276
2343.34741210938	4.73588514328003
2343.80322265625	4.73698282241821
2344.25830078125	4.70992183685303
2344.71240234375	4.70713710784912
2345.16577148438	4.73998308181763
2345.61791992188	4.77008533477783
2346.06958007813	4.79163455963135
2346.52001953125	4.83836221694946
2346.9697265625	4.94956636428833
2347.41845703125	4.99582004547119
2347.86645507813	5.10327672958374
2348.3134765625	5.17176055908203
2348.75952148438	5.27463531494141
2349.20483398438	5.38866186141968
2349.64916992188	5.47559785842896
2350.09252929688	5.56231498718262
2350.53515625	5.61941051483154
2350.97680664063	5.70623064041138
2351.41748046875	5.77090072631836
2351.857421875	5.78452491760254
2352.29638671875	5.85398292541504
2352.734375	5.83068561553955
2353.17138671875	5.81542825698853
2353.60766601563	5.76290082931519
2354.04296875	5.68836784362793
2354.4775390625	5.61016130447388
2354.91088867188	5.54748582839966
2355.34350585938	5.42629814147949
2355.775390625	5.35042190551758
2356.2060546875	5.23047542572021
2356.63598632813	5.10068941116333
2357.06494140625	4.96997928619385
2357.4931640625	4.86985397338867
2357.92041015625	4.80424785614014
2358.3466796875	4.70874071121216
2358.77197265625	4.61483764648438
2359.1962890625	4.49741697311401
2359.61987304688	4.43801355361938
2360.04248046875	4.36906957626343
2360.46411132813	4.29308843612671
2360.88500976563	4.25647926330566
2361.30493164063	4.20893526077271
2361.72387695313	4.18709802627563
