# Supplementary material for: Optics miniaturization strategy for demanding Raman spectroscopy applications
Source: Nat Commun. 2024 Apr 8;15:3049. doi: 10.1038/s41467-024-47044-7 (PMC11001912; doi:10.1038/s41467-024-47044-7)
Supplement: Supplementary file 6 — Source Data [file 41467_2024_47044_MOESM6_ESM.zip › Source Data/NCOMMS-23-34016B s3/S3 pHCA, Glucose, Salts/calibraiton/pHCA time + standards/pHCA_1000uM_4.csv]

347.42919921875	78.9516296386719
348.892913818359	79.0993423461914
350.356079101563	79.6420593261719
351.818634033203	79.820182800293
353.280670166016	80.1727905273438
354.742095947266	80.4710159301758
356.202972412109	80.7125244140625
357.663299560547	81.1341094970703
359.123046875	81.2313690185547
360.582244873047	81.4876251220703
362.040863037109	81.6928634643555
363.498931884766	81.7607879638672
364.956451416016	82.0366592407227
366.413391113281	82.215446472168
367.869750976563	82.4061431884766
369.325592041016	82.6165084838867
370.780853271484	82.507568359375
372.235565185547	82.6833648681641
373.689727783203	82.7959365844727
375.143310546875	82.6812133789063
376.596343994141	82.9361953735352
378.048828125	82.9235076904297
379.500762939453	82.9888610839844
380.9521484375	83.1511535644531
382.402954101563	83.1893997192383
383.853240966797	83.3483352661133
385.302947998047	83.464958190918
386.752136230469	83.5455093383789
388.200744628906	83.6703109741211
389.648803710938	83.8759841918945
391.096343994141	83.8838348388672
392.543304443359	84.0327529907227
393.989715576172	84.2970199584961
395.435607910156	84.6060333251953
396.880920410156	84.8478393554688
398.325714111328	84.7157897949219
399.769927978516	85.083366394043
401.213623046875	85.3297424316406
402.656768798828	85.4732666015625
404.099395751953	85.669548034668
405.541442871094	85.8934631347656
406.982971191406	85.9923782348633
408.423950195313	86.1897430419922
409.864379882813	86.6140518188477
411.304290771484	86.627082824707
412.743621826172	86.7619476318359
414.182434082031	87.1536026000977
415.620727539063	87.1878280639648
417.058471679688	87.0433197021484
418.495666503906	87.3528060913086
419.932342529297	87.2468490600586
421.368469238281	87.2134628295898
422.804077148438	87.360725402832
424.239135742188	87.2562026977539
425.673645019531	87.2804336547852
427.107635498047	87.3316650390625
428.541107177734	87.2425842285156
429.974029541016	87.1486892700195
431.406433105469	87.1201171875
432.838287353516	87.1628799438477
434.269622802734	86.8928375244141
435.700408935547	87.0516357421875
437.130706787109	86.7879104614258
438.560455322266	86.8857345581055
439.989654541016	86.6528091430664
441.418334960938	86.6624755859375
442.846496582031	86.3853912353516
444.274139404297	86.4296722412109
445.701263427734	86.1086120605469
447.127838134766	86.0716323852539
448.553894042969	86.0276870727539
449.979431152344	85.9490203857422
451.404449462891	85.7756881713867
452.828918457031	85.6121139526367
454.252899169922	85.7291412353516
455.676330566406	85.5050964355469
457.099273681641	85.5342712402344
458.521667480469	85.2833633422852
459.943542480469	85.4663925170898
461.364929199219	85.2138290405273
462.785766601563	85.0278396606445
464.206085205078	85.1071624755859
465.625885009766	84.8696823120117
467.045196533203	85.1308746337891
468.463958740234	84.9888458251953
469.882202148438	84.8675994873047
471.299957275391	84.8607406616211
472.717193603516	84.9748153686523
474.133911132813	84.8753509521484
475.550109863281	84.8999404907227
476.965789794922	85.0936660766602
478.380950927734	85.1428604125977
479.795623779297	85.2397308349609
481.209777832031	85.2124176025391
482.623413085938	85.4146347045898
484.036529541016	85.5171127319336
485.449157714844	85.6706924438477
486.861267089844	85.8322143554688
488.272857666016	85.6191101074219
489.683959960938	85.7560501098633
491.094543457031	85.7400741577148
492.504608154297	85.6548309326172
493.914184570313	85.6433639526367
495.3232421875	85.5417175292969
496.731811523438	85.2824172973633
498.139862060547	85.1404342651367
499.547393798828	84.9191741943359
500.954467773438	84.6273727416992
502.360992431641	84.512809753418
503.767028808594	84.2153091430664
505.172576904297	84.0783996582031
506.577606201172	83.6897659301758
507.982147216797	83.6318588256836
509.386169433594	83.1120758056641
510.789703369141	82.8717575073242
512.192749023438	82.7501907348633
513.595275878906	82.4831161499023
514.997314453125	82.1563873291016
516.398803710938	82.040771484375
517.799865722656	81.6847991943359
519.200378417969	81.5022125244141
520.600463867188	81.1560363769531
522	80.8588104248047
523.399047851563	80.8798141479492
524.797607421875	80.4938430786133
526.195678710938	80.1064224243164
527.59326171875	80.1960983276367
528.990295410156	79.8586196899414
530.386901855469	79.5416717529297
531.782958984375	79.3879470825195
533.178588867188	79.3084106445313
534.573669433594	78.9968490600586
535.968322753906	78.8602523803711
537.362426757813	78.5094528198242
538.756042480469	78.4364395141602
540.149230957031	78.254035949707
541.541870117188	77.9823379516602
542.934020996094	77.9810256958008
544.32568359375	77.7264099121094
545.716918945313	77.5522994995117
547.107604980469	77.3103332519531
548.497802734375	77.3344116210938
549.887573242188	77.2016983032227
551.276794433594	76.9525375366211
552.66552734375	76.8156661987305
554.053833007813	76.8658828735352
555.441650390625	76.7932815551758
556.828918457031	76.5755233764648
558.215759277344	76.4702224731445
559.602111816406	76.4484100341797
560.987976074219	76.3470230102539
562.373352050781	76.3171691894531
563.758239746094	76.1510772705078
565.142639160156	76.1702423095703
566.526611328125	76.087646484375
567.910034179688	76.095085144043
569.293029785156	75.871337890625
570.675537109375	75.8909378051758
572.057556152344	75.8776321411133
573.439086914063	75.8277435302734
574.820129394531	75.7345504760742
576.200744628906	75.7862091064453
577.580871582031	75.6260452270508
578.96044921875	75.8154144287109
580.339660644531	75.6597366333008
581.718322753906	75.8598861694336
583.096557617188	75.5641174316406
584.474243164063	75.784309387207
585.851501464844	75.7396087646484
587.228332519531	75.7164993286133
588.604614257813	75.5465621948242
589.98046875	75.5943222045898
591.355834960938	75.5795516967773
592.730712890625	75.4953460693359
594.105163574219	75.6822509765625
595.479125976563	75.6392440795898
596.852600097656	75.5370254516602
598.225646972656	75.6783447265625
599.598205566406	75.6304168701172
600.970275878906	75.5382461547852
602.341857910156	75.54248046875
603.713012695313	75.4399948120117
605.083679199219	75.4507904052734
606.453918457031	75.2606811523438
607.823608398438	75.1625137329102
609.192932128906	75.246452331543
610.561706542969	74.8330612182617
611.930053710938	74.7607650756836
613.297912597656	74.7113494873047
614.665344238281	74.4955291748047
616.032287597656	74.3625869750977
617.398803710938	74.3859024047852
618.764831542969	74.1525115966797
620.13037109375	74.03466796875
621.495483398438	73.8109741210938
622.860107421875	73.7927017211914
624.224304199219	73.6872482299805
625.588012695313	73.4450454711914
626.951232910156	73.3663482666016
628.314025878906	73.1467056274414
629.676391601563	73.2829895019531
631.038269042969	72.8298873901367
632.399658203125	72.7284774780273
633.760620117188	72.7125473022461
635.12109375	72.6972045898438
636.481140136719	72.4228897094727
637.840759277344	72.3893585205078
639.199890136719	72.3652648925781
640.558532714844	72.1841888427734
641.916748046875	72.0893020629883
643.274536132813	72.2082901000977
644.6318359375	72.0533752441406
645.988647460938	71.8010177612305
647.345031738281	71.5700225830078
648.700988769531	71.6802368164063
650.056457519531	71.4552536010742
651.411499023438	71.1211471557617
652.76611328125	71.0631561279297
654.120239257813	70.8373489379883
655.473876953125	70.876106262207
656.827087402344	70.6875762939453
658.179870605469	70.608039855957
659.5322265625	70.5868225097656
660.884094238281	70.3059616088867
662.235473632813	70.4656372070313
663.586486816406	70.2076644897461
664.93701171875	70.1407241821289
666.287048339844	70.2340927124023
667.636657714844	70.1739044189453
668.98583984375	70.0320587158203
670.334594726563	70.1131973266602
671.682861328125	69.9925003051758
673.030700683594	70.0269012451172
674.378051757813	70.066291809082
675.725036621094	69.9123229980469
677.071533203125	69.7420959472656
678.417541503906	69.856086730957
679.76318359375	69.9440307617188
681.108337402344	69.7075805664063
682.453002929688	69.9310073852539
683.797302246094	70.0193710327148
685.14111328125	69.8877944946289
686.484497070313	69.9533843994141
687.827453613281	69.8774261474609
689.169921875	69.8828811645508
690.512023925781	69.8577346801758
691.853637695313	70.0534057617188
693.194763183594	69.9206390380859
694.535522460938	69.7107391357422
695.875793457031	69.9736557006836
697.215637207031	69.9943389892578
698.555053710938	69.9210357666016
699.89404296875	70.021598815918
701.232543945313	69.9967727661133
702.570617675781	69.9669799804688
703.908325195313	70.0124359130859
705.245483398438	69.8774108886719
706.582275390625	69.9893188476563
707.918640136719	70.1215286254883
709.254516601563	70.1373825073242
710.589965820313	69.9790954589844
711.924987792969	70.1341018676758
713.259582519531	70.0579528808594
714.59375	70.0685195922852
715.927490234375	69.9637222290039
717.2607421875	70.0190811157227
718.593627929688	69.9390106201172
719.926025390625	70.0885391235352
721.257995605469	70.0519180297852
722.589538574219	69.9319381713867
723.920654296875	69.8967132568359
725.251342773438	70.0258102416992
726.581604003906	69.765510559082
727.911437988281	69.9208374023438
729.240783691406	69.7650146484375
730.569763183594	69.7681427001953
731.898254394531	69.7879257202148
733.226379394531	69.5853424072266
734.554016113281	69.5768737792969
735.881225585938	69.6188812255859
737.208068847656	69.663215637207
738.534423828125	69.5140762329102
739.8603515625	69.3028411865234
741.185852050781	69.2971496582031
742.510925292969	69.3948822021484
743.835571289063	69.354621887207
745.159790039063	69.0532913208008
746.483581542969	69.1588973999023
747.806945800781	68.9398345947266
749.1298828125	68.9359741210938
750.452453613281	68.7798385620117
751.774536132813	68.8075485229492
753.09619140625	68.6270141601563
754.417419433594	68.612922668457
755.738220214844	68.5220336914063
757.05859375	68.403678894043
758.378540039063	68.4005432128906
759.698059082031	68.3840560913086
761.017211914063	68.1681518554688
762.335876464844	68.2292556762695
763.654113769531	67.9370040893555
764.971984863281	67.8388442993164
766.289367675781	67.8495941162109
767.606384277344	67.6787338256836
768.922973632813	67.6415710449219
770.239074707031	67.5996780395508
771.554809570313	67.464599609375
772.8701171875	67.4912948608398
774.184997558594	67.3851089477539
775.499450683594	67.2455215454102
776.8134765625	67.2835388183594
778.127136230469	67.1676864624023
779.440307617188	67.0759124755859
780.753112792969	67.1964569091797
782.0654296875	66.9962921142578
783.377380371094	66.8994293212891
784.688903808594	66.7583084106445
786	66.7993316650391
787.310668945313	66.7687759399414
788.620971679688	66.5244598388672
789.930786132813	66.6193466186523
791.240234375	66.4289245605469
792.549255371094	66.3360443115234
793.857788085938	66.4300384521484
795.166015625	66.2238388061523
796.473754882813	66.423210144043
797.781066894531	66.163444519043
799.088012695313	66.4019470214844
800.39453125	66.3105316162109
801.700622558594	66.4694747924805
803.006286621094	66.4887619018555
804.311584472656	66.4733428955078
805.616394042969	66.4071960449219
806.920837402344	66.2945251464844
808.224853515625	66.1351318359375
809.528503417969	65.7895812988281
810.831665039063	65.7088470458984
812.134460449219	65.5214920043945
813.436828613281	65.2840194702148
814.73876953125	65.1591033935547
816.040344238281	65.0555725097656
817.341430664063	64.9103088378906
818.642150878906	64.7097549438477
819.942504882813	64.6885070800781
821.242370605469	64.419921875
822.541870117188	64.3851699829102
823.840942382813	64.3838195800781
825.139587402344	64.0764236450195
826.437866210938	64.0449676513672
827.735656738281	63.941291809082
829.033081054688	63.807689666748
830.330139160156	63.8869094848633
831.626770019531	63.6135864257813
832.922973632813	63.4781532287598
834.21875	63.446647644043
835.514099121094	63.3791236877441
836.80908203125	63.1928520202637
838.103637695313	63.1309127807617
839.397827148438	62.9988327026367
840.691589355469	62.999267578125
841.984924316406	62.8729515075684
843.27783203125	62.5537414550781
844.570373535156	62.5553894042969
845.862487792969	62.4335327148438
847.154235839844	62.2375450134277
848.445556640625	62.1075401306152
849.736450195313	61.9504890441895
851.026916503906	61.7397232055664
852.317016601563	61.7170829772949
853.606689453125	61.5368576049805
854.89599609375	61.3112983703613
856.184875488281	61.2908210754395
857.473327636719	61.1952781677246
858.761413574219	61.0281066894531
860.049072265625	61.0454139709473
861.336303710938	60.8864784240723
862.623168945313	60.8497161865234
863.909606933594	60.8230743408203
865.195678710938	60.5959777832031
866.481323242188	60.406078338623
867.766540527344	60.0807266235352
869.051391601563	59.9568099975586
870.335815429688	59.7260055541992
871.619873046875	59.2810821533203
872.903503417969	59.1486625671387
874.186706542969	59.0473136901855
875.469543457031	58.7771797180176
876.752014160156	58.604419708252
878.033996582031	58.4296035766602
879.315612792969	58.2180366516113
880.596862792969	58.0440216064453
881.877685546875	57.8778457641602
883.158081054688	57.6080513000488
884.438110351563	57.2956199645996
885.7177734375	56.9731178283691
886.996948242188	56.8138771057129
888.275817871094	56.5541000366211
889.55419921875	56.2918586730957
890.832275390625	55.9279365539551
892.10986328125	55.8310813903809
893.387084960938	55.5567207336426
894.663940429688	55.3861846923828
895.940368652344	55.0667419433594
897.216369628906	54.9259643554688
898.492004394531	54.6589469909668
899.767272949219	54.3212738037109
901.042114257813	54.2695045471191
902.316528320313	54.028636932373
903.590576171875	53.849494934082
904.8642578125	53.480110168457
906.137512207031	53.3655738830566
907.410339355469	53.0897483825684
908.682800292969	52.866886138916
909.954833984375	52.7242164611816
911.226501464844	52.4642562866211
912.497802734375	52.3610382080078
913.768676757813	52.0321884155273
915.039123535156	52.0419464111328
916.309204101563	51.6681861877441
917.578918457031	51.4949722290039
918.848205566406	51.4105110168457
920.117126464844	51.1455497741699
921.385620117188	51.1155776977539
922.653747558594	50.8586540222168
923.921447753906	50.7026596069336
925.188781738281	50.5969505310059
926.455688476563	50.286190032959
927.722229003906	50.2987670898438
928.988342285156	50.1493263244629
930.254089355469	49.9404754638672
931.519470214844	49.7716369628906
932.784423828125	49.6896514892578
934.049011230469	49.4444885253906
935.313171386719	49.3463439941406
936.576965332031	49.3087615966797
937.84033203125	49.3037567138672
939.103332519531	49.025146484375
940.365966796875	48.8735580444336
941.628173828125	48.8817291259766
942.890014648438	48.7705421447754
944.151428222656	48.645076751709
945.412475585938	48.5253448486328
946.673095703125	48.4416046142578
947.933349609375	48.424732208252
949.193237304688	48.3638687133789
950.452697753906	48.3508224487305
951.711791992188	48.176139831543
952.970520019531	48.0471572875977
954.228820800781	48.0617637634277
955.486755371094	48.0080261230469
956.744262695313	47.9906730651855
958.001403808594	47.8965950012207
959.258117675781	47.9190635681152
960.514526367188	47.8434753417969
961.770446777344	47.7321281433105
963.026062011719	47.8385963439941
964.28125	47.7047958374023
965.536010742188	47.6146125793457
966.790466308594	47.6520156860352
968.044494628906	47.7442626953125
969.298095703125	47.6398429870605
970.551391601563	47.6746139526367
971.80419921875	47.661994934082
973.056701660156	47.6362495422363
974.308776855469	47.5553092956543
975.560485839844	47.5895690917969
976.811767578125	47.6594429016113
978.062683105469	47.5631217956543
979.313232421875	47.5010795593262
980.563415527344	47.4428672790527
981.813171386719	47.3412475585938
983.0625	47.3018989562988
984.3115234375	47.2764739990234
985.560119628906	47.1463356018066
986.808349609375	47.1070327758789
988.05615234375	47.0989723205566
989.303588867188	46.9166984558105
990.550659179688	46.9118995666504
991.797302246094	46.7273597717285
993.043579101563	46.7564926147461
994.289489746094	46.5571327209473
995.535034179688	46.5942726135254
996.780151367188	46.5051879882813
998.02490234375	46.3848915100098
999.269226074219	46.3790435791016
1000.51318359375	46.2842864990234
1001.75677490234	46.162109375
1003	46.1170768737793
1004.24279785156	46.0657730102539
1005.48522949219	46.0001945495605
1006.72729492188	45.9704360961914
1007.96893310547	46.0041084289551
1009.21026611328	45.8446846008301
1010.45111083984	45.8589553833008
1011.69165039063	45.6932601928711
1012.93176269531	45.6974716186523
1014.17150878906	45.5897026062012
1015.41088867188	45.6202087402344
1016.64984130859	45.632266998291
1017.88842773438	45.5856742858887
1019.12664794922	45.527473449707
1020.36450195313	45.5671844482422
1021.60192871094	45.4741554260254
1022.83898925781	45.4990348815918
1024.07568359375	45.3102226257324
1025.31201171875	45.4610366821289
1026.5478515625	45.3198661804199
1027.78344726563	45.3676605224609
1029.0185546875	45.2366065979004
1030.25329589844	45.2347106933594
1031.48767089844	45.1242523193359
1032.7216796875	45.2589683532715
1033.95532226563	45.1264381408691
1035.18859863281	45.0855445861816
1036.42138671875	45.1180076599121
1037.65393066406	45.1887855529785
1038.88598632813	45.1774597167969
1040.11767578125	45.1850128173828
1041.34899902344	45.1224670410156
1042.57995605469	45.1812973022461
1043.810546875	45.195369720459
1045.04077148438	45.2401275634766
1046.2705078125	45.2892913818359
1047.5	45.2329177856445
1048.72900390625	45.2422866821289
1049.95764160156	45.2141342163086
1051.18591308594	45.2343864440918
1052.41381835938	45.2382659912109
1053.64135742188	45.1409797668457
1054.86853027344	45.1881484985352
1056.09521484375	45.1465301513672
1057.32165527344	45.0414581298828
1058.54760742188	45.1075401306152
1059.77331542969	45.1547698974609
1060.99853515625	45.0718421936035
1062.22338867188	45.0956611633301
1063.44787597656	44.9062080383301
1064.671875	44.931770324707
1065.89562988281	45.0318717956543
1067.11901855469	44.9118309020996
1068.34191894531	44.8303031921387
1069.56457519531	44.8574409484863
1070.78674316406	44.8438110351563
1072.00854492188	44.7605895996094
1073.22998046875	44.7241020202637
1074.45104980469	44.7265205383301
1075.67175292969	44.6277046203613
1076.89208984375	44.5609321594238
1078.11193847656	44.4875068664551
1079.33154296875	44.4783325195313
1080.55065917969	44.5015869140625
1081.76940917969	44.4932174682617
1082.98791503906	44.314567565918
1084.20593261719	44.2673149108887
1085.42358398438	44.2673606872559
1086.64086914063	44.2746696472168
1087.85766601563	44.101390838623
1089.07421875	44.1256980895996
1090.29040527344	44.0382537841797
1091.50610351563	44.0930976867676
1092.72155761719	44.1109733581543
1093.9365234375	44.0744857788086
1095.15112304688	44.0479354858398
1096.36535644531	44.0265426635742
1097.57922363281	44.0580139160156
1098.79272460938	44.087589263916
1100.005859375	44.0177841186523
1101.21862792969	44.084400177002
1102.43090820313	44.0014610290527
1103.64294433594	43.9465751647949
1104.8544921875	44.0836334228516
1106.06579589844	44.1123466491699
1107.27661132813	44.0370826721191
1108.48706054688	44.0616302490234
1109.69714355469	44.0646286010742
1110.90686035156	44.0172538757324
1112.1162109375	43.9164581298828
1113.3251953125	43.9849548339844
1114.53369140625	43.9927749633789
1115.74194335938	43.9418258666992
1116.94982910156	43.9674263000488
1118.1572265625	44.0071678161621
1119.3642578125	43.9362144470215
1120.57104492188	44.0259971618652
1121.77734375	43.9890480041504
1122.98327636719	44.0206451416016
1124.18884277344	44.0131225585938
1125.39404296875	44.0226020812988
1126.59875488281	43.9677505493164
1127.80322265625	44.1225700378418
1129.00732421875	44.1183547973633
1130.2109375	44.1057472229004
1131.41430664063	44.0060729980469
1132.6171875	44.0175514221191
1133.81970214844	43.9587669372559
1135.02197265625	43.961296081543
1136.22375488281	43.981803894043
1137.42517089844	43.8600082397461
1138.62622070313	44.0312576293945
1139.82690429688	43.8592376708984
1141.02709960938	43.8293647766113
1142.22705078125	43.8904342651367
1143.42663574219	43.9543991088867
1144.62573242188	43.8701133728027
1145.82458496094	43.7982482910156
1147.02294921875	43.8525199890137
1148.22094726563	43.8792762756348
1149.41857910156	43.9630088806152
1150.61584472656	43.9546394348145
1151.81274414063	43.8811187744141
1153.00927734375	43.8131446838379
1154.20544433594	43.926383972168
1155.40124511719	43.9152069091797
1156.5966796875	44.0124359130859
1157.79162597656	43.9808311462402
1158.986328125	44.0467414855957
1160.18054199219	43.9817123413086
1161.37438964844	44.144416809082
1162.56799316406	44.1017799377441
1163.76110839844	44.1683540344238
1164.95385742188	44.3932762145996
1166.14624023438	44.6216812133789
1167.33825683594	44.7671241760254
1168.52990722656	45.2459678649902
1169.72119140625	45.819938659668
1170.91198730469	46.5282592773438
1172.1025390625	47.3893280029297
1173.29260253906	48.1846961975098
1174.482421875	48.5024681091309
1175.67175292969	48.6582374572754
1176.86071777344	48.2622413635254
1178.04943847656	47.5937309265137
1179.23767089844	46.9276542663574
1180.42553710938	46.1076545715332
1181.61303710938	45.418098449707
1182.80017089844	44.9772758483887
1183.98681640625	44.7729911804199
1185.17321777344	44.4278297424316
1186.35925292969	44.511417388916
1187.54479980469	44.4874458312988
1188.73010253906	44.3183746337891
1189.91491699219	44.3970375061035
1191.09936523438	44.4538993835449
1192.28356933594	44.4726829528809
1193.46728515625	44.5638656616211
1194.65063476563	44.7251625061035
1195.83361816406	44.8095016479492
1197.01623535156	45.0467071533203
1198.19836425781	45.234733581543
1199.38024902344	45.5886878967285
1200.56176757813	45.7099456787109
1201.74279785156	45.9212799072266
1202.92358398438	45.9598388671875
1204.10388183594	45.9334716796875
1205.28393554688	45.8132209777832
1206.46350097656	45.8796195983887
1207.64270019531	45.7275695800781
1208.82153320313	45.5364227294922
1210	45.5762138366699
1211.17810058594	45.4048118591309
1212.35583496094	45.3744735717773
1213.53308105469	45.3970642089844
1214.71008300781	45.2762603759766
1215.88671875	45.357738494873
1217.06286621094	45.3163299560547
1218.23864746094	45.4160614013672
1219.41418457031	45.3351821899414
1220.58923339844	45.3191299438477
1221.76391601563	45.4977569580078
1222.93823242188	45.4961318969727
1224.11218261719	45.5727767944336
1225.28576660156	45.7593727111816
1226.458984375	45.846061706543
1227.6318359375	46.0450134277344
1228.80419921875	46.1225509643555
1229.97631835938	46.278018951416
1231.14794921875	46.530818939209
1232.31921386719	46.7867469787598
1233.490234375	46.9697952270508
1234.66076660156	47.2546157836914
1235.83093261719	47.4517784118652
1237.00073242188	47.7367057800293
1238.17016601563	47.9260864257813
1239.33923339844	48.2332000732422
1240.5078125	48.4257507324219
1241.67614746094	48.6383209228516
1242.84411621094	48.8682174682617
1244.01159667969	49.1617469787598
1245.1787109375	49.5133323669434
1246.34558105469	49.9085960388184
1247.51196289063	50.2180709838867
1248.67797851563	50.4031181335449
1249.84362792969	50.5809135437012
1251.00891113281	50.541618347168
1252.173828125	50.0882415771484
1253.33825683594	49.8221740722656
1254.50244140625	49.3258399963379
1255.66625976563	48.6722183227539
1256.82958984375	48.1986236572266
1257.99255371094	47.7376556396484
1259.1552734375	47.3919830322266
1260.31750488281	47.0047416687012
1261.47937011719	46.8235740661621
1262.64086914063	46.4824104309082
1263.80200195313	46.1581230163574
1264.96276855469	46.0094032287598
1266.123046875	45.9445381164551
1267.28308105469	45.6557693481445
1268.44262695313	45.4539184570313
1269.60192871094	45.3334312438965
1270.7607421875	45.0661354064941
1271.91918945313	44.8850173950195
1273.07727050781	44.8387832641602
1274.23498535156	44.5970230102539
1275.39233398438	44.409122467041
1276.54931640625	44.3580741882324
1277.70581054688	44.1872901916504
1278.86206054688	44.0116844177246
1280.01794433594	43.9637145996094
1281.17333984375	43.8778190612793
1282.32836914063	43.8323516845703
1283.48303222656	43.8703117370605
1284.63732910156	43.8529853820801
1285.79125976563	43.6600112915039
1286.94482421875	43.8147354125977
1288.09802246094	43.8986129760742
1289.25073242188	43.8933067321777
1290.40319824219	44.1599082946777
1291.55517578125	44.0648460388184
1292.70690917969	44.1499824523926
1293.85815429688	44.161922454834
1295.00903320313	44.2156944274902
1296.15954589844	44.064380645752
1297.30969238281	43.8796844482422
1298.45935058594	43.7784729003906
1299.60876464844	43.6462097167969
1300.7578125	43.3440361022949
1301.90637207031	43.4480018615723
1303.05456542969	43.2904434204102
1304.20239257813	43.2094573974609
1305.34985351563	43.0870018005371
1306.49694824219	43.1246719360352
1307.64367675781	42.9873466491699
1308.7900390625	42.9073257446289
1309.93591308594	42.9245834350586
1311.08154296875	42.9715805053711
1312.22668457031	43.0574073791504
1313.37145996094	43.1318702697754
1314.51599121094	43.066577911377
1315.66003417969	43.2131118774414
1316.80358886719	43.2635231018066
1317.94689941406	43.1592559814453
1319.08984375	43.1017303466797
1320.23229980469	43.1386566162109
1321.37451171875	43.0970077514648
1322.51623535156	43.0669250488281
1323.65759277344	42.9327163696289
1324.79858398438	42.8143348693848
1325.93920898438	42.8669967651367
1327.07934570313	42.69140625
1328.21923828125	42.6629066467285
1329.35864257813	42.5835647583008
1330.49780273438	42.5413436889648
1331.63647460938	42.5610084533691
1332.77478027344	42.4698791503906
1333.91271972656	42.3224716186523
1335.05029296875	42.3181800842285
1336.18737792969	42.2829627990723
1337.32421875	42.1860237121582
1338.46057128906	42.1945304870605
1339.5966796875	42.1987991333008
1340.73229980469	42.0877418518066
1341.86755371094	42.1665496826172
1343.00231933594	42.2165412902832
1344.13684082031	42.1819725036621
1345.27099609375	42.1065483093262
1346.40466308594	42.1645431518555
1347.53796386719	42.2893676757813
1348.6708984375	42.1481323242188
1349.80346679688	42.1755867004395
1350.93566894531	42.1561813354492
1352.06750488281	42.1290397644043
1353.19885253906	42.0972557067871
1354.32995605469	42.1602401733398
1355.46057128906	42.1081352233887
1356.5908203125	42.1527519226074
1357.720703125	42.0196304321289
1358.85021972656	42.0288047790527
1359.97924804688	41.9788551330566
1361.10803222656	41.9364738464355
1362.236328125	41.9363708496094
1363.3642578125	41.929500579834
1364.49182128906	41.9944076538086
1365.61901855469	41.8934707641602
1366.74584960938	41.9714317321777
1367.87231445313	42.0913314819336
1368.99829101563	42.0659141540527
1370.12390136719	42.2413902282715
1371.24914550781	42.1389541625977
1372.3740234375	42.3743095397949
1373.49853515625	42.4615898132324
1374.62255859375	42.5737609863281
1375.74633789063	42.7683143615723
1376.86962890625	43.0854873657227
1377.99255371094	43.2151069641113
1379.11511230469	43.4487075805664
1380.2373046875	43.8432579040527
1381.35900878906	44.0354423522949
1382.48034667969	44.1950302124023
1383.60144042969	44.4300918579102
1384.72204589844	44.5958213806152
1385.84228515625	44.6997909545898
1386.96203613281	44.680721282959
1388.08154296875	44.5125160217285
1389.20056152344	44.4055328369141
1390.31921386719	44.0947113037109
1391.4375	43.8019104003906
1392.55541992188	43.6088676452637
1393.6728515625	43.2291793823242
1394.7900390625	43.0128936767578
1395.90673828125	42.6612930297852
1397.02307128906	42.5439910888672
1398.13903808594	42.215446472168
1399.25463867188	42.0254592895508
1400.36975097656	41.9145050048828
1401.48449707031	41.7378997802734
1402.59899902344	41.6639099121094
1403.712890625	41.5710334777832
1404.82653808594	41.5702934265137
1405.93981933594	41.531379699707
1407.05261230469	41.4507637023926
1408.1650390625	41.3196678161621
1409.27709960938	41.3129119873047
1410.38879394531	41.2872581481934
1411.5	41.1395645141602
1412.61096191406	41.2219429016113
1413.72143554688	41.2185478210449
1414.83154296875	41.1533355712891
1415.94116210938	41.0192565917969
1417.05053710938	41.0508003234863
1418.15942382813	40.9578742980957
1419.26794433594	40.954517364502
1420.37609863281	40.9019889831543
1421.48388671875	40.834041595459
1422.59118652344	40.6768646240234
1423.6982421875	40.8123588562012
1424.80480957031	40.6897392272949
1425.91088867188	40.6317367553711
1427.01672363281	40.7323608398438
1428.1220703125	40.576904296875
1429.22717285156	40.6203193664551
1430.33166503906	40.6702156066895
1431.43591308594	40.6482124328613
1432.53979492188	40.6655120849609
1433.64318847656	40.7299461364746
1434.74621582031	40.644832611084
1435.84887695313	40.6033248901367
1436.95104980469	40.7542686462402
1438.05297851563	40.7436943054199
1439.15441894531	40.8462104797363
1440.25549316406	40.8268699645996
1441.35620117188	40.7729110717773
1442.45642089844	40.8490905761719
1443.55627441406	40.7424926757813
1444.65576171875	40.6777687072754
1445.7548828125	40.6445617675781
1446.853515625	40.7278823852539
1447.95190429688	40.556827545166
1449.0498046875	40.6153182983398
1450.14721679688	40.5807800292969
1451.24438476563	40.4678573608398
1452.34106445313	40.3680572509766
1453.43737792969	40.4540481567383
1454.53332519531	40.4167785644531
1455.62890625	40.3585395812988
1456.72399902344	40.2657814025879
1457.81872558594	40.2634162902832
1458.9130859375	40.2863693237305
1460.00695800781	40.297176361084
1461.10046386719	40.2018737792969
1462.19360351563	40.2488098144531
1463.28637695313	40.1835174560547
1464.37878417969	40.2043914794922
1465.470703125	40.2902641296387
1466.56225585938	40.1710014343262
1467.65344238281	40.1367492675781
1468.744140625	40.0708770751953
1469.83447265625	40.0713920593262
1470.92443847656	40.0458030700684
1472.01403808594	39.8103561401367
1473.10314941406	39.8938064575195
1474.19189453125	39.8796119689941
1475.2802734375	39.7038497924805
1476.3681640625	39.7482414245605
1477.45581054688	39.6764450073242
1478.54296875	39.6809463500977
1479.62963867188	39.580638885498
1480.71606445313	39.6984825134277
1481.80200195313	39.6904411315918
1482.88757324219	39.6830062866211
1483.97265625	39.723217010498
1485.05737304688	39.7431793212891
1486.14172363281	39.7869834899902
1487.22570800781	39.8796501159668
1488.30932617188	39.8656158447266
1489.39245605469	39.825984954834
1490.47509765625	39.8895874023438
1491.55749511719	39.9055442810059
1492.63940429688	40.0411376953125
1493.72094726563	39.9704284667969
1494.80212402344	39.9523429870605
1495.8828125	40.0198402404785
1496.96313476563	40.0625190734863
1498.04309082031	40.0239715576172
1499.12255859375	40.0361289978027
1500.20166015625	40.0007476806641
1501.28039550781	39.9432792663574
1502.35864257813	39.9813232421875
1503.4365234375	39.9416198730469
1504.51403808594	40.0191917419434
1505.59118652344	39.9538383483887
1506.66784667969	40.144416809082
1507.744140625	40.0010757446289
1508.81994628906	40.1763572692871
1509.89538574219	40.3384666442871
1510.97045898438	40.3287162780762
1512.04516601563	40.4703788757324
1513.11938476563	40.4780807495117
1514.19323730469	40.6443557739258
1515.26672363281	40.7494010925293
1516.33972167969	40.8636016845703
1517.41235351563	41.0081100463867
1518.48449707031	41.0438766479492
1519.55639648438	41.1788063049316
1520.62768554688	41.2031631469727
1521.69873046875	41.2158622741699
1522.76928710938	41.1622657775879
1523.83947753906	41.2832946777344
1524.90930175781	41.3063621520996
1525.97863769531	41.4546356201172
1527.04760742188	41.3870315551758
1528.11608886719	41.3834190368652
1529.18420410156	41.4370956420898
1530.251953125	41.5036888122559
1531.31921386719	41.5027236938477
1532.38610839844	41.748233795166
1533.45263671875	41.7723274230957
1534.51867675781	41.8813323974609
1535.58435058594	41.9403953552246
1536.64965820313	42.0552597045898
1537.71447753906	42.3456077575684
1538.77893066406	42.4274559020996
1539.84301757813	42.5685119628906
1540.90661621094	42.7594718933105
1541.9697265625	42.8404998779297
1543.03259277344	42.9948654174805
1544.09497070313	43.1097640991211
1545.15686035156	43.3113441467285
1546.21850585938	43.3963623046875
1547.27966308594	43.5645027160645
1548.34033203125	43.636116027832
1549.40063476563	43.9213218688965
1550.46057128906	43.9339752197266
1551.52001953125	44.0697860717773
1552.5791015625	44.2472457885742
1553.63781738281	44.3008041381836
1554.69604492188	44.3269424438477
1555.75378417969	44.3628692626953
1556.81127929688	44.3978157043457
1557.86828613281	44.6637763977051
1558.9248046875	44.5872917175293
1559.98095703125	44.7054214477539
1561.03674316406	44.9001159667969
1562.09204101563	45.016185760498
1563.14697265625	45.0966339111328
1564.20153808594	45.3027114868164
1565.25561523438	45.4111938476563
1566.30932617188	45.6675033569336
1567.36254882813	46.0015106201172
1568.41540527344	46.1828498840332
1569.4677734375	46.3012161254883
1570.51977539063	46.6960525512695
1571.57141113281	46.886646270752
1572.62255859375	47.1703681945801
1573.67333984375	47.4236717224121
1574.7236328125	47.663890838623
1575.77355957031	47.8417091369629
1576.82299804688	48.1512680053711
1577.8720703125	48.488941192627
1578.92077636719	48.574520111084
1579.96899414063	48.801082611084
1581.01684570313	49.145923614502
1582.06420898438	49.4087181091309
1583.11120605469	49.8792724609375
1584.15771484375	50.0859184265137
1585.20385742188	50.4839630126953
1586.24951171875	51.0613250732422
1587.29479980469	51.3436431884766
1588.33972167969	51.9460487365723
1589.38415527344	52.4101295471191
1590.42810058594	53.0544700622559
1591.47180175781	53.5183753967285
1592.51489257813	54.024974822998
1593.55773925781	54.422550201416
1594.59997558594	54.612232208252
1595.64196777344	55.0353927612305
1596.68334960938	55.193229675293
1597.72448730469	55.4313735961914
1598.76513671875	56.0303421020508
1599.80529785156	56.4319152832031
1600.84509277344	56.9918174743652
1601.88452148438	57.8121109008789
1602.92346191406	58.4394073486328
1603.9619140625	59.4595565795898
1605	60.557674407959
1606.03771972656	61.6229057312012
1607.07495117188	62.8941421508789
1608.11169433594	63.9621200561523
1609.14807128906	64.8510437011719
1610.18408203125	65.1277465820313
1611.21960449219	65.0908737182617
1612.25463867188	64.7724151611328
1613.28930664063	64.3792037963867
1614.32360839844	63.5588874816895
1615.357421875	63.119441986084
1616.39074707031	62.5336952209473
1617.42370605469	62.1792678833008
1618.45629882813	62.1012191772461
1619.48840332031	61.905933380127
1620.52001953125	61.8673210144043
1621.55126953125	62.0104751586914
1622.58215332031	62.3016586303711
1623.61254882813	62.4647636413574
1624.64245605469	62.8989601135254
1625.67199707031	63.2934303283691
1626.70104980469	63.7193374633789
1627.72973632813	64.2269744873047
1628.75793457031	64.7719650268555
1629.78576660156	65.473030090332
1630.81311035156	66.1695709228516
1631.84008789063	66.9621658325195
1632.86657714844	67.8508071899414
1633.89270019531	68.6358489990234
1634.91833496094	69.2656478881836
1635.94348144531	70.0091247558594
1636.96826171875	70.4446716308594
1637.99255371094	70.5544891357422
1639.01647949219	70.7115173339844
1640.03991699219	70.2648391723633
1641.06298828125	69.8307571411133
1642.08557128906	68.9432220458984
1643.10778808594	68.2623901367188
1644.12951660156	67.1909790039063
1645.15075683594	66.1820907592773
1646.17163085938	65.4366912841797
1647.19213867188	64.6411666870117
1648.21203613281	63.8657875061035
1649.23156738281	63.1237258911133
1650.25073242188	62.3124504089355
1651.26940917969	61.8041534423828
1652.28759765625	61.0991439819336
1653.30541992188	60.815357208252
1654.32275390625	60.3160133361816
1655.33972167969	59.8231582641602
1656.35620117188	59.2546081542969
1657.37231445313	58.8439712524414
1658.38793945313	58.4392585754395
1659.40307617188	58.2616844177246
1660.41772460938	57.8851623535156
1661.43212890625	57.4983329772949
1662.44592285156	57.1168174743652
1663.45935058594	57.0567741394043
1664.47229003906	56.4656066894531
1665.48486328125	56.2598152160645
1666.49694824219	55.9650382995605
1667.50854492188	55.5381050109863
1668.51977539063	55.2184638977051
1669.53051757813	54.7506980895996
1670.54089355469	54.442985534668
1671.55078125	54.0312767028809
1672.56018066406	53.473762512207
1673.56909179688	53.2039070129395
1674.57763671875	52.6936721801758
1675.58581542969	52.328971862793
1676.59350585938	51.6976432800293
1677.60070800781	51.2972984313965
1678.607421875	50.6767082214355
1679.61376953125	50.3039360046387
1680.61962890625	49.7732620239258
1681.62512207031	49.3297233581543
1682.63012695313	48.8047332763672
1683.63464355469	48.2819900512695
1684.638671875	47.8846244812012
1685.64233398438	47.3269195556641
1686.64562988281	47.0342216491699
1687.64831542969	46.652286529541
1688.65063476563	46.131778717041
1689.65246582031	45.651741027832
1690.65393066406	45.1882667541504
1691.65490722656	44.8952178955078
1692.65539550781	44.5107803344727
1693.65551757813	44.1145133972168
1694.65502929688	43.6664733886719
1695.654296875	43.2333946228027
1696.65295410156	43.080135345459
1697.65124511719	42.6563720703125
1698.64904785156	42.3293571472168
1699.646484375	41.962230682373
1700.64331054688	41.5551719665527
1701.63977050781	41.1423873901367
1702.63586425781	40.7805061340332
1703.63134765625	40.5477256774902
1704.62646484375	40.026496887207
1705.62121582031	39.6821937561035
1706.61535644531	39.3985061645508
1707.60913085938	39.0040092468262
1708.60241699219	38.5848770141602
1709.59521484375	38.2397422790527
1710.58764648438	37.7199592590332
1711.57958984375	37.528247833252
1712.57104492188	37.0337715148926
1713.56213378906	36.7663307189941
1714.552734375	36.3922157287598
1715.54284667969	36.0152549743652
1716.53247070313	35.5648460388184
1717.52160644531	35.4310722351074
1718.51037597656	34.9430541992188
1719.49865722656	34.6055755615234
1720.48657226563	34.3864135742188
1721.47387695313	33.9872589111328
1722.46081542969	33.7853736877441
1723.447265625	33.4390830993652
1724.43334960938	33.2446250915527
1725.41882324219	33.0680274963379
1726.40393066406	32.7394866943359
1727.38854980469	32.4795303344727
1728.37268066406	32.3119316101074
1729.3564453125	31.9852619171143
1730.33972167969	31.7619228363037
1731.32250976563	31.5302200317383
1732.30480957031	31.3415908813477
1733.28674316406	31.1392459869385
1734.26806640625	30.9310131072998
1735.2490234375	30.7551555633545
1736.2294921875	30.6236896514893
1737.20959472656	30.3756866455078
1738.18908691406	30.1853065490723
1739.16821289063	30.1169776916504
1740.14685058594	29.9121646881104
1741.125	29.7215518951416
1742.10266113281	29.5795288085938
1743.07995605469	29.2892951965332
1744.05676269531	29.200174331665
1745.03308105469	29.0805492401123
1746.00891113281	28.8689937591553
1746.98425292969	28.6565170288086
1747.95910644531	28.4956016540527
1748.93359375	28.2723522186279
1749.90759277344	28.1920204162598
1750.88110351563	27.9299793243408
1751.85412597656	27.7319869995117
1752.82678222656	27.5355625152588
1753.798828125	27.3456935882568
1754.7705078125	27.1546974182129
1755.74169921875	26.9550819396973
1756.71240234375	26.7605781555176
1757.6826171875	26.7049331665039
1758.65246582031	26.5275402069092
1759.62170410156	26.3086585998535
1760.59057617188	26.0923690795898
1761.55895996094	26.0644264221191
1762.52673339844	25.7913227081299
1763.49426269531	25.7337207794189
1764.46118164063	25.6300392150879
1765.42761230469	25.5338191986084
1766.39367675781	25.4133682250977
1767.35913085938	25.3324890136719
1768.32421875	25.218189239502
1769.28881835938	25.1462059020996
1770.2529296875	25.0303592681885
1771.21655273438	24.9376316070557
1772.17980957031	24.9129409790039
1773.14245605469	24.8264179229736
1774.10461425781	24.7220935821533
1775.06640625	24.7646465301514
1776.02770996094	24.5770626068115
1776.98852539063	24.4280662536621
1777.94873046875	24.4308567047119
1778.90856933594	24.2970333099365
1779.86804199219	24.2267646789551
1780.82690429688	24.1439094543457
1781.78527832031	23.9378871917725
1782.7431640625	23.8358573913574
1783.70068359375	23.7696132659912
1784.65771484375	23.6201419830322
1785.61413574219	23.4827499389648
1786.57019042969	23.2788200378418
1787.52575683594	23.2100696563721
1788.48083496094	23.0252723693848
1789.43530273438	22.9772071838379
1790.38940429688	22.8342437744141
1791.34301757813	22.7258529663086
1792.29626464844	22.5361251831055
1793.24890136719	22.6042976379395
1794.20104980469	22.4674015045166
1795.15270996094	22.4010696411133
1796.10400390625	22.2081298828125
1797.0546875	22.195125579834
1798.0048828125	22.1107940673828
1798.95471191406	22.0731525421143
1799.90393066406	21.9754962921143
1800.85278320313	21.9645462036133
1801.80102539063	21.8217506408691
1802.74890136719	21.7877998352051
1803.6962890625	21.7829170227051
1804.64306640625	21.7632884979248
1805.58947753906	21.7514476776123
1806.53540039063	21.6487083435059
1807.48071289063	21.6581554412842
1808.42565917969	21.6201324462891
1809.3701171875	21.4976577758789
1810.31396484375	21.5626182556152
1811.25744628906	21.4920330047607
1812.20043945313	21.4328136444092
1813.14294433594	21.4357070922852
1814.08483886719	21.3743419647217
1815.0263671875	21.3778629302979
1815.96740722656	21.2500476837158
1816.90783691406	21.187536239624
1817.84790039063	21.1586456298828
1818.78747558594	20.9656887054443
1819.72644042969	21.0451507568359
1820.6650390625	20.8967514038086
1821.60314941406	20.8847236633301
1822.54064941406	20.8932437896729
1823.47778320313	20.6819496154785
1824.41430664063	20.7110042572021
1825.35034179688	20.5612697601318
1826.28601074219	20.583948135376
1827.22106933594	20.3927249908447
1828.15563964844	20.2981967926025
1829.08984375	20.2705039978027
1830.0234375	20.1589107513428
1830.95654296875	20.149881362915
1831.88916015625	20.1674156188965
1832.8212890625	20.0593185424805
1833.7529296875	20.0266609191895
1834.68408203125	20.0069637298584
1835.61474609375	19.9753513336182
1836.54479980469	19.9386119842529
1837.47448730469	19.9827613830566
1838.40356445313	20.0369567871094
1839.33227539063	19.9427051544189
1840.26037597656	19.9101982116699
1841.18811035156	19.8985691070557
1842.115234375	19.9093227386475
1843.04187011719	19.9128437042236
1843.96801757813	19.841911315918
1844.89367675781	19.8998394012451
1845.81872558594	19.8694324493408
1846.74340820313	19.8501167297363
1847.66760253906	19.8570652008057
1848.59118652344	19.7883911132813
1849.51428222656	19.8282527923584
1850.43701171875	19.777494430542
1851.35913085938	19.7395458221436
1852.28076171875	19.6517372131348
1853.20190429688	19.6280708312988
1854.12243652344	19.5322685241699
1855.04260253906	19.4912242889404
1855.96215820313	19.4201793670654
1856.88122558594	19.3358097076416
1857.79992675781	19.2276058197021
1858.71801757813	19.1928768157959
1859.63549804688	19.1480503082275
1860.55261230469	19.1338748931885
1861.46923828125	19.0557556152344
1862.38525390625	19.0029182434082
1863.30078125	19.0110282897949
1864.2158203125	18.9970283508301
1865.13037109375	18.9071941375732
1866.04443359375	18.9514026641846
1866.95788574219	18.9406108856201
1867.87084960938	18.9354114532471
1868.78332519531	18.9185943603516
1869.6953125	18.9118881225586
1870.60681152344	18.9428443908691
1871.51782226563	18.8788833618164
1872.42822265625	18.8766975402832
1873.33813476563	19.0677337646484
1874.24755859375	19.0584964752197
1875.15649414063	19.0117626190186
1876.06481933594	19.0264492034912
1876.97277832031	18.9585475921631
1877.88012695313	19.009693145752
1878.78698730469	18.9462909698486
1879.69323730469	18.9504127502441
1880.59912109375	18.9780864715576
1881.50439453125	18.9312572479248
1882.4091796875	18.8241157531738
1883.3134765625	18.7845687866211
1884.21716308594	18.741756439209
1885.12048339844	18.7116870880127
1886.02319335938	18.6285972595215
1886.92541503906	18.5831127166748
1887.82702636719	18.5910758972168
1888.72814941406	18.5245590209961
1889.62878417969	18.473819732666
1890.52893066406	18.5183906555176
1891.42858886719	18.3932762145996
1892.32763671875	18.3433265686035
1893.22619628906	18.358419418335
1894.12426757813	18.2581005096436
1895.02172851563	18.2297763824463
1895.91870117188	18.1560688018799
1896.81518554688	18.2230415344238
1897.71118164063	18.1197452545166
1898.60656738281	18.0798454284668
1899.50146484375	18.1329574584961
1900.39587402344	18.1119594573975
1901.28967285156	18.0600700378418
1902.18298339844	18.0890865325928
1903.07580566406	18.0933170318604
1903.96801757813	18.0770874023438
1904.85986328125	18.021427154541
1905.7509765625	18.0694446563721
1906.64172363281	18.1244621276855
1907.53186035156	18.1851921081543
1908.42150878906	18.18381690979
1909.31066894531	18.2162570953369
1910.19921875	18.2229690551758
1911.08728027344	18.2547950744629
1911.97473144531	18.2615394592285
1912.86181640625	18.2831344604492
1913.74816894531	18.2374649047852
1914.63415527344	18.2431221008301
1915.51953125	18.2555732727051
1916.40441894531	18.1930179595947
1917.28869628906	18.1765937805176
1918.17260742188	18.1345500946045
1919.05578613281	18.129264831543
1919.93859863281	18.0760231018066
1920.82080078125	18.0661239624023
1921.70239257813	18.0310192108154
1922.58349609375	18.0211086273193
1923.46411132813	17.9386138916016
1924.34423828125	17.8727436065674
1925.22375488281	17.8719940185547
1926.10278320313	17.8012390136719
1926.98120117188	17.8033275604248
1927.85913085938	17.7096710205078
1928.73645019531	17.6429786682129
1929.61328125	17.6182155609131
1930.48962402344	17.6125717163086
1931.36535644531	17.5504093170166
1932.24060058594	17.5300045013428
1933.11535644531	17.5128974914551
1933.98950195313	17.4695835113525
1934.86303710938	17.4806327819824
1935.73608398438	17.5386142730713
1936.60864257813	17.5413303375244
1937.48059082031	17.5682926177979
1938.35205078125	17.4735717773438
1939.22302246094	17.5210494995117
1940.09338378906	17.5992393493652
1940.96313476563	17.5717601776123
1941.83239746094	17.6054248809814
1942.701171875	17.584342956543
1943.5693359375	17.6376991271973
1944.43701171875	17.5987224578857
1945.30407714844	17.6919269561768
1946.17065429688	17.738748550415
1947.03662109375	17.765926361084
1947.90209960938	17.8041839599609
1948.76696777344	17.8185615539551
1949.63134765625	17.8139114379883
1950.4951171875	17.8274307250977
1951.3583984375	17.774694442749
1952.22106933594	17.7414436340332
1953.08325195313	17.7141513824463
1953.94482421875	17.7165718078613
1954.80590820313	17.64377784729
1955.66650390625	17.6193294525146
1956.5263671875	17.6514873504639
1957.38586425781	17.659236907959
1958.24462890625	17.6041107177734
1959.10302734375	17.5762958526611
1959.96069335938	17.5549087524414
1960.81799316406	17.4763469696045
1961.67456054688	17.457145690918
1962.53063964844	17.4294776916504
1963.38623046875	17.2704277038574
1964.2412109375	17.3315544128418
1965.09558105469	17.2806529998779
1965.94946289063	17.2524509429932
1966.80285644531	17.2373905181885
1967.65563964844	17.2075996398926
1968.5078125	17.2683715820313
1969.35949707031	17.2066650390625
1970.21057128906	17.2132396697998
1971.06103515625	17.2220458984375
1971.91101074219	17.2319889068604
1972.76049804688	17.1625957489014
1973.60925292969	17.2465286254883
1974.45764160156	17.339469909668
1975.30529785156	17.4080829620361
1976.15246582031	17.4176788330078
1976.99914550781	17.4774188995361
1977.84521484375	17.4883880615234
1978.69067382813	17.5656776428223
1979.53552246094	17.6531105041504
1980.3798828125	17.5946655273438
1981.22375488281	17.6646862030029
1982.06701660156	17.6717109680176
1982.90966796875	17.6585521697998
1983.75170898438	17.6391010284424
1984.59326171875	17.6488304138184
1985.43420410156	17.6466674804688
1986.27465820313	17.6770896911621
1987.11450195313	17.5739994049072
1987.95373535156	17.6431083679199
1988.79248046875	17.6929168701172
1989.63061523438	17.6149349212646
1990.46813964844	17.5715751647949
1991.30517578125	17.5227832794189
1992.1416015625	17.3899250030518
1992.9775390625	17.4316368103027
1993.81274414063	17.3595352172852
1994.6474609375	17.3890895843506
1995.48168945313	17.2860126495361
1996.31518554688	17.2717933654785
1997.14819335938	17.2776489257813
1997.98071289063	17.2905178070068
1998.8125	17.1759815216064
1999.64379882813	17.231315612793
2000.47448730469	17.2249717712402
2001.3046875	17.2771968841553
2002.13427734375	17.2306003570557
2002.96325683594	17.2966823577881
2003.79162597656	17.2376098632813
2004.61950683594	17.3060111999512
2005.44677734375	17.3724231719971
2006.2734375	17.3652267456055
2007.09948730469	17.4770526885986
2007.92504882813	17.4367809295654
2008.75	17.5552959442139
2009.57434082031	17.5304622650146
2010.39819335938	17.6009712219238
2011.22131347656	17.6731224060059
2012.0439453125	17.6115016937256
2012.86608886719	17.6846199035645
2013.6875	17.6920852661133
2014.50842285156	17.7548313140869
2015.32873535156	17.7288818359375
2016.1484375	17.6576232910156
2016.96752929688	17.7680225372314
2017.7861328125	17.7636966705322
2018.60412597656	17.7352180480957
2019.42150878906	17.7858257293701
2020.23828125	17.8455829620361
2021.05444335938	17.7603168487549
2021.8701171875	17.7327156066895
2022.68518066406	17.6644725799561
2023.49963378906	17.7114963531494
2024.3134765625	17.6404552459717
2025.12683105469	17.658031463623
2025.939453125	17.6086444854736
2026.75158691406	17.6527519226074
2027.56311035156	17.6211776733398
2028.3740234375	17.5488452911377
2029.18432617188	17.57008934021
2029.994140625	17.5313529968262
2030.80322265625	17.5269584655762
2031.61181640625	17.4340915679932
2032.41979980469	17.3712024688721
2033.22717285156	17.392204284668
2034.03393554688	17.3833999633789
2034.84008789063	17.3732109069824
2035.64575195313	17.2663593292236
2036.45080566406	17.3052806854248
2037.25512695313	17.1916694641113
2038.05895996094	17.1873817443848
2038.86218261719	17.1357250213623
2039.66479492188	17.186164855957
2040.466796875	17.2138614654541
2041.26831054688	17.1322383880615
2042.06909179688	17.2674751281738
2042.86938476563	17.1867408752441
2043.6689453125	17.2167892456055
2044.46801757813	17.2187347412109
2045.26647949219	17.223913192749
2046.06433105469	17.2828502655029
2046.86145019531	17.2444458007813
2047.65808105469	17.327449798584
2048.4541015625	17.3885726928711
2049.24951171875	17.3806648254395
2050.04443359375	17.3815364837646
2050.83862304688	17.4307308197021
2051.63232421875	17.441104888916
2052.42529296875	17.4496440887451
2053.2177734375	17.45285987854
2054.00952148438	17.4361705780029
2054.80078125	17.5538177490234
2055.59130859375	17.5552310943604
2056.38134765625	17.5139942169189
2057.17065429688	17.5647830963135
2057.95947265625	17.5747909545898
2058.74755859375	17.5829486846924
2059.53515625	17.4290733337402
2060.32202148438	17.4945526123047
2061.1083984375	17.4450798034668
2061.89428710938	17.3641948699951
2062.67919921875	17.2444171905518
2063.4638671875	17.3615646362305
2064.24780273438	17.2770729064941
2065.03100585938	17.1992721557617
2065.81372070313	17.1325855255127
2066.595703125	17.1564617156982
2067.37719726563	17.1188411712646
2068.15795898438	16.9821262359619
2068.93823242188	16.9444103240967
2069.7177734375	16.9470310211182
2070.49682617188	16.839506149292
2071.27514648438	16.7916622161865
2072.05297851563	16.8094100952148
2072.830078125	16.7769432067871
2073.60668945313	16.6360111236572
2074.38256835938	16.6111679077148
2075.15795898438	16.5530986785889
2075.9326171875	16.530086517334
2076.70654296875	16.4939460754395
2077.47998046875	16.4751091003418
2078.25268554688	16.4426727294922
2079.02490234375	16.4404392242432
2079.79663085938	16.5052528381348
2080.5673828125	16.4732646942139
2081.337890625	16.4276447296143
2082.107421875	16.4929962158203
2082.87670898438	16.5257682800293
2083.64501953125	16.5484657287598
2084.41284179688	16.5208988189697
2085.18017578125	16.4888458251953
2085.94677734375	16.5400085449219
2086.71264648438	16.5848598480225
2087.47802734375	16.6118602752686
2088.24267578125	16.5720272064209
2089.0068359375	16.6200065612793
2089.77026367188	16.6555366516113
2090.53295898438	16.5680713653564
2091.29516601563	16.5920543670654
2092.056640625	16.5993156433105
2092.81762695313	16.4935684204102
2093.57788085938	16.456657409668
2094.33764648438	16.4530124664307
2095.0966796875	16.3874835968018
2095.85498046875	16.3762512207031
2096.61279296875	16.3002376556396
2097.36987304688	16.2452163696289
2098.12646484375	16.1766662597656
2098.88232421875	16.0588417053223
2099.63745117188	16.1073627471924
2100.39208984375	15.9707078933716
2101.14624023438	15.8886861801147
2101.8994140625	15.8253259658813
2102.65209960938	15.7815933227539
2103.404296875	15.7041454315186
2104.15551757813	15.5407381057739
2104.90649414063	15.5383939743042
2105.65649414063	15.4792909622192
2106.40600585938	15.4168138504028
2107.15502929688	15.3623743057251
2107.90307617188	15.2246713638306
2108.65063476563	15.2176847457886
2109.39770507813	15.2380523681641
2110.14404296875	15.256293296814
2110.8896484375	15.1945447921753
2111.63452148438	15.236367225647
2112.37890625	15.2493896484375
2113.12280273438	15.2013902664185
2113.86572265625	15.3150463104248
2114.60815429688	15.2622671127319
2115.35009765625	15.300142288208
2116.09106445313	15.3752899169922
2116.83154296875	15.2821016311646
2117.57153320313	15.3152475357056
2118.31079101563	15.3665866851807
2119.04931640625	15.3957271575928
2119.787109375	15.3069515228271
2120.5244140625	15.2791299819946
2121.26098632813	15.3061103820801
2121.9970703125	15.1508569717407
2122.732421875	15.1327705383301
2123.46704101563	15.1374368667603
2124.20092773438	15.0845584869385
2124.93432617188	14.9865484237671
2125.6669921875	14.9820470809937
2126.39916992188	14.9417667388916
2127.13037109375	14.8303756713867
2127.86108398438	14.8063497543335
2128.59130859375	14.7921533584595
2129.32080078125	14.6776905059814
2130.04956054688	14.7122602462769
2130.77758789063	14.5596561431885
2131.50512695313	14.4213752746582
2132.23193359375	14.4250602722168
2132.9580078125	14.3485326766968
2133.68334960938	14.2570028305054
2134.408203125	14.2837743759155
2135.13232421875	14.0894021987915
2135.85595703125	14.1484565734863
2136.57885742188	14.0830144882202
2137.30102539063	14.0059251785278
2138.0224609375	13.9708099365234
2138.74340820313	13.8631725311279
2139.46337890625	13.8330478668213
2140.18310546875	13.8188667297363
2140.90185546875	13.7311172485352
2141.6201171875	13.7575435638428
2142.33764648438	13.7132873535156
2143.05444335938	13.7002410888672
2143.77075195313	13.6777353286743
2144.48608398438	13.6079425811768
2145.201171875	13.6930503845215
2145.91528320313	13.6411619186401
2146.62890625	13.6792678833008
2147.34155273438	13.6142206192017
2148.05395507813	13.6729869842529
2148.76538085938	13.5942754745483
2149.47631835938	13.62464427948
2150.18627929688	13.586706161499
2150.89599609375	13.5939817428589
2151.60473632813	13.6112422943115
2152.31298828125	13.5588836669922
2153.02026367188	13.5724878311157
2153.72729492188	13.5517511367798
2154.43334960938	13.4780960083008
2155.138671875	13.4175577163696
2155.84350585938	13.4952793121338
2156.54760742188	13.4544610977173
2157.25122070313	13.438512802124
2157.95385742188	13.3798141479492
2158.65600585938	13.3787240982056
2159.357421875	13.360279083252
2160.05810546875	13.3127241134644
2160.75805664063	13.2942380905151
2161.45751953125	13.2033023834229
2162.15600585938	13.1465663909912
2162.85400390625	13.1020269393921
2163.55151367188	13.086124420166
2164.248046875	13.0052509307861
2164.94409179688	12.941969871521
2165.63916015625	12.8889398574829
2166.33374023438	12.8795433044434
2167.02783203125	12.7729291915894
2167.72094726563	12.6893148422241
2168.41357421875	12.6402759552002
2169.10522460938	12.5565376281738
2169.79638671875	12.5130605697632
2170.48706054688	12.4574928283691
2171.1767578125	12.3782587051392
2171.86572265625	12.2802534103394
2172.55419921875	12.2040863037109
2173.24194335938	12.119725227356
2173.92895507813	12.0545234680176
2174.615234375	12.0223035812378
2175.30078125	11.9797010421753
2175.98583984375	11.923487663269
2176.67016601563	11.8768577575684
2177.35375976563	11.869948387146
2178.03662109375	11.8205413818359
2178.71875	11.8037147521973
2179.40014648438	11.7584438323975
2180.08081054688	11.7927732467651
2180.76098632813	11.7848234176636
2181.4404296875	11.8263626098633
2182.119140625	11.8052911758423
2182.79711914063	11.8193788528442
2183.47436523438	11.7898578643799
2184.15087890625	11.7397356033325
2184.82690429688	11.8103532791138
2185.501953125	11.7683839797974
2186.17651367188	11.7861976623535
2186.85034179688	11.816442489624
2187.5234375	11.7453565597534
2188.19580078125	11.7283906936646
2188.86743164063	11.7380065917969
2189.53833007813	11.6804800033569
2190.20874023438	11.6987924575806
2190.87817382813	11.5697708129883
2191.54711914063	11.5459680557251
2192.21533203125	11.5485486984253
2192.8828125	11.5172424316406
2193.54956054688	11.4043912887573
2194.21557617188	11.3722496032715
2194.880859375	11.2884359359741
2195.54541015625	11.266206741333
2196.20947265625	11.2124929428101
2196.87255859375	11.1305131912231
2197.53515625	11.0117321014404
2198.19677734375	10.9503526687622
2198.85791015625	10.8886737823486
2199.51831054688	10.8169288635254
2200.17797851563	10.7553968429565
2200.8369140625	10.6344718933105
2201.4951171875	10.5590343475342
2202.15258789063	10.55419921875
2202.80932617188	10.4443216323853
2203.46533203125	10.4206304550171
2204.12060546875	10.3560209274292
2204.775390625	10.405556678772
2205.42919921875	10.278115272522
2206.08251953125	10.2824430465698
2206.73486328125	10.2199306488037
2207.38671875	10.2626962661743
2208.03759765625	10.2046518325806
2208.68798828125	10.2333526611328
2209.33764648438	10.2175273895264
2209.98657226563	10.246506690979
2210.63452148438	10.236967086792
2211.28198242188	10.2281742095947
2211.9287109375	10.2097930908203
2212.57470703125	10.2468767166138
2213.21997070313	10.2416038513184
2213.86450195313	10.2123508453369
2214.50830078125	10.2239713668823
2215.1513671875	10.187614440918
2215.79370117188	10.129997253418
2216.43530273438	10.1281976699829
2217.076171875	10.1372718811035
2217.71630859375	10.0519857406616
2218.35571289063	10.0142135620117
2218.99462890625	10.0209646224976
2219.63256835938	9.91678810119629
2220.26977539063	9.88574886322021
2220.90625	9.82452297210693
2221.5419921875	9.75437068939209
2222.17700195313	9.69024562835693
2222.81127929688	9.64484977722168
2223.44482421875	9.56819248199463
2224.07763671875	9.5524206161499
2224.70971679688	9.45482635498047
2225.34106445313	9.40646266937256
2225.9716796875	9.3557710647583
2226.6015625	9.22414207458496
2227.23071289063	9.19496250152588
2227.85913085938	9.12731742858887
2228.48681640625	9.14086055755615
2229.11376953125	9.05963516235352
2229.73999023438	8.98293018341064
2230.36547851563	8.96710300445557
2230.990234375	8.97830104827881
2231.61401367188	8.91524696350098
2232.2373046875	8.87307453155518
2232.85986328125	8.78208827972412
2233.4814453125	8.72730350494385
2234.1025390625	8.74915409088135
2234.72265625	8.72908687591553
2235.34228515625	8.70030498504639
2235.9609375	8.65153884887695
2236.57885742188	8.64164257049561
2237.1962890625	8.63404273986816
2237.81274414063	8.62387180328369
2238.42846679688	8.61830425262451
2239.04345703125	8.57991218566895
2239.65771484375	8.59432697296143
2240.27124023438	8.59309673309326
2240.88403320313	8.62138271331787
2241.49584960938	8.53335952758789
2242.10717773438	8.56395626068115
2242.71752929688	8.59457397460938
2243.32739257813	8.57327747344971
2243.93627929688	8.55736541748047
2244.54443359375	8.54992389678955
2245.15209960938	8.51751232147217
2245.7587890625	8.50026416778564
2246.36474609375	8.41911220550537
2246.9697265625	8.44561576843262
2247.57421875	8.42522048950195
2248.17797851563	8.38391494750977
2248.78076171875	8.36347007751465
2249.38305664063	8.35282039642334
2249.984375	8.32537174224854
2250.5849609375	8.27594566345215
2251.18481445313	8.2344856262207
2251.78393554688	8.14930438995361
2252.38232421875	8.15560531616211
2252.97973632813	8.07032108306885
2253.57666015625	8.0636510848999
2254.17260742188	8.0598201751709
2254.76782226563	8.00158786773682
2255.3623046875	7.903404712677
2255.9560546875	7.88239192962646
2256.54907226563	7.80352687835693
2257.14135742188	7.77648687362671
2257.73266601563	7.71620225906372
2258.32348632813	7.68131303787231
2258.91333007813	7.65392827987671
2259.50244140625	7.57013368606567
2260.09057617188	7.53176069259644
2260.67822265625	7.45538663864136
2261.26513671875	7.473388671875
2261.85107421875	7.38834285736084
2262.43627929688	7.36232566833496
2263.02075195313	7.37483739852905
2263.6044921875	7.27817964553833
2264.18725585938	7.28727531433105
2264.76953125	7.25412940979004
2265.35083007813	7.19304418563843
2265.93139648438	7.2088942527771
2266.51123046875	7.19473457336426
2267.09033203125	7.17037296295166
2267.66845703125	7.16741514205933
2268.24584960938	7.15321397781372
2268.82250976563	7.17272520065308
2269.3984375	7.1904239654541
2269.9736328125	7.17620897293091
2270.5478515625	7.19627094268799
2271.12133789063	7.22053956985474
2271.69409179688	7.26158905029297
2272.26611328125	7.2510404586792
2272.83740234375	7.21268844604492
2273.40771484375	7.21469497680664
2273.97729492188	7.14874362945557
2274.54614257813	7.14258670806885
2275.11401367188	7.1582179069519
2275.68139648438	7.11107540130615
2276.24780273438	7.07519435882568
2276.8134765625	7.03297567367554
2277.37817382813	6.99571371078491
2277.9423828125	6.93869304656982
2278.50561523438	6.96768999099731
2279.06811523438	6.9524712562561
2279.62963867188	6.92802047729492
2280.19067382813	6.9238395690918
2280.75073242188	6.93441343307495
2281.31005859375	6.92178821563721
2281.86840820313	6.92155075073242
2282.42602539063	6.95403528213501
2282.98291015625	6.83684635162354
2283.5390625	6.83181476593018
2284.09448242188	6.80484485626221
2284.64892578125	6.7736234664917
2285.20263671875	6.7743706703186
2285.75537109375	6.72882509231567
2286.3076171875	6.66286706924438
2286.85888671875	6.64900684356689
2287.40942382813	6.64519357681274
2287.958984375	6.5597825050354
2288.5078125	6.54267835617065
2289.05590820313	6.5030255317688
2289.60302734375	6.47845458984375
2290.14965820313	6.43475961685181
2290.6953125	6.36687564849854
2291.23999023438	6.36983203887939
2291.78393554688	6.31860208511353
2292.3271484375	6.2939019203186
2292.86962890625	6.24020624160767
2293.4111328125	6.23912334442139
2293.95190429688	6.20318460464478
2294.49194335938	6.14353132247925
2295.03100585938	6.06572580337524
2295.5693359375	6.115966796875
2296.10693359375	6.08338308334351
2296.6435546875	6.05903244018555
2297.17944335938	6.0677285194397
2297.71459960938	6.01507568359375
2298.24877929688	6.05550861358643
2298.7822265625	6.01401615142822
2299.31469726563	6.02056121826172
2299.8466796875	6.07199096679688
2300.37744140625	6.00292444229126
2300.90771484375	6.02443552017212
2301.43701171875	5.99380874633789
2301.96557617188	6.00997734069824
2302.4931640625	6.02214241027832
2303.02001953125	6.01530122756958
2303.54614257813	6.0261344909668
2304.0712890625	6.02571582794189
2304.595703125	6.02797603607178
2305.119140625	6.0189733505249
2305.64184570313	6.01586389541626
2306.16381835938	6.02750539779663
2306.68481445313	5.96452522277832
2307.205078125	5.96326541900635
2307.72436523438	5.96683597564697
2308.24291992188	5.93815565109253
2308.7607421875	5.93983125686646
2309.27758789063	5.91945314407349
2309.79370117188	5.89663457870483
2310.30883789063	5.90125036239624
2310.8232421875	5.97910499572754
2311.3369140625	5.9333815574646
2311.849609375	5.88061666488647
2312.361328125	5.89977741241455
2312.87255859375	5.83050489425659
2313.38256835938	5.83347415924072
2313.89208984375	5.81107616424561
2314.40063476563	5.81187438964844
2314.908203125	5.74866724014282
2315.4150390625	5.68352270126343
2315.92114257813	5.65345811843872
2316.42626953125	5.61661052703857
2316.9306640625	5.62570905685425
2317.43408203125	5.56447076797485
2317.93676757813	5.54919290542603
2318.4384765625	5.52659320831299
2318.939453125	5.49124336242676
2319.439453125	5.43391895294189
2319.93872070313	5.44729232788086
2320.43701171875	5.37905740737915
2320.9345703125	5.36963224411011
2321.43139648438	5.32682228088379
2321.92724609375	5.31248092651367
2322.42211914063	5.31224346160889
2322.91625976563	5.26582956314087
2323.40966796875	5.21285104751587
2323.90209960938	5.22426223754883
2324.3935546875	5.2242579460144
2324.88427734375	5.17909049987793
2325.37426757813	5.1926703453064
2325.86303710938	5.22286510467529
2326.35131835938	5.18145513534546
2326.83862304688	5.10486698150635
2327.32495117188	5.23807096481323
2327.810546875	5.17807531356812
2328.29541015625	5.19848871231079
2328.77905273438	5.22218561172485
2329.26220703125	5.25545406341553
2329.74438476563	5.21802806854248
2330.2255859375	5.20788240432739
2330.7060546875	5.19773054122925
2331.185546875	5.19029998779297
2331.6640625	5.18477630615234
2332.14184570313	5.20468330383301
2332.61889648438	5.1920428276062
2333.09497070313	5.19882154464722
2333.57006835938	5.14919996261597
2334.04443359375	5.15103483200073
2334.51782226563	5.16684103012085
2334.99047851563	5.11660051345825
2335.46215820313	5.09867429733276
2335.93310546875	5.12462139129639
2336.40307617188	5.07485103607178
2336.8720703125	5.03629636764526
2337.34033203125	5.0526294708252
2337.8076171875	5.01183986663818
2338.27416992188	4.94463968276978
2338.73974609375	4.97221899032593
2339.20458984375	4.93327331542969
2339.66845703125	4.94051027297974
2340.13134765625	4.86767435073853
2340.59350585938	4.86442613601685
2341.0546875	4.8573203086853
2341.51489257813	4.79015779495239
2341.97436523438	4.7769513130188
2342.43286132813	4.76152849197388
2342.890625	4.72541379928589
2343.34741210938	4.72678232192993
2343.80322265625	4.64647626876831
2344.25830078125	4.63346147537231
2344.71240234375	4.61739540100098
2345.16577148438	4.68087196350098
2345.61791992188	4.68194007873535
2346.06958007813	4.71672677993774
2346.52001953125	4.74075412750244
2346.9697265625	4.82647705078125
2347.41845703125	4.90423250198364
2347.86645507813	4.99338865280151
2348.3134765625	5.0546350479126
2348.75952148438	5.12201499938965
2349.20483398438	5.24845933914185
2349.64916992188	5.33728790283203
2350.09252929688	5.45695161819458
2350.53515625	5.53120803833008
2350.97680664063	5.53198623657227
2351.41748046875	5.64988708496094
2351.857421875	5.68179559707642
2352.29638671875	5.72538805007935
2352.734375	5.72288417816162
2353.17138671875	5.71314907073975
2353.60766601563	5.64891052246094
2354.04296875	5.62106323242188
2354.4775390625	5.54867649078369
2354.91088867188	5.44868755340576
2355.34350585938	5.37312364578247
2355.775390625	5.27411508560181
2356.2060546875	5.15637111663818
2356.63598632813	5.04801893234253
2357.06494140625	4.92788457870483
2357.4931640625	4.8291392326355
2357.92041015625	4.73478746414185
2358.3466796875	4.64623260498047
2358.77197265625	4.55677509307861
2359.1962890625	4.46027803421021
2359.61987304688	4.37488460540771
2360.04248046875	4.26931571960449
2360.46411132813	4.23858213424683
2360.88500976563	4.18881368637085
2361.30493164063	4.13900995254517
2361.72387695313	4.08693218231201
