# Supplementary material for: Optics miniaturization strategy for demanding Raman spectroscopy applications
Source: Nat Commun. 2024 Apr 8;15:3049. doi: 10.1038/s41467-024-47044-7 (PMC11001912; doi:10.1038/s41467-024-47044-7)
Supplement: Supplementary file 6 — Source Data [file 41467_2024_47044_MOESM6_ESM.zip › Source Data/NCOMMS-23-34016B s3/S3 pHCA, Glucose, Salts/calibraiton/pHCA time + standards/pHCA_1000uM_5.csv]

347.42919921875	78.8935699462891
348.892913818359	79.2088088989258
350.356079101563	79.5308456420898
351.818634033203	79.7001800537109
353.280670166016	80.0774307250977
354.742095947266	80.2635116577148
356.202972412109	80.5265274047852
357.663299560547	80.9815444946289
359.123046875	80.9977645874023
360.582244873047	81.3651657104492
362.040863037109	81.6297836303711
363.498931884766	81.7361831665039
364.956451416016	81.8275527954102
366.413391113281	82.0924606323242
367.869750976563	82.1806716918945
369.325592041016	82.4845581054688
370.780853271484	82.2282943725586
372.235565185547	82.5381851196289
373.689727783203	82.6039428710938
375.143310546875	82.6603317260742
376.596343994141	82.7063903808594
378.048828125	82.7543869018555
379.500762939453	82.7232131958008
380.9521484375	83.0013732910156
382.402954101563	83.026969909668
383.853240966797	83.1613616943359
385.302947998047	83.1074066162109
386.752136230469	83.3731918334961
388.200744628906	83.5424499511719
389.648803710938	83.6317749023438
391.096343994141	83.8167953491211
392.543304443359	83.8680953979492
393.989715576172	84.1762237548828
395.435607910156	84.3816146850586
396.880920410156	84.6411514282227
398.325714111328	84.6840438842773
399.769927978516	85.0307693481445
401.213623046875	85.1572036743164
402.656768798828	85.4757995605469
404.099395751953	85.4871139526367
405.541442871094	85.8920974731445
406.982971191406	85.9394226074219
408.423950195313	86.1599731445313
409.864379882813	86.4161148071289
411.304290771484	86.4869766235352
412.743621826172	86.7203063964844
414.182434082031	86.7925109863281
415.620727539063	86.918586730957
417.058471679688	86.9069595336914
418.495666503906	87.1859359741211
419.932342529297	87.2028961181641
421.368469238281	87.0971755981445
422.804077148438	87.1404266357422
424.239135742188	87.1434478759766
425.673645019531	86.9880523681641
427.107635498047	87.2218399047852
428.541107177734	86.9895324707031
429.974029541016	87.0462646484375
431.406433105469	86.9774780273438
432.838287353516	86.9613876342773
434.269622802734	86.8326110839844
435.700408935547	86.8422164916992
437.130706787109	86.6500015258789
438.560455322266	86.6367263793945
439.989654541016	86.3659515380859
441.418334960938	86.4164276123047
442.846496582031	86.1886901855469
444.274139404297	86.2891159057617
445.701263427734	86.1272506713867
447.127838134766	85.8604278564453
448.553894042969	85.8986053466797
449.979431152344	85.8323745727539
451.404449462891	85.6408157348633
452.828918457031	85.5117797851563
454.252899169922	85.6369781494141
455.676330566406	85.3349456787109
457.099273681641	85.2052688598633
458.521667480469	85.0894012451172
459.943542480469	85.2266616821289
461.364929199219	84.8911209106445
462.785766601563	85.1032791137695
464.206085205078	84.9817123413086
465.625885009766	84.7481231689453
467.045196533203	85.0527496337891
468.463958740234	84.7847213745117
469.882202148438	84.9718780517578
471.299957275391	84.8221817016602
472.717193603516	84.7711410522461
474.133911132813	84.7817687988281
475.550109863281	84.8578948974609
476.965789794922	84.7135467529297
478.380950927734	84.9431381225586
479.795623779297	84.9677734375
481.209777832031	84.9978256225586
482.623413085938	85.128776550293
484.036529541016	85.2820205688477
485.449157714844	85.3084030151367
486.861267089844	85.5518569946289
488.272857666016	85.3947296142578
489.683959960938	85.6391296386719
491.094543457031	85.5683898925781
492.504608154297	85.4500579833984
493.914184570313	85.3940963745117
495.3232421875	85.3499603271484
496.731811523438	85.1266632080078
498.139862060547	84.9088439941406
499.547393798828	84.7055969238281
500.954467773438	84.4391479492188
502.360992431641	84.226921081543
503.767028808594	83.9592437744141
505.172576904297	83.7376403808594
506.577606201172	83.5652313232422
507.982147216797	83.3661804199219
509.386169433594	82.801383972168
510.789703369141	82.845085144043
512.192749023438	82.4843902587891
513.595275878906	82.1610946655273
514.997314453125	81.9482345581055
516.398803710938	81.7512741088867
517.799865722656	81.3307800292969
519.200378417969	81.4123764038086
520.600463867188	81.0387649536133
522	80.7454071044922
523.399047851563	80.6557388305664
524.797607421875	80.393798828125
526.195678710938	79.9886093139648
527.59326171875	80.0993499755859
528.990295410156	79.7582015991211
530.386901855469	79.3638381958008
531.782958984375	79.369026184082
533.178588867188	79.0705642700195
534.573669433594	78.8333358764648
535.968322753906	78.5697402954102
537.362426757813	78.3752899169922
538.756042480469	78.3055877685547
540.149230957031	77.9138031005859
541.541870117188	77.8901062011719
542.934020996094	77.6485748291016
544.32568359375	77.5328979492188
545.716918945313	77.4357681274414
547.107604980469	77.179931640625
548.497802734375	77.1611938476563
549.887573242188	77.0931091308594
551.276794433594	76.8129119873047
552.66552734375	76.7284927368164
554.053833007813	76.5585021972656
555.441650390625	76.4448623657227
556.828918457031	76.312744140625
558.215759277344	76.2138137817383
559.602111816406	76.1841354370117
560.987976074219	76.2785949707031
562.373352050781	76.0165023803711
563.758239746094	75.9543075561523
565.142639160156	75.9694290161133
566.526611328125	75.9209671020508
567.910034179688	76.0110702514648
569.293029785156	75.6214447021484
570.675537109375	75.7227630615234
572.057556152344	75.6000442504883
573.439086914063	75.6528472900391
574.820129394531	75.5086288452148
576.200744628906	75.5479736328125
577.580871582031	75.5653762817383
578.96044921875	75.5748977661133
580.339660644531	75.4845199584961
581.718322753906	75.5780258178711
583.096557617188	75.4179916381836
584.474243164063	75.6156692504883
585.851501464844	75.2866821289063
587.228332519531	75.4732131958008
588.604614257813	75.3939361572266
589.98046875	75.3578033447266
591.355834960938	75.412712097168
592.730712890625	75.4343414306641
594.105163574219	75.4877319335938
595.479125976563	75.393180847168
596.852600097656	75.3492660522461
598.225646972656	75.3838424682617
599.598205566406	75.4138259887695
600.970275878906	75.2089691162109
602.341857910156	75.2037963867188
603.713012695313	75.1565246582031
605.083679199219	75.0612030029297
606.453918457031	75.1033935546875
607.823608398438	75.0323486328125
609.192932128906	74.9634552001953
610.561706542969	74.5464248657227
611.930053710938	74.6438751220703
613.297912597656	74.4926071166992
614.665344238281	74.3821258544922
616.032287597656	74.2522583007813
617.398803710938	74.2021865844727
618.764831542969	74.0185775756836
620.13037109375	73.7301025390625
621.495483398438	73.7493057250977
622.860107421875	73.7218170166016
624.224304199219	73.4048461914063
625.588012695313	73.3036651611328
626.951232910156	73.2144088745117
628.314025878906	72.9022064208984
629.676391601563	72.8931121826172
631.038269042969	72.6639633178711
632.399658203125	72.6049957275391
633.760620117188	72.5095825195313
635.12109375	72.3865356445313
636.481140136719	72.1707992553711
637.840759277344	72.1534194946289
639.199890136719	72.0521545410156
640.558532714844	71.8995056152344
641.916748046875	71.875862121582
643.274536132813	71.870475769043
644.6318359375	71.7810363769531
645.988647460938	71.5947189331055
647.345031738281	71.4257125854492
648.700988769531	71.4238815307617
650.056457519531	71.1528625488281
651.411499023438	71.0845031738281
652.76611328125	70.8600006103516
654.120239257813	70.6316986083984
655.473876953125	70.6399688720703
656.827087402344	70.5421829223633
658.179870605469	70.3617706298828
659.5322265625	70.3428649902344
660.884094238281	70.1793975830078
662.235473632813	70.1421356201172
663.586486816406	69.9096832275391
664.93701171875	69.9428482055664
666.287048339844	70.0638427734375
667.636657714844	69.9664611816406
668.98583984375	69.8399658203125
670.334594726563	70.004508972168
671.682861328125	69.8663711547852
673.030700683594	69.7899932861328
674.378051757813	69.8403167724609
675.725036621094	69.6589660644531
677.071533203125	69.6959075927734
678.417541503906	69.5339584350586
679.76318359375	69.6073608398438
681.108337402344	69.6205978393555
682.453002929688	69.8024444580078
683.797302246094	69.8331451416016
685.14111328125	69.5808944702148
686.484497070313	69.6457290649414
687.827453613281	69.7530975341797
689.169921875	69.7501449584961
690.512023925781	69.6514511108398
691.853637695313	69.7195892333984
693.194763183594	69.8181838989258
694.535522460938	69.5422210693359
695.875793457031	69.7701110839844
697.215637207031	69.6749572753906
698.555053710938	69.6116180419922
699.89404296875	69.777099609375
701.232543945313	69.912727355957
702.570617675781	69.7336196899414
703.908325195313	69.820442199707
705.245483398438	69.9526443481445
706.582275390625	69.8015518188477
707.918640136719	69.901611328125
709.254516601563	69.8795852661133
710.589965820313	69.7641830444336
711.924987792969	69.8883819580078
713.259582519531	69.8113021850586
714.59375	69.8417739868164
715.927490234375	69.8154296875
717.2607421875	69.9463882446289
718.593627929688	69.7608947753906
719.926025390625	69.7489624023438
721.257995605469	69.7649765014648
722.589538574219	69.7810134887695
723.920654296875	69.6132354736328
725.251342773438	69.7153854370117
726.581604003906	69.5970077514648
727.911437988281	69.7299728393555
729.240783691406	69.5674667358398
730.569763183594	69.5621871948242
731.898254394531	69.5307388305664
733.226379394531	69.4096221923828
734.554016113281	69.3566055297852
735.881225585938	69.3779830932617
737.208068847656	69.3252029418945
738.534423828125	69.2374420166016
739.8603515625	69.1998062133789
741.185852050781	69.0851440429688
742.510925292969	69.0970687866211
743.835571289063	69.0902633666992
745.159790039063	68.8929214477539
746.483581542969	68.8351516723633
747.806945800781	68.7634353637695
749.1298828125	68.6852493286133
750.452453613281	68.5990600585938
751.774536132813	68.5427017211914
753.09619140625	68.4330673217773
754.417419433594	68.3819198608398
755.738220214844	68.3903961181641
757.05859375	68.2196884155273
758.378540039063	68.1042327880859
759.698059082031	68.0203170776367
761.017211914063	67.8829345703125
762.335876464844	67.8726119995117
763.654113769531	67.6575469970703
764.971984863281	67.7267227172852
766.289367675781	67.6030120849609
767.606384277344	67.5114212036133
768.922973632813	67.3621597290039
770.239074707031	67.371452331543
771.554809570313	67.3574600219727
772.8701171875	67.2575531005859
774.184997558594	67.0381393432617
775.499450683594	67.0780487060547
776.8134765625	67.0820999145508
778.127136230469	67.0177993774414
779.440307617188	66.8867034912109
780.753112792969	66.8978729248047
782.0654296875	66.6984710693359
783.377380371094	66.6052474975586
784.688903808594	66.6103744506836
786	66.5004043579102
787.310668945313	66.4862747192383
788.620971679688	66.2379531860352
789.930786132813	66.3635787963867
791.240234375	66.270133972168
792.549255371094	66.1518783569336
793.857788085938	66.1636199951172
795.166015625	66.0160217285156
796.473754882813	66.0940246582031
797.781066894531	66.0417022705078
799.088012695313	66.1006393432617
800.39453125	66.0783157348633
801.700622558594	66.1800308227539
803.006286621094	66.2367172241211
804.311584472656	66.236572265625
805.616394042969	66.2545776367188
806.920837402344	66.1155700683594
808.224853515625	65.8611755371094
809.528503417969	65.7319717407227
810.831665039063	65.4660034179688
812.134460449219	65.3288345336914
813.436828613281	65.0288009643555
814.73876953125	65.0332107543945
816.040344238281	64.7462005615234
817.341430664063	64.6171493530273
818.642150878906	64.5575561523438
819.942504882813	64.5029373168945
821.242370605469	64.1460494995117
822.541870117188	64.1572723388672
823.840942382813	64.1481170654297
825.139587402344	64.0272216796875
826.437866210938	63.850269317627
827.735656738281	63.7036972045898
829.033081054688	63.7138710021973
830.330139160156	63.6537094116211
831.626770019531	63.4562835693359
832.922973632813	63.2789077758789
834.21875	63.2311973571777
835.514099121094	63.1310844421387
836.80908203125	63.0918045043945
838.103637695313	62.8146362304688
839.397827148438	62.853946685791
840.691589355469	62.6370658874512
841.984924316406	62.6287574768066
843.27783203125	62.3926696777344
844.570373535156	62.360954284668
845.862487792969	62.1794395446777
847.154235839844	61.9409637451172
848.445556640625	62.0358734130859
849.736450195313	61.6817474365234
851.026916503906	61.5186309814453
852.317016601563	61.423770904541
853.606689453125	61.4293670654297
854.89599609375	61.189323425293
856.184875488281	61.0491752624512
857.473327636719	60.8958892822266
858.761413574219	60.869556427002
860.049072265625	60.7919731140137
861.336303710938	60.6406631469727
862.623168945313	60.7094764709473
863.909606933594	60.5195274353027
865.195678710938	60.4505958557129
866.481323242188	60.1825752258301
867.766540527344	59.951358795166
869.051391601563	59.7759857177734
870.335815429688	59.5158500671387
871.619873046875	59.2123107910156
872.903503417969	58.9369926452637
874.186706542969	58.811637878418
875.469543457031	58.5965728759766
876.752014160156	58.3434257507324
878.033996582031	58.1489868164063
879.315612792969	58.057445526123
880.596862792969	57.7721824645996
881.877685546875	57.5827560424805
883.158081054688	57.273738861084
884.438110351563	57.027027130127
885.7177734375	56.8578681945801
886.996948242188	56.6801605224609
888.275817871094	56.3693313598633
889.55419921875	56.0806198120117
890.832275390625	55.885082244873
892.10986328125	55.632984161377
893.387084960938	55.3464393615723
894.663940429688	55.109058380127
895.940368652344	54.8490371704102
897.216369628906	54.7876815795898
898.492004394531	54.4008712768555
899.767272949219	54.1915740966797
901.042114257813	53.9851608276367
902.316528320313	53.7701950073242
903.590576171875	53.5236396789551
904.8642578125	53.3441352844238
906.137512207031	53.1050491333008
907.410339355469	52.968635559082
908.682800292969	52.7659492492676
909.954833984375	52.5193061828613
911.226501464844	52.4080810546875
912.497802734375	52.1424255371094
913.768676757813	51.8659439086914
915.039123535156	51.8469352722168
916.309204101563	51.5021324157715
917.578918457031	51.3892860412598
918.848205566406	51.2473182678223
920.117126464844	50.8959083557129
921.385620117188	50.7593002319336
922.653747558594	50.743824005127
923.921447753906	50.4294128417969
925.188781738281	50.3583564758301
926.455688476563	50.1391906738281
927.722229003906	50.1458702087402
928.988342285156	49.8934097290039
930.254089355469	49.7607307434082
931.519470214844	49.6737670898438
932.784423828125	49.5632171630859
934.049011230469	49.3191986083984
935.313171386719	49.2420043945313
936.576965332031	49.2164115905762
937.84033203125	49.0777397155762
939.103332519531	48.8389320373535
940.365966796875	48.7452239990234
941.628173828125	48.7223663330078
942.890014648438	48.6233596801758
944.151428222656	48.5948181152344
945.412475585938	48.3536033630371
946.673095703125	48.3186149597168
947.933349609375	48.2663192749023
949.193237304688	48.0992164611816
950.452697753906	48.1467170715332
951.711791992188	47.9529991149902
952.970520019531	47.9293098449707
954.228820800781	47.8538475036621
955.486755371094	47.878360748291
956.744262695313	47.7566757202148
958.001403808594	47.65478515625
959.258117675781	47.6446990966797
960.514526367188	47.5182800292969
961.770446777344	47.6110305786133
963.026062011719	47.6205863952637
964.28125	47.4281463623047
965.536010742188	47.4428749084473
966.790466308594	47.5467224121094
968.044494628906	47.5279655456543
969.298095703125	47.4835205078125
970.551391601563	47.5036392211914
971.80419921875	47.4934959411621
973.056701660156	47.5126876831055
974.308776855469	47.4092674255371
975.560485839844	47.3793601989746
976.811767578125	47.3984069824219
978.062683105469	47.3586235046387
979.313232421875	47.3278121948242
980.563415527344	47.1683006286621
981.813171386719	47.2902145385742
983.0625	47.1552848815918
984.3115234375	47.0914001464844
985.560119628906	46.9618301391602
986.808349609375	46.9040565490723
988.05615234375	46.9268379211426
989.303588867188	46.7041931152344
990.550659179688	46.7241516113281
991.797302246094	46.4986686706543
993.043579101563	46.5938682556152
994.289489746094	46.5028610229492
995.535034179688	46.418140411377
996.780151367188	46.3075332641602
998.02490234375	46.2066497802734
999.269226074219	46.1821403503418
1000.51318359375	46.0256767272949
1001.75677490234	46.0950813293457
1003	46.0277633666992
1004.24279785156	45.8766670227051
1005.48522949219	45.7920532226563
1006.72729492188	45.8415069580078
1007.96893310547	45.8357582092285
1009.21026611328	45.6706161499023
1010.45111083984	45.717830657959
1011.69165039063	45.5808982849121
1012.93176269531	45.6713752746582
1014.17150878906	45.5544662475586
1015.41088867188	45.4969825744629
1016.64984130859	45.4400939941406
1017.88842773438	45.385311126709
1019.12664794922	45.3791046142578
1020.36450195313	45.3980484008789
1021.60192871094	45.2694053649902
1022.83898925781	45.264949798584
1024.07568359375	45.1203231811523
1025.31201171875	45.2633247375488
1026.5478515625	45.0909118652344
1027.78344726563	45.1440391540527
1029.0185546875	45.0712661743164
1030.25329589844	44.9501113891602
1031.48767089844	44.9457626342773
1032.7216796875	45.0576171875
1033.95532226563	45.0325202941895
1035.18859863281	44.9706726074219
1036.42138671875	45.029613494873
1037.65393066406	44.9491233825684
1038.88598632813	45.0145683288574
1040.11767578125	45.0449752807617
1041.34899902344	44.9818649291992
1042.57995605469	44.9900054931641
1043.810546875	45.054759979248
1045.04077148438	45.0141563415527
1046.2705078125	45.0654144287109
1047.5	45.051139831543
1048.72900390625	45.0730781555176
1049.95764160156	45.1129455566406
1051.18591308594	45.0011444091797
1052.41381835938	44.9598579406738
1053.64135742188	44.9086837768555
1054.86853027344	45.0597114562988
1056.09521484375	45.025707244873
1057.32165527344	44.9000473022461
1058.54760742188	44.9188652038574
1059.77331542969	44.8378257751465
1060.99853515625	44.973690032959
1062.22338867188	45.023998260498
1063.44787597656	44.7827033996582
1064.671875	44.7684211730957
1065.89562988281	44.8290634155273
1067.11901855469	44.6716537475586
1068.34191894531	44.6088027954102
1069.56457519531	44.6992263793945
1070.78674316406	44.548900604248
1072.00854492188	44.5417404174805
1073.22998046875	44.573112487793
1074.45104980469	44.565803527832
1075.67175292969	44.4120788574219
1076.89208984375	44.3813285827637
1078.11193847656	44.3790130615234
1079.33154296875	44.3080673217773
1080.55065917969	44.1827850341797
1081.76940917969	44.2779388427734
1082.98791503906	44.104621887207
1084.20593261719	44.1467933654785
1085.42358398438	44.1376876831055
1086.64086914063	44.0572700500488
1087.85766601563	44.089183807373
1089.07421875	44.0057334899902
1090.29040527344	43.841625213623
1091.50610351563	43.9721832275391
1092.72155761719	43.8506202697754
1093.9365234375	43.898624420166
1095.15112304688	43.8451766967773
1096.36535644531	43.8020248413086
1097.57922363281	43.8994941711426
1098.79272460938	43.9609184265137
1100.005859375	43.8235778808594
1101.21862792969	43.8877029418945
1102.43090820313	43.916561126709
1103.64294433594	43.8128242492676
1104.8544921875	43.8964576721191
1106.06579589844	43.8751754760742
1107.27661132813	43.8600082397461
1108.48706054688	43.919849395752
1109.69714355469	43.9716987609863
1110.90686035156	43.8468360900879
1112.1162109375	43.7483215332031
1113.3251953125	43.8460121154785
1114.53369140625	43.7711868286133
1115.74194335938	43.9032669067383
1116.94982910156	43.8259887695313
1118.1572265625	43.8525543212891
1119.3642578125	43.7623100280762
1120.57104492188	43.8501853942871
1121.77734375	43.7341842651367
1122.98327636719	43.8576011657715
1124.18884277344	43.8178062438965
1125.39404296875	43.9141540527344
1126.59875488281	43.8428726196289
1127.80322265625	43.9169235229492
1129.00732421875	43.8747024536133
1130.2109375	43.7786293029785
1131.41430664063	43.8771667480469
1132.6171875	43.9190063476563
1133.81970214844	43.8688125610352
1135.02197265625	43.8083076477051
1136.22375488281	43.8098945617676
1137.42517089844	43.738525390625
1138.62622070313	43.8629608154297
1139.82690429688	43.6171989440918
1141.02709960938	43.5815887451172
1142.22705078125	43.652774810791
1143.42663574219	43.7467155456543
1144.62573242188	43.7363624572754
1145.82458496094	43.6318168640137
1147.02294921875	43.7716903686523
1148.22094726563	43.7021331787109
1149.41857910156	43.672534942627
1150.61584472656	43.7692680358887
1151.81274414063	43.6016998291016
1153.00927734375	43.6912040710449
1154.20544433594	43.7870483398438
1155.40124511719	43.7838897705078
1156.5966796875	43.8405838012695
1157.79162597656	43.7648124694824
1158.986328125	43.8249816894531
1160.18054199219	43.8488388061523
1161.37438964844	43.906566619873
1162.56799316406	43.9970016479492
1163.76110839844	44.1058235168457
1164.95385742188	44.2028160095215
1166.14624023438	44.4518623352051
1167.33825683594	44.6422386169434
1168.52990722656	45.078426361084
1169.72119140625	45.7074699401855
1170.91198730469	46.2750015258789
1172.1025390625	47.2133407592773
1173.29260253906	48.147590637207
1174.482421875	48.3147888183594
1175.67175292969	48.5348358154297
1176.86071777344	48.147819519043
1178.04943847656	47.483512878418
1179.23767089844	46.7567710876465
1180.42553710938	45.9928321838379
1181.61303710938	45.3078651428223
1182.80017089844	44.8233985900879
1183.98681640625	44.5136489868164
1185.17321777344	44.2479019165039
1186.35925292969	44.2524223327637
1187.54479980469	44.3926811218262
1188.73010253906	44.206371307373
1189.91491699219	44.1849021911621
1191.09936523438	44.3497467041016
1192.28356933594	44.365837097168
1193.46728515625	44.4079933166504
1194.65063476563	44.5612297058105
1195.83361816406	44.7003402709961
1197.01623535156	44.8860206604004
1198.19836425781	45.0635070800781
1199.38024902344	45.4293174743652
1200.56176757813	45.4660873413086
1201.74279785156	45.6921539306641
1202.92358398438	45.8634719848633
1204.10388183594	45.7663955688477
1205.28393554688	45.7651252746582
1206.46350097656	45.6841583251953
1207.64270019531	45.5163841247559
1208.82153320313	45.4382972717285
1210	45.3738212585449
1211.17810058594	45.3137626647949
1212.35583496094	45.1546096801758
1213.53308105469	45.1559028625488
1214.71008300781	45.0577087402344
1215.88671875	45.1499061584473
1217.06286621094	45.1637115478516
1218.23864746094	45.1947898864746
1219.41418457031	45.097972869873
1220.58923339844	45.2387809753418
1221.76391601563	45.1845588684082
1222.93823242188	45.3858413696289
1224.11218261719	45.4331321716309
1225.28576660156	45.6283531188965
1226.458984375	45.6897087097168
1227.6318359375	45.8542976379395
1228.80419921875	45.9433403015137
1229.97631835938	46.1523284912109
1231.14794921875	46.3736572265625
1232.31921386719	46.6656532287598
1233.490234375	46.7922668457031
1234.66076660156	47.0665130615234
1235.83093261719	47.2993545532227
1237.00073242188	47.5527877807617
1238.17016601563	47.8237571716309
1239.33923339844	48.0644378662109
1240.5078125	48.2469902038574
1241.67614746094	48.3416404724121
1242.84411621094	48.7510795593262
1244.01159667969	49.0582313537598
1245.1787109375	49.291877746582
1246.34558105469	49.7107429504395
1247.51196289063	50.0344161987305
1248.67797851563	50.3062896728516
1249.84362792969	50.3830184936523
1251.00891113281	50.3686866760254
1252.173828125	49.9379730224609
1253.33825683594	49.6824607849121
1254.50244140625	49.1569023132324
1255.66625976563	48.6009063720703
1256.82958984375	48.0067901611328
1257.99255371094	47.5725250244141
1259.1552734375	47.2203025817871
1260.31750488281	46.9078369140625
1261.47937011719	46.5874519348145
1262.64086914063	46.3176155090332
1263.80200195313	46.1310157775879
1264.96276855469	45.885929107666
1266.123046875	45.762767791748
1267.28308105469	45.4845657348633
1268.44262695313	45.2413444519043
1269.60192871094	45.0879402160645
1270.7607421875	44.9250984191895
1271.91918945313	44.7374267578125
1273.07727050781	44.5695571899414
1274.23498535156	44.4272727966309
1275.39233398438	44.189510345459
1276.54931640625	44.180980682373
1277.70581054688	44.0309753417969
1278.86206054688	43.9211959838867
1280.01794433594	43.8077583312988
1281.17333984375	43.6550216674805
1282.32836914063	43.7485809326172
1283.48303222656	43.5891189575195
1284.63732910156	43.6821441650391
1285.79125976563	43.4906883239746
1286.94482421875	43.5502319335938
1288.09802246094	43.5990219116211
1289.25073242188	43.7212448120117
1290.40319824219	43.9325256347656
1291.55517578125	43.8729057312012
1292.70690917969	43.9790344238281
1293.85815429688	44.0331573486328
1295.00903320313	44.0206184387207
1296.15954589844	43.9136161804199
1297.30969238281	43.7181167602539
1298.45935058594	43.4850006103516
1299.60876464844	43.554801940918
1300.7578125	43.2292861938477
1301.90637207031	43.1907081604004
1303.05456542969	43.1100883483887
1304.20239257813	43.0344886779785
1305.34985351563	42.8535537719727
1306.49694824219	42.9664535522461
1307.64367675781	42.8237113952637
1308.7900390625	42.7784118652344
1309.93591308594	42.8107147216797
1311.08154296875	42.7799110412598
1312.22668457031	42.7983436584473
1313.37145996094	42.9142913818359
1314.51599121094	42.9067039489746
1315.66003417969	42.989501953125
1316.80358886719	42.9993438720703
1317.94689941406	43.0283164978027
1319.08984375	42.9553146362305
1320.23229980469	42.966926574707
1321.37451171875	42.7604637145996
1322.51623535156	42.8553619384766
1323.65759277344	42.6909866333008
1324.79858398438	42.6303596496582
1325.93920898438	42.6443481445313
1327.07934570313	42.5089340209961
1328.21923828125	42.5268096923828
1329.35864257813	42.4053115844727
1330.49780273438	42.3468360900879
1331.63647460938	42.3239326477051
1332.77478027344	42.2173156738281
1333.91271972656	42.2536201477051
1335.05029296875	42.2174034118652
1336.18737792969	42.1583824157715
1337.32421875	42.0010643005371
1338.46057128906	42.0755348205566
1339.5966796875	42.0695343017578
1340.73229980469	42.084644317627
1341.86755371094	42.031063079834
1343.00231933594	42.0822067260742
1344.13684082031	41.9680519104004
1345.27099609375	42.0227127075195
1346.40466308594	42.0169868469238
1347.53796386719	42.0376205444336
1348.6708984375	41.9019660949707
1349.80346679688	42.0355415344238
1350.93566894531	41.9496803283691
1352.06750488281	42.0253868103027
1353.19885253906	41.9137649536133
1354.32995605469	42.0534629821777
1355.46057128906	41.9203414916992
1356.5908203125	41.8362312316895
1357.720703125	41.8552513122559
1358.85021972656	41.8585891723633
1359.97924804688	41.854377746582
1361.10803222656	41.790843963623
1362.236328125	41.6993789672852
1363.3642578125	41.8579216003418
1364.49182128906	41.793643951416
1365.61901855469	41.7768821716309
1366.74584960938	41.768871307373
1367.87231445313	41.9256172180176
1368.99829101563	41.9131813049316
1370.12390136719	41.9661750793457
1371.24914550781	42.1121635437012
1372.3740234375	42.2535552978516
1373.49853515625	42.3010215759277
1374.62255859375	42.419189453125
1375.74633789063	42.5641975402832
1376.86962890625	42.9551620483398
1377.99255371094	43.0412483215332
1379.11511230469	43.3224258422852
1380.2373046875	43.5617179870605
1381.35900878906	43.8335418701172
1382.48034667969	44.0076789855957
1383.60144042969	44.2965621948242
1384.72204589844	44.3880233764648
1385.84228515625	44.4742698669434
1386.96203613281	44.558032989502
1388.08154296875	44.3997268676758
1389.20056152344	44.2544250488281
1390.31921386719	43.9262619018555
1391.4375	43.6558151245117
1392.55541992188	43.4215049743652
1393.6728515625	43.1359786987305
1394.7900390625	42.8712196350098
1395.90673828125	42.439998626709
1397.02307128906	42.3164367675781
1398.13903808594	42.0999984741211
1399.25463867188	41.8994903564453
1400.36975097656	41.6816062927246
1401.48449707031	41.6767501831055
1402.59899902344	41.5752906799316
1403.712890625	41.4036979675293
1404.82653808594	41.342342376709
1405.93981933594	41.5136489868164
1407.05261230469	41.3153266906738
1408.1650390625	41.2555389404297
1409.27709960938	41.2441024780273
1410.38879394531	41.196216583252
1411.5	40.9909858703613
1412.61096191406	41.0284957885742
1413.72143554688	41.0658378601074
1414.83154296875	41.0468368530273
1415.94116210938	40.863582611084
1417.05053710938	40.9413414001465
1418.15942382813	40.7321090698242
1419.26794433594	40.8298110961914
1420.37609863281	40.8123970031738
1421.48388671875	40.6497650146484
1422.59118652344	40.496467590332
1423.6982421875	40.6891479492188
1424.80480957031	40.5930671691895
1425.91088867188	40.4461898803711
1427.01672363281	40.5284309387207
1428.1220703125	40.4747276306152
1429.22717285156	40.3827209472656
1430.33166503906	40.4077644348145
1431.43591308594	40.4789543151855
1432.53979492188	40.5671882629395
1433.64318847656	40.5821495056152
1434.74621582031	40.5906715393066
1435.84887695313	40.4965476989746
1436.95104980469	40.6396560668945
1438.05297851563	40.6079444885254
1439.15441894531	40.5748634338379
1440.25549316406	40.5912933349609
1441.35620117188	40.6128311157227
1442.45642089844	40.7251968383789
1443.55627441406	40.6798553466797
1444.65576171875	40.5812530517578
1445.7548828125	40.5429420471191
1446.853515625	40.511302947998
1447.95190429688	40.4424514770508
1449.0498046875	40.4421577453613
1450.14721679688	40.3876113891602
1451.24438476563	40.3736114501953
1452.34106445313	40.2144203186035
1453.43737792969	40.1892585754395
1454.53332519531	40.2530975341797
1455.62890625	40.2238502502441
1456.72399902344	40.181266784668
1457.81872558594	40.1031951904297
1458.9130859375	40.1098403930664
1460.00695800781	40.0547142028809
1461.10046386719	40.0692443847656
1462.19360351563	40.0627861022949
1463.28637695313	39.991584777832
1464.37878417969	40.0952606201172
1465.470703125	40.0941467285156
1466.56225585938	40.0092163085938
1467.65344238281	40.0326728820801
1468.744140625	39.9563789367676
1469.83447265625	39.7806739807129
1470.92443847656	39.8438453674316
1472.01403808594	39.6979637145996
1473.10314941406	39.6668281555176
1474.19189453125	39.6812934875488
1475.2802734375	39.5001945495605
1476.3681640625	39.572078704834
1477.45581054688	39.5285758972168
1478.54296875	39.4549789428711
1479.62963867188	39.4757957458496
1480.71606445313	39.5993232727051
1481.80200195313	39.5241775512695
1482.88757324219	39.5608024597168
1483.97265625	39.5228500366211
1485.05737304688	39.6081352233887
1486.14172363281	39.59521484375
1487.22570800781	39.6490669250488
1488.30932617188	39.6058464050293
1489.39245605469	39.7726058959961
1490.47509765625	39.732967376709
1491.55749511719	39.8056488037109
1492.63940429688	39.8836784362793
1493.72094726563	39.794807434082
1494.80212402344	39.883544921875
1495.8828125	39.8609275817871
1496.96313476563	39.844425201416
1498.04309082031	39.8541564941406
1499.12255859375	39.840446472168
1500.20166015625	39.8703460693359
1501.28039550781	39.806339263916
1502.35864257813	39.8950805664063
1503.4365234375	39.7866706848145
1504.51403808594	39.8213768005371
1505.59118652344	39.8140449523926
1506.66784667969	39.8829574584961
1507.744140625	39.9084434509277
1508.81994628906	39.983154296875
1509.89538574219	40.005542755127
1510.97045898438	40.154224395752
1512.04516601563	40.2784690856934
1513.11938476563	40.3701438903809
1514.19323730469	40.432014465332
1515.26672363281	40.6527099609375
1516.33972167969	40.6689910888672
1517.41235351563	40.762825012207
1518.48449707031	40.8792762756348
1519.55639648438	40.9789543151855
1520.62768554688	40.9809112548828
1521.69873046875	41.0774993896484
1522.76928710938	41.0286293029785
1523.83947753906	41.1159820556641
1524.90930175781	41.1281204223633
1525.97863769531	41.2179336547852
1527.04760742188	41.245979309082
1528.11608886719	41.2544212341309
1529.18420410156	41.1788711547852
1530.251953125	41.3467102050781
1531.31921386719	41.3613739013672
1532.38610839844	41.5023651123047
1533.45263671875	41.6319160461426
1534.51867675781	41.6621475219727
1535.58435058594	41.823543548584
1536.64965820313	41.8364028930664
1537.71447753906	42.0858345031738
1538.77893066406	42.2498092651367
1539.84301757813	42.3447799682617
1540.90661621094	42.5033378601074
1541.9697265625	42.6464729309082
1543.03259277344	42.7733955383301
1544.09497070313	42.8985862731934
1545.15686035156	43.1150283813477
1546.21850585938	43.3679504394531
1547.27966308594	43.4170265197754
1548.34033203125	43.5180244445801
1549.40063476563	43.7359962463379
1550.46057128906	43.7269439697266
1551.52001953125	43.9068756103516
1552.5791015625	44.0695838928223
1553.63781738281	44.0638160705566
1554.69604492188	44.1846466064453
1555.75378417969	44.2388534545898
1556.81127929688	44.2994613647461
1557.86828613281	44.4909324645996
1558.9248046875	44.4795455932617
1559.98095703125	44.4884910583496
1561.03674316406	44.7431182861328
1562.09204101563	44.8069496154785
1563.14697265625	44.8656311035156
1564.20153808594	45.1974601745605
1565.25561523438	45.2618560791016
1566.30932617188	45.5450553894043
1567.36254882813	45.7631530761719
1568.41540527344	45.9747734069824
1569.4677734375	46.2214050292969
1570.51977539063	46.4312171936035
1571.57141113281	46.6501121520996
1572.62255859375	46.9717216491699
1573.67333984375	47.2209892272949
1574.7236328125	47.5981826782227
1575.77355957031	47.7550086975098
1576.82299804688	47.969051361084
1577.8720703125	48.2309608459473
1578.92077636719	48.4038276672363
1579.96899414063	48.6279563903809
1581.01684570313	49.0719451904297
1582.06420898438	49.174934387207
1583.11120605469	49.6804428100586
1584.15771484375	49.8606452941895
1585.20385742188	50.3589057922363
1586.24951171875	50.8357620239258
1587.29479980469	51.2659797668457
1588.33972167969	51.8162994384766
1589.38415527344	52.2897720336914
1590.42810058594	52.7480125427246
1591.47180175781	53.3683242797852
1592.51489257813	53.8887138366699
1593.55773925781	54.2423782348633
1594.59997558594	54.4925575256348
1595.64196777344	54.7990074157715
1596.68334960938	55.0297927856445
1597.72448730469	55.3216552734375
1598.76513671875	55.8098678588867
1599.80529785156	56.1323394775391
1600.84509277344	56.8930816650391
1601.88452148438	57.5947227478027
1602.92346191406	58.2534866333008
1603.9619140625	59.2410736083984
1605	60.3281021118164
1606.03771972656	61.499153137207
1607.07495117188	62.6883888244629
1608.11169433594	63.8069648742676
1609.14807128906	64.5764694213867
1610.18408203125	65.0213851928711
1611.21960449219	64.9139022827148
1612.25463867188	64.5485382080078
1613.28930664063	64.1707992553711
1614.32360839844	63.3916778564453
1615.357421875	62.9040946960449
1616.39074707031	62.3688316345215
1617.42370605469	61.9871940612793
1618.45629882813	61.780818939209
1619.48840332031	61.5681457519531
1620.52001953125	61.7083625793457
1621.55126953125	61.7666549682617
1622.58215332031	62.1900024414063
1623.61254882813	62.3012733459473
1624.64245605469	62.6598243713379
1625.67199707031	63.0219764709473
1626.70104980469	63.476676940918
1627.72973632813	63.9422836303711
1628.75793457031	64.5503921508789
1629.78576660156	65.3781661987305
1630.81311035156	66.0187606811523
1631.84008789063	66.653205871582
1632.86657714844	67.4636383056641
1633.89270019531	68.4972686767578
1634.91833496094	69.1557312011719
1635.94348144531	69.8830108642578
1636.96826171875	70.2617263793945
1637.99255371094	70.3872833251953
1639.01647949219	70.4372940063477
1640.03991699219	69.9486923217773
1641.06298828125	69.6472549438477
1642.08557128906	68.7977294921875
1643.10778808594	68.0015029907227
1644.12951660156	67.0292205810547
1645.15075683594	66.1110153198242
1646.17163085938	65.1031265258789
1647.19213867188	64.4126663208008
1648.21203613281	63.4212341308594
1649.23156738281	62.9346389770508
1650.25073242188	62.3000869750977
1651.26940917969	61.6046447753906
1652.28759765625	60.9553565979004
1653.30541992188	60.5847320556641
1654.32275390625	60.1721687316895
1655.33972167969	59.6013526916504
1656.35620117188	59.0215950012207
1657.37231445313	58.7611389160156
1658.38793945313	58.3344802856445
1659.40307617188	57.9929695129395
1660.41772460938	57.6600646972656
1661.43212890625	57.4436645507813
1662.44592285156	56.9586944580078
1663.45935058594	56.8020477294922
1664.47229003906	56.3155555725098
1665.48486328125	56.0842933654785
1666.49694824219	55.6773986816406
1667.50854492188	55.3466415405273
1668.51977539063	55.1128311157227
1669.53051757813	54.5778617858887
1670.54089355469	54.2422256469727
1671.55078125	53.8667182922363
1672.56018066406	53.3511352539063
1673.56909179688	52.9909896850586
1674.57763671875	52.563232421875
1675.58581542969	52.105152130127
1676.59350585938	51.5049667358398
1677.60070800781	51.1641273498535
1678.607421875	50.5716514587402
1679.61376953125	50.0962371826172
1680.61962890625	49.6695861816406
1681.62512207031	49.1590766906738
1682.63012695313	48.7059211730957
1683.63464355469	48.1416931152344
1684.638671875	47.7718696594238
1685.64233398438	47.1426277160645
1686.64562988281	46.9099769592285
1687.64831542969	46.4906005859375
1688.65063476563	45.9539070129395
1689.65246582031	45.4903869628906
1690.65393066406	45.0019264221191
1691.65490722656	44.6850929260254
1692.65539550781	44.3239364624023
1693.65551757813	43.9200553894043
1694.65502929688	43.5737228393555
1695.654296875	43.1647872924805
1696.65295410156	42.9105262756348
1697.65124511719	42.5096740722656
1698.64904785156	42.1859092712402
1699.646484375	41.7752914428711
1700.64331054688	41.3819160461426
1701.63977050781	41.1358261108398
1702.63586425781	40.674243927002
1703.63134765625	40.3595771789551
1704.62646484375	39.9341468811035
1705.62121582031	39.6243057250977
1706.61535644531	39.1703872680664
1707.60913085938	38.8321075439453
1708.60241699219	38.4749794006348
1709.59521484375	38.0326232910156
1710.58764648438	37.662410736084
1711.57958984375	37.3913345336914
1712.57104492188	36.9504928588867
1713.56213378906	36.6840591430664
1714.552734375	36.2613716125488
1715.54284667969	35.9358215332031
1716.53247070313	35.5401496887207
1717.52160644531	35.1395492553711
1718.51037597656	34.8561553955078
1719.49865722656	34.4622192382813
1720.48657226563	34.245288848877
1721.47387695313	33.9959106445313
1722.46081542969	33.6299591064453
1723.447265625	33.3318710327148
1724.43334960938	33.0821151733398
1725.41882324219	32.8196640014648
1726.40393066406	32.6311645507813
1727.38854980469	32.3111228942871
1728.37268066406	32.1005401611328
1729.3564453125	31.9278602600098
1730.33972167969	31.5774841308594
1731.32250976563	31.428783416748
1732.30480957031	31.1849555969238
1733.28674316406	30.951774597168
1734.26806640625	30.9620246887207
1735.2490234375	30.7342662811279
1736.2294921875	30.5539817810059
1737.20959472656	30.3237571716309
1738.18908691406	30.1989669799805
1739.16821289063	30.038106918335
1740.14685058594	29.7955913543701
1741.125	29.58154296875
1742.10266113281	29.5240116119385
1743.07995605469	29.304630279541
1744.05676269531	29.1299114227295
1745.03308105469	28.932933807373
1746.00891113281	28.8119640350342
1746.98425292969	28.554256439209
1747.95910644531	28.4551410675049
1748.93359375	28.153434753418
1749.90759277344	28.0164012908936
1750.88110351563	27.7669792175293
1751.85412597656	27.5737228393555
1752.82678222656	27.4173526763916
1753.798828125	27.2704696655273
1754.7705078125	27.1008586883545
1755.74169921875	26.8278388977051
1756.71240234375	26.6613807678223
1757.6826171875	26.55495262146
1758.65246582031	26.4534664154053
1759.62170410156	26.2283229827881
1760.59057617188	26.081335067749
1761.55895996094	25.9215793609619
1762.52673339844	25.7457084655762
1763.49426269531	25.6597595214844
1764.46118164063	25.5439701080322
1765.42761230469	25.4475193023682
1766.39367675781	25.2886810302734
1767.35913085938	25.2202796936035
1768.32421875	25.119930267334
1769.28881835938	25.0669097900391
1770.2529296875	24.934549331665
1771.21655273438	24.7927322387695
1772.17980957031	24.8304481506348
1773.14245605469	24.8003005981445
1774.10461425781	24.718957901001
1775.06640625	24.5744495391846
1776.02770996094	24.4750366210938
1776.98852539063	24.370138168335
1777.94873046875	24.2708358764648
1778.90856933594	24.2629280090332
1779.86804199219	24.1874217987061
1780.82690429688	23.9737110137939
1781.78527832031	23.8015689849854
1782.7431640625	23.7250576019287
1783.70068359375	23.6105918884277
1784.65771484375	23.4227256774902
1785.61413574219	23.4422931671143
1786.57019042969	23.1907520294189
1787.52575683594	23.1884689331055
1788.48083496094	22.903169631958
1789.43530273438	22.8800449371338
1790.38940429688	22.7855415344238
1791.34301757813	22.6420764923096
1792.29626464844	22.5499897003174
1793.24890136719	22.4671058654785
1794.20104980469	22.3209342956543
1795.15270996094	22.3262367248535
1796.10400390625	22.2014007568359
1797.0546875	22.1284503936768
1798.0048828125	21.9713134765625
1798.95471191406	21.9399490356445
1799.90393066406	21.8908767700195
1800.85278320313	21.8403205871582
1801.80102539063	21.8360710144043
1802.74890136719	21.7416648864746
1803.6962890625	21.7253856658936
1804.64306640625	21.710168838501
1805.58947753906	21.610179901123
1806.53540039063	21.6149673461914
1807.48071289063	21.5383281707764
1808.42565917969	21.5532379150391
1809.3701171875	21.4917449951172
1810.31396484375	21.4977970123291
1811.25744628906	21.4299392700195
1812.20043945313	21.3831653594971
1813.14294433594	21.2761573791504
1814.08483886719	21.2515277862549
1815.0263671875	21.2858848571777
1815.96740722656	21.0971298217773
1816.90783691406	21.0787944793701
1817.84790039063	21.1061611175537
1818.78747558594	20.9117126464844
1819.72644042969	20.9680767059326
1820.6650390625	20.8618030548096
1821.60314941406	20.8847236633301
1822.54064941406	20.7300662994385
1823.47778320313	20.6217479705811
1824.41430664063	20.5383987426758
1825.35034179688	20.4443988800049
1826.28601074219	20.4594078063965
1827.22106933594	20.3615283966064
1828.15563964844	20.3022289276123
1829.08984375	20.2511825561523
1830.0234375	20.0892391204834
1830.95654296875	20.0808238983154
1831.88916015625	20.0254383087158
1832.8212890625	19.984058380127
1833.7529296875	19.976469039917
1834.68408203125	19.9510192871094
1835.61474609375	19.8764057159424
1836.54479980469	19.8564567565918
1837.47448730469	19.8243579864502
1838.40356445313	19.9240818023682
1839.33227539063	19.7829265594482
1840.26037597656	19.7880954742432
1841.18811035156	19.8719253540039
1842.115234375	19.8261680603027
1843.04187011719	19.8136672973633
1843.96801757813	19.7990283966064
1844.89367675781	19.7965507507324
1845.81872558594	19.816276550293
1846.74340820313	19.6997890472412
1847.66760253906	19.8122100830078
1848.59118652344	19.7289905548096
1849.51428222656	19.7399845123291
1850.43701171875	19.6051788330078
1851.35913085938	19.5947685241699
1852.28076171875	19.5974044799805
1853.20190429688	19.5521068572998
1854.12243652344	19.4415149688721
1855.04260253906	19.4428367614746
1855.96215820313	19.3495025634766
1856.88122558594	19.2753944396973
1857.79992675781	19.2511806488037
1858.71801757813	19.1461448669434
1859.63549804688	19.100658416748
1860.55261230469	19.0701694488525
1861.46923828125	18.9965362548828
1862.38525390625	18.9790954589844
1863.30078125	18.9399662017822
1864.2158203125	18.8698959350586
1865.13037109375	18.8375930786133
1866.04443359375	18.8231163024902
1866.95788574219	18.8329200744629
1867.87084960938	18.8650989532471
1868.78332519531	18.8947238922119
1869.6953125	18.8462696075439
1870.60681152344	18.8985118865967
1871.51782226563	18.8629493713379
1872.42822265625	18.8644237518311
1873.33813476563	18.9673519134521
1874.24755859375	18.882884979248
1875.15649414063	18.9272689819336
1876.06481933594	18.8477096557617
1876.97277832031	18.9218807220459
1877.88012695313	18.9473438262939
1878.78698730469	18.870756149292
1879.69323730469	18.8856525421143
1880.59912109375	18.8098697662354
1881.50439453125	18.8051071166992
1882.4091796875	18.7882480621338
1883.3134765625	18.7270755767822
1884.21716308594	18.7024059295654
1885.12048339844	18.6740531921387
1886.02319335938	18.5820827484131
1886.92541503906	18.5073699951172
1887.82702636719	18.5575218200684
1888.72814941406	18.4693393707275
1889.62878417969	18.3752593994141
1890.52893066406	18.3779792785645
1891.42858886719	18.3406066894531
1892.32763671875	18.3530826568604
1893.22619628906	18.2970409393311
1894.12426757813	18.1654605865479
1895.02172851563	18.1681423187256
1895.91870117188	18.115255355835
1896.81518554688	18.2008895874023
1897.71118164063	18.0923748016357
1898.60656738281	18.0726737976074
1899.50146484375	18.054271697998
1900.39587402344	18.0354232788086
1901.28967285156	17.9524059295654
1902.18298339844	18.0640640258789
1903.07580566406	18.0073471069336
1903.96801757813	17.9947910308838
1904.85986328125	18.0421199798584
1905.7509765625	18.0228271484375
1906.64172363281	18.0610485076904
1907.53186035156	18.0546131134033
1908.42150878906	18.1203632354736
1909.31066894531	18.1809196472168
1910.19921875	18.1156139373779
1911.08728027344	18.1546115875244
1911.97473144531	18.1589183807373
1912.86181640625	18.2051620483398
1913.74816894531	18.1037540435791
1914.63415527344	18.1786499023438
1915.51953125	18.1202487945557
1916.40441894531	18.1263160705566
1917.28869628906	18.0838375091553
1918.17260742188	18.0940704345703
1919.05578613281	18.0979633331299
1919.93859863281	18.0173377990723
1920.82080078125	18.0304203033447
1921.70239257813	17.9311027526855
1922.58349609375	17.9814338684082
1923.46411132813	17.8489360809326
1924.34423828125	17.8760318756104
1925.22375488281	17.8202152252197
1926.10278320313	17.7639255523682
1926.98120117188	17.6369113922119
1927.85913085938	17.7230682373047
1928.73645019531	17.5030326843262
1929.61328125	17.4672393798828
1930.48962402344	17.5367298126221
1931.36535644531	17.4802589416504
1932.24060058594	17.4371719360352
1933.11535644531	17.4847297668457
1933.98950195313	17.5008411407471
1934.86303710938	17.4544277191162
1935.73608398438	17.3804588317871
1936.60864257813	17.4549560546875
1937.48059082031	17.4874019622803
1938.35205078125	17.4526252746582
1939.22302246094	17.3816566467285
1940.09338378906	17.5268688201904
1940.96313476563	17.4585380554199
1941.83239746094	17.5542049407959
1942.701171875	17.5646858215332
1943.5693359375	17.6308536529541
1944.43701171875	17.6192741394043
1945.30407714844	17.652795791626
1946.17065429688	17.6126918792725
1947.03662109375	17.7261047363281
1947.90209960938	17.6941967010498
1948.76696777344	17.6799831390381
1949.63134765625	17.6713027954102
1950.4951171875	17.6920776367188
1951.3583984375	17.7363586425781
1952.22106933594	17.6984386444092
1953.08325195313	17.6338806152344
1953.94482421875	17.6784191131592
1954.80590820313	17.609827041626
1955.66650390625	17.6191062927246
1956.5263671875	17.5981960296631
1957.38586425781	17.5483989715576
1958.24462890625	17.5418949127197
1959.10302734375	17.5091686248779
1959.96069335938	17.5037689208984
1960.81799316406	17.377592086792
1961.67456054688	17.3821620941162
1962.53063964844	17.3789539337158
1963.38623046875	17.2294616699219
1964.2412109375	17.2417984008789
1965.09558105469	17.2329730987549
1965.94946289063	17.1695404052734
1966.80285644531	17.1606960296631
1967.65563964844	17.1661186218262
1968.5078125	17.140531539917
1969.35949707031	17.1296672821045
1970.21057128906	17.1319732666016
1971.06103515625	17.1776027679443
1971.91101074219	17.2013835906982
1972.76049804688	17.1731014251709
1973.60925292969	17.2624015808105
1974.45764160156	17.2352523803711
1975.30529785156	17.387279510498
1976.15246582031	17.3485240936279
1976.99914550781	17.3824977874756
1977.84521484375	17.3779792785645
1978.69067382813	17.4863719940186
1979.53552246094	17.4892902374268
1980.3798828125	17.5614852905273
1981.22375488281	17.577220916748
1982.06701660156	17.5988025665283
1982.90966796875	17.6284790039063
1983.75170898438	17.629674911499
1984.59326171875	17.6079597473145
1985.43420410156	17.5199604034424
1986.27465820313	17.6186580657959
1987.11450195313	17.46923828125
1987.95373535156	17.5351619720459
1988.79248046875	17.6411743164063
1989.63061523438	17.5663261413574
1990.46813964844	17.4299736022949
1991.30517578125	17.4718856811523
1992.1416015625	17.4577350616455
1992.9775390625	17.3748455047607
1993.81274414063	17.2898731231689
1994.6474609375	17.2467861175537
1995.48168945313	17.1892318725586
1996.31518554688	17.1693363189697
1997.14819335938	17.1968269348145
1997.98071289063	17.1949863433838
1998.8125	17.1954097747803
1999.64379882813	17.1736850738525
2000.47448730469	17.157600402832
2001.3046875	17.1593685150146
2002.13427734375	17.1229133605957
2002.96325683594	17.2283363342285
2003.79162597656	17.2161045074463
2004.61950683594	17.2874374389648
2005.44677734375	17.2455501556396
2006.2734375	17.3906097412109
2007.09948730469	17.376163482666
2007.92504882813	17.4129657745361
2008.75	17.4554710388184
2009.57434082031	17.4832534790039
2010.39819335938	17.6000633239746
2011.22131347656	17.562967300415
2012.0439453125	17.6001396179199
2012.86608886719	17.6314353942871
2013.6875	17.6006832122803
2014.50842285156	17.6258697509766
2015.32873535156	17.6512928009033
2016.1484375	17.6312236785889
2016.96752929688	17.7088203430176
2017.7861328125	17.6509475708008
2018.60412597656	17.7288398742676
2019.42150878906	17.6258125305176
2020.23828125	17.7470760345459
2021.05444335938	17.706937789917
2021.8701171875	17.6838855743408
2022.68518066406	17.6112842559814
2023.49963378906	17.6959686279297
2024.3134765625	17.6555328369141
2025.12683105469	17.5609130859375
2025.939453125	17.5857849121094
2026.75158691406	17.594898223877
2027.56311035156	17.5351619720459
2028.3740234375	17.4767570495605
2029.18432617188	17.4998073577881
2029.994140625	17.5329570770264
2030.80322265625	17.4781589508057
2031.61181640625	17.37473487854
2032.41979980469	17.3590507507324
2033.22717285156	17.3133087158203
2034.03393554688	17.2934646606445
2034.84008789063	17.2706184387207
2035.64575195313	17.2544193267822
2036.45080566406	17.2003173828125
2037.25512695313	17.1420402526855
2038.05895996094	17.1055545806885
2038.86218261719	17.0782413482666
2039.66479492188	17.1397018432617
2040.466796875	17.1602458953857
2041.26831054688	17.0903434753418
2042.06909179688	17.1785907745361
2042.86938476563	17.1422805786133
2043.6689453125	17.1322154998779
2044.46801757813	17.1433506011963
2045.26647949219	17.1925506591797
2046.06433105469	17.1575832366943
2046.86145019531	17.2386779785156
2047.65808105469	17.2484951019287
2048.4541015625	17.3102836608887
2049.24951171875	17.2741565704346
2050.04443359375	17.295560836792
2050.83862304688	17.3100395202637
2051.63232421875	17.4341659545898
2052.42529296875	17.4042911529541
2053.2177734375	17.3549518585205
2054.00952148438	17.3845348358154
2054.80078125	17.3963088989258
2055.59130859375	17.4734363555908
2056.38134765625	17.3769969940186
2057.17065429688	17.5177097320557
2057.95947265625	17.4309673309326
2058.74755859375	17.3954429626465
2059.53515625	17.4163074493408
2060.32202148438	17.4313831329346
2061.1083984375	17.3607444763184
2061.89428710938	17.3709335327148
2062.67919921875	17.2658081054688
2063.4638671875	17.3085346221924
2064.24780273438	17.1867961883545
2065.03100585938	17.1920566558838
2065.81372070313	17.0133686065674
2066.595703125	17.0742378234863
2067.37719726563	17.0734043121338
2068.15795898438	16.9175548553467
2068.93823242188	16.9518718719482
2069.7177734375	16.8320236206055
2070.49682617188	16.7764987945557
2071.27514648438	16.7251262664795
2072.05297851563	16.694974899292
2072.830078125	16.6655044555664
2073.60668945313	16.5988502502441
2074.38256835938	16.5767993927002
2075.15795898438	16.5182495117188
2075.9326171875	16.4807167053223
2076.70654296875	16.4801368713379
2077.47998046875	16.4488830566406
2078.25268554688	16.3768501281738
2079.02490234375	16.3546733856201
2079.79663085938	16.3927307128906
2080.5673828125	16.3611698150635
2081.337890625	16.4276447296143
2082.107421875	16.4157829284668
2082.87670898438	16.4403076171875
2083.64501953125	16.4622688293457
2084.41284179688	16.4849472045898
2085.18017578125	16.4571151733398
2085.94677734375	16.4537143707275
2086.71264648438	16.5048847198486
2087.47802734375	16.4909076690674
2088.24267578125	16.4776306152344
2089.0068359375	16.5316982269287
2089.77026367188	16.5066471099854
2090.53295898438	16.5225887298584
2091.29516601563	16.5434875488281
2092.056640625	16.4549770355225
2092.81762695313	16.4711532592773
2093.57788085938	16.3971786499023
2094.33764648438	16.3696632385254
2095.0966796875	16.3492164611816
2095.85498046875	16.3084335327148
2096.61279296875	16.252721786499
2097.36987304688	16.1905918121338
2098.12646484375	16.1352672576904
2098.88232421875	16.0408554077148
2099.63745117188	16.0356273651123
2100.39208984375	15.876443862915
2101.14624023438	15.7796983718872
2101.8994140625	15.7525577545166
2102.65209960938	15.6258096694946
2103.404296875	15.6123476028442
2104.15551757813	15.5293474197388
2104.90649414063	15.5198783874512
2105.65649414063	15.4099464416504
2106.40600585938	15.3096694946289
2107.15502929688	15.297492980957
2107.90307617188	15.294810295105
2108.65063476563	15.1284942626953
2109.39770507813	15.2292499542236
2110.14404296875	15.2417726516724
2110.8896484375	15.115966796875
2111.63452148438	15.1289348602295
2112.37890625	15.2131681442261
2113.12280273438	15.1308259963989
2113.86572265625	15.1996192932129
2114.60815429688	15.1899795532227
2115.35009765625	15.2209024429321
2116.09106445313	15.2711896896362
2116.83154296875	15.2909412384033
2117.57153320313	15.2586183547974
2118.31079101563	15.3075456619263
2119.04931640625	15.2639646530151
2119.787109375	15.2100648880005
2120.5244140625	15.2566328048706
2121.26098632813	15.1459465026855
2121.9970703125	15.1522951126099
2122.732421875	15.1291761398315
2123.46704101563	15.0624141693115
2124.20092773438	14.9562759399414
2124.93432617188	15.0021409988403
2125.6669921875	14.9030961990356
2126.39916992188	14.8517446517944
2127.13037109375	14.7597723007202
2127.86108398438	14.7337951660156
2128.59130859375	14.808256149292
2129.32080078125	14.5759868621826
2130.04956054688	14.5951242446899
2130.77758789063	14.4624452590942
2131.50512695313	14.4165601730347
2132.23193359375	14.3323497772217
2132.9580078125	14.3422689437866
2133.68334960938	14.2435064315796
2134.408203125	14.2140998840332
2135.13232421875	14.0978441238403
2135.85595703125	14.0722131729126
2136.57885742188	13.9765701293945
2137.30102539063	13.9658432006836
2138.0224609375	13.9051055908203
2138.74340820313	13.8261995315552
2139.46337890625	13.7938842773438
2140.18310546875	13.7378492355347
2140.90185546875	13.7006330490112
2141.6201171875	13.6544380187988
2142.33764648438	13.6268491744995
2143.05444335938	13.6270914077759
2143.77075195313	13.6188516616821
2144.48608398438	13.6181230545044
2145.201171875	13.6707410812378
2145.91528320313	13.5705652236938
2146.62890625	13.5761222839355
2147.34155273438	13.5246295928955
2148.05395507813	13.525071144104
2148.76538085938	13.5784816741943
2149.47631835938	13.5590143203735
2150.18627929688	13.5616607666016
2150.89599609375	13.5572490692139
2151.60473632813	13.50172996521
2152.31298828125	13.44105052948
2153.02026367188	13.4645938873291
2153.72729492188	13.5259237289429
2154.43334960938	13.3996095657349
2155.138671875	13.3914661407471
2155.84350585938	13.3967304229736
2156.54760742188	13.4161491394043
2157.25122070313	13.3540439605713
2157.95385742188	13.3175382614136
2158.65600585938	13.3203296661377
2159.357421875	13.2813329696655
2160.05810546875	13.2190752029419
2160.75805664063	13.2228126525879
2161.45751953125	13.1546049118042
2162.15600585938	13.068717956543
2162.85400390625	13.0741100311279
2163.55151367188	12.9746522903442
2164.248046875	12.9069690704346
2164.94409179688	12.9321613311768
2165.63916015625	12.8796186447144
2166.33374023438	12.7801637649536
2167.02783203125	12.7226085662842
2167.72094726563	12.690788269043
2168.41357421875	12.6024417877197
2169.10522460938	12.4732236862183
2169.79638671875	12.4567565917969
2170.48706054688	12.3782939910889
2171.1767578125	12.2722072601318
2171.86572265625	12.2686853408813
2172.55419921875	12.2023620605469
2173.24194335938	12.1256380081177
2173.92895507813	12.027907371521
2174.615234375	11.9421758651733
2175.30078125	11.9409770965576
2175.98583984375	11.8669843673706
2176.67016601563	11.804780960083
2177.35375976563	11.8269815444946
2178.03662109375	11.7857103347778
2178.71875	11.7683744430542
2179.40014648438	11.7628955841064
2180.08081054688	11.6814765930176
2180.76098632813	11.7590913772583
2181.4404296875	11.7763633728027
2182.119140625	11.7290239334106
2182.79711914063	11.7641372680664
2183.47436523438	11.7469854354858
2184.15087890625	11.7831201553345
2184.82690429688	11.6989965438843
2185.501953125	11.7212429046631
2186.17651367188	11.7484683990479
2186.85034179688	11.709174156189
2187.5234375	11.7088403701782
2188.19580078125	11.6868915557861
2188.86743164063	11.6196708679199
2189.53833007813	11.6563568115234
2190.20874023438	11.5617036819458
2190.87817382813	11.5406484603882
2191.54711914063	11.5504493713379
2192.21533203125	11.4342164993286
2192.8828125	11.4098405838013
2193.54956054688	11.3729820251465
2194.21557617188	11.3211259841919
2194.880859375	11.2812013626099
2195.54541015625	11.1953248977661
2196.20947265625	11.168797492981
2196.87255859375	11.0258512496948
2197.53515625	10.972749710083
2198.19677734375	10.9148559570313
2198.85791015625	10.85866355896
2199.51831054688	10.7218608856201
2200.17797851563	10.6975831985474
2200.8369140625	10.6349725723267
2201.4951171875	10.6086301803589
2202.15258789063	10.5374097824097
2202.80932617188	10.4535980224609
2203.46533203125	10.3762426376343
2204.12060546875	10.3372039794922
2204.775390625	10.3327741622925
2205.42919921875	10.2911710739136
2206.08251953125	10.3070573806763
2206.73486328125	10.2468147277832
2207.38671875	10.2224760055542
2208.03759765625	10.1707019805908
2208.68798828125	10.2109622955322
2209.33764648438	10.1681995391846
2209.98657226563	10.1490697860718
2210.63452148438	10.1845769882202
2211.28198242188	10.2042369842529
2211.9287109375	10.2014751434326
2212.57470703125	10.242338180542
2213.21997070313	10.1570920944214
2213.86450195313	10.1757555007935
2214.50830078125	10.1628713607788
2215.1513671875	10.1489706039429
2215.79370117188	10.0845165252686
2216.43530273438	10.0576734542847
2217.076171875	10.0998449325562
2217.71630859375	9.98899555206299
2218.35571289063	9.96132183074951
2218.99462890625	9.95362091064453
2219.63256835938	9.87069129943848
2220.26977539063	9.83127212524414
2220.90625	9.79664039611816
2221.5419921875	9.69985103607178
2222.17700195313	9.71256923675537
2222.81127929688	9.61262130737305
2223.44482421875	9.51487731933594
2224.07763671875	9.48613262176514
2224.70971679688	9.40578937530518
2225.34106445313	9.31800842285156
2225.9716796875	9.30008316040039
2226.6015625	9.25288867950439
2227.23071289063	9.15068244934082
2227.85913085938	9.10593223571777
2228.48681640625	9.08559417724609
2229.11376953125	9.02523899078369
2229.73999023438	9.0089282989502
2230.36547851563	8.95180320739746
2230.990234375	8.88366413116455
2231.61401367188	8.81623458862305
2232.2373046875	8.81206035614014
2232.85986328125	8.77749061584473
2233.4814453125	8.75847339630127
2234.1025390625	8.75579929351807
2234.72265625	8.67667102813721
2235.34228515625	8.6018238067627
2235.9609375	8.65409755706787
2236.57885742188	8.59530735015869
2237.1962890625	8.58205413818359
2237.81274414063	8.56981468200684
2238.42846679688	8.60010719299316
2239.04345703125	8.55734920501709
2239.65771484375	8.57816791534424
2240.27124023438	8.53228282928467
2240.88403320313	8.58287811279297
2241.49584960938	8.5749626159668
2242.10717773438	8.49407768249512
2242.71752929688	8.54034614562988
2243.32739257813	8.54473972320557
2243.93627929688	8.48843193054199
2244.54443359375	8.45806407928467
2245.15209960938	8.46371269226074
2245.7587890625	8.46369743347168
2246.36474609375	8.42916011810303
2246.9697265625	8.38376426696777
2247.57421875	8.35509395599365
2248.17797851563	8.36689186096191
2248.78076171875	8.3531494140625
2249.38305664063	8.31410217285156
2249.984375	8.27656745910645
2250.5849609375	8.2591552734375
2251.18481445313	8.20864391326904
2251.78393554688	8.15344142913818
2252.38232421875	8.11629390716553
2252.97973632813	8.06152439117432
2253.57666015625	8.02171993255615
2254.17260742188	8.01062393188477
2254.76782226563	7.96169710159302
2255.3623046875	7.91247415542603
2255.9560546875	7.82432222366333
2256.54907226563	7.78251981735229
2257.14135742188	7.74483489990234
2257.73266601563	7.68427801132202
2258.32348632813	7.62003755569458
2258.91333007813	7.60639524459839
2259.50244140625	7.57766914367676
2260.09057617188	7.47951126098633
2260.67822265625	7.45746755599976
2261.26513671875	7.46350336074829
2261.85107421875	7.43544864654541
2262.43627929688	7.28864526748657
2263.02075195313	7.35347938537598
2263.6044921875	7.28026342391968
2264.18725585938	7.25677871704102
2264.76953125	7.20875597000122
2265.35083007813	7.21313047409058
2265.93139648438	7.18149280548096
2266.51123046875	7.14930868148804
2267.09033203125	7.11291599273682
2267.66845703125	7.14233303070068
2268.24584960938	7.0917911529541
2268.82250976563	7.10526609420776
2269.3984375	7.11822938919067
2269.9736328125	7.13905191421509
2270.5478515625	7.16066932678223
2271.12133789063	7.2006368637085
2271.69409179688	7.21600389480591
2272.26611328125	7.19285869598389
2272.83740234375	7.17755603790283
2273.40771484375	7.15935277938843
2273.97729492188	7.14428329467773
2274.54614257813	7.12919950485229
2275.11401367188	7.12907075881958
2275.68139648438	7.06247711181641
2276.24780273438	7.0457615852356
2276.8134765625	6.97224617004395
2277.37817382813	6.97151851654053
2277.9423828125	6.91659259796143
2278.50561523438	6.94952869415283
2279.06811523438	6.936936378479
2279.62963867188	6.90747499465942
2280.19067382813	6.88378667831421
2280.75073242188	6.88222026824951
2281.31005859375	6.88988065719604
2281.86840820313	6.89464235305786
2282.42602539063	6.84609699249268
2282.98291015625	6.8310375213623
2283.5390625	6.80117845535278
2284.09448242188	6.79612588882446
2284.64892578125	6.77758884429932
2285.20263671875	6.72413158416748
2285.75537109375	6.70686912536621
2286.3076171875	6.66498422622681
2286.85888671875	6.62544631958008
2287.40942382813	6.58772754669189
2287.958984375	6.56984996795654
2288.5078125	6.54188251495361
2289.05590820313	6.46140003204346
2289.60302734375	6.40790414810181
2290.14965820313	6.42069721221924
2290.6953125	6.34696817398071
2291.23999023438	6.35044765472412
2291.78393554688	6.30478954315186
2292.3271484375	6.25350952148438
2292.86962890625	6.2077751159668
2293.4111328125	6.18779754638672
2293.95190429688	6.17737913131714
2294.49194335938	6.14432907104492
2295.03100585938	6.09900569915771
2295.5693359375	6.10398149490356
2296.10693359375	6.01304292678833
2296.6435546875	5.98626661300659
2297.17944335938	6.07172775268555
2297.71459960938	6.00333881378174
2298.24877929688	6.03149366378784
2298.7822265625	5.97023725509644
2299.31469726563	6.00400400161743
2299.8466796875	5.99799060821533
2300.37744140625	5.98154449462891
2300.90771484375	5.99048280715942
2301.43701171875	5.98953008651733
2301.96557617188	6.01211833953857
2302.4931640625	5.99939203262329
2303.02001953125	5.97165775299072
2303.54614257813	6.0009560585022
2304.0712890625	5.96435499191284
2304.595703125	5.96123075485229
2305.119140625	5.97794580459595
2305.64184570313	5.9624810218811
2306.16381835938	5.95263576507568
2306.68481445313	5.9548602104187
2307.205078125	5.92486190795898
2307.72436523438	5.97650671005249
2308.24291992188	5.97578191757202
2308.7607421875	5.92181730270386
2309.27758789063	5.92644643783569
2309.79370117188	5.90282344818115
2310.30883789063	5.87648773193359
2310.8232421875	5.90075159072876
2311.3369140625	5.86361789703369
2311.849609375	5.84154510498047
2312.361328125	5.82484102249146
2312.87255859375	5.81378602981567
2313.38256835938	5.85127782821655
2313.89208984375	5.80324935913086
2314.40063476563	5.77543115615845
2314.908203125	5.71544981002808
2315.4150390625	5.68244218826294
2315.92114257813	5.64291763305664
2316.42626953125	5.62012577056885
2316.9306640625	5.57567501068115
2317.43408203125	5.55797672271729
2317.93676757813	5.52862358093262
2318.4384765625	5.48164749145508
2318.939453125	5.45413732528687
2319.439453125	5.39219236373901
2319.93872070313	5.38928747177124
2320.43701171875	5.35844993591309
2320.9345703125	5.33789587020874
2321.43139648438	5.30131483078003
2321.92724609375	5.24299049377441
2322.42211914063	5.2432713508606
2322.91625976563	5.2563214302063
2323.40966796875	5.20850324630737
2323.90209960938	5.19082546234131
2324.3935546875	5.18863439559937
2324.88427734375	5.15406370162964
2325.37426757813	5.16327953338623
2325.86303710938	5.16242933273315
2326.35131835938	5.14169454574585
2326.83862304688	5.14082813262939
2327.32495117188	5.1402325630188
2327.810546875	5.13499927520752
2328.29541015625	5.19112491607666
2328.77905273438	5.14579391479492
2329.26220703125	5.21396970748901
2329.74438476563	5.18089723587036
2330.2255859375	5.18357467651367
2330.7060546875	5.17177486419678
2331.185546875	5.20587921142578
2331.6640625	5.18340921401978
2332.14184570313	5.21015357971191
2332.61889648438	5.20435523986816
2333.09497070313	5.1301212310791
2333.57006835938	5.15166473388672
2334.04443359375	5.15158319473267
2334.51782226563	5.13368701934814
2334.99047851563	5.13194942474365
2335.46215820313	5.12801361083984
2335.93310546875	5.07140874862671
2336.40307617188	5.08966732025146
2336.8720703125	5.00637722015381
2337.34033203125	5.02105283737183
2337.8076171875	4.99425983428955
2338.27416992188	4.93309926986694
2338.73974609375	4.93785953521729
2339.20458984375	4.9079761505127
2339.66845703125	4.85358858108521
2340.13134765625	4.86244583129883
2340.59350585938	4.81845855712891
2341.0546875	4.81574106216431
2341.51489257813	4.75131845474243
2341.97436523438	4.74856901168823
2342.43286132813	4.72762393951416
2342.890625	4.69011783599854
2343.34741210938	4.71381759643555
2343.80322265625	4.61888265609741
2344.25830078125	4.62241983413696
2344.71240234375	4.60220909118652
2345.16577148438	4.6416482925415
2345.61791992188	4.64049196243286
2346.06958007813	4.68410968780518
2346.52001953125	4.74517869949341
2346.9697265625	4.77945470809937
2347.41845703125	4.86162090301514
2347.86645507813	4.94218158721924
2348.3134765625	5.03663730621338
2348.75952148438	5.14805173873901
2349.20483398438	5.24735069274902
2349.64916992188	5.32647800445557
2350.09252929688	5.41175746917725
2350.53515625	5.50402641296387
2350.97680664063	5.56195116043091
2351.41748046875	5.61297273635864
2351.857421875	5.65403079986572
2352.29638671875	5.66845035552979
2352.734375	5.65314722061157
2353.17138671875	5.6411657333374
2353.60766601563	5.63778972625732
2354.04296875	5.57711982727051
2354.4775390625	5.50165891647339
2354.91088867188	5.45481014251709
2355.34350585938	5.30853462219238
2355.775390625	5.27467250823975
2356.2060546875	5.15469980239868
2356.63598632813	5.01206874847412
2357.06494140625	4.88941335678101
2357.4931640625	4.74994087219238
2357.92041015625	4.71163368225098
2358.3466796875	4.60325813293457
2358.77197265625	4.49508380889893
2359.1962890625	4.44045162200928
2359.61987304688	4.34695148468018
2360.04248046875	4.27043294906616
2360.46411132813	4.19972944259644
2360.88500976563	4.20642948150635
2361.30493164063	4.13341617584229
2361.72387695313	4.08833122253418
