# Supplementary material for: Optics miniaturization strategy for demanding Raman spectroscopy applications
Source: Nat Commun. 2024 Apr 8;15:3049. doi: 10.1038/s41467-024-47044-7 (PMC11001912; doi:10.1038/s41467-024-47044-7)
Supplement: Supplementary file 6 — Source Data [file 41467_2024_47044_MOESM6_ESM.zip › Source Data/NCOMMS-23-34016B s3/S3 pHCA, Glucose, Salts/calibraiton/pHCA time + standards/pHCA_1000uM_6.csv]

347.42919921875	78.7878036499023
348.892913818359	79.010009765625
350.356079101563	79.322883605957
351.818634033203	79.6132049560547
353.280670166016	79.9812774658203
354.742095947266	80.3545608520508
356.202972412109	80.4479904174805
357.663299560547	80.752197265625
359.123046875	81.1227722167969
360.582244873047	81.213020324707
362.040863037109	81.5510864257813
363.498931884766	81.6383514404297
364.956451416016	81.775032043457
366.413391113281	82.0370178222656
367.869750976563	82.2035064697266
369.325592041016	82.3245086669922
370.780853271484	82.1843719482422
372.235565185547	82.5479431152344
373.689727783203	82.5330963134766
375.143310546875	82.577018737793
376.596343994141	82.7032699584961
378.048828125	82.7590713500977
379.500762939453	82.7476043701172
380.9521484375	82.9522323608398
382.402954101563	83.0499801635742
383.853240966797	83.0371704101563
385.302947998047	83.2879486083984
386.752136230469	83.39990234375
388.200744628906	83.42919921875
389.648803710938	83.6836166381836
391.096343994141	83.6332244873047
392.543304443359	83.9055099487305
393.989715576172	84.0990676879883
395.435607910156	84.3541488647461
396.880920410156	84.5981063842773
398.325714111328	84.6244430541992
399.769927978516	84.8019409179688
401.213623046875	85.0571060180664
402.656768798828	85.2074813842773
404.099395751953	85.4542236328125
405.541442871094	85.6985931396484
406.982971191406	85.8187408447266
408.423950195313	85.9902496337891
409.864379882813	86.4494018554688
411.304290771484	86.5161514282227
412.743621826172	86.5879821777344
414.182434082031	86.7738342285156
415.620727539063	86.8929061889648
417.058471679688	86.9192199707031
418.495666503906	86.9435882568359
419.932342529297	87.0945816040039
421.368469238281	87.0788955688477
422.804077148438	87.0146331787109
424.239135742188	87.0967788696289
425.673645019531	86.9464492797852
427.107635498047	87.0921859741211
428.541107177734	87.0460891723633
429.974029541016	86.9607620239258
431.406433105469	86.9083099365234
432.838287353516	86.7892303466797
434.269622802734	86.7766647338867
435.700408935547	86.8466796875
437.130706787109	86.5893936157227
438.560455322266	86.5683670043945
439.989654541016	86.3104019165039
441.418334960938	86.4259490966797
442.846496582031	86.1172256469727
444.274139404297	86.1151504516602
445.701263427734	85.9412689208984
447.127838134766	85.8784866333008
448.553894042969	85.7809829711914
449.979431152344	85.5818176269531
451.404449462891	85.4814910888672
452.828918457031	85.2610778808594
454.252899169922	85.4658508300781
455.676330566406	85.1814956665039
457.099273681641	85.2403869628906
458.521667480469	84.890380859375
459.943542480469	85.1306610107422
461.364929199219	84.859504699707
462.785766601563	84.9834289550781
464.206085205078	84.9504928588867
465.625885009766	84.6474990844727
467.045196533203	84.8586883544922
468.463958740234	84.7122268676758
469.882202148438	84.7733993530273
471.299957275391	84.6457977294922
472.717193603516	84.732780456543
474.133911132813	84.6418685913086
475.550109863281	84.6494140625
476.965789794922	84.7716827392578
478.380950927734	84.8540191650391
479.795623779297	84.7700042724609
481.209777832031	84.8941955566406
482.623413085938	85.0580902099609
484.036529541016	85.1855850219727
485.449157714844	85.1378173828125
486.861267089844	85.3977432250977
488.272857666016	85.4591903686523
489.683959960938	85.4561996459961
491.094543457031	85.5039367675781
492.504608154297	85.4757995605469
493.914184570313	85.3329467773438
495.3232421875	85.2711868286133
496.731811523438	85.1212387084961
498.139862060547	84.8347396850586
499.547393798828	84.7146835327148
500.954467773438	84.3329467773438
502.360992431641	84.2306060791016
503.767028808594	83.8143844604492
505.172576904297	83.7407379150391
506.577606201172	83.4544219970703
507.982147216797	83.3654022216797
509.386169433594	82.7476425170898
510.789703369141	82.6884841918945
512.192749023438	82.461784362793
513.595275878906	82.1450500488281
514.997314453125	81.7166900634766
516.398803710938	81.6965789794922
517.799865722656	81.3622741699219
519.200378417969	81.2620391845703
520.600463867188	80.8988723754883
522	80.7960205078125
523.399047851563	80.5865859985352
524.797607421875	80.066780090332
526.195678710938	79.9262161254883
527.59326171875	79.9040908813477
528.990295410156	79.550407409668
530.386901855469	79.2151489257813
531.782958984375	79.028434753418
533.178588867188	78.9209289550781
534.573669433594	78.6848831176758
535.968322753906	78.4280548095703
537.362426757813	78.3662261962891
538.756042480469	78.2658309936523
540.149230957031	77.9072418212891
541.541870117188	77.7880249023438
542.934020996094	77.7255706787109
544.32568359375	77.3696670532227
545.716918945313	77.2399520874023
547.107604980469	76.9453659057617
548.497802734375	77.0284805297852
549.887573242188	76.99609375
551.276794433594	76.664794921875
552.66552734375	76.6814422607422
554.053833007813	76.6217575073242
555.441650390625	76.5048294067383
556.828918457031	76.2157592773438
558.215759277344	76.0364532470703
559.602111816406	76.1043243408203
560.987976074219	76.1602401733398
562.373352050781	75.9916381835938
563.758239746094	75.9059371948242
565.142639160156	75.85400390625
566.526611328125	75.7533264160156
567.910034179688	75.7761993408203
569.293029785156	75.5062408447266
570.675537109375	75.5620880126953
572.057556152344	75.6343307495117
573.439086914063	75.5207138061523
574.820129394531	75.5223007202148
576.200744628906	75.5129089355469
577.580871582031	75.4515762329102
578.96044921875	75.5309982299805
580.339660644531	75.4082717895508
581.718322753906	75.5630035400391
583.096557617188	75.3149948120117
584.474243164063	75.4385604858398
585.851501464844	75.2889862060547
587.228332519531	75.5168991088867
588.604614257813	75.3371658325195
589.98046875	75.2434844970703
591.355834960938	75.2241363525391
592.730712890625	75.2548141479492
594.105163574219	75.3347702026367
595.479125976563	75.3539352416992
596.852600097656	75.2451858520508
598.225646972656	75.2632293701172
599.598205566406	75.2630233764648
600.970275878906	75.3651428222656
602.341857910156	75.2357330322266
603.713012695313	75.2059478759766
605.083679199219	75.0110092163086
606.453918457031	75.0487976074219
607.823608398438	74.7810516357422
609.192932128906	74.8261795043945
610.561706542969	74.4951019287109
611.930053710938	74.4587554931641
613.297912597656	74.5052947998047
614.665344238281	74.3788604736328
616.032287597656	74.1974868774414
617.398803710938	74.1099472045898
618.764831542969	73.9905242919922
620.13037109375	73.7047424316406
621.495483398438	73.5880889892578
622.860107421875	73.4480361938477
624.224304199219	73.2559509277344
625.588012695313	73.1342391967773
626.951232910156	73.1690826416016
628.314025878906	72.8810729980469
629.676391601563	72.7456130981445
631.038269042969	72.6347732543945
632.399658203125	72.6420669555664
633.760620117188	72.4759750366211
635.12109375	72.2795867919922
636.481140136719	72.1527481079102
637.840759277344	72.026123046875
639.199890136719	72.0026397705078
640.558532714844	71.9993286132813
641.916748046875	71.8261489868164
643.274536132813	71.8199996948242
644.6318359375	71.6273040771484
645.988647460938	71.4367828369141
647.345031738281	71.3266906738281
648.700988769531	71.3049087524414
650.056457519531	70.9982147216797
651.411499023438	71.0296325683594
652.76611328125	70.8425369262695
654.120239257813	70.6856079101563
655.473876953125	70.569580078125
656.827087402344	70.2912979125977
658.179870605469	70.2917556762695
659.5322265625	70.2517700195313
660.884094238281	70.0501403808594
662.235473632813	70.0669555664063
663.586486816406	69.9142913818359
664.93701171875	69.8611602783203
666.287048339844	69.8337554931641
667.636657714844	69.7990951538086
668.98583984375	69.6747131347656
670.334594726563	69.7397766113281
671.682861328125	69.759407043457
673.030700683594	69.4871444702148
674.378051757813	69.6404037475586
675.725036621094	69.5763549804688
677.071533203125	69.6106338500977
678.417541503906	69.5115509033203
679.76318359375	69.6177062988281
681.108337402344	69.4535217285156
682.453002929688	69.6758041381836
683.797302246094	69.5959701538086
685.14111328125	69.5134582519531
686.484497070313	69.496696472168
687.827453613281	69.5933532714844
689.169921875	69.601318359375
690.512023925781	69.545539855957
691.853637695313	69.635124206543
693.194763183594	69.6406555175781
694.535522460938	69.539924621582
695.875793457031	69.5816802978516
697.215637207031	69.7119140625
698.555053710938	69.6658096313477
699.89404296875	69.6208801269531
701.232543945313	69.7884750366211
702.570617675781	69.7236633300781
703.908325195313	69.6058502197266
705.245483398438	69.7124099731445
706.582275390625	69.7035598754883
707.918640136719	69.793098449707
709.254516601563	69.7266693115234
710.589965820313	69.7232208251953
711.924987792969	69.7865753173828
713.259582519531	69.8633499145508
714.59375	69.7445602416992
715.927490234375	69.7167053222656
717.2607421875	69.8447875976563
718.593627929688	69.6734619140625
719.926025390625	69.7686767578125
721.257995605469	69.7066268920898
722.589538574219	69.6583938598633
723.920654296875	69.5623550415039
725.251342773438	69.7174835205078
726.581604003906	69.411865234375
727.911437988281	69.5205535888672
729.240783691406	69.4548263549805
730.569763183594	69.4380798339844
731.898254394531	69.3781433105469
733.226379394531	69.2413482666016
734.554016113281	69.2934951782227
735.881225585938	69.3613433837891
737.208068847656	69.2494888305664
738.534423828125	69.2422256469727
739.8603515625	68.9197463989258
741.185852050781	69.0742568969727
742.510925292969	69.005126953125
743.835571289063	68.9818878173828
745.159790039063	68.6975936889648
746.483581542969	68.8435592651367
747.806945800781	68.5486221313477
749.1298828125	68.5142059326172
750.452453613281	68.5107727050781
751.774536132813	68.5367736816406
753.09619140625	68.3585357666016
754.417419433594	68.2416687011719
755.738220214844	68.2432708740234
757.05859375	68.0450668334961
758.378540039063	68.0071716308594
759.698059082031	68.0352172851563
761.017211914063	67.7356491088867
762.335876464844	67.8645935058594
763.654113769531	67.6004333496094
764.971984863281	67.5393447875977
766.289367675781	67.6251678466797
767.606384277344	67.3118286132813
768.922973632813	67.3365707397461
770.239074707031	67.2752075195313
771.554809570313	67.1600036621094
772.8701171875	67.1452713012695
774.184997558594	67.0696563720703
775.499450683594	66.9428634643555
776.8134765625	66.9730682373047
778.127136230469	66.83203125
779.440307617188	66.8246612548828
780.753112792969	66.862922668457
782.0654296875	66.525505065918
783.377380371094	66.5258331298828
784.688903808594	66.4588012695313
786	66.37841796875
787.310668945313	66.3881607055664
788.620971679688	66.1996002197266
789.930786132813	66.3112869262695
791.240234375	66.1428298950195
792.549255371094	66.0217208862305
793.857788085938	66.0439605712891
795.166015625	65.919075012207
796.473754882813	66.0232238769531
797.781066894531	65.9315948486328
799.088012695313	66.089958190918
800.39453125	65.9949264526367
801.700622558594	66.0798492431641
803.006286621094	66.0863723754883
804.311584472656	66.101676940918
805.616394042969	66.0391693115234
806.920837402344	66.0129318237305
808.224853515625	65.8298950195313
809.528503417969	65.5530242919922
810.831665039063	65.4015274047852
812.134460449219	65.2021789550781
813.436828613281	64.9896850585938
814.73876953125	64.798210144043
816.040344238281	64.7233123779297
817.341430664063	64.5763397216797
818.642150878906	64.3885726928711
819.942504882813	64.3005828857422
821.242370605469	64.074348449707
822.541870117188	64.0552444458008
823.840942382813	63.9040145874023
825.139587402344	63.8628387451172
826.437866210938	63.6626358032227
827.735656738281	63.644775390625
829.033081054688	63.5027923583984
830.330139160156	63.4546508789063
831.626770019531	63.2696113586426
832.922973632813	63.2257118225098
834.21875	63.203742980957
835.514099121094	62.9837112426758
836.80908203125	62.8916320800781
838.103637695313	62.7208366394043
839.397827148438	62.7454719543457
840.691589355469	62.6544075012207
841.984924316406	62.5359191894531
843.27783203125	62.3194694519043
844.570373535156	62.2334365844727
845.862487792969	62.0686988830566
847.154235839844	61.8184051513672
848.445556640625	61.8731002807617
849.736450195313	61.6441917419434
851.026916503906	61.4561157226563
852.317016601563	61.3479118347168
853.606689453125	61.1859893798828
854.89599609375	61.0229454040527
856.184875488281	60.8690757751465
857.473327636719	60.8741607666016
858.761413574219	60.7521743774414
860.049072265625	60.6601028442383
861.336303710938	60.5455703735352
862.623168945313	60.5926628112793
863.909606933594	60.5376358032227
865.195678710938	60.3627471923828
866.481323242188	60.0076599121094
867.766540527344	59.8598976135254
869.051391601563	59.5624008178711
870.335815429688	59.3704795837402
871.619873046875	59.1702079772949
872.903503417969	58.865348815918
874.186706542969	58.6878051757813
875.469543457031	58.3673782348633
876.752014160156	58.2803688049316
878.033996582031	58.044017791748
879.315612792969	57.9595146179199
880.596862792969	57.6814994812012
881.877685546875	57.5096130371094
883.158081054688	57.3230743408203
884.438110351563	56.9681663513184
885.7177734375	56.6898574829102
886.996948242188	56.5424308776855
888.275817871094	56.32666015625
889.55419921875	55.9006156921387
890.832275390625	55.7717437744141
892.10986328125	55.5152778625488
893.387084960938	55.2852935791016
894.663940429688	55.1001091003418
895.940368652344	54.7560920715332
897.216369628906	54.6591262817383
898.492004394531	54.3803024291992
899.767272949219	54.0494918823242
901.042114257813	53.9164047241211
902.316528320313	53.6583976745605
903.590576171875	53.5783004760742
904.8642578125	53.1689224243164
906.137512207031	53.0378189086914
907.410339355469	52.905403137207
908.682800292969	52.6448249816895
909.954833984375	52.4564552307129
911.226501464844	52.2088813781738
912.497802734375	52.1268119812012
913.768676757813	51.7164573669434
915.039123535156	51.671558380127
916.309204101563	51.4840431213379
917.578918457031	51.2563705444336
918.848205566406	51.1044998168945
920.117126464844	50.7725105285645
921.385620117188	50.7593002319336
922.653747558594	50.6716613769531
923.921447753906	50.345817565918
925.188781738281	50.2073554992676
926.455688476563	50.072925567627
927.722229003906	50.004581451416
928.988342285156	49.8640823364258
930.254089355469	49.6784744262695
931.519470214844	49.4302368164063
932.784423828125	49.5675964355469
934.049011230469	49.2531356811523
935.313171386719	49.135181427002
936.576965332031	49.026008605957
937.84033203125	48.9494094848633
939.103332519531	48.7848625183105
940.365966796875	48.6389770507813
941.628173828125	48.6698150634766
942.890014648438	48.6227836608887
944.151428222656	48.4495391845703
945.412475585938	48.2277488708496
946.673095703125	48.2736778259277
947.933349609375	48.1920585632324
949.193237304688	48.0969314575195
950.452697753906	48.0876884460449
951.711791992188	47.9775543212891
952.970520019531	47.8659057617188
954.228820800781	47.8378601074219
955.486755371094	47.7624092102051
956.744262695313	47.713451385498
958.001403808594	47.6654472351074
959.258117675781	47.5948143005371
960.514526367188	47.485725402832
961.770446777344	47.477180480957
963.026062011719	47.4937858581543
964.28125	47.4799346923828
965.536010742188	47.3250198364258
966.790466308594	47.4656143188477
968.044494628906	47.5298690795898
969.298095703125	47.3015022277832
970.551391601563	47.4609870910645
971.80419921875	47.3845863342285
973.056701660156	47.3828353881836
974.308776855469	47.3736610412598
975.560485839844	47.3018646240234
976.811767578125	47.3407020568848
978.062683105469	47.2754211425781
979.313232421875	47.1800651550293
980.563415527344	47.1523017883301
981.813171386719	47.078483581543
983.0625	46.9599266052246
984.3115234375	47.0563697814941
985.560119628906	46.9007110595703
986.808349609375	46.8486480712891
988.05615234375	46.7840347290039
989.303588867188	46.6737327575684
990.550659179688	46.5902862548828
991.797302246094	46.3908996582031
993.043579101563	46.5297050476074
994.289489746094	46.2697868347168
995.535034179688	46.346923828125
996.780151367188	46.2167053222656
998.02490234375	46.1154403686523
999.269226074219	46.2108955383301
1000.51318359375	45.963794708252
1001.75677490234	45.9375953674316
1003	45.843620300293
1004.24279785156	45.7391815185547
1005.48522949219	45.7680587768555
1006.72729492188	45.7870445251465
1007.96893310547	45.6900672912598
1009.21026611328	45.5519676208496
1010.45111083984	45.5854759216309
1011.69165039063	45.5401458740234
1012.93176269531	45.4392166137695
1014.17150878906	45.4182968139648
1015.41088867188	45.4442329406738
1016.64984130859	45.4132385253906
1017.88842773438	45.2919845581055
1019.12664794922	45.233211517334
1020.36450195313	45.2117729187012
1021.60192871094	45.1888389587402
1022.83898925781	45.2502822875977
1024.07568359375	45.064510345459
1025.31201171875	45.2088432312012
1026.5478515625	45.0425224304199
1027.78344726563	45.1390838623047
1029.0185546875	45.0135459899902
1030.25329589844	44.8727798461914
1031.48767089844	44.8758506774902
1032.7216796875	44.9894180297852
1033.95532226563	44.8010597229004
1035.18859863281	44.8569450378418
1036.42138671875	44.9497909545898
1037.65393066406	44.926830291748
1038.88598632813	44.9667472839355
1040.11767578125	44.9773483276367
1041.34899902344	44.8721199035645
1042.57995605469	44.9162750244141
1043.810546875	45.0277099609375
1045.04077148438	44.9305152893066
1046.2705078125	44.9367980957031
1047.5	44.9537734985352
1048.72900390625	44.9347457885742
1049.95764160156	44.9189682006836
1051.18591308594	44.918830871582
1052.41381835938	44.9314651489258
1053.64135742188	44.8179740905762
1054.86853027344	44.9836692810059
1056.09521484375	44.8749618530273
1057.32165527344	44.8043823242188
1058.54760742188	44.8689308166504
1059.77331542969	44.8088531494141
1060.99853515625	44.8318862915039
1062.22338867188	44.7861404418945
1063.44787597656	44.6551895141602
1064.671875	44.706470489502
1065.89562988281	44.7328071594238
1067.11901855469	44.7154922485352
1068.34191894531	44.566104888916
1069.56457519531	44.7125663757324
1070.78674316406	44.5439414978027
1072.00854492188	44.5276374816895
1073.22998046875	44.4840850830078
1074.45104980469	44.4214820861816
1075.67175292969	44.4313354492188
1076.89208984375	44.2099266052246
1078.11193847656	44.1462135314941
1079.33154296875	44.2091102600098
1080.55065917969	44.2377014160156
1081.76940917969	44.1278762817383
1082.98791503906	44.0270156860352
1084.20593261719	44.138786315918
1085.42358398438	44.0194549560547
1086.64086914063	44.0141677856445
1087.85766601563	43.9713249206543
1089.07421875	43.8882522583008
1090.29040527344	43.7927932739258
1091.50610351563	43.8680419921875
1092.72155761719	43.7279777526855
1093.9365234375	43.7918090820313
1095.15112304688	43.8312492370605
1096.36535644531	43.7480506896973
1097.57922363281	43.8228073120117
1098.79272460938	43.8561897277832
1100.005859375	43.7505073547363
1101.21862792969	43.743480682373
1102.43090820313	43.8131523132324
1103.64294433594	43.7345962524414
1104.8544921875	43.8624954223633
1106.06579589844	43.7875938415527
1107.27661132813	43.7292938232422
1108.48706054688	43.8091697692871
1109.69714355469	43.8220825195313
1110.90686035156	43.7783241271973
1112.1162109375	43.7792358398438
1113.3251953125	43.7049713134766
1114.53369140625	43.7246131896973
1115.74194335938	43.648265838623
1116.94982910156	43.7339820861816
1118.1572265625	43.7689476013184
1119.3642578125	43.7508583068848
1120.57104492188	43.7381248474121
1121.77734375	43.6864624023438
1122.98327636719	43.7690162658691
1124.18884277344	43.7555694580078
1125.39404296875	43.7390785217285
1126.59875488281	43.7164764404297
1127.80322265625	43.7467918395996
1129.00732421875	43.7671928405762
1130.2109375	43.7866477966309
1131.41430664063	43.6417007446289
1132.6171875	43.7370071411133
1133.81970214844	43.7775192260742
1135.02197265625	43.6450119018555
1136.22375488281	43.6666450500488
1137.42517089844	43.6430206298828
1138.62622070313	43.6358413696289
1139.82690429688	43.6435661315918
1141.02709960938	43.5894203186035
1142.22705078125	43.6032905578613
1143.42663574219	43.6372451782227
1144.62573242188	43.5076599121094
1145.82458496094	43.5156440734863
1147.02294921875	43.6646766662598
1148.22094726563	43.5813636779785
1149.41857910156	43.6990966796875
1150.61584472656	43.6784858703613
1151.81274414063	43.6038017272949
1153.00927734375	43.4702606201172
1154.20544433594	43.6865043640137
1155.40124511719	43.6714897155762
1156.5966796875	43.7100219726563
1157.79162597656	43.729061126709
1158.986328125	43.6919212341309
1160.18054199219	43.7693023681641
1161.37438964844	43.8362045288086
1162.56799316406	43.8302688598633
1163.76110839844	44.0201568603516
1164.95385742188	44.1312942504883
1166.14624023438	44.3703956604004
1167.33825683594	44.5372467041016
1168.52990722656	44.9380416870117
1169.72119140625	45.5460395812988
1170.91198730469	46.3136329650879
1172.1025390625	47.0759887695313
1173.29260253906	47.8793830871582
1174.482421875	48.3277969360352
1175.67175292969	48.4764785766602
1176.86071777344	48.0431594848633
1178.04943847656	47.4752807617188
1179.23767089844	46.6829032897949
1180.42553710938	45.9026985168457
1181.61303710938	45.1980133056641
1182.80017089844	44.7060852050781
1183.98681640625	44.4834098815918
1185.17321777344	44.1493186950684
1186.35925292969	44.1963348388672
1187.54479980469	44.1688957214355
1188.73010253906	44.1437721252441
1189.91491699219	44.1764793395996
1191.09936523438	44.2003974914551
1192.28356933594	44.3120346069336
1193.46728515625	44.3176002502441
1194.65063476563	44.5518493652344
1195.83361816406	44.5344848632813
1197.01623535156	44.8109397888184
1198.19836425781	44.9606475830078
1199.38024902344	45.3479042053223
1200.56176757813	45.4009590148926
1201.74279785156	45.654224395752
1202.92358398438	45.6745681762695
1204.10388183594	45.7158126831055
1205.28393554688	45.6748809814453
1206.46350097656	45.6044464111328
1207.64270019531	45.4587059020996
1208.82153320313	45.2522048950195
1210	45.3040542602539
1211.17810058594	45.1669464111328
1212.35583496094	45.1743545532227
1213.53308105469	45.1984558105469
1214.71008300781	45.058479309082
1215.88671875	45.0155067443848
1217.06286621094	45.0264205932617
1218.23864746094	45.0131950378418
1219.41418457031	45.1094741821289
1220.58923339844	45.1628303527832
1221.76391601563	45.2382659912109
1222.93823242188	45.2728652954102
1224.11218261719	45.248607635498
1225.28576660156	45.5128707885742
1226.458984375	45.6346473693848
1227.6318359375	45.6766357421875
1228.80419921875	45.9070777893066
1229.97631835938	45.9748344421387
1231.14794921875	46.2393264770508
1232.31921386719	46.5130805969238
1233.490234375	46.7032127380371
1234.66076660156	46.976879119873
1235.83093261719	47.2024269104004
1237.00073242188	47.5126724243164
1238.17016601563	47.74658203125
1239.33923339844	48.0661659240723
1240.5078125	48.1314010620117
1241.67614746094	48.4435997009277
1242.84411621094	48.5709457397461
1244.01159667969	48.9456825256348
1245.1787109375	49.260570526123
1246.34558105469	49.7831611633301
1247.51196289063	49.942211151123
1248.67797851563	50.1650848388672
1249.84362792969	50.3578453063965
1251.00891113281	50.2503280639648
1252.173828125	49.9896659851074
1253.33825683594	49.6617088317871
1254.50244140625	49.1928443908691
1255.66625976563	48.6001396179199
1256.82958984375	47.9787178039551
1257.99255371094	47.5527191162109
1259.1552734375	47.1391716003418
1260.31750488281	46.8238220214844
1261.47937011719	46.5636138916016
1262.64086914063	46.2535743713379
1263.80200195313	45.9577369689941
1264.96276855469	45.734561920166
1266.123046875	45.6925659179688
1267.28308105469	45.3593330383301
1268.44262695313	45.3209838867188
1269.60192871094	45.0102119445801
1270.7607421875	44.831974029541
1271.91918945313	44.674690246582
1273.07727050781	44.5695571899414
1274.23498535156	44.3506736755371
1275.39233398438	44.1812362670898
1276.54931640625	44.0073585510254
1277.70581054688	43.8989143371582
1278.86206054688	43.8206939697266
1280.01794433594	43.7752151489258
1281.17333984375	43.7050857543945
1282.32836914063	43.583740234375
1283.48303222656	43.4987945556641
1284.63732910156	43.5305557250977
1285.79125976563	43.3928375244141
1286.94482421875	43.6301879882813
1288.09802246094	43.5845718383789
1289.25073242188	43.6324195861816
1290.40319824219	43.8092002868652
1291.55517578125	43.7268257141113
1292.70690917969	43.9537925720215
1293.85815429688	43.877025604248
1295.00903320313	43.9240379333496
1296.15954589844	43.8012237548828
1297.30969238281	43.736629486084
1298.45935058594	43.4722709655762
1299.60876464844	43.4065093994141
1300.7578125	43.2379570007324
1301.90637207031	43.2047843933105
1303.05456542969	42.9864463806152
1304.20239257813	42.8932762145996
1305.34985351563	42.8601112365723
1306.49694824219	42.7904891967773
1307.64367675781	42.6925010681152
1308.7900390625	42.7363395690918
1309.93591308594	42.7350578308105
1311.08154296875	42.7733497619629
1312.22668457031	42.7383079528809
1313.37145996094	42.7488403320313
1314.51599121094	42.7945327758789
1315.66003417969	42.9099502563477
1316.80358886719	42.9369621276855
1317.94689941406	42.8880996704102
1319.08984375	42.8388442993164
1320.23229980469	42.8514137268066
1321.37451171875	42.838321685791
1322.51623535156	42.8439598083496
1323.65759277344	42.7056655883789
1324.79858398438	42.572193145752
1325.93920898438	42.4961090087891
1327.07934570313	42.4314270019531
1328.21923828125	42.4757804870605
1329.35864257813	42.3407402038574
1330.49780273438	42.2646636962891
1331.63647460938	42.2050132751465
1332.77478027344	42.091609954834
1333.91271972656	42.0956039428711
1335.05029296875	42.1085090637207
1336.18737792969	42.0212249755859
1337.32421875	41.9817161560059
1338.46057128906	41.9457054138184
1339.5966796875	41.9671669006348
1340.73229980469	41.9685249328613
1341.86755371094	41.8963508605957
1343.00231933594	41.9585151672363
1344.13684082031	41.8797721862793
1345.27099609375	41.9272613525391
1346.40466308594	41.923656463623
1347.53796386719	42.0265808105469
1348.6708984375	41.9424438476563
1349.80346679688	41.9272651672363
1350.93566894531	41.950065612793
1352.06750488281	41.9473037719727
1353.19885253906	41.944766998291
1354.32995605469	41.9493980407715
1355.46057128906	41.7740173339844
1356.5908203125	41.8042449951172
1357.720703125	41.6703186035156
1358.85021972656	41.7938346862793
1359.97924804688	41.661449432373
1361.10803222656	41.7524452209473
1362.236328125	41.7492218017578
1363.3642578125	41.7630805969238
1364.49182128906	41.7693977355957
1365.61901855469	41.7225570678711
1366.74584960938	41.6943664550781
1367.87231445313	41.8126831054688
1368.99829101563	41.8299217224121
1370.12390136719	41.8786354064941
1371.24914550781	41.9625015258789
1372.3740234375	42.1046562194824
1373.49853515625	42.1851081848145
1374.62255859375	42.3652076721191
1375.74633789063	42.5121536254883
1376.86962890625	42.8261909484863
1377.99255371094	42.9783134460449
1379.11511230469	43.2190818786621
1380.2373046875	43.4779777526855
1381.35900878906	43.7476501464844
1382.48034667969	44.0220603942871
1383.60144042969	44.1898536682129
1384.72204589844	44.3967666625977
1385.84228515625	44.4029197692871
1386.96203613281	44.3894538879395
1388.08154296875	44.1965141296387
1389.20056152344	44.1460914611816
1390.31921386719	43.9147872924805
1391.4375	43.5567970275879
1392.55541992188	43.2966003417969
1393.6728515625	43.0032730102539
1394.7900390625	42.7542610168457
1395.90673828125	42.4493446350098
1397.02307128906	42.2319641113281
1398.13903808594	41.9487342834473
1399.25463867188	41.7555999755859
1400.36975097656	41.5782051086426
1401.48449707031	41.5051727294922
1402.59899902344	41.379150390625
1403.712890625	41.3440933227539
1404.82653808594	41.2953910827637
1405.93981933594	41.3246421813965
1407.05261230469	41.1245384216309
1408.1650390625	41.0647315979004
1409.27709960938	41.0630149841309
1410.38879394531	41.0706672668457
1411.5	40.8630828857422
1412.61096191406	41.0080261230469
1413.72143554688	41.0186347961426
1414.83154296875	40.9567184448242
1415.94116210938	40.8220329284668
1417.05053710938	40.7612648010254
1418.15942382813	40.6683006286621
1419.26794433594	40.7638473510742
1420.37609863281	40.6669883728027
1421.48388671875	40.5993995666504
1422.59118652344	40.4966621398926
1423.6982421875	40.5626182556152
1424.80480957031	40.351692199707
1425.91088867188	40.3903312683105
1427.01672363281	40.4631843566895
1428.1220703125	40.271541595459
1429.22717285156	40.3635787963867
1430.33166503906	40.3936958312988
1431.43591308594	40.2952423095703
1432.53979492188	40.3732795715332
1433.64318847656	40.4634780883789
1434.74621582031	40.4158706665039
1435.84887695313	40.36669921875
1436.95104980469	40.4268646240234
1438.05297851563	40.5476913452148
1439.15441894531	40.5830764770508
1440.25549316406	40.5987319946289
1441.35620117188	40.5210571289063
1442.45642089844	40.542594909668
1443.55627441406	40.5263900756836
1444.65576171875	40.5640258789063
1445.7548828125	40.4532699584961
1446.853515625	40.4803581237793
1447.95190429688	40.3313980102539
1449.0498046875	40.3385314941406
1450.14721679688	40.2851486206055
1451.24438476563	40.2672157287598
1452.34106445313	40.1456336975098
1453.43737792969	40.2104225158691
1454.53332519531	40.1850776672363
1455.62890625	40.1564064025879
1456.72399902344	40.1008720397949
1457.81872558594	40.0678901672363
1458.9130859375	40.0270767211914
1460.00695800781	40.0023384094238
1461.10046386719	40.0088157653809
1462.19360351563	40.0239372253418
1463.28637695313	39.925838470459
1464.37878417969	39.9390144348145
1465.470703125	39.9565277099609
1466.56225585938	39.9067268371582
1467.65344238281	39.9678726196289
1468.744140625	39.8092727661133
1469.83447265625	39.8343048095703
1470.92443847656	39.7713470458984
1472.01403808594	39.6763534545898
1473.10314941406	39.6825485229492
1474.19189453125	39.5769271850586
1475.2802734375	39.5220108032227
1476.3681640625	39.5616569519043
1477.45581054688	39.4709587097168
1478.54296875	39.4197769165039
1479.62963867188	39.3558120727539
1480.71606445313	39.4295501708984
1481.80200195313	39.4254035949707
1482.88757324219	39.4810981750488
1483.97265625	39.5023803710938
1485.05737304688	39.5404167175293
1486.14172363281	39.4729537963867
1487.22570800781	39.6977005004883
1488.30932617188	39.66650390625
1489.39245605469	39.7166633605957
1490.47509765625	39.7333641052246
1491.55749511719	39.681510925293
1492.63940429688	39.8007164001465
1493.72094726563	39.7518424987793
1494.80212402344	39.8504257202148
1495.8828125	39.7749633789063
1496.96313476563	39.7385292053223
1498.04309082031	39.7452926635742
1499.12255859375	39.6751441955566
1500.20166015625	39.7215881347656
1501.28039550781	39.740234375
1502.35864257813	39.7904853820801
1503.4365234375	39.6864013671875
1504.51403808594	39.6987800598145
1505.59118652344	39.7808723449707
1506.66784667969	39.8466148376465
1507.744140625	39.7281188964844
1508.81994628906	39.8557395935059
1509.89538574219	39.9365882873535
1510.97045898438	40.0409927368164
1512.04516601563	40.1685752868652
1513.11938476563	40.2841567993164
1514.19323730469	40.3422546386719
1515.26672363281	40.5223960876465
1516.33972167969	40.5867156982422
1517.41235351563	40.7017059326172
1518.48449707031	40.786678314209
1519.55639648438	40.8608169555664
1520.62768554688	40.9488525390625
1521.69873046875	41.0375137329102
1522.76928710938	40.9019241333008
1523.83947753906	41.089054107666
1524.90930175781	41.1895141601563
1525.97863769531	41.2383346557617
1527.04760742188	41.1389961242676
1528.11608886719	41.1555480957031
1529.18420410156	41.0898895263672
1530.251953125	41.2224273681641
1531.31921386719	41.2949638366699
1532.38610839844	41.3189506530762
1533.45263671875	41.442325592041
1534.51867675781	41.5889663696289
1535.58435058594	41.7275276184082
1536.64965820313	41.7746963500977
1537.71447753906	42.0006904602051
1538.77893066406	42.1005477905273
1539.84301757813	42.2619934082031
1540.90661621094	42.4985694885254
1541.9697265625	42.5956344604492
1543.03259277344	42.7082443237305
1544.09497070313	42.7756156921387
1545.15686035156	42.9679985046387
1546.21850585938	43.2850685119629
1547.27966308594	43.2832489013672
1548.34033203125	43.3876113891602
1549.40063476563	43.584285736084
1550.46057128906	43.6682777404785
1551.52001953125	43.8295059204102
1552.5791015625	44.0118827819824
1553.63781738281	44.1149597167969
1554.69604492188	44.1221504211426
1555.75378417969	44.1359443664551
1556.81127929688	44.1664695739746
1557.86828613281	44.4174613952637
1558.9248046875	44.4052543640137
1559.98095703125	44.5486526489258
1561.03674316406	44.5624122619629
1562.09204101563	44.7764587402344
1563.14697265625	44.7988586425781
1564.20153808594	45.0449562072754
1565.25561523438	45.1787147521973
1566.30932617188	45.4724617004395
1567.36254882813	45.6763916015625
1568.41540527344	45.9119338989258
1569.4677734375	46.0258598327637
1570.51977539063	46.5038642883301
1571.57141113281	46.6169776916504
1572.62255859375	46.8986511230469
1573.67333984375	47.1539039611816
1574.7236328125	47.469970703125
1575.77355957031	47.692684173584
1576.82299804688	47.982234954834
1577.8720703125	48.1462249755859
1578.92077636719	48.4008331298828
1579.96899414063	48.5092086791992
1581.01684570313	48.9179801940918
1582.06420898438	49.1599349975586
1583.11120605469	49.6194343566895
1584.15771484375	49.8964614868164
1585.20385742188	50.2288360595703
1586.24951171875	50.6926612854004
1587.29479980469	51.130256652832
1588.33972167969	51.6291007995605
1589.38415527344	52.1766204833984
1590.42810058594	52.6626853942871
1591.47180175781	53.3282623291016
1592.51489257813	53.7680854797363
1593.55773925781	54.0998840332031
1594.59997558594	54.3059349060059
1595.64196777344	54.6668891906738
1596.68334960938	54.9473724365234
1597.72448730469	55.2484474182129
1598.76513671875	55.755500793457
1599.80529785156	56.1736755371094
1600.84509277344	56.766845703125
1601.88452148438	57.4742813110352
1602.92346191406	58.1225891113281
1603.9619140625	59.1063270568848
1605	60.2397232055664
1606.03771972656	61.3388404846191
1607.07495117188	62.480411529541
1608.11169433594	63.6952247619629
1609.14807128906	64.5099334716797
1610.18408203125	64.7391128540039
1611.21960449219	64.8523712158203
1612.25463867188	64.4642715454102
1613.28930664063	64.0854949951172
1614.32360839844	63.2789916992188
1615.357421875	62.9067153930664
1616.39074707031	62.2758331298828
1617.42370605469	61.8679962158203
1618.45629882813	61.7141609191895
1619.48840332031	61.5888862609863
1620.52001953125	61.6052093505859
1621.55126953125	61.762825012207
1622.58215332031	61.9703178405762
1623.61254882813	62.1543159484863
1624.64245605469	62.5079956054688
1625.67199707031	62.9802322387695
1626.70104980469	63.2781829833984
1627.72973632813	63.941276550293
1628.75793457031	64.4680557250977
1629.78576660156	65.1621932983398
1630.81311035156	65.7962875366211
1631.84008789063	66.6013107299805
1632.86657714844	67.5456314086914
1633.89270019531	68.3954620361328
1634.91833496094	69.0237808227539
1635.94348144531	69.7987289428711
1636.96826171875	70.2004776000977
1637.99255371094	70.2433319091797
1639.01647949219	70.3828964233398
1640.03991699219	69.9600143432617
1641.06298828125	69.5752334594727
1642.08557128906	68.6158065795898
1643.10778808594	67.9322738647461
1644.12951660156	66.8939895629883
1645.15075683594	66.019889831543
1646.17163085938	65.1505126953125
1647.19213867188	64.408805847168
1648.21203613281	63.4643936157227
1649.23156738281	62.9518699645996
1650.25073242188	62.0764999389648
1651.26940917969	61.5452346801758
1652.28759765625	60.8519325256348
1653.30541992188	60.5969009399414
1654.32275390625	60.148021697998
1655.33972167969	59.5891799926758
1656.35620117188	58.941822052002
1657.37231445313	58.554256439209
1658.38793945313	58.1986274719238
1659.40307617188	57.9562034606934
1660.41772460938	57.580020904541
1661.43212890625	57.260986328125
1662.44592285156	56.8271942138672
1663.45935058594	56.7569160461426
1664.47229003906	56.2338066101074
1665.48486328125	55.9531211853027
1666.49694824219	55.5522880554199
1667.50854492188	55.4013786315918
1668.51977539063	54.9064674377441
1669.53051757813	54.4555244445801
1670.54089355469	54.2039489746094
1671.55078125	53.9139709472656
1672.56018066406	53.2951126098633
1673.56909179688	52.8532524108887
1674.57763671875	52.4189529418945
1675.58581542969	51.992431640625
1676.59350585938	51.4203453063965
1677.60070800781	51.0103645324707
1678.607421875	50.4621162414551
1679.61376953125	49.9838180541992
1680.61962890625	49.6238746643066
1681.62512207031	49.1686706542969
1682.63012695313	48.5480918884277
1683.63464355469	48.0316200256348
1684.638671875	47.7081451416016
1685.64233398438	47.0664215087891
1686.64562988281	46.7614059448242
1687.64831542969	46.3146095275879
1688.65063476563	45.8345031738281
1689.65246582031	45.3805694580078
1690.65393066406	44.9587631225586
1691.65490722656	44.7251930236816
1692.65539550781	44.295280456543
1693.65551757813	43.8424797058105
1694.65502929688	43.4271278381348
1695.654296875	43.0931091308594
1696.65295410156	42.7515716552734
1697.65124511719	42.3549880981445
1698.64904785156	42.0250282287598
1699.646484375	41.815055847168
1700.64331054688	41.3979110717773
1701.63977050781	40.913932800293
1702.63586425781	40.5614280700684
1703.63134765625	40.288990020752
1704.62646484375	39.8715515136719
1705.62121582031	39.5072937011719
1706.61535644531	39.1800384521484
1707.60913085938	38.7604370117188
1708.60241699219	38.3572692871094
1709.59521484375	38.0492668151855
1710.58764648438	37.6258316040039
1711.57958984375	37.3243179321289
1712.57104492188	36.8044967651367
1713.56213378906	36.4413642883301
1714.552734375	36.3512763977051
1715.54284667969	35.8273773193359
1716.53247070313	35.4771690368652
1717.52160644531	35.1580772399902
1718.51037597656	34.8267059326172
1719.49865722656	34.4545974731445
1720.48657226563	34.2038764953613
1721.47387695313	33.8792724609375
1722.46081542969	33.508960723877
1723.447265625	33.230640411377
1724.43334960938	33.0388031005859
1725.41882324219	32.762939453125
1726.40393066406	32.508602142334
1727.38854980469	32.2085494995117
1728.37268066406	31.9752330780029
1729.3564453125	31.796537399292
1730.33972167969	31.565092086792
1731.32250976563	31.3965549468994
1732.30480957031	31.1262702941895
1733.28674316406	30.9546680450439
1734.26806640625	30.7935276031494
1735.2490234375	30.5735874176025
1736.2294921875	30.5088863372803
1737.20959472656	30.1925811767578
1738.18908691406	30.0632038116455
1739.16821289063	29.8766422271729
1740.14685058594	29.7247772216797
1741.125	29.5527572631836
1742.10266113281	29.4979095458984
1743.07995605469	29.2250595092773
1744.05676269531	29.1332263946533
1745.03308105469	28.7815895080566
1746.00891113281	28.641918182373
1746.98425292969	28.5270805358887
1747.95910644531	28.367374420166
1748.93359375	28.1443004608154
1749.90759277344	27.9937763214111
1750.88110351563	27.7277355194092
1751.85412597656	27.5047721862793
1752.82678222656	27.3558597564697
1753.798828125	27.1499443054199
1754.7705078125	27.0187587738037
1755.74169921875	26.7972774505615
1756.71240234375	26.6274795532227
1757.6826171875	26.4927520751953
1758.65246582031	26.3681545257568
1759.62170410156	26.1777458190918
1760.59057617188	26.0074329376221
1761.55895996094	25.8780574798584
1762.52673339844	25.7550773620605
1763.49426269531	25.6145477294922
1764.46118164063	25.5172920227051
1765.42761230469	25.3459987640381
1766.39367675781	25.3159923553467
1767.35913085938	25.1491603851318
1768.32421875	25.0594291687012
1769.28881835938	24.9995079040527
1770.2529296875	24.8326930999756
1771.21655273438	24.7326011657715
1772.17980957031	24.6844692230225
1773.14245605469	24.669116973877
1774.10461425781	24.6332874298096
1775.06640625	24.583646774292
1776.02770996094	24.432804107666
1776.98852539063	24.3193225860596
1777.94873046875	24.2697906494141
1778.90856933594	24.1915817260742
1779.86804199219	24.104959487915
1780.82690429688	23.9854354858398
1781.78527832031	23.8350734710693
1782.7431640625	23.5903739929199
1783.70068359375	23.5565357208252
1784.65771484375	23.3841609954834
1785.61413574219	23.3064517974854
1786.57019042969	23.1211357116699
1787.52575683594	23.1769332885742
1788.48083496094	22.9400939941406
1789.43530273438	22.8164577484131
1790.38940429688	22.728443145752
1791.34301757813	22.6105785369873
1792.29626464844	22.4346828460693
1793.24890136719	22.4126949310303
1794.20104980469	22.3757820129395
1795.15270996094	22.2347965240479
1796.10400390625	22.1477851867676
1797.0546875	22.0439052581787
1798.0048828125	21.9462795257568
1798.95471191406	21.8606147766113
1799.90393066406	21.9005603790283
1800.85278320313	21.7792568206787
1801.80102539063	21.8244915008545
1802.74890136719	21.6706657409668
1803.6962890625	21.630558013916
1804.64306640625	21.6427173614502
1805.58947753906	21.7103309631348
1806.53540039063	21.524694442749
1807.48071289063	21.5052032470703
1808.42565917969	21.4527912139893
1809.3701171875	21.4085807800293
1810.31396484375	21.3852577209473
1811.25744628906	21.3697471618652
1812.20043945313	21.3233776092529
1813.14294433594	21.2744674682617
1814.08483886719	21.2473011016846
1815.0263671875	21.1911582946777
1815.96740722656	21.0723857879639
1816.90783691406	20.9666652679443
1817.84790039063	21.021936416626
1818.78747558594	20.8968925476074
1819.72644042969	20.8643226623535
1820.6650390625	20.767765045166
1821.60314941406	20.7406539916992
1822.54064941406	20.7014579772949
1823.47778320313	20.5670528411865
1824.41430664063	20.5250396728516
1825.35034179688	20.3981609344482
1826.28601074219	20.3408069610596
1827.22106933594	20.270055770874
1828.15563964844	20.2200736999512
1829.08984375	20.2189044952393
1830.0234375	20.0227527618408
1830.95654296875	20.0070953369141
1831.88916015625	19.9848442077637
1832.8212890625	19.9249572753906
1833.7529296875	19.9656238555908
1834.68408203125	19.8572063446045
1835.61474609375	19.8621501922607
1836.54479980469	19.8313388824463
1837.47448730469	19.8458633422852
1838.40356445313	19.8670063018799
1839.33227539063	19.8251075744629
1840.26037597656	19.8192081451416
1841.18811035156	19.75319480896
1842.115234375	19.776912689209
1843.04187011719	19.8108978271484
1843.96801757813	19.7311820983887
1844.89367675781	19.7956962585449
1845.81872558594	19.802188873291
1846.74340820313	19.7128124237061
1847.66760253906	19.6268062591553
1848.59118652344	19.6977996826172
1849.51428222656	19.6737270355225
1850.43701171875	19.6500778198242
1851.35913085938	19.5066585540771
1852.28076171875	19.4566459655762
1853.20190429688	19.458812713623
1854.12243652344	19.4104785919189
1855.04260253906	19.3693981170654
1855.96215820313	19.3274402618408
1856.88122558594	19.2747497558594
1857.79992675781	19.1440296173096
1858.71801757813	19.128137588501
1859.63549804688	19.128532409668
1860.55261230469	19.0081787109375
1861.46923828125	18.8879680633545
1862.38525390625	18.8672771453857
1863.30078125	18.9322376251221
1864.2158203125	18.837682723999
1865.13037109375	18.8193321228027
1866.04443359375	18.7971153259277
1866.95788574219	18.8082008361816
1867.87084960938	18.8274726867676
1868.78332519531	18.7415828704834
1869.6953125	18.7963562011719
1870.60681152344	18.8827991485596
1871.51782226563	18.8091335296631
1872.42822265625	18.8870315551758
1873.33813476563	18.9929847717285
1874.24755859375	18.8968906402588
1875.15649414063	18.8516120910645
1876.06481933594	18.8988075256348
1876.97277832031	18.9255485534668
1877.88012695313	18.8821887969971
1878.78698730469	18.8239250183105
1879.69323730469	18.8534870147705
1880.59912109375	18.8230400085449
1881.50439453125	18.7889099121094
1882.4091796875	18.786735534668
1883.3134765625	18.6704444885254
1884.21716308594	18.6621913909912
1885.12048339844	18.5544528961182
1886.02319335938	18.6019859313965
1886.92541503906	18.52121925354
1887.82702636719	18.5047016143799
1888.72814941406	18.4673900604248
1889.62878417969	18.3999538421631
1890.52893066406	18.3268413543701
1891.42858886719	18.3302021026611
1892.32763671875	18.2761135101318
1893.22619628906	18.2061653137207
1894.12426757813	18.2075519561768
1895.02172851563	18.1614151000977
1895.91870117188	18.0961513519287
1896.81518554688	18.1444301605225
1897.71118164063	18.1295204162598
1898.60656738281	17.997709274292
1899.50146484375	18.041446685791
1900.39587402344	17.9545383453369
1901.28967285156	17.9524059295654
1902.18298339844	17.9948768615723
1903.07580566406	17.9196376800537
1903.96801757813	17.960391998291
1904.85986328125	17.9417209625244
1905.7509765625	18.0809936523438
1906.64172363281	18.0383853912354
1907.53186035156	18.1442089080811
1908.42150878906	18.0161304473877
1909.31066894531	18.147762298584
1910.19921875	18.0955410003662
1911.08728027344	18.0539855957031
1911.97473144531	18.154333114624
1912.86181640625	18.0863475799561
1913.74816894531	18.1526927947998
1914.63415527344	18.1511154174805
1915.51953125	18.064281463623
1916.40441894531	18.104887008667
1917.28869628906	18.0072708129883
1918.17260742188	18.1139812469482
1919.05578613281	18.0447673797607
1919.93859863281	18.0123043060303
1920.82080078125	17.9679908752441
1921.70239257813	17.9486331939697
1922.58349609375	17.9529399871826
1923.46411132813	17.8357810974121
1924.34423828125	17.7751388549805
1925.22375488281	17.8050765991211
1926.10278320313	17.8021144866943
1926.98120117188	17.6972846984863
1927.85913085938	17.6178703308105
1928.73645019531	17.5847587585449
1929.61328125	17.524377822876
1930.48962402344	17.4859447479248
1931.36535644531	17.4226417541504
1932.24060058594	17.4068164825439
1933.11535644531	17.4341163635254
1933.98950195313	17.4629783630371
1934.86303710938	17.3813228607178
1935.73608398438	17.4302387237549
1936.60864257813	17.4203605651855
1937.48059082031	17.4309730529785
1938.35205078125	17.3761177062988
1939.22302246094	17.4235610961914
1940.09338378906	17.4125823974609
1940.96313476563	17.4205760955811
1941.83239746094	17.4945945739746
1942.701171875	17.5262584686279
1943.5693359375	17.5747356414795
1944.43701171875	17.5315380096436
1945.30407714844	17.6026134490967
1946.17065429688	17.5410404205322
1947.03662109375	17.668363571167
1947.90209960938	17.6242656707764
1948.76696777344	17.6848526000977
1949.63134765625	17.6670932769775
1950.4951171875	17.6883125305176
1951.3583984375	17.6490516662598
1952.22106933594	17.6866893768311
1953.08325195313	17.6434173583984
1953.94482421875	17.6435928344727
1954.80590820313	17.5614528656006
1955.66650390625	17.5895843505859
1956.5263671875	17.5702171325684
1957.38586425781	17.5568389892578
1958.24462890625	17.4983463287354
1959.10302734375	17.4918308258057
1959.96069335938	17.4263916015625
1960.81799316406	17.3853797912598
1961.67456054688	17.3790473937988
1962.53063964844	17.2954902648926
1963.38623046875	17.1822605133057
1964.2412109375	17.2921314239502
1965.09558105469	17.1516513824463
1965.94946289063	17.1445770263672
1966.80285644531	17.1178874969482
1967.65563964844	17.1473827362061
1968.5078125	17.173999786377
1969.35949707031	17.1544399261475
1970.21057128906	17.1554164886475
1971.06103515625	17.1974811553955
1971.91101074219	17.1276550292969
1972.76049804688	17.1641616821289
1973.60925292969	17.2011451721191
1974.45764160156	17.1976795196533
1975.30529785156	17.2481250762939
1976.15246582031	17.3073463439941
1976.99914550781	17.360330581665
1977.84521484375	17.3300552368164
1978.69067382813	17.4749450683594
1979.53552246094	17.4922027587891
1980.3798828125	17.4910907745361
1981.22375488281	17.5509834289551
1982.06701660156	17.5808544158936
1982.90966796875	17.5766410827637
1983.75170898438	17.6038551330566
1984.59326171875	17.5765190124512
1985.43420410156	17.4945755004883
1986.27465820313	17.5770835876465
1987.11450195313	17.5447731018066
1987.95373535156	17.5043506622314
1988.79248046875	17.5811080932617
1989.63061523438	17.4976863861084
1990.46813964844	17.4171409606934
1991.30517578125	17.3995952606201
1992.1416015625	17.3550071716309
1992.9775390625	17.3588447570801
1993.81274414063	17.2653007507324
1994.6474609375	17.2824153900146
1995.48168945313	17.219913482666
1996.31518554688	17.2178554534912
1997.14819335938	17.2076625823975
1997.98071289063	17.1272373199463
1998.8125	17.0978145599365
1999.64379882813	17.142951965332
2000.47448730469	17.0852546691895
2001.3046875	17.083381652832
2002.13427734375	17.1118278503418
2002.96325683594	17.132152557373
2003.79162597656	17.1567878723145
2004.61950683594	17.2102088928223
2005.44677734375	17.2575588226318
2006.2734375	17.2933826446533
2007.09948730469	17.3732166290283
2007.92504882813	17.4111518859863
2008.75	17.4790649414063
2009.57434082031	17.4680461883545
2010.39819335938	17.5178737640381
2011.22131347656	17.4864253997803
2012.0439453125	17.5315246582031
2012.86608886719	17.5764312744141
2013.6875	17.578857421875
2014.50842285156	17.6078987121582
2015.32873535156	17.6401443481445
2016.1484375	17.6610412597656
2016.96752929688	17.6443862915039
2017.7861328125	17.6750926971436
2018.60412597656	17.7160778045654
2019.42150878906	17.7046775817871
2020.23828125	17.6399078369141
2021.05444335938	17.6747779846191
2021.8701171875	17.6562747955322
2022.68518066406	17.6014671325684
2023.49963378906	17.5742588043213
2024.3134765625	17.5383453369141
2025.12683105469	17.5787372589111
2025.939453125	17.4781150817871
2026.75158691406	17.5326957702637
2027.56311035156	17.4582977294922
2028.3740234375	17.5177211761475
2029.18432617188	17.4061756134033
2029.994140625	17.4828052520752
2030.80322265625	17.36155128479
2031.61181640625	17.3657970428467
2032.41979980469	17.3287887573242
2033.22717285156	17.3908271789551
2034.03393554688	17.2624912261963
2034.84008789063	17.2632751464844
2035.64575195313	17.2406444549561
2036.45080566406	17.1766586303711
2037.25512695313	17.1569747924805
2038.05895996094	17.1067028045654
2038.86218261719	17.0193786621094
2039.66479492188	17.1217594146729
2040.466796875	17.0539398193359
2041.26831054688	17.0786037445068
2042.06909179688	17.1691513061523
2042.86938476563	17.1250038146973
2043.6689453125	17.0888957977295
2044.46801757813	17.1525726318359
2045.26647949219	17.1904754638672
2046.06433105469	17.1654262542725
2046.86145019531	17.1735973358154
2047.65808105469	17.2374153137207
2048.4541015625	17.2423839569092
2049.24951171875	17.2265644073486
2050.04443359375	17.2710609436035
2050.83862304688	17.2573261260986
2051.63232421875	17.2889175415039
2052.42529296875	17.3543148040771
2053.2177734375	17.2845878601074
2054.00952148438	17.3479518890381
2054.80078125	17.3886642456055
2055.59130859375	17.4525814056396
2056.38134765625	17.4701843261719
2057.17065429688	17.441650390625
2057.95947265625	17.4578762054443
2058.74755859375	17.3668975830078
2059.53515625	17.3970375061035
2060.32202148438	17.3663578033447
2061.1083984375	17.3753814697266
2061.89428710938	17.2293968200684
2062.67919921875	17.1604881286621
2063.4638671875	17.2217807769775
2064.24780273438	17.1821441650391
2065.03100585938	17.1725025177002
2065.81372070313	16.9737854003906
2066.595703125	17.0821571350098
2067.37719726563	17.0205078125
2068.15795898438	16.8788604736328
2068.93823242188	16.8858795166016
2069.7177734375	16.8336582183838
2070.49682617188	16.7582950592041
2071.27514648438	16.735631942749
2072.05297851563	16.6538715362549
2072.830078125	16.7325553894043
2073.60668945313	16.5518741607666
2074.38256835938	16.536584854126
2075.15795898438	16.4593067169189
2075.9326171875	16.429708480835
2076.70654296875	16.3928298950195
2077.47998046875	16.4125900268555
2078.25268554688	16.3463973999023
2079.02490234375	16.3839645385742
2079.79663085938	16.3589744567871
2080.5673828125	16.3236465454102
2081.337890625	16.4119281768799
2082.107421875	16.3510093688965
2082.87670898438	16.4158935546875
2083.64501953125	16.4563980102539
2084.41284179688	16.4210414886475
2085.18017578125	16.4505310058594
2085.94677734375	16.4388999938965
2086.71264648438	16.4060916900635
2087.47802734375	16.4492588043213
2088.24267578125	16.5084667205811
2089.0068359375	16.5065002441406
2089.77026367188	16.5066471099854
2090.53295898438	16.4412803649902
2091.29516601563	16.4640350341797
2092.056640625	16.4047431945801
2092.81762695313	16.4685573577881
2093.57788085938	16.3360462188721
2094.33764648438	16.292688369751
2095.0966796875	16.2946510314941
2095.85498046875	16.1735076904297
2096.61279296875	16.2309741973877
2097.36987304688	16.1281585693359
2098.12646484375	16.0912647247314
2098.88232421875	16.0126934051514
2099.63745117188	15.9932479858398
2100.39208984375	15.8866300582886
2101.14624023438	15.8019676208496
2101.8994140625	15.7442636489868
2102.65209960938	15.6765508651733
2103.404296875	15.5978775024414
2104.15551757813	15.5034818649292
2104.90649414063	15.4686031341553
2105.65649414063	15.3453531265259
2106.40600585938	15.3108577728271
2107.15502929688	15.2090835571289
2107.90307617188	15.174506187439
2108.65063476563	15.2136421203613
2109.39770507813	15.0948171615601
2110.14404296875	15.181077003479
2110.8896484375	15.1581144332886
2111.63452148438	15.1055898666382
2112.37890625	15.182427406311
2113.12280273438	15.0964984893799
2113.86572265625	15.2394466400146
2114.60815429688	15.1415481567383
2115.35009765625	15.2032403945923
2116.09106445313	15.2645044326782
2116.83154296875	15.2735052108765
2117.57153320313	15.1465511322021
2118.31079101563	15.1951961517334
2119.04931640625	15.2878789901733
2119.787109375	15.1536083221436
2120.5244140625	15.2276763916016
2121.26098632813	15.1648597717285
2121.9970703125	15.0960121154785
2122.732421875	15.0479526519775
2123.46704101563	15.0276613235474
2124.20092773438	15.031566619873
2124.93432617188	14.9100294113159
2125.6669921875	14.8853397369385
2126.39916992188	14.8243780136108
2127.13037109375	14.7343168258667
2127.86108398438	14.6775779724121
2128.59130859375	14.6842412948608
2129.32080078125	14.5596361160278
2130.04956054688	14.5660209655762
2130.77758789063	14.5035924911499
2131.50512695313	14.3554191589355
2132.23193359375	14.3412590026855
2132.9580078125	14.2883071899414
2133.68334960938	14.1813306808472
2134.408203125	14.1359872817993
2135.13232421875	14.0691404342651
2135.85595703125	14.050256729126
2136.57885742188	13.9816389083862
2137.30102539063	13.9221363067627
2138.0224609375	13.8903722763062
2138.74340820313	13.7754516601563
2139.46337890625	13.7834892272949
2140.18310546875	13.6691656112671
2140.90185546875	13.6544227600098
2141.6201171875	13.6716222763062
2142.33764648438	13.6009397506714
2143.05444335938	13.604323387146
2143.77075195313	13.5776586532593
2144.48608398438	13.5395841598511
2145.201171875	13.5633115768433
2145.91528320313	13.5720224380493
2146.62890625	13.5319509506226
2147.34155273438	13.5005931854248
2148.05395507813	13.4995679855347
2148.76538085938	13.5408210754395
2149.47631835938	13.5198783874512
2150.18627929688	13.5154571533203
2150.89599609375	13.5557899475098
2151.60473632813	13.5175476074219
2152.31298828125	13.4783000946045
2153.02026367188	13.4799375534058
2153.72729492188	13.4674472808838
2154.43334960938	13.4186239242554
2155.138671875	13.3697633743286
2155.84350585938	13.4055118560791
2156.54760742188	13.3722219467163
2157.25122070313	13.3108339309692
2157.95385742188	13.2926263809204
2158.65600585938	13.3088464736938
2159.357421875	13.2031211853027
2160.05810546875	13.2007369995117
2160.75805664063	13.1746234893799
2161.45751953125	13.1668405532837
2162.15600585938	13.0775327682495
2162.85400390625	13.0574569702148
2163.55151367188	13.0131149291992
2164.248046875	12.9302530288696
2164.94409179688	12.8841066360474
2165.63916015625	12.8651475906372
2166.33374023438	12.7828645706177
2167.02783203125	12.6595182418823
2167.72094726563	12.607048034668
2168.41357421875	12.5901584625244
2169.10522460938	12.5341749191284
2169.79638671875	12.4705247879028
2170.48706054688	12.3758335113525
2171.1767578125	12.283034324646
2171.86572265625	12.124436378479
2172.55419921875	12.1617298126221
2173.24194335938	12.05690574646
2173.92895507813	11.9820699691772
2174.615234375	11.9360113143921
2175.30078125	11.9814281463623
2175.98583984375	11.8746318817139
2176.67016601563	11.8057680130005
2177.35375976563	11.8040161132813
2178.03662109375	11.8032493591309
2178.71875	11.7300682067871
2179.40014648438	11.7495450973511
2180.08081054688	11.7165966033936
2180.76098632813	11.7212352752686
2181.4404296875	11.7543334960938
2182.119140625	11.7109479904175
2182.79711914063	11.7433280944824
2183.47436523438	11.7165040969849
2184.15087890625	11.6906480789185
2184.82690429688	11.7071809768677
2185.501953125	11.689733505249
2186.17651367188	11.7251377105713
2186.85034179688	11.7166223526001
2187.5234375	11.6969175338745
2188.19580078125	11.6304798126221
2188.86743164063	11.6375703811646
2189.53833007813	11.6046276092529
2190.20874023438	11.5868349075317
2190.87817382813	11.5003271102905
2191.54711914063	11.5106105804443
2192.21533203125	11.4798002243042
2192.8828125	11.4148244857788
2193.54956054688	11.3400764465332
2194.21557617188	11.2959365844727
2194.880859375	11.2622394561768
2195.54541015625	11.1885843276978
2196.20947265625	11.1308441162109
2196.87255859375	11.0703144073486
2197.53515625	10.9552574157715
2198.19677734375	10.8941049575806
2198.85791015625	10.793140411377
2199.51831054688	10.7156047821045
2200.17797851563	10.6818151473999
2200.8369140625	10.5964136123657
2201.4951171875	10.5034275054932
2202.15258789063	10.5361566543579
2202.80932617188	10.4425687789917
2203.46533203125	10.3331089019775
2204.12060546875	10.3286743164063
2204.775390625	10.2963819503784
2205.42919921875	10.1985244750977
2206.08251953125	10.207592010498
2206.73486328125	10.2272157669067
2207.38671875	10.198091506958
2208.03759765625	10.1430397033691
2208.68798828125	10.1820306777954
2209.33764648438	10.1787691116333
2209.98657226563	10.1334581375122
2210.63452148438	10.1777763366699
2211.28198242188	10.2057485580444
2211.9287109375	10.1523208618164
2212.57470703125	10.1308755874634
2213.21997070313	10.1795444488525
2213.86450195313	10.1161956787109
2214.50830078125	10.1679220199585
2215.1513671875	10.150486946106
2215.79370117188	10.1150913238525
2216.43530273438	10.0579261779785
2217.076171875	10.083155632019
2217.71630859375	9.92651081085205
2218.35571289063	9.97701263427734
2218.99462890625	9.94374561309814
2219.63256835938	9.83244705200195
2220.26977539063	9.78541088104248
2220.90625	9.75861835479736
2221.5419921875	9.70847225189209
2222.17700195313	9.63925647735596
2222.81127929688	9.55425262451172
2223.44482421875	9.5105619430542
2224.07763671875	9.49095821380615
2224.70971679688	9.40121555328369
2225.34106445313	9.3035192489624
2225.9716796875	9.24795627593994
2226.6015625	9.20404624938965
2227.23071289063	9.13210582733154
2227.85913085938	9.05679702758789
2228.48681640625	9.03720569610596
2229.11376953125	8.99823093414307
2229.73999023438	8.94877529144287
2230.36547851563	8.92400932312012
2230.990234375	8.87090969085693
2231.61401367188	8.79530906677246
2232.2373046875	8.79980754852295
2232.85986328125	8.74556732177734
2233.4814453125	8.68489170074463
2234.1025390625	8.67579936981201
2234.72265625	8.64394187927246
2235.34228515625	8.63072967529297
2235.9609375	8.63567352294922
2236.57885742188	8.55639553070068
2237.1962890625	8.59946918487549
2237.81274414063	8.55751609802246
2238.42846679688	8.59011268615723
2239.04345703125	8.57119464874268
2239.65771484375	8.57226848602295
2240.27124023438	8.50970268249512
2240.88403320313	8.56773090362549
2241.49584960938	8.55184936523438
2242.10717773438	8.47789192199707
2242.71752929688	8.57041549682617
2243.32739257813	8.524169921875
2243.93627929688	8.48148822784424
2244.54443359375	8.50026321411133
2245.15209960938	8.4668025970459
2245.7587890625	8.3645544052124
2246.36474609375	8.44693470001221
2246.9697265625	8.39768123626709
2247.57421875	8.36308670043945
2248.17797851563	8.32975101470947
2248.78076171875	8.32115459442139
2249.38305664063	8.25705623626709
2249.984375	8.27553462982178
2250.5849609375	8.22169780731201
2251.18481445313	8.18435192108154
2251.78393554688	8.13663578033447
2252.38232421875	8.15043258666992
2252.97973632813	8.01133155822754
2253.57666015625	8.00049591064453
2254.17260742188	7.94071102142334
2254.76782226563	7.94485950469971
2255.3623046875	7.85779619216919
2255.9560546875	7.79269504547119
2256.54907226563	7.79393100738525
2257.14135742188	7.72823095321655
2257.73266601563	7.69310235977173
2258.32348632813	7.62704753875732
2258.91333007813	7.56197834014893
2259.50244140625	7.54388809204102
2260.09057617188	7.48445081710815
2260.67822265625	7.42652130126953
2261.26513671875	7.41667556762695
2261.85107421875	7.44924211502075
2262.43627929688	7.34956789016724
2263.02075195313	7.30008554458618
2263.6044921875	7.26410913467407
2264.18725585938	7.23540449142456
2264.76953125	7.21736145019531
2265.35083007813	7.18417406082153
2265.93139648438	7.18279695510864
2266.51123046875	7.14930868148804
2267.09033203125	7.11265468597412
2267.66845703125	7.15827035903931
2268.24584960938	7.08185911178589
2268.82250976563	7.09193086624146
2269.3984375	7.10148906707764
2269.9736328125	7.09822940826416
2270.5478515625	7.14155960083008
2271.12133789063	7.19199514389038
2271.69409179688	7.19425964355469
2272.26611328125	7.19862461090088
2272.83740234375	7.16470909118652
2273.40771484375	7.1695818901062
2273.97729492188	7.16212558746338
2274.54614257813	7.09218835830688
2275.11401367188	7.06998729705811
2275.68139648438	7.03410673141479
2276.24780273438	7.03945446014404
2276.8134765625	6.96146774291992
2277.37817382813	6.9297022819519
2277.9423828125	6.91817092895508
2278.50561523438	6.9100489616394
2279.06811523438	6.93088102340698
2279.62963867188	6.90642166137695
2280.19067382813	6.86191606521606
2280.75073242188	6.87378454208374
2281.31005859375	6.88223266601563
2281.86840820313	6.88672780990601
2282.42602539063	6.82551145553589
2282.98291015625	6.79011583328247
2283.5390625	6.80778026580811
2284.09448242188	6.80510902404785
2284.64892578125	6.7376766204834
2285.20263671875	6.73814487457275
2285.75537109375	6.70792818069458
2286.3076171875	6.6517539024353
2286.85888671875	6.58467960357666
2287.40942382813	6.57289695739746
2287.958984375	6.55236434936523
2288.5078125	6.52041625976563
2289.05590820313	6.45874834060669
2289.60302734375	6.44981002807617
2290.14965820313	6.40212440490723
2290.6953125	6.36528348922729
2291.23999023438	6.3153977394104
2291.78393554688	6.27503871917725
2292.3271484375	6.26440525054932
2292.86962890625	6.19528102874756
2293.4111328125	6.14790725708008
2293.95190429688	6.13880395889282
2294.49194335938	6.09456205368042
2295.03100585938	6.08675956726074
2295.5693359375	6.08027791976929
2296.10693359375	6.04155158996582
2296.6435546875	6.0123872756958
2297.17944335938	6.05652952194214
2297.71459960938	6.00333881378174
2298.24877929688	6.00507545471191
2298.7822265625	5.9630298614502
2299.31469726563	5.94472026824951
2299.8466796875	6.00760793685913
2300.37744140625	5.97058725357056
2300.90771484375	5.92070436477661
2301.43701171875	5.98685550689697
2301.96557617188	5.97332382202148
2302.4931640625	5.96325969696045
2303.02001953125	5.9531831741333
2303.54614257813	5.98863506317139
2304.0712890625	5.96542644500732
2304.595703125	5.9732928276062
2305.119140625	5.9945707321167
2305.64184570313	5.95175075531006
2306.16381835938	5.93304491043091
2306.68481445313	5.92855167388916
2307.205078125	5.91868543624878
2307.72436523438	5.89349174499512
2308.24291992188	5.927405834198
2308.7607421875	5.87396097183228
2309.27758789063	5.89094400405884
2309.79370117188	5.94910097122192
2310.30883789063	5.85226392745972
2310.8232421875	5.91529178619385
2311.3369140625	5.85930824279785
2311.849609375	5.83319139480591
2312.361328125	5.81675481796265
2312.87255859375	5.78601169586182
2313.38256835938	5.79813528060913
2313.89208984375	5.74846935272217
2314.40063476563	5.73250770568848
2314.908203125	5.70977926254272
2315.4150390625	5.68352270126343
2315.92114257813	5.60238027572632
2316.42626953125	5.58011293411255
2316.9306640625	5.55944728851318
2317.43408203125	5.53741502761841
2317.93676757813	5.46474981307983
2318.4384765625	5.49572706222534
2318.939453125	5.44086503982544
2319.439453125	5.39137983322144
2319.93872070313	5.39606380462646
2320.43701171875	5.36631298065186
2320.9345703125	5.31836605072021
2321.43139648438	5.2888331413269
2321.92724609375	5.24434757232666
2322.42211914063	5.26119327545166
2322.91625976563	5.25034523010254
2323.40966796875	5.21122074127197
2323.90209960938	5.18566083908081
2324.3935546875	5.16986989974976
2324.88427734375	5.17501020431519
2325.37426757813	5.12572431564331
2325.86303710938	5.15888929367065
2326.35131835938	5.12480926513672
2326.83862304688	5.11848783493042
2327.32495117188	5.14268493652344
2327.810546875	5.14181470870972
2328.29541015625	5.13521575927734
2328.77905273438	5.16543817520142
2329.26220703125	5.16320466995239
2329.74438476563	5.17953252792358
2330.2255859375	5.18576002120972
2330.7060546875	5.17751264572144
2331.185546875	5.16542816162109
2331.6640625	5.18094825744629
2332.14184570313	5.15463066101074
2332.61889648438	5.18465518951416
2333.09497070313	5.12902641296387
2333.57006835938	5.14345026016235
2334.04443359375	5.16363430023193
2334.51782226563	5.16382646560669
2334.99047851563	5.09933137893677
2335.46215820313	5.0718035697937
2335.93310546875	5.07168292999268
2336.40307617188	5.05646657943726
2336.8720703125	5.04315948486328
2337.34033203125	4.99634027481079
2337.8076171875	4.99728107452393
2338.27416992188	4.94821214675903
2338.73974609375	4.9428071975708
2339.20458984375	4.89560222625732
2339.66845703125	4.8964991569519
2340.13134765625	4.87262773513794
2340.59350585938	4.8297438621521
2341.0546875	4.79371213912964
2341.51489257813	4.76206111907959
2341.97436523438	4.73396492004395
2342.43286132813	4.69509744644165
2342.890625	4.66061401367188
2343.34741210938	4.66113233566284
2343.80322265625	4.61860609054565
2344.25830078125	4.63428926467896
2344.71240234375	4.60883569717407
2345.16577148438	4.62175989151001
2345.61791992188	4.64878129959106
2346.06958007813	4.69654846191406
2346.52001953125	4.74379587173462
2346.9697265625	4.77724170684814
2347.41845703125	4.84750890731812
2347.86645507813	4.96266460418701
2348.3134765625	5.00922536849976
2348.75952148438	5.10872030258179
2349.20483398438	5.25704860687256
2349.64916992188	5.33202075958252
2350.09252929688	5.40177488327026
2350.53515625	5.46269845962524
2350.97680664063	5.52726888656616
2351.41748046875	5.56634330749512
2351.857421875	5.6318187713623
2352.29638671875	5.66456270217896
2352.734375	5.70927047729492
2353.17138671875	5.63588523864746
2353.60766601563	5.6439061164856
2354.04296875	5.58685445785522
2354.4775390625	5.46270847320557
2354.91088867188	5.40304374694824
2355.34350585938	5.3305287361145
2355.775390625	5.26241827011108
2356.2060546875	5.1109619140625
2356.63598632813	4.99702024459839
2357.06494140625	4.88300132751465
2357.4931640625	4.76862478256226
2357.92041015625	4.69907999038696
2358.3466796875	4.59684038162231
2358.77197265625	4.50541210174561
2359.1962890625	4.42090559005737
2359.61987304688	4.31846046447754
2360.04248046875	4.22572565078735
2360.46411132813	4.20727634429932
2360.88500976563	4.14044141769409
2361.30493164063	4.14572334289551
2361.72387695313	4.09868335723877
