# Supplementary material for: Optics miniaturization strategy for demanding Raman spectroscopy applications
Source: Nat Commun. 2024 Apr 8;15:3049. doi: 10.1038/s41467-024-47044-7 (PMC11001912; doi:10.1038/s41467-024-47044-7)
Supplement: Supplementary file 6 — Source Data [file 41467_2024_47044_MOESM6_ESM.zip › Source Data/NCOMMS-23-34016B s3/S3 pHCA, Glucose, Salts/calibraiton/pHCA time + standards/pHCA_11_25h.csv]

347.42919921875	83.5115127563477
348.892913818359	83.6806030273438
350.356079101563	84.1948776245117
351.818634033203	84.5135955810547
353.280670166016	85.0155792236328
354.742095947266	85.2767486572266
356.202972412109	85.6568298339844
357.663299560547	86.0897903442383
359.123046875	86.3633041381836
360.582244873047	86.6436004638672
362.040863037109	87.0392684936523
363.498931884766	87.3674926757813
364.956451416016	87.4279937744141
366.413391113281	87.7709808349609
367.869750976563	87.9829330444336
369.325592041016	88.2906875610352
370.780853271484	88.1362457275391
372.235565185547	88.3157501220703
373.689727783203	88.5168838500977
375.143310546875	88.6149826049805
376.596343994141	88.7171783447266
378.048828125	88.8384704589844
379.500762939453	89.0465545654297
380.9521484375	89.1551742553711
382.402954101563	89.391487121582
383.853240966797	89.3382263183594
385.302947998047	89.537467956543
386.752136230469	89.8407897949219
388.200744628906	89.8553771972656
389.648803710938	90.1983871459961
391.096343994141	90.0097351074219
392.543304443359	90.3828811645508
393.989715576172	90.6531219482422
395.435607910156	90.958366394043
396.880920410156	91.0722961425781
398.325714111328	91.0005874633789
399.769927978516	91.2804412841797
401.213623046875	91.4858779907227
402.656768798828	91.6846542358398
404.099395751953	91.8181991577148
405.541442871094	92.1055450439453
406.982971191406	92.135871887207
408.423950195313	92.1039428710938
409.864379882813	92.5021286010742
411.304290771484	92.4795455932617
412.743621826172	92.6206359863281
414.182434082031	92.7239456176758
415.620727539063	92.868896484375
417.058471679688	92.7845153808594
418.495666503906	92.7968139648438
419.932342529297	92.7321243286133
421.368469238281	92.5996017456055
422.804077148438	92.6703033447266
424.239135742188	92.5932540893555
425.673645019531	92.5069122314453
427.107635498047	92.5998077392578
428.541107177734	92.5259628295898
429.974029541016	92.4573745727539
431.406433105469	92.3072280883789
432.838287353516	92.204345703125
434.269622802734	92.0773849487305
435.700408935547	92.1826324462891
437.130706787109	91.9215316772461
438.560455322266	91.9388275146484
439.989654541016	91.6745300292969
441.418334960938	91.8178939819336
442.846496582031	91.6137084960938
444.274139404297	91.5369262695313
445.701263427734	91.3450469970703
447.127838134766	91.3304748535156
448.553894042969	91.2202301025391
449.979431152344	91.2295761108398
451.404449462891	91.1452026367188
452.828918457031	90.9682998657227
454.252899169922	90.8516082763672
455.676330566406	90.843017578125
457.099273681641	90.9034881591797
458.521667480469	90.6290054321289
459.943542480469	90.8280029296875
461.364929199219	90.6833572387695
462.785766601563	90.8815765380859
464.206085205078	90.6778335571289
465.625885009766	90.6110534667969
467.045196533203	90.8934173583984
468.463958740234	90.7863235473633
469.882202148438	90.8544845581055
471.299957275391	90.7664642333984
472.717193603516	91.0447082519531
474.133911132813	90.9609756469727
475.550109863281	91.0605621337891
476.965789794922	91.1080322265625
478.380950927734	91.4255523681641
479.795623779297	91.3357009887695
481.209777832031	91.4347152709961
482.623413085938	91.5691680908203
484.036529541016	91.7212295532227
485.449157714844	91.9211196899414
486.861267089844	91.9401550292969
488.272857666016	91.9075012207031
489.683959960938	92.3754959106445
491.094543457031	92.3629913330078
492.504608154297	92.3954162597656
493.914184570313	92.6540985107422
495.3232421875	92.6095123291016
496.731811523438	92.7085113525391
498.139862060547	92.8152542114258
499.547393798828	92.7945175170898
500.954467773438	92.8018646240234
502.360992431641	92.7728500366211
503.767028808594	92.9206237792969
505.172576904297	93.0796203613281
506.577606201172	92.9537811279297
507.982147216797	93.0917205810547
509.386169433594	93.0883102416992
510.789703369141	93.0222778320313
512.192749023438	93.0142822265625
513.595275878906	93.0805282592773
514.997314453125	92.8624877929688
516.398803710938	92.9956207275391
517.799865722656	92.6800918579102
519.200378417969	92.8128814697266
520.600463867188	92.5076675415039
522	92.3416290283203
523.399047851563	92.2562026977539
524.797607421875	91.9755172729492
526.195678710938	91.8302841186523
527.59326171875	91.7810897827148
528.990295410156	91.4656143188477
530.386901855469	91.0502014160156
531.782958984375	90.965217590332
533.178588867188	90.7119445800781
534.573669433594	90.3606338500977
535.968322753906	90.0980072021484
537.362426757813	89.91748046875
538.756042480469	89.7883529663086
540.149230957031	89.3975601196289
541.541870117188	89.0585861206055
542.934020996094	88.9151306152344
544.32568359375	88.6090698242188
545.716918945313	88.3250885009766
547.107604980469	88.0010452270508
548.497802734375	87.9351501464844
549.887573242188	87.8089141845703
551.276794433594	87.2831192016602
552.66552734375	87.1564102172852
554.053833007813	87.0515441894531
555.441650390625	87.1640090942383
556.828918457031	86.7428131103516
558.215759277344	86.5221862792969
559.602111816406	86.4855194091797
560.987976074219	86.287353515625
562.373352050781	86.3066482543945
563.758239746094	86.0501556396484
565.142639160156	85.8991622924805
566.526611328125	85.8121643066406
567.910034179688	85.7862777709961
569.293029785156	85.6881790161133
570.675537109375	85.5814208984375
572.057556152344	85.5750732421875
573.439086914063	85.3988647460938
574.820129394531	85.4397735595703
576.200744628906	85.2882766723633
577.580871582031	85.325553894043
578.96044921875	85.4315872192383
580.339660644531	85.1818008422852
581.718322753906	85.4116668701172
583.096557617188	85.1140213012695
584.474243164063	85.2975158691406
585.851501464844	85.0703964233398
587.228332519531	85.136100769043
588.604614257813	85.1440658569336
589.98046875	85.0152282714844
591.355834960938	85.0032272338867
592.730712890625	84.9408493041992
594.105163574219	84.9962310791016
595.479125976563	85.0420227050781
596.852600097656	84.902946472168
598.225646972656	85.005500793457
599.598205566406	84.9865264892578
600.970275878906	84.8421401977539
602.341857910156	84.6858901977539
603.713012695313	84.8190994262695
605.083679199219	84.8040466308594
606.453918457031	84.6742248535156
607.823608398438	84.6219253540039
609.192932128906	84.5748519897461
610.561706542969	84.2059936523438
611.930053710938	84.3379287719727
613.297912597656	84.1686935424805
614.665344238281	84.1617202758789
616.032287597656	83.9158706665039
617.398803710938	83.8810729980469
618.764831542969	83.7340850830078
620.13037109375	83.6628494262695
621.495483398438	83.5912399291992
622.860107421875	83.4297637939453
624.224304199219	83.2233734130859
625.588012695313	83.2114334106445
626.951232910156	82.9711074829102
628.314025878906	82.88623046875
629.676391601563	82.8424835205078
631.038269042969	82.5930786132813
632.399658203125	82.5701446533203
633.760620117188	82.4665756225586
635.12109375	82.3363571166992
636.481140136719	82.304084777832
637.840759277344	81.968505859375
639.199890136719	82.0937118530273
640.558532714844	82.0191040039063
641.916748046875	81.9274368286133
643.274536132813	81.8791809082031
644.6318359375	81.8119354248047
645.988647460938	81.6616363525391
647.345031738281	81.3948974609375
648.700988769531	81.3728485107422
650.056457519531	81.0534210205078
651.411499023438	81.0264587402344
652.76611328125	80.9041595458984
654.120239257813	80.6077194213867
655.473876953125	80.6873092651367
656.827087402344	80.4630737304688
658.179870605469	80.4715347290039
659.5322265625	80.2640609741211
660.884094238281	80.1097717285156
662.235473632813	80.2675018310547
663.586486816406	79.974235534668
664.93701171875	79.9826202392578
666.287048339844	80.0844116210938
667.636657714844	79.9958267211914
668.98583984375	79.834602355957
670.334594726563	79.7963104248047
671.682861328125	79.891845703125
673.030700683594	79.7010040283203
674.378051757813	79.8107452392578
675.725036621094	79.6278457641602
677.071533203125	79.7981719970703
678.417541503906	79.7002105712891
679.76318359375	79.8354949951172
681.108337402344	79.6350708007813
682.453002929688	79.8073501586914
683.797302246094	79.8771286010742
685.14111328125	79.6972961425781
686.484497070313	79.8270721435547
687.827453613281	79.9685440063477
689.169921875	79.743782043457
690.512023925781	79.9370040893555
691.853637695313	80.0371170043945
693.194763183594	80.0317306518555
694.535522460938	79.7607498168945
695.875793457031	79.8098068237305
697.215637207031	80.0578155517578
698.555053710938	79.9833908081055
699.89404296875	80.0240478515625
701.232543945313	80.3107452392578
702.570617675781	80.0181350708008
703.908325195313	80.1660385131836
705.245483398438	80.232421875
706.582275390625	80.192756652832
707.918640136719	80.2978363037109
709.254516601563	80.1835861206055
710.589965820313	80.2680206298828
711.924987792969	80.2839279174805
713.259582519531	80.3239898681641
714.59375	80.2372055053711
715.927490234375	80.1397323608398
717.2607421875	80.2822036743164
718.593627929688	80.1916656494141
719.926025390625	80.2283782958984
721.257995605469	80.187629699707
722.589538574219	80.3188629150391
723.920654296875	80.0470886230469
725.251342773438	80.3327102661133
726.581604003906	80.0998229980469
727.911437988281	80.0592041015625
729.240783691406	80.0706024169922
730.569763183594	80.0688323974609
731.898254394531	79.9754867553711
733.226379394531	80.0529403686523
734.554016113281	79.9762725830078
735.881225585938	79.8149337768555
737.208068847656	79.9105987548828
738.534423828125	79.8206176757813
739.8603515625	79.7324142456055
741.185852050781	79.6199417114258
742.510925292969	79.7003707885742
743.835571289063	79.580696105957
745.159790039063	79.539421081543
746.483581542969	79.5405960083008
747.806945800781	79.3277359008789
749.1298828125	79.3041152954102
750.452453613281	79.1494293212891
751.774536132813	78.9831008911133
753.09619140625	78.8720474243164
754.417419433594	79.0023498535156
755.738220214844	78.9832382202148
757.05859375	78.7310485839844
758.378540039063	78.7525177001953
759.698059082031	78.6331787109375
761.017211914063	78.3383255004883
762.335876464844	78.3703384399414
763.654113769531	78.2232284545898
764.971984863281	78.2205200195313
766.289367675781	78.1510009765625
767.606384277344	78.0394973754883
768.922973632813	77.9388885498047
770.239074707031	77.8746032714844
771.554809570313	77.674186706543
772.8701171875	77.6441345214844
774.184997558594	77.4038772583008
775.499450683594	77.286994934082
776.8134765625	77.4153213500977
778.127136230469	77.2919921875
779.440307617188	77.1448440551758
780.753112792969	77.2617568969727
782.0654296875	76.9901885986328
783.377380371094	76.9696884155273
784.688903808594	76.9860610961914
786	76.8132781982422
787.310668945313	76.7861709594727
788.620971679688	76.6252822875977
789.930786132813	76.5968780517578
791.240234375	76.3207778930664
792.549255371094	76.4128494262695
793.857788085938	76.494270324707
795.166015625	76.3006896972656
796.473754882813	76.2821502685547
797.781066894531	76.1310043334961
799.088012695313	76.4842147827148
800.39453125	76.3911209106445
801.700622558594	76.506591796875
803.006286621094	76.4326171875
804.311584472656	76.6568832397461
805.616394042969	76.5835266113281
806.920837402344	76.4974060058594
808.224853515625	76.3401565551758
809.528503417969	76.2083053588867
810.831665039063	76.0904235839844
812.134460449219	76.0000228881836
813.436828613281	75.7635345458984
814.73876953125	75.800422668457
816.040344238281	75.5939483642578
817.341430664063	75.5952072143555
818.642150878906	75.5055236816406
819.942504882813	75.3639831542969
821.242370605469	75.2327575683594
822.541870117188	75.2550964355469
823.840942382813	75.4170379638672
825.139587402344	75.3135375976563
826.437866210938	75.2058715820313
827.735656738281	75.2277145385742
829.033081054688	75.1723480224609
830.330139160156	75.3315200805664
831.626770019531	75.2384338378906
832.922973632813	75.2384262084961
834.21875	75.3005905151367
835.514099121094	75.491455078125
836.80908203125	75.3183975219727
838.103637695313	75.3619232177734
839.397827148438	75.5423583984375
840.691589355469	75.5861129760742
841.984924316406	75.6415176391602
843.27783203125	75.677116394043
844.570373535156	75.7216949462891
845.862487792969	75.7702941894531
847.154235839844	75.9071655273438
848.445556640625	76.0285949707031
849.736450195313	75.9260940551758
851.026916503906	75.9431304931641
852.317016601563	76.0785293579102
853.606689453125	76.3633651733398
854.89599609375	76.6074371337891
856.184875488281	76.6794204711914
857.473327636719	76.9911499023438
858.761413574219	77.4408798217773
860.049072265625	77.8297958374023
861.336303710938	78.2886657714844
862.623168945313	78.8270034790039
863.909606933594	79.3514175415039
865.195678710938	80.1252517700195
866.481323242188	80.6887283325195
867.766540527344	81.2889785766602
869.051391601563	82.1209106445313
870.335815429688	82.8642349243164
871.619873046875	83.4821853637695
872.903503417969	84.0900421142578
874.186706542969	84.5944442749023
875.469543457031	84.8747940063477
876.752014160156	84.6792678833008
878.033996582031	84.3412704467773
879.315612792969	83.7792739868164
880.596862792969	82.84375
881.877685546875	81.5895843505859
883.158081054688	80.3720474243164
884.438110351563	78.7781753540039
885.7177734375	77.4098968505859
886.996948242188	76.101692199707
888.275817871094	74.6945190429688
889.55419921875	73.620361328125
890.832275390625	72.4390258789063
892.10986328125	71.5042037963867
893.387084960938	70.5846786499023
894.663940429688	69.7295761108398
895.940368652344	69.0284118652344
897.216369628906	68.4383316040039
898.492004394531	67.7863922119141
899.767272949219	67.2670364379883
901.042114257813	66.900276184082
902.316528320313	66.4564056396484
903.590576171875	66.1344604492188
904.8642578125	65.6881713867188
906.137512207031	65.3392486572266
907.410339355469	64.8737869262695
908.682800292969	64.6618194580078
909.954833984375	64.413703918457
911.226501464844	64.1848449707031
912.497802734375	63.8301391601563
913.768676757813	63.5118293762207
915.039123535156	63.3270301818848
916.309204101563	63.1133117675781
917.578918457031	62.8900985717773
918.848205566406	62.7476463317871
920.117126464844	62.4608688354492
921.385620117188	62.3671951293945
922.653747558594	62.267650604248
923.921447753906	62.0477752685547
925.188781738281	61.952262878418
926.455688476563	61.6421737670898
927.722229003906	61.7146530151367
928.988342285156	61.4600143432617
930.254089355469	61.3415451049805
931.519470214844	61.2166175842285
932.784423828125	61.2044334411621
934.049011230469	60.8857040405273
935.313171386719	60.9036445617676
936.576965332031	60.7332916259766
937.84033203125	60.6821403503418
939.103332519531	60.556568145752
940.365966796875	60.3900718688965
941.628173828125	60.4208602905273
942.890014648438	60.3138084411621
944.151428222656	60.2012596130371
945.412475585938	60.1892471313477
946.673095703125	60.2086715698242
947.933349609375	60.1405410766602
949.193237304688	60.0234909057617
950.452697753906	60.1259880065918
951.711791992188	59.9314842224121
952.970520019531	59.8695106506348
954.228820800781	59.7829895019531
955.486755371094	60.0155982971191
956.744262695313	59.9555931091309
958.001403808594	59.8695068359375
959.258117675781	59.9825973510742
960.514526367188	59.9993553161621
961.770446777344	60.0447082519531
963.026062011719	60.3002738952637
964.28125	60.3113746643066
965.536010742188	60.4325637817383
966.790466308594	60.7361488342285
968.044494628906	61.1307754516602
969.298095703125	61.3474044799805
970.551391601563	61.866397857666
971.80419921875	62.3559036254883
973.056701660156	63.1904373168945
974.308776855469	63.9214057922363
975.560485839844	65.0853881835938
976.811767578125	66.678352355957
978.062683105469	68.1940841674805
979.313232421875	69.8693923950195
980.563415527344	71.2101821899414
981.813171386719	72.5245513916016
983.0625	73.5857086181641
984.3115234375	74.5092468261719
985.560119628906	75.3933868408203
986.808349609375	76.0483093261719
988.05615234375	76.4304122924805
989.303588867188	76.5044555664063
990.550659179688	76.0727691650391
991.797302246094	75.1357498168945
993.043579101563	74.1566390991211
994.289489746094	72.1902313232422
995.535034179688	70.5307540893555
996.780151367188	68.7000885009766
998.02490234375	66.8581695556641
999.269226074219	65.506965637207
1000.51318359375	64.0013198852539
1001.75677490234	62.929084777832
1003	61.7650604248047
1004.24279785156	60.7825050354004
1005.48522949219	60.124267578125
1006.72729492188	59.5951347351074
1007.96893310547	59.014045715332
1009.21026611328	58.5651016235352
1010.45111083984	58.1157989501953
1011.69165039063	57.8462791442871
1012.93176269531	57.5175399780273
1014.17150878906	57.222526550293
1015.41088867188	57.114917755127
1016.64984130859	56.9288597106934
1017.88842773438	56.7380676269531
1019.12664794922	56.684024810791
1020.36450195313	56.5614280700684
1021.60192871094	56.360954284668
1022.83898925781	56.4336128234863
1024.07568359375	56.1638336181641
1025.31201171875	56.1592025756836
1026.5478515625	56.0976257324219
1027.78344726563	56.1259918212891
1029.0185546875	56.055492401123
1030.25329589844	55.8777694702148
1031.48767089844	55.8974151611328
1032.7216796875	56.0422325134277
1033.95532226563	55.973705291748
1035.18859863281	55.9309158325195
1036.42138671875	56.0041542053223
1037.65393066406	56.0006561279297
1038.88598632813	56.1625213623047
1040.11767578125	56.1594314575195
1041.34899902344	56.1523551940918
1042.57995605469	56.3487854003906
1043.810546875	56.4934005737305
1045.04077148438	56.4488525390625
1046.2705078125	56.7459526062012
1047.5	56.7608871459961
1048.72900390625	56.9073219299316
1049.95764160156	57.0634918212891
1051.18591308594	57.2130241394043
1052.41381835938	57.5508422851563
1053.64135742188	57.5533065795898
1054.86853027344	57.9020576477051
1056.09521484375	58.1917572021484
1057.32165527344	58.3892555236816
1058.54760742188	58.7009429931641
1059.77331542969	59.1433982849121
1060.99853515625	59.6680450439453
1062.22338867188	60.0425453186035
1063.44787597656	60.6271171569824
1064.671875	61.2390022277832
1065.89562988281	61.9990501403809
1067.11901855469	62.7200660705566
1068.34191894531	63.5919342041016
1069.56457519531	64.4650039672852
1070.78674316406	65.2140426635742
1072.00854492188	66.0252914428711
1073.22998046875	66.6886596679688
1074.45104980469	67.3193130493164
1075.67175292969	67.4592742919922
1076.89208984375	67.5842056274414
1078.11193847656	67.4410934448242
1079.33154296875	66.9862518310547
1080.55065917969	66.4404449462891
1081.76940917969	65.6679077148438
1082.98791503906	64.4569702148438
1084.20593261719	63.6412734985352
1085.42358398438	62.6863403320313
1086.64086914063	61.8450241088867
1087.85766601563	60.8772239685059
1089.07421875	60.1735382080078
1090.29040527344	59.3189544677734
1091.50610351563	58.742805480957
1092.72155761719	58.3260955810547
1093.9365234375	57.7869071960449
1095.15112304688	57.2295875549316
1096.36535644531	56.9805068969727
1097.57922363281	56.5730934143066
1098.79272460938	56.4846343994141
1100.005859375	56.109073638916
1101.21862792969	55.9469871520996
1102.43090820313	55.7217674255371
1103.64294433594	55.5266799926758
1104.8544921875	55.4974060058594
1106.06579589844	55.2840232849121
1107.27661132813	55.2028694152832
1108.48706054688	55.0555229187012
1109.69714355469	54.9827919006348
1110.90686035156	54.8944206237793
1112.1162109375	54.8018608093262
1113.3251953125	54.709888458252
1114.53369140625	54.7834091186523
1115.74194335938	54.5637702941895
1116.94982910156	54.6634712219238
1118.1572265625	54.4814567565918
1119.3642578125	54.4784965515137
1120.57104492188	54.5055198669434
1121.77734375	54.3785171508789
1122.98327636719	54.4029006958008
1124.18884277344	54.3400573730469
1125.39404296875	54.4460144042969
1126.59875488281	54.392936706543
1127.80322265625	54.3374061584473
1129.00732421875	54.4161109924316
1130.2109375	54.2620697021484
1131.41430664063	54.2363510131836
1132.6171875	54.3491287231445
1133.81970214844	54.2121124267578
1135.02197265625	54.0997352600098
1136.22375488281	54.1422729492188
1137.42517089844	54.0228538513184
1138.62622070313	54.1660957336426
1139.82690429688	54.0300750732422
1141.02709960938	54.0054512023926
1142.22705078125	53.9743347167969
1143.42663574219	53.9321632385254
1144.62573242188	53.9165573120117
1145.82458496094	53.852237701416
1147.02294921875	53.9178810119629
1148.22094726563	54.0582542419434
1149.41857910156	53.9475593566895
1150.61584472656	53.9907035827637
1151.81274414063	53.8930206298828
1153.00927734375	53.788272857666
1154.20544433594	53.8991470336914
1155.40124511719	53.9991416931152
1156.5966796875	54.0093307495117
1157.79162597656	53.9759368896484
1158.986328125	53.9721984863281
1160.18054199219	54.1304206848145
1161.37438964844	54.0144920349121
1162.56799316406	54.1131019592285
1163.76110839844	54.0975914001465
1164.95385742188	54.2673950195313
1166.14624023438	54.3689613342285
1167.33825683594	54.6281471252441
1168.52990722656	54.8303833007813
1169.72119140625	55.5119819641113
1170.91198730469	56.1800880432129
1172.1025390625	57.0906600952148
1173.29260253906	57.895751953125
1174.482421875	58.353141784668
1175.67175292969	58.5519332885742
1176.86071777344	58.3001861572266
1178.04943847656	57.6108093261719
1179.23767089844	56.8140335083008
1180.42553710938	55.9218864440918
1181.61303710938	55.2062911987305
1182.80017089844	54.5836448669434
1183.98681640625	54.364803314209
1185.17321777344	54.1650924682617
1186.35925292969	54.0517044067383
1187.54479980469	54.0147094726563
1188.73010253906	53.9348487854004
1189.91491699219	53.994945526123
1191.09936523438	53.8766174316406
1192.28356933594	54.0525970458984
1193.46728515625	54.1363220214844
1194.65063476563	54.1947937011719
1195.83361816406	54.2663154602051
1197.01623535156	54.5707626342773
1198.19836425781	54.7421417236328
1199.38024902344	55.0279235839844
1200.56176757813	55.1212387084961
1201.74279785156	55.4689865112305
1202.92358398438	55.4803771972656
1204.10388183594	55.5122985839844
1205.28393554688	55.4127807617188
1206.46350097656	55.3496894836426
1207.64270019531	55.2779731750488
1208.82153320313	55.0573692321777
1210	55.0270538330078
1211.17810058594	54.8898239135742
1212.35583496094	54.8321304321289
1213.53308105469	54.8545799255371
1214.71008300781	54.6891746520996
1215.88671875	54.6723556518555
1217.06286621094	54.6482620239258
1218.23864746094	54.8145980834961
1219.41418457031	54.7986030578613
1220.58923339844	54.8065986633301
1221.76391601563	54.817684173584
1222.93823242188	54.8176612854004
1224.11218261719	54.9256477355957
1225.28576660156	55.2199401855469
1226.458984375	55.2090759277344
1227.6318359375	55.3467102050781
1228.80419921875	55.4443016052246
1229.97631835938	55.6495590209961
1231.14794921875	55.8738670349121
1232.31921386719	56.2293128967285
1233.490234375	56.3715896606445
1234.66076660156	56.6962471008301
1235.83093261719	56.8879623413086
1237.00073242188	57.2060279846191
1238.17016601563	57.2108421325684
1239.33923339844	57.6313591003418
1240.5078125	57.8286437988281
1241.67614746094	57.8345336914063
1242.84411621094	58.2886619567871
1244.01159667969	58.6240005493164
1245.1787109375	58.802677154541
1246.34558105469	59.2182426452637
1247.51196289063	59.4200859069824
1248.67797851563	59.7172775268555
1249.84362792969	59.8462219238281
1251.00891113281	59.7659606933594
1252.173828125	59.4487762451172
1253.33825683594	59.0439300537109
1254.50244140625	58.7503128051758
1255.66625976563	58.0849418640137
1256.82958984375	57.5740432739258
1257.99255371094	57.0463447570801
1259.1552734375	56.7121963500977
1260.31750488281	56.4439506530762
1261.47937011719	55.9707069396973
1262.64086914063	55.7448959350586
1263.80200195313	55.5536842346191
1264.96276855469	55.2989921569824
1266.123046875	55.2148818969727
1267.28308105469	54.8707160949707
1268.44262695313	54.572868347168
1269.60192871094	54.475456237793
1270.7607421875	54.356128692627
1271.91918945313	54.0666923522949
1273.07727050781	53.8424415588379
1274.23498535156	53.6590003967285
1275.39233398438	53.6008415222168
1276.54931640625	53.3357582092285
1277.70581054688	53.3030014038086
1278.86206054688	53.2408103942871
1280.01794433594	53.055591583252
1281.17333984375	52.9868545532227
1282.32836914063	53.0018882751465
1283.48303222656	52.7848815917969
1284.63732910156	52.8488655090332
1285.79125976563	52.7826614379883
1286.94482421875	52.7619323730469
1288.09802246094	52.9109535217285
1289.25073242188	52.9080009460449
1290.40319824219	53.0759811401367
1291.55517578125	52.9578323364258
1292.70690917969	53.1871719360352
1293.85815429688	53.212646484375
1295.00903320313	53.1080322265625
1296.15954589844	53.0348320007324
1297.30969238281	52.9009094238281
1298.45935058594	52.654182434082
1299.60876464844	52.5175361633301
1300.7578125	52.2389373779297
1301.90637207031	52.2579154968262
1303.05456542969	52.174877166748
1304.20239257813	52.0301055908203
1305.34985351563	51.9084701538086
1306.49694824219	51.977481842041
1307.64367675781	51.8494873046875
1308.7900390625	51.7674217224121
1309.93591308594	51.7693214416504
1311.08154296875	51.8526916503906
1312.22668457031	51.8432388305664
1313.37145996094	51.8913421630859
1314.51599121094	51.9004669189453
1315.66003417969	52.0084762573242
1316.80358886719	52.0244140625
1317.94689941406	51.9038238525391
1319.08984375	51.9122543334961
1320.23229980469	51.9224433898926
1321.37451171875	51.8586692810059
1322.51623535156	51.7778854370117
1323.65759277344	51.7048416137695
1324.79858398438	51.5790367126465
1325.93920898438	51.4980621337891
1327.07934570313	51.4963455200195
1328.21923828125	51.3610687255859
1329.35864257813	51.2979011535645
1330.49780273438	51.2382049560547
1331.63647460938	51.1005935668945
1332.77478027344	51.045352935791
1333.91271972656	50.9994087219238
1335.05029296875	50.8882904052734
1336.18737792969	50.9773826599121
1337.32421875	50.7182579040527
1338.46057128906	50.7965507507324
1339.5966796875	50.8741035461426
1340.73229980469	50.8295707702637
1341.86755371094	50.8320846557617
1343.00231933594	50.8295822143555
1344.13684082031	50.7947731018066
1345.27099609375	50.7818412780762
1346.40466308594	50.8332176208496
1347.53796386719	50.7674598693848
1348.6708984375	50.711009979248
1349.80346679688	50.7082138061523
1350.93566894531	50.7713012695313
1352.06750488281	50.7966346740723
1353.19885253906	50.6602096557617
1354.32995605469	50.803783416748
1355.46057128906	50.6404304504395
1356.5908203125	50.6260986328125
1357.720703125	50.4966430664063
1358.85021972656	50.6420822143555
1359.97924804688	50.4653282165527
1361.10803222656	50.4706382751465
1362.236328125	50.4957466125488
1363.3642578125	50.4017791748047
1364.49182128906	50.519458770752
1365.61901855469	50.4402542114258
1366.74584960938	50.4208145141602
1367.87231445313	50.5108375549316
1368.99829101563	50.5300521850586
1370.12390136719	50.5634727478027
1371.24914550781	50.632625579834
1372.3740234375	50.9194526672363
1373.49853515625	50.9483184814453
1374.62255859375	51.0962371826172
1375.74633789063	51.377628326416
1376.86962890625	51.6814575195313
1377.99255371094	51.8385047912598
1379.11511230469	51.8879928588867
1380.2373046875	52.2784957885742
1381.35900878906	52.5777931213379
1382.48034667969	52.8431434631348
1383.60144042969	53.0913047790527
1384.72204589844	53.2674102783203
1385.84228515625	53.2847518920898
1386.96203613281	53.372688293457
1388.08154296875	53.2629127502441
1389.20056152344	53.2400436401367
1390.31921386719	52.9096832275391
1391.4375	52.5387878417969
1392.55541992188	52.4217262268066
1393.6728515625	52.0585136413574
1394.7900390625	51.959888458252
1395.90673828125	51.5241470336914
1397.02307128906	51.3754425048828
1398.13903808594	51.1167259216309
1399.25463867188	50.9786758422852
1400.36975097656	50.7681732177734
1401.48449707031	50.6739044189453
1402.59899902344	50.6442909240723
1403.712890625	50.4608001708984
1404.82653808594	50.4572982788086
1405.93981933594	50.4573249816895
1407.05261230469	50.3525199890137
1408.1650390625	50.2977905273438
1409.27709960938	50.1859664916992
1410.38879394531	50.1938209533691
1411.5	49.9940567016602
1412.61096191406	50.0493049621582
1413.72143554688	49.8799285888672
1414.83154296875	49.870849609375
1415.94116210938	49.6210670471191
1417.05053710938	49.5337448120117
1418.15942382813	49.5295677185059
1419.26794433594	49.4939727783203
1420.37609863281	49.4347648620605
1421.48388671875	49.3609275817871
1422.59118652344	49.1678009033203
1423.6982421875	49.1984024047852
1424.80480957031	49.079833984375
1425.91088867188	48.8985557556152
1427.01672363281	49.0444412231445
1428.1220703125	48.8191986083984
1429.22717285156	48.8647079467773
1430.33166503906	48.8504600524902
1431.43591308594	48.8358268737793
1432.53979492188	48.9019393920898
1433.64318847656	48.9016227722168
1434.74621582031	48.8954582214355
1435.84887695313	48.7788200378418
1436.95104980469	48.8962745666504
1438.05297851563	48.9419975280762
1439.15441894531	48.7909393310547
1440.25549316406	48.9128074645996
1441.35620117188	48.9030227661133
1442.45642089844	48.9167442321777
1443.55627441406	48.7879981994629
1444.65576171875	48.7974243164063
1445.7548828125	48.6586608886719
1446.853515625	48.5394592285156
1447.95190429688	48.5214958190918
1449.0498046875	48.499439239502
1450.14721679688	48.4078483581543
1451.24438476563	48.355224609375
1452.34106445313	48.1517219543457
1453.43737792969	48.2247161865234
1454.53332519531	48.2205238342285
1455.62890625	48.1424369812012
1456.72399902344	48.0670890808105
1457.81872558594	48.0374336242676
1458.9130859375	48.0458221435547
1460.00695800781	48.0248146057129
1461.10046386719	47.9049453735352
1462.19360351563	47.943790435791
1463.28637695313	47.9728622436523
1464.37878417969	47.9212875366211
1465.470703125	47.8646011352539
1466.56225585938	47.8882293701172
1467.65344238281	47.9169807434082
1468.744140625	47.6391868591309
1469.83447265625	47.7082061767578
1470.92443847656	47.5959510803223
1472.01403808594	47.432186126709
1473.10314941406	47.5360450744629
1474.19189453125	47.3563385009766
1475.2802734375	47.136890411377
1476.3681640625	47.2337379455566
1477.45581054688	47.2358360290527
1478.54296875	47.0882949829102
1479.62963867188	46.9893188476563
1480.71606445313	47.1805000305176
1481.80200195313	47.1468620300293
1482.88757324219	47.123851776123
1483.97265625	47.0183906555176
1485.05737304688	47.1875190734863
1486.14172363281	47.0678901672363
1487.22570800781	47.1804046630859
1488.30932617188	47.16357421875
1489.39245605469	47.2736053466797
1490.47509765625	47.2306289672852
1491.55749511719	47.2172050476074
1492.63940429688	47.3811454772949
1493.72094726563	47.2179794311523
1494.80212402344	47.3605270385742
1495.8828125	47.3282585144043
1496.96313476563	47.2942161560059
1498.04309082031	47.315990447998
1499.12255859375	47.2650108337402
1500.20166015625	47.215217590332
1501.28039550781	47.1715393066406
1502.35864257813	47.1795768737793
1503.4365234375	47.1177406311035
1504.51403808594	47.2337951660156
1505.59118652344	47.205753326416
1506.66784667969	47.2446632385254
1507.744140625	47.2247505187988
1508.81994628906	47.2009086608887
1509.89538574219	47.4352989196777
1510.97045898438	47.4273109436035
1512.04516601563	47.6889305114746
1513.11938476563	47.668571472168
1514.19323730469	47.7992706298828
1515.26672363281	47.9173774719238
1516.33972167969	47.9853019714355
1517.41235351563	48.2018165588379
1518.48449707031	48.2561950683594
1519.55639648438	48.330997467041
1520.62768554688	48.3561668395996
1521.69873046875	48.5531730651855
1522.76928710938	48.2915573120117
1523.83947753906	48.4799346923828
1524.90930175781	48.448371887207
1525.97863769531	48.5208168029785
1527.04760742188	48.4912719726563
1528.11608886719	48.4902572631836
1529.18420410156	48.4524154663086
1530.251953125	48.5146598815918
1531.31921386719	48.5147018432617
1532.38610839844	48.7164192199707
1533.45263671875	48.784553527832
1534.51867675781	48.9497184753418
1535.58435058594	49.0201301574707
1536.64965820313	49.0832557678223
1537.71447753906	49.3073577880859
1538.77893066406	49.473388671875
1539.84301757813	49.5303268432617
1540.90661621094	49.7032470703125
1541.9697265625	50.052604675293
1543.03259277344	49.9915428161621
1544.09497070313	50.2473449707031
1545.15686035156	50.3341522216797
1546.21850585938	50.4927635192871
1547.27966308594	50.6285743713379
1548.34033203125	50.7024421691895
1549.40063476563	50.8395805358887
1550.46057128906	50.9290542602539
1551.52001953125	51.2371864318848
1552.5791015625	51.241455078125
1553.63781738281	51.2650527954102
1554.69604492188	51.2900505065918
1555.75378417969	51.3387870788574
1556.81127929688	51.3465423583984
1557.86828613281	51.3829765319824
1558.9248046875	51.5200309753418
1559.98095703125	51.8473968505859
1561.03674316406	51.7704467773438
1562.09204101563	51.9423789978027
1563.14697265625	52.0619773864746
1564.20153808594	52.3269538879395
1565.25561523438	52.4283561706543
1566.30932617188	52.7422065734863
1567.36254882813	52.9069900512695
1568.41540527344	53.2147026062012
1569.4677734375	53.4195785522461
1570.51977539063	53.6010131835938
1571.57141113281	53.8264427185059
1572.62255859375	54.2392349243164
1573.67333984375	54.3143539428711
1574.7236328125	54.7584037780762
1575.77355957031	54.8820114135742
1576.82299804688	55.1119956970215
1577.8720703125	55.5069427490234
1578.92077636719	55.6410255432129
1579.96899414063	55.8257522583008
1581.01684570313	56.1839447021484
1582.06420898438	56.4218826293945
1583.11120605469	56.8397750854492
1584.15771484375	57.057559967041
1585.20385742188	57.5181884765625
1586.24951171875	58.04345703125
1587.29479980469	58.3563613891602
1588.33972167969	58.9995613098145
1589.38415527344	59.3797073364258
1590.42810058594	59.8443374633789
1591.47180175781	60.3893089294434
1592.51489257813	61.0613479614258
1593.55773925781	61.3115997314453
1594.59997558594	61.540714263916
1595.64196777344	61.9564208984375
1596.68334960938	62.2712287902832
1597.72448730469	62.5203971862793
1598.76513671875	63.0902786254883
1599.80529785156	63.5646858215332
1600.84509277344	64.1627349853516
1601.88452148438	64.9505310058594
1602.92346191406	65.6599578857422
1603.9619140625	66.7042465209961
1605	67.6718444824219
1606.03771972656	68.9956588745117
1607.07495117188	70.0356903076172
1608.11169433594	71.0725555419922
1609.14807128906	71.8837203979492
1610.18408203125	72.1841430664063
1611.21960449219	72.0264358520508
1612.25463867188	71.8105697631836
1613.28930664063	71.4630508422852
1614.32360839844	70.6254577636719
1615.357421875	70.2649459838867
1616.39074707031	69.52001953125
1617.42370605469	69.0856857299805
1618.45629882813	69.0215454101563
1619.48840332031	68.8423767089844
1620.52001953125	68.7796173095703
1621.55126953125	69.0269622802734
1622.58215332031	69.2002868652344
1623.61254882813	69.4438400268555
1624.64245605469	69.7024536132813
1625.67199707031	70.1388778686523
1626.70104980469	70.6789779663086
1627.72973632813	71.0746688842773
1628.75793457031	71.6079864501953
1629.78576660156	72.3932418823242
1630.81311035156	73.0716400146484
1631.84008789063	73.8142013549805
1632.86657714844	74.7481307983398
1633.89270019531	75.6223068237305
1634.91833496094	76.2640762329102
1635.94348144531	76.9872131347656
1636.96826171875	77.3652267456055
1637.99255371094	77.5011901855469
1639.01647949219	77.6720352172852
1640.03991699219	77.2745742797852
1641.06298828125	76.7586364746094
1642.08557128906	75.8788681030273
1643.10778808594	75.0827484130859
1644.12951660156	74.1176528930664
1645.15075683594	73.1155319213867
1646.17163085938	72.2258071899414
1647.19213867188	71.4092712402344
1648.21203613281	70.4708404541016
1649.23156738281	69.9476776123047
1650.25073242188	69.1514587402344
1651.26940917969	68.5361785888672
1652.28759765625	67.9774398803711
1653.30541992188	67.6034774780273
1654.32275390625	67.0033645629883
1655.33972167969	66.5858535766602
1656.35620117188	65.9556579589844
1657.37231445313	65.6009063720703
1658.38793945313	65.167839050293
1659.40307617188	64.9428024291992
1660.41772460938	64.5590286254883
1661.43212890625	64.1230850219727
1662.44592285156	63.7688598632813
1663.45935058594	63.7119255065918
1664.47229003906	63.1069984436035
1665.48486328125	62.8054733276367
1666.49694824219	62.5727844238281
1667.50854492188	62.187629699707
1668.51977539063	61.743896484375
1669.53051757813	61.3559837341309
1670.54089355469	60.8925743103027
1671.55078125	60.6053276062012
1672.56018066406	60.0175285339355
1673.56909179688	59.8013229370117
1674.57763671875	59.2381629943848
1675.58581542969	58.7681503295898
1676.59350585938	58.1660118103027
1677.60070800781	57.7004585266113
1678.607421875	57.2412528991699
1679.61376953125	56.533145904541
1680.61962890625	56.2014465332031
1681.62512207031	55.6101722717285
1682.63012695313	55.1160316467285
1683.63464355469	54.5310287475586
1684.638671875	54.0797500610352
1685.64233398438	53.4442024230957
1686.64562988281	53.1997337341309
1687.64831542969	52.6775741577148
1688.65063476563	52.1439590454102
1689.65246582031	51.6131706237793
1690.65393066406	51.1744117736816
1691.65490722656	50.81298828125
1692.65539550781	50.510368347168
1693.65551757813	49.9505271911621
1694.65502929688	49.67236328125
1695.654296875	49.2769393920898
1696.65295410156	49.0210571289063
1697.65124511719	48.4767990112305
1698.64904785156	48.1628456115723
1699.646484375	47.9350547790527
1700.64331054688	47.4553985595703
1701.63977050781	47.031909942627
1702.63586425781	46.6554374694824
1703.63134765625	46.3994369506836
1704.62646484375	45.8683128356934
1705.62121582031	45.5814514160156
1706.61535644531	45.161003112793
1707.60913085938	44.8064994812012
1708.60241699219	44.339054107666
1709.59521484375	43.9868812561035
1710.58764648438	43.5441207885742
1711.57958984375	43.2269821166992
1712.57104492188	42.7525939941406
1713.56213378906	42.4042739868164
1714.552734375	42.1428260803223
1715.54284667969	41.6005859375
1716.53247070313	41.2060852050781
1717.52160644531	40.9493408203125
1718.51037597656	40.5771675109863
1719.49865722656	40.1840171813965
1720.48657226563	39.9956932067871
1721.47387695313	39.5453605651855
1722.46081542969	39.2176666259766
1723.447265625	38.9069442749023
1724.43334960938	38.6457748413086
1725.41882324219	38.3661346435547
1726.40393066406	38.1606483459473
1727.38854980469	37.7885284423828
1728.37268066406	37.6148147583008
1729.3564453125	37.3892059326172
1730.33972167969	37.1707229614258
1731.32250976563	36.9209480285645
1732.30480957031	36.7927665710449
1733.28674316406	36.50146484375
1734.26806640625	36.3834838867188
1735.2490234375	36.2242965698242
1736.2294921875	36.091724395752
1737.20959472656	35.8237953186035
1738.18908691406	35.6248550415039
1739.16821289063	35.5082168579102
1740.14685058594	35.2366485595703
1741.125	35.0747261047363
1742.10266113281	34.9276466369629
1743.07995605469	34.7378196716309
1744.05676269531	34.5238609313965
1745.03308105469	34.3514823913574
1746.00891113281	34.2370834350586
1746.98425292969	33.8946838378906
1747.95910644531	33.7506713867188
1748.93359375	33.4496994018555
1749.90759277344	33.4446029663086
1750.88110351563	33.2071685791016
1751.85412597656	32.8958930969238
1752.82678222656	32.7751770019531
1753.798828125	32.5478096008301
1754.7705078125	32.3808174133301
1755.74169921875	32.065502166748
1756.71240234375	32.079460144043
1757.6826171875	31.8040771484375
1758.65246582031	31.6481971740723
1759.62170410156	31.4887199401855
1760.59057617188	31.3083457946777
1761.55895996094	31.0735321044922
1762.52673339844	30.9173412322998
1763.49426269531	30.84108543396
1764.46118164063	30.8048114776611
1765.42761230469	30.5502815246582
1766.39367675781	30.4676456451416
1767.35913085938	30.353687286377
1768.32421875	30.3024673461914
1769.28881835938	30.2915134429932
1770.2529296875	30.1895542144775
1771.21655273438	29.9837818145752
1772.17980957031	29.9399719238281
1773.14245605469	29.8631439208984
1774.10461425781	29.7952671051025
1775.06640625	29.7645626068115
1776.02770996094	29.6372680664063
1776.98852539063	29.5429592132568
1777.94873046875	29.4448356628418
1778.90856933594	29.3694820404053
1779.86804199219	29.2593479156494
1780.82690429688	29.0872001647949
1781.78527832031	28.9107856750488
1782.7431640625	28.8036098480225
1783.70068359375	28.7026710510254
1784.65771484375	28.5212154388428
1785.61413574219	28.4595756530762
1786.57019042969	28.2857284545898
1787.52575683594	28.148494720459
1788.48083496094	27.9518241882324
1789.43530273438	27.824104309082
1790.38940429688	27.7003059387207
1791.34301757813	27.5747699737549
1792.29626464844	27.3958282470703
1793.24890136719	27.3802471160889
1794.20104980469	27.3093929290771
1795.15270996094	27.2328319549561
1796.10400390625	26.9911785125732
1797.0546875	27.0215606689453
1798.0048828125	26.9080619812012
1798.95471191406	26.8250293731689
1799.90393066406	26.6371250152588
1800.85278320313	26.672737121582
1801.80102539063	26.6689929962158
1802.74890136719	26.6370220184326
1803.6962890625	26.5635299682617
1804.64306640625	26.4400520324707
1805.58947753906	26.5168113708496
1806.53540039063	26.421314239502
1807.48071289063	26.3673305511475
1808.42565917969	26.4239025115967
1809.3701171875	26.3188209533691
1810.31396484375	26.2907581329346
1811.25744628906	26.2202377319336
1812.20043945313	26.0858726501465
1813.14294433594	26.0934619903564
1814.08483886719	26.1154327392578
1815.0263671875	26.0403728485107
1815.96740722656	25.9494152069092
1816.90783691406	25.900505065918
1817.84790039063	25.8126449584961
1818.78747558594	25.685583114624
1819.72644042969	25.7267932891846
1820.6650390625	25.5312252044678
1821.60314941406	25.5330238342285
1822.54064941406	25.3928337097168
1823.47778320313	25.3271903991699
1824.41430664063	25.2138080596924
1825.35034179688	25.0278282165527
1826.28601074219	25.0163631439209
1827.22106933594	24.9164009094238
1828.15563964844	24.8380374908447
1829.08984375	24.7987060546875
1830.0234375	24.6068515777588
1830.95654296875	24.6713523864746
1831.88916015625	24.5429134368896
1832.8212890625	24.5542945861816
1833.7529296875	24.4334087371826
1834.68408203125	24.4086151123047
1835.61474609375	24.370626449585
1836.54479980469	24.4130725860596
1837.47448730469	24.3299350738525
1838.40356445313	24.4303359985352
1839.33227539063	24.2764434814453
1840.26037597656	24.2967758178711
1841.18811035156	24.352518081665
1842.115234375	24.2986965179443
1843.04187011719	24.3333721160889
1843.96801757813	24.2524337768555
1844.89367675781	24.3686447143555
1845.81872558594	24.2780780792236
1846.74340820313	24.2570781707764
1847.66760253906	24.2730197906494
1848.59118652344	24.2122821807861
1849.51428222656	24.2882976531982
1850.43701171875	24.1400928497314
1851.35913085938	24.0155487060547
1852.28076171875	23.9801445007324
1853.20190429688	23.9109058380127
1854.12243652344	23.7755031585693
1855.04260253906	23.7693462371826
1855.96215820313	23.727424621582
1856.88122558594	23.6608390808105
1857.79992675781	23.4662857055664
1858.71801757813	23.4392623901367
1859.63549804688	23.4004306793213
1860.55261230469	23.3853931427002
1861.46923828125	23.184757232666
1862.38525390625	23.1986274719238
1863.30078125	23.1159019470215
1864.2158203125	23.1317119598389
1865.13037109375	23.1621398925781
1866.04443359375	23.1060009002686
1866.95788574219	23.0880870819092
1867.87084960938	23.1202716827393
1868.78332519531	23.0552654266357
1869.6953125	23.0928478240967
1870.60681152344	23.1308917999268
1871.51782226563	23.0703639984131
1872.42822265625	23.1235122680664
1873.33813476563	23.1909103393555
1874.24755859375	23.1148490905762
1875.15649414063	23.1318664550781
1876.06481933594	23.1286296844482
1876.97277832031	23.1732807159424
1877.88012695313	23.173303604126
1878.78698730469	23.0749282836914
1879.69323730469	23.0449237823486
1880.59912109375	22.9950466156006
1881.50439453125	23.0442905426025
1882.4091796875	22.897798538208
1883.3134765625	22.8244972229004
1884.21716308594	22.7628364562988
1885.12048339844	22.748722076416
1886.02319335938	22.6818199157715
1886.92541503906	22.6473369598389
1887.82702636719	22.6463947296143
1888.72814941406	22.4694061279297
1889.62878417969	22.518892288208
1890.52893066406	22.4228057861328
1891.42858886719	22.4248466491699
1892.32763671875	22.3458042144775
1893.22619628906	22.2754039764404
1894.12426757813	22.198881149292
1895.02172851563	22.1713619232178
1895.91870117188	22.0667686462402
1896.81518554688	22.13454246521
1897.71118164063	21.9979400634766
1898.60656738281	21.9936008453369
1899.50146484375	21.9760036468506
1900.39587402344	21.9931869506836
1901.28967285156	21.9890747070313
1902.18298339844	21.9490642547607
1903.07580566406	21.9442920684814
1903.96801757813	21.8731155395508
1904.85986328125	21.9105739593506
1905.7509765625	21.9031925201416
1906.64172363281	22.0287322998047
1907.53186035156	22.041877746582
1908.42150878906	21.9761009216309
1909.31066894531	22.0935153961182
1910.19921875	22.0689601898193
1911.08728027344	22.0777969360352
1911.97473144531	22.1272468566895
1912.86181640625	22.149435043335
1913.74816894531	22.09889793396
1914.63415527344	22.0839424133301
1915.51953125	22.0453796386719
1916.40441894531	22.0498809814453
1917.28869628906	22.0565738677979
1918.17260742188	21.9805583953857
1919.05578613281	21.9423694610596
1919.93859863281	21.9100761413574
1920.82080078125	21.8017520904541
1921.70239257813	21.8504695892334
1922.58349609375	21.8056354522705
1923.46411132813	21.6914844512939
1924.34423828125	21.5895519256592
1925.22375488281	21.5803604125977
1926.10278320313	21.4915046691895
1926.98120117188	21.4583568572998
1927.85913085938	21.4385890960693
1928.73645019531	21.2470169067383
1929.61328125	21.2603588104248
1930.48962402344	21.254150390625
1931.36535644531	21.2123146057129
1932.24060058594	21.0998458862305
1933.11535644531	21.1327648162842
1933.98950195313	21.175609588623
1934.86303710938	21.0980434417725
1935.73608398438	21.1217575073242
1936.60864257813	21.123893737793
1937.48059082031	21.1330890655518
1938.35205078125	21.0990810394287
1939.22302246094	21.1109275817871
1940.09338378906	21.1325016021729
1940.96313476563	21.1633625030518
1941.83239746094	21.1507549285889
1942.701171875	21.2077083587646
1943.5693359375	21.1942253112793
1944.43701171875	21.2127895355225
1945.30407714844	21.3536281585693
1946.17065429688	21.2871208190918
1947.03662109375	21.3502140045166
1947.90209960938	21.3834743499756
1948.76696777344	21.389533996582
1949.63134765625	21.3743495941162
1950.4951171875	21.3910503387451
1951.3583984375	21.3528175354004
1952.22106933594	21.3438205718994
1953.08325195313	21.308650970459
1953.94482421875	21.2954196929932
1954.80590820313	21.2256088256836
1955.66650390625	21.218355178833
1956.5263671875	21.1633567810059
1957.38586425781	21.1871757507324
1958.24462890625	21.1274662017822
1959.10302734375	21.0763931274414
1959.96069335938	21.0457439422607
1960.81799316406	20.9434585571289
1961.67456054688	20.9332218170166
1962.53063964844	20.8007965087891
1963.38623046875	20.7312850952148
1964.2412109375	20.7252140045166
1965.09558105469	20.6284580230713
1965.94946289063	20.6961212158203
1966.80285644531	20.6222610473633
1967.65563964844	20.5746746063232
1968.5078125	20.6127243041992
1969.35949707031	20.5648822784424
1970.21057128906	20.559663772583
1971.06103515625	20.5658206939697
1971.91101074219	20.6030521392822
1972.76049804688	20.6184062957764
1973.60925292969	20.7413063049316
1974.45764160156	20.6536312103271
1975.30529785156	20.7896099090576
1976.15246582031	20.7815685272217
1976.99914550781	20.8335151672363
1977.84521484375	20.8837184906006
1978.69067382813	20.9532222747803
1979.53552246094	21.0035076141357
1980.3798828125	21.0354461669922
1981.22375488281	21.0555286407471
1982.06701660156	21.0691165924072
1982.90966796875	21.0519733428955
1983.75170898438	21.0496444702148
1984.59326171875	20.9352493286133
1985.43420410156	20.9960060119629
1986.27465820313	21.017936706543
1987.11450195313	20.7844982147217
1987.95373535156	20.9406318664551
1988.79248046875	20.9567279815674
1989.63061523438	20.8963165283203
1990.46813964844	20.7919692993164
1991.30517578125	20.7945232391357
1992.1416015625	20.7204856872559
1992.9775390625	20.6878681182861
1993.81274414063	20.5747566223145
1994.6474609375	20.5587577819824
1995.48168945313	20.5319213867188
1996.31518554688	20.4619731903076
1997.14819335938	20.5066528320313
1997.98071289063	20.3677673339844
1998.8125	20.3715705871582
1999.64379882813	20.4619331359863
2000.47448730469	20.3549938201904
2001.3046875	20.362190246582
2002.13427734375	20.3816184997559
2002.96325683594	20.4295787811279
2003.79162597656	20.4230117797852
2004.61950683594	20.4784984588623
2005.44677734375	20.5634841918945
2006.2734375	20.575101852417
2007.09948730469	20.6118927001953
2007.92504882813	20.6650409698486
2008.75	20.7363834381104
2009.57434082031	20.7583026885986
2010.39819335938	20.7861404418945
2011.22131347656	20.7944717407227
2012.0439453125	20.8434791564941
2012.86608886719	20.8516159057617
2013.6875	20.8868141174316
2014.50842285156	20.8383464813232
2015.32873535156	20.8867645263672
2016.1484375	20.8391761779785
2016.96752929688	20.9591407775879
2017.7861328125	20.8787422180176
2018.60412597656	20.9744300842285
2019.42150878906	20.8709735870361
2020.23828125	20.9498558044434
2021.05444335938	20.8955879211426
2021.8701171875	20.8636455535889
2022.68518066406	20.8042907714844
2023.49963378906	20.8474254608154
2024.3134765625	20.7473621368408
2025.12683105469	20.7164726257324
2025.939453125	20.7354011535645
2026.75158691406	20.6964893341064
2027.56311035156	20.6797409057617
2028.3740234375	20.5705280303955
2029.18432617188	20.6054630279541
2029.994140625	20.5930194854736
2030.80322265625	20.5523929595947
2031.61181640625	20.4986724853516
2032.41979980469	20.3864593505859
2033.22717285156	20.4376850128174
2034.03393554688	20.3256015777588
2034.84008789063	20.2882556915283
2035.64575195313	20.2173652648926
2036.45080566406	20.2304916381836
2037.25512695313	20.1680393218994
2038.05895996094	20.1448421478271
2038.86218261719	20.0908184051514
2039.66479492188	20.0866756439209
2040.466796875	20.1393642425537
2041.26831054688	20.1280994415283
2042.06909179688	20.1488399505615
2042.86938476563	20.1686763763428
2043.6689453125	20.1348361968994
2044.46801757813	20.2367496490479
2045.26647949219	20.2552623748779
2046.06433105469	20.2790946960449
2046.86145019531	20.2339477539063
2047.65808105469	20.263801574707
2048.4541015625	20.3206958770752
2049.24951171875	20.3067073822021
2050.04443359375	20.3685169219971
2050.83862304688	20.3681812286377
2051.63232421875	20.4147987365723
2052.42529296875	20.4195785522461
2053.2177734375	20.4537544250488
2054.00952148438	20.3923282623291
2054.80078125	20.4198093414307
2055.59130859375	20.5075588226318
2056.38134765625	20.5402011871338
2057.17065429688	20.4817352294922
2057.95947265625	20.3946990966797
2058.74755859375	20.390682220459
2059.53515625	20.3699417114258
2060.32202148438	20.4107360839844
2061.1083984375	20.3291263580322
2061.89428710938	20.2186374664307
2062.67919921875	20.1826953887939
2063.4638671875	20.2409324645996
2064.24780273438	20.0681705474854
2065.03100585938	20.1285057067871
2065.81372070313	19.9655857086182
2066.595703125	19.9751472473145
2067.37719726563	19.927864074707
2068.15795898438	19.7880039215088
2068.93823242188	19.7991466522217
2069.7177734375	19.7442798614502
2070.49682617188	19.6856479644775
2071.27514648438	19.5611305236816
2072.05297851563	19.4806632995605
2072.830078125	19.5585384368896
2073.60668945313	19.424259185791
2074.38256835938	19.3544082641602
2075.15795898438	19.3184204101563
2075.9326171875	19.2227478027344
2076.70654296875	19.2112579345703
2077.47998046875	19.2915592193604
2078.25268554688	19.1753902435303
2079.02490234375	19.2273807525635
2079.79663085938	19.2079181671143
2080.5673828125	19.1502151489258
2081.337890625	19.1719989776611
2082.107421875	19.2562255859375
2082.87670898438	19.1916694641113
2083.64501953125	19.2153759002686
2084.41284179688	19.2644710540771
2085.18017578125	19.2933959960938
2085.94677734375	19.2327613830566
2086.71264648438	19.31321144104
2087.47802734375	19.3007717132568
2088.24267578125	19.2927951812744
2089.0068359375	19.3592376708984
2089.77026367188	19.3404445648193
2090.53295898438	19.3105640411377
2091.29516601563	19.3452548980713
2092.056640625	19.3132381439209
2092.81762695313	19.2880325317383
2093.57788085938	19.1464443206787
2094.33764648438	19.1605911254883
2095.0966796875	19.1482944488525
2095.85498046875	18.9686908721924
2096.61279296875	19.0310096740723
2097.36987304688	18.8826770782471
2098.12646484375	18.8331108093262
2098.88232421875	18.7035236358643
2099.63745117188	18.7485580444336
2100.39208984375	18.6453609466553
2101.14624023438	18.4793033599854
2101.8994140625	18.4012928009033
2102.65209960938	18.3011665344238
2103.404296875	18.2578926086426
2104.15551757813	18.1426849365234
2104.90649414063	18.1282863616943
2105.65649414063	18.0112800598145
2106.40600585938	17.9880237579346
2107.15502929688	17.8872814178467
2107.90307617188	17.7835941314697
2108.65063476563	17.8196907043457
2109.39770507813	17.7166175842285
2110.14404296875	17.7543792724609
2110.8896484375	17.7116889953613
2111.63452148438	17.6503849029541
2112.37890625	17.7432155609131
2113.12280273438	17.7083377838135
2113.86572265625	17.7747840881348
2114.60815429688	17.8171920776367
2115.35009765625	17.8130912780762
2116.09106445313	17.8856296539307
2116.83154296875	17.9023284912109
2117.57153320313	17.878662109375
2118.31079101563	17.9400768280029
2119.04931640625	17.8932113647461
2119.787109375	17.826452255249
2120.5244140625	17.8730773925781
2121.26098632813	17.7794399261475
2121.9970703125	17.7585487365723
2122.732421875	17.6782169342041
2123.46704101563	17.5630702972412
2124.20092773438	17.6022472381592
2124.93432617188	17.5476741790771
2125.6669921875	17.4553775787354
2126.39916992188	17.3846092224121
2127.13037109375	17.3409290313721
2127.86108398438	17.2566184997559
2128.59130859375	17.314510345459
2129.32080078125	17.0596542358398
2130.04956054688	17.0759105682373
2130.77758789063	16.9978542327881
2131.50512695313	16.8545055389404
2132.23193359375	16.8246994018555
2132.9580078125	16.8216190338135
2133.68334960938	16.6676731109619
2134.408203125	16.6377639770508
2135.13232421875	16.5463275909424
2135.85595703125	16.4963188171387
2136.57885742188	16.448450088501
2137.30102539063	16.3674507141113
2138.0224609375	16.2557201385498
2138.74340820313	16.1980266571045
2139.46337890625	16.2108783721924
2140.18310546875	16.1267681121826
2140.90185546875	16.08274269104
2141.6201171875	16.0699100494385
2142.33764648438	16.041088104248
2143.05444335938	15.9829273223877
2143.77075195313	16.0126857757568
2144.48608398438	15.9891395568848
2145.201171875	16.0562610626221
2145.91528320313	16.0242252349854
2146.62890625	15.9479837417603
2147.34155273438	15.923397064209
2148.05395507813	15.9757843017578
2148.76538085938	15.969409942627
2149.47631835938	15.9742155075073
2150.18627929688	15.9461965560913
2150.89599609375	15.9417486190796
2151.60473632813	15.9416770935059
2152.31298828125	15.9664354324341
2153.02026367188	15.9249677658081
2153.72729492188	15.828649520874
2154.43334960938	15.8297452926636
2155.138671875	15.7718343734741
2155.84350585938	15.8880491256714
2156.54760742188	15.7110261917114
2157.25122070313	15.7879991531372
2157.95385742188	15.6523189544678
2158.65600585938	15.6985416412354
2159.357421875	15.5917997360229
2160.05810546875	15.6426820755005
2160.75805664063	15.5458612442017
2161.45751953125	15.5387668609619
2162.15600585938	15.4298276901245
2162.85400390625	15.4305152893066
2163.55151367188	15.3403158187866
2164.248046875	15.240478515625
2164.94409179688	15.2565383911133
2165.63916015625	15.1833267211914
2166.33374023438	15.1471061706543
2167.02783203125	15.0642166137695
2167.72094726563	14.9252691268921
2168.41357421875	14.8776044845581
2169.10522460938	14.8365287780762
2169.79638671875	14.7302713394165
2170.48706054688	14.7011604309082
2171.1767578125	14.5986986160278
2171.86572265625	14.4336318969727
2172.55419921875	14.3898324966431
2173.24194335938	14.2637166976929
2173.92895507813	14.2410144805908
2174.615234375	14.169713973999
2175.30078125	14.108229637146
2175.98583984375	14.0698823928833
2176.67016601563	13.9981832504272
2177.35375976563	13.9893951416016
2178.03662109375	13.9714593887329
2178.71875	13.9278039932251
2179.40014648438	13.8910398483276
2180.08081054688	13.8836717605591
2180.76098632813	13.9525060653687
2181.4404296875	13.9436674118042
2182.119140625	13.9065952301025
2182.79711914063	13.9822053909302
2183.47436523438	13.9329719543457
2184.15087890625	13.8871688842773
2184.82690429688	13.9735193252563
2185.501953125	13.9103240966797
2186.17651367188	13.863208770752
2186.85034179688	13.9476633071899
2187.5234375	13.8948087692261
2188.19580078125	13.8630390167236
2188.86743164063	13.8598260879517
2189.53833007813	13.7949342727661
2190.20874023438	13.7760181427002
2190.87817382813	13.6863975524902
2191.54711914063	13.6870889663696
2192.21533203125	13.6596326828003
2192.8828125	13.5706014633179
2193.54956054688	13.4700326919556
2194.21557617188	13.483099937439
2194.880859375	13.3958806991577
2195.54541015625	13.3218240737915
2196.20947265625	13.2594366073608
2196.87255859375	13.2194833755493
2197.53515625	13.0458059310913
2198.19677734375	13.0029811859131
2198.85791015625	12.920859336853
2199.51831054688	12.8198986053467
2200.17797851563	12.7188653945923
2200.8369140625	12.7068824768066
2201.4951171875	12.5939426422119
2202.15258789063	12.4982032775879
2202.80932617188	12.4171724319458
2203.46533203125	12.3997802734375
2204.12060546875	12.3196468353271
2204.775390625	12.3006925582886
2205.42919921875	12.2719230651855
2206.08251953125	12.2303218841553
2206.73486328125	12.2228565216064
2207.38671875	12.2261972427368
2208.03759765625	12.1613855361938
2208.68798828125	12.1979084014893
2209.33764648438	12.2019910812378
2209.98657226563	12.1846733093262
2210.63452148438	12.209906578064
2211.28198242188	12.2381801605225
2211.9287109375	12.1742143630981
2212.57470703125	12.1608848571777
2213.21997070313	12.2254934310913
2213.86450195313	12.2035875320435
2214.50830078125	12.2586660385132
2215.1513671875	12.1314325332642
2215.79370117188	12.119309425354
2216.43530273438	12.0424652099609
2217.076171875	12.0270090103149
2217.71630859375	11.9619522094727
2218.35571289063	11.8895072937012
2218.99462890625	11.9192800521851
2219.63256835938	11.7897672653198
2220.26977539063	11.8430852890015
2220.90625	11.7387819290161
2221.5419921875	11.6622877120972
2222.17700195313	11.6006937026978
2222.81127929688	11.5519962310791
2223.44482421875	11.4567985534668
2224.07763671875	11.4072322845459
2224.70971679688	11.297924041748
2225.34106445313	11.2147045135498
2225.9716796875	11.1090412139893
2226.6015625	11.0589990615845
2227.23071289063	11.063117980957
2227.85913085938	10.9727907180786
2228.48681640625	10.9137163162231
2229.11376953125	10.904275894165
2229.73999023438	10.7921075820923
2230.36547851563	10.7711305618286
2230.990234375	10.736870765686
2231.61401367188	10.672215461731
2232.2373046875	10.6189947128296
2232.85986328125	10.5698156356812
2233.4814453125	10.5106287002563
2234.1025390625	10.4991893768311
2234.72265625	10.4948987960815
2235.34228515625	10.4568395614624
2235.9609375	10.3688468933105
2236.57885742188	10.3834362030029
2237.1962890625	10.3883047103882
2237.81274414063	10.3644790649414
2238.42846679688	10.387791633606
2239.04345703125	10.347020149231
2239.65771484375	10.3059587478638
2240.27124023438	10.339789390564
2240.88403320313	10.3225564956665
2241.49584960938	10.367714881897
2242.10717773438	10.3350639343262
2242.71752929688	10.3576421737671
2243.32739257813	10.299503326416
2243.93627929688	10.3290252685547
2244.54443359375	10.319450378418
2245.15209960938	10.2578754425049
2245.7587890625	10.1970205307007
2246.36474609375	10.1863508224487
2246.9697265625	10.2150955200195
2247.57421875	10.1538877487183
2248.17797851563	10.1418905258179
2248.78076171875	10.1182661056519
2249.38305664063	10.0768156051636
2249.984375	10.0397138595581
2250.5849609375	10.0147275924683
2251.18481445313	9.90572547912598
2251.78393554688	9.86954593658447
2252.38232421875	9.89152336120605
2252.97973632813	9.75802040100098
2253.57666015625	9.74864673614502
2254.17260742188	9.72579765319824
2254.76782226563	9.66355609893799
2255.3623046875	9.53130054473877
2255.9560546875	9.54903221130371
2256.54907226563	9.50505256652832
2257.14135742188	9.46752548217773
2257.73266601563	9.36845016479492
2258.32348632813	9.3040885925293
2258.91333007813	9.24097442626953
2259.50244140625	9.23783397674561
2260.09057617188	9.15592193603516
2260.67822265625	9.09370517730713
2261.26513671875	9.07852745056152
2261.85107421875	9.01024436950684
2262.43627929688	8.95700073242188
2263.02075195313	8.94148540496826
2263.6044921875	8.89155769348145
2264.18725585938	8.82699489593506
2264.76953125	8.82052516937256
2265.35083007813	8.76031017303467
2265.93139648438	8.76685428619385
2266.51123046875	8.77627563476563
2267.09033203125	8.73033046722412
2267.66845703125	8.6532564163208
2268.24584960938	8.68929386138916
2268.82250976563	8.68613147735596
2269.3984375	8.72011280059814
2269.9736328125	8.72664165496826
2270.5478515625	8.73159790039063
2271.12133789063	8.76667594909668
2271.69409179688	8.77478981018066
2272.26611328125	8.76718807220459
2272.83740234375	8.80991458892822
2273.40771484375	8.73280620574951
2273.97729492188	8.68921947479248
2274.54614257813	8.66686058044434
2275.11401367188	8.68176746368408
2275.68139648438	8.57532024383545
2276.24780273438	8.55104351043701
2276.8134765625	8.53305625915527
2277.37817382813	8.52135848999023
2277.9423828125	8.50491714477539
2278.50561523438	8.46029663085938
2279.06811523438	8.49462699890137
2279.62963867188	8.46813774108887
2280.19067382813	8.47561740875244
2280.75073242188	8.51262187957764
2281.31005859375	8.45340061187744
2281.86840820313	8.462721824646
2282.42602539063	8.44222640991211
2282.98291015625	8.43490886688232
2283.5390625	8.3538990020752
2284.09448242188	8.33623123168945
2284.64892578125	8.30982780456543
2285.20263671875	8.26515579223633
2285.75537109375	8.22176742553711
2286.3076171875	8.14791488647461
2286.85888671875	8.13594722747803
2287.40942382813	8.12926006317139
2287.958984375	8.10587882995605
2288.5078125	8.06630802154541
2289.05590820313	7.99727869033813
2289.60302734375	7.93402576446533
2290.14965820313	7.88266134262085
2290.6953125	7.84240245819092
2291.23999023438	7.78750371932983
2291.78393554688	7.72406387329102
2292.3271484375	7.73683500289917
2292.86962890625	7.67358875274658
2293.4111328125	7.66932678222656
2293.95190429688	7.59269571304321
2294.49194335938	7.57242631912231
2295.03100585938	7.49915742874146
2295.5693359375	7.54488134384155
2296.10693359375	7.55600309371948
2296.6435546875	7.44051885604858
2297.17944335938	7.49053573608398
2297.71459960938	7.45202541351318
2298.24877929688	7.45937967300415
2298.7822265625	7.43149709701538
2299.31469726563	7.43457174301147
2299.8466796875	7.412269115448
2300.37744140625	7.40250205993652
2300.90771484375	7.41812419891357
2301.43701171875	7.41450119018555
2301.96557617188	7.41969966888428
2302.4931640625	7.44791889190674
2303.02001953125	7.38725900650024
2303.54614257813	7.43610763549805
2304.0712890625	7.47212362289429
2304.595703125	7.44142007827759
2305.119140625	7.46163940429688
2305.64184570313	7.40890598297119
2306.16381835938	7.41033601760864
2306.68481445313	7.42974948883057
2307.205078125	7.37183666229248
2307.72436523438	7.38452959060669
2308.24291992188	7.40314292907715
2308.7607421875	7.35051679611206
2309.27758789063	7.40032529830933
2309.79370117188	7.37644290924072
2310.30883789063	7.34338903427124
2310.8232421875	7.35285091400146
2311.3369140625	7.32460689544678
2311.849609375	7.32247686386108
2312.361328125	7.25052404403687
2312.87255859375	7.23325681686401
2313.38256835938	7.23027038574219
2313.89208984375	7.18140411376953
2314.40063476563	7.17515087127686
2314.908203125	7.13107967376709
2315.4150390625	7.06752729415894
2315.92114257813	7.0195951461792
2316.42626953125	6.97000503540039
2316.9306640625	7.02963399887085
2317.43408203125	6.91101455688477
2317.93676757813	6.93655920028687
2318.4384765625	6.86762762069702
2318.939453125	6.76262092590332
2319.439453125	6.79355049133301
2319.93872070313	6.68978595733643
2320.43701171875	6.69196176528931
2320.9345703125	6.65643453598022
2321.43139648438	6.63580131530762
2321.92724609375	6.62763929367065
2322.42211914063	6.58687829971313
2322.91625976563	6.57868719100952
2323.40966796875	6.53243637084961
2323.90209960938	6.49811410903931
2324.3935546875	6.47654676437378
2324.88427734375	6.45441293716431
2325.37426757813	6.43770265579224
2325.86303710938	6.47951078414917
2326.35131835938	6.50119304656982
2326.83862304688	6.41799831390381
2327.32495117188	6.49608039855957
2327.810546875	6.52159881591797
2328.29541015625	6.4874062538147
2328.77905273438	6.49001455307007
2329.26220703125	6.55266857147217
2329.74438476563	6.52472019195557
2330.2255859375	6.53771162033081
2330.7060546875	6.50180864334106
2331.185546875	6.5352954864502
2331.6640625	6.50865364074707
2332.14184570313	6.50769996643066
2332.61889648438	6.50291347503662
2333.09497070313	6.49866342544556
2333.57006835938	6.44567251205444
2334.04443359375	6.49672412872314
2334.51782226563	6.45053625106812
2334.99047851563	6.41829538345337
2335.46215820313	6.39589643478394
2335.93310546875	6.34166097640991
2336.40307617188	6.35652875900269
2336.8720703125	6.32281923294067
2337.34033203125	6.27233409881592
2337.8076171875	6.28059339523315
2338.27416992188	6.26220273971558
2338.73974609375	6.19651365280151
2339.20458984375	6.18027114868164
2339.66845703125	6.1961989402771
2340.13134765625	6.12297916412354
2340.59350585938	6.1020040512085
2341.0546875	6.08211326599121
2341.51489257813	6.00325965881348
2341.97436523438	6.01031684875488
2342.43286132813	5.956458568573
2342.890625	5.94033813476563
2343.34741210938	5.87206649780273
2343.80322265625	5.85203742980957
2344.25830078125	5.84634256362915
2344.71240234375	5.8229660987854
2345.16577148438	5.82636833190918
2345.61791992188	5.87176704406738
2346.06958007813	5.93018388748169
2346.52001953125	5.96320199966431
2346.9697265625	6.04409217834473
2347.41845703125	6.11313581466675
2347.86645507813	6.26194190979004
2348.3134765625	6.37291097640991
2348.75952148438	6.44102001190186
2349.20483398438	6.59673261642456
2349.64916992188	6.68851709365845
2350.09252929688	6.8050389289856
2350.53515625	6.88363885879517
2350.97680664063	6.9747748374939
2351.41748046875	7.01017904281616
2351.857421875	7.08669567108154
2352.29638671875	7.0699405670166
2352.734375	7.05316638946533
2353.17138671875	7.04638433456421
2353.60766601563	6.99705362319946
2354.04296875	6.94713401794434
2354.4775390625	6.86184120178223
2354.91088867188	6.7339072227478
2355.34350585938	6.65961122512817
2355.775390625	6.49391746520996
2356.2060546875	6.37546873092651
2356.63598632813	6.25637769699097
2357.06494140625	6.13636875152588
2357.4931640625	6.00428438186646
2357.92041015625	5.90223503112793
2358.3466796875	5.79648876190186
2358.77197265625	5.71215963363647
2359.1962890625	5.59622049331665
2359.61987304688	5.45813131332397
2360.04248046875	5.4384241104126
2360.46411132813	5.369225025177
2360.88500976563	5.30081701278687
2361.30493164063	5.2147388458252
2361.72387695313	5.20078659057617
