# Supplementary material for: Optics miniaturization strategy for demanding Raman spectroscopy applications
Source: Nat Commun. 2024 Apr 8;15:3049. doi: 10.1038/s41467-024-47044-7 (PMC11001912; doi:10.1038/s41467-024-47044-7)
Supplement: Supplementary file 6 — Source Data [file 41467_2024_47044_MOESM6_ESM.zip › Source Data/NCOMMS-23-34016B s3/S3 pHCA, Glucose, Salts/calibraiton/pHCA time + standards/pHCA_11_25h_1.csv]

347.42919921875	85.699951171875
348.892913818359	86.0830535888672
350.356079101563	86.6361541748047
351.818634033203	86.7726593017578
353.280670166016	87.2749710083008
354.742095947266	87.6597671508789
356.202972412109	88.0057983398438
357.663299560547	88.4922332763672
359.123046875	88.7881317138672
360.582244873047	89.0005874633789
362.040863037109	89.2155685424805
363.498931884766	89.4394836425781
364.956451416016	89.6944198608398
366.413391113281	90.0476989746094
367.869750976563	90.2668228149414
369.325592041016	90.4997711181641
370.780853271484	90.2684097290039
372.235565185547	90.8299560546875
373.689727783203	90.8331680297852
375.143310546875	90.9000091552734
376.596343994141	90.9910354614258
378.048828125	91.2642211914063
379.500762939453	91.3173980712891
380.9521484375	91.4885559082031
382.402954101563	91.6479949951172
383.853240966797	91.8411483764648
385.302947998047	91.9342575073242
386.752136230469	92.190544128418
388.200744628906	92.338996887207
389.648803710938	92.6536865234375
391.096343994141	92.5296630859375
392.543304443359	92.646125793457
393.989715576172	92.8939208984375
395.435607910156	93.1506118774414
396.880920410156	93.4768371582031
398.325714111328	93.4465637207031
399.769927978516	93.62939453125
401.213623046875	94.0195770263672
402.656768798828	94.0249328613281
404.099395751953	94.0499801635742
405.541442871094	94.415168762207
406.982971191406	94.4004974365234
408.423950195313	94.5742492675781
409.864379882813	94.7491683959961
411.304290771484	94.8308563232422
412.743621826172	94.9679946899414
414.182434082031	95.0774993896484
415.620727539063	95.1393356323242
417.058471679688	95.0768966674805
418.495666503906	95.1743545532227
419.932342529297	95.1893615722656
421.368469238281	94.9677200317383
422.804077148438	95.1338577270508
424.239135742188	95.0217590332031
425.673645019531	94.7736282348633
427.107635498047	94.9551467895508
428.541107177734	94.9521942138672
429.974029541016	94.7679443359375
431.406433105469	94.7195892333984
432.838287353516	94.639762878418
434.269622802734	94.5393905639648
435.700408935547	94.4994812011719
437.130706787109	94.3603210449219
438.560455322266	94.2866744995117
439.989654541016	94.0868072509766
441.418334960938	94.1417999267578
442.846496582031	94.0329208374023
444.274139404297	93.9271621704102
445.701263427734	93.7863235473633
447.127838134766	93.5045928955078
448.553894042969	93.5432052612305
449.979431152344	93.5569763183594
451.404449462891	93.398078918457
452.828918457031	93.3377685546875
454.252899169922	93.3366851806641
455.676330566406	93.2056198120117
457.099273681641	93.2788848876953
458.521667480469	93.1585693359375
459.943542480469	93.2937240600586
461.364929199219	93.1763610839844
462.785766601563	93.1914978027344
464.206085205078	93.2093658447266
465.625885009766	92.981803894043
467.045196533203	93.3120269775391
468.463958740234	93.1552886962891
469.882202148438	93.2244033813477
471.299957275391	93.2274322509766
472.717193603516	93.3891830444336
474.133911132813	93.2459411621094
475.550109863281	93.5675430297852
476.965789794922	93.4710388183594
478.380950927734	93.600830078125
479.795623779297	93.7296676635742
481.209777832031	93.8083114624023
482.623413085938	94.1058044433594
484.036529541016	94.2007064819336
485.449157714844	94.1881484985352
486.861267089844	94.5365142822266
488.272857666016	94.5318984985352
489.683959960938	94.7509078979492
491.094543457031	94.7486572265625
492.504608154297	94.8137588500977
493.914184570313	94.8407592773438
495.3232421875	95.2023468017578
496.731811523438	95.2181091308594
498.139862060547	95.2451171875
499.547393798828	95.3545684814453
500.954467773438	95.3127288818359
502.360992431641	95.517936706543
503.767028808594	95.4082641601563
505.172576904297	95.6671981811523
506.577606201172	95.5353240966797
507.982147216797	95.8683395385742
509.386169433594	95.6286239624023
510.789703369141	95.5395584106445
512.192749023438	95.6575622558594
513.595275878906	95.4721221923828
514.997314453125	95.4672546386719
516.398803710938	95.6309051513672
517.799865722656	95.406135559082
519.200378417969	95.4399795532227
520.600463867188	95.2491302490234
522	94.967903137207
523.399047851563	94.9311065673828
524.797607421875	94.5640487670898
526.195678710938	94.4670791625977
527.59326171875	94.4360275268555
528.990295410156	94.0732116699219
530.386901855469	93.7434997558594
531.782958984375	93.6724014282227
533.178588867188	93.412712097168
534.573669433594	93.2098388671875
535.968322753906	92.9272918701172
537.362426757813	92.6270523071289
538.756042480469	92.4230117797852
540.149230957031	91.9517211914063
541.541870117188	91.7562942504883
542.934020996094	91.63037109375
544.32568359375	91.3432006835938
545.716918945313	91.0956420898438
547.107604980469	90.8051376342773
548.497802734375	90.6574249267578
549.887573242188	90.6422576904297
551.276794433594	90.1453628540039
552.66552734375	90.0215072631836
554.053833007813	89.8055419921875
555.441650390625	89.7467651367188
556.828918457031	89.5385971069336
558.215759277344	89.2572174072266
559.602111816406	89.1788940429688
560.987976074219	89.2202911376953
562.373352050781	89.0103912353516
563.758239746094	88.879150390625
565.142639160156	88.6749420166016
566.526611328125	88.6025695800781
567.910034179688	88.6207885742188
569.293029785156	88.3330688476563
570.675537109375	88.3577041625977
572.057556152344	88.2983627319336
573.439086914063	88.1937942504883
574.820129394531	88.103515625
576.200744628906	88.1996688842773
577.580871582031	88.0653381347656
578.96044921875	88.1586532592773
580.339660644531	88.0149536132813
581.718322753906	88.2047424316406
583.096557617188	87.8664627075195
584.474243164063	88.0262680053711
585.851501464844	88.0522537231445
587.228332519531	87.9545288085938
588.604614257813	87.9288101196289
589.98046875	87.8769226074219
591.355834960938	87.7598571777344
592.730712890625	87.6597366333008
594.105163574219	87.9048385620117
595.479125976563	87.8707580566406
596.852600097656	87.7239761352539
598.225646972656	87.8515396118164
599.598205566406	87.8175354003906
600.970275878906	87.703727722168
602.341857910156	87.6128616333008
603.713012695313	87.6722030639648
605.083679199219	87.5677185058594
606.453918457031	87.5713348388672
607.823608398438	87.4582672119141
609.192932128906	87.3961944580078
610.561706542969	87.2226333618164
611.930053710938	87.2380828857422
613.297912597656	87.0903625488281
614.665344238281	87.071647644043
616.032287597656	86.8246383666992
617.398803710938	86.9504852294922
618.764831542969	86.6991424560547
620.13037109375	86.5829238891602
621.495483398438	86.5631942749023
622.860107421875	86.3728942871094
624.224304199219	86.3338165283203
625.588012695313	86.0915298461914
626.951232910156	86.0915145874023
628.314025878906	85.8821563720703
629.676391601563	85.8117065429688
631.038269042969	85.7324447631836
632.399658203125	85.5639266967773
633.760620117188	85.505485534668
635.12109375	85.3118896484375
636.481140136719	85.2440948486328
637.840759277344	85.1139297485352
639.199890136719	85.122802734375
640.558532714844	84.8305130004883
641.916748046875	84.9330978393555
643.274536132813	85.0186233520508
644.6318359375	84.8371734619141
645.988647460938	84.7473220825195
647.345031738281	84.4748229980469
648.700988769531	84.41650390625
650.056457519531	84.2141265869141
651.411499023438	83.9630584716797
652.76611328125	83.8169860839844
654.120239257813	83.6458129882813
655.473876953125	83.764533996582
656.827087402344	83.5401077270508
658.179870605469	83.3017349243164
659.5322265625	83.3370895385742
660.884094238281	83.1363754272461
662.235473632813	83.2423400878906
663.586486816406	83.0000915527344
664.93701171875	82.9492492675781
666.287048339844	83.0972518920898
667.636657714844	83.031120300293
668.98583984375	82.8616561889648
670.334594726563	83.1274032592773
671.682861328125	82.8437652587891
673.030700683594	82.7880859375
674.378051757813	82.8940048217773
675.725036621094	82.7691879272461
677.071533203125	82.722770690918
678.417541503906	82.7407836914063
679.76318359375	82.958854675293
681.108337402344	82.7707061767578
682.453002929688	82.9048690795898
683.797302246094	82.9204559326172
685.14111328125	82.8789443969727
686.484497070313	82.9183120727539
687.827453613281	82.96728515625
689.169921875	82.8431015014648
690.512023925781	82.9020843505859
691.853637695313	83.1399230957031
693.194763183594	83.0627365112305
694.535522460938	83.0047454833984
695.875793457031	83.0384826660156
697.215637207031	83.0615158081055
698.555053710938	83.2019424438477
699.89404296875	83.2389907836914
701.232543945313	83.3713989257813
702.570617675781	83.2897720336914
703.908325195313	83.2508773803711
705.245483398438	83.3503875732422
706.582275390625	83.365119934082
707.918640136719	83.4116439819336
709.254516601563	83.3307266235352
710.589965820313	83.3887634277344
711.924987792969	83.3955459594727
713.259582519531	83.2865600585938
714.59375	83.4843368530273
715.927490234375	83.4601745605469
717.2607421875	83.5110397338867
718.593627929688	83.3784255981445
719.926025390625	83.5320663452148
721.257995605469	83.4546051025391
722.589538574219	83.4494781494141
723.920654296875	83.3124008178711
725.251342773438	83.4559326171875
726.581604003906	83.3411026000977
727.911437988281	83.3735656738281
729.240783691406	83.2199554443359
730.569763183594	83.2859115600586
731.898254394531	83.23046875
733.226379394531	83.1691360473633
734.554016113281	83.2254028320313
735.881225585938	83.1365661621094
737.208068847656	82.9858322143555
738.534423828125	82.9928207397461
739.8603515625	82.9491882324219
741.185852050781	82.8705978393555
742.510925292969	82.9210662841797
743.835571289063	82.7540283203125
745.159790039063	82.7160491943359
746.483581542969	82.6473159790039
747.806945800781	82.5348510742188
749.1298828125	82.4764938354492
750.452453613281	82.4279174804688
751.774536132813	82.4976348876953
753.09619140625	82.1884613037109
754.417419433594	82.1288833618164
755.738220214844	82.1436386108398
757.05859375	82.0854415893555
758.378540039063	82.0144729614258
759.698059082031	82.0594863891602
761.017211914063	81.6091766357422
762.335876464844	81.7258682250977
763.654113769531	81.4303817749023
764.971984863281	81.487907409668
766.289367675781	81.3389892578125
767.606384277344	81.2707061767578
768.922973632813	81.1930694580078
770.239074707031	81.1691513061523
771.554809570313	80.9638214111328
772.8701171875	81.0002822875977
774.184997558594	80.7354431152344
775.499450683594	80.5147399902344
776.8134765625	80.631103515625
778.127136230469	80.5166397094727
779.440307617188	80.4747467041016
780.753112792969	80.6068115234375
782.0654296875	80.2793655395508
783.377380371094	80.4421997070313
784.688903808594	80.3139190673828
786	80.1776733398438
787.310668945313	80.1561660766602
788.620971679688	80.0148010253906
789.930786132813	80.0532684326172
791.240234375	79.8121566772461
792.549255371094	79.6544799804688
793.857788085938	79.7218475341797
795.166015625	79.6714782714844
796.473754882813	79.7642669677734
797.781066894531	79.556884765625
799.088012695313	79.7500762939453
800.39453125	79.7515106201172
801.700622558594	79.8867111206055
803.006286621094	79.9814834594727
804.311584472656	79.937744140625
805.616394042969	80.1002883911133
806.920837402344	80.0558319091797
808.224853515625	80.0020446777344
809.528503417969	79.7035369873047
810.831665039063	79.6387634277344
812.134460449219	79.4740371704102
813.436828613281	79.2927703857422
814.73876953125	79.1876220703125
816.040344238281	79.0937728881836
817.341430664063	79.094352722168
818.642150878906	78.8986892700195
819.942504882813	78.9601669311523
821.242370605469	78.8009948730469
822.541870117188	78.7352981567383
823.840942382813	78.811897277832
825.139587402344	78.8130035400391
826.437866210938	78.8001861572266
827.735656738281	78.8202133178711
829.033081054688	78.8402557373047
830.330139160156	78.9505004882813
831.626770019531	78.8590393066406
832.922973632813	78.7330856323242
834.21875	78.9446258544922
835.514099121094	78.9954528808594
836.80908203125	78.97119140625
838.103637695313	78.9726867675781
839.397827148438	79.1913375854492
840.691589355469	79.3133392333984
841.984924316406	79.4224166870117
843.27783203125	79.2621459960938
844.570373535156	79.3678131103516
845.862487792969	79.5522308349609
847.154235839844	79.4846725463867
848.445556640625	79.6620635986328
849.736450195313	79.6452407836914
851.026916503906	79.6082382202148
852.317016601563	79.8422775268555
853.606689453125	80.0597610473633
854.89599609375	80.3149871826172
856.184875488281	80.4661483764648
857.473327636719	80.7621765136719
858.761413574219	81.0965270996094
860.049072265625	81.6667861938477
861.336303710938	82.0043563842773
862.623168945313	82.724983215332
863.909606933594	83.1891098022461
865.195678710938	84.0093460083008
866.481323242188	84.6358108520508
867.766540527344	85.2832336425781
869.051391601563	86.1392822265625
870.335815429688	87.13134765625
871.619873046875	87.6371917724609
872.903503417969	88.2270584106445
874.186706542969	88.6372604370117
875.469543457031	88.8535308837891
876.752014160156	88.8267288208008
878.033996582031	88.5661849975586
879.315612792969	88.0205001831055
880.596862792969	86.8359146118164
881.877685546875	85.7700653076172
883.158081054688	84.4398880004883
884.438110351563	82.8619384765625
885.7177734375	81.3537750244141
886.996948242188	80.0759811401367
888.275817871094	78.7169418334961
889.55419921875	77.5623321533203
890.832275390625	76.3965606689453
892.10986328125	75.2984390258789
893.387084960938	74.5885620117188
894.663940429688	73.6014022827148
895.940368652344	72.8521881103516
897.216369628906	72.358039855957
898.492004394531	71.6272048950195
899.767272949219	71.1327514648438
901.042114257813	70.762321472168
902.316528320313	70.2888793945313
903.590576171875	69.9042358398438
904.8642578125	69.4573135375977
906.137512207031	69.1140594482422
907.410339355469	68.7588195800781
908.682800292969	68.5721435546875
909.954833984375	68.3574905395508
911.226501464844	67.9884414672852
912.497802734375	67.7987899780273
913.768676757813	67.3376159667969
915.039123535156	67.3163528442383
916.309204101563	66.9675827026367
917.578918457031	66.772705078125
918.848205566406	66.6587753295898
920.117126464844	66.25390625
921.385620117188	66.3319702148438
922.653747558594	66.2396240234375
923.921447753906	65.8504333496094
925.188781738281	65.7539367675781
926.455688476563	65.6879348754883
927.722229003906	65.4779891967773
928.988342285156	65.3312835693359
930.254089355469	65.1958465576172
931.519470214844	65.0701293945313
932.784423828125	65.1097183227539
934.049011230469	64.9061660766602
935.313171386719	64.7923278808594
936.576965332031	64.6670684814453
937.84033203125	64.7556610107422
939.103332519531	64.4524154663086
940.365966796875	64.3453216552734
941.628173828125	64.4861297607422
942.890014648438	64.4375152587891
944.151428222656	64.2400360107422
945.412475585938	64.1495666503906
946.673095703125	64.0537872314453
947.933349609375	64.0328674316406
949.193237304688	64.0081558227539
950.452697753906	64.0660934448242
951.711791992188	63.9140357971191
952.970520019531	63.919075012207
954.228820800781	63.7798118591309
955.486755371094	63.9233093261719
956.744262695313	63.8922348022461
958.001403808594	63.9565620422363
959.258117675781	63.8994331359863
960.514526367188	63.9723701477051
961.770446777344	64.0417175292969
963.026062011719	64.2708206176758
964.28125	64.3388519287109
965.536010742188	64.5089721679688
966.790466308594	64.8367462158203
968.044494628906	65.169319152832
969.298095703125	65.4103240966797
970.551391601563	65.975212097168
971.80419921875	66.4666366577148
973.056701660156	67.2657699584961
974.308776855469	68.1663970947266
975.560485839844	69.4116821289063
976.811767578125	70.9496536254883
978.062683105469	72.5659332275391
979.313232421875	74.131965637207
980.563415527344	75.6178741455078
981.813171386719	76.9867172241211
983.0625	78.1069259643555
984.3115234375	79.0691375732422
985.560119628906	79.9097137451172
986.808349609375	80.3961563110352
988.05615234375	80.9001312255859
989.303588867188	80.9974517822266
990.550659179688	80.6371994018555
991.797302246094	79.6112899780273
993.043579101563	78.4534225463867
994.289489746094	76.6447067260742
995.535034179688	74.907585144043
996.780151367188	72.9739303588867
998.02490234375	71.1223449707031
999.269226074219	69.5997924804688
1000.51318359375	68.2200622558594
1001.75677490234	66.9797134399414
1003	65.8789596557617
1004.24279785156	64.9792938232422
1005.48522949219	64.2845306396484
1006.72729492188	63.6842308044434
1007.96893310547	63.2039108276367
1009.21026611328	62.4943161010742
1010.45111083984	62.1789436340332
1011.69165039063	61.9155616760254
1012.93176269531	61.5438423156738
1014.17150878906	61.3218269348145
1015.41088867188	61.2026519775391
1016.64984130859	61.0231246948242
1017.88842773438	60.8535270690918
1019.12664794922	60.6738395690918
1020.36450195313	60.5276870727539
1021.60192871094	60.473934173584
1022.83898925781	60.4401741027832
1024.07568359375	60.1668395996094
1025.31201171875	60.2584648132324
1026.5478515625	60.1742897033691
1027.78344726563	60.2284317016602
1029.0185546875	59.9652366638184
1030.25329589844	59.9327278137207
1031.48767089844	59.8131904602051
1032.7216796875	60.0279998779297
1033.95532226563	59.965446472168
1035.18859863281	59.9210166931152
1036.42138671875	59.9975662231445
1037.65393066406	60.0457725524902
1038.88598632813	59.977954864502
1040.11767578125	60.2275657653809
1041.34899902344	60.2436256408691
1042.57995605469	60.3263931274414
1043.810546875	60.5648384094238
1045.04077148438	60.5365600585938
1046.2705078125	60.7100868225098
1047.5	60.800178527832
1048.72900390625	60.9430809020996
1049.95764160156	61.0728569030762
1051.18591308594	61.2851676940918
1052.41381835938	61.5539054870605
1053.64135742188	61.5404586791992
1054.86853027344	62.0935897827148
1056.09521484375	62.2107391357422
1057.32165527344	62.4350090026855
1058.54760742188	62.8205451965332
1059.77331542969	63.2798767089844
1060.99853515625	63.7341041564941
1062.22338867188	64.2867279052734
1063.44787597656	64.7337951660156
1064.671875	65.4123153686523
1065.89562988281	66.2938842773438
1067.11901855469	66.8962478637695
1068.34191894531	67.766716003418
1069.56457519531	68.7586517333984
1070.78674316406	69.6240997314453
1072.00854492188	70.3363418579102
1073.22998046875	71.0707397460938
1074.45104980469	71.7388916015625
1075.67175292969	71.8778305053711
1076.89208984375	71.9771499633789
1078.11193847656	71.8518981933594
1079.33154296875	71.2955551147461
1080.55065917969	70.7043151855469
1081.76940917969	69.9452667236328
1082.98791503906	68.7455062866211
1084.20593261719	67.9194564819336
1085.42358398438	66.9236526489258
1086.64086914063	66.0357513427734
1087.85766601563	65.0169830322266
1089.07421875	64.2905349731445
1090.29040527344	63.4362754821777
1091.50610351563	62.7544021606445
1092.72155761719	62.2874717712402
1093.9365234375	61.7116050720215
1095.15112304688	61.3283805847168
1096.36535644531	60.9468688964844
1097.57922363281	60.7738494873047
1098.79272460938	60.5310173034668
1100.005859375	60.1994743347168
1101.21862792969	60.0123443603516
1102.43090820313	59.8370704650879
1103.64294433594	59.5812644958496
1104.8544921875	59.4981422424316
1106.06579589844	59.3591270446777
1107.27661132813	59.2096252441406
1108.48706054688	59.0866661071777
1109.69714355469	59.0388984680176
1110.90686035156	58.9216651916504
1112.1162109375	58.8034973144531
1113.3251953125	58.709774017334
1114.53369140625	58.6950798034668
1115.74194335938	58.5670204162598
1116.94982910156	58.4983367919922
1118.1572265625	58.5355987548828
1119.3642578125	58.4533996582031
1120.57104492188	58.4777297973633
1121.77734375	58.5284156799316
1122.98327636719	58.4739379882813
1124.18884277344	58.4246368408203
1125.39404296875	58.4349174499512
1126.59875488281	58.3592758178711
1127.80322265625	58.3220558166504
1129.00732421875	58.4251899719238
1130.2109375	58.2680702209473
1131.41430664063	58.1644248962402
1132.6171875	58.2550239562988
1133.81970214844	58.1632499694824
1135.02197265625	58.1528549194336
1136.22375488281	58.0374221801758
1137.42517089844	58.0784378051758
1138.62622070313	58.1555862426758
1139.82690429688	58.0797348022461
1141.02709960938	57.9330291748047
1142.22705078125	58.0008659362793
1143.42663574219	57.9863891601563
1144.62573242188	57.9862632751465
1145.82458496094	57.8671112060547
1147.02294921875	57.951286315918
1148.22094726563	58.0528755187988
1149.41857910156	57.9614791870117
1150.61584472656	57.950740814209
1151.81274414063	57.9551200866699
1153.00927734375	57.8557319641113
1154.20544433594	57.943675994873
1155.40124511719	57.9723815917969
1156.5966796875	58.0015068054199
1157.79162597656	57.9256896972656
1158.986328125	58.0433692932129
1160.18054199219	57.9951133728027
1161.37438964844	58.0874137878418
1162.56799316406	57.9954109191895
1163.76110839844	58.1462745666504
1164.95385742188	58.2178077697754
1166.14624023438	58.4136695861816
1167.33825683594	58.6112937927246
1168.52990722656	58.9222030639648
1169.72119140625	59.5674896240234
1170.91198730469	60.3176765441895
1172.1025390625	61.0926628112793
1173.29260253906	62.0307426452637
1174.482421875	62.4726676940918
1175.67175292969	62.619083404541
1176.86071777344	62.2529563903809
1178.04943847656	61.6849212646484
1179.23767089844	60.7364387512207
1180.42553710938	59.9482345581055
1181.61303710938	59.1582412719727
1182.80017089844	58.6428070068359
1183.98681640625	58.3964424133301
1185.17321777344	58.1412734985352
1186.35925292969	57.9687843322754
1187.54479980469	57.9792976379395
1188.73010253906	57.7993545532227
1189.91491699219	57.8832321166992
1191.09936523438	57.9110450744629
1192.28356933594	57.9741058349609
1193.46728515625	58.0414085388184
1194.65063476563	58.1811218261719
1195.83361816406	58.2850608825684
1197.01623535156	58.429069519043
1198.19836425781	58.5888175964355
1199.38024902344	58.9738693237305
1200.56176757813	59.1187744140625
1201.74279785156	59.3845901489258
1202.92358398438	59.4667358398438
1204.10388183594	59.4262847900391
1205.28393554688	59.3986854553223
1206.46350097656	59.3141975402832
1207.64270019531	59.0834922790527
1208.82153320313	59.0511436462402
1210	58.9325408935547
1211.17810058594	58.8203086853027
1212.35583496094	58.6944351196289
1213.53308105469	58.6939430236816
1214.71008300781	58.6051025390625
1215.88671875	58.4967041015625
1217.06286621094	58.5927085876465
1218.23864746094	58.6898994445801
1219.41418457031	58.5744552612305
1220.58923339844	58.5846290588379
1221.76391601563	58.7348327636719
1222.93823242188	58.7972221374512
1224.11218261719	58.8118858337402
1225.28576660156	59.1473197937012
1226.458984375	59.1716384887695
1227.6318359375	59.1583786010742
1228.80419921875	59.3475646972656
1229.97631835938	59.6661262512207
1231.14794921875	59.6120872497559
1232.31921386719	60.1126899719238
1233.490234375	60.3112983703613
1234.66076660156	60.5863380432129
1235.83093261719	60.8443717956543
1237.00073242188	61.051383972168
1238.17016601563	61.2425270080566
1239.33923339844	61.5531234741211
1240.5078125	61.8300094604492
1241.67614746094	61.9231834411621
1242.84411621094	62.2117004394531
1244.01159667969	62.4288368225098
1245.1787109375	62.9216499328613
1246.34558105469	63.2666511535645
1247.51196289063	63.4824447631836
1248.67797851563	63.7889785766602
1249.84362792969	63.8803863525391
1251.00891113281	63.8805694580078
1252.173828125	63.5400695800781
1253.33825683594	63.1122932434082
1254.50244140625	62.7746047973633
1255.66625976563	62.1314659118652
1256.82958984375	61.3696517944336
1257.99255371094	61.0491065979004
1259.1552734375	60.7333526611328
1260.31750488281	60.345645904541
1261.47937011719	60.0105857849121
1262.64086914063	59.7297248840332
1263.80200195313	59.3851776123047
1264.96276855469	59.1725311279297
1266.123046875	59.0114250183105
1267.28308105469	58.7589340209961
1268.44262695313	58.4929695129395
1269.60192871094	58.4091644287109
1270.7607421875	58.1477813720703
1271.91918945313	58.0210647583008
1273.07727050781	57.8541297912598
1274.23498535156	57.6125183105469
1275.39233398438	57.510612487793
1276.54931640625	57.2885971069336
1277.70581054688	57.1707153320313
1278.86206054688	57.0842132568359
1280.01794433594	56.9239692687988
1281.17333984375	56.7434997558594
1282.32836914063	56.8470649719238
1283.48303222656	56.7854309082031
1284.63732910156	56.7224502563477
1285.79125976563	56.6221122741699
1286.94482421875	56.7215538024902
1288.09802246094	56.6923332214355
1289.25073242188	56.8396186828613
1290.40319824219	56.9395484924316
1291.55517578125	56.8529739379883
1292.70690917969	57.0639610290527
1293.85815429688	57.0020942687988
1295.00903320313	57.0632171630859
1296.15954589844	56.8265190124512
1297.30969238281	56.7282257080078
1298.45935058594	56.3823547363281
1299.60876464844	56.4543266296387
1300.7578125	56.1062812805176
1301.90637207031	56.1306381225586
1303.05456542969	55.9993476867676
1304.20239257813	55.8113403320313
1305.34985351563	55.7209396362305
1306.49694824219	55.8117256164551
1307.64367675781	55.6773452758789
1308.7900390625	55.6240158081055
1309.93591308594	55.597339630127
1311.08154296875	55.5855293273926
1312.22668457031	55.6768226623535
1313.37145996094	55.6283798217773
1314.51599121094	55.6647109985352
1315.66003417969	55.9410820007324
1316.80358886719	55.6775817871094
1317.94689941406	55.7784957885742
1319.08984375	55.8379211425781
1320.23229980469	55.7917022705078
1321.37451171875	55.7041664123535
1322.51623535156	55.684627532959
1323.65759277344	55.4863777160645
1324.79858398438	55.3744773864746
1325.93920898438	55.406379699707
1327.07934570313	55.255069732666
1328.21923828125	55.1176605224609
1329.35864257813	55.1039810180664
1330.49780273438	55.068660736084
1331.63647460938	54.9467086791992
1332.77478027344	54.9427337646484
1333.91271972656	54.7666397094727
1335.05029296875	54.8153038024902
1336.18737792969	54.8162078857422
1337.32421875	54.6097259521484
1338.46057128906	54.5543327331543
1339.5966796875	54.5608749389648
1340.73229980469	54.5744132995605
1341.86755371094	54.4306144714355
1343.00231933594	54.5821876525879
1344.13684082031	54.564624786377
1345.27099609375	54.5565528869629
1346.40466308594	54.6108512878418
1347.53796386719	54.6320762634277
1348.6708984375	54.6372375488281
1349.80346679688	54.5868301391602
1350.93566894531	54.5434150695801
1352.06750488281	54.5364189147949
1353.19885253906	54.5447654724121
1354.32995605469	54.6257820129395
1355.46057128906	54.4491004943848
1356.5908203125	54.3489379882813
1357.720703125	54.4050140380859
1358.85021972656	54.2973213195801
1359.97924804688	54.310604095459
1361.10803222656	54.2746505737305
1362.236328125	54.3422737121582
1363.3642578125	54.2724113464355
1364.49182128906	54.2638549804688
1365.61901855469	54.2244606018066
1366.74584960938	54.2289390563965
1367.87231445313	54.37451171875
1368.99829101563	54.3334274291992
1370.12390136719	54.4715156555176
1371.24914550781	54.4438667297363
1372.3740234375	54.5927200317383
1373.49853515625	54.861026763916
1374.62255859375	54.9426116943359
1375.74633789063	55.1638641357422
1376.86962890625	55.5256195068359
1377.99255371094	55.6448593139648
1379.11511230469	55.8564338684082
1380.2373046875	56.1352958679199
1381.35900878906	56.3672370910645
1382.48034667969	56.6866912841797
1383.60144042969	56.8750534057617
1384.72204589844	57.2110214233398
1385.84228515625	57.208812713623
1386.96203613281	57.2499809265137
1388.08154296875	57.166145324707
1389.20056152344	57.0492401123047
1390.31921386719	56.7724418640137
1391.4375	56.5483169555664
1392.55541992188	56.3167686462402
1393.6728515625	55.8779525756836
1394.7900390625	55.7369842529297
1395.90673828125	55.401180267334
1397.02307128906	55.201171875
1398.13903808594	55.127498626709
1399.25463867188	54.8785781860352
1400.36975097656	54.6895942687988
1401.48449707031	54.6353607177734
1402.59899902344	54.5145034790039
1403.712890625	54.3706588745117
1404.82653808594	54.2624473571777
1405.93981933594	54.3105049133301
1407.05261230469	54.1436424255371
1408.1650390625	54.0706977844238
1409.27709960938	54.037712097168
1410.38879394531	54.0827178955078
1411.5	53.8592758178711
1412.61096191406	53.8323554992676
1413.72143554688	53.7609748840332
1414.83154296875	53.6901931762695
1415.94116210938	53.464714050293
1417.05053710938	53.4733085632324
1418.15942382813	53.3088531494141
1419.26794433594	53.2370681762695
1420.37609863281	53.2236404418945
1421.48388671875	53.0646095275879
1422.59118652344	52.9405059814453
1423.6982421875	53.0116424560547
1424.80480957031	52.8031768798828
1425.91088867188	52.6969985961914
1427.01672363281	52.7709350585938
1428.1220703125	52.648365020752
1429.22717285156	52.6092071533203
1430.33166503906	52.6103134155273
1431.43591308594	52.5395278930664
1432.53979492188	52.5303001403809
1433.64318847656	52.6534538269043
1434.74621582031	52.5547294616699
1435.84887695313	52.5639495849609
1436.95104980469	52.4935874938965
1438.05297851563	52.6452407836914
1439.15441894531	52.5868377685547
1440.25549316406	52.5486068725586
1441.35620117188	52.5414848327637
1442.45642089844	52.5770454406738
1443.55627441406	52.6253776550293
1444.65576171875	52.441535949707
1445.7548828125	52.3250160217285
1446.853515625	52.3234405517578
1447.95190429688	52.203197479248
1449.0498046875	52.2421875
1450.14721679688	52.0970611572266
1451.24438476563	51.9955902099609
1452.34106445313	51.9139099121094
1453.43737792969	51.9045486450195
1454.53332519531	51.9085388183594
1455.62890625	51.8164710998535
1456.72399902344	51.7085227966309
1457.81872558594	51.6001663208008
1458.9130859375	51.619873046875
1460.00695800781	51.8047790527344
1461.10046386719	51.6250305175781
1462.19360351563	51.6803245544434
1463.28637695313	51.620059967041
1464.37878417969	51.5462493896484
1465.470703125	51.3778190612793
1466.56225585938	51.5417594909668
1467.65344238281	51.469539642334
1468.744140625	51.285961151123
1469.83447265625	51.2590827941895
1470.92443847656	51.2178840637207
1472.01403808594	50.9843215942383
1473.10314941406	51.114860534668
1474.19189453125	51.0266952514648
1475.2802734375	50.6645050048828
1476.3681640625	50.7498893737793
1477.45581054688	50.7780914306641
1478.54296875	50.599235534668
1479.62963867188	50.6298294067383
1480.71606445313	50.7690505981445
1481.80200195313	50.6068878173828
1482.88757324219	50.5458450317383
1483.97265625	50.6926422119141
1485.05737304688	50.7487564086914
1486.14172363281	50.6413078308105
1487.22570800781	50.8455429077148
1488.30932617188	50.7991638183594
1489.39245605469	50.849494934082
1490.47509765625	50.7355613708496
1491.55749511719	50.7983551025391
1492.63940429688	50.853889465332
1493.72094726563	50.7677421569824
1494.80212402344	50.8128814697266
1495.8828125	50.9262733459473
1496.96313476563	50.8267440795898
1498.04309082031	50.7964324951172
1499.12255859375	50.7686958312988
1500.20166015625	50.6973686218262
1501.28039550781	50.6958885192871
1502.35864257813	50.7129821777344
1503.4365234375	50.7894973754883
1504.51403808594	50.7456474304199
1505.59118652344	50.6879653930664
1506.66784667969	50.780574798584
1507.744140625	50.7011871337891
1508.81994628906	50.871509552002
1509.89538574219	50.8310813903809
1510.97045898438	50.9262199401855
1512.04516601563	51.1156845092773
1513.11938476563	51.2384185791016
1514.19323730469	51.1455001831055
1515.26672363281	51.4844512939453
1516.33972167969	51.6077575683594
1517.41235351563	51.6994743347168
1518.48449707031	51.7336692810059
1519.55639648438	51.7944068908691
1520.62768554688	51.8346099853516
1521.69873046875	51.9740028381348
1522.76928710938	51.8913421630859
1523.83947753906	52.0126152038574
1524.90930175781	51.9351119995117
1525.97863769531	51.9849700927734
1527.04760742188	51.9621620178223
1528.11608886719	52.0758743286133
1529.18420410156	51.8888206481934
1530.251953125	51.8571166992188
1531.31921386719	52.0771942138672
1532.38610839844	52.2537460327148
1533.45263671875	52.1644401550293
1534.51867675781	52.3117446899414
1535.58435058594	52.4349212646484
1536.64965820313	52.4726486206055
1537.71447753906	52.7368278503418
1538.77893066406	52.9058494567871
1539.84301757813	53.0167922973633
1540.90661621094	53.1805953979492
1541.9697265625	53.5015678405762
1543.03259277344	53.4653472900391
1544.09497070313	53.631175994873
1545.15686035156	53.7597122192383
1546.21850585938	53.8990631103516
1547.27966308594	54.0382766723633
1548.34033203125	54.095645904541
1549.40063476563	54.2687911987305
1550.46057128906	54.2799224853516
1551.52001953125	54.4561882019043
1552.5791015625	54.6140327453613
1553.63781738281	54.6032028198242
1554.69604492188	54.7687339782715
1555.75378417969	54.7528076171875
1556.81127929688	54.782470703125
1557.86828613281	54.9103393554688
1558.9248046875	54.832145690918
1559.98095703125	55.0164947509766
1561.03674316406	55.0596771240234
1562.09204101563	55.288402557373
1563.14697265625	55.3685569763184
1564.20153808594	55.5857009887695
1565.25561523438	55.708251953125
1566.30932617188	55.9965744018555
1567.36254882813	56.1715469360352
1568.41540527344	56.493034362793
1569.4677734375	56.6364707946777
1570.51977539063	56.9186859130859
1571.57141113281	57.1708755493164
1572.62255859375	57.471305847168
1573.67333984375	57.7175636291504
1574.7236328125	57.9769096374512
1575.77355957031	58.1163139343262
1576.82299804688	58.3345184326172
1577.8720703125	58.5933990478516
1578.92077636719	58.8291969299316
1579.96899414063	58.920581817627
1581.01684570313	59.3123435974121
1582.06420898438	59.595085144043
1583.11120605469	59.899169921875
1584.15771484375	60.204174041748
1585.20385742188	60.7666549682617
1586.24951171875	61.1246376037598
1587.29479980469	61.4443435668945
1588.33972167969	62.0979537963867
1589.38415527344	62.5786285400391
1590.42810058594	62.99560546875
1591.47180175781	63.5576210021973
1592.51489257813	64.0811996459961
1593.55773925781	64.5224380493164
1594.59997558594	64.7766418457031
1595.64196777344	65.0682754516602
1596.68334960938	65.4013366699219
1597.72448730469	65.6525344848633
1598.76513671875	66.1791076660156
1599.80529785156	66.6430816650391
1600.84509277344	67.2768630981445
1601.88452148438	68.0191192626953
1602.92346191406	68.6767578125
1603.9619140625	69.7575912475586
1605	70.8254241943359
1606.03771972656	71.9176330566406
1607.07495117188	73.2413635253906
1608.11169433594	74.1763763427734
1609.14807128906	74.9938049316406
1610.18408203125	75.2329406738281
1611.21960449219	75.2461700439453
1612.25463867188	74.7555999755859
1613.28930664063	74.4131088256836
1614.32360839844	73.4626312255859
1615.357421875	73.0217819213867
1616.39074707031	72.324333190918
1617.42370605469	71.8416442871094
1618.45629882813	71.8672790527344
1619.48840332031	71.4943313598633
1620.52001953125	71.5149154663086
1621.55126953125	71.7076187133789
1622.58215332031	72.0278167724609
1623.61254882813	72.0945587158203
1624.64245605469	72.3912353515625
1625.67199707031	72.9246139526367
1626.70104980469	73.2274627685547
1627.72973632813	73.9555892944336
1628.75793457031	74.3474426269531
1629.78576660156	75.1332702636719
1630.81311035156	75.7264633178711
1631.84008789063	76.5992050170898
1632.86657714844	77.460205078125
1633.89270019531	78.3444366455078
1634.91833496094	78.9839553833008
1635.94348144531	79.7711410522461
1636.96826171875	80.1432571411133
1637.99255371094	80.2691116333008
1639.01647949219	80.3616714477539
1640.03991699219	79.851921081543
1641.06298828125	79.4813919067383
1642.08557128906	78.668586730957
1643.10778808594	77.767204284668
1644.12951660156	76.8616104125977
1645.15075683594	75.7681427001953
1646.17163085938	74.8139877319336
1647.19213867188	74.0897674560547
1648.21203613281	73.1166534423828
1649.23156738281	72.5354995727539
1650.25073242188	71.7453231811523
1651.26940917969	71.2084732055664
1652.28759765625	70.5249862670898
1653.30541992188	70.159294128418
1654.32275390625	69.5909881591797
1655.33972167969	69.1571884155273
1656.35620117188	68.5308151245117
1657.37231445313	68.1806945800781
1658.38793945313	67.7593688964844
1659.40307617188	67.507682800293
1660.41772460938	67.1252975463867
1661.43212890625	66.8685302734375
1662.44592285156	66.4769058227539
1663.45935058594	66.3482055664063
1664.47229003906	65.7459030151367
1665.48486328125	65.5002899169922
1666.49694824219	65.2700347900391
1667.50854492188	64.8958511352539
1668.51977539063	64.4826583862305
1669.53051757813	64.1466522216797
1670.54089355469	63.6592407226563
1671.55078125	63.2736473083496
1672.56018066406	62.8025550842285
1673.56909179688	62.4298896789551
1674.57763671875	61.8974952697754
1675.58581542969	61.3671417236328
1676.59350585938	60.9321670532227
1677.60070800781	60.4737777709961
1678.607421875	59.9946060180664
1679.61376953125	59.301197052002
1680.61962890625	58.868709564209
1681.62512207031	58.4033851623535
1682.63012695313	57.9392852783203
1683.63464355469	57.2350616455078
1684.638671875	56.9414939880371
1685.64233398438	56.2716751098633
1686.64562988281	56.1320762634277
1687.64831542969	55.6095809936523
1688.65063476563	55.0660133361816
1689.65246582031	54.4500160217285
1690.65393066406	54.0910797119141
1691.65490722656	53.8852195739746
1692.65539550781	53.3404083251953
1693.65551757813	52.9548187255859
1694.65502929688	52.661792755127
1695.654296875	52.1751289367676
1696.65295410156	52.004524230957
1697.65124511719	51.5795974731445
1698.64904785156	51.2405662536621
1699.646484375	50.9499588012695
1700.64331054688	50.4423027038574
1701.63977050781	50.2145652770996
1702.63586425781	49.7834625244141
1703.63134765625	49.4533195495605
1704.62646484375	48.9806060791016
1705.62121582031	48.6255187988281
1706.61535644531	48.2868957519531
1707.60913085938	47.9282150268555
1708.60241699219	47.608814239502
1709.59521484375	47.140308380127
1710.58764648438	46.696460723877
1711.57958984375	46.3621978759766
1712.57104492188	46.0115394592285
1713.56213378906	45.655574798584
1714.552734375	45.2772407531738
1715.54284667969	44.8088188171387
1716.53247070313	44.5622673034668
1717.52160644531	44.1937217712402
1718.51037597656	43.7970199584961
1719.49865722656	43.4104194641113
1720.48657226563	43.280574798584
1721.47387695313	42.8460922241211
1722.46081542969	42.5948677062988
1723.447265625	42.2798194885254
1724.43334960938	42.1199188232422
1725.41882324219	41.7984352111816
1726.40393066406	41.5422172546387
1727.38854980469	41.2039566040039
1728.37268066406	40.9671020507813
1729.3564453125	40.7790794372559
1730.33972167969	40.5744552612305
1731.32250976563	40.3381309509277
1732.30480957031	40.1149291992188
1733.28674316406	39.8614540100098
1734.26806640625	39.8557510375977
1735.2490234375	39.6149253845215
1736.2294921875	39.4590110778809
1737.20959472656	39.2302017211914
1738.18908691406	39.1546440124512
1739.16821289063	39.0422096252441
1740.14685058594	38.7725715637207
1741.125	38.6134147644043
1742.10266113281	38.3969993591309
1743.07995605469	38.3056564331055
1744.05676269531	38.158519744873
1745.03308105469	37.9006156921387
1746.00891113281	37.7622413635254
1746.98425292969	37.537109375
1747.95910644531	37.4073066711426
1748.93359375	37.1025123596191
1749.90759277344	36.9688148498535
1750.88110351563	36.6664657592773
1751.85412597656	36.5041732788086
1752.82678222656	36.3077239990234
1753.798828125	36.1961860656738
1754.7705078125	35.8648872375488
1755.74169921875	35.7415542602539
1756.71240234375	35.5250053405762
1757.6826171875	35.4853744506836
1758.65246582031	35.2361907958984
1759.62170410156	35.0697479248047
1760.59057617188	34.8476295471191
1761.55895996094	34.7474327087402
1762.52673339844	34.5547103881836
1763.49426269531	34.484001159668
1764.46118164063	34.5209999084473
1765.42761230469	34.2507667541504
1766.39367675781	34.2099761962891
1767.35913085938	34.058422088623
1768.32421875	33.8773803710938
1769.28881835938	33.8899078369141
1770.2529296875	33.807487487793
1771.21655273438	33.69140625
1772.17980957031	33.6600685119629
1773.14245605469	33.6592292785645
1774.10461425781	33.5683364868164
1775.06640625	33.5043601989746
1776.02770996094	33.341064453125
1776.98852539063	33.1906585693359
1777.94873046875	33.120288848877
1778.90856933594	33.125431060791
1779.86804199219	32.9392929077148
1780.82690429688	32.8694610595703
1781.78527832031	32.6812973022461
1782.7431640625	32.4699897766113
1783.70068359375	32.4190711975098
1784.65771484375	32.2581176757813
1785.61413574219	32.156608581543
1786.57019042969	31.9495887756348
1787.52575683594	31.9708728790283
1788.48083496094	31.6915340423584
1789.43530273438	31.5765857696533
1790.38940429688	31.5046100616455
1791.34301757813	31.3068408966064
1792.29626464844	31.2057914733887
1793.24890136719	31.1366329193115
1794.20104980469	31.0327682495117
1795.15270996094	30.9557647705078
1796.10400390625	30.7950401306152
1797.0546875	30.7185707092285
1798.0048828125	30.6698436737061
1798.95471191406	30.5419769287109
1799.90393066406	30.507080078125
1800.85278320313	30.4509143829346
1801.80102539063	30.3507041931152
1802.74890136719	30.3191299438477
1803.6962890625	30.4023933410645
1804.64306640625	30.2818851470947
1805.58947753906	30.3557090759277
1806.53540039063	30.2161540985107
1807.48071289063	30.1337051391602
1808.42565917969	30.2080020904541
1809.3701171875	29.9826068878174
1810.31396484375	29.9747905731201
1811.25744628906	29.946496963501
1812.20043945313	29.7833957672119
1813.14294433594	29.8634548187256
1814.08483886719	29.8023624420166
1815.0263671875	29.7697887420654
1815.96740722656	29.6515483856201
1816.90783691406	29.6665287017822
1817.84790039063	29.5575141906738
1818.78747558594	29.3991298675537
1819.72644042969	29.4507179260254
1820.6650390625	29.2526168823242
1821.60314941406	29.3124694824219
1822.54064941406	29.1110572814941
1823.47778320313	29.0524158477783
1824.41430664063	28.9562168121338
1825.35034179688	28.8039779663086
1826.28601074219	28.7725925445557
1827.22106933594	28.6877250671387
1828.15563964844	28.5444240570068
1829.08984375	28.5588283538818
1830.0234375	28.3196315765381
1830.95654296875	28.3641757965088
1831.88916015625	28.2965240478516
1832.8212890625	28.271577835083
1833.7529296875	28.1804866790771
1834.68408203125	28.1884822845459
1835.61474609375	28.1545696258545
1836.54479980469	28.1378860473633
1837.47448730469	28.101188659668
1838.40356445313	28.1816101074219
1839.33227539063	28.1014595031738
1840.26037597656	28.1378345489502
1841.18811035156	28.0966453552246
1842.115234375	28.0795364379883
1843.04187011719	28.1569156646729
1843.96801757813	28.0660095214844
1844.89367675781	28.1090812683105
1845.81872558594	27.963903427124
1846.74340820313	27.9933204650879
1847.66760253906	28.0180625915527
1848.59118652344	27.9171962738037
1849.51428222656	27.9233512878418
1850.43701171875	27.8846263885498
1851.35913085938	27.7988319396973
1852.28076171875	27.7369613647461
1853.20190429688	27.6951656341553
1854.12243652344	27.5330638885498
1855.04260253906	27.5687122344971
1855.96215820313	27.4915199279785
1856.88122558594	27.3639392852783
1857.79992675781	27.2853603363037
1858.71801757813	27.2209014892578
1859.63549804688	27.18235206604
1860.55261230469	27.0858707427979
1861.46923828125	27.0056495666504
1862.38525390625	27.0120906829834
1863.30078125	26.9260101318359
1864.2158203125	26.8824119567871
1865.13037109375	26.8516807556152
1866.04443359375	26.8426456451416
1866.95788574219	26.8950824737549
1867.87084960938	26.8680076599121
1868.78332519531	26.8262920379639
1869.6953125	26.8387794494629
1870.60681152344	26.8764629364014
1871.51782226563	26.8282699584961
1872.42822265625	26.891185760498
1873.33813476563	26.9524154663086
1874.24755859375	26.8846187591553
1875.15649414063	26.9346961975098
1876.06481933594	26.9378032684326
1876.97277832031	26.9139595031738
1877.88012695313	26.91233253479
1878.78698730469	26.8224468231201
1879.69323730469	26.8121681213379
1880.59912109375	26.8366603851318
1881.50439453125	26.8162403106689
1882.4091796875	26.6819381713867
1883.3134765625	26.626672744751
1884.21716308594	26.5932159423828
1885.12048339844	26.4550724029541
1886.02319335938	26.4566078186035
1886.92541503906	26.3512382507324
1887.82702636719	26.3655204772949
1888.72814941406	26.2459964752197
1889.62878417969	26.1887912750244
1890.52893066406	26.2314434051514
1891.42858886719	26.1152477264404
1892.32763671875	26.1054496765137
1893.22619628906	25.9403629302979
1894.12426757813	25.8942832946777
1895.02172851563	25.876392364502
1895.91870117188	25.8693542480469
1896.81518554688	25.8295307159424
1897.71118164063	25.745361328125
1898.60656738281	25.7691555023193
1899.50146484375	25.7375373840332
1900.39587402344	25.6895942687988
1901.28967285156	25.6246681213379
1902.18298339844	25.6961193084717
1903.07580566406	25.6583690643311
1903.96801757813	25.6806907653809
1904.85986328125	25.6061096191406
1905.7509765625	25.6731033325195
1906.64172363281	25.7240104675293
1907.53186035156	25.7472763061523
1908.42150878906	25.8447074890137
1909.31066894531	25.8763275146484
1910.19921875	25.7624320983887
1911.08728027344	25.8944644927979
1911.97473144531	25.851261138916
1912.86181640625	25.9043483734131
1913.74816894531	25.8786125183105
1914.63415527344	25.8135185241699
1915.51953125	25.81223487854
1916.40441894531	25.7875480651855
1917.28869628906	25.752799987793
1918.17260742188	25.7466926574707
1919.05578613281	25.6083698272705
1919.93859863281	25.6234683990479
1920.82080078125	25.6615791320801
1921.70239257813	25.5743827819824
1922.58349609375	25.5583782196045
1923.46411132813	25.4531269073486
1924.34423828125	25.4322566986084
1925.22375488281	25.3229522705078
1926.10278320313	25.2247848510742
1926.98120117188	25.181224822998
1927.85913085938	25.1284122467041
1928.73645019531	25.0281276702881
1929.61328125	24.9761161804199
1930.48962402344	24.8919887542725
1931.36535644531	24.9459114074707
1932.24060058594	24.833568572998
1933.11535644531	24.8461532592773
1933.98950195313	24.878999710083
1934.86303710938	24.8354625701904
1935.73608398438	24.8467540740967
1936.60864257813	24.8294105529785
1937.48059082031	24.818452835083
1938.35205078125	24.8138904571533
1939.22302246094	24.8988704681396
1940.09338378906	24.8976497650146
1940.96313476563	24.9458751678467
1941.83239746094	24.9583702087402
1942.701171875	24.9388523101807
1943.5693359375	25.0642490386963
1944.43701171875	24.9888553619385
1945.30407714844	25.0871810913086
1946.17065429688	25.0511112213135
1947.03662109375	25.0557346343994
1947.90209960938	25.1630420684814
1948.76696777344	25.0036773681641
1949.63134765625	25.1241226196289
1950.4951171875	25.1079711914063
1951.3583984375	25.1117534637451
1952.22106933594	25.031982421875
1953.08325195313	25.0871963500977
1953.94482421875	24.9938335418701
1954.80590820313	24.9350357055664
1955.66650390625	24.9157123565674
1956.5263671875	24.9401206970215
1957.38586425781	24.8999176025391
1958.24462890625	24.8336868286133
1959.10302734375	24.7643146514893
1959.96069335938	24.7913932800293
1960.81799316406	24.6554565429688
1961.67456054688	24.6340236663818
1962.53063964844	24.5809745788574
1963.38623046875	24.4728984832764
1964.2412109375	24.5164318084717
1965.09558105469	24.3986949920654
1965.94946289063	24.3423862457275
1966.80285644531	24.3843727111816
1967.65563964844	24.2950248718262
1968.5078125	24.382984161377
1969.35949707031	24.3301906585693
1970.21057128906	24.3246955871582
1971.06103515625	24.3370590209961
1971.91101074219	24.2909126281738
1972.76049804688	24.3126735687256
1973.60925292969	24.3793888092041
1974.45764160156	24.3786220550537
1975.30529785156	24.4519023895264
1976.15246582031	24.5095825195313
1976.99914550781	24.551399230957
1977.84521484375	24.6407337188721
1978.69067382813	24.66628074646
1979.53552246094	24.7005939483643
1980.3798828125	24.7147617340088
1981.22375488281	24.7385845184326
1982.06701660156	24.7491912841797
1982.90966796875	24.7474632263184
1983.75170898438	24.8171367645264
1984.59326171875	24.7417831420898
1985.43420410156	24.7218647003174
1986.27465820313	24.7343063354492
1987.11450195313	24.6208648681641
1987.95373535156	24.6589241027832
1988.79248046875	24.6495456695557
1989.63061523438	24.6109046936035
1990.46813964844	24.4630584716797
1991.30517578125	24.4934730529785
1992.1416015625	24.428394317627
1992.9775390625	24.4795589447021
1993.81274414063	24.2976684570313
1994.6474609375	24.3086833953857
1995.48168945313	24.265344619751
1996.31518554688	24.1642169952393
1997.14819335938	24.1840152740479
1997.98071289063	24.101978302002
1998.8125	24.116813659668
1999.64379882813	24.1221675872803
2000.47448730469	24.1162261962891
2001.3046875	24.098518371582
2002.13427734375	24.061580657959
2002.96325683594	24.1167278289795
2003.79162597656	24.1182594299316
2004.61950683594	24.1639595031738
2005.44677734375	24.1970100402832
2006.2734375	24.2976303100586
2007.09948730469	24.3028678894043
2007.92504882813	24.4099502563477
2008.75	24.4554023742676
2009.57434082031	24.5140476226807
2010.39819335938	24.5495910644531
2011.22131347656	24.4970321655273
2012.0439453125	24.5389537811279
2012.86608886719	24.5774993896484
2013.6875	24.6094875335693
2014.50842285156	24.5739555358887
2015.32873535156	24.6212100982666
2016.1484375	24.6111526489258
2016.96752929688	24.6302337646484
2017.7861328125	24.6247253417969
2018.60412597656	24.6912231445313
2019.42150878906	24.6754951477051
2020.23828125	24.6499481201172
2021.05444335938	24.5835552215576
2021.8701171875	24.5858001708984
2022.68518066406	24.4987983703613
2023.49963378906	24.5238571166992
2024.3134765625	24.4833736419678
2025.12683105469	24.4616031646729
2025.939453125	24.4670276641846
2026.75158691406	24.4173469543457
2027.56311035156	24.3397235870361
2028.3740234375	24.325439453125
2029.18432617188	24.3127422332764
2029.994140625	24.3380584716797
2030.80322265625	24.2994823455811
2031.61181640625	24.1215305328369
2032.41979980469	24.1287078857422
2033.22717285156	24.1734981536865
2034.03393554688	24.0171184539795
2034.84008789063	24.0547924041748
2035.64575195313	23.9448623657227
2036.45080566406	23.9391422271729
2037.25512695313	23.8488655090332
2038.05895996094	23.8732147216797
2038.86218261719	23.8012390136719
2039.66479492188	23.8226089477539
2040.466796875	23.8932342529297
2041.26831054688	23.7334938049316
2042.06909179688	23.8960227966309
2042.86938476563	23.9331283569336
2043.6689453125	23.8453674316406
2044.46801757813	23.8930835723877
2045.26647949219	24.0344715118408
2046.06433105469	23.9378890991211
2046.86145019531	23.9573268890381
2047.65808105469	24.0187931060791
2048.4541015625	23.9708366394043
2049.24951171875	24.0235748291016
2050.04443359375	24.0067901611328
2050.83862304688	24.0746212005615
2051.63232421875	24.1191387176514
2052.42529296875	24.1544418334961
2053.2177734375	24.1735649108887
2054.00952148438	24.1112041473389
2054.80078125	24.1307964324951
2055.59130859375	24.1747360229492
2056.38134765625	24.1846332550049
2057.17065429688	24.2763938903809
2057.95947265625	24.2135009765625
2058.74755859375	24.1438331604004
2059.53515625	24.0785293579102
2060.32202148438	24.1606464385986
2061.1083984375	24.013988494873
2061.89428710938	23.9190521240234
2062.67919921875	23.8956508636475
2063.4638671875	23.9403858184814
2064.24780273438	23.9167461395264
2065.03100585938	23.8886756896973
2065.81372070313	23.7392692565918
2066.595703125	23.7220630645752
2067.37719726563	23.6994800567627
2068.15795898438	23.5216388702393
2068.93823242188	23.4782085418701
2069.7177734375	23.5063743591309
2070.49682617188	23.3917427062988
2071.27514648438	23.3753032684326
2072.05297851563	23.2301769256592
2072.830078125	23.2608661651611
2073.60668945313	23.1656112670898
2074.38256835938	23.2194442749023
2075.15795898438	23.0455093383789
2075.9326171875	23.0354747772217
2076.70654296875	22.9966335296631
2077.47998046875	23.0156078338623
2078.25268554688	22.9383182525635
2079.02490234375	22.9521255493164
2079.79663085938	22.9673557281494
2080.5673828125	22.9216270446777
2081.337890625	22.9783878326416
2082.107421875	23.0234489440918
2082.87670898438	22.9619636535645
2083.64501953125	23.0512161254883
2084.41284179688	23.0949535369873
2085.18017578125	23.0256690979004
2085.94677734375	23.0706119537354
2086.71264648438	23.0452556610107
2087.47802734375	23.11376953125
2088.24267578125	23.0469779968262
2089.0068359375	23.1541709899902
2089.77026367188	23.133996963501
2090.53295898438	23.1079139709473
2091.29516601563	23.0976047515869
2092.056640625	23.0924835205078
2092.81762695313	23.1085968017578
2093.57788085938	22.8804264068604
2094.33764648438	22.923620223999
2095.0966796875	22.8893756866455
2095.85498046875	22.8293476104736
2096.61279296875	22.8075656890869
2097.36987304688	22.6270980834961
2098.12646484375	22.6144504547119
2098.88232421875	22.5267753601074
2099.63745117188	22.5195293426514
2100.39208984375	22.3921985626221
2101.14624023438	22.3287467956543
2101.8994140625	22.2083587646484
2102.65209960938	22.1191730499268
2103.404296875	22.0401248931885
2104.15551757813	21.9311141967773
2104.90649414063	21.9191150665283
2105.65649414063	21.8261280059814
2106.40600585938	21.7622871398926
2107.15502929688	21.6779613494873
2107.90307617188	21.6373138427734
2108.65063476563	21.5652465820313
2109.39770507813	21.5742530822754
2110.14404296875	21.5435161590576
2110.8896484375	21.5425338745117
2111.63452148438	21.5672664642334
2112.37890625	21.5381679534912
2113.12280273438	21.5519523620605
2113.86572265625	21.6239337921143
2114.60815429688	21.6396789550781
2115.35009765625	21.5981483459473
2116.09106445313	21.7483139038086
2116.83154296875	21.7301998138428
2117.57153320313	21.7350101470947
2118.31079101563	21.813455581665
2119.04931640625	21.7348480224609
2119.787109375	21.6391944885254
2120.5244140625	21.722713470459
2121.26098632813	21.6411018371582
2121.9970703125	21.6001491546631
2122.732421875	21.5481433868408
2123.46704101563	21.4726047515869
2124.20092773438	21.4507179260254
2124.93432617188	21.3501415252686
2125.6669921875	21.3481063842773
2126.39916992188	21.2200374603271
2127.13037109375	21.182409286499
2127.86108398438	21.1560516357422
2128.59130859375	21.1486415863037
2129.32080078125	20.9638004302979
2130.04956054688	20.9866237640381
2130.77758789063	20.9069652557373
2131.50512695313	20.7458724975586
2132.23193359375	20.7281837463379
2132.9580078125	20.644474029541
2133.68334960938	20.5308151245117
2134.408203125	20.5125408172607
2135.13232421875	20.4214057922363
2135.85595703125	20.3960704803467
2136.57885742188	20.2744159698486
2137.30102539063	20.248514175415
2138.0224609375	20.1832275390625
2138.74340820313	20.1169204711914
2139.46337890625	20.0853710174561
2140.18310546875	20.0542850494385
2140.90185546875	19.9496173858643
2141.6201171875	19.952335357666
2142.33764648438	19.8954887390137
2143.05444335938	19.9664897918701
2143.77075195313	19.8667106628418
2144.48608398438	19.8691596984863
2145.201171875	19.8800811767578
2145.91528320313	19.8553657531738
2146.62890625	19.9276962280273
2147.34155273438	19.8141098022461
2148.05395507813	19.9059162139893
2148.76538085938	19.9015636444092
2149.47631835938	19.880443572998
2150.18627929688	19.8724403381348
2150.89599609375	19.9288883209229
2151.60473632813	19.8118648529053
2152.31298828125	19.8366832733154
2153.02026367188	19.8069610595703
2153.72729492188	19.7718639373779
2154.43334960938	19.7474498748779
2155.138671875	19.7498435974121
2155.84350585938	19.7273616790771
2156.54760742188	19.6926555633545
2157.25122070313	19.7196788787842
2157.95385742188	19.6517314910889
2158.65600585938	19.6123027801514
2159.357421875	19.6002254486084
2160.05810546875	19.539234161377
2160.75805664063	19.5926666259766
2161.45751953125	19.5049438476563
2162.15600585938	19.3757801055908
2162.85400390625	19.3589210510254
2163.55151367188	19.3163280487061
2164.248046875	19.2236938476563
2164.94409179688	19.2665767669678
2165.63916015625	19.1851367950439
2166.33374023438	19.0113639831543
2167.02783203125	19.0402183532715
2167.72094726563	18.9045543670654
2168.41357421875	18.9043998718262
2169.10522460938	18.7646427154541
2169.79638671875	18.7671318054199
2170.48706054688	18.6577072143555
2171.1767578125	18.5186710357666
2171.86572265625	18.4688739776611
2172.55419921875	18.3739700317383
2173.24194335938	18.2565727233887
2173.92895507813	18.1740818023682
2174.615234375	18.1731224060059
2175.30078125	18.1110019683838
2175.98583984375	18.0584449768066
2176.67016601563	18.0063381195068
2177.35375976563	17.9549350738525
2178.03662109375	17.9232501983643
2178.71875	17.8858547210693
2179.40014648438	17.9507846832275
2180.08081054688	17.9338893890381
2180.76098632813	17.9756278991699
2181.4404296875	17.9297657012939
2182.119140625	17.8984813690186
2182.79711914063	17.964771270752
2183.47436523438	17.9287624359131
2184.15087890625	17.9023895263672
2184.82690429688	18.0076923370361
2185.501953125	17.9431171417236
2186.17651367188	18.0167369842529
2186.85034179688	18.0323162078857
2187.5234375	17.9525127410889
2188.19580078125	17.9556503295898
2188.86743164063	17.9259662628174
2189.53833007813	17.8828296661377
2190.20874023438	17.8145294189453
2190.87817382813	17.7723064422607
2191.54711914063	17.7840785980225
2192.21533203125	17.7313423156738
2192.8828125	17.6214962005615
2193.54956054688	17.5928325653076
2194.21557617188	17.5132656097412
2194.880859375	17.4640693664551
2195.54541015625	17.3826389312744
2196.20947265625	17.2886543273926
2196.87255859375	17.2537937164307
2197.53515625	17.121696472168
2198.19677734375	17.0302429199219
2198.85791015625	16.9867286682129
2199.51831054688	16.8848781585693
2200.17797851563	16.7521705627441
2200.8369140625	16.7533054351807
2201.4951171875	16.7058410644531
2202.15258789063	16.6109790802002
2202.80932617188	16.5646686553955
2203.46533203125	16.4195213317871
2204.12060546875	16.4561367034912
2204.775390625	16.4044380187988
2205.42919921875	16.3549499511719
2206.08251953125	16.3312931060791
2206.73486328125	16.3292217254639
2207.38671875	16.3211193084717
2208.03759765625	16.2031116485596
2208.68798828125	16.3028717041016
2209.33764648438	16.2733478546143
2209.98657226563	16.2757740020752
2210.63452148438	16.3207607269287
2211.28198242188	16.2866630554199
2211.9287109375	16.2729568481445
2212.57470703125	16.3449726104736
2213.21997070313	16.3254661560059
2213.86450195313	16.3183078765869
2214.50830078125	16.3126583099365
2215.1513671875	16.2890701293945
2215.79370117188	16.1787872314453
2216.43530273438	16.2049160003662
2217.076171875	16.155200958252
2217.71630859375	16.1196060180664
2218.35571289063	16.0561485290527
2218.99462890625	16.0025043487549
2219.63256835938	15.9526195526123
2220.26977539063	15.8877363204956
2220.90625	15.7939100265503
2221.5419921875	15.8247652053833
2222.17700195313	15.7153511047363
2222.81127929688	15.6670150756836
2223.44482421875	15.5264797210693
2224.07763671875	15.5247478485107
2224.70971679688	15.4213886260986
2225.34106445313	15.3901281356812
2225.9716796875	15.3296012878418
2226.6015625	15.2512130737305
2227.23071289063	15.1681756973267
2227.85913085938	15.0830373764038
2228.48681640625	15.000373840332
2229.11376953125	14.9693660736084
2229.73999023438	14.918194770813
2230.36547851563	14.892219543457
2230.990234375	14.8751497268677
2231.61401367188	14.8105993270874
2232.2373046875	14.7883739471436
2232.85986328125	14.6872110366821
2233.4814453125	14.6276035308838
2234.1025390625	14.6418180465698
2234.72265625	14.6626882553101
2235.34228515625	14.566162109375
2235.9609375	14.5271329879761
2236.57885742188	14.547459602356
2237.1962890625	14.5672883987427
2237.81274414063	14.5428075790405
2238.42846679688	14.4965190887451
2239.04345703125	14.5340328216553
2239.65771484375	14.5336103439331
2240.27124023438	14.5242042541504
2240.88403320313	14.5063076019287
2241.49584960938	14.514853477478
2242.10717773438	14.5251989364624
2242.71752929688	14.5301532745361
2243.32739257813	14.5237941741943
2243.93627929688	14.4942770004272
2244.54443359375	14.4791374206543
2245.15209960938	14.4467439651489
2245.7587890625	14.3754348754883
2246.36474609375	14.3999004364014
2246.9697265625	14.3810777664185
2247.57421875	14.3295011520386
2248.17797851563	14.338231086731
2248.78076171875	14.3136768341064
2249.38305664063	14.2653579711914
2249.984375	14.2505588531494
2250.5849609375	14.2122459411621
2251.18481445313	14.1617450714111
2251.78393554688	14.0744972229004
2252.38232421875	14.0908813476563
2252.97973632813	14.0058565139771
2253.57666015625	13.9528532028198
2254.17260742188	13.9233675003052
2254.76782226563	13.9132823944092
2255.3623046875	13.7746610641479
2255.9560546875	13.8077955245972
2256.54907226563	13.7123193740845
2257.14135742188	13.6668376922607
2257.73266601563	13.5935459136963
2258.32348632813	13.5510892868042
2258.91333007813	13.4997663497925
2259.50244140625	13.4133205413818
2260.09057617188	13.3216037750244
2260.67822265625	13.3395481109619
2261.26513671875	13.2339344024658
2261.85107421875	13.2640924453735
2262.43627929688	13.1744956970215
2263.02075195313	13.1637516021729
2263.6044921875	13.1363143920898
2264.18725585938	13.0739316940308
2264.76953125	13.0727663040161
2265.35083007813	13.0097732543945
2265.93139648438	13.0012712478638
2266.51123046875	13.0063381195068
2267.09033203125	12.9286098480225
2267.66845703125	12.9435682296753
2268.24584960938	12.9326591491699
2268.82250976563	12.919638633728
2269.3984375	12.9602365493774
2269.9736328125	12.9202642440796
2270.5478515625	12.9396753311157
2271.12133789063	13.0114784240723
2271.69409179688	13.0063076019287
2272.26611328125	12.9775466918945
2272.83740234375	12.9416761398315
2273.40771484375	12.9658365249634
2273.97729492188	12.8916168212891
2274.54614257813	12.9176063537598
2275.11401367188	12.8976583480835
2275.68139648438	12.8277807235718
2276.24780273438	12.8298501968384
2276.8134765625	12.8061561584473
2277.37817382813	12.7961082458496
2277.9423828125	12.7718458175659
2278.50561523438	12.750189781189
2279.06811523438	12.7996044158936
2279.62963867188	12.7953176498413
2280.19067382813	12.7749528884888
2280.75073242188	12.7537746429443
2281.31005859375	12.7647514343262
2281.86840820313	12.7504062652588
2282.42602539063	12.7270736694336
2282.98291015625	12.6757287979126
2283.5390625	12.6312122344971
2284.09448242188	12.5914058685303
2284.64892578125	12.6062822341919
2285.20263671875	12.5857334136963
2285.75537109375	12.5175504684448
2286.3076171875	12.498797416687
2286.85888671875	12.4670543670654
2287.40942382813	12.4034967422485
2287.958984375	12.4069194793701
2288.5078125	12.3493814468384
2289.05590820313	12.2790718078613
2289.60302734375	12.2373456954956
2290.14965820313	12.1669282913208
2290.6953125	12.1330842971802
2291.23999023438	12.0893774032593
2291.78393554688	12.0753917694092
2292.3271484375	11.9681119918823
2292.86962890625	11.9949998855591
2293.4111328125	11.9426507949829
2293.95190429688	11.8830757141113
2294.49194335938	11.9014272689819
2295.03100585938	11.8311328887939
2295.5693359375	11.7823514938354
2296.10693359375	11.8092012405396
2296.6435546875	11.7542343139648
2297.17944335938	11.7653570175171
2297.71459960938	11.7249984741211
2298.24877929688	11.7673234939575
2298.7822265625	11.7637567520142
2299.31469726563	11.7690019607544
2299.8466796875	11.752610206604
2300.37744140625	11.7212295532227
2300.90771484375	11.6884851455688
2301.43701171875	11.7578792572021
2301.96557617188	11.724045753479
2302.4931640625	11.7512083053589
2303.02001953125	11.7489280700684
2303.54614257813	11.7099542617798
2304.0712890625	11.7789258956909
2304.595703125	11.7444734573364
2305.119140625	11.8113584518433
2305.64184570313	11.7967376708984
2306.16381835938	11.746940612793
2306.68481445313	11.7701244354248
2307.205078125	11.7012128829956
2307.72436523438	11.7337913513184
2308.24291992188	11.7728414535522
2308.7607421875	11.7073240280151
2309.27758789063	11.7305173873901
2309.79370117188	11.6727313995361
2310.30883789063	11.7012977600098
2310.8232421875	11.7061882019043
2311.3369140625	11.6752510070801
2311.849609375	11.6232709884644
2312.361328125	11.6383600234985
2312.87255859375	11.5717535018921
2313.38256835938	11.5655183792114
2313.89208984375	11.5511789321899
2314.40063476563	11.4990310668945
2314.908203125	11.515157699585
2315.4150390625	11.4753761291504
2315.92114257813	11.4025859832764
2316.42626953125	11.3548812866211
2316.9306640625	11.3644676208496
2317.43408203125	11.2820739746094
2317.93676757813	11.2629423141479
2318.4384765625	11.2131996154785
2318.939453125	11.1501436233521
2319.439453125	11.1211767196655
2319.93872070313	11.0715808868408
2320.43701171875	11.0455322265625
2320.9345703125	11.0224475860596
2321.43139648438	10.9952716827393
2321.92724609375	10.9626398086548
2322.42211914063	10.915584564209
2322.91625976563	10.9494485855103
2323.40966796875	10.8414688110352
2323.90209960938	10.8823833465576
2324.3935546875	10.8463659286499
2324.88427734375	10.8320760726929
2325.37426757813	10.844165802002
2325.86303710938	10.8260459899902
2326.35131835938	10.8209791183472
2326.83862304688	10.8270683288574
2327.32495117188	10.8533277511597
2327.810546875	10.8283462524414
2328.29541015625	10.8690710067749
2328.77905273438	10.8920812606812
2329.26220703125	10.9088325500488
2329.74438476563	10.8917331695557
2330.2255859375	10.8937282562256
2330.7060546875	10.8470945358276
2331.185546875	10.9132966995239
2331.6640625	10.8811120986938
2332.14184570313	10.9038782119751
2332.61889648438	10.8782262802124
2333.09497070313	10.8807411193848
2333.57006835938	10.8788690567017
2334.04443359375	10.8964414596558
2334.51782226563	10.8504476547241
2334.99047851563	10.8458108901978
2335.46215820313	10.8200483322144
2335.93310546875	10.7756118774414
2336.40307617188	10.7514400482178
2336.8720703125	10.6868963241577
2337.34033203125	10.7192306518555
2337.8076171875	10.6419878005981
2338.27416992188	10.6674528121948
2338.73974609375	10.6228313446045
2339.20458984375	10.5509519577026
2339.66845703125	10.5645666122437
2340.13134765625	10.4970064163208
2340.59350585938	10.5298652648926
2341.0546875	10.4721508026123
2341.51489257813	10.4127388000488
2341.97436523438	10.4108657836914
2342.43286132813	10.3949289321899
2342.890625	10.3387203216553
2343.34741210938	10.3299055099487
2343.80322265625	10.2225770950317
2344.25830078125	10.2625675201416
2344.71240234375	10.2401695251465
2345.16577148438	10.2489709854126
2345.61791992188	10.3171787261963
2346.06958007813	10.3154897689819
2346.52001953125	10.3732509613037
2346.9697265625	10.4166593551636
2347.41845703125	10.5563840866089
2347.86645507813	10.6378002166748
2348.3134765625	10.7591314315796
2348.75952148438	10.8783273696899
2349.20483398438	11.0145044326782
2349.64916992188	11.068717956543
2350.09252929688	11.2236156463623
2350.53515625	11.3148174285889
2350.97680664063	11.3927612304688
2351.41748046875	11.4227304458618
2351.857421875	11.5257387161255
2352.29638671875	11.5054912567139
2352.734375	11.5255069732666
2353.17138671875	11.5308017730713
2353.60766601563	11.5077304840088
2354.04296875	11.3959264755249
2354.4775390625	11.2823648452759
2354.91088867188	11.2210454940796
2355.34350585938	11.1284914016724
2355.775390625	10.9957695007324
2356.2060546875	10.8568229675293
2356.63598632813	10.7074632644653
2357.06494140625	10.6009311676025
2357.4931640625	10.4474725723267
2357.92041015625	10.3689413070679
2358.3466796875	10.2680349349976
2358.77197265625	10.1784915924072
2359.1962890625	10.0316457748413
2359.61987304688	9.95256996154785
2360.04248046875	9.84130477905273
2360.46411132813	9.82331466674805
2360.88500976563	9.75945281982422
2361.30493164063	9.68323707580566
2361.72387695313	9.65256881713867
