# Supplementary material for: Optics miniaturization strategy for demanding Raman spectroscopy applications
Source: Nat Commun. 2024 Apr 8;15:3049. doi: 10.1038/s41467-024-47044-7 (PMC11001912; doi:10.1038/s41467-024-47044-7)
Supplement: Supplementary file 6 — Source Data [file 41467_2024_47044_MOESM6_ESM.zip › Source Data/NCOMMS-23-34016B s3/S3 pHCA, Glucose, Salts/calibraiton/pHCA time + standards/pHCA_11_25h_2.csv]

347.42919921875	87.4995422363281
348.892913818359	87.8537063598633
350.356079101563	88.4064178466797
351.818634033203	88.6177749633789
353.280670166016	89.0751495361328
354.742095947266	89.5236358642578
356.202972412109	89.9224090576172
357.663299560547	90.1861267089844
359.123046875	90.4043045043945
360.582244873047	90.8800582885742
362.040863037109	91.2248840332031
363.498931884766	91.4507369995117
364.956451416016	91.6171951293945
366.413391113281	91.8254241943359
367.869750976563	92.144287109375
369.325592041016	92.4512176513672
370.780853271484	92.2003173828125
372.235565185547	92.6976547241211
373.689727783203	92.6940383911133
375.143310546875	92.8921813964844
376.596343994141	92.9962539672852
378.048828125	93.008056640625
379.500762939453	93.3007431030273
380.9521484375	93.4206008911133
382.402954101563	93.417594909668
383.853240966797	93.6199111938477
385.302947998047	93.6054229736328
386.752136230469	94.0034484863281
388.200744628906	94.1273422241211
389.648803710938	94.2980194091797
391.096343994141	94.4121551513672
392.543304443359	94.5473327636719
393.989715576172	94.6910705566406
395.435607910156	94.9871292114258
396.880920410156	95.211296081543
398.325714111328	95.235954284668
399.769927978516	95.4877319335938
401.213623046875	95.6368408203125
402.656768798828	95.84765625
404.099395751953	95.9089279174805
405.541442871094	96.1762008666992
406.982971191406	96.2843704223633
408.423950195313	96.2354583740234
409.864379882813	96.6081237792969
411.304290771484	96.7242736816406
412.743621826172	96.8246536254883
414.182434082031	96.9236602783203
415.620727539063	96.9672088623047
417.058471679688	96.8623733520508
418.495666503906	97.0271453857422
419.932342529297	96.9268417358398
421.368469238281	96.8397903442383
422.804077148438	96.8363647460938
424.239135742188	96.670051574707
425.673645019531	96.5383987426758
427.107635498047	96.6886367797852
428.541107177734	96.5836791992188
429.974029541016	96.5168304443359
431.406433105469	96.4788131713867
432.838287353516	96.4716796875
434.269622802734	96.0699844360352
435.700408935547	96.1253051757813
437.130706787109	96.1031265258789
438.560455322266	95.9335556030273
439.989654541016	95.7644119262695
441.418334960938	95.7602081298828
442.846496582031	95.6212463378906
444.274139404297	95.6005935668945
445.701263427734	95.5098648071289
447.127838134766	95.3524017333984
448.553894042969	95.2155609130859
449.979431152344	95.2291793823242
451.404449462891	95.1304626464844
452.828918457031	94.7779541015625
454.252899169922	95.0435180664063
455.676330566406	94.9078369140625
457.099273681641	95.09423828125
458.521667480469	94.6341018676758
459.943542480469	94.938835144043
461.364929199219	94.8261642456055
462.785766601563	94.8657760620117
464.206085205078	94.8594436645508
465.625885009766	94.5663833618164
467.045196533203	94.9493789672852
468.463958740234	94.8653793334961
469.882202148438	94.9500350952148
471.299957275391	94.8720779418945
472.717193603516	95.0840682983398
474.133911132813	95.0716552734375
475.550109863281	95.0524749755859
476.965789794922	95.2629165649414
478.380950927734	95.5618515014648
479.795623779297	95.3604354858398
481.209777832031	95.3240737915039
482.623413085938	95.6566772460938
484.036529541016	95.7067260742188
485.449157714844	95.927360534668
486.861267089844	96.0728454589844
488.272857666016	96.1445770263672
489.683959960938	96.3340072631836
491.094543457031	96.3763198852539
492.504608154297	96.5750122070313
493.914184570313	96.7551422119141
495.3232421875	96.9336929321289
496.731811523438	96.9253005981445
498.139862060547	96.9568176269531
499.547393798828	97.0606689453125
500.954467773438	96.9980163574219
502.360992431641	97.2367248535156
503.767028808594	97.1110305786133
505.172576904297	97.2634429931641
506.577606201172	97.1703186035156
507.982147216797	97.3506088256836
509.386169433594	97.1770935058594
510.789703369141	97.2406387329102
512.192749023438	97.2268524169922
513.595275878906	97.2237319946289
514.997314453125	97.100227355957
516.398803710938	97.3101196289063
517.799865722656	97.0465850830078
519.200378417969	96.9923553466797
520.600463867188	96.6945190429688
522	96.4914245605469
523.399047851563	96.6154251098633
524.797607421875	96.4011993408203
526.195678710938	96.0468215942383
527.59326171875	95.9955291748047
528.990295410156	95.7716369628906
530.386901855469	95.2992782592773
531.782958984375	95.259895324707
533.178588867188	95.0883255004883
534.573669433594	94.6665725708008
535.968322753906	94.4622802734375
537.362426757813	94.1727294921875
538.756042480469	93.9880447387695
540.149230957031	93.6113815307617
541.541870117188	93.3027496337891
542.934020996094	93.1147689819336
544.32568359375	92.9665908813477
545.716918945313	92.6787643432617
547.107604980469	92.2606201171875
548.497802734375	92.2389450073242
549.887573242188	91.9841003417969
551.276794433594	91.7596130371094
552.66552734375	91.6203918457031
554.053833007813	91.3699722290039
555.441650390625	91.2879333496094
556.828918457031	90.9338912963867
558.215759277344	90.7651748657227
559.602111816406	90.6107864379883
560.987976074219	90.6779022216797
562.373352050781	90.3539810180664
563.758239746094	90.4477386474609
565.142639160156	90.1277770996094
566.526611328125	90.0074996948242
567.910034179688	90.1144409179688
569.293029785156	89.8233413696289
570.675537109375	89.8607559204102
572.057556152344	89.7552642822266
573.439086914063	89.7859954833984
574.820129394531	89.6832580566406
576.200744628906	89.5978775024414
577.580871582031	89.549919128418
578.96044921875	89.5708999633789
580.339660644531	89.5227966308594
581.718322753906	89.5782852172852
583.096557617188	89.3833160400391
584.474243164063	89.4688873291016
585.851501464844	89.4200973510742
587.228332519531	89.4211959838867
588.604614257813	89.4090270996094
589.98046875	89.275634765625
591.355834960938	89.2914276123047
592.730712890625	89.3741912841797
594.105163574219	89.4983444213867
595.479125976563	89.3337020874023
596.852600097656	89.2620391845703
598.225646972656	89.2073135375977
599.598205566406	89.3232574462891
600.970275878906	89.2574157714844
602.341857910156	89.0675888061523
603.713012695313	89.1804885864258
605.083679199219	89.0162811279297
606.453918457031	88.9382858276367
607.823608398438	88.8864440917969
609.192932128906	88.8182983398438
610.561706542969	88.6536865234375
611.930053710938	88.7140121459961
613.297912597656	88.4856491088867
614.665344238281	88.5629425048828
616.032287597656	88.4461288452148
617.398803710938	88.2740020751953
618.764831542969	88.2153015136719
620.13037109375	88.0042495727539
621.495483398438	87.8234176635742
622.860107421875	87.7882461547852
624.224304199219	87.564079284668
625.588012695313	87.5939254760742
626.951232910156	87.3886489868164
628.314025878906	87.125617980957
629.676391601563	87.2628936767578
631.038269042969	86.9672927856445
632.399658203125	86.8085021972656
633.760620117188	86.8528900146484
635.12109375	86.791877746582
636.481140136719	86.6460418701172
637.840759277344	86.4443740844727
639.199890136719	86.3268356323242
640.558532714844	86.4026412963867
641.916748046875	86.2108764648438
643.274536132813	86.3224182128906
644.6318359375	86.2368469238281
645.988647460938	85.9325485229492
647.345031738281	85.7073745727539
648.700988769531	85.8811492919922
650.056457519531	85.5357360839844
651.411499023438	85.2627182006836
652.76611328125	85.2184295654297
654.120239257813	84.8996505737305
655.473876953125	84.8843994140625
656.827087402344	84.779411315918
658.179870605469	84.7281494140625
659.5322265625	84.5309524536133
660.884094238281	84.6696243286133
662.235473632813	84.5106735229492
663.586486816406	84.28369140625
664.93701171875	84.3399505615234
666.287048339844	84.2953720092773
667.636657714844	84.3056564331055
668.98583984375	84.1203994750977
670.334594726563	84.1957321166992
671.682861328125	84.1798095703125
673.030700683594	84.0922317504883
674.378051757813	84.2837295532227
675.725036621094	83.9752349853516
677.071533203125	84.0573425292969
678.417541503906	84.0193176269531
679.76318359375	84.1735076904297
681.108337402344	83.9502258300781
682.453002929688	84.2111511230469
683.797302246094	84.2272415161133
685.14111328125	84.0992584228516
686.484497070313	84.1766891479492
687.827453613281	84.1736755371094
689.169921875	84.1681823730469
690.512023925781	84.1213607788086
691.853637695313	84.2955551147461
693.194763183594	84.3219146728516
694.535522460938	84.2301406860352
695.875793457031	84.2917785644531
697.215637207031	84.3492126464844
698.555053710938	84.2550201416016
699.89404296875	84.4269790649414
701.232543945313	84.5055313110352
702.570617675781	84.4831771850586
703.908325195313	84.4466934204102
705.245483398438	84.5524826049805
706.582275390625	84.6199798583984
707.918640136719	84.5845108032227
709.254516601563	84.6845779418945
710.589965820313	84.6564407348633
711.924987792969	84.7096405029297
713.259582519531	84.6574325561523
714.59375	84.51416015625
715.927490234375	84.5117645263672
717.2607421875	84.8705978393555
718.593627929688	84.5446929931641
719.926025390625	84.7118530273438
721.257995605469	84.5557098388672
722.589538574219	84.577507019043
723.920654296875	84.6071701049805
725.251342773438	84.7471923828125
726.581604003906	84.5454635620117
727.911437988281	84.6404037475586
729.240783691406	84.4794692993164
730.569763183594	84.4923934936523
731.898254394531	84.3560180664063
733.226379394531	84.3146896362305
734.554016113281	84.3339996337891
735.881225585938	84.2460708618164
737.208068847656	84.2748031616211
738.534423828125	84.1863403320313
739.8603515625	84.098876953125
741.185852050781	83.9370956420898
742.510925292969	84.0767669677734
743.835571289063	83.8896179199219
745.159790039063	83.7198791503906
746.483581542969	83.8179550170898
747.806945800781	83.6377868652344
749.1298828125	83.659065246582
750.452453613281	83.490234375
751.774536132813	83.6407318115234
753.09619140625	83.3332366943359
754.417419433594	83.3372344970703
755.738220214844	83.1677474975586
757.05859375	83.1328125
758.378540039063	83.073844909668
759.698059082031	82.957763671875
761.017211914063	82.7167816162109
762.335876464844	82.8279037475586
763.654113769531	82.5617752075195
764.971984863281	82.5258483886719
766.289367675781	82.4076309204102
767.606384277344	82.2703552246094
768.922973632813	82.2778625488281
770.239074707031	82.2428283691406
771.554809570313	81.9940948486328
772.8701171875	82.0967788696289
774.184997558594	81.8712463378906
775.499450683594	81.6453399658203
776.8134765625	81.7519226074219
778.127136230469	81.601318359375
779.440307617188	81.497917175293
780.753112792969	81.5995712280273
782.0654296875	81.3473052978516
783.377380371094	81.3365707397461
784.688903808594	81.2382431030273
786	81.3600311279297
787.310668945313	81.1588516235352
788.620971679688	80.9420623779297
789.930786132813	81.0324096679688
791.240234375	80.8082580566406
792.549255371094	80.7906265258789
793.857788085938	80.8159637451172
795.166015625	80.6273803710938
796.473754882813	80.7306289672852
797.781066894531	80.5699691772461
799.088012695313	80.7928924560547
800.39453125	80.7954330444336
801.700622558594	80.9588394165039
803.006286621094	81.0463256835938
804.311584472656	81.109016418457
805.616394042969	81.0828247070313
806.920837402344	81.0173492431641
808.224853515625	80.7855529785156
809.528503417969	80.6753005981445
810.831665039063	80.5790252685547
812.134460449219	80.3654403686523
813.436828613281	80.1351165771484
814.73876953125	80.1645965576172
816.040344238281	80.0407791137695
817.341430664063	79.8801651000977
818.642150878906	79.9509201049805
819.942504882813	79.886116027832
821.242370605469	79.7579956054688
822.541870117188	79.7121047973633
823.840942382813	79.7684555053711
825.139587402344	79.7435836791992
826.437866210938	79.6697235107422
827.735656738281	79.8716506958008
829.033081054688	79.7841186523438
830.330139160156	79.893196105957
831.626770019531	79.7631759643555
832.922973632813	79.8558959960938
834.21875	79.9034423828125
835.514099121094	79.9199295043945
836.80908203125	79.9650344848633
838.103637695313	80.025032043457
839.397827148438	80.0202178955078
840.691589355469	80.0733947753906
841.984924316406	80.2851943969727
843.27783203125	80.1691284179688
844.570373535156	80.3712310791016
845.862487792969	80.3995056152344
847.154235839844	80.4178848266602
848.445556640625	80.6179351806641
849.736450195313	80.6737060546875
851.026916503906	80.7678070068359
852.317016601563	80.8524017333984
853.606689453125	81.0792007446289
854.89599609375	81.2972259521484
856.184875488281	81.5747299194336
857.473327636719	81.8070831298828
858.761413574219	82.1774215698242
860.049072265625	82.5544128417969
861.336303710938	83.2178344726563
862.623168945313	83.6842346191406
863.909606933594	84.3508834838867
865.195678710938	85.2074966430664
866.481323242188	85.8549041748047
867.766540527344	86.4462738037109
869.051391601563	87.2653427124023
870.335815429688	88.1068725585938
871.619873046875	88.7740631103516
872.903503417969	89.2836990356445
874.186706542969	89.9613647460938
875.469543457031	90.1219940185547
876.752014160156	89.8339538574219
878.033996582031	89.6473159790039
879.315612792969	88.9347305297852
880.596862792969	87.8234710693359
881.877685546875	86.7273178100586
883.158081054688	85.2001342773438
884.438110351563	83.7161026000977
885.7177734375	82.318603515625
886.996948242188	80.9333572387695
888.275817871094	79.5244064331055
889.55419921875	78.2650146484375
890.832275390625	77.0836029052734
892.10986328125	76.0809097290039
893.387084960938	75.2973098754883
894.663940429688	74.4855651855469
895.940368652344	73.6410980224609
897.216369628906	73.1528472900391
898.492004394531	72.55322265625
899.767272949219	71.9739990234375
901.042114257813	71.6374664306641
902.316528320313	71.063835144043
903.590576171875	70.6978302001953
904.8642578125	70.2488174438477
906.137512207031	69.9920120239258
907.410339355469	69.5590591430664
908.682800292969	69.2756271362305
909.954833984375	69.1045837402344
911.226501464844	68.8798751831055
912.497802734375	68.5862350463867
913.768676757813	68.1580047607422
915.039123535156	68.1323547363281
916.309204101563	67.7424468994141
917.578918457031	67.5069961547852
918.848205566406	67.4383850097656
920.117126464844	67.1626052856445
921.385620117188	67.0110092163086
922.653747558594	66.9982452392578
923.921447753906	66.6176223754883
925.188781738281	66.5157852172852
926.455688476563	66.3785705566406
927.722229003906	66.3356170654297
928.988342285156	65.9994506835938
930.254089355469	66.0085220336914
931.519470214844	65.8521423339844
932.784423828125	65.8446960449219
934.049011230469	65.6816940307617
935.313171386719	65.5370025634766
936.576965332031	65.4907608032227
937.84033203125	65.5001373291016
939.103332519531	65.3018112182617
940.365966796875	65.1948852539063
941.628173828125	65.1936721801758
942.890014648438	65.0319595336914
944.151428222656	64.9799346923828
945.412475585938	64.9029922485352
946.673095703125	64.8803176879883
947.933349609375	64.8395843505859
949.193237304688	64.727668762207
950.452697753906	64.8168258666992
951.711791992188	64.8090972900391
952.970520019531	64.6126937866211
954.228820800781	64.5261688232422
955.486755371094	64.6845092773438
956.744262695313	64.7197036743164
958.001403808594	64.6553192138672
959.258117675781	64.8251495361328
960.514526367188	64.8173522949219
961.770446777344	64.8905029296875
963.026062011719	65.0327835083008
964.28125	65.1469039916992
965.536010742188	65.2513275146484
966.790466308594	65.5874938964844
968.044494628906	65.9853591918945
969.298095703125	66.2039031982422
970.551391601563	66.9332962036133
971.80419921875	67.2705001831055
973.056701660156	68.2021636962891
974.308776855469	69.145637512207
975.560485839844	70.4472808837891
976.811767578125	71.9858322143555
978.062683105469	73.4048461914063
979.313232421875	75.0599975585938
980.563415527344	76.6586303710938
981.813171386719	78.0644226074219
983.0625	79.2402267456055
984.3115234375	80.1556243896484
985.560119628906	80.9640121459961
986.808349609375	81.5174865722656
988.05615234375	82.0085296630859
989.303588867188	82.0904235839844
990.550659179688	81.6686782836914
991.797302246094	80.4498748779297
993.043579101563	79.4540634155273
994.289489746094	77.5168228149414
995.535034179688	75.7928466796875
996.780151367188	73.8784332275391
998.02490234375	71.9312591552734
999.269226074219	70.4492797851563
1000.51318359375	68.9490203857422
1001.75677490234	67.6338424682617
1003	66.5824203491211
1004.24279785156	65.8124389648438
1005.48522949219	65.106071472168
1006.72729492188	64.4229354858398
1007.96893310547	63.8510322570801
1009.21026611328	63.2627563476563
1010.45111083984	62.8913993835449
1011.69165039063	62.6226959228516
1012.93176269531	62.3467826843262
1014.17150878906	62.0668678283691
1015.41088867188	61.9081001281738
1016.64984130859	61.8293342590332
1017.88842773438	61.6281280517578
1019.12664794922	61.421215057373
1020.36450195313	61.2794532775879
1021.60192871094	61.1384735107422
1022.83898925781	61.2224464416504
1024.07568359375	60.917308807373
1025.31201171875	61.0323753356934
1026.5478515625	60.904972076416
1027.78344726563	60.8654136657715
1029.0185546875	60.6822242736816
1030.25329589844	60.8007926940918
1031.48767089844	60.6401252746582
1032.7216796875	60.7560729980469
1033.95532226563	60.7520179748535
1035.18859863281	60.5683441162109
1036.42138671875	60.8260841369629
1037.65393066406	60.7902870178223
1038.88598632813	60.8072700500488
1040.11767578125	60.9351501464844
1041.34899902344	60.9418907165527
1042.57995605469	61.1098251342773
1043.810546875	61.2263565063477
1045.04077148438	61.3337516784668
1046.2705078125	61.404411315918
1047.5	61.6164665222168
1048.72900390625	61.6949768066406
1049.95764160156	61.7567443847656
1051.18591308594	62.0197486877441
1052.41381835938	62.3037605285645
1053.64135742188	62.3440628051758
1054.86853027344	62.8274726867676
1056.09521484375	63.0130424499512
1057.32165527344	63.1572914123535
1058.54760742188	63.5990715026855
1059.77331542969	64.006965637207
1060.99853515625	64.3981246948242
1062.22338867188	65.1091384887695
1063.44787597656	65.4849548339844
1064.671875	66.2988128662109
1065.89562988281	66.9897918701172
1067.11901855469	67.6913070678711
1068.34191894531	68.6399383544922
1069.56457519531	69.6261901855469
1070.78674316406	70.4314117431641
1072.00854492188	71.1924896240234
1073.22998046875	71.8077697753906
1074.45104980469	72.4898452758789
1075.67175292969	72.7355728149414
1076.89208984375	72.870002746582
1078.11193847656	72.7016906738281
1079.33154296875	72.2590103149414
1080.55065917969	71.5638732910156
1081.76940917969	70.8773040771484
1082.98791503906	69.6861572265625
1084.20593261719	68.7108306884766
1085.42358398438	67.8885803222656
1086.64086914063	66.8264083862305
1087.85766601563	65.9609909057617
1089.07421875	65.1111907958984
1090.29040527344	64.1862030029297
1091.50610351563	63.6706657409668
1092.72155761719	63.0580406188965
1093.9365234375	62.5476264953613
1095.15112304688	62.1184577941895
1096.36535644531	61.7898063659668
1097.57922363281	61.414234161377
1098.79272460938	61.2519264221191
1100.005859375	60.8606948852539
1101.21862792969	60.7035484313965
1102.43090820313	60.4598045349121
1103.64294433594	60.2976989746094
1104.8544921875	60.231201171875
1106.06579589844	60.1181716918945
1107.27661132813	60.0081901550293
1108.48706054688	59.7341194152832
1109.69714355469	59.7856140136719
1110.90686035156	59.6514320373535
1112.1162109375	59.4575309753418
1113.3251953125	59.3399696350098
1114.53369140625	59.5050849914551
1115.74194335938	59.2436447143555
1116.94982910156	59.1957931518555
1118.1572265625	59.2447319030762
1119.3642578125	59.1791572570801
1120.57104492188	59.083065032959
1121.77734375	59.1960182189941
1122.98327636719	59.0776138305664
1124.18884277344	59.0754852294922
1125.39404296875	59.1056480407715
1126.59875488281	59.0245094299316
1127.80322265625	58.9873085021973
1129.00732421875	59.0717544555664
1130.2109375	58.7928352355957
1131.41430664063	58.8603248596191
1132.6171875	58.9219169616699
1133.81970214844	58.9304389953613
1135.02197265625	58.7905883789063
1136.22375488281	58.6981163024902
1137.42517089844	58.6998023986816
1138.62622070313	58.613655090332
1139.82690429688	58.7630500793457
1141.02709960938	58.6345176696777
1142.22705078125	58.5759201049805
1143.42663574219	58.6499290466309
1144.62573242188	58.6805992126465
1145.82458496094	58.4781646728516
1147.02294921875	58.5350494384766
1148.22094726563	58.666862487793
1149.41857910156	58.5454902648926
1150.61584472656	58.4548950195313
1151.81274414063	58.6093292236328
1153.00927734375	58.4275932312012
1154.20544433594	58.5453834533691
1155.40124511719	58.6572761535645
1156.5966796875	58.6260223388672
1157.79162597656	58.6247978210449
1158.986328125	58.6996803283691
1160.18054199219	58.58837890625
1161.37438964844	58.6661720275879
1162.56799316406	58.6931304931641
1163.76110839844	58.7658233642578
1164.95385742188	58.7941741943359
1166.14624023438	59.0311851501465
1167.33825683594	59.3120346069336
1168.52990722656	59.521800994873
1169.72119140625	60.2612228393555
1170.91198730469	60.9963455200195
1172.1025390625	61.8729400634766
1173.29260253906	62.7617034912109
1174.482421875	63.1135635375977
1175.67175292969	63.3227691650391
1176.86071777344	62.9413719177246
1178.04943847656	62.2233657836914
1179.23767089844	61.4758338928223
1180.42553710938	60.5885467529297
1181.61303710938	59.8031730651855
1182.80017089844	59.3335304260254
1183.98681640625	58.9909362792969
1185.17321777344	58.7252731323242
1186.35925292969	58.5602760314941
1187.54479980469	58.5953369140625
1188.73010253906	58.4659576416016
1189.91491699219	58.4198837280273
1191.09936523438	58.4867858886719
1192.28356933594	58.6396865844727
1193.46728515625	58.665283203125
1194.65063476563	58.7826271057129
1195.83361816406	58.8134460449219
1197.01623535156	58.9672622680664
1198.19836425781	59.2187919616699
1199.38024902344	59.6791572570801
1200.56176757813	59.7547607421875
1201.74279785156	59.9886245727539
1202.92358398438	60.0947608947754
1204.10388183594	60.0541572570801
1205.28393554688	59.9608726501465
1206.46350097656	59.9618835449219
1207.64270019531	59.8222503662109
1208.82153320313	59.5668678283691
1210	59.6054725646973
1211.17810058594	59.4162216186523
1212.35583496094	59.2900085449219
1213.53308105469	59.2799758911133
1214.71008300781	59.23583984375
1215.88671875	59.2419471740723
1217.06286621094	59.1332206726074
1218.23864746094	59.2296829223633
1219.41418457031	59.1673965454102
1220.58923339844	59.3214378356934
1221.76391601563	59.268970489502
1222.93823242188	59.3561477661133
1224.11218261719	59.492073059082
1225.28576660156	59.6913528442383
1226.458984375	59.8548011779785
1227.6318359375	59.6990394592285
1228.80419921875	60.019702911377
1229.97631835938	60.1955451965332
1231.14794921875	60.3568496704102
1232.31921386719	60.823543548584
1233.490234375	61.0033912658691
1234.66076660156	61.2510375976563
1235.83093261719	61.4755249023438
1237.00073242188	61.612133026123
1238.17016601563	61.9231071472168
1239.33923339844	62.1992034912109
1240.5078125	62.4959144592285
1241.67614746094	62.5793418884277
1242.84411621094	62.9777565002441
1244.01159667969	63.1770935058594
1245.1787109375	63.4396667480469
1246.34558105469	63.8769073486328
1247.51196289063	64.1384658813477
1248.67797851563	64.4294891357422
1249.84362792969	64.5080795288086
1251.00891113281	64.5121459960938
1252.173828125	64.1672821044922
1253.33825683594	63.7954788208008
1254.50244140625	63.3909683227539
1255.66625976563	62.7567138671875
1256.82958984375	62.031665802002
1257.99255371094	61.6777229309082
1259.1552734375	61.339714050293
1260.31750488281	60.8701591491699
1261.47937011719	60.5382080078125
1262.64086914063	60.4341125488281
1263.80200195313	60.0400047302246
1264.96276855469	59.8237724304199
1266.123046875	59.7254180908203
1267.28308105469	59.3466110229492
1268.44262695313	59.1403312683105
1269.60192871094	58.9865455627441
1270.7607421875	58.8344917297363
1271.91918945313	58.6108551025391
1273.07727050781	58.4589805603027
1274.23498535156	58.1977844238281
1275.39233398438	58.0972785949707
1276.54931640625	57.9609794616699
1277.70581054688	57.7239875793457
1278.86206054688	57.6128959655762
1280.01794433594	57.5110397338867
1281.17333984375	57.4109115600586
1282.32836914063	57.3943672180176
1283.48303222656	57.3566665649414
1284.63732910156	57.2586784362793
1285.79125976563	57.2111663818359
1286.94482421875	57.3355026245117
1288.09802246094	57.312126159668
1289.25073242188	57.4226722717285
1290.40319824219	57.6062774658203
1291.55517578125	57.555606842041
1292.70690917969	57.6697235107422
1293.85815429688	57.6138801574707
1295.00903320313	57.5996856689453
1296.15954589844	57.5082130432129
1297.30969238281	57.3257179260254
1298.45935058594	57.1077423095703
1299.60876464844	57.0750694274902
1300.7578125	56.7673950195313
1301.90637207031	56.7665481567383
1303.05456542969	56.5541076660156
1304.20239257813	56.5266532897949
1305.34985351563	56.3749656677246
1306.49694824219	56.3828468322754
1307.64367675781	56.2828750610352
1308.7900390625	56.3197250366211
1309.93591308594	56.2520065307617
1311.08154296875	56.191234588623
1312.22668457031	56.2991828918457
1313.37145996094	56.3481025695801
1314.51599121094	56.3532295227051
1315.66003417969	56.4719047546387
1316.80358886719	56.3473091125488
1317.94689941406	56.3607940673828
1319.08984375	56.3741111755371
1320.23229980469	56.3814582824707
1321.37451171875	56.3637275695801
1322.51623535156	56.3415489196777
1323.65759277344	56.1408538818359
1324.79858398438	56.0067977905273
1325.93920898438	55.9836845397949
1327.07934570313	55.8378372192383
1328.21923828125	55.8062286376953
1329.35864257813	55.665599822998
1330.49780273438	55.606746673584
1331.63647460938	55.480411529541
1332.77478027344	55.5219306945801
1333.91271972656	55.3988952636719
1335.05029296875	55.2727584838867
1336.18737792969	55.3899803161621
1337.32421875	55.187614440918
1338.46057128906	55.1740875244141
1339.5966796875	55.2664184570313
1340.73229980469	55.2285537719727
1341.86755371094	55.151008605957
1343.00231933594	55.2478828430176
1344.13684082031	55.1481170654297
1345.27099609375	55.2252998352051
1346.40466308594	55.2212028503418
1347.53796386719	55.2250518798828
1348.6708984375	55.2076187133789
1349.80346679688	55.1716156005859
1350.93566894531	55.264835357666
1352.06750488281	55.1839027404785
1353.19885253906	55.0644378662109
1354.32995605469	55.1373825073242
1355.46057128906	55.0291595458984
1356.5908203125	55.0091133117676
1357.720703125	54.9869499206543
1358.85021972656	55.0152206420898
1359.97924804688	54.9058494567871
1361.10803222656	54.9552879333496
1362.236328125	54.9704322814941
1363.3642578125	54.8612632751465
1364.49182128906	54.895263671875
1365.61901855469	54.8165626525879
1366.74584960938	54.783275604248
1367.87231445313	55.0241813659668
1368.99829101563	54.9480514526367
1370.12390136719	55.0400085449219
1371.24914550781	55.037467956543
1372.3740234375	55.3312149047852
1373.49853515625	55.4370994567871
1374.62255859375	55.581470489502
1375.74633789063	55.8270721435547
1376.86962890625	56.1421051025391
1377.99255371094	56.2722969055176
1379.11511230469	56.536979675293
1380.2373046875	56.7486953735352
1381.35900878906	57.0603790283203
1382.48034667969	57.2829437255859
1383.60144042969	57.6336708068848
1384.72204589844	57.8770027160645
1385.84228515625	57.8943176269531
1386.96203613281	57.9734916687012
1388.08154296875	57.8306274414063
1389.20056152344	57.7595024108887
1390.31921386719	57.590160369873
1391.4375	57.3235282897949
1392.55541992188	57.0490837097168
1393.6728515625	56.7027778625488
1394.7900390625	56.447681427002
1395.90673828125	56.1139068603516
1397.02307128906	56.0004234313965
1398.13903808594	55.6979064941406
1399.25463867188	55.5799026489258
1400.36975097656	55.3372650146484
1401.48449707031	55.2462959289551
1402.59899902344	55.2881622314453
1403.712890625	55.159610748291
1404.82653808594	55.0725364685059
1405.93981933594	55.0984840393066
1407.05261230469	54.9430274963379
1408.1650390625	54.7814979553223
1409.27709960938	54.857177734375
1410.38879394531	54.7671928405762
1411.5	54.5826416015625
1412.61096191406	54.5573768615723
1413.72143554688	54.4583930969238
1414.83154296875	54.3943367004395
1415.94116210938	54.1892318725586
1417.05053710938	54.1099319458008
1418.15942382813	54.0745468139648
1419.26794433594	54.0323219299316
1420.37609863281	53.9883651733398
1421.48388671875	53.7702941894531
1422.59118652344	53.6560401916504
1423.6982421875	53.7048187255859
1424.80480957031	53.4968299865723
1425.91088867188	53.3778686523438
1427.01672363281	53.4200439453125
1428.1220703125	53.4044227600098
1429.22717285156	53.3749542236328
1430.33166503906	53.3056221008301
1431.43591308594	53.3187675476074
1432.53979492188	53.3010482788086
1433.64318847656	53.3586235046387
1434.74621582031	53.295581817627
1435.84887695313	53.0993766784668
1436.95104980469	53.326961517334
1438.05297851563	53.351188659668
1439.15441894531	53.40283203125
1440.25549316406	53.3664703369141
1441.35620117188	53.3348083496094
1442.45642089844	53.320182800293
1443.55627441406	53.1906814575195
1444.65576171875	53.3630332946777
1445.7548828125	53.1395416259766
1446.853515625	53.0724868774414
1447.95190429688	52.922966003418
1449.0498046875	53.006721496582
1450.14721679688	52.8246765136719
1451.24438476563	52.9043617248535
1452.34106445313	52.5982322692871
1453.43737792969	52.6377716064453
1454.53332519531	52.6383361816406
1455.62890625	52.5700988769531
1456.72399902344	52.500301361084
1457.81872558594	52.5003128051758
1458.9130859375	52.4399299621582
1460.00695800781	52.3614959716797
1461.10046386719	52.3705825805664
1462.19360351563	52.3194274902344
1463.28637695313	52.4074325561523
1464.37878417969	52.3421783447266
1465.470703125	52.3148155212402
1466.56225585938	52.2925758361816
1467.65344238281	52.2353897094727
1468.744140625	52.1139831542969
1469.83447265625	52.0760345458984
1470.92443847656	52.0241584777832
1472.01403808594	51.8846435546875
1473.10314941406	51.8584899902344
1474.19189453125	51.7399749755859
1475.2802734375	51.6196823120117
1476.3681640625	51.5208015441895
1477.45581054688	51.5182418823242
1478.54296875	51.4209213256836
1479.62963867188	51.4152526855469
1480.71606445313	51.5203590393066
1481.80200195313	51.4584617614746
1482.88757324219	51.434944152832
1483.97265625	51.388011932373
1485.05737304688	51.5196266174316
1486.14172363281	51.4311943054199
1487.22570800781	51.6160697937012
1488.30932617188	51.4087066650391
1489.39245605469	51.5526885986328
1490.47509765625	51.6130294799805
1491.55749511719	51.625316619873
1492.63940429688	51.7127075195313
1493.72094726563	51.5711250305176
1494.80212402344	51.6573867797852
1495.8828125	51.6437492370605
1496.96313476563	51.654956817627
1498.04309082031	51.6279373168945
1499.12255859375	51.403865814209
1500.20166015625	51.4894828796387
1501.28039550781	51.4614906311035
1502.35864257813	51.459171295166
1503.4365234375	51.549430847168
1504.51403808594	51.4654235839844
1505.59118652344	51.4698638916016
1506.66784667969	51.5412712097168
1507.744140625	51.6405715942383
1508.81994628906	51.5992698669434
1509.89538574219	51.7411270141602
1510.97045898438	51.7498626708984
1512.04516601563	51.8898544311523
1513.11938476563	52.0052032470703
1514.19323730469	52.0962829589844
1515.26672363281	52.3078536987305
1516.33972167969	52.3581199645996
1517.41235351563	52.4499588012695
1518.48449707031	52.5238494873047
1519.55639648438	52.6102485656738
1520.62768554688	52.5920104980469
1521.69873046875	52.6642265319824
1522.76928710938	52.7071990966797
1523.83947753906	52.6973304748535
1524.90930175781	52.7356033325195
1525.97863769531	52.7406387329102
1527.04760742188	52.7441062927246
1528.11608886719	52.7549133300781
1529.18420410156	52.7504997253418
1530.251953125	52.8378753662109
1531.31921386719	52.8660163879395
1532.38610839844	53.0250587463379
1533.45263671875	53.0693473815918
1534.51867675781	53.0851097106934
1535.58435058594	53.3318138122559
1536.64965820313	53.3395309448242
1537.71447753906	53.556640625
1538.77893066406	53.7394981384277
1539.84301757813	53.8472137451172
1540.90661621094	54.0502777099609
1541.9697265625	54.1958465576172
1543.03259277344	54.3405113220215
1544.09497070313	54.4021873474121
1545.15686035156	54.6945915222168
1546.21850585938	54.7834281921387
1547.27966308594	54.9035148620605
1548.34033203125	54.9777488708496
1549.40063476563	55.2319717407227
1550.46057128906	55.1961441040039
1551.52001953125	55.3137016296387
1552.5791015625	55.4410591125488
1553.63781738281	55.5388259887695
1554.69604492188	55.6165504455566
1555.75378417969	55.5179786682129
1556.81127929688	55.6206550598145
1557.86828613281	55.7168121337891
1558.9248046875	55.7951126098633
1559.98095703125	55.998161315918
1561.03674316406	55.984935760498
1562.09204101563	56.1809577941895
1563.14697265625	56.2963485717773
1564.20153808594	56.4757957458496
1565.25561523438	56.6016998291016
1566.30932617188	56.9338645935059
1567.36254882813	57.0567436218262
1568.41540527344	57.454402923584
1569.4677734375	57.434398651123
1570.51977539063	57.774845123291
1571.57141113281	58.0890769958496
1572.62255859375	58.259105682373
1573.67333984375	58.5474510192871
1574.7236328125	58.9327774047852
1575.77355957031	59.1378784179688
1576.82299804688	59.3394966125488
1577.8720703125	59.5568008422852
1578.92077636719	59.8237609863281
1579.96899414063	60.0682716369629
1581.01684570313	60.2537002563477
1582.06420898438	60.6248207092285
1583.11120605469	61.0847244262695
1584.15771484375	61.2341079711914
1585.20385742188	61.7809791564941
1586.24951171875	62.1757850646973
1587.29479980469	62.5201148986816
1588.33972167969	63.1230735778809
1589.38415527344	63.5212326049805
1590.42810058594	64.1172714233398
1591.47180175781	64.6714859008789
1592.51489257813	65.1640319824219
1593.55773925781	65.4978561401367
1594.59997558594	65.742431640625
1595.64196777344	66.2375564575195
1596.68334960938	66.5058822631836
1597.72448730469	66.7420349121094
1598.76513671875	67.2409439086914
1599.80529785156	67.7213821411133
1600.84509277344	68.3866882324219
1601.88452148438	69.1801452636719
1602.92346191406	69.9279632568359
1603.9619140625	70.9891738891602
1605	71.9724884033203
1606.03771972656	73.2557754516602
1607.07495117188	74.4445495605469
1608.11169433594	75.4983825683594
1609.14807128906	76.2630081176758
1610.18408203125	76.5367813110352
1611.21960449219	76.6188430786133
1612.25463867188	76.1370010375977
1613.28930664063	75.6201782226563
1614.32360839844	74.6244583129883
1615.357421875	74.3291625976563
1616.39074707031	73.5935287475586
1617.42370605469	73.1781463623047
1618.45629882813	72.998649597168
1619.48840332031	72.9065170288086
1620.52001953125	72.9735260009766
1621.55126953125	72.9876022338867
1622.58215332031	73.3235778808594
1623.61254882813	73.5032730102539
1624.64245605469	73.9133529663086
1625.67199707031	74.2417526245117
1626.70104980469	74.6443252563477
1627.72973632813	75.1413269042969
1628.75793457031	75.7594451904297
1629.78576660156	76.6105651855469
1630.81311035156	77.2371673583984
1631.84008789063	78.0122985839844
1632.86657714844	79.0062866210938
1633.89270019531	79.7302474975586
1634.91833496094	80.4852447509766
1635.94348144531	81.2203903198242
1636.96826171875	81.6197128295898
1637.99255371094	81.7776184082031
1639.01647949219	82.0310745239258
1640.03991699219	81.3635101318359
1641.06298828125	80.9663925170898
1642.08557128906	80.1583557128906
1643.10778808594	79.27490234375
1644.12951660156	78.3066711425781
1645.15075683594	77.1406173706055
1646.17163085938	76.2750625610352
1647.19213867188	75.5754699707031
1648.21203613281	74.5054321289063
1649.23156738281	74.0560989379883
1650.25073242188	73.1729965209961
1651.26940917969	72.6788330078125
1652.28759765625	71.9153594970703
1653.30541992188	71.5455169677734
1654.32275390625	71.0606994628906
1655.33972167969	70.5326538085938
1656.35620117188	69.8406219482422
1657.37231445313	69.4572906494141
1658.38793945313	69.166618347168
1659.40307617188	68.875846862793
1660.41772460938	68.4748611450195
1661.43212890625	68.2001037597656
1662.44592285156	67.7321548461914
1663.45935058594	67.6785507202148
1664.47229003906	67.2538528442383
1665.48486328125	66.9024047851563
1666.49694824219	66.5554962158203
1667.50854492188	66.1571884155273
1668.51977539063	65.915641784668
1669.53051757813	65.375373840332
1670.54089355469	64.9142990112305
1671.55078125	64.7071838378906
1672.56018066406	64.2561874389648
1673.56909179688	63.7057723999023
1674.57763671875	63.1702003479004
1675.58581542969	62.7155532836914
1676.59350585938	62.1620254516602
1677.60070800781	61.7453155517578
1678.607421875	61.1579132080078
1679.61376953125	60.5774002075195
1680.61962890625	60.145206451416
1681.62512207031	59.6997680664063
1682.63012695313	59.0879516601563
1683.63464355469	58.4809951782227
1684.638671875	58.1813812255859
1685.64233398438	57.5059204101563
1686.64562988281	57.229076385498
1687.64831542969	56.8235511779785
1688.65063476563	56.2737197875977
1689.65246582031	55.7347030639648
1690.65393066406	55.2688789367676
1691.65490722656	54.9638595581055
1692.65539550781	54.5869026184082
1693.65551757813	54.1629180908203
1694.65502929688	53.7252235412598
1695.654296875	53.383186340332
1696.65295410156	53.0098724365234
1697.65124511719	52.6857833862305
1698.64904785156	52.2945404052734
1699.646484375	51.9879951477051
1700.64331054688	51.5982818603516
1701.63977050781	51.2149620056152
1702.63586425781	50.8164978027344
1703.63134765625	50.5255966186523
1704.62646484375	50.0656547546387
1705.62121582031	49.7520790100098
1706.61535644531	49.3305702209473
1707.60913085938	48.9811820983887
1708.60241699219	48.4878234863281
1709.59521484375	48.1241226196289
1710.58764648438	47.7516250610352
1711.57958984375	47.4379692077637
1712.57104492188	47.0088157653809
1713.56213378906	46.580078125
1714.552734375	46.3282890319824
1715.54284667969	45.7959136962891
1716.53247070313	45.4878578186035
1717.52160644531	45.1353950500488
1718.51037597656	44.8280944824219
1719.49865722656	44.4112586975098
1720.48657226563	44.167308807373
1721.47387695313	43.8608207702637
1722.46081542969	43.512134552002
1723.447265625	43.1550521850586
1724.43334960938	42.9582405090332
1725.41882324219	42.6714210510254
1726.40393066406	42.3937530517578
1727.38854980469	42.2063674926758
1728.37268066406	41.9342460632324
1729.3564453125	41.7340812683105
1730.33972167969	41.4396438598633
1731.32250976563	41.2415466308594
1732.30480957031	41.0324172973633
1733.28674316406	40.8269195556641
1734.26806640625	40.6171913146973
1735.2490234375	40.503532409668
1736.2294921875	40.270679473877
1737.20959472656	40.1058082580566
1738.18908691406	39.9594802856445
1739.16821289063	39.8524284362793
1740.14685058594	39.5101089477539
1741.125	39.4049835205078
1742.10266113281	39.2213020324707
1743.07995605469	39.0087394714355
1744.05676269531	38.9877967834473
1745.03308105469	38.6662521362305
1746.00891113281	38.5033912658691
1746.98425292969	38.2411193847656
1747.95910644531	38.089298248291
1748.93359375	37.8680992126465
1749.90759277344	37.745189666748
1750.88110351563	37.5294189453125
1751.85412597656	37.2898788452148
1752.82678222656	37.075569152832
1753.798828125	36.9052085876465
1754.7705078125	36.6643028259277
1755.74169921875	36.3760948181152
1756.71240234375	36.3046646118164
1757.6826171875	36.1816062927246
1758.65246582031	36.0262451171875
1759.62170410156	35.7390823364258
1760.59057617188	35.5381660461426
1761.55895996094	35.486873626709
1762.52673339844	35.2839393615723
1763.49426269531	35.2365417480469
1764.46118164063	35.1418228149414
1765.42761230469	34.8871765136719
1766.39367675781	34.8013076782227
1767.35913085938	34.6720161437988
1768.32421875	34.7147789001465
1769.28881835938	34.6367568969727
1770.2529296875	34.3660430908203
1771.21655273438	34.3453254699707
1772.17980957031	34.3229331970215
1773.14245605469	34.2115516662598
1774.10461425781	34.157585144043
1775.06640625	34.1265830993652
1776.02770996094	33.954044342041
1776.98852539063	33.9156799316406
1777.94873046875	33.7760620117188
1778.90856933594	33.7253036499023
1779.86804199219	33.6163482666016
1780.82690429688	33.4646301269531
1781.78527832031	33.3149490356445
1782.7431640625	33.1815223693848
1783.70068359375	32.9879112243652
1784.65771484375	32.881175994873
1785.61413574219	32.7959785461426
1786.57019042969	32.5530662536621
1787.52575683594	32.5699005126953
1788.48083496094	32.3733863830566
1789.43530273438	32.1818161010742
1790.38940429688	32.156192779541
1791.34301757813	31.9229011535645
1792.29626464844	31.7480926513672
1793.24890136719	31.7633247375488
1794.20104980469	31.5654888153076
1795.15270996094	31.5851135253906
1796.10400390625	31.4012260437012
1797.0546875	31.3413314819336
1798.0048828125	31.23512840271
1798.95471191406	31.0813293457031
1799.90393066406	31.1636161804199
1800.85278320313	30.9869842529297
1801.80102539063	31.0160331726074
1802.74890136719	30.9235439300537
1803.6962890625	30.9464988708496
1804.64306640625	30.9266891479492
1805.58947753906	30.9498805999756
1806.53540039063	30.8570995330811
1807.48071289063	30.7906475067139
1808.42565917969	30.7651062011719
1809.3701171875	30.6663112640381
1810.31396484375	30.6151885986328
1811.25744628906	30.6039714813232
1812.20043945313	30.4674625396729
1813.14294433594	30.4604434967041
1814.08483886719	30.478364944458
1815.0263671875	30.3633060455322
1815.96740722656	30.2416362762451
1816.90783691406	30.1670837402344
1817.84790039063	30.1229705810547
1818.78747558594	29.9797782897949
1819.72644042969	30.0899696350098
1820.6650390625	29.8541355133057
1821.60314941406	29.8480625152588
1822.54064941406	29.7281837463379
1823.47778320313	29.6279563903809
1824.41430664063	29.5105056762695
1825.35034179688	29.4324531555176
1826.28601074219	29.3337802886963
1827.22106933594	29.2702922821045
1828.15563964844	29.1611309051514
1829.08984375	29.1145534515381
1830.0234375	28.9505004882813
1830.95654296875	28.9085350036621
1831.88916015625	28.9228687286377
1832.8212890625	28.8370933532715
1833.7529296875	28.8250560760498
1834.68408203125	28.7977180480957
1835.61474609375	28.7573871612549
1836.54479980469	28.6734085083008
1837.47448730469	28.6771049499512
1838.40356445313	28.7464084625244
1839.33227539063	28.7354488372803
1840.26037597656	28.6840000152588
1841.18811035156	28.6930637359619
1842.115234375	28.6614170074463
1843.04187011719	28.6487522125244
1843.96801757813	28.6160182952881
1844.89367675781	28.6746196746826
1845.81872558594	28.5584259033203
1846.74340820313	28.6130046844482
1847.66760253906	28.5283508300781
1848.59118652344	28.5263481140137
1849.51428222656	28.5589771270752
1850.43701171875	28.4310722351074
1851.35913085938	28.4542942047119
1852.28076171875	28.3384971618652
1853.20190429688	28.3296184539795
1854.12243652344	28.1597919464111
1855.04260253906	28.0885696411133
1855.96215820313	28.0599365234375
1856.88122558594	27.9389533996582
1857.79992675781	27.8022613525391
1858.71801757813	27.8014068603516
1859.63549804688	27.7538089752197
1860.55261230469	27.6823883056641
1861.46923828125	27.492057800293
1862.38525390625	27.5261154174805
1863.30078125	27.455436706543
1864.2158203125	27.4302520751953
1865.13037109375	27.4954929351807
1866.04443359375	27.456787109375
1866.95788574219	27.429666519165
1867.87084960938	27.5076789855957
1868.78332519531	27.3745365142822
1869.6953125	27.38525390625
1870.60681152344	27.5190887451172
1871.51782226563	27.4383716583252
1872.42822265625	27.4368705749512
1873.33813476563	27.5116214752197
1874.24755859375	27.4875221252441
1875.15649414063	27.5265769958496
1876.06481933594	27.5102443695068
1876.97277832031	27.504264831543
1877.88012695313	27.5658149719238
1878.78698730469	27.4252014160156
1879.69323730469	27.5113887786865
1880.59912109375	27.3130283355713
1881.50439453125	27.3288326263428
1882.4091796875	27.2646961212158
1883.3134765625	27.201831817627
1884.21716308594	27.112771987915
1885.12048339844	27.0208530426025
1886.02319335938	27.0441989898682
1886.92541503906	26.9652004241943
1887.82702636719	26.9324817657471
1888.72814941406	26.8544940948486
1889.62878417969	26.7487392425537
1890.52893066406	26.754732131958
1891.42858886719	26.6811866760254
1892.32763671875	26.6182270050049
1893.22619628906	26.5443935394287
1894.12426757813	26.5204162597656
1895.02172851563	26.4005031585693
1895.91870117188	26.4680938720703
1896.81518554688	26.5290012359619
1897.71118164063	26.2845249176025
1898.60656738281	26.3352165222168
1899.50146484375	26.3057346343994
1900.39587402344	26.301025390625
1901.28967285156	26.1623401641846
1902.18298339844	26.317943572998
1903.07580566406	26.2910575866699
1903.96801757813	26.293550491333
1904.85986328125	26.1895484924316
1905.7509765625	26.2445278167725
1906.64172363281	26.3208961486816
1907.53186035156	26.3613548278809
1908.42150878906	26.3532257080078
1909.31066894531	26.4404125213623
1910.19921875	26.3535346984863
1911.08728027344	26.4322834014893
1911.97473144531	26.441219329834
1912.86181640625	26.4650058746338
1913.74816894531	26.5021553039551
1914.63415527344	26.3992385864258
1915.51953125	26.3863353729248
1916.40441894531	26.3463077545166
1917.28869628906	26.313268661499
1918.17260742188	26.3631477355957
1919.05578613281	26.3047065734863
1919.93859863281	26.1888599395752
1920.82080078125	26.1353816986084
1921.70239257813	26.0822982788086
1922.58349609375	26.1583003997803
1923.46411132813	26.0694694519043
1924.34423828125	25.9595279693604
1925.22375488281	25.9120540618896
1926.10278320313	25.8441429138184
1926.98120117188	25.6993541717529
1927.85913085938	25.7106246948242
1928.73645019531	25.5793285369873
1929.61328125	25.5710163116455
1930.48962402344	25.5405044555664
1931.36535644531	25.482048034668
1932.24060058594	25.3964977264404
1933.11535644531	25.4678020477295
1933.98950195313	25.4279918670654
1934.86303710938	25.3696613311768
1935.73608398438	25.4024963378906
1936.60864257813	25.441967010498
1937.48059082031	25.4351768493652
1938.35205078125	25.394437789917
1939.22302246094	25.3706531524658
1940.09338378906	25.4741744995117
1940.96313476563	25.3870735168457
1941.83239746094	25.4767684936523
1942.701171875	25.4742069244385
1943.5693359375	25.5692958831787
1944.43701171875	25.5734081268311
1945.30407714844	25.6124591827393
1946.17065429688	25.6599388122559
1947.03662109375	25.6329078674316
1947.90209960938	25.6762351989746
1948.76696777344	25.6467666625977
1949.63134765625	25.6498374938965
1950.4951171875	25.6879138946533
1951.3583984375	25.7082939147949
1952.22106933594	25.6836929321289
1953.08325195313	25.567943572998
1953.94482421875	25.6096076965332
1954.80590820313	25.4547157287598
1955.66650390625	25.5081520080566
1956.5263671875	25.4466094970703
1957.38586425781	25.459436416626
1958.24462890625	25.3207397460938
1959.10302734375	25.3813381195068
1959.96069335938	25.2051792144775
1960.81799316406	25.1447849273682
1961.67456054688	25.2258625030518
1962.53063964844	25.0639572143555
1963.38623046875	24.9731884002686
1964.2412109375	25.0213508605957
1965.09558105469	24.9699516296387
1965.94946289063	24.9093837738037
1966.80285644531	24.8931503295898
1967.65563964844	24.8447914123535
1968.5078125	24.8635520935059
1969.35949707031	24.8028869628906
1970.21057128906	24.8975772857666
1971.06103515625	24.8650207519531
1971.91101074219	24.8266544342041
1972.76049804688	24.8360824584961
1973.60925292969	24.9407615661621
1974.45764160156	24.8435764312744
1975.30529785156	24.9946479797363
1976.15246582031	25.0339374542236
1976.99914550781	25.1142196655273
1977.84521484375	25.1775455474854
1978.69067382813	25.2126903533936
1979.53552246094	25.2436065673828
1980.3798828125	25.2433891296387
1981.22375488281	25.2682933807373
1982.06701660156	25.3261947631836
1982.90966796875	25.2981872558594
1983.75170898438	25.2852115631104
1984.59326171875	25.2657127380371
1985.43420410156	25.2205924987793
1986.27465820313	25.3028755187988
1987.11450195313	25.1453437805176
1987.95373535156	25.153003692627
1988.79248046875	25.1701183319092
1989.63061523438	25.1890449523926
1990.46813964844	25.016414642334
1991.30517578125	25.0817050933838
1992.1416015625	25.0028629302979
1992.9775390625	24.9057178497314
1993.81274414063	24.7571125030518
1994.6474609375	24.8025703430176
1995.48168945313	24.690824508667
1996.31518554688	24.6859798431396
1997.14819335938	24.7048358917236
1997.98071289063	24.6297588348389
1998.8125	24.6520118713379
1999.64379882813	24.6412830352783
2000.47448730469	24.5936985015869
2001.3046875	24.6783809661865
2002.13427734375	24.5563545227051
2002.96325683594	24.5947113037109
2003.79162597656	24.640100479126
2004.61950683594	24.6846313476563
2005.44677734375	24.7387104034424
2006.2734375	24.7345867156982
2007.09948730469	24.8376979827881
2007.92504882813	24.8860015869141
2008.75	24.9173259735107
2009.57434082031	25.0056495666504
2010.39819335938	24.9734783172607
2011.22131347656	25.0911884307861
2012.0439453125	25.0194931030273
2012.86608886719	25.0529842376709
2013.6875	25.0694522857666
2014.50842285156	25.0775260925293
2015.32873535156	25.1584072113037
2016.1484375	25.0838966369629
2016.96752929688	25.173511505127
2017.7861328125	25.1297035217285
2018.60412597656	25.1088886260986
2019.42150878906	25.2127475738525
2020.23828125	25.1312999725342
2021.05444335938	25.1091041564941
2021.8701171875	25.014331817627
2022.68518066406	25.0427589416504
2023.49963378906	24.989688873291
2024.3134765625	25.0000896453857
2025.12683105469	24.874532699585
2025.939453125	24.9031925201416
2026.75158691406	24.9311943054199
2027.56311035156	24.8185272216797
2028.3740234375	24.843318939209
2029.18432617188	24.7783832550049
2029.994140625	24.7802848815918
2030.80322265625	24.700626373291
2031.61181640625	24.7105197906494
2032.41979980469	24.5975494384766
2033.22717285156	24.6092529296875
2034.03393554688	24.4782752990723
2034.84008789063	24.5381469726563
2035.64575195313	24.4453868865967
2036.45080566406	24.3702545166016
2037.25512695313	24.2854194641113
2038.05895996094	24.3444042205811
2038.86218261719	24.3068618774414
2039.66479492188	24.2925338745117
2040.466796875	24.2712917327881
2041.26831054688	24.270975112915
2042.06909179688	24.3549518585205
2042.86938476563	24.3240413665771
2043.6689453125	24.3050918579102
2044.46801757813	24.4403476715088
2045.26647949219	24.3937587738037
2046.06433105469	24.3921241760254
2046.86145019531	24.3921127319336
2047.65808105469	24.4461212158203
2048.4541015625	24.4784622192383
2049.24951171875	24.3705883026123
2050.04443359375	24.4879837036133
2050.83862304688	24.4951801300049
2051.63232421875	24.5118675231934
2052.42529296875	24.5787830352783
2053.2177734375	24.5707511901855
2054.00952148438	24.5347003936768
2054.80078125	24.5746040344238
2055.59130859375	24.7157974243164
2056.38134765625	24.6164855957031
2057.17065429688	24.6406917572021
2057.95947265625	24.6967105865479
2058.74755859375	24.6390590667725
2059.53515625	24.5676670074463
2060.32202148438	24.6272087097168
2061.1083984375	24.4700374603271
2061.89428710938	24.4217529296875
2062.67919921875	24.2771739959717
2063.4638671875	24.350658416748
2064.24780273438	24.3485851287842
2065.03100585938	24.2224521636963
2065.81372070313	24.1446495056152
2066.595703125	24.0768127441406
2067.37719726563	24.1214752197266
2068.15795898438	23.914421081543
2068.93823242188	23.9490242004395
2069.7177734375	23.8003063201904
2070.49682617188	23.820671081543
2071.27514648438	23.7633056640625
2072.05297851563	23.6339721679688
2072.830078125	23.677433013916
2073.60668945313	23.6236934661865
2074.38256835938	23.5600986480713
2075.15795898438	23.4894390106201
2075.9326171875	23.4617881774902
2076.70654296875	23.384485244751
2077.47998046875	23.3680114746094
2078.25268554688	23.262752532959
2079.02490234375	23.3249530792236
2079.79663085938	23.3211040496826
2080.5673828125	23.3392944335938
2081.337890625	23.3600807189941
2082.107421875	23.3301868438721
2082.87670898438	23.3552169799805
2083.64501953125	23.3642902374268
2084.41284179688	23.4170761108398
2085.18017578125	23.3979778289795
2085.94677734375	23.4298973083496
2086.71264648438	23.4893569946289
2087.47802734375	23.4008522033691
2088.24267578125	23.5163707733154
2089.0068359375	23.5427341461182
2089.77026367188	23.4661636352539
2090.53295898438	23.4168739318848
2091.29516601563	23.451244354248
2092.056640625	23.4712562561035
2092.81762695313	23.3940811157227
2093.57788085938	23.3439884185791
2094.33764648438	23.3618564605713
2095.0966796875	23.1947937011719
2095.85498046875	23.2397994995117
2096.61279296875	23.1132202148438
2097.36987304688	22.9657363891602
2098.12646484375	22.997220993042
2098.88232421875	22.82497215271
2099.63745117188	22.8434028625488
2100.39208984375	22.7287483215332
2101.14624023438	22.5898456573486
2101.8994140625	22.5081920623779
2102.65209960938	22.4264736175537
2103.404296875	22.4011516571045
2104.15551757813	22.2331886291504
2104.90649414063	22.2673606872559
2105.65649414063	22.1412582397461
2106.40600585938	22.1362209320068
2107.15502929688	21.9553146362305
2107.90307617188	21.8940868377686
2108.65063476563	21.8737277984619
2109.39770507813	21.8476409912109
2110.14404296875	21.8877048492432
2110.8896484375	21.80517578125
2111.63452148438	21.8609771728516
2112.37890625	21.8074493408203
2113.12280273438	21.8232460021973
2113.86572265625	21.9265747070313
2114.60815429688	21.9226322174072
2115.35009765625	21.9647464752197
2116.09106445313	21.996150970459
2116.83154296875	22.0087032318115
2117.57153320313	22.0236568450928
2118.31079101563	22.0309772491455
2119.04931640625	22.0571975708008
2119.787109375	21.9078426361084
2120.5244140625	21.9440784454346
2121.26098632813	21.9080448150635
2121.9970703125	21.8159408569336
2122.732421875	21.78342628479
2123.46704101563	21.6864070892334
2124.20092773438	21.6928958892822
2124.93432617188	21.6269550323486
2125.6669921875	21.6070346832275
2126.39916992188	21.5249099731445
2127.13037109375	21.45041847229
2127.86108398438	21.4337711334229
2128.59130859375	21.4632453918457
2129.32080078125	21.2297191619873
2130.04956054688	21.2273902893066
2130.77758789063	21.1057109832764
2131.50512695313	20.9709415435791
2132.23193359375	20.8928966522217
2132.9580078125	20.8805561065674
2133.68334960938	20.7995262145996
2134.408203125	20.7046852111816
2135.13232421875	20.617733001709
2135.85595703125	20.6016368865967
2136.57885742188	20.5317134857178
2137.30102539063	20.4325103759766
2138.0224609375	20.3453140258789
2138.74340820313	20.2853488922119
2139.46337890625	20.2944812774658
2140.18310546875	20.2189807891846
2140.90185546875	20.1467952728271
2141.6201171875	20.120304107666
2142.33764648438	20.0601367950439
2143.05444335938	20.1212673187256
2143.77075195313	20.0486907958984
2144.48608398438	20.0570259094238
2145.201171875	20.1730270385742
2145.91528320313	20.0494441986084
2146.62890625	20.1026821136475
2147.34155273438	20.0479145050049
2148.05395507813	20.0280838012695
2148.76538085938	20.0925483703613
2149.47631835938	20.0386867523193
2150.18627929688	20.0822982788086
2150.89599609375	20.0038146972656
2151.60473632813	20.0554714202881
2152.31298828125	20.0426464080811
2153.02026367188	19.9974193572998
2153.72729492188	20.0018672943115
2154.43334960938	19.9409828186035
2155.138671875	19.9651584625244
2155.84350585938	19.9303150177002
2156.54760742188	19.9244804382324
2157.25122070313	19.9037532806396
2157.95385742188	19.8222007751465
2158.65600585938	19.8624877929688
2159.357421875	19.7857360839844
2160.05810546875	19.7069683074951
2160.75805664063	19.736743927002
2161.45751953125	19.5553550720215
2162.15600585938	19.5916938781738
2162.85400390625	19.5526351928711
2163.55151367188	19.4402942657471
2164.248046875	19.4330005645752
2164.94409179688	19.3639163970947
2165.63916015625	19.313419342041
2166.33374023438	19.2020244598389
2167.02783203125	19.207633972168
2167.72094726563	19.0744934082031
2168.41357421875	18.9896488189697
2169.10522460938	18.8877696990967
2169.79638671875	18.9279270172119
2170.48706054688	18.8003673553467
2171.1767578125	18.6997699737549
2171.86572265625	18.581859588623
2172.55419921875	18.4547424316406
2173.24194335938	18.4083251953125
2173.92895507813	18.3103656768799
2174.615234375	18.3220367431641
2175.30078125	18.2360496520996
2175.98583984375	18.1418399810791
2176.67016601563	18.1630821228027
2177.35375976563	18.1171722412109
2178.03662109375	18.0484981536865
2178.71875	17.9997825622559
2179.40014648438	17.9821796417236
2180.08081054688	18.0652198791504
2180.76098632813	18.0560417175293
2181.4404296875	18.0587253570557
2182.119140625	18.0418529510498
2182.79711914063	18.0836772918701
2183.47436523438	18.0826530456543
2184.15087890625	18.0288257598877
2184.82690429688	18.1349201202393
2185.501953125	18.0746116638184
2186.17651367188	18.0812721252441
2186.85034179688	18.0648460388184
2187.5234375	17.9999580383301
2188.19580078125	18.0423774719238
2188.86743164063	18.019437789917
2189.53833007813	17.9830551147461
2190.20874023438	17.9759998321533
2190.87817382813	17.81884765625
2191.54711914063	17.8777027130127
2192.21533203125	17.8449306488037
2192.8828125	17.6847915649414
2193.54956054688	17.622501373291
2194.21557617188	17.6097812652588
2194.880859375	17.5518894195557
2195.54541015625	17.4877185821533
2196.20947265625	17.4234848022461
2196.87255859375	17.2957572937012
2197.53515625	17.2286491394043
2198.19677734375	17.1944828033447
2198.85791015625	17.0179882049561
2199.51831054688	16.9314117431641
2200.17797851563	16.8703060150146
2200.8369140625	16.7946186065674
2201.4951171875	16.7534351348877
2202.15258789063	16.7034454345703
2202.80932617188	16.6047782897949
2203.46533203125	16.5649738311768
2204.12060546875	16.4375705718994
2204.775390625	16.4686870574951
2205.42919921875	16.3710174560547
2206.08251953125	16.4051399230957
2206.73486328125	16.4277229309082
2207.38671875	16.3201141357422
2208.03759765625	16.3318672180176
2208.68798828125	16.3637542724609
2209.33764648438	16.3433113098145
2209.98657226563	16.3329257965088
2210.63452148438	16.3615665435791
2211.28198242188	16.3781299591064
2211.9287109375	16.3710117340088
2212.57470703125	16.3810329437256
2213.21997070313	16.3930759429932
2213.86450195313	16.3463230133057
2214.50830078125	16.3813285827637
2215.1513671875	16.3504447937012
2215.79370117188	16.3036079406738
2216.43530273438	16.2544574737549
2217.076171875	16.2743053436279
2217.71630859375	16.1833553314209
2218.35571289063	16.1133441925049
2218.99462890625	16.1655521392822
2219.63256835938	15.9574317932129
2220.26977539063	15.9771785736084
2220.90625	15.9191284179688
2221.5419921875	15.8267936706543
2222.17700195313	15.762282371521
2222.81127929688	15.7436552047729
2223.44482421875	15.6318387985229
2224.07763671875	15.6042451858521
2224.70971679688	15.5039653778076
2225.34106445313	15.4119892120361
2225.9716796875	15.3730840682983
2226.6015625	15.2568092346191
2227.23071289063	15.2167825698853
2227.85913085938	15.101619720459
2228.48681640625	15.060733795166
2229.11376953125	15.0144634246826
2229.73999023438	14.9788551330566
2230.36547851563	14.9220523834229
2230.990234375	14.9289722442627
2231.61401367188	14.8685274124146
2232.2373046875	14.7625894546509
2232.85986328125	14.6966600418091
2233.4814453125	14.6914758682251
2234.1025390625	14.6845006942749
2234.72265625	14.6371183395386
2235.34228515625	14.5618143081665
2235.9609375	14.5798463821411
2236.57885742188	14.5699882507324
2237.1962890625	14.5882892608643
2237.81274414063	14.5343542098999
2238.42846679688	14.5726385116577
2239.04345703125	14.5432624816895
2239.65771484375	14.5297632217407
2240.27124023438	14.5670557022095
2240.88403320313	14.5656070709229
2241.49584960938	14.5592794418335
2242.10717773438	14.5136375427246
2242.71752929688	14.5653638839722
2243.32739257813	14.5248222351074
2243.93627929688	14.540060043335
2244.54443359375	14.5066709518433
2245.15209960938	14.51109790802
2245.7587890625	14.415093421936
2246.36474609375	14.3993844985962
2246.9697265625	14.4627723693848
2247.57421875	14.3480644226074
2248.17797851563	14.3449392318726
2248.78076171875	14.3614101409912
2249.38305664063	14.2898797988892
2249.984375	14.234806060791
2250.5849609375	14.2158613204956
2251.18481445313	14.1718235015869
2251.78393554688	14.072943687439
2252.38232421875	14.0963125228882
2252.97973632813	14.0071516036987
2253.57666015625	13.9787359237671
2254.17260742188	13.904465675354
2254.76782226563	13.8550004959106
2255.3623046875	13.7710332870483
2255.9560546875	13.7696876525879
2256.54907226563	13.7237300872803
2257.14135742188	13.6577558517456
2257.73266601563	13.5818653106689
2258.32348632813	13.5033140182495
2258.91333007813	13.5137929916382
2259.50244140625	13.41565990448
2260.09057617188	13.3426599502563
2260.67822265625	13.3444890975952
2261.26513671875	13.2157249450684
2261.85107421875	13.2856922149658
2262.43627929688	13.2044372558594
2263.02075195313	13.1981315612793
2263.6044921875	13.1370964050293
2264.18725585938	13.0885276794434
2264.76953125	13.0573816299438
2265.35083007813	13.0037727355957
2265.93139648438	13.0130138397217
2266.51123046875	12.9554309844971
2267.09033203125	12.9565553665161
2267.66845703125	12.9406938552856
2268.24584960938	12.9227266311646
2268.82250976563	12.9055204391479
2269.3984375	12.9693927764893
2269.9736328125	12.9425058364868
2270.5478515625	12.9535503387451
2271.12133789063	12.9821481704712
2271.69409179688	12.9863986968994
2272.26611328125	12.9597253799438
2272.83740234375	12.9414129257202
2273.40771484375	12.9797372817993
2273.97729492188	12.9052600860596
2274.54614257813	12.8958187103271
2275.11401367188	12.8832149505615
2275.68139648438	12.8614063262939
2276.24780273438	12.7667798995972
2276.8134765625	12.7995843887329
2277.37817382813	12.7645483016968
2277.9423828125	12.7097549438477
2278.50561523438	12.7704563140869
2279.06811523438	12.7664279937744
2279.62963867188	12.7534370422363
2280.19067382813	12.7601976394653
2280.75073242188	12.7073822021484
2281.31005859375	12.7315244674683
2281.86840820313	12.7300930023193
2282.42602539063	12.7394771575928
2282.98291015625	12.661208152771
2283.5390625	12.5863132476807
2284.09448242188	12.6254911422729
2284.64892578125	12.612361907959
2285.20263671875	12.5696039199829
2285.75537109375	12.4532718658447
2286.3076171875	12.5011796951294
2286.85888671875	12.4585819244385
2287.40942382813	12.404821395874
2287.958984375	12.3632068634033
2288.5078125	12.3515014648438
2289.05590820313	12.2941856384277
2289.60302734375	12.2060499191284
2290.14965820313	12.1852359771729
2290.6953125	12.0980463027954
2291.23999023438	12.1153993606567
2291.78393554688	12.0320920944214
2292.3271484375	12.0082378387451
2292.86962890625	11.992075920105
2293.4111328125	11.8873357772827
2293.95190429688	11.8830757141113
2294.49194335938	11.8772087097168
2295.03100585938	11.8015813827515
2295.5693359375	11.8073863983154
2296.10693359375	11.7535152435303
2296.6435546875	11.7459716796875
2297.17944335938	11.7672233581543
2297.71459960938	11.7455358505249
2298.24877929688	11.717155456543
2298.7822265625	11.7055625915527
2299.31469726563	11.7081155776978
2299.8466796875	11.7269639968872
2300.37744140625	11.7268409729004
2300.90771484375	11.6924962997437
2301.43701171875	11.7228441238403
2301.96557617188	11.7120056152344
2302.4931640625	11.6936626434326
2303.02001953125	11.7344694137573
2303.54614257813	11.74289894104
2304.0712890625	11.7360534667969
2304.595703125	11.7187423706055
2305.119140625	11.7547769546509
2305.64184570313	11.7503290176392
2306.16381835938	11.7603588104248
2306.68481445313	11.7424736022949
2307.205078125	11.692081451416
2307.72436523438	11.6424503326416
2308.24291992188	11.7069959640503
2308.7607421875	11.6952257156372
2309.27758789063	11.7095384597778
2309.79370117188	11.6536283493042
2310.30883789063	11.6501579284668
2310.8232421875	11.6744146347046
2311.3369140625	11.6294603347778
2311.849609375	11.6828193664551
2312.361328125	11.6229963302612
2312.87255859375	11.5836191177368
2313.38256835938	11.5792770385742
2313.89208984375	11.5862607955933
2314.40063476563	11.4671754837036
2314.908203125	11.4606065750122
2315.4150390625	11.4407968521118
2315.92114257813	11.397180557251
2316.42626953125	11.3489332199097
2316.9306640625	11.3409376144409
2317.43408203125	11.2715225219727
2317.93676757813	11.2093553543091
2318.4384765625	11.2134704589844
2318.939453125	11.1127672195435
2319.439453125	11.0962495803833
2319.93872070313	11.0555896759033
2320.43701171875	11.0281791687012
2320.9345703125	11.0004768371582
2321.43139648438	10.9920148849487
2321.92724609375	10.9330539703369
2322.42211914063	10.9362230300903
2322.91625976563	10.8964776992798
2323.40966796875	10.8564147949219
2323.90209960938	10.8606367111206
2324.3935546875	10.8267860412598
2324.88427734375	10.8065023422241
2325.37426757813	10.7834787368774
2325.86303710938	10.7876596450806
2326.35131835938	10.7986469268799
2326.83862304688	10.8194408416748
2327.32495117188	10.8140821456909
2327.810546875	10.8177146911621
2328.29541015625	10.8393440246582
2328.77905273438	10.84215259552
2329.26220703125	10.8296842575073
2329.74438476563	10.8559656143188
2330.2255859375	10.8675079345703
2330.7060546875	10.8506441116333
2331.185546875	10.8701114654541
2331.6640625	10.8729085922241
2332.14184570313	10.8631248474121
2332.61889648438	10.8995685577393
2333.09497070313	10.8804664611816
2333.57006835938	10.8484764099121
2334.04443359375	10.8539867401123
2334.51782226563	10.8219518661499
2334.99047851563	10.7789316177368
2335.46215820313	10.7786455154419
2335.93310546875	10.7640924453735
2336.40307617188	10.7357997894287
2336.8720703125	10.7099533081055
2337.34033203125	10.6763954162598
2337.8076171875	10.6546230316162
2338.27416992188	10.581446647644
2338.73974609375	10.5969915390015
2339.20458984375	10.5765247344971
2339.66845703125	10.5431108474731
2340.13134765625	10.5305767059326
2340.59350585938	10.5045413970947
2341.0546875	10.4437875747681
2341.51489257813	10.4097089767456
2341.97436523438	10.3596124649048
2342.43286132813	10.3081007003784
2342.890625	10.2995653152466
2343.34741210938	10.2799797058105
2343.80322265625	10.2217502593994
2344.25830078125	10.2164697647095
2344.71240234375	10.1962652206421
2345.16577148438	10.2224540710449
2345.61791992188	10.2340068817139
2346.06958007813	10.3301391601563
2346.52001953125	10.3657855987549
2346.9697265625	10.4362983703613
2347.41845703125	10.5265016555786
2347.86645507813	10.6790428161621
2348.3134765625	10.7414112091064
2348.75952148438	10.8578319549561
2349.20483398438	10.965461730957
2349.64916992188	11.0956039428711
2350.09252929688	11.2175149917603
2350.53515625	11.2942924499512
2350.97680664063	11.3866577148438
2351.41748046875	11.4885101318359
2351.857421875	11.5174074172974
2352.29638671875	11.5307655334473
2352.734375	11.4957780838013
2353.17138671875	11.4946699142456
2353.60766601563	11.4765920639038
2354.04296875	11.4534969329834
2354.4775390625	11.305456161499
2354.91088867188	11.2107467651367
2355.34350585938	11.1357278823853
2355.775390625	11.018048286438
2356.2060546875	10.8462371826172
2356.63598632813	10.7336578369141
2357.06494140625	10.597583770752
2357.4931640625	10.473406791687
2357.92041015625	10.3457870483398
2358.3466796875	10.2632913589478
2358.77197265625	10.1480646133423
2359.1962890625	10.0330429077148
2359.61987304688	9.92798805236816
2360.04248046875	9.82369995117188
2360.46411132813	9.76265907287598
2360.88500976563	9.68955039978027
2361.30493164063	9.6893892288208
2361.72387695313	9.6153564453125
