# Supplementary material for: Optics miniaturization strategy for demanding Raman spectroscopy applications
Source: Nat Commun. 2024 Apr 8;15:3049. doi: 10.1038/s41467-024-47044-7 (PMC11001912; doi:10.1038/s41467-024-47044-7)
Supplement: Supplementary file 6 — Source Data [file 41467_2024_47044_MOESM6_ESM.zip › Source Data/NCOMMS-23-34016B s3/S3 pHCA, Glucose, Salts/calibraiton/pHCA time + standards/pHCA_125uM.csv]

347.42919921875	77.0517578125
348.892913818359	77.2876281738281
350.356079101563	77.6169204711914
351.818634033203	77.8239822387695
353.280670166016	78.1084136962891
354.742095947266	78.4944076538086
356.202972412109	78.6347351074219
357.663299560547	79.0264587402344
359.123046875	79.0934829711914
360.582244873047	79.3849258422852
362.040863037109	79.6288528442383
363.498931884766	79.645263671875
364.956451416016	79.7700500488281
366.413391113281	80.032829284668
367.869750976563	80.1245803833008
369.325592041016	80.4331893920898
370.780853271484	80.1786880493164
372.235565185547	80.4568023681641
373.689727783203	80.3255081176758
375.143310546875	80.4695510864258
376.596343994141	80.5768966674805
378.048828125	80.7483901977539
379.500762939453	80.6897506713867
380.9521484375	80.8967437744141
382.402954101563	80.9627304077148
383.853240966797	80.9782028198242
385.302947998047	81.1311416625977
386.752136230469	81.4191589355469
388.200744628906	81.4096755981445
389.648803710938	81.700569152832
391.096343994141	81.6603088378906
392.543304443359	81.646369934082
393.989715576172	81.9518051147461
395.435607910156	82.245475769043
396.880920410156	82.4838104248047
398.325714111328	82.4229125976563
399.769927978516	82.7655944824219
401.213623046875	83.1399383544922
402.656768798828	83.3092041015625
404.099395751953	83.3540496826172
405.541442871094	83.7255554199219
406.982971191406	83.7875061035156
408.423950195313	84.0154876708984
409.864379882813	84.2235794067383
411.304290771484	84.3384323120117
412.743621826172	84.4990158081055
414.182434082031	84.6475219726563
415.620727539063	84.8171997070313
417.058471679688	84.847412109375
418.495666503906	84.8834609985352
419.932342529297	84.98583984375
421.368469238281	84.91748046875
422.804077148438	84.9319763183594
424.239135742188	85.109992980957
425.673645019531	84.9128189086914
427.107635498047	84.9918975830078
428.541107177734	85.0507507324219
429.974029541016	85.0089569091797
431.406433105469	84.9491195678711
432.838287353516	84.8100280761719
434.269622802734	84.74267578125
435.700408935547	84.8478622436523
437.130706787109	84.6049575805664
438.560455322266	84.6555862426758
439.989654541016	84.3846054077148
441.418334960938	84.4556655883789
442.846496582031	84.1886978149414
444.274139404297	84.1543807983398
445.701263427734	84.1305618286133
447.127838134766	83.9458389282227
448.553894042969	83.9502410888672
449.979431152344	83.9113616943359
451.404449462891	83.6914672851563
452.828918457031	83.6503219604492
454.252899169922	83.6028213500977
455.676330566406	83.5169067382813
457.099273681641	83.5321197509766
458.521667480469	83.3442459106445
459.943542480469	83.4291076660156
461.364929199219	83.3726119995117
462.785766601563	83.3120727539063
464.206085205078	83.47900390625
465.625885009766	83.1602401733398
467.045196533203	83.4237365722656
468.463958740234	83.3690795898438
469.882202148438	83.3061370849609
471.299957275391	83.3715133666992
472.717193603516	83.4417495727539
474.133911132813	83.3513412475586
475.550109863281	83.4202270507813
476.965789794922	83.4147415161133
478.380950927734	83.5727691650391
479.795623779297	83.5361099243164
481.209777832031	83.654426574707
482.623413085938	83.7562637329102
484.036529541016	83.7833633422852
485.449157714844	83.8631439208984
486.861267089844	84.0106811523438
488.272857666016	83.9640426635742
489.683959960938	83.9861526489258
491.094543457031	83.9817581176758
492.504608154297	84.0048675537109
493.914184570313	83.9999160766602
495.3232421875	84.1078109741211
496.731811523438	83.9540863037109
498.139862060547	83.9722213745117
499.547393798828	83.856689453125
500.954467773438	83.6675109863281
502.360992431641	83.7756652832031
503.767028808594	83.522331237793
505.172576904297	83.6614532470703
506.577606201172	83.3310546875
507.982147216797	83.2714385986328
509.386169433594	83.1346969604492
510.789703369141	82.9989700317383
512.192749023438	82.814567565918
513.595275878906	82.7693862915039
514.997314453125	82.5015869140625
516.398803710938	82.3870849609375
517.799865722656	82.237663269043
519.200378417969	82.1576385498047
520.600463867188	81.9653930664063
522	81.6337127685547
523.399047851563	81.6306915283203
524.797607421875	81.2800216674805
526.195678710938	81.2137145996094
527.59326171875	81.1434020996094
528.990295410156	80.8434906005859
530.386901855469	80.5222244262695
531.782958984375	80.4854202270508
533.178588867188	80.3492279052734
534.573669433594	80.0837097167969
535.968322753906	79.9881362915039
537.362426757813	79.8526458740234
538.756042480469	79.7208557128906
540.149230957031	79.4511260986328
541.541870117188	79.3780899047852
542.934020996094	79.3874740600586
544.32568359375	79.1201934814453
545.716918945313	78.910285949707
547.107604980469	78.7858810424805
548.497802734375	78.7591018676758
549.887573242188	78.767463684082
551.276794433594	78.4339065551758
552.66552734375	78.3859939575195
554.053833007813	78.2903137207031
555.441650390625	78.2914428710938
556.828918457031	77.9814224243164
558.215759277344	78.0412216186523
559.602111816406	78.0273818969727
560.987976074219	78.032844543457
562.373352050781	77.7900924682617
563.758239746094	77.8069610595703
565.142639160156	77.6837768554688
566.526611328125	77.6802673339844
567.910034179688	77.8247680664063
569.293029785156	77.6085968017578
570.675537109375	77.7018508911133
572.057556152344	77.5785980224609
573.439086914063	77.5900344848633
574.820129394531	77.656379699707
576.200744628906	77.5659408569336
577.580871582031	77.4953842163086
578.96044921875	77.5823669433594
580.339660644531	77.4979934692383
581.718322753906	77.5376281738281
583.096557617188	77.4816055297852
584.474243164063	77.5915374755859
585.851501464844	77.3189926147461
587.228332519531	77.5271301269531
588.604614257813	77.4892730712891
589.98046875	77.3475189208984
591.355834960938	77.3522567749023
592.730712890625	77.412223815918
594.105163574219	77.5022201538086
595.479125976563	77.4308013916016
596.852600097656	77.3800048828125
598.225646972656	77.3449859619141
599.598205566406	77.3644409179688
600.970275878906	77.2540817260742
602.341857910156	77.0172119140625
603.713012695313	77.1892395019531
605.083679199219	77.1758804321289
606.453918457031	76.9800720214844
607.823608398438	76.8879318237305
609.192932128906	77.0096282958984
610.561706542969	76.669548034668
611.930053710938	76.625358581543
613.297912597656	76.5681457519531
614.665344238281	76.5764923095703
616.032287597656	76.3622970581055
617.398803710938	76.3170623779297
618.764831542969	76.2716751098633
620.13037109375	76.1421432495117
621.495483398438	75.942138671875
622.860107421875	75.9160385131836
624.224304199219	75.7359008789063
625.588012695313	75.5863418579102
626.951232910156	75.6089248657227
628.314025878906	75.298469543457
629.676391601563	75.3366622924805
631.038269042969	75.0775833129883
632.399658203125	74.8955612182617
633.760620117188	74.9799194335938
635.12109375	74.7660751342773
636.481140136719	74.5338668823242
637.840759277344	74.5598983764648
639.199890136719	74.4663772583008
640.558532714844	74.376335144043
641.916748046875	74.1943588256836
643.274536132813	74.1830749511719
644.6318359375	73.9936828613281
645.988647460938	73.9045257568359
647.345031738281	73.7710647583008
648.700988769531	73.7543029785156
650.056457519531	73.5733184814453
651.411499023438	73.4760360717773
652.76611328125	73.3706893920898
654.120239257813	73.1560592651367
655.473876953125	73.1837463378906
656.827087402344	73.0616302490234
658.179870605469	72.9366836547852
659.5322265625	72.8963317871094
660.884094238281	72.8358840942383
662.235473632813	72.8038330078125
663.586486816406	72.7299957275391
664.93701171875	72.6770782470703
666.287048339844	72.6765441894531
667.636657714844	72.554084777832
668.98583984375	72.4667282104492
670.334594726563	72.5481109619141
671.682861328125	72.4565963745117
673.030700683594	72.4764785766602
674.378051757813	72.4229583740234
675.725036621094	72.4459457397461
677.071533203125	72.3962936401367
678.417541503906	72.2215423583984
679.76318359375	72.53125
681.108337402344	72.2730026245117
682.453002929688	72.4662017822266
683.797302246094	72.4940567016602
685.14111328125	72.3659820556641
686.484497070313	72.2981033325195
687.827453613281	72.4760131835938
689.169921875	72.3627624511719
690.512023925781	72.4062271118164
691.853637695313	72.4596557617188
693.194763183594	72.3834381103516
694.535522460938	72.4120101928711
695.875793457031	72.4195327758789
697.215637207031	72.5476913452148
698.555053710938	72.4706115722656
699.89404296875	72.5932464599609
701.232543945313	72.7507247924805
702.570617675781	72.5645751953125
703.908325195313	72.5601272583008
705.245483398438	72.6188659667969
706.582275390625	72.5593185424805
707.918640136719	72.6617279052734
709.254516601563	72.7547607421875
710.589965820313	72.6394119262695
711.924987792969	72.6369705200195
713.259582519531	72.5796432495117
714.59375	72.6409683227539
715.927490234375	72.5199661254883
717.2607421875	72.8698501586914
718.593627929688	72.6409759521484
719.926025390625	72.7522964477539
721.257995605469	72.6187591552734
722.589538574219	72.6051864624023
723.920654296875	72.5112915039063
725.251342773438	72.6787109375
726.581604003906	72.4934387207031
727.911437988281	72.585334777832
729.240783691406	72.3421783447266
730.569763183594	72.4247360229492
731.898254394531	72.4424743652344
733.226379394531	72.2854614257813
734.554016113281	72.2569808959961
735.881225585938	72.2432250976563
737.208068847656	72.2373504638672
738.534423828125	72.1144638061523
739.8603515625	72.133659362793
741.185852050781	71.973762512207
742.510925292969	72.1375122070313
743.835571289063	71.9556732177734
745.159790039063	71.7750244140625
746.483581542969	71.6842346191406
747.806945800781	71.7043151855469
749.1298828125	71.5472717285156
750.452453613281	71.5326156616211
751.774536132813	71.415168762207
753.09619140625	71.2482681274414
754.417419433594	71.2703704833984
755.738220214844	71.1549224853516
757.05859375	71.018669128418
758.378540039063	70.9995803833008
759.698059082031	70.9134368896484
761.017211914063	70.67333984375
762.335876464844	70.6054000854492
763.654113769531	70.4024429321289
764.971984863281	70.3811569213867
766.289367675781	70.4055557250977
767.606384277344	70.1650695800781
768.922973632813	70.2187118530273
770.239074707031	70.0212631225586
771.554809570313	69.9063262939453
772.8701171875	69.8628387451172
774.184997558594	69.7017517089844
775.499450683594	69.5572967529297
776.8134765625	69.5348968505859
778.127136230469	69.37255859375
779.440307617188	69.3599319458008
780.753112792969	69.2713394165039
782.0654296875	69.1100311279297
783.377380371094	68.953727722168
784.688903808594	68.9041595458984
786	68.8255996704102
787.310668945313	68.7497253417969
788.620971679688	68.6966018676758
789.930786132813	68.6268768310547
791.240234375	68.4623413085938
792.549255371094	68.3720626831055
793.857788085938	68.2757034301758
795.166015625	68.0961608886719
796.473754882813	68.0416564941406
797.781066894531	67.9902038574219
799.088012695313	67.9763870239258
800.39453125	67.8230972290039
801.700622558594	67.7753448486328
803.006286621094	67.6709594726563
804.311584472656	67.661979675293
805.616394042969	67.5259780883789
806.920837402344	67.3632659912109
808.224853515625	67.2795791625977
809.528503417969	67.1961059570313
810.831665039063	67.1794204711914
812.134460449219	67.1549301147461
813.436828613281	66.9381866455078
814.73876953125	66.7905197143555
816.040344238281	66.7445449829102
817.341430664063	66.7212982177734
818.642150878906	66.6312942504883
819.942504882813	66.4528427124023
821.242370605469	66.3413467407227
822.541870117188	66.2691650390625
823.840942382813	66.1615371704102
825.139587402344	66.1637802124023
826.437866210938	65.9560699462891
827.735656738281	65.9749450683594
829.033081054688	65.7676773071289
830.330139160156	65.7265319824219
831.626770019531	65.6142730712891
832.922973632813	65.4593276977539
834.21875	65.412712097168
835.514099121094	65.3075714111328
836.80908203125	65.1662445068359
838.103637695313	65.149040222168
839.397827148438	65.1105117797852
840.691589355469	64.9257888793945
841.984924316406	64.8712997436523
843.27783203125	64.7497100830078
844.570373535156	64.6502685546875
845.862487792969	64.4240951538086
847.154235839844	64.3492965698242
848.445556640625	64.3307342529297
849.736450195313	64.1448440551758
851.026916503906	63.9736671447754
852.317016601563	63.8808364868164
853.606689453125	63.6757850646973
854.89599609375	63.6127395629883
856.184875488281	63.4344177246094
857.473327636719	63.2685012817383
858.761413574219	63.2099113464355
860.049072265625	62.985725402832
861.336303710938	62.8970603942871
862.623168945313	62.7354431152344
863.909606933594	62.6049118041992
865.195678710938	62.4873428344727
866.481323242188	62.2709159851074
867.766540527344	62.1246337890625
869.051391601563	62.0669746398926
870.335815429688	61.8883361816406
871.619873046875	61.6013259887695
872.903503417969	61.4360771179199
874.186706542969	61.181510925293
875.469543457031	60.9970703125
876.752014160156	60.8429412841797
878.033996582031	60.6364631652832
879.315612792969	60.4046592712402
880.596862792969	60.2149887084961
881.877685546875	60.0112342834473
883.158081054688	59.6739692687988
884.438110351563	59.5116119384766
885.7177734375	59.1892585754395
886.996948242188	59.0366554260254
888.275817871094	58.7840728759766
889.55419921875	58.5534210205078
890.832275390625	58.3999481201172
892.10986328125	58.1579093933105
893.387084960938	57.9507446289063
894.663940429688	57.6411437988281
895.940368652344	57.4283218383789
897.216369628906	57.2882690429688
898.492004394531	56.9991226196289
899.767272949219	56.7499885559082
901.042114257813	56.6241035461426
902.316528320313	56.2860679626465
903.590576171875	56.1194648742676
904.8642578125	56.0004959106445
906.137512207031	55.6208267211914
907.410339355469	55.3798370361328
908.682800292969	55.2576751708984
909.954833984375	55.0309982299805
911.226501464844	54.8881340026855
912.497802734375	54.752140045166
913.768676757813	54.2535820007324
915.039123535156	54.2735977172852
916.309204101563	54.0165481567383
917.578918457031	53.8372116088867
918.848205566406	53.5783081054688
920.117126464844	53.3822555541992
921.385620117188	53.3372230529785
922.653747558594	53.1509246826172
923.921447753906	52.9587326049805
925.188781738281	52.7810325622559
926.455688476563	52.546989440918
927.722229003906	52.507381439209
928.988342285156	52.3552513122559
930.254089355469	52.2196998596191
931.519470214844	52.0320014953613
932.784423828125	52.0402488708496
934.049011230469	51.6661643981934
935.313171386719	51.6409339904785
936.576965332031	51.5545959472656
937.84033203125	51.4334297180176
939.103332519531	51.2740058898926
940.365966796875	51.0315818786621
941.628173828125	51.0926818847656
942.890014648438	50.9656791687012
944.151428222656	50.9468383789063
945.412475585938	50.7088584899902
946.673095703125	50.6978492736816
947.933349609375	50.6137428283691
949.193237304688	50.4753913879395
950.452697753906	50.445198059082
951.711791992188	50.3082122802734
952.970520019531	50.2411155700684
954.228820800781	50.1153945922852
955.486755371094	50.1273307800293
956.744262695313	50.1038856506348
958.001403808594	49.946216583252
959.258117675781	50.0075187683105
960.514526367188	49.8637771606445
961.770446777344	49.8902702331543
963.026062011719	49.8581390380859
964.28125	49.8006935119629
965.536010742188	49.6929931640625
966.790466308594	49.6685180664063
968.044494628906	49.6716575622559
969.298095703125	49.5544929504395
970.551391601563	49.6300163269043
971.80419921875	49.4292869567871
973.056701660156	49.4351577758789
974.308776855469	49.321849822998
975.560485839844	49.280330657959
976.811767578125	49.2732925415039
978.062683105469	49.2321968078613
979.313232421875	49.1501731872559
980.563415527344	49.1877365112305
981.813171386719	49.0901260375977
983.0625	49.0787811279297
984.3115234375	48.9975738525391
985.560119628906	48.969123840332
986.808349609375	48.8940391540527
988.05615234375	48.8532371520996
989.303588867188	48.8120727539063
990.550659179688	48.7884407043457
991.797302246094	48.6871299743652
993.043579101563	48.8082427978516
994.289489746094	48.5352058410645
995.535034179688	48.6005477905273
996.780151367188	48.5549011230469
998.02490234375	48.4054832458496
999.269226074219	48.3804206848145
1000.51318359375	48.3919410705566
1001.75677490234	48.1978073120117
1003	48.1695556640625
1004.24279785156	48.1123695373535
1005.48522949219	48.1178398132324
1006.72729492188	47.9854583740234
1007.96893310547	47.9645004272461
1009.21026611328	47.7955741882324
1010.45111083984	47.8361473083496
1011.69165039063	47.7725639343262
1012.93176269531	47.733570098877
1014.17150878906	47.6044921875
1015.41088867188	47.6889266967773
1016.64984130859	47.6520690917969
1017.88842773438	47.538272857666
1019.12664794922	47.4692420959473
1020.36450195313	47.4017524719238
1021.60192871094	47.3375091552734
1022.83898925781	47.5085105895996
1024.07568359375	47.1985855102539
1025.31201171875	47.27685546875
1026.5478515625	47.2475280761719
1027.78344726563	47.2433547973633
1029.0185546875	47.1328964233398
1030.25329589844	47.0460777282715
1031.48767089844	46.9491806030273
1032.7216796875	47.0728797912598
1033.95532226563	47.0051460266113
1035.18859863281	47.0540199279785
1036.42138671875	46.9638328552246
1037.65393066406	46.9889259338379
1038.88598632813	46.9572448730469
1040.11767578125	46.9701690673828
1041.34899902344	47.0147361755371
1042.57995605469	46.992244720459
1043.810546875	47.0898094177246
1045.04077148438	47.0427665710449
1046.2705078125	47.0331001281738
1047.5	47.0474433898926
1048.72900390625	47.0257911682129
1049.95764160156	47.0900955200195
1051.18591308594	47.0067367553711
1052.41381835938	47.0114135742188
1053.64135742188	46.9017791748047
1054.86853027344	47.0000686645508
1056.09521484375	46.9727783203125
1057.32165527344	46.8645095825195
1058.54760742188	46.854793548584
1059.77331542969	46.8366889953613
1060.99853515625	46.8132667541504
1062.22338867188	46.766040802002
1063.44787597656	46.6622085571289
1064.671875	46.7985610961914
1065.89562988281	46.7614707946777
1067.11901855469	46.6277503967285
1068.34191894531	46.6705513000488
1069.56457519531	46.6756324768066
1070.78674316406	46.5535736083984
1072.00854492188	46.5903244018555
1073.22998046875	46.4715194702148
1074.45104980469	46.3901023864746
1075.67175292969	46.3515815734863
1076.89208984375	46.229190826416
1078.11193847656	46.3523826599121
1079.33154296875	46.2385902404785
1080.55065917969	46.209659576416
1081.76940917969	46.2800827026367
1082.98791503906	46.0532531738281
1084.20593261719	46.0947151184082
1085.42358398438	46.0063400268555
1086.64086914063	46.1533050537109
1087.85766601563	46.0035362243652
1089.07421875	45.9830856323242
1090.29040527344	45.9107666015625
1091.50610351563	45.8592567443848
1092.72155761719	45.8685989379883
1093.9365234375	45.8773765563965
1095.15112304688	45.8089218139648
1096.36535644531	45.9026184082031
1097.57922363281	45.8475494384766
1098.79272460938	45.9304084777832
1100.005859375	45.9081687927246
1101.21862792969	45.9878234863281
1102.43090820313	46.0203857421875
1103.64294433594	45.8739776611328
1104.8544921875	45.8935852050781
1106.06579589844	45.9834251403809
1107.27661132813	45.9534492492676
1108.48706054688	45.8830375671387
1109.69714355469	45.9416351318359
1110.90686035156	45.8977661132813
1112.1162109375	45.8145980834961
1113.3251953125	45.8988189697266
1114.53369140625	45.9095802307129
1115.74194335938	45.8566017150879
1116.94982910156	45.8748397827148
1118.1572265625	45.9043502807617
1119.3642578125	45.8460693359375
1120.57104492188	45.8124237060547
1121.77734375	45.9387702941895
1122.98327636719	45.8110313415527
1124.18884277344	45.8809051513672
1125.39404296875	45.9402961730957
1126.59875488281	45.9013710021973
1127.80322265625	45.9548873901367
1129.00732421875	45.9673652648926
1130.2109375	45.8828392028809
1131.41430664063	45.8462600708008
1132.6171875	45.8450317382813
1133.81970214844	45.9960250854492
1135.02197265625	45.8244590759277
1136.22375488281	45.8217430114746
1137.42517089844	45.7416725158691
1138.62622070313	45.8024063110352
1139.82690429688	45.6973342895508
1141.02709960938	45.7439575195313
1142.22705078125	45.6543846130371
1143.42663574219	45.6817436218262
1144.62573242188	45.672248840332
1145.82458496094	45.5633964538574
1147.02294921875	45.6895942687988
1148.22094726563	45.6270179748535
1149.41857910156	45.6559867858887
1150.61584472656	45.6777076721191
1151.81274414063	45.6849250793457
1153.00927734375	45.5790061950684
1154.20544433594	45.6237182617188
1155.40124511719	45.6210327148438
1156.5966796875	45.7082138061523
1157.79162597656	45.6558570861816
1158.986328125	45.6568565368652
1160.18054199219	45.6376075744629
1161.37438964844	45.6594772338867
1162.56799316406	45.712532043457
1163.76110839844	45.6214218139648
1164.95385742188	45.7181129455566
1166.14624023438	45.7178649902344
1167.33825683594	45.6105346679688
1168.52990722656	45.5684356689453
1169.72119140625	45.8210868835449
1170.91198730469	45.8157348632813
1172.1025390625	45.8400573730469
1173.29260253906	46.0262451171875
1174.482421875	46.1627159118652
1175.67175292969	46.0937461853027
1176.86071777344	46.1177711486816
1178.04943847656	46.008056640625
1179.23767089844	46.0068473815918
1180.42553710938	45.9771461486816
1181.61303710938	45.9162521362305
1182.80017089844	45.9041748046875
1183.98681640625	45.8936424255371
1185.17321777344	45.8814010620117
1186.35925292969	45.8785552978516
1187.54479980469	45.9302787780762
1188.73010253906	45.8491668701172
1189.91491699219	45.8375549316406
1191.09936523438	45.9025497436523
1192.28356933594	45.9497566223145
1193.46728515625	45.9353256225586
1194.65063476563	46.0524635314941
1195.83361816406	45.9501724243164
1197.01623535156	46.057014465332
1198.19836425781	46.1516380310059
1199.38024902344	46.2344017028809
1200.56176757813	46.1833076477051
1201.74279785156	46.2973403930664
1202.92358398438	46.3865013122559
1204.10388183594	46.4212799072266
1205.28393554688	46.3326835632324
1206.46350097656	46.4443359375
1207.64270019531	46.603157043457
1208.82153320313	46.5343437194824
1210	46.562313079834
1211.17810058594	46.5795860290527
1212.35583496094	46.5719451904297
1213.53308105469	46.4151763916016
1214.71008300781	46.5789527893066
1215.88671875	46.4858474731445
1217.06286621094	46.5432624816895
1218.23864746094	46.5226707458496
1219.41418457031	46.5666999816895
1220.58923339844	46.5461273193359
1221.76391601563	46.5773544311523
1222.93823242188	46.5349426269531
1224.11218261719	46.5915222167969
1225.28576660156	46.646598815918
1226.458984375	46.7494583129883
1227.6318359375	46.601016998291
1228.80419921875	46.6887664794922
1229.97631835938	46.8026390075684
1231.14794921875	46.7012329101563
1232.31921386719	46.8928718566895
1233.490234375	46.8358306884766
1234.66076660156	46.8795623779297
1235.83093261719	46.8578605651855
1237.00073242188	46.9759254455566
1238.17016601563	46.8745880126953
1239.33923339844	47.0036430358887
1240.5078125	46.9841156005859
1241.67614746094	46.995719909668
1242.84411621094	46.9163055419922
1244.01159667969	46.871467590332
1245.1787109375	46.9144134521484
1246.34558105469	46.9251098632813
1247.51196289063	46.7821502685547
1248.67797851563	46.8654975891113
1249.84362792969	46.8455085754395
1251.00891113281	46.9154510498047
1252.173828125	46.7185134887695
1253.33825683594	46.7050819396973
1254.50244140625	46.5986557006836
1255.66625976563	46.5496788024902
1256.82958984375	46.422492980957
1257.99255371094	46.4429397583008
1259.1552734375	46.4072685241699
1260.31750488281	46.2883567810059
1261.47937011719	46.1755828857422
1262.64086914063	46.1928062438965
1263.80200195313	46.0692825317383
1264.96276855469	46.155574798584
1266.123046875	46.082836151123
1267.28308105469	45.8769836425781
1268.44262695313	45.8581047058105
1269.60192871094	45.869441986084
1270.7607421875	45.7588157653809
1271.91918945313	45.622013092041
1273.07727050781	45.7299880981445
1274.23498535156	45.5112075805664
1275.39233398438	45.397876739502
1276.54931640625	45.2959022521973
1277.70581054688	45.2859420776367
1278.86206054688	45.289478302002
1280.01794433594	45.2160148620605
1281.17333984375	45.1513977050781
1282.32836914063	45.1692237854004
1283.48303222656	45.1489372253418
1284.63732910156	45.0885848999023
1285.79125976563	45.0542488098145
1286.94482421875	45.0628814697266
1288.09802246094	44.9166412353516
1289.25073242188	45.0669174194336
1290.40319824219	45.1725311279297
1291.55517578125	44.9415054321289
1292.70690917969	45.0005149841309
1293.85815429688	44.9917030334473
1295.00903320313	44.8984756469727
1296.15954589844	44.8846702575684
1297.30969238281	44.8450508117676
1298.45935058594	44.7755432128906
1299.60876464844	44.7783584594727
1300.7578125	44.5640411376953
1301.90637207031	44.6405410766602
1303.05456542969	44.6171569824219
1304.20239257813	44.533016204834
1305.34985351563	44.4627685546875
1306.49694824219	44.5754432678223
1307.64367675781	44.5077247619629
1308.7900390625	44.3931121826172
1309.93591308594	44.3387184143066
1311.08154296875	44.4483833312988
1312.22668457031	44.3718147277832
1313.37145996094	44.3946723937988
1314.51599121094	44.3756446838379
1315.66003417969	44.4570388793945
1316.80358886719	44.4177742004395
1317.94689941406	44.3943519592285
1319.08984375	44.3948936462402
1320.23229980469	44.3896522521973
1321.37451171875	44.4244270324707
1322.51623535156	44.4197959899902
1323.65759277344	44.1825370788574
1324.79858398438	44.2571487426758
1325.93920898438	44.1765975952148
1327.07934570313	44.263240814209
1328.21923828125	44.1179428100586
1329.35864257813	43.9515647888184
1330.49780273438	44.0167961120605
1331.63647460938	43.8900337219238
1332.77478027344	43.9655570983887
1333.91271972656	43.775951385498
1335.05029296875	43.8516960144043
1336.18737792969	43.8015441894531
1337.32421875	43.6894798278809
1338.46057128906	43.6882781982422
1339.5966796875	43.6058197021484
1340.73229980469	43.7602424621582
1341.86755371094	43.695613861084
1343.00231933594	43.7097702026367
1344.13684082031	43.626953125
1345.27099609375	43.5617637634277
1346.40466308594	43.6142959594727
1347.53796386719	43.6809921264648
1348.6708984375	43.5395088195801
1349.80346679688	43.6389808654785
1350.93566894531	43.5265617370605
1352.06750488281	43.5925559997559
1353.19885253906	43.5946578979492
1354.32995605469	43.5975341796875
1355.46057128906	43.3539237976074
1356.5908203125	43.4337539672852
1357.720703125	43.2905044555664
1358.85021972656	43.3197860717773
1359.97924804688	43.2089042663574
1361.10803222656	43.2254180908203
1362.236328125	43.1824111938477
1363.3642578125	43.1508483886719
1364.49182128906	43.1305541992188
1365.61901855469	42.9868659973145
1366.74584960938	42.9270095825195
1367.87231445313	43.026439666748
1368.99829101563	42.9256401062012
1370.12390136719	42.9498329162598
1371.24914550781	42.9039573669434
1372.3740234375	42.9639015197754
1373.49853515625	43.063289642334
1374.62255859375	42.935718536377
1375.74633789063	43.0176658630371
1376.86962890625	43.2000885009766
1377.99255371094	43.0630073547363
1379.11511230469	43.0620994567871
1380.2373046875	43.0194320678711
1381.35900878906	43.1077537536621
1382.48034667969	42.9986419677734
1383.60144042969	43.141429901123
1384.72204589844	43.1660804748535
1385.84228515625	43.0801239013672
1386.96203613281	43.1154975891113
1388.08154296875	42.8992576599121
1389.20056152344	42.9817085266113
1390.31921386719	42.8360404968262
1391.4375	42.7381973266602
1392.55541992188	42.7627334594727
1393.6728515625	42.6530342102051
1394.7900390625	42.6487884521484
1395.90673828125	42.5028648376465
1397.02307128906	42.5745468139648
1398.13903808594	42.4177169799805
1399.25463867188	42.4004554748535
1400.36975097656	42.426441192627
1401.48449707031	42.3599395751953
1402.59899902344	42.4432144165039
1403.712890625	42.3858871459961
1404.82653808594	42.3246612548828
1405.93981933594	42.4881057739258
1407.05261230469	42.3201065063477
1408.1650390625	42.3639450073242
1409.27709960938	42.3551826477051
1410.38879394531	42.3795738220215
1411.5	42.3248252868652
1412.61096191406	42.3359909057617
1413.72143554688	42.3009490966797
1414.83154296875	42.3521347045898
1415.94116210938	42.1895370483398
1417.05053710938	42.1820182800293
1418.15942382813	42.0211410522461
1419.26794433594	42.1205749511719
1420.37609863281	42.0695686340332
1421.48388671875	42.0212936401367
1422.59118652344	41.8988342285156
1423.6982421875	41.9886054992676
1424.80480957031	41.8417320251465
1425.91088867188	41.8200263977051
1427.01672363281	41.8762702941895
1428.1220703125	41.7754707336426
1429.22717285156	41.6906852722168
1430.33166503906	41.8083381652832
1431.43591308594	41.746036529541
1432.53979492188	41.8293533325195
1433.64318847656	41.8372573852539
1434.74621582031	41.7792739868164
1435.84887695313	41.7739067077637
1436.95104980469	41.732364654541
1438.05297851563	41.9083442687988
1439.15441894531	41.769603729248
1440.25549316406	41.8621215820313
1441.35620117188	41.7891235351563
1442.45642089844	41.8077125549316
1443.55627441406	41.6556434631348
1444.65576171875	41.7932815551758
1445.7548828125	41.5893020629883
1446.853515625	41.6692352294922
1447.95190429688	41.462272644043
1449.0498046875	41.5152053833008
1450.14721679688	41.3781356811523
1451.24438476563	41.4122924804688
1452.34106445313	41.2714729309082
1453.43737792969	41.2615547180176
1454.53332519531	41.3096694946289
1455.62890625	41.2403793334961
1456.72399902344	41.2220687866211
1457.81872558594	41.2214164733887
1458.9130859375	41.1584053039551
1460.00695800781	41.2997932434082
1461.10046386719	41.2362213134766
1462.19360351563	41.2472038269043
1463.28637695313	41.2022743225098
1464.37878417969	41.2419471740723
1465.470703125	41.2101821899414
1466.56225585938	41.2575569152832
1467.65344238281	41.2707939147949
1468.744140625	41.1538314819336
1469.83447265625	41.1470413208008
1470.92443847656	41.1888046264648
1472.01403808594	41.0464706420898
1473.10314941406	41.0632934570313
1474.19189453125	40.9453048706055
1475.2802734375	40.8721122741699
1476.3681640625	40.8801193237305
1477.45581054688	40.8633575439453
1478.54296875	40.6288948059082
1479.62963867188	40.7230682373047
1480.71606445313	40.8536758422852
1481.80200195313	40.7895393371582
1482.88757324219	40.839542388916
1483.97265625	40.8584823608398
1485.05737304688	40.8662147521973
1486.14172363281	40.9456367492676
1487.22570800781	40.9971313476563
1488.30932617188	40.995677947998
1489.39245605469	41.0397453308105
1490.47509765625	41.0980262756348
1491.55749511719	41.0253067016602
1492.63940429688	41.169361114502
1493.72094726563	41.0146636962891
1494.80212402344	41.1167945861816
1495.8828125	41.1787605285645
1496.96313476563	41.2297134399414
1498.04309082031	41.1410598754883
1499.12255859375	41.0948028564453
1500.20166015625	41.1035957336426
1501.28039550781	41.0790557861328
1502.35864257813	41.0249252319336
1503.4365234375	41.1109275817871
1504.51403808594	41.0578002929688
1505.59118652344	40.9851112365723
1506.66784667969	41.17724609375
1507.744140625	41.128490447998
1508.81994628906	41.1980628967285
1509.89538574219	41.2491073608398
1510.97045898438	41.2529449462891
1512.04516601563	41.4493141174316
1513.11938476563	41.484447479248
1514.19323730469	41.6546478271484
1515.26672363281	41.7406845092773
1516.33972167969	41.7887954711914
1517.41235351563	41.8857879638672
1518.48449707031	41.8763961791992
1519.55639648438	42.0514373779297
1520.62768554688	42.0537719726563
1521.69873046875	42.1885528564453
1522.76928710938	42.135311126709
1523.83947753906	42.1719627380371
1524.90930175781	42.1343803405762
1525.97863769531	42.2617950439453
1527.04760742188	42.2111778259277
1528.11608886719	42.3079605102539
1529.18420410156	42.2066268920898
1530.251953125	42.2695808410645
1531.31921386719	42.2816314697266
1532.38610839844	42.5258865356445
1533.45263671875	42.5552711486816
1534.51867675781	42.66064453125
1535.58435058594	42.735523223877
1536.64965820313	42.8094444274902
1537.71447753906	43.0366249084473
1538.77893066406	43.1644439697266
1539.84301757813	43.1686515808105
1540.90661621094	43.481029510498
1541.9697265625	43.6356620788574
1543.03259277344	43.7256126403809
1544.09497070313	43.7244262695313
1545.15686035156	44.018310546875
1546.21850585938	44.1769905090332
1547.27966308594	44.2854461669922
1548.34033203125	44.3392868041992
1549.40063476563	44.5176391601563
1550.46057128906	44.5946426391602
1551.52001953125	44.8105430603027
1552.5791015625	44.9167022705078
1553.63781738281	45.0834159851074
1554.69604492188	45.1136703491211
1555.75378417969	45.1210708618164
1556.81127929688	45.174674987793
1557.86828613281	45.3163223266602
1558.9248046875	45.3990898132324
1559.98095703125	45.5145797729492
1561.03674316406	45.5285148620605
1562.09204101563	45.7606773376465
1563.14697265625	45.9090232849121
1564.20153808594	46.1525344848633
1565.25561523438	46.2767295837402
1566.30932617188	46.5599174499512
1567.36254882813	46.7668380737305
1568.41540527344	47.1075210571289
1569.4677734375	47.2051048278809
1570.51977539063	47.4659957885742
1571.57141113281	47.6317901611328
1572.62255859375	47.9497909545898
1573.67333984375	48.1487274169922
1574.7236328125	48.5364799499512
1575.77355957031	48.6367454528809
1576.82299804688	48.7334747314453
1577.8720703125	49.040283203125
1578.92077636719	49.2087173461914
1579.96899414063	49.3570327758789
1581.01684570313	49.6687965393066
1582.06420898438	49.7115020751953
1583.11120605469	50.1349029541016
1584.15771484375	50.1919555664063
1585.20385742188	50.4495468139648
1586.24951171875	50.703670501709
1587.29479980469	50.8942413330078
1588.33972167969	51.2308616638184
1589.38415527344	51.3986167907715
1590.42810058594	51.6854362487793
1591.47180175781	52.169116973877
1592.51489257813	52.5391807556152
1593.55773925781	52.8194389343262
1594.59997558594	53.0823707580566
1595.64196777344	53.5266799926758
1596.68334960938	53.7812767028809
1597.72448730469	54.1816062927246
1598.76513671875	54.7283706665039
1599.80529785156	54.940673828125
1600.84509277344	55.4089622497559
1601.88452148438	55.9037590026855
1602.92346191406	56.0843620300293
1603.9619140625	56.6441764831543
1605	56.9965705871582
1606.03771972656	57.5269088745117
1607.07495117188	57.8599739074707
1608.11169433594	58.2984924316406
1609.14807128906	58.5548973083496
1610.18408203125	58.9067192077637
1611.21960449219	59.0558013916016
1612.25463867188	59.2717514038086
1613.28930664063	59.6078948974609
1614.32360839844	59.6399688720703
1615.357421875	59.9407615661621
1616.39074707031	59.9602813720703
1617.42370605469	60.1759300231934
1618.45629882813	60.5970916748047
1619.48840332031	60.5430908203125
1620.52001953125	60.9204330444336
1621.55126953125	61.093017578125
1622.58215332031	61.4801406860352
1623.61254882813	61.6348152160645
1624.64245605469	61.8895874023438
1625.67199707031	62.179573059082
1626.70104980469	62.4212951660156
1627.72973632813	62.6754455566406
1628.75793457031	62.9168014526367
1629.78576660156	63.2808113098145
1630.81311035156	63.3776893615723
1631.84008789063	63.5921745300293
1632.86657714844	63.8915710449219
1633.89270019531	64.0056915283203
1634.91833496094	64.1746292114258
1635.94348144531	64.4152069091797
1636.96826171875	64.3391494750977
1637.99255371094	64.357292175293
1639.01647949219	64.3934860229492
1640.03991699219	64.2161026000977
1641.06298828125	64.246452331543
1642.08557128906	63.877986907959
1643.10778808594	63.6725196838379
1644.12951660156	63.3086738586426
1645.15075683594	63.0793380737305
1646.17163085938	62.8112525939941
1647.19213867188	62.4810829162598
1648.21203613281	62.0571937561035
1649.23156738281	62.0775680541992
1650.25073242188	61.4908714294434
1651.26940917969	61.2398834228516
1652.28759765625	60.867546081543
1653.30541992188	60.560188293457
1654.32275390625	60.335090637207
1655.33972167969	59.9822578430176
1656.35620117188	59.4060249328613
1657.37231445313	59.3224868774414
1658.38793945313	58.8319854736328
1659.40307617188	58.7180709838867
1660.41772460938	58.418041229248
1661.43212890625	58.1044807434082
1662.44592285156	57.7771606445313
1663.45935058594	57.6310729980469
1664.47229003906	57.2421493530273
1665.48486328125	56.9122657775879
1666.49694824219	56.5950546264648
1667.50854492188	56.3589172363281
1668.51977539063	55.9857292175293
1669.53051757813	55.4552383422852
1670.54089355469	55.0751991271973
1671.55078125	54.7652587890625
1672.56018066406	54.216667175293
1673.56909179688	53.9427070617676
1674.57763671875	53.5648956298828
1675.58581542969	53.0232582092285
1676.59350585938	52.4020729064941
1677.60070800781	52.1574974060059
1678.607421875	51.5044631958008
1679.61376953125	50.9478492736816
1680.61962890625	50.5520133972168
1681.62512207031	50.1490707397461
1682.63012695313	49.6912460327148
1683.63464355469	49.1413345336914
1684.638671875	48.7010726928711
1685.64233398438	48.099006652832
1686.64562988281	47.7995491027832
1687.64831542969	47.3237609863281
1688.65063476563	46.8408279418945
1689.65246582031	46.3854904174805
1690.65393066406	45.9475517272949
1691.65490722656	45.5613822937012
1692.65539550781	45.2499580383301
1693.65551757813	44.8190650939941
1694.65502929688	44.3777465820313
1695.654296875	43.9569129943848
1696.65295410156	43.7364349365234
1697.65124511719	43.3714294433594
1698.64904785156	42.9710159301758
1699.646484375	42.7448654174805
1700.64331054688	42.3053817749023
1701.63977050781	41.8548431396484
1702.63586425781	41.5419464111328
1703.63134765625	41.2338447570801
1704.62646484375	40.7622375488281
1705.62121582031	40.3171157836914
1706.61535644531	40.0134582519531
1707.60913085938	39.6825714111328
1708.60241699219	39.2418327331543
1709.59521484375	38.9504814147949
1710.58764648438	38.3864784240723
1711.57958984375	38.2144546508789
1712.57104492188	37.7125396728516
1713.56213378906	37.4144134521484
1714.552734375	37.044563293457
1715.54284667969	36.6327781677246
1716.53247070313	36.2144317626953
1717.52160644531	35.9247589111328
1718.51037597656	35.5976905822754
1719.49865722656	35.3312301635742
1720.48657226563	35.0102615356445
1721.47387695313	34.681324005127
1722.46081542969	34.2881202697754
1723.447265625	34.0114326477051
1724.43334960938	33.7960815429688
1725.41882324219	33.5583534240723
1726.40393066406	33.2355117797852
1727.38854980469	33.0338745117188
1728.37268066406	32.6983757019043
1729.3564453125	32.5669364929199
1730.33972167969	32.3427047729492
1731.32250976563	32.0927581787109
1732.30480957031	31.8300895690918
1733.28674316406	31.5888004302979
1734.26806640625	31.5024528503418
1735.2490234375	31.2975769042969
1736.2294921875	31.1445331573486
1737.20959472656	30.9405250549316
1738.18908691406	30.6809577941895
1739.16821289063	30.6131687164307
1740.14685058594	30.5171871185303
1741.125	30.1995620727539
1742.10266113281	30.1322422027588
1743.07995605469	29.8179016113281
1744.05676269531	29.7693328857422
1745.03308105469	29.4497871398926
1746.00891113281	29.4627056121826
1746.98425292969	29.1736354827881
1747.95910644531	28.9035053253174
1748.93359375	28.6940612792969
1749.90759277344	28.5872669219971
1750.88110351563	28.2981281280518
1751.85412597656	28.1596279144287
1752.82678222656	27.9155330657959
1753.798828125	27.7332439422607
1754.7705078125	27.5720710754395
1755.74169921875	27.3973045349121
1756.71240234375	27.2546997070313
1757.6826171875	27.0614776611328
1758.65246582031	26.9016532897949
1759.62170410156	26.7721538543701
1760.59057617188	26.513521194458
1761.55895996094	26.4573669433594
1762.52673339844	26.2483100891113
1763.49426269531	26.2083301544189
1764.46118164063	26.0457954406738
1765.42761230469	25.8362865447998
1766.39367675781	25.8176708221436
1767.35913085938	25.6601448059082
1768.32421875	25.5765991210938
1769.28881835938	25.5896415710449
1770.2529296875	25.3981399536133
1771.21655273438	25.3117733001709
1772.17980957031	25.2076168060303
1773.14245605469	25.2859897613525
1774.10461425781	25.1299705505371
1775.06640625	25.1454620361328
1776.02770996094	25.0016708374023
1776.98852539063	24.8676376342773
1777.94873046875	24.7542457580566
1778.90856933594	24.7098522186279
1779.86804199219	24.6175098419189
1780.82690429688	24.4656753540039
1781.78527832031	24.2626724243164
1782.7431640625	24.1033382415771
1783.70068359375	24.0616779327393
1784.65771484375	23.8839950561523
1785.61413574219	23.8695163726807
1786.57019042969	23.6826801300049
1787.52575683594	23.6836738586426
1788.48083496094	23.3525619506836
1789.43530273438	23.2949371337891
1790.38940429688	23.1764049530029
1791.34301757813	23.0884780883789
1792.29626464844	22.9169139862061
1793.24890136719	22.9015693664551
1794.20104980469	22.7618198394775
1795.15270996094	22.7582111358643
1796.10400390625	22.554220199585
1797.0546875	22.5596103668213
1798.0048828125	22.4122695922852
1798.95471191406	22.2753829956055
1799.90393066406	22.2379875183105
1800.85278320313	22.1740493774414
1801.80102539063	22.1250324249268
1802.74890136719	22.1172885894775
1803.6962890625	22.094165802002
1804.64306640625	22.0137042999268
1805.58947753906	22.0025653839111
1806.53540039063	21.9161376953125
1807.48071289063	21.9404296875
1808.42565917969	21.913459777832
1809.3701171875	21.8843631744385
1810.31396484375	21.8548374176025
1811.25744628906	21.8584728240967
1812.20043945313	21.6949901580811
1813.14294433594	21.6423797607422
1814.08483886719	21.6742897033691
1815.0263671875	21.5895137786865
1815.96740722656	21.5148487091064
1816.90783691406	21.455587387085
1817.84790039063	21.4862365722656
1818.78747558594	21.2305068969727
1819.72644042969	21.3102531433105
1820.6650390625	21.1583309173584
1821.60314941406	21.1832389831543
1822.54064941406	21.049222946167
1823.47778320313	20.926794052124
1824.41430664063	20.9266529083252
1825.35034179688	20.748348236084
1826.28601074219	20.7799949645996
1827.22106933594	20.6266040802002
1828.15563964844	20.5671710968018
1829.08984375	20.5251178741455
1830.0234375	20.4250640869141
1830.95654296875	20.4569053649902
1831.88916015625	20.3302173614502
1832.8212890625	20.31911277771
1833.7529296875	20.2618637084961
1834.68408203125	20.2264938354492
1835.61474609375	20.1521759033203
1836.54479980469	20.1308116912842
1837.47448730469	20.1281795501709
1838.40356445313	20.1719837188721
1839.33227539063	20.1789569854736
1840.26037597656	20.0819530487061
1841.18811035156	20.1315479278564
1842.115234375	20.160924911499
1843.04187011719	20.0785675048828
1843.96801757813	20.1205425262451
1844.89367675781	20.1040725708008
1845.81872558594	20.0937938690186
1846.74340820313	20.0200901031494
1847.66760253906	19.9959049224854
1848.59118652344	19.982608795166
1849.51428222656	20.0011558532715
1850.43701171875	19.9699058532715
1851.35913085938	19.8843269348145
1852.28076171875	19.801908493042
1853.20190429688	19.7517528533936
1854.12243652344	19.6568431854248
1855.04260253906	19.5961380004883
1855.96215820313	19.6688346862793
1856.88122558594	19.5528335571289
1857.79992675781	19.4725532531738
1858.71801757813	19.4179611206055
1859.63549804688	19.3697700500488
1860.55261230469	19.3164100646973
1861.46923828125	19.2458553314209
1862.38525390625	19.1849193572998
1863.30078125	19.1314697265625
1864.2158203125	19.0575885772705
1865.13037109375	19.1409187316895
1866.04443359375	19.0556221008301
1866.95788574219	19.031322479248
1867.87084960938	19.1041984558105
1868.78332519531	19.0340938568115
1869.6953125	19.1143417358398
1870.60681152344	19.0971527099609
1871.51782226563	19.0508880615234
1872.42822265625	19.1497554779053
1873.33813476563	19.1635894775391
1874.24755859375	19.1410274505615
1875.15649414063	19.080738067627
1876.06481933594	19.1122608184814
1876.97277832031	19.1166362762451
1877.88012695313	19.128568649292
1878.78698730469	19.0848369598389
1879.69323730469	19.1276473999023
1880.59912109375	19.0800113677979
1881.50439453125	18.9882850646973
1882.4091796875	18.9764499664307
1883.3134765625	18.9181461334229
1884.21716308594	18.9008884429932
1885.12048339844	18.8036022186279
1886.02319335938	18.7484531402588
1886.92541503906	18.7030067443848
1887.82702636719	18.7187995910645
1888.72814941406	18.6092281341553
1889.62878417969	18.5665283203125
1890.52893066406	18.5740776062012
1891.42858886719	18.5283126831055
1892.32763671875	18.521333694458
1893.22619628906	18.4597053527832
1894.12426757813	18.406717300415
1895.02172851563	18.3343830108643
1895.91870117188	18.2789440155029
1896.81518554688	18.3733177185059
1897.71118164063	18.2796268463135
1898.60656738281	18.2397785186768
1899.50146484375	18.1857776641846
1900.39587402344	18.2102432250977
1901.28967285156	18.1501178741455
1902.18298339844	18.1484813690186
1903.07580566406	18.1063766479492
1903.96801757813	18.1663494110107
1904.85986328125	18.0774002075195
1905.7509765625	18.170747756958
1906.64172363281	18.2846355438232
1907.53186035156	18.2479724884033
1908.42150878906	18.2817268371582
1909.31066894531	18.2840938568115
1910.19921875	18.1946029663086
1911.08728027344	18.3006324768066
1911.97473144531	18.3121929168701
1912.86181640625	18.350622177124
1913.74816894531	18.3523864746094
1914.63415527344	18.2995090484619
1915.51953125	18.2330551147461
1916.40441894531	18.2918682098389
1917.28869628906	18.2562217712402
1918.17260742188	18.2562236785889
1919.05578613281	18.1815814971924
1919.93859863281	18.1850738525391
1920.82080078125	18.1506767272949
1921.70239257813	18.0494251251221
1922.58349609375	18.0892753601074
1923.46411132813	18.0881519317627
1924.34423828125	17.9512634277344
1925.22375488281	17.8880100250244
1926.10278320313	17.841402053833
1926.98120117188	17.7756652832031
1927.85913085938	17.7852191925049
1928.73645019531	17.630895614624
1929.61328125	17.6311836242676
1930.48962402344	17.6525802612305
1931.36535644531	17.5869140625
1932.24060058594	17.5918197631836
1933.11535644531	17.6081771850586
1933.98950195313	17.5329780578613
1934.86303710938	17.5436096191406
1935.73608398438	17.5220947265625
1936.60864257813	17.4999046325684
1937.48059082031	17.574686050415
1938.35205078125	17.5282554626465
1939.22302246094	17.5245800018311
1940.09338378906	17.5791606903076
1940.96313476563	17.575511932373
1941.83239746094	17.6544399261475
1942.701171875	17.6444149017334
1943.5693359375	17.6617813110352
1944.43701171875	17.7003841400146
1945.30407714844	17.7257518768311
1946.17065429688	17.7681617736816
1947.03662109375	17.7061939239502
1947.90209960938	17.750846862793
1948.76696777344	17.7262496948242
1949.63134765625	17.8741493225098
1950.4951171875	17.8451480865479
1951.3583984375	17.7664985656738
1952.22106933594	17.7924270629883
1953.08325195313	17.7502975463867
1953.94482421875	17.7489566802979
1954.80590820313	17.676176071167
1955.66650390625	17.6965732574463
1956.5263671875	17.6650314331055
1957.38586425781	17.7169857025146
1958.24462890625	17.6383285522461
1959.10302734375	17.6036338806152
1959.96069335938	17.5437908172607
1960.81799316406	17.5432968139648
1961.67456054688	17.4211006164551
1962.53063964844	17.354471206665
1963.38623046875	17.2953643798828
1964.2412109375	17.3783283233643
1965.09558105469	17.2712955474854
1965.94946289063	17.2653770446777
1966.80285644531	17.2443008422852
1967.65563964844	17.1716899871826
1968.5078125	17.2603397369385
1969.35949707031	17.2501850128174
1970.21057128906	17.2067642211914
1971.06103515625	17.2638092041016
1971.91101074219	17.2174682617188
1972.76049804688	17.2515468597412
1973.60925292969	17.3489208221436
1974.45764160156	17.302791595459
1975.30529785156	17.3760929107666
1976.15246582031	17.3697853088379
1976.99914550781	17.4975681304932
1977.84521484375	17.5049591064453
1978.69067382813	17.5970401763916
1979.53552246094	17.6107559204102
1980.3798828125	17.7083263397217
1981.22375488281	17.6319427490234
1982.06701660156	17.7177028656006
1982.90966796875	17.6863784790039
1983.75170898438	17.7524719238281
1984.59326171875	17.6367073059082
1985.43420410156	17.5974674224854
1986.27465820313	17.6741695404053
1987.11450195313	17.6684188842773
1987.95373535156	17.6143207550049
1988.79248046875	17.6173286437988
1989.63061523438	17.5818538665771
1990.46813964844	17.559642791748
1991.30517578125	17.5153503417969
1992.1416015625	17.4726047515869
1992.9775390625	17.4521427154541
1993.81274414063	17.3469085693359
1994.6474609375	17.3408260345459
1995.48168945313	17.2866897583008
1996.31518554688	17.2489986419678
1997.14819335938	17.2731342315674
1997.98071289063	17.2096652984619
1998.8125	17.2216148376465
1999.64379882813	17.2566261291504
2000.47448730469	17.2073364257813
2001.3046875	17.2597827911377
2002.13427734375	17.2274341583252
2002.96325683594	17.2656784057617
2003.79162597656	17.2618370056152
2004.61950683594	17.3644409179688
2005.44677734375	17.3468208312988
2006.2734375	17.3758792877197
2007.09948730469	17.4323883056641
2007.92504882813	17.48508644104
2008.75	17.5087871551514
2009.57434082031	17.5488452911377
2010.39819335938	17.6011962890625
2011.22131347656	17.623836517334
2012.0439453125	17.5335693359375
2012.86608886719	17.7221202850342
2013.6875	17.5993194580078
2014.50842285156	17.6902370452881
2015.32873535156	17.741849899292
2016.1484375	17.6564865112305
2016.96752929688	17.764835357666
2017.7861328125	17.7072086334229
2018.60412597656	17.7525367736816
2019.42150878906	17.7910671234131
2020.23828125	17.7947368621826
2021.05444335938	17.794075012207
2021.8701171875	17.7283840179443
2022.68518066406	17.7242774963379
2023.49963378906	17.686149597168
2024.3134765625	17.7000751495361
2025.12683105469	17.6073017120361
2025.939453125	17.546236038208
2026.75158691406	17.6122779846191
2027.56311035156	17.5255546569824
2028.3740234375	17.5353412628174
2029.18432617188	17.5222415924072
2029.994140625	17.5448665618896
2030.80322265625	17.5015277862549
2031.61181640625	17.4194259643555
2032.41979980469	17.445484161377
2033.22717285156	17.4050483703613
2034.03393554688	17.3983135223389
2034.84008789063	17.3438320159912
2035.64575195313	17.2355918884277
2036.45080566406	17.1863059997559
2037.25512695313	17.1241188049316
2038.05895996094	17.1729011535645
2038.86218261719	17.1481418609619
2039.66479492188	17.1291217803955
2040.466796875	17.1586360931396
2041.26831054688	17.1069183349609
2042.06909179688	17.191255569458
2042.86938476563	17.2074718475342
2043.6689453125	17.1437377929688
2044.46801757813	17.232105255127
2045.26647949219	17.2303695678711
2046.06433105469	17.2858486175537
2046.86145019531	17.2241382598877
2047.65808105469	17.3108291625977
2048.4541015625	17.3659420013428
2049.24951171875	17.3145885467529
2050.04443359375	17.2772998809814
2050.83862304688	17.4046039581299
2051.63232421875	17.3557605743408
2052.42529296875	17.457971572876
2053.2177734375	17.4014759063721
2054.00952148438	17.3755035400391
2054.80078125	17.441011428833
2055.59130859375	17.4919738769531
2056.38134765625	17.5367107391357
2057.17065429688	17.5207252502441
2057.95947265625	17.4335174560547
2058.74755859375	17.5149536132813
2059.53515625	17.475040435791
2060.32202148438	17.4255752563477
2061.1083984375	17.3825817108154
2061.89428710938	17.3153858184814
2062.67919921875	17.2444171905518
2063.4638671875	17.2913246154785
2064.24780273438	17.213321685791
2065.03100585938	17.2728233337402
2065.81372070313	17.1647186279297
2066.595703125	17.0730724334717
2067.37719726563	17.0992679595947
2068.15795898438	16.9982109069824
2068.93823242188	16.9124641418457
2069.7177734375	16.876579284668
2070.49682617188	16.8206043243408
2071.27514648438	16.7316646575928
2072.05297851563	16.6835308074951
2072.830078125	16.6809215545654
2073.60668945313	16.6051597595215
2074.38256835938	16.6022834777832
2075.15795898438	16.5460796356201
2075.9326171875	16.4996700286865
2076.70654296875	16.4859886169434
2077.47998046875	16.5055503845215
2078.25268554688	16.4056625366211
2079.02490234375	16.4329395294189
2079.79663085938	16.4243793487549
2080.5673828125	16.3935317993164
2081.337890625	16.4079399108887
2082.107421875	16.4462947845459
2082.87670898438	16.4508724212646
2083.64501953125	16.4383125305176
2084.41284179688	16.5392246246338
2085.18017578125	16.5558338165283
2085.94677734375	16.4706439971924
2086.71264648438	16.5451068878174
2087.47802734375	16.5229110717773
2088.24267578125	16.5204753875732
2089.0068359375	16.5034370422363
2089.77026367188	16.5754375457764
2090.53295898438	16.5857467651367
2091.29516601563	16.5328769683838
2092.056640625	16.5608730316162
2092.81762695313	16.4860172271729
2093.57788085938	16.4009552001953
2094.33764648438	16.3798160552979
2095.0966796875	16.3437824249268
2095.85498046875	16.3063068389893
2096.61279296875	16.2877082824707
2097.36987304688	16.1981582641602
2098.12646484375	16.1307697296143
2098.88232421875	16.0640487670898
2099.63745117188	16.0775318145752
2100.39208984375	15.986102104187
2101.14624023438	15.8505392074585
2101.8994140625	15.7883491516113
2102.65209960938	15.6967067718506
2103.404296875	15.6225471496582
2104.15551757813	15.574670791626
2104.90649414063	15.4944772720337
2105.65649414063	15.3814496994019
2106.40600585938	15.3476810455322
2107.15502929688	15.2917900085449
2107.90307617188	15.2287130355835
2108.65063476563	15.2464647293091
2109.39770507813	15.2263946533203
2110.14404296875	15.164176940918
2110.8896484375	15.0897731781006
2111.63452148438	15.1568059921265
2112.37890625	15.1633625030518
2113.12280273438	15.1236743927002
2113.86572265625	15.2239437103271
2114.60815429688	15.1503753662109
2115.35009765625	15.2244834899902
2116.09106445313	15.2957820892334
2116.83154296875	15.2658605575562
2117.57153320313	15.2908754348755
2118.31079101563	15.3424444198608
2119.04931640625	15.2728118896484
2119.787109375	15.2165250778198
2120.5244140625	15.2657279968262
2121.26098632813	15.2079524993896
2121.9970703125	15.110860824585
2122.732421875	15.095871925354
2123.46704101563	14.9919462203979
2124.20092773438	15.0147819519043
2124.93432617188	14.9927854537964
2125.6669921875	14.915337562561
2126.39916992188	14.8339805603027
2127.13037109375	14.7941131591797
2127.86108398438	14.746768951416
2128.59130859375	14.7474508285522
2129.32080078125	14.6428270339966
2130.04956054688	14.6018590927124
2130.77758789063	14.4593172073364
2131.50512695313	14.4052457809448
2132.23193359375	14.3588380813599
2132.9580078125	14.3311882019043
2133.68334960938	14.2150707244873
2134.408203125	14.2194042205811
2135.13232421875	14.1115894317627
2135.85595703125	14.0572547912598
2136.57885742188	13.9859848022461
2137.30102539063	13.9515953063965
2138.0224609375	13.9067983627319
2138.74340820313	13.8037261962891
2139.46337890625	13.75182056427
2140.18310546875	13.7521171569824
2140.90185546875	13.6723251342773
2141.6201171875	13.6890478134155
2142.33764648438	13.6605033874512
2143.05444335938	13.6498594284058
2143.77075195313	13.6297569274902
2144.48608398438	13.5531578063965
2145.201171875	13.5984745025635
2145.91528320313	13.5378150939941
2146.62890625	13.5649585723877
2147.34155273438	13.5484218597412
2148.05395507813	13.4874248504639
2148.76538085938	13.5068016052246
2149.47631835938	13.5660629272461
2150.18627929688	13.5319929122925
2150.89599609375	13.5353546142578
2151.60473632813	13.5284996032715
2152.31298828125	13.5333194732666
2153.02026367188	13.4750661849976
2153.72729492188	13.4601383209229
2154.43334960938	13.4751720428467
2155.138671875	13.3680562973022
2155.84350585938	13.374044418335
2156.54760742188	13.4244451522827
2157.25122070313	13.3193778991699
2157.95385742188	13.3136291503906
2158.65600585938	13.2765970230103
2159.357421875	13.2319593429565
2160.05810546875	13.1533031463623
2160.75805664063	13.1694869995117
2161.45751953125	13.0966100692749
2162.15600585938	13.082181930542
2162.85400390625	13.0736207962036
2163.55151367188	12.9920454025269
2164.248046875	12.8584413528442
2164.94409179688	12.9456472396851
2165.63916015625	12.8094673156738
2166.33374023438	12.7413949966431
2167.02783203125	12.7270269393921
2167.72094726563	12.6347980499268
2168.41357421875	12.590404510498
2169.10522460938	12.5452337265015
2169.79638671875	12.4678211212158
2170.48706054688	12.3829679489136
2171.1767578125	12.2402181625366
2171.86572265625	12.1918830871582
2172.55419921875	12.0629816055298
2173.24194335938	12.0179834365845
2173.92895507813	11.9934053421021
2174.615234375	11.9638710021973
2175.30078125	11.8990488052368
2175.98583984375	11.7944421768188
2176.67016601563	11.7618312835693
2177.35375976563	11.7657403945923
2178.03662109375	11.6861562728882
2178.71875	11.6781721115112
2179.40014648438	11.7114725112915
2180.08081054688	11.6893911361694
2180.76098632813	11.7021837234497
2181.4404296875	11.6709184646606
2182.119140625	11.6733112335205
2182.79711914063	11.6997299194336
2183.47436523438	11.6780920028687
2184.15087890625	11.6447839736938
2184.82690429688	11.6655139923096
2185.501953125	11.6862592697144
2186.17651367188	11.6380157470703
2186.85034179688	11.6997385025024
2187.5234375	11.6161851882935
2188.19580078125	11.6344566345215
2188.86743164063	11.6238965988159
2189.53833007813	11.5971660614014
2190.20874023438	11.5129404067993
2190.87817382813	11.4955987930298
2191.54711914063	11.4384021759033
2192.21533203125	11.4093055725098
2192.8828125	11.2904767990112
2193.54956054688	11.2917127609253
2194.21557617188	11.194185256958
2194.880859375	11.1736717224121
2195.54541015625	11.1528940200806
2196.20947265625	11.0409574508667
2196.87255859375	10.9708995819092
2197.53515625	10.9170265197754
2198.19677734375	10.8633584976196
2198.85791015625	10.7173652648926
2199.51831054688	10.6925888061523
2200.17797851563	10.6222467422485
2200.8369140625	10.5778865814209
2201.4951171875	10.4836387634277
2202.15258789063	10.4329175949097
2202.80932617188	10.3112115859985
2203.46533203125	10.285961151123
2204.12060546875	10.2601852416992
2204.775390625	10.2057771682739
2205.42919921875	10.2012853622437
2206.08251953125	10.1417837142944
2206.73486328125	10.1445465087891
2207.38671875	10.1013107299805
2208.03759765625	10.1126108169556
2208.68798828125	10.1727247238159
2209.33764648438	10.1249122619629
2209.98657226563	10.0619535446167
2210.63452148438	10.1034717559814
2211.28198242188	10.0928630828857
2211.9287109375	10.0673723220825
2212.57470703125	10.1235637664795
2213.21997070313	10.0970506668091
2213.86450195313	10.0727863311768
2214.50830078125	10.1053075790405
2215.1513671875	10.0648632049561
2215.79370117188	10.0274105072021
2216.43530273438	9.99903011322021
2217.076171875	9.97669506072998
2217.71630859375	9.90703201293945
2218.35571289063	9.8623685836792
2218.99462890625	9.86424827575684
2219.63256835938	9.72961616516113
2220.26977539063	9.75044536590576
2220.90625	9.66305732727051
2221.5419921875	9.61388874053955
2222.17700195313	9.56112384796143
2222.81127929688	9.49994373321533
2223.44482421875	9.48745918273926
2224.07763671875	9.38073062896729
2224.70971679688	9.34709739685059
2225.34106445313	9.25751304626465
2225.9716796875	9.19735431671143
2226.6015625	9.10356616973877
2227.23071289063	9.05372428894043
2227.85913085938	9.03159332275391
2228.48681640625	8.9816837310791
2229.11376953125	8.92459964752197
2229.73999023438	8.86338901519775
2230.36547851563	8.86995315551758
2230.990234375	8.81708526611328
2231.61401367188	8.77336311340332
2232.2373046875	8.69565010070801
2232.85986328125	8.64673137664795
2233.4814453125	8.63047313690186
2234.1025390625	8.57739734649658
2234.72265625	8.60533237457275
2235.34228515625	8.55680465698242
2235.9609375	8.5307559967041
2236.57885742188	8.48446178436279
2237.1962890625	8.4693717956543
2237.81274414063	8.44581413269043
2238.42846679688	8.45914363861084
2239.04345703125	8.43555927276611
2239.65771484375	8.45068740844727
2240.27124023438	8.43528652191162
2240.88403320313	8.464280128479
2241.49584960938	8.47069931030273
2242.10717773438	8.38746070861816
2242.71752929688	8.43111705780029
2243.32739257813	8.39150238037109
2243.93627929688	8.36754417419434
2244.54443359375	8.37392330169678
2245.15209960938	8.39575576782227
2245.7587890625	8.33571243286133
2246.36474609375	8.29829120635986
2246.9697265625	8.28969764709473
2247.57421875	8.25583457946777
2248.17797851563	8.26140308380127
2248.78076171875	8.27006721496582
2249.38305664063	8.20001220703125
2249.984375	8.14900493621826
2250.5849609375	8.10286712646484
2251.18481445313	8.09932994842529
2251.78393554688	8.00349521636963
2252.38232421875	7.99370384216309
2252.97973632813	7.96812295913696
2253.57666015625	7.92413997650146
2254.17260742188	7.93553256988525
2254.76782226563	7.84927558898926
2255.3623046875	7.78575611114502
2255.9560546875	7.73851442337036
2256.54907226563	7.72961521148682
2257.14135742188	7.68957376480103
2257.73266601563	7.61809539794922
2258.32348632813	7.56187725067139
2258.91333007813	7.49626302719116
2259.50244140625	7.42253971099854
2260.09057617188	7.41478443145752
2260.67822265625	7.3703498840332
2261.26513671875	7.35684108734131
2261.85107421875	7.32718276977539
2262.43627929688	7.22225427627563
2263.02075195313	7.24747371673584
2263.6044921875	7.20418071746826
2264.18725585938	7.12775230407715
2264.76953125	7.1453914642334
2265.35083007813	7.13121843338013
2265.93139648438	7.08049869537354
2266.51123046875	7.05976343154907
2267.09033203125	7.04657888412476
2267.66845703125	6.9889669418335
2268.24584960938	7.01547050476074
2268.82250976563	7.04198884963989
2269.3984375	7.04472732543945
2269.9736328125	7.06892204284668
2270.5478515625	7.0554347038269
2271.12133789063	7.08645677566528
2271.69409179688	7.10702085494995
2272.26611328125	7.09588861465454
2272.83740234375	7.0409574508667
2273.40771484375	7.02139043807983
2273.97729492188	7.0172872543335
2274.54614257813	6.99743032455444
2275.11401367188	6.98018074035645
2275.68139648438	6.93664741516113
2276.24780273438	6.91699266433716
2276.8134765625	6.89574384689331
2277.37817382813	6.82003211975098
2277.9423828125	6.84529304504395
2278.50561523438	6.87662267684937
2279.06811523438	6.88453912734985
2279.62963867188	6.82107925415039
2280.19067382813	6.8113226890564
2280.75073242188	6.79259443283081
2281.31005859375	6.78386974334717
2281.86840820313	6.80151796340942
2282.42602539063	6.78407716751099
2282.98291015625	6.75262641906738
2283.5390625	6.746506690979
2284.09448242188	6.69598865509033
2284.64892578125	6.65626764297485
2285.20263671875	6.65062284469604
2285.75537109375	6.54498434066772
2286.3076171875	6.55093288421631
2286.85888671875	6.52352905273438
2287.40942382813	6.51754951477051
2287.958984375	6.48215961456299
2288.5078125	6.45336437225342
2289.05590820313	6.39061117172241
2289.60302734375	6.35220670700073
2290.14965820313	6.37585687637329
2290.6953125	6.28538799285889
2291.23999023438	6.25140476226807
2291.78393554688	6.24794435501099
2292.3271484375	6.22932767868042
2292.86962890625	6.14131689071655
2293.4111328125	6.07796621322632
2293.95190429688	6.09597206115723
2294.49194335938	5.99076700210571
2295.03100585938	6.02339458465576
2295.5693359375	5.99265146255493
2296.10693359375	5.97947120666504
2296.6435546875	5.94148731231689
2297.17944335938	5.96720361709595
2297.71459960938	5.93078565597534
2298.24877929688	5.9276909828186
2298.7822265625	5.88321352005005
2299.31469726563	5.89317989349365
2299.8466796875	5.90475654602051
2300.37744140625	5.90297412872314
2300.90771484375	5.89477157592773
2301.43701171875	5.91517877578735
2301.96557617188	5.91499757766724
2302.4931640625	5.88055562973022
2303.02001953125	5.88838672637939
2303.54614257813	5.8943510055542
2304.0712890625	5.93354034423828
2304.595703125	5.85669040679932
2305.119140625	5.91680717468262
2305.64184570313	5.91768264770508
2306.16381835938	5.88715648651123
2306.68481445313	5.87512969970703
2307.205078125	5.87517881393433
2307.72436523438	5.86635828018188
2308.24291992188	5.90106773376465
2308.7607421875	5.84519386291504
2309.27758789063	5.8395733833313
2309.79370117188	5.83502054214478
2310.30883789063	5.82938528060913
2310.8232421875	5.84582376480103
2311.3369140625	5.85311269760132
2311.849609375	5.82268238067627
2312.361328125	5.75691318511963
2312.87255859375	5.76983213424683
2313.38256835938	5.74256610870361
2313.89208984375	5.74765968322754
2314.40063476563	5.71604061126709
2314.908203125	5.69033479690552
2315.4150390625	5.6362452507019
2315.92114257813	5.56832790374756
2316.42626953125	5.54199266433716
2316.9306640625	5.53699970245361
2317.43408203125	5.53092193603516
2317.93676757813	5.47124576568604
2318.4384765625	5.44563817977905
2318.939453125	5.37017297744751
2319.439453125	5.38325166702271
2319.93872070313	5.33128309249878
2320.43701171875	5.30096626281738
2320.9345703125	5.26954174041748
2321.43139648438	5.27960824966431
2321.92724609375	5.23756074905396
2322.42211914063	5.22562074661255
2322.91625976563	5.18270635604858
2323.40966796875	5.16094779968262
2323.90209960938	5.1503210067749
2324.3935546875	5.15409755706787
2324.88427734375	5.14018964767456
2325.37426757813	5.11783170700073
2325.86303710938	5.13928890228271
2326.35131835938	5.10329532623291
2326.83862304688	5.07680654525757
2327.32495117188	5.11406946182251
2327.810546875	5.13036441802979
2328.29541015625	5.11721515655518
2328.77905273438	5.11414623260498
2329.26220703125	5.13072681427002
2329.74438476563	5.1505913734436
2330.2255859375	5.13878297805786
2330.7060546875	5.18598222732544
2331.185546875	5.15121555328369
2331.6640625	5.16180944442749
2332.14184570313	5.13603162765503
2332.61889648438	5.12254571914673
2333.09497070313	5.11944627761841
2333.57006835938	5.10402202606201
2334.04443359375	5.12090539932251
2334.51782226563	5.11258840560913
2334.99047851563	5.01710224151611
2335.46215820313	5.05672264099121
2335.93310546875	5.05248308181763
2336.40307617188	5.01530838012695
2336.8720703125	4.99649572372437
2337.34033203125	4.94801330566406
2337.8076171875	4.94124603271484
2338.27416992188	4.9352970123291
2338.73974609375	4.88260984420776
2339.20458984375	4.88597869873047
2339.66845703125	4.83543395996094
2340.13134765625	4.84758758544922
2340.59350585938	4.787353515625
2341.0546875	4.77498817443848
2341.51489257813	4.74195289611816
2341.97436523438	4.72101402282715
2342.43286132813	4.71577119827271
2342.890625	4.68708515167236
2343.34741210938	4.62334251403809
2343.80322265625	4.61391639709473
2344.25830078125	4.61993551254272
2344.71240234375	4.59088754653931
2345.16577148438	4.60352897644043
2345.61791992188	4.62032079696655
2346.06958007813	4.68521547317505
2346.52001953125	4.75845098495483
2346.9697265625	4.7805609703064
2347.41845703125	4.86549425125122
2347.86645507813	4.9906210899353
2348.3134765625	5.09727668762207
2348.75952148438	5.1256160736084
2349.20483398438	5.26591491699219
2349.64916992188	5.36999464035034
2350.09252929688	5.45279312133789
2350.53515625	5.57114839553833
2350.97680664063	5.59136247634888
2351.41748046875	5.60381269454956
2351.857421875	5.67874050140381
2352.29638671875	5.6928915977478
2352.734375	5.67592906951904
2353.17138671875	5.63588523864746
2353.60766601563	5.58496475219727
2354.04296875	5.55292320251465
2354.4775390625	5.47272491455078
2354.91088867188	5.40304374694824
2355.34350585938	5.30630731582642
2355.775390625	5.20282030105591
2356.2060546875	5.09146022796631
2356.63598632813	4.94044876098633
2357.06494140625	4.87185049057007
2357.4931640625	4.74659395217896
2357.92041015625	4.63185119628906
2358.3466796875	4.58763122558594
2358.77197265625	4.48615121841431
2359.1962890625	4.41113185882568
2359.61987304688	4.31566715240479
2360.04248046875	4.26652145385742
2360.46411132813	4.21789789199829
2360.88500976563	4.14799070358276
2361.30493164063	4.10852289199829
2361.72387695313	4.08609294891357
