# Supplementary material for: Optics miniaturization strategy for demanding Raman spectroscopy applications
Source: Nat Commun. 2024 Apr 8;15:3049. doi: 10.1038/s41467-024-47044-7 (PMC11001912; doi:10.1038/s41467-024-47044-7)
Supplement: Supplementary file 6 — Source Data [file 41467_2024_47044_MOESM6_ESM.zip › Source Data/NCOMMS-23-34016B s3/S3 pHCA, Glucose, Salts/calibraiton/pHCA time + standards/pHCA_125uM_1.csv]

347.42919921875	76.2425765991211
348.892913818359	76.3874435424805
350.356079101563	76.8128051757813
351.818634033203	77.1446533203125
353.280670166016	77.4670562744141
354.742095947266	77.6952438354492
356.202972412109	77.7983474731445
357.663299560547	78.2520904541016
359.123046875	78.433464050293
360.582244873047	78.6335601806641
362.040863037109	78.8301315307617
363.498931884766	78.9126129150391
364.956451416016	79.0201034545898
366.413391113281	79.2880554199219
367.869750976563	79.2918395996094
369.325592041016	79.5220642089844
370.780853271484	79.4292678833008
372.235565185547	79.5304641723633
373.689727783203	79.5877532958984
375.143310546875	79.5112152099609
376.596343994141	79.7228393554688
378.048828125	79.9215469360352
379.500762939453	79.7457580566406
380.9521484375	79.9364776611328
382.402954101563	79.938591003418
383.853240966797	80.1696319580078
385.302947998047	80.0037078857422
386.752136230469	80.4025573730469
388.200744628906	80.5072174072266
389.648803710938	80.6346817016602
391.096343994141	80.7477035522461
392.543304443359	80.9217071533203
393.989715576172	81.1149749755859
395.435607910156	81.3709487915039
396.880920410156	81.5166549682617
398.325714111328	81.5156478881836
399.769927978516	81.7801284790039
401.213623046875	82.0922775268555
402.656768798828	82.2585296630859
404.099395751953	82.3821334838867
405.541442871094	82.670036315918
406.982971191406	82.6840133666992
408.423950195313	82.9792404174805
409.864379882813	83.1105728149414
411.304290771484	83.3078536987305
412.743621826172	83.3012161254883
414.182434082031	83.6225967407227
415.620727539063	83.7048416137695
417.058471679688	83.7297134399414
418.495666503906	83.9432525634766
419.932342529297	83.8850860595703
421.368469238281	83.7711486816406
422.804077148438	83.932746887207
424.239135742188	83.7918243408203
425.673645019531	83.7310562133789
427.107635498047	84.0536117553711
428.541107177734	83.8218002319336
429.974029541016	83.7702178955078
431.406433105469	83.7101135253906
432.838287353516	83.7885665893555
434.269622802734	83.5717010498047
435.700408935547	83.7716064453125
437.130706787109	83.4217758178711
438.560455322266	83.4769973754883
439.989654541016	83.1628189086914
441.418334960938	83.3575134277344
442.846496582031	83.0799713134766
444.274139404297	83.0733184814453
445.701263427734	82.8108215332031
447.127838134766	82.6770935058594
448.553894042969	82.7549819946289
449.979431152344	82.6548919677734
451.404449462891	82.465576171875
452.828918457031	82.2563095092773
454.252899169922	82.3771667480469
455.676330566406	82.1823348999023
457.099273681641	82.2692565917969
458.521667480469	82.0880966186523
459.943542480469	82.2686920166016
461.364929199219	81.8715667724609
462.785766601563	81.9986801147461
464.206085205078	82.1519622802734
465.625885009766	81.8317794799805
467.045196533203	82.1074142456055
468.463958740234	82.0711135864258
469.882202148438	82.0026550292969
471.299957275391	81.9677658081055
472.717193603516	82.0348281860352
474.133911132813	82.0829086303711
475.550109863281	82.143196105957
476.965789794922	82.0696258544922
478.380950927734	82.1274337768555
479.795623779297	82.2406387329102
481.209777832031	82.1839752197266
482.623413085938	82.3419189453125
484.036529541016	82.4080657958984
485.449157714844	82.3547515869141
486.861267089844	82.4931411743164
488.272857666016	82.4216537475586
489.683959960938	82.5720596313477
491.094543457031	82.5027542114258
492.504608154297	82.5197906494141
493.914184570313	82.5896835327148
495.3232421875	82.515983581543
496.731811523438	82.410400390625
498.139862060547	82.4723968505859
499.547393798828	82.324104309082
500.954467773438	82.1369857788086
502.360992431641	82.1298065185547
503.767028808594	81.9189758300781
505.172576904297	82.0584259033203
506.577606201172	81.777473449707
507.982147216797	81.7452621459961
509.386169433594	81.4298095703125
510.789703369141	81.3885803222656
512.192749023438	81.1122970581055
513.595275878906	81.0212478637695
514.997314453125	80.6302947998047
516.398803710938	80.7478713989258
517.799865722656	80.503303527832
519.200378417969	80.4560928344727
520.600463867188	80.1583099365234
522	79.9801712036133
523.399047851563	79.9533538818359
524.797607421875	79.6567001342773
526.195678710938	79.4302291870117
527.59326171875	79.3102188110352
528.990295410156	79.1433334350586
530.386901855469	78.8870697021484
531.782958984375	78.8755111694336
533.178588867188	78.6728439331055
534.573669433594	78.3588256835938
535.968322753906	78.2568283081055
537.362426757813	78.0641555786133
538.756042480469	78.0481262207031
540.149230957031	77.6702575683594
541.541870117188	77.5560760498047
542.934020996094	77.4760818481445
544.32568359375	77.3324279785156
545.716918945313	77.1790008544922
547.107604980469	76.9034957885742
548.497802734375	76.9925994873047
549.887573242188	76.8558731079102
551.276794433594	76.6001739501953
552.66552734375	76.6484680175781
554.053833007813	76.5361404418945
555.441650390625	76.5050201416016
556.828918457031	76.3304748535156
558.215759277344	76.2629699707031
559.602111816406	76.1810455322266
560.987976074219	76.134407043457
562.373352050781	76.1128768920898
563.758239746094	76.0522155761719
565.142639160156	75.9135437011719
566.526611328125	75.944091796875
567.910034179688	75.9072113037109
569.293029785156	75.6746215820313
570.675537109375	75.8294906616211
572.057556152344	75.7840118408203
573.439086914063	75.6391754150391
574.820129394531	75.6918029785156
576.200744628906	75.6646728515625
577.580871582031	75.5257186889648
578.96044921875	75.6434555053711
580.339660644531	75.6381607055664
581.718322753906	75.6538848876953
583.096557617188	75.521369934082
584.474243164063	75.5115280151367
585.851501464844	75.5392227172852
587.228332519531	75.5401992797852
588.604614257813	75.4718933105469
589.98046875	75.3424072265625
591.355834960938	75.4669799804688
592.730712890625	75.3492889404297
594.105163574219	75.401725769043
595.479125976563	75.5116958618164
596.852600097656	75.2251815795898
598.225646972656	75.3661422729492
599.598205566406	75.3668975830078
600.970275878906	75.1724166870117
602.341857910156	75.1634216308594
603.713012695313	75.0519104003906
605.083679199219	74.9788970947266
606.453918457031	75.0043716430664
607.823608398438	74.8233489990234
609.192932128906	74.8107986450195
610.561706542969	74.6615753173828
611.930053710938	74.6917419433594
613.297912597656	74.5070266723633
614.665344238281	74.4082641601563
616.032287597656	74.3047332763672
617.398803710938	74.2903900146484
618.764831542969	74.0103149414063
620.13037109375	74.0141067504883
621.495483398438	73.9327850341797
622.860107421875	73.7879104614258
624.224304199219	73.6820526123047
625.588012695313	73.5115127563477
626.951232910156	73.4301223754883
628.314025878906	73.1845321655273
629.676391601563	73.1637268066406
631.038269042969	73.0747451782227
632.399658203125	72.8594436645508
633.760620117188	72.7244491577148
635.12109375	72.6271209716797
636.481140136719	72.5663146972656
637.840759277344	72.3697738647461
639.199890136719	72.3120880126953
640.558532714844	72.1592254638672
641.916748046875	72.0560913085938
643.274536132813	71.9670181274414
644.6318359375	71.9261322021484
645.988647460938	71.7177352905273
647.345031738281	71.5669479370117
648.700988769531	71.6758270263672
650.056457519531	71.2549285888672
651.411499023438	71.3415908813477
652.76611328125	71.3265686035156
654.120239257813	71.0053939819336
655.473876953125	71.0454864501953
656.827087402344	70.8291397094727
658.179870605469	70.7624359130859
659.5322265625	70.7164688110352
660.884094238281	70.6469345092773
662.235473632813	70.7024688720703
663.586486816406	70.4711380004883
664.93701171875	70.3428192138672
666.287048339844	70.5117111206055
667.636657714844	70.4033966064453
668.98583984375	70.3313140869141
670.334594726563	70.2567749023438
671.682861328125	70.319709777832
673.030700683594	70.1198577880859
674.378051757813	70.1994934082031
675.725036621094	70.1396255493164
677.071533203125	70.1554641723633
678.417541503906	70.0473403930664
679.76318359375	70.3186492919922
681.108337402344	69.9875259399414
682.453002929688	70.2752990722656
683.797302246094	70.2833709716797
685.14111328125	70.087028503418
686.484497070313	70.1357498168945
687.827453613281	70.203254699707
689.169921875	70.1602325439453
690.512023925781	70.1245346069336
691.853637695313	70.2721252441406
693.194763183594	70.2611389160156
694.535522460938	70.2040405273438
695.875793457031	70.2472915649414
697.215637207031	70.1559524536133
698.555053710938	70.2472915649414
699.89404296875	70.3468704223633
701.232543945313	70.2779998779297
702.570617675781	70.2453231811523
703.908325195313	70.3156585693359
705.245483398438	70.3056106567383
706.582275390625	70.2917404174805
707.918640136719	70.3167495727539
709.254516601563	70.4204330444336
710.589965820313	70.283576965332
711.924987792969	70.3664169311523
713.259582519531	70.3623962402344
714.59375	70.2487640380859
715.927490234375	70.2987442016602
717.2607421875	70.3793487548828
718.593627929688	70.2007446289063
719.926025390625	70.201789855957
721.257995605469	70.267707824707
722.589538574219	70.1863555908203
723.920654296875	70.0317611694336
725.251342773438	70.2685317993164
726.581604003906	70.0648193359375
727.911437988281	70.0858917236328
729.240783691406	69.9629592895508
730.569763183594	70.0207595825195
731.898254394531	70.0089797973633
733.226379394531	69.9243698120117
734.554016113281	69.8032531738281
735.881225585938	69.7198333740234
737.208068847656	69.8304977416992
738.534423828125	69.7622299194336
739.8603515625	69.6840362548828
741.185852050781	69.5561676025391
742.510925292969	69.5265884399414
743.835571289063	69.4134902954102
745.159790039063	69.3549041748047
746.483581542969	69.4046936035156
747.806945800781	69.1905746459961
749.1298828125	69.0944061279297
750.452453613281	69.0582733154297
751.774536132813	68.9330978393555
753.09619140625	68.7598037719727
754.417419433594	68.9125213623047
755.738220214844	68.7899169921875
757.05859375	68.5347442626953
758.378540039063	68.5358123779297
759.698059082031	68.574333190918
761.017211914063	68.2581176757813
762.335876464844	68.2670745849609
763.654113769531	68.0531387329102
764.971984863281	67.916015625
766.289367675781	67.968391418457
767.606384277344	67.7700271606445
768.922973632813	67.7378158569336
770.239074707031	67.5320663452148
771.554809570313	67.5184555053711
772.8701171875	67.5636672973633
774.184997558594	67.3028106689453
775.499450683594	67.1128082275391
776.8134765625	67.2995834350586
778.127136230469	67.0281066894531
779.440307617188	66.9323348999023
780.753112792969	66.9708023071289
782.0654296875	66.6841506958008
783.377380371094	66.5871200561523
784.688903808594	66.5601654052734
786	66.430534362793
787.310668945313	66.4131698608398
788.620971679688	66.2352905273438
789.930786132813	66.218147277832
791.240234375	66.1434020996094
792.549255371094	65.8390655517578
793.857788085938	66.0241088867188
795.166015625	65.7513275146484
796.473754882813	65.7654113769531
797.781066894531	65.5951690673828
799.088012695313	65.6655807495117
800.39453125	65.5812530517578
801.700622558594	65.5001831054688
803.006286621094	65.2882614135742
804.311584472656	65.3850631713867
805.616394042969	65.1943740844727
806.920837402344	65.2267303466797
808.224853515625	64.9985046386719
809.528503417969	64.8441390991211
810.831665039063	64.8164596557617
812.134460449219	64.7233810424805
813.436828613281	64.6265029907227
814.73876953125	64.5353622436523
816.040344238281	64.4503707885742
817.341430664063	64.3886642456055
818.642150878906	64.3098068237305
819.942504882813	64.1825332641602
821.242370605469	64.1052398681641
822.541870117188	63.9658050537109
823.840942382813	63.9061050415039
825.139587402344	63.867790222168
826.437866210938	63.7289962768555
827.735656738281	63.5984420776367
829.033081054688	63.5523681640625
830.330139160156	63.5789642333984
831.626770019531	63.3081321716309
832.922973632813	63.1849098205566
834.21875	63.1360626220703
835.514099121094	63.1024894714355
836.80908203125	62.9797134399414
838.103637695313	62.8800163269043
839.397827148438	62.9050407409668
840.691589355469	62.6450691223145
841.984924316406	62.618278503418
843.27783203125	62.4733047485352
844.570373535156	62.3866882324219
845.862487792969	62.2385330200195
847.154235839844	62.1332855224609
848.445556640625	62.1243133544922
849.736450195313	61.8414726257324
851.026916503906	61.567798614502
852.317016601563	61.5684242248535
853.606689453125	61.3963966369629
854.89599609375	61.2912902832031
856.184875488281	61.0364036560059
857.473327636719	61.0395812988281
858.761413574219	60.924259185791
860.049072265625	60.7317581176758
861.336303710938	60.6101684570313
862.623168945313	60.5614128112793
863.909606933594	60.2984886169434
865.195678710938	60.1504859924316
866.481323242188	60.1271324157715
867.766540527344	59.8810386657715
869.051391601563	59.8600120544434
870.335815429688	59.720100402832
871.619873046875	59.339958190918
872.903503417969	59.2319221496582
874.186706542969	59.1454315185547
875.469543457031	58.800609588623
876.752014160156	58.6867294311523
878.033996582031	58.4858093261719
879.315612792969	58.3426246643066
880.596862792969	58.1409912109375
881.877685546875	57.9513740539551
883.158081054688	57.6701507568359
884.438110351563	57.3508605957031
885.7177734375	57.105884552002
886.996948242188	56.9435958862305
888.275817871094	56.7196311950684
889.55419921875	56.4343338012695
890.832275390625	56.1185989379883
892.10986328125	56.0307006835938
893.387084960938	55.7772827148438
894.663940429688	55.4871368408203
895.940368652344	55.3156814575195
897.216369628906	55.2126121520996
898.492004394531	54.8973999023438
899.767272949219	54.659912109375
901.042114257813	54.4131126403809
902.316528320313	54.2531814575195
903.590576171875	54.0098533630371
904.8642578125	53.7804412841797
906.137512207031	53.5672645568848
907.410339355469	53.2750511169434
908.682800292969	53.151782989502
909.954833984375	52.9790229797363
911.226501464844	52.7887649536133
912.497802734375	52.6259422302246
913.768676757813	52.1879730224609
915.039123535156	52.246654510498
916.309204101563	51.9201202392578
917.578918457031	51.727108001709
918.848205566406	51.6119766235352
920.117126464844	51.3036003112793
921.385620117188	51.3227577209473
922.653747558594	51.2259674072266
923.921447753906	50.8445205688477
925.188781738281	50.7666091918945
926.455688476563	50.5004081726074
927.722229003906	50.5682029724121
928.988342285156	50.3389739990234
930.254089355469	50.2148666381836
931.519470214844	50.0047035217285
932.784423828125	49.9967765808105
934.049011230469	49.7171478271484
935.313171386719	49.5656890869141
936.576965332031	49.5665740966797
937.84033203125	49.3812484741211
939.103332519531	49.345401763916
940.365966796875	49.0923271179199
941.628173828125	49.0904121398926
942.890014648438	49.0439567565918
944.151428222656	48.8615646362305
945.412475585938	48.7681007385254
946.673095703125	48.6141166687012
947.933349609375	48.569995880127
949.193237304688	48.558650970459
950.452697753906	48.4429817199707
951.711791992188	48.3855781555176
952.970520019531	48.2965888977051
954.228820800781	48.2333145141602
955.486755371094	48.1710052490234
956.744262695313	48.0797805786133
958.001403808594	48.0452919006348
959.258117675781	48.0494804382324
960.514526367188	47.936580657959
961.770446777344	47.8869209289551
963.026062011719	47.9446487426758
964.28125	47.715461730957
965.536010742188	47.6426010131836
966.790466308594	47.662483215332
968.044494628906	47.6637229919434
969.298095703125	47.564826965332
970.551391601563	47.7184028625488
971.80419921875	47.4523658752441
973.056701660156	47.4601364135742
974.308776855469	47.3176879882813
975.560485839844	47.30224609375
976.811767578125	47.3974494934082
978.062683105469	47.3234062194824
979.313232421875	47.2754516601563
980.563415527344	47.1738166809082
981.813171386719	47.2239532470703
983.0625	47.0202865600586
984.3115234375	47.0676040649414
985.560119628906	46.9365043640137
986.808349609375	46.8438873291016
988.05615234375	46.8798065185547
989.303588867188	46.8616714477539
990.550659179688	46.8783912658691
991.797302246094	46.6481513977051
993.043579101563	46.7517280578613
994.289489746094	46.5816917419434
995.535034179688	46.5746650695801
996.780151367188	46.5882148742676
998.02490234375	46.3837432861328
999.269226074219	46.4580688476563
1000.51318359375	46.3456001281738
1001.75677490234	46.2687492370605
1003	46.1919212341309
1004.24279785156	46.0520668029785
1005.48522949219	46.0533294677734
1006.72729492188	46.0827941894531
1007.96893310547	45.9825859069824
1009.21026611328	45.8631591796875
1010.45111083984	45.9174194335938
1011.69165039063	45.8197250366211
1012.93176269531	45.8298301696777
1014.17150878906	45.7163505554199
1015.41088867188	45.6550598144531
1016.64984130859	45.732063293457
1017.88842773438	45.6334762573242
1019.12664794922	45.5983276367188
1020.36450195313	45.6060371398926
1021.60192871094	45.5724334716797
1022.83898925781	45.511417388916
1024.07568359375	45.3641319274902
1025.31201171875	45.437614440918
1026.5478515625	45.3137702941895
1027.78344726563	45.3512840270996
1029.0185546875	45.2992744445801
1030.25329589844	45.1594657897949
1031.48767089844	45.1172065734863
1032.7216796875	45.1679153442383
1033.95532226563	45.112720489502
1035.18859863281	45.038875579834
1036.42138671875	45.1456298828125
1037.65393066406	45.1102981567383
1038.88598632813	45.035717010498
1040.11767578125	45.1390953063965
1041.34899902344	45.0837936401367
1042.57995605469	45.2232131958008
1043.810546875	45.1818466186523
1045.04077148438	45.1688690185547
1046.2705078125	45.2039375305176
1047.5	45.0090255737305
1048.72900390625	45.1512031555176
1049.95764160156	45.2137451171875
1051.18591308594	45.1722640991211
1052.41381835938	45.0722885131836
1053.64135742188	45.0268287658691
1054.86853027344	45.1182098388672
1056.09521484375	44.974063873291
1057.32165527344	45.0195426940918
1058.54760742188	44.9531669616699
1059.77331542969	44.9253044128418
1060.99853515625	44.860481262207
1062.22338867188	44.8835334777832
1063.44787597656	44.7716522216797
1064.671875	44.7882461547852
1065.89562988281	44.8631820678711
1067.11901855469	44.6872825622559
1068.34191894531	44.6846694946289
1069.56457519531	44.8254203796387
1070.78674316406	44.5525207519531
1072.00854492188	44.6330604553223
1073.22998046875	44.6672897338867
1074.45104980469	44.4811553955078
1075.67175292969	44.4248580932617
1076.89208984375	44.4846687316895
1078.11193847656	44.4323997497559
1079.33154296875	44.3656539916992
1080.55065917969	44.3097801208496
1081.76940917969	44.3633689880371
1082.98791503906	44.1871910095215
1084.20593261719	44.2577819824219
1085.42358398438	44.2027130126953
1086.64086914063	44.0956001281738
1087.85766601563	44.1341934204102
1089.07421875	44.082405090332
1090.29040527344	44.0634307861328
1091.50610351563	44.1018753051758
1092.72155761719	43.9591445922852
1093.9365234375	44.0309982299805
1095.15112304688	44.0466041564941
1096.36535644531	43.9893569946289
1097.57922363281	43.9716033935547
1098.79272460938	44.0410423278809
1100.005859375	44.0267524719238
1101.21862792969	44.0741004943848
1102.43090820313	44.0833129882813
1103.64294433594	44.0188789367676
1104.8544921875	44.0216255187988
1106.06579589844	44.0341186523438
1107.27661132813	44.0204811096191
1108.48706054688	43.9839668273926
1109.69714355469	44.0970687866211
1110.90686035156	44.0475959777832
1112.1162109375	43.9784774780273
1113.3251953125	44.0072860717773
1114.53369140625	43.9866676330566
1115.74194335938	43.9796104431152
1116.94982910156	44.062858581543
1118.1572265625	43.9749069213867
1119.3642578125	43.9386940002441
1120.57104492188	44.1140022277832
1121.77734375	43.98828125
1122.98327636719	44.0330543518066
1124.18884277344	44.0094947814941
1125.39404296875	44.0033187866211
1126.59875488281	43.9958190917969
1127.80322265625	44.111499786377
1129.00732421875	44.1651382446289
1130.2109375	44.0043487548828
1131.41430664063	44.0093193054199
1132.6171875	44.0586166381836
1133.81970214844	44.0185470581055
1135.02197265625	44.0206985473633
1136.22375488281	43.909984588623
1137.42517089844	43.8940124511719
1138.62622070313	43.906322479248
1139.82690429688	44.002326965332
1141.02709960938	43.863941192627
1142.22705078125	43.7859382629395
1143.42663574219	43.8630752563477
1144.62573242188	43.8769950866699
1145.82458496094	43.8741035461426
1147.02294921875	43.7877349853516
1148.22094726563	43.8563423156738
1149.41857910156	43.7973175048828
1150.61584472656	43.8325233459473
1151.81274414063	43.6877059936523
1153.00927734375	43.6789779663086
1154.20544433594	43.8252716064453
1155.40124511719	43.7701263427734
1156.5966796875	43.8851203918457
1157.79162597656	43.7942504882813
1158.986328125	43.7924766540527
1160.18054199219	43.8335418701172
1161.37438964844	43.7971992492676
1162.56799316406	43.687816619873
1163.76110839844	43.8015937805176
1164.95385742188	43.8010406494141
1166.14624023438	43.739875793457
1167.33825683594	43.7351417541504
1168.52990722656	43.7459144592285
1169.72119140625	43.9231147766113
1170.91198730469	44.0067939758301
1172.1025390625	44.0784645080566
1173.29260253906	44.2171058654785
1174.482421875	44.1719207763672
1175.67175292969	44.2501525878906
1176.86071777344	44.3234405517578
1178.04943847656	44.2597389221191
1179.23767089844	44.1843719482422
1180.42553710938	44.105770111084
1181.61303710938	44.0133819580078
1182.80017089844	44.0055961608887
1183.98681640625	44.0542907714844
1185.17321777344	43.782772064209
1186.35925292969	43.9296836853027
1187.54479980469	44.0888748168945
1188.73010253906	44.0622177124023
1189.91491699219	44.0137367248535
1191.09936523438	44.0200386047363
1192.28356933594	44.0347747802734
1193.46728515625	44.1529235839844
1194.65063476563	44.2012023925781
1195.83361816406	44.1167907714844
1197.01623535156	44.1183815002441
1198.19836425781	44.1776351928711
1199.38024902344	44.3610420227051
1200.56176757813	44.3732223510742
1201.74279785156	44.4130096435547
1202.92358398438	44.5740928649902
1204.10388183594	44.4734878540039
1205.28393554688	44.5556755065918
1206.46350097656	44.6639518737793
1207.64270019531	44.6216354370117
1208.82153320313	44.5404243469238
1210	44.7557106018066
1211.17810058594	44.6973419189453
1212.35583496094	44.6186561584473
1213.53308105469	44.7073173522949
1214.71008300781	44.7095603942871
1215.88671875	44.7177543640137
1217.06286621094	44.6697845458984
1218.23864746094	44.6952705383301
1219.41418457031	44.6432952880859
1220.58923339844	44.6992950439453
1221.76391601563	44.7357711791992
1222.93823242188	44.6782722473145
1224.11218261719	44.7329940795898
1225.28576660156	44.7783508300781
1226.458984375	44.8557548522949
1227.6318359375	44.9130401611328
1228.80419921875	44.8613739013672
1229.97631835938	44.8686141967773
1231.14794921875	45.0029106140137
1232.31921386719	44.9485969543457
1233.490234375	44.8754844665527
1234.66076660156	44.9691581726074
1235.83093261719	45.026985168457
1237.00073242188	44.9800071716309
1238.17016601563	45.1208076477051
1239.33923339844	45.0594673156738
1240.5078125	45.1075706481934
1241.67614746094	45.0982971191406
1242.84411621094	45.1070747375488
1244.01159667969	45.0849533081055
1245.1787109375	45.0559310913086
1246.34558105469	45.0929908752441
1247.51196289063	44.988883972168
1248.67797851563	45.025032043457
1249.84362792969	45.0461959838867
1251.00891113281	45.0512542724609
1252.173828125	44.8216896057129
1253.33825683594	44.873836517334
1254.50244140625	44.8329925537109
1255.66625976563	44.679515838623
1256.82958984375	44.5245018005371
1257.99255371094	44.5718955993652
1259.1552734375	44.4822425842285
1260.31750488281	44.4320030212402
1261.47937011719	44.347541809082
1262.64086914063	44.2448196411133
1263.80200195313	44.1049690246582
1264.96276855469	44.0830154418945
1266.123046875	44.211109161377
1267.28308105469	44.0156784057617
1268.44262695313	43.911808013916
1269.60192871094	43.8968200683594
1270.7607421875	43.7904510498047
1271.91918945313	43.7764434814453
1273.07727050781	43.8176803588867
1274.23498535156	43.6102828979492
1275.39233398438	43.4939079284668
1276.54931640625	43.4986000061035
1277.70581054688	43.4451713562012
1278.86206054688	43.366527557373
1280.01794433594	43.3597068786621
1281.17333984375	43.2223434448242
1282.32836914063	43.3464851379395
1283.48303222656	43.3585815429688
1284.63732910156	43.3136825561523
1285.79125976563	43.0996551513672
1286.94482421875	43.2169609069824
1288.09802246094	43.1842269897461
1289.25073242188	43.1349220275879
1290.40319824219	43.296817779541
1291.55517578125	43.0660095214844
1292.70690917969	43.1271629333496
1293.85815429688	43.1544151306152
1295.00903320313	43.054271697998
1296.15954589844	43.0412712097168
1297.30969238281	42.9231948852539
1298.45935058594	42.9076995849609
1299.60876464844	42.9463958740234
1300.7578125	42.7049140930176
1301.90637207031	42.85009765625
1303.05456542969	42.739933013916
1304.20239257813	42.6708564758301
1305.34985351563	42.6089172363281
1306.49694824219	42.6050682067871
1307.64367675781	42.5630149841309
1308.7900390625	42.5323600769043
1309.93591308594	42.4876251220703
1311.08154296875	42.57666015625
1312.22668457031	42.5232620239258
1313.37145996094	42.52392578125
1314.51599121094	42.5062675476074
1315.66003417969	42.4627380371094
1316.80358886719	42.4978179931641
1317.94689941406	42.5056953430176
1319.08984375	42.4274291992188
1320.23229980469	42.553539276123
1321.37451171875	42.4903755187988
1322.51623535156	42.4936676025391
1323.65759277344	42.3178558349609
1324.79858398438	42.3559455871582
1325.93920898438	42.357536315918
1327.07934570313	42.2785339355469
1328.21923828125	42.2689361572266
1329.35864257813	42.1841468811035
1330.49780273438	42.1991195678711
1331.63647460938	42.1284408569336
1332.77478027344	42.0968322753906
1333.91271972656	42.0269432067871
1335.05029296875	41.9881935119629
1336.18737792969	41.9154090881348
1337.32421875	41.9486312866211
1338.46057128906	41.8675308227539
1339.5966796875	41.8568687438965
1340.73229980469	41.879695892334
1341.86755371094	41.8620910644531
1343.00231933594	41.8928909301758
1344.13684082031	41.7713623046875
1345.27099609375	41.7700500488281
1346.40466308594	41.8047637939453
1347.53796386719	41.7298965454102
1348.6708984375	41.7555465698242
1349.80346679688	41.7819938659668
1350.93566894531	41.7247695922852
1352.06750488281	41.721794128418
1353.19885253906	41.6409454345703
1354.32995605469	41.7211265563965
1355.46057128906	41.6104469299316
1356.5908203125	41.6303901672363
1357.720703125	41.4723968505859
1358.85021972656	41.4935302734375
1359.97924804688	41.4596099853516
1361.10803222656	41.4999656677246
1362.236328125	41.4067306518555
1363.3642578125	41.2279510498047
1364.49182128906	41.2846374511719
1365.61901855469	41.2012710571289
1366.74584960938	41.1113204956055
1367.87231445313	41.2204475402832
1368.99829101563	41.1353492736816
1370.12390136719	41.1269187927246
1371.24914550781	41.1006317138672
1372.3740234375	41.1561012268066
1373.49853515625	41.17333984375
1374.62255859375	41.1886558532715
1375.74633789063	41.0614356994629
1376.86962890625	41.274112701416
1377.99255371094	41.1768264770508
1379.11511230469	41.2052230834961
1380.2373046875	41.2769737243652
1381.35900878906	41.271614074707
1382.48034667969	41.2629585266113
1383.60144042969	41.3050537109375
1384.72204589844	41.362133026123
1385.84228515625	41.2333831787109
1386.96203613281	41.3276329040527
1388.08154296875	41.1419067382813
1389.20056152344	41.132152557373
1390.31921386719	41.0173721313477
1391.4375	40.9280662536621
1392.55541992188	40.8722190856934
1393.6728515625	40.7975006103516
1394.7900390625	40.8013954162598
1395.90673828125	40.5976295471191
1397.02307128906	40.7113227844238
1398.13903808594	40.6132392883301
1399.25463867188	40.5679130554199
1400.36975097656	40.4961090087891
1401.48449707031	40.4842758178711
1402.59899902344	40.4512329101563
1403.712890625	40.4503402709961
1404.82653808594	40.4383506774902
1405.93981933594	40.5162048339844
1407.05261230469	40.4454002380371
1408.1650390625	40.4630737304688
1409.27709960938	40.4337959289551
1410.38879394531	40.4992637634277
1411.5	40.3912353515625
1412.61096191406	40.3996162414551
1413.72143554688	40.3840217590332
1414.83154296875	40.3754653930664
1415.94116210938	40.3881759643555
1417.05053710938	40.2879409790039
1418.15942382813	40.2079887390137
1419.26794433594	40.2468795776367
1420.37609863281	40.1380462646484
1421.48388671875	40.0990829467773
1422.59118652344	39.9888572692871
1423.6982421875	40.0664672851563
1424.80480957031	39.9164047241211
1425.91088867188	39.8485336303711
1427.01672363281	39.9808921813965
1428.1220703125	39.9034767150879
1429.22717285156	39.8877944946289
1430.33166503906	39.8430023193359
1431.43591308594	39.7712478637695
1432.53979492188	39.8189163208008
1433.64318847656	39.8720932006836
1434.74621582031	39.8322257995605
1435.84887695313	39.7829780578613
1436.95104980469	39.8465766906738
1438.05297851563	39.8955383300781
1439.15441894531	39.8899383544922
1440.25549316406	39.8139343261719
1441.35620117188	39.8768463134766
1442.45642089844	39.7918243408203
1443.55627441406	39.7845191955566
1444.65576171875	39.811279296875
1445.7548828125	39.621509552002
1446.853515625	39.5985488891602
1447.95190429688	39.5205574035645
1449.0498046875	39.5499076843262
1450.14721679688	39.4773979187012
1451.24438476563	39.3608016967773
1452.34106445313	39.3360900878906
1453.43737792969	39.3601913452148
1454.53332519531	39.3886299133301
1455.62890625	39.3735656738281
1456.72399902344	39.3081169128418
1457.81872558594	39.236385345459
1458.9130859375	39.3078346252441
1460.00695800781	39.2855415344238
1461.10046386719	39.206371307373
1462.19360351563	39.2500190734863
1463.28637695313	39.2195129394531
1464.37878417969	39.2824478149414
1465.470703125	39.2719879150391
1466.56225585938	39.3125915527344
1467.65344238281	39.257007598877
1468.744140625	39.203182220459
1469.83447265625	39.1658477783203
1470.92443847656	39.1464042663574
1472.01403808594	39.0648765563965
1473.10314941406	38.9630928039551
1474.19189453125	38.973518371582
1475.2802734375	38.8273010253906
1476.3681640625	38.8949508666992
1477.45581054688	38.8814315795898
1478.54296875	38.7485427856445
1479.62963867188	38.7061080932617
1480.71606445313	38.9939918518066
1481.80200195313	38.9081192016602
1482.88757324219	38.854320526123
1483.97265625	38.8345680236816
1485.05737304688	38.8789978027344
1486.14172363281	38.9374351501465
1487.22570800781	39.0508460998535
1488.30932617188	39.0853233337402
1489.39245605469	39.0538444519043
1490.47509765625	39.0645294189453
1491.55749511719	39.072868347168
1492.63940429688	39.1949272155762
1493.72094726563	39.1236877441406
1494.80212402344	39.1975250244141
1495.8828125	39.1909713745117
1496.96313476563	39.1779098510742
1498.04309082031	39.1187057495117
1499.12255859375	39.1096076965332
1500.20166015625	39.1001281738281
1501.28039550781	39.201545715332
1502.35864257813	39.1015205383301
1503.4365234375	39.1216850280762
1504.51403808594	39.1720695495605
1505.59118652344	39.2372970581055
1506.66784667969	39.2326469421387
1507.744140625	39.1582908630371
1508.81994628906	39.1876411437988
1509.89538574219	39.2490158081055
1510.97045898438	39.3649673461914
1512.04516601563	39.4643707275391
1513.11938476563	39.5314025878906
1514.19323730469	39.6055908203125
1515.26672363281	39.8008346557617
1516.33972167969	39.7657470703125
1517.41235351563	39.9215469360352
1518.48449707031	39.9266624450684
1519.55639648438	39.9939308166504
1520.62768554688	40.124755859375
1521.69873046875	40.1998291015625
1522.76928710938	40.1995086669922
1523.83947753906	40.2286987304688
1524.90930175781	40.1719741821289
1525.97863769531	40.271728515625
1527.04760742188	40.320011138916
1528.11608886719	40.300163269043
1529.18420410156	40.4079627990723
1530.251953125	40.3383979797363
1531.31921386719	40.3976936340332
1532.38610839844	40.5896759033203
1533.45263671875	40.6605682373047
1534.51867675781	40.5997886657715
1535.58435058594	40.7959175109863
1536.64965820313	40.9504623413086
1537.71447753906	40.9937400817871
1538.77893066406	41.2367210388184
1539.84301757813	41.3785667419434
1540.90661621094	41.4710273742676
1541.9697265625	41.5309753417969
1543.03259277344	41.7439002990723
1544.09497070313	41.8726844787598
1545.15686035156	42.006290435791
1546.21850585938	42.2178726196289
1547.27966308594	42.2538185119629
1548.34033203125	42.2659530639648
1549.40063476563	42.5045738220215
1550.46057128906	42.5392532348633
1551.52001953125	42.8041114807129
1552.5791015625	42.9564628601074
1553.63781738281	42.9676170349121
1554.69604492188	43.0685386657715
1555.75378417969	43.1249389648438
1556.81127929688	43.1495018005371
1557.86828613281	43.360481262207
1558.9248046875	43.3857307434082
1559.98095703125	43.6241569519043
1561.03674316406	43.5839462280273
1562.09204101563	43.8157539367676
1563.14697265625	43.8886070251465
1564.20153808594	44.1267585754395
1565.25561523438	44.2372207641602
1566.30932617188	44.5343856811523
1567.36254882813	44.6986427307129
1568.41540527344	45.0102081298828
1569.4677734375	45.1369361877441
1570.51977539063	45.4647026062012
1571.57141113281	45.6684417724609
1572.62255859375	45.8762588500977
1573.67333984375	46.083194732666
1574.7236328125	46.4350128173828
1575.77355957031	46.4763488769531
1576.82299804688	46.7087287902832
1577.8720703125	46.9148445129395
1578.92077636719	47.1782035827637
1579.96899414063	47.2633666992188
1581.01684570313	47.5919227600098
1582.06420898438	47.743824005127
1583.11120605469	48.0750350952148
1584.15771484375	48.0780715942383
1585.20385742188	48.4249038696289
1586.24951171875	48.6716270446777
1587.29479980469	48.7697257995605
1588.33972167969	49.1764144897461
1589.38415527344	49.2746849060059
1590.42810058594	49.6442108154297
1591.47180175781	49.9928665161133
1592.51489257813	50.3887557983398
1593.55773925781	50.7619781494141
1594.59997558594	50.9774017333984
1595.64196777344	51.4732246398926
1596.68334960938	51.6843070983887
1597.72448730469	51.9919509887695
1598.76513671875	52.5160179138184
1599.80529785156	52.805736541748
1600.84509277344	53.2192153930664
1601.88452148438	53.6389007568359
1602.92346191406	53.9465408325195
1603.9619140625	54.33203125
1605	54.7825813293457
1606.03771972656	55.234733581543
1607.07495117188	55.8010139465332
1608.11169433594	56.0799522399902
1609.14807128906	56.4201316833496
1610.18408203125	56.6949234008789
1611.21960449219	56.8544120788574
1612.25463867188	56.9621047973633
1613.28930664063	57.3525085449219
1614.32360839844	57.2716369628906
1615.357421875	57.6069602966309
1616.39074707031	57.7477874755859
1617.42370605469	57.8894882202148
1618.45629882813	58.1583480834961
1619.48840332031	58.398738861084
1620.52001953125	58.4087562561035
1621.55126953125	58.883487701416
1622.58215332031	59.0512733459473
1623.61254882813	59.3098640441895
1624.64245605469	59.5629425048828
1625.67199707031	59.77783203125
1626.70104980469	60.0351791381836
1627.72973632813	60.296501159668
1628.75793457031	60.5074996948242
1629.78576660156	60.8925971984863
1630.81311035156	61.037425994873
1631.84008789063	61.2172927856445
1632.86657714844	61.5234642028809
1633.89270019531	61.6861686706543
1634.91833496094	61.796012878418
1635.94348144531	61.9744529724121
1636.96826171875	61.9611434936523
1637.99255371094	62.0586547851563
1639.01647949219	62.0945472717285
1640.03991699219	61.8375854492188
1641.06298828125	61.6582336425781
1642.08557128906	61.4173049926758
1643.10778808594	61.297737121582
1644.12951660156	60.9538154602051
1645.15075683594	60.5382995605469
1646.17163085938	60.3956413269043
1647.19213867188	59.9494743347168
1648.21203613281	59.6597785949707
1649.23156738281	59.5521545410156
1650.25073242188	59.096866607666
1651.26940917969	58.8372573852539
1652.28759765625	58.3384590148926
1653.30541992188	58.1348037719727
1654.32275390625	57.8621025085449
1655.33972167969	57.5407943725586
1656.35620117188	57.0657157897949
1657.37231445313	56.8478698730469
1658.38793945313	56.4932823181152
1659.40307617188	56.29638671875
1660.41772460938	55.9596519470215
1661.43212890625	55.7099571228027
1662.44592285156	55.3341407775879
1663.45935058594	55.1525421142578
1664.47229003906	54.7685585021973
1665.48486328125	54.4611015319824
1666.49694824219	54.1738624572754
1667.50854492188	53.8527374267578
1668.51977539063	53.5579452514648
1669.53051757813	52.9815101623535
1670.54089355469	52.6463165283203
1671.55078125	52.4643402099609
1672.56018066406	51.9663505554199
1673.56909179688	51.6440010070801
1674.57763671875	51.1523628234863
1675.58581542969	50.6586952209473
1676.59350585938	50.2196502685547
1677.60070800781	49.7944946289063
1678.607421875	49.1501045227051
1679.61376953125	48.7733116149902
1680.61962890625	48.2696304321289
1681.62512207031	47.9280166625977
1682.63012695313	47.4911079406738
1683.63464355469	46.8861656188965
1684.638671875	46.4715232849121
1685.64233398438	45.8664970397949
1686.64562988281	45.6325263977051
1687.64831542969	45.0906295776367
1688.65063476563	44.6699333190918
1689.65246582031	44.2627601623535
1690.65393066406	43.7468032836914
1691.65490722656	43.4597587585449
1692.65539550781	43.1151008605957
1693.65551757813	42.5441017150879
1694.65502929688	42.3012580871582
1695.654296875	41.8348731994629
1696.65295410156	41.5579833984375
1697.65124511719	41.2162246704102
1698.64904785156	40.9149017333984
1699.646484375	40.6202087402344
1700.64331054688	40.1746826171875
1701.63977050781	39.850170135498
1702.63586425781	39.4814147949219
1703.63134765625	39.0669479370117
1704.62646484375	38.7386932373047
1705.62121582031	38.3064193725586
1706.61535644531	37.9731254577637
1707.60913085938	37.6025199890137
1708.60241699219	37.294189453125
1709.59521484375	36.9869613647461
1710.58764648438	36.3556900024414
1711.57958984375	36.1449394226074
1712.57104492188	35.799201965332
1713.56213378906	35.4339752197266
1714.552734375	35.1323585510254
1715.54284667969	34.7026138305664
1716.53247070313	34.3943252563477
1717.52160644531	34.0496482849121
1718.51037597656	33.7538375854492
1719.49865722656	33.3279113769531
1720.48657226563	33.1294479370117
1721.47387695313	32.7068977355957
1722.46081542969	32.4018478393555
1723.447265625	32.2207717895508
1724.43334960938	31.9391860961914
1725.41882324219	31.6189022064209
1726.40393066406	31.466423034668
1727.38854980469	31.1917037963867
1728.37268066406	30.8617248535156
1729.3564453125	30.7250823974609
1730.33972167969	30.4698257446289
1731.32250976563	30.3834419250488
1732.30480957031	30.1071224212646
1733.28674316406	29.8811073303223
1734.26806640625	29.7275543212891
1735.2490234375	29.5267848968506
1736.2294921875	29.3399887084961
1737.20959472656	29.2009086608887
1738.18908691406	29.0596923828125
1739.16821289063	28.9643707275391
1740.14685058594	28.6696128845215
1741.125	28.4501037597656
1742.10266113281	28.3835792541504
1743.07995605469	28.1918811798096
1744.05676269531	28.0349140167236
1745.03308105469	27.808837890625
1746.00891113281	27.7336158752441
1746.98425292969	27.4115371704102
1747.95910644531	27.3005123138428
1748.93359375	27.0501842498779
1749.90759277344	26.8941822052002
1750.88110351563	26.6870384216309
1751.85412597656	26.5499992370605
1752.82678222656	26.3206520080566
1753.798828125	26.1732749938965
1754.7705078125	26.0214653015137
1755.74169921875	25.7128219604492
1756.71240234375	25.6660633087158
1757.6826171875	25.4946842193604
1758.65246582031	25.3708648681641
1759.62170410156	25.1352405548096
1760.59057617188	24.9084453582764
1761.55895996094	24.8839416503906
1762.52673339844	24.7457046508789
1763.49426269531	24.6340751647949
1764.46118164063	24.5374011993408
1765.42761230469	24.3875255584717
1766.39367675781	24.270528793335
1767.35913085938	24.1726608276367
1768.32421875	24.0636882781982
1769.28881835938	23.9699039459229
1770.2529296875	23.8504028320313
1771.21655273438	23.8373260498047
1772.17980957031	23.7950096130371
1773.14245605469	23.7683525085449
1774.10461425781	23.6957168579102
1775.06640625	23.6907596588135
1776.02770996094	23.4516620635986
1776.98852539063	23.3170051574707
1777.94873046875	23.2860298156738
1778.90856933594	23.2508640289307
1779.86804199219	23.1529006958008
1780.82690429688	23.0029697418213
1781.78527832031	22.7937107086182
1782.7431640625	22.7462501525879
1783.70068359375	22.5537910461426
1784.65771484375	22.4115352630615
1785.61413574219	22.3733882904053
1786.57019042969	22.1983051300049
1787.52575683594	22.1481380462646
1788.48083496094	22.0102558135986
1789.43530273438	21.9000053405762
1790.38940429688	21.7813034057617
1791.34301757813	21.7081146240234
1792.29626464844	21.4962635040283
1793.24890136719	21.4630928039551
1794.20104980469	21.3607730865479
1795.15270996094	21.3065376281738
1796.10400390625	21.2470207214355
1797.0546875	21.1782245635986
1798.0048828125	21.0185108184814
1798.95471191406	20.9654140472412
1799.90393066406	20.8903942108154
1800.85278320313	20.8574523925781
1801.80102539063	20.8177604675293
1802.74890136719	20.7380256652832
1803.6962890625	20.7018737792969
1804.64306640625	20.6947994232178
1805.58947753906	20.6875114440918
1806.53540039063	20.5806789398193
1807.48071289063	20.64573097229
1808.42565917969	20.5441188812256
1809.3701171875	20.4812870025635
1810.31396484375	20.4767055511475
1811.25744628906	20.4552364349365
1812.20043945313	20.3143863677979
1813.14294433594	20.297945022583
1814.08483886719	20.2487297058105
1815.0263671875	20.2255001068115
1815.96740722656	20.130989074707
1816.90783691406	20.0852966308594
1817.84790039063	20.0664615631104
1818.78747558594	19.9172267913818
1819.72644042969	20.0071868896484
1820.6650390625	19.7871150970459
1821.60314941406	19.7917156219482
1822.54064941406	19.7308387756348
1823.47778320313	19.6324119567871
1824.41430664063	19.5239677429199
1825.35034179688	19.4882183074951
1826.28601074219	19.457124710083
1827.22106933594	19.289981842041
1828.15563964844	19.249906539917
1829.08984375	19.2023754119873
1830.0234375	19.1323146820068
1830.95654296875	19.0717792510986
1831.88916015625	19.060094833374
1832.8212890625	19.0314025878906
1833.7529296875	18.9803676605225
1834.68408203125	18.942289352417
1835.61474609375	18.8573818206787
1836.54479980469	18.8335151672363
1837.47448730469	18.8426361083984
1838.40356445313	18.8700904846191
1839.33227539063	18.7963733673096
1840.26037597656	18.8231945037842
1841.18811035156	18.8033580780029
1842.115234375	18.7638988494873
1843.04187011719	18.7832946777344
1843.96801757813	18.7930965423584
1844.89367675781	18.7672729492188
1845.81872558594	18.7203063964844
1846.74340820313	18.675666809082
1847.66760253906	18.7093963623047
1848.59118652344	18.6098232269287
1849.51428222656	18.7085418701172
1850.43701171875	18.5719337463379
1851.35913085938	18.5556526184082
1852.28076171875	18.5466423034668
1853.20190429688	18.4779224395752
1854.12243652344	18.3959007263184
1855.04260253906	18.3538780212402
1855.96215820313	18.2899837493896
1856.88122558594	18.2365550994873
1857.79992675781	18.14430809021
1858.71801757813	18.0914611816406
1859.63549804688	18.0930461883545
1860.55261230469	17.9764556884766
1861.46923828125	17.8864002227783
1862.38525390625	17.9130535125732
1863.30078125	17.8684482574463
1864.2158203125	17.8117961883545
1865.13037109375	17.7901287078857
1866.04443359375	17.7981128692627
1866.95788574219	17.8114719390869
1867.87084960938	17.8018436431885
1868.78332519531	17.7554340362549
1869.6953125	17.771821975708
1870.60681152344	17.7471199035645
1871.51782226563	17.7536201477051
1872.42822265625	17.8178462982178
1873.33813476563	17.8388137817383
1874.24755859375	17.8076553344727
1875.15649414063	17.7846755981445
1876.06481933594	17.8192501068115
1876.97277832031	17.827112197876
1877.88012695313	17.8735942840576
1878.78698730469	17.7668933868408
1879.69323730469	17.8133964538574
1880.59912109375	17.7670841217041
1881.50439453125	17.7105903625488
1882.4091796875	17.6665954589844
1883.3134765625	17.5774078369141
1884.21716308594	17.5173587799072
1885.12048339844	17.5295124053955
1886.02319335938	17.4893245697021
1886.92541503906	17.4625282287598
1887.82702636719	17.423168182373
1888.72814941406	17.3803215026855
1889.62878417969	17.3129768371582
1890.52893066406	17.2559947967529
1891.42858886719	17.2783088684082
1892.32763671875	17.1991729736328
1893.22619628906	17.1458015441895
1894.12426757813	17.1375274658203
1895.02172851563	17.0591506958008
1895.91870117188	17.0226306915283
1896.81518554688	17.1465759277344
1897.71118164063	17.0144844055176
1898.60656738281	16.9355564117432
1899.50146484375	16.9870014190674
1900.39587402344	16.9097595214844
1901.28967285156	16.9440536499023
1902.18298339844	16.9805469512939
1903.07580566406	16.9328422546387
1903.96801757813	16.9641418457031
1904.85986328125	16.875244140625
1905.7509765625	16.9370555877686
1906.64172363281	16.9433326721191
1907.53186035156	16.9622669219971
1908.42150878906	17.0274448394775
1909.31066894531	17.0335559844971
1910.19921875	17.0154495239258
1911.08728027344	17.0167675018311
1911.97473144531	17.0368671417236
1912.86181640625	17.0630931854248
1913.74816894531	17.1052989959717
1914.63415527344	17.1011924743652
1915.51953125	17.026481628418
1916.40441894531	17.04860496521
1917.28869628906	17.0188961029053
1918.17260742188	16.9703559875488
1919.05578613281	16.9248485565186
1919.93859863281	16.9458885192871
1920.82080078125	16.8961944580078
1921.70239257813	16.8300342559814
1922.58349609375	16.8116207122803
1923.46411132813	16.7429847717285
1924.34423828125	16.7118167877197
1925.22375488281	16.7045459747314
1926.10278320313	16.6691818237305
1926.98120117188	16.5767192840576
1927.85913085938	16.564136505127
1928.73645019531	16.4944305419922
1929.61328125	16.4213848114014
1930.48962402344	16.4243602752686
1931.36535644531	16.4396533966064
1932.24060058594	16.381929397583
1933.11535644531	16.3334121704102
1933.98950195313	16.3236103057861
1934.86303710938	16.3754577636719
1935.73608398438	16.2619247436523
1936.60864257813	16.3369312286377
1937.48059082031	16.3729763031006
1938.35205078125	16.4077262878418
1939.22302246094	16.3432483673096
1940.09338378906	16.3815479278564
1940.96313476563	16.4525451660156
1941.83239746094	16.4423427581787
1942.701171875	16.408727645874
1943.5693359375	16.4362831115723
1944.43701171875	16.5213298797607
1945.30407714844	16.5235328674316
1946.17065429688	16.5155620574951
1947.03662109375	16.5144557952881
1947.90209960938	16.5753078460693
1948.76696777344	16.616283416748
1949.63134765625	16.5963954925537
1950.4951171875	16.5795955657959
1951.3583984375	16.6399002075195
1952.22106933594	16.5747890472412
1953.08325195313	16.5998821258545
1953.94482421875	16.576416015625
1954.80590820313	16.4987983703613
1955.66650390625	16.501485824585
1956.5263671875	16.4857501983643
1957.38586425781	16.5264225006104
1958.24462890625	16.4642467498779
1959.10302734375	16.4473819732666
1959.96069335938	16.3473472595215
1960.81799316406	16.3119697570801
1961.67456054688	16.3128414154053
1962.53063964844	16.2534027099609
1963.38623046875	16.1910266876221
1964.2412109375	16.2281761169434
1965.09558105469	16.1249866485596
1965.94946289063	16.1195678710938
1966.80285644531	16.1284217834473
1967.65563964844	16.1183261871338
1968.5078125	16.1343250274658
1969.35949707031	16.1159744262695
1970.21057128906	16.0898017883301
1971.06103515625	16.1670093536377
1971.91101074219	16.1156005859375
1972.76049804688	16.1443824768066
1973.60925292969	16.1959915161133
1974.45764160156	16.1304569244385
1975.30529785156	16.2740478515625
1976.15246582031	16.2490081787109
1976.99914550781	16.3168525695801
1977.84521484375	16.3305587768555
1978.69067382813	16.4851837158203
1979.53552246094	16.4256782531738
1980.3798828125	16.5192527770996
1981.22375488281	16.5287952423096
1982.06701660156	16.5623512268066
1982.90966796875	16.5077362060547
1983.75170898438	16.5853176116943
1984.59326171875	16.5088958740234
1985.43420410156	16.5377807617188
1986.27465820313	16.5397281646729
1987.11450195313	16.4315185546875
1987.95373535156	16.491231918335
1988.79248046875	16.5692100524902
1989.63061523438	16.4957866668701
1990.46813964844	16.3948535919189
1991.30517578125	16.3969955444336
1992.1416015625	16.4286479949951
1992.9775390625	16.3602714538574
1993.81274414063	16.258487701416
1994.6474609375	16.2317237854004
1995.48168945313	16.2241230010986
1996.31518554688	16.19553565979
1997.14819335938	16.164665222168
1997.98071289063	16.1364898681641
1998.8125	16.1442222595215
1999.64379882813	16.1343307495117
2000.47448730469	16.15065574646
2001.3046875	16.0998287200928
2002.13427734375	16.1317710876465
2002.96325683594	16.2262058258057
2003.79162597656	16.1767177581787
2004.61950683594	16.279842376709
2005.44677734375	16.2208309173584
2006.2734375	16.3027496337891
2007.09948730469	16.3863105773926
2007.92504882813	16.4313793182373
2008.75	16.4419975280762
2009.57434082031	16.4819011688232
2010.39819335938	16.4759788513184
2011.22131347656	16.5375061035156
2012.0439453125	16.5027446746826
2012.86608886719	16.5900135040283
2013.6875	16.5532035827637
2014.50842285156	16.6271438598633
2015.32873535156	16.6456127166748
2016.1484375	16.6290512084961
2016.96752929688	16.7163105010986
2017.7861328125	16.6646842956543
2018.60412597656	16.7116889953613
2019.42150878906	16.6869297027588
2020.23828125	16.7216701507568
2021.05444335938	16.7438907623291
2021.8701171875	16.6828384399414
2022.68518066406	16.5658206939697
2023.49963378906	16.6793556213379
2024.3134765625	16.6415214538574
2025.12683105469	16.5433349609375
2025.939453125	16.5826988220215
2026.75158691406	16.536792755127
2027.56311035156	16.5597152709961
2028.3740234375	16.4599933624268
2029.18432617188	16.4783248901367
2029.994140625	16.4490432739258
2030.80322265625	16.4234027862549
2031.61181640625	16.4030151367188
2032.41979980469	16.3881244659424
2033.22717285156	16.4147319793701
2034.03393554688	16.3780422210693
2034.84008789063	16.3206653594971
2035.64575195313	16.3084831237793
2036.45080566406	16.2593154907227
2037.25512695313	16.1869106292725
2038.05895996094	16.1769676208496
2038.86218261719	16.1364364624023
2039.66479492188	16.1602897644043
2040.466796875	16.181396484375
2041.26831054688	16.1237945556641
2042.06909179688	16.2501430511475
2042.86938476563	16.2535762786865
2043.6689453125	16.2187576293945
2044.46801757813	16.2632122039795
2045.26647949219	16.3072452545166
2046.06433105469	16.2424240112305
2046.86145019531	16.2837162017822
2047.65808105469	16.2652492523193
2048.4541015625	16.2938785552979
2049.24951171875	16.3213748931885
2050.04443359375	16.3872623443604
2050.83862304688	16.3949337005615
2051.63232421875	16.4234313964844
2052.42529296875	16.444314956665
2053.2177734375	16.4082775115967
2054.00952148438	16.5032653808594
2054.80078125	16.4781150817871
2055.59130859375	16.5319633483887
2056.38134765625	16.5633640289307
2057.17065429688	16.5998878479004
2057.95947265625	16.5267200469971
2058.74755859375	16.5008392333984
2059.53515625	16.5014057159424
2060.32202148438	16.5010471343994
2061.1083984375	16.4509696960449
2061.89428710938	16.3599548339844
2062.67919921875	16.3597736358643
2063.4638671875	16.3849506378174
2064.24780273438	16.2989311218262
2065.03100585938	16.2601013183594
2065.81372070313	16.1912021636963
2066.595703125	16.1851444244385
2067.37719726563	16.1671981811523
2068.15795898438	15.9935302734375
2068.93823242188	16.069242477417
2069.7177734375	16.0213794708252
2070.49682617188	15.9207429885864
2071.27514648438	15.8515405654907
2072.05297851563	15.7785568237305
2072.830078125	15.8270053863525
2073.60668945313	15.7733612060547
2074.38256835938	15.7552070617676
2075.15795898438	15.6998558044434
2075.9326171875	15.610541343689
2076.70654296875	15.6316347122192
2077.47998046875	15.6593036651611
2078.25268554688	15.5679979324341
2079.02490234375	15.5450468063354
2079.79663085938	15.5741271972656
2080.5673828125	15.5375633239746
2081.337890625	15.6173362731934
2082.107421875	15.5824041366577
2082.87670898438	15.5641174316406
2083.64501953125	15.5920877456665
2084.41284179688	15.6687126159668
2085.18017578125	15.6372785568237
2085.94677734375	15.6467361450195
2086.71264648438	15.7620496749878
2087.47802734375	15.6729640960693
2088.24267578125	15.683385848999
2089.0068359375	15.7566967010498
2089.77026367188	15.7233419418335
2090.53295898438	15.6548490524292
2091.29516601563	15.696873664856
2092.056640625	15.6325702667236
2092.81762695313	15.6649503707886
2093.57788085938	15.5094728469849
2094.33764648438	15.5883455276489
2095.0966796875	15.5215396881104
2095.85498046875	15.4650802612305
2096.61279296875	15.4489984512329
2097.36987304688	15.3333511352539
2098.12646484375	15.3053789138794
2098.88232421875	15.2783355712891
2099.63745117188	15.213152885437
2100.39208984375	15.1093149185181
2101.14624023438	15.0755348205566
2101.8994140625	15.0343790054321
2102.65209960938	14.9455299377441
2103.404296875	14.8620700836182
2104.15551757813	14.7737970352173
2104.90649414063	14.7642765045166
2105.65649414063	14.6512050628662
2106.40600585938	14.6280841827393
2107.15502929688	14.565975189209
2107.90307617188	14.5378074645996
2108.65063476563	14.5193777084351
2109.39770507813	14.4186067581177
2110.14404296875	14.4479560852051
2110.8896484375	14.4263763427734
2111.63452148438	14.4412250518799
2112.37890625	14.4794387817383
2113.12280273438	14.4568891525269
2113.86572265625	14.5087280273438
2114.60815429688	14.4546842575073
2115.35009765625	14.4865159988403
2116.09106445313	14.6028966903687
2116.83154296875	14.5619592666626
2117.57153320313	14.5456027984619
2118.31079101563	14.565092086792
2119.04931640625	14.5362901687622
2119.787109375	14.4895238876343
2120.5244140625	14.5233688354492
2121.26098632813	14.472728729248
2121.9970703125	14.3997812271118
2122.732421875	14.4115896224976
2123.46704101563	14.334005355835
2124.20092773438	14.2880096435547
2124.93432617188	14.2671689987183
2125.6669921875	14.2148733139038
2126.39916992188	14.1754989624023
2127.13037109375	14.1245679855347
2127.86108398438	14.0632696151733
2128.59130859375	14.1119937896729
2129.32080078125	13.9164791107178
2130.04956054688	13.980580329895
2130.77758789063	13.8527145385742
2131.50512695313	13.7553205490112
2132.23193359375	13.6713342666626
2132.9580078125	13.5896949768066
2133.68334960938	13.5426940917969
2134.408203125	13.5527944564819
2135.13232421875	13.4702854156494
2135.85595703125	13.468297958374
2136.57885742188	13.3786945343018
2137.30102539063	13.2296152114868
2138.0224609375	13.2644910812378
2138.74340820313	13.223274230957
2139.46337890625	13.1839551925659
2140.18310546875	13.1656494140625
2140.90185546875	13.0602264404297
2141.6201171875	13.0796136856079
2142.33764648438	12.9481678009033
2143.05444335938	13.0314702987671
2143.77075195313	12.9658117294312
2144.48608398438	12.9907655715942
2145.201171875	13.0220403671265
2145.91528320313	12.9672183990479
2146.62890625	13.0184106826782
2147.34155273438	12.9773807525635
2148.05395507813	12.929759979248
2148.76538085938	12.9642276763916
2149.47631835938	12.9270162582397
2150.18627929688	12.9393844604492
2150.89599609375	12.9347286224365
2151.60473632813	12.9230136871338
2152.31298828125	12.912504196167
2153.02026367188	12.8919992446899
2153.72729492188	12.8393201828003
2154.43334960938	12.8560609817505
2155.138671875	12.8318538665771
2155.84350585938	12.7881078720093
2156.54760742188	12.787522315979
2157.25122070313	12.7698450088501
2157.95385742188	12.696231842041
2158.65600585938	12.7737855911255
2159.357421875	12.6710243225098
2160.05810546875	12.6554746627808
2160.75805664063	12.609824180603
2161.45751953125	12.5511617660522
2162.15600585938	12.5313806533813
2162.85400390625	12.4817028045654
2163.55151367188	12.4545278549194
2164.248046875	12.3579654693604
2164.94409179688	12.3606300354004
2165.63916015625	12.3056564331055
2166.33374023438	12.2268323898315
2167.02783203125	12.1604633331299
2167.72094726563	12.0508241653442
2168.41357421875	12.0238876342773
2169.10522460938	11.9816875457764
2169.79638671875	11.9143781661987
2170.48706054688	11.9124412536621
2171.1767578125	11.8160133361816
2171.86572265625	11.6897249221802
2172.55419921875	11.660849571228
2173.24194335938	11.5479459762573
2173.92895507813	11.4287919998169
2174.615234375	11.4853258132935
2175.30078125	11.3754262924194
2175.98583984375	11.3211946487427
2176.67016601563	11.2837057113647
2177.35375976563	11.2782907485962
2178.03662109375	11.2941150665283
2178.71875	11.1962652206421
2179.40014648438	11.193528175354
2180.08081054688	11.2439565658569
2180.76098632813	11.2214365005493
2181.4404296875	11.2738933563232
2182.119140625	11.2122421264648
2182.79711914063	11.2057809829712
2183.47436523438	11.2265720367432
2184.15087890625	11.1707706451416
2184.82690429688	11.1737070083618
2185.501953125	11.1883020401001
2186.17651367188	11.2031555175781
2186.85034179688	11.1777963638306
2187.5234375	11.1849546432495
2188.19580078125	11.1190595626831
2188.86743164063	11.1224670410156
2189.53833007813	11.0806150436401
2190.20874023438	11.099684715271
2190.87817382813	11.0259265899658
2191.54711914063	10.9966821670532
2192.21533203125	10.9758806228638
2192.8828125	10.9089593887329
2193.54956054688	10.8542032241821
2194.21557617188	10.7924156188965
2194.880859375	10.737811088562
2195.54541015625	10.7285919189453
2196.20947265625	10.6284732818604
2196.87255859375	10.5749864578247
2197.53515625	10.4694805145264
2198.19677734375	10.3723859786987
2198.85791015625	10.3477401733398
2199.51831054688	10.314811706543
2200.17797851563	10.1619787216187
2200.8369140625	10.1579942703247
2201.4951171875	10.0553159713745
2202.15258789063	10.0029230117798
2202.80932617188	9.94747543334961
2203.46533203125	9.87593936920166
2204.12060546875	9.87759494781494
2204.775390625	9.86971664428711
2205.42919921875	9.77746677398682
2206.08251953125	9.80118656158447
2206.73486328125	9.75280570983887
2207.38671875	9.73505687713623
2208.03759765625	9.70974445343018
2208.68798828125	9.67913055419922
2209.33764648438	9.73380756378174
2209.98657226563	9.69461441040039
2210.63452148438	9.67528533935547
2211.28198242188	9.67609691619873
2211.9287109375	9.69152927398682
2212.57470703125	9.65023136138916
2213.21997070313	9.74992179870605
2213.86450195313	9.71895694732666
2214.50830078125	9.72381782531738
2215.1513671875	9.68928337097168
2215.79370117188	9.6514310836792
2216.43530273438	9.60773372650146
2217.076171875	9.61280727386475
2217.71630859375	9.52453231811523
2218.35571289063	9.46681118011475
2218.99462890625	9.4680290222168
2219.63256835938	9.39402484893799
2220.26977539063	9.34985637664795
2220.90625	9.28334903717041
2221.5419921875	9.26420593261719
2222.17700195313	9.1981086730957
2222.81127929688	9.13145732879639
2223.44482421875	9.06576633453369
2224.07763671875	9.04776477813721
2224.70971679688	8.93497848510742
2225.34106445313	8.94410800933838
2225.9716796875	8.81262588500977
2226.6015625	8.75455379486084
2227.23071289063	8.74834442138672
2227.85913085938	8.6543025970459
2228.48681640625	8.61697673797607
2229.11376953125	8.61427021026611
2229.73999023438	8.5279598236084
2230.36547851563	8.49996757507324
2230.990234375	8.45996379852295
2231.61401367188	8.37858772277832
2232.2373046875	8.38700580596924
2232.85986328125	8.27105331420898
2233.4814453125	8.27252960205078
2234.1025390625	8.28116607666016
2234.72265625	8.24710655212402
2235.34228515625	8.22555160522461
2235.9609375	8.16687488555908
2236.57885742188	8.12862777709961
2237.1962890625	8.15642166137695
2237.81274414063	8.14273166656494
2238.42846679688	8.13851356506348
2239.04345703125	8.11249446868896
2239.65771484375	8.14031982421875
2240.27124023438	8.0811767578125
2240.88403320313	8.14134788513184
2241.49584960938	8.12760734558105
2242.10717773438	8.09304714202881
2242.71752929688	8.10677433013916
2243.32739257813	8.0909423828125
2243.93627929688	8.03522872924805
2244.54443359375	8.10477638244629
2245.15209960938	8.03306198120117
2245.7587890625	8.03983020782471
2246.36474609375	8.02496147155762
2246.9697265625	7.99177837371826
2247.57421875	7.9250545501709
2248.17797851563	7.93823051452637
2248.78076171875	7.91064500808716
2249.38305664063	7.90549564361572
2249.984375	7.86289310455322
2250.5849609375	7.81070280075073
2251.18481445313	7.78611660003662
2251.78393554688	7.70205163955688
2252.38232421875	7.69369411468506
2252.97973632813	7.68507146835327
2253.57666015625	7.6156120300293
2254.17260742188	7.62792015075684
2254.76782226563	7.56433629989624
2255.3623046875	7.48101234436035
2255.9560546875	7.48031377792358
2256.54907226563	7.42255687713623
2257.14135742188	7.36345672607422
2257.73266601563	7.31209373474121
2258.32348632813	7.25264120101929
2258.91333007813	7.22820472717285
2259.50244140625	7.16762971878052
2260.09057617188	7.13715839385986
2260.67822265625	7.10821914672852
2261.26513671875	7.05194234848022
2261.85107421875	7.06771039962769
2262.43627929688	6.96632528305054
2263.02075195313	6.98962211608887
2263.6044921875	6.88968658447266
2264.18725585938	6.8624005317688
2264.76953125	6.84238624572754
2265.35083007813	6.84218215942383
2265.93139648438	6.81144428253174
2266.51123046875	6.77859449386597
2267.09033203125	6.794029712677
2267.66845703125	6.75513076782227
2268.24584960938	6.73266696929932
2268.82250976563	6.72325372695923
2269.3984375	6.77190494537354
2269.9736328125	6.77610683441162
2270.5478515625	6.79365730285645
2271.12133789063	6.84762382507324
2271.69409179688	6.8039083480835
2272.26611328125	6.78767871856689
2272.83740234375	6.81364488601685
2273.40771484375	6.78375959396362
2273.97729492188	6.73574590682983
2274.54614257813	6.78848886489868
2275.11401367188	6.72835683822632
2275.68139648438	6.66607522964478
2276.24780273438	6.64657783508301
2276.8134765625	6.63652896881104
2277.37817382813	6.60332250595093
2277.9423828125	6.58719301223755
2278.50561523438	6.51814413070679
2279.06811523438	6.56541776657104
2279.62963867188	6.54160833358765
2280.19067382813	6.54887294769287
2280.75073242188	6.54427766799927
2281.31005859375	6.52860164642334
2281.86840820313	6.50578880310059
2282.42602539063	6.53151559829712
2282.98291015625	6.44980573654175
2283.5390625	6.45915126800537
2284.09448242188	6.44181489944458
2284.64892578125	6.41098260879517
2285.20263671875	6.39361000061035
2285.75537109375	6.33416271209717
2286.3076171875	6.30086708068848
2286.85888671875	6.30672216415405
2287.40942382813	6.27708959579468
2287.958984375	6.22067928314209
2288.5078125	6.18701362609863
2289.05590820313	6.13237810134888
2289.60302734375	6.09573078155518
2290.14965820313	6.06568717956543
2290.6953125	6.02871751785278
2291.23999023438	5.99410486221313
2291.78393554688	5.94591903686523
2292.3271484375	5.93569278717041
2292.86962890625	5.91828107833862
2293.4111328125	5.85245227813721
2293.95190429688	5.83871364593506
2294.49194335938	5.82230234146118
2295.03100585938	5.78031778335571
2295.5693359375	5.77025747299194
2296.10693359375	5.72555255889893
2296.6435546875	5.7151927947998
2297.17944335938	5.7437572479248
2297.71459960938	5.69845104217529
2298.24877929688	5.67712354660034
2298.7822265625	5.6830039024353
2299.31469726563	5.67500352859497
2299.8466796875	5.69932079315186
2300.37744140625	5.70253705978394
2300.90771484375	5.68035793304443
2301.43701171875	5.65468311309814
2301.96557617188	5.69346570968628
2302.4931640625	5.68356513977051
2303.02001953125	5.65544319152832
2303.54614257813	5.66881942749023
2304.0712890625	5.69693803787231
2304.595703125	5.70872497558594
2305.119140625	5.7036247253418
2305.64184570313	5.63762521743774
2306.16381835938	5.67381429672241
2306.68481445313	5.69204330444336
2307.205078125	5.63777685165405
2307.72436523438	5.64632987976074
2308.24291992188	5.66805648803711
2308.7607421875	5.60913801193237
2309.27758789063	5.59320974349976
2309.79370117188	5.62085247039795
2310.30883789063	5.60464000701904
2310.8232421875	5.59272289276123
2311.3369140625	5.55035734176636
2311.849609375	5.60038232803345
2312.361328125	5.52805948257446
2312.87255859375	5.51878261566162
2313.38256835938	5.52433300018311
2313.89208984375	5.48428010940552
2314.40063476563	5.48414850234985
2314.908203125	5.42865133285522
2315.4150390625	5.43308877944946
2315.92114257813	5.38833856582642
2316.42626953125	5.29461860656738
2316.9306640625	5.3271279335022
2317.43408203125	5.28174209594727
2317.93676757813	5.24146127700806
2318.4384765625	5.23688745498657
2318.939453125	5.15403318405151
2319.439453125	5.13289213180542
2319.93872070313	5.14859533309937
2320.43701171875	5.10736560821533
2320.9345703125	5.06610536575317
2321.43139648438	5.02155637741089
2321.92724609375	5.02556133270264
2322.42211914063	5.03173732757568
2322.91625976563	4.99554300308228
2323.40966796875	4.93757486343384
2323.90209960938	4.94997310638428
2324.3935546875	4.88759565353394
2324.88427734375	4.91738939285278
2325.37426757813	4.86719274520874
2325.86303710938	4.89400291442871
2326.35131835938	4.88842248916626
2326.83862304688	4.91198396682739
2327.32495117188	4.91730070114136
2327.810546875	4.94006872177124
2328.29541015625	4.90530443191528
2328.77905273438	4.90188646316528
2329.26220703125	4.92221117019653
2329.74438476563	4.9272575378418
2330.2255859375	4.91755437850952
2330.7060546875	4.96221590042114
2331.185546875	4.92354202270508
2331.6640625	4.93760871887207
2332.14184570313	4.97903490066528
2332.61889648438	4.89873170852661
2333.09497070313	4.9149866104126
2333.57006835938	4.89784622192383
2334.04443359375	4.89767408370972
2334.51782226563	4.90242910385132
2334.99047851563	4.84113121032715
2335.46215820313	4.85080146789551
2335.93310546875	4.87885522842407
2336.40307617188	4.82323503494263
2336.8720703125	4.80847215652466
2337.34033203125	4.79342222213745
2337.8076171875	4.76160430908203
2338.27416992188	4.71162700653076
2338.73974609375	4.7102632522583
2339.20458984375	4.68442392349243
2339.66845703125	4.64343643188477
2340.13134765625	4.6585488319397
2340.59350585938	4.58255863189697
2341.0546875	4.56654167175293
2341.51489257813	4.55023622512817
2341.97436523438	4.50415563583374
2342.43286132813	4.48009300231934
2342.890625	4.42374992370605
2343.34741210938	4.44404649734497
2343.80322265625	4.45000982284546
2344.25830078125	4.41677665710449
2344.71240234375	4.39732217788696
2345.16577148438	4.40022897720337
2345.61791992188	4.39871263504028
2346.06958007813	4.48564434051514
2346.52001953125	4.51291084289551
2346.9697265625	4.54489374160767
2347.41845703125	4.654372215271
2347.86645507813	4.71354866027832
2348.3134765625	4.75891637802124
2348.75952148438	4.91206026077271
2349.20483398438	5.01127815246582
2349.64916992188	5.12829732894897
2350.09252929688	5.17164134979248
2350.53515625	5.19864797592163
2350.97680664063	5.2905969619751
2351.41748046875	5.30239009857178
2351.857421875	5.3672194480896
2352.29638671875	5.4404239654541
2352.734375	5.3947582244873
2353.17138671875	5.37574148178101
2353.60766601563	5.35670709609985
2354.04296875	5.36018705368042
2354.4775390625	5.2301230430603
2354.91088867188	5.19765472412109
2355.34350585938	5.06911087036133
2355.775390625	4.98503875732422
2356.2060546875	4.85131788253784
2356.63598632813	4.7877311706543
2357.06494140625	4.63461399078369
2357.4931640625	4.54330062866211
2357.92041015625	4.48595476150513
2358.3466796875	4.38308572769165
2358.77197265625	4.27846717834473
2359.1962890625	4.23465299606323
2359.61987304688	4.11007881164551
2360.04248046875	4.04996776580811
2360.46411132813	4.0060248374939
2360.88500976563	3.99057126045227
2361.30493164063	3.92615795135498
2361.72387695313	3.91262149810791
