# Supplementary material for: Optics miniaturization strategy for demanding Raman spectroscopy applications
Source: Nat Commun. 2024 Apr 8;15:3049. doi: 10.1038/s41467-024-47044-7 (PMC11001912; doi:10.1038/s41467-024-47044-7)
Supplement: Supplementary file 6 — Source Data [file 41467_2024_47044_MOESM6_ESM.zip › Source Data/NCOMMS-23-34016B s3/S3 pHCA, Glucose, Salts/calibraiton/pHCA time + standards/pHCA_125uM_2.csv]

347.42919921875	76.7891998291016
348.892913818359	76.9140777587891
350.356079101563	77.2693939208984
351.818634033203	77.3938293457031
353.280670166016	77.7371292114258
354.742095947266	78.0619888305664
356.202972412109	78.3092346191406
357.663299560547	78.5140533447266
359.123046875	78.7899398803711
360.582244873047	78.9327697753906
362.040863037109	79.2023468017578
363.498931884766	79.3529357910156
364.956451416016	79.3022308349609
366.413391113281	79.546142578125
367.869750976563	79.8136291503906
369.325592041016	79.9467849731445
370.780853271484	79.8020172119141
372.235565185547	79.9234848022461
373.689727783203	79.9167251586914
375.143310546875	80.0038528442383
376.596343994141	80.1282119750977
378.048828125	80.1942291259766
379.500762939453	80.3037643432617
380.9521484375	80.3366546630859
382.402954101563	80.3730545043945
383.853240966797	80.5318984985352
385.302947998047	80.6338043212891
386.752136230469	80.7224502563477
388.200744628906	80.6957015991211
389.648803710938	81.0965805053711
391.096343994141	81.1327743530273
392.543304443359	81.2925033569336
393.989715576172	81.5077667236328
395.435607910156	81.7560958862305
396.880920410156	82.0090942382813
398.325714111328	82.0117416381836
399.769927978516	82.24169921875
401.213623046875	82.3995742797852
402.656768798828	82.6892318725586
404.099395751953	82.7397842407227
405.541442871094	83.0276565551758
406.982971191406	83.033805847168
408.423950195313	83.2515411376953
409.864379882813	83.5902938842773
411.304290771484	83.6011123657227
412.743621826172	83.8989486694336
414.182434082031	84.0331115722656
415.620727539063	84.0536346435547
417.058471679688	84.010986328125
418.495666503906	84.229362487793
419.932342529297	84.2771530151367
421.368469238281	84.3144683837891
422.804077148438	84.3196792602539
424.239135742188	84.1847457885742
425.673645019531	84.1282119750977
427.107635498047	84.213005065918
428.541107177734	84.1813659667969
429.974029541016	84.0796051025391
431.406433105469	84.0577545166016
432.838287353516	84.0040512084961
434.269622802734	83.9402770996094
435.700408935547	83.9577255249023
437.130706787109	83.6383666992188
438.560455322266	83.6716232299805
439.989654541016	83.5310592651367
441.418334960938	83.5066528320313
442.846496582031	83.2252044677734
444.274139404297	83.2531204223633
445.701263427734	83.2140350341797
447.127838134766	82.8950881958008
448.553894042969	83.0348663330078
449.979431152344	83.0364532470703
451.404449462891	82.7182464599609
452.828918457031	82.4800491333008
454.252899169922	82.6350250244141
455.676330566406	82.5922775268555
457.099273681641	82.5355911254883
458.521667480469	82.2444305419922
459.943542480469	82.5086135864258
461.364929199219	82.2796096801758
462.785766601563	82.3719711303711
464.206085205078	82.2397994995117
465.625885009766	82.0227584838867
467.045196533203	82.3249130249023
468.463958740234	82.1868362426758
469.882202148438	82.3476715087891
471.299957275391	82.2745742797852
472.717193603516	82.3576889038086
474.133911132813	82.3071212768555
475.550109863281	82.193000793457
476.965789794922	82.2620010375977
478.380950927734	82.5028533935547
479.795623779297	82.2884902954102
481.209777832031	82.3726272583008
482.623413085938	82.5336532592773
484.036529541016	82.6536178588867
485.449157714844	82.674430847168
486.861267089844	82.8095092773438
488.272857666016	82.687858581543
489.683959960938	82.9270858764648
491.094543457031	82.6748275756836
492.504608154297	82.7371368408203
493.914184570313	82.6779327392578
495.3232421875	82.7878799438477
496.731811523438	82.7010192871094
498.139862060547	82.6010665893555
499.547393798828	82.6094665527344
500.954467773438	82.3743362426758
502.360992431641	82.4151153564453
503.767028808594	82.0810546875
505.172576904297	82.2090759277344
506.577606201172	81.9646682739258
507.982147216797	81.7980575561523
509.386169433594	81.5941619873047
510.789703369141	81.5393676757813
512.192749023438	81.3299560546875
513.595275878906	81.3378753662109
514.997314453125	80.9665908813477
516.398803710938	80.995231628418
517.799865722656	80.5628356933594
519.200378417969	80.6046905517578
520.600463867188	80.3066940307617
522	80.0980224609375
523.399047851563	80.0976638793945
524.797607421875	79.8320846557617
526.195678710938	79.6056060791016
527.59326171875	79.5601272583008
528.990295410156	79.2920227050781
530.386901855469	78.9426879882813
531.782958984375	78.8490600585938
533.178588867188	78.805290222168
534.573669433594	78.5383682250977
535.968322753906	78.4709014892578
537.362426757813	78.1927032470703
538.756042480469	78.142692565918
540.149230957031	77.8182754516602
541.541870117188	77.6712799072266
542.934020996094	77.6346817016602
544.32568359375	77.5006713867188
545.716918945313	77.3188629150391
547.107604980469	77.179931640625
548.497802734375	77.1752700805664
549.887573242188	77.1473007202148
551.276794433594	76.7571792602539
552.66552734375	76.8561630249023
554.053833007813	76.7364959716797
555.441650390625	76.7034225463867
556.828918457031	76.5980834960938
558.215759277344	76.4455413818359
559.602111816406	76.3759384155273
560.987976074219	76.3558807373047
562.373352050781	76.208854675293
563.758239746094	76.1476135253906
565.142639160156	76.1794815063477
566.526611328125	76.0061416625977
567.910034179688	76.0588531494141
569.293029785156	75.8915634155273
570.675537109375	75.9414138793945
572.057556152344	75.9338836669922
573.439086914063	75.844123840332
574.820129394531	75.8196868896484
576.200744628906	75.8686370849609
577.580871582031	75.7797164916992
578.96044921875	75.8132858276367
580.339660644531	75.8624801635742
581.718322753906	75.8415985107422
583.096557617188	75.6595993041992
584.474243164063	75.8345413208008
585.851501464844	75.6291198730469
587.228332519531	75.7628936767578
588.604614257813	75.5415573120117
589.98046875	75.5704574584961
591.355834960938	75.5751266479492
592.730712890625	75.5103530883789
594.105163574219	75.5848922729492
595.479125976563	75.5572891235352
596.852600097656	75.3977432250977
598.225646972656	75.5092544555664
599.598205566406	75.370361328125
600.970275878906	75.4634323120117
602.341857910156	75.2941970825195
603.713012695313	75.1478729248047
605.083679199219	75.1823425292969
606.453918457031	75.0459060668945
607.823608398438	75.0040893554688
609.192932128906	75.036506652832
610.561706542969	74.6934967041016
611.930053710938	74.7886276245117
613.297912597656	74.635612487793
614.665344238281	74.5777969360352
616.032287597656	74.4073638916016
617.398803710938	74.4174194335938
618.764831542969	74.1817321777344
620.13037109375	74.1453475952148
621.495483398438	73.9456634521484
622.860107421875	73.8605346679688
624.224304199219	73.6155853271484
625.588012695313	73.503059387207
626.951232910156	73.4921569824219
628.314025878906	73.1709060668945
629.676391601563	73.3513641357422
631.038269042969	73.0862655639648
632.399658203125	73.0610733032227
633.760620117188	72.8225784301758
635.12109375	72.7336807250977
636.481140136719	72.518310546875
637.840759277344	72.5168380737305
639.199890136719	72.3301391601563
640.558532714844	72.2521362304688
641.916748046875	72.0727920532227
643.274536132813	71.9892807006836
644.6318359375	71.8840942382813
645.988647460938	71.7392272949219
647.345031738281	71.6964797973633
648.700988769531	71.6944351196289
650.056457519531	71.3796463012695
651.411499023438	71.3170318603516
652.76611328125	71.2032089233398
654.120239257813	71.0579605102539
655.473876953125	71.0990142822266
656.827087402344	70.8866806030273
658.179870605469	70.7785491943359
659.5322265625	70.7695999145508
660.884094238281	70.7832946777344
662.235473632813	70.818489074707
663.586486816406	70.51025390625
664.93701171875	70.4465560913086
666.287048339844	70.5285873413086
667.636657714844	70.4204559326172
668.98583984375	70.3351440429688
670.334594726563	70.4210586547852
671.682861328125	70.356315612793
673.030700683594	70.3368301391602
674.378051757813	70.337287902832
675.725036621094	70.2003784179688
677.071533203125	70.2811813354492
678.417541503906	70.1851196289063
679.76318359375	70.3077087402344
681.108337402344	70.0137710571289
682.453002929688	70.2195510864258
683.797302246094	70.2205352783203
685.14111328125	70.1291732788086
686.484497070313	70.1552810668945
687.827453613281	70.2216415405273
689.169921875	70.2207641601563
690.512023925781	70.1793060302734
691.853637695313	70.2726974487305
693.194763183594	70.2573089599609
694.535522460938	70.0908660888672
695.875793457031	70.1444625854492
697.215637207031	70.2363739013672
698.555053710938	70.2283325195313
699.89404296875	70.3173904418945
701.232543945313	70.3519058227539
702.570617675781	70.3197937011719
703.908325195313	70.2815856933594
705.245483398438	70.2678985595703
706.582275390625	70.2884902954102
707.918640136719	70.284797668457
709.254516601563	70.2975692749023
710.589965820313	70.2772598266602
711.924987792969	70.3469009399414
713.259582519531	70.3637390136719
714.59375	70.2786102294922
715.927490234375	70.2319793701172
717.2607421875	70.4212493896484
718.593627929688	70.219482421875
719.926025390625	70.3600006103516
721.257995605469	70.1883239746094
722.589538574219	70.1855850219727
723.920654296875	70.0709686279297
725.251342773438	70.2321853637695
726.581604003906	70.0642547607422
727.911437988281	70.210205078125
729.240783691406	69.9717483520508
730.569763183594	69.9737243652344
731.898254394531	69.9124145507813
733.226379394531	69.9304885864258
734.554016113281	69.8000106811523
735.881225585938	69.8555908203125
737.208068847656	69.8010635375977
738.534423828125	69.7918548583984
739.8603515625	69.6125335693359
741.185852050781	69.6417999267578
742.510925292969	69.5470428466797
743.835571289063	69.4551620483398
745.159790039063	69.3747787475586
746.483581542969	69.3960952758789
747.806945800781	69.2104568481445
749.1298828125	69.1198196411133
750.452453613281	68.9277572631836
751.774536132813	69.0154571533203
753.09619140625	68.8054733276367
754.417419433594	68.6582107543945
755.738220214844	68.7730941772461
757.05859375	68.5565185546875
758.378540039063	68.603630065918
759.698059082031	68.425895690918
761.017211914063	68.2057800292969
762.335876464844	68.2126388549805
763.654113769531	67.9375762939453
764.971984863281	67.9987182617188
766.289367675781	67.9563674926758
767.606384277344	67.7495803833008
768.922973632813	67.7416458129883
770.239074707031	67.5912704467773
771.554809570313	67.5201644897461
772.8701171875	67.4042129516602
774.184997558594	67.2180252075195
775.499450683594	67.2252807617188
776.8134765625	67.2478408813477
778.127136230469	67.0636215209961
779.440307617188	66.8298110961914
780.753112792969	66.944450378418
782.0654296875	66.6261138916016
783.377380371094	66.573371887207
784.688903808594	66.4958343505859
786	66.4540100097656
787.310668945313	66.3944549560547
788.620971679688	66.1461486816406
789.930786132813	66.091796875
791.240234375	66.0454864501953
792.549255371094	65.8787689208984
793.857788085938	65.8010101318359
795.166015625	65.7891082763672
796.473754882813	65.7306823730469
797.781066894531	65.4753265380859
799.088012695313	65.5854339599609
800.39453125	65.3555221557617
801.700622558594	65.3484954833984
803.006286621094	65.3525619506836
804.311584472656	65.2763137817383
805.616394042969	65.15087890625
806.920837402344	65.0252685546875
808.224853515625	64.8476028442383
809.528503417969	64.8168640136719
810.831665039063	64.7121276855469
812.134460449219	64.661376953125
813.436828613281	64.5162506103516
814.73876953125	64.3648452758789
816.040344238281	64.4063110351563
817.341430664063	64.266975402832
818.642150878906	64.1644821166992
819.942504882813	64.0621871948242
821.242370605469	63.8676109313965
822.541870117188	63.9185066223145
823.840942382813	63.8023681640625
825.139587402344	63.7283897399902
826.437866210938	63.4868202209473
827.735656738281	63.5654487609863
829.033081054688	63.4968795776367
830.330139160156	63.4802017211914
831.626770019531	63.2659950256348
832.922973632813	63.1210403442383
834.21875	63.0338706970215
835.514099121094	63.0864677429199
836.80908203125	62.8123207092285
838.103637695313	62.6337127685547
839.397827148438	62.6903800964355
840.691589355469	62.6696586608887
841.984924316406	62.5305862426758
843.27783203125	62.3061218261719
844.570373535156	62.2601203918457
845.862487792969	62.1028251647949
847.154235839844	62.0926856994629
848.445556640625	61.8502311706543
849.736450195313	61.7593193054199
851.026916503906	61.5594177246094
852.317016601563	61.4921913146973
853.606689453125	61.3113975524902
854.89599609375	61.1807479858398
856.184875488281	61.0920524597168
857.473327636719	60.9349517822266
858.761413574219	60.8074340820313
860.049072265625	60.6806869506836
861.336303710938	60.5592880249023
862.623168945313	60.4543228149414
863.909606933594	60.2779083251953
865.195678710938	60.1773529052734
866.481323242188	60.0434761047363
867.766540527344	59.7850112915039
869.051391601563	59.7115821838379
870.335815429688	59.510326385498
871.619873046875	59.3407173156738
872.903503417969	59.1227569580078
874.186706542969	59.0341606140137
875.469543457031	58.7415580749512
876.752014160156	58.5394592285156
878.033996582031	58.4568519592285
879.315612792969	58.3115768432617
880.596862792969	58.0381202697754
881.877685546875	57.843936920166
883.158081054688	57.5453796386719
884.438110351563	57.2878074645996
885.7177734375	57.0203475952148
886.996948242188	56.8555908203125
888.275817871094	56.6049575805664
889.55419921875	56.3623352050781
890.832275390625	55.9999313354492
892.10986328125	55.8701248168945
893.387084960938	55.7500495910645
894.663940429688	55.4219970703125
895.940368652344	55.1648254394531
897.216369628906	55.0888061523438
898.492004394531	54.7791290283203
899.767272949219	54.5048713684082
901.042114257813	54.3733024597168
902.316528320313	54.1476707458496
903.590576171875	54.0226249694824
904.8642578125	53.7594985961914
906.137512207031	53.541934967041
907.410339355469	53.2693405151367
908.682800292969	52.9447746276855
909.954833984375	52.8483848571777
911.226501464844	52.6625061035156
912.497802734375	52.4286422729492
913.768676757813	52.1828269958496
915.039123535156	52.2203750610352
916.309204101563	51.8730850219727
917.578918457031	51.6895866394043
918.848205566406	51.5365715026855
920.117126464844	51.1630668640137
921.385620117188	51.1860313415527
922.653747558594	51.028694152832
923.921447753906	50.7081832885742
925.188781738281	50.6167526245117
926.455688476563	50.4547157287598
927.722229003906	50.4312973022461
928.988342285156	50.2515716552734
930.254089355469	50.1088027954102
931.519470214844	49.9298706054688
932.784423828125	49.9347038269043
934.049011230469	49.5545463562012
935.313171386719	49.5742607116699
936.576965332031	49.4325294494629
937.84033203125	49.2793807983398
939.103332519531	49.0954055786133
940.365966796875	49.092700958252
941.628173828125	49.008918762207
942.890014648438	48.8398475646973
944.151428222656	48.796257019043
945.412475585938	48.5975112915039
946.673095703125	48.5777473449707
947.933349609375	48.5488662719727
949.193237304688	48.4531707763672
950.452697753906	48.3548202514648
951.711791992188	48.3720588684082
952.970520019531	48.1248474121094
954.228820800781	48.1261177062988
955.486755371094	48.0636215209961
956.744262695313	47.9880027770996
958.001403808594	47.9179191589355
959.258117675781	47.8944969177246
960.514526367188	47.879467010498
961.770446777344	47.7604942321777
963.026062011719	47.8578262329102
964.28125	47.6177864074707
965.536010742188	47.6831588745117
966.790466308594	47.5806159973145
968.044494628906	47.6403007507324
969.298095703125	47.545597076416
970.551391601563	47.4983100891113
971.80419921875	47.3735466003418
973.056701660156	47.3386573791504
974.308776855469	47.2417182922363
975.560485839844	47.3054809570313
976.811767578125	47.1373596191406
978.062683105469	47.1718444824219
979.313232421875	47.2320404052734
980.563415527344	47.0911903381348
981.813171386719	47.0417366027832
983.0625	46.9349784851074
984.3115234375	46.9522132873535
985.560119628906	46.9016571044922
986.808349609375	46.910717010498
988.05615234375	46.8400077819824
989.303588867188	46.6632614135742
990.550659179688	46.7721366882324
991.797302246094	46.5815086364746
993.043579101563	46.7663955688477
994.289489746094	46.5154304504395
995.535034179688	46.5247764587402
996.780151367188	46.3762741088867
998.02490234375	46.3563232421875
999.269226074219	46.4394073486328
1000.51318359375	46.20849609375
1001.75677490234	46.1409721374512
1003	46.143928527832
1004.24279785156	45.9690322875977
1005.48522949219	45.8977470397949
1006.72729492188	45.9254837036133
1007.96893310547	45.8944091796875
1009.21026611328	45.8780097961426
1010.45111083984	45.879711151123
1011.69165039063	45.7140235900879
1012.93176269531	45.6228141784668
1014.17150878906	45.671215057373
1015.41088867188	45.5424995422363
1016.64984130859	45.570743560791
1017.88842773438	45.6140556335449
1019.12664794922	45.485767364502
1020.36450195313	45.4237594604492
1021.60192871094	45.3299674987793
1022.83898925781	45.4639854431152
1024.07568359375	45.2559356689453
1025.31201171875	45.2637062072754
1026.5478515625	45.1493835449219
1027.78344726563	45.2044258117676
1029.0185546875	45.1735572814941
1030.25329589844	45.0466957092285
1031.48767089844	44.956428527832
1032.7216796875	45.0631408691406
1033.95532226563	45.0210914611816
1035.18859863281	44.9567680358887
1036.42138671875	44.9593162536621
1037.65393066406	44.9952278137207
1038.88598632813	45.0082855224609
1040.11767578125	45.0882263183594
1041.34899902344	44.9656715393066
1042.57995605469	45.0980377197266
1043.810546875	45.0467567443848
1045.04077148438	45.0396881103516
1046.2705078125	45.1103782653809
1047.5	44.9747276306152
1048.72900390625	45.0446891784668
1049.95764160156	45.0378684997559
1051.18591308594	45.0362091064453
1052.41381835938	45.0755348205566
1053.64135742188	44.8974342346191
1054.86853027344	45.068473815918
1056.09521484375	44.935188293457
1057.32165527344	44.8093376159668
1058.54760742188	44.7927017211914
1059.77331542969	44.7333831787109
1060.99853515625	44.8143501281738
1062.22338867188	44.8938179016113
1063.44787597656	44.7034072875977
1064.671875	44.6624450683594
1065.89562988281	44.7455749511719
1067.11901855469	44.5591888427734
1068.34191894531	44.6903877258301
1069.56457519531	44.6191558837891
1070.78674316406	44.5860748291016
1072.00854492188	44.5242080688477
1073.22998046875	44.5107688903809
1074.45104980469	44.4617042541504
1075.67175292969	44.4248580932617
1076.89208984375	44.3565444946289
1078.11193847656	44.2047462463379
1079.33154296875	44.2188377380371
1080.55065917969	44.2887992858887
1081.76940917969	44.2769813537598
1082.98791503906	44.0790710449219
1084.20593261719	44.1225814819336
1085.42358398438	44.1558074951172
1086.64086914063	43.9935760498047
1087.85766601563	44.0218658447266
1089.07421875	44.0362510681152
1090.29040527344	43.9219131469727
1091.50610351563	43.9315567016602
1092.72155761719	43.9086036682129
1093.9365234375	43.9873199462891
1095.15112304688	43.8817939758301
1096.36535644531	43.8901557922363
1097.57922363281	43.877368927002
1098.79272460938	44.0097579956055
1100.005859375	43.7854194641113
1101.21862792969	43.8676719665527
1102.43090820313	43.9760856628418
1103.64294433594	43.8677711486816
1104.8544921875	43.888256072998
1106.06579589844	43.9642868041992
1107.27661132813	43.9088592529297
1108.48706054688	43.8813018798828
1109.69714355469	43.923412322998
1110.90686035156	43.8577117919922
1112.1162109375	43.8093910217285
1113.3251953125	43.8645210266113
1114.53369140625	43.9011650085449
1115.74194335938	43.8463897705078
1116.94982910156	43.9378356933594
1118.1572265625	43.8874855041504
1119.3642578125	43.9031829833984
1120.57104492188	43.8604888916016
1121.77734375	43.9086799621582
1122.98327636719	43.881664276123
1124.18884277344	43.8979949951172
1125.39404296875	43.9790687561035
1126.59875488281	43.8640747070313
1127.80322265625	43.8751068115234
1129.00732421875	43.9413414001465
1130.2109375	43.8559684753418
1131.41430664063	43.8947334289551
1132.6171875	43.8567504882813
1133.81970214844	43.8688125610352
1135.02197265625	43.8075485229492
1136.22375488281	43.875789642334
1137.42517089844	43.8311653137207
1138.62622070313	43.8593292236328
1139.82690429688	43.7555122375488
1141.02709960938	43.6606788635254
1142.22705078125	43.7414207458496
1143.42663574219	43.6978073120117
1144.62573242188	43.6538238525391
1145.82458496094	43.6278076171875
1147.02294921875	43.6163330078125
1148.22094726563	43.6958274841309
1149.41857910156	43.7787780761719
1150.61584472656	43.7400245666504
1151.81274414063	43.6785278320313
1153.00927734375	43.6684608459473
1154.20544433594	43.6312637329102
1155.40124511719	43.6519966125488
1156.5966796875	43.6138610839844
1157.79162597656	43.7262001037598
1158.986328125	43.6953582763672
1160.18054199219	43.6240005493164
1161.37438964844	43.606575012207
1162.56799316406	43.524715423584
1163.76110839844	43.6126747131348
1164.95385742188	43.620906829834
1166.14624023438	43.6605110168457
1167.33825683594	43.6349258422852
1168.52990722656	43.6296272277832
1169.72119140625	43.8270874023438
1170.91198730469	43.8199157714844
1172.1025390625	43.8923301696777
1173.29260253906	44.1870727539063
1174.482421875	44.0934867858887
1175.67175292969	44.1363182067871
1176.86071777344	44.0364379882813
1178.04943847656	44.0529022216797
1179.23767089844	44.0563583374023
1180.42553710938	44.042423248291
1181.61303710938	43.9217185974121
1182.80017089844	43.8796653747559
1183.98681640625	43.9325637817383
1185.17321777344	43.7159652709961
1186.35925292969	43.8280372619629
1187.54479980469	43.8926544189453
1188.73010253906	43.831714630127
1189.91491699219	43.7968215942383
1191.09936523438	43.9055328369141
1192.28356933594	43.9177742004395
1193.46728515625	43.9156684875488
1194.65063476563	44.0688743591309
1195.83361816406	43.9122543334961
1197.01623535156	43.9948425292969
1198.19836425781	44.0985336303711
1199.38024902344	44.2288665771484
1200.56176757813	44.2042617797852
1201.74279785156	44.2827339172363
1202.92358398438	44.3474426269531
1204.10388183594	44.4018287658691
1205.28393554688	44.388011932373
1206.46350097656	44.5135269165039
1207.64270019531	44.4361305236816
1208.82153320313	44.4844665527344
1210	44.5669136047363
1211.17810058594	44.4598579406738
1212.35583496094	44.4168014526367
1213.53308105469	44.539192199707
1214.71008300781	44.4315757751465
1215.88671875	44.4848022460938
1217.06286621094	44.6053619384766
1218.23864746094	44.5288276672363
1219.41418457031	44.4446296691895
1220.58923339844	44.5752220153809
1221.76391601563	44.5554847717285
1222.93823242188	44.5131340026855
1224.11218261719	44.5139427185059
1225.28576660156	44.6561508178711
1226.458984375	44.638973236084
1227.6318359375	44.617000579834
1228.80419921875	44.6863822937012
1229.97631835938	44.6247253417969
1231.14794921875	44.642520904541
1232.31921386719	44.7856597900391
1233.490234375	44.7311477661133
1234.66076660156	44.8944931030273
1235.83093261719	44.8233184814453
1237.00073242188	44.8993797302246
1238.17016601563	44.9412994384766
1239.33923339844	44.9429206848145
1240.5078125	45.0219345092773
1241.67614746094	44.931224822998
1242.84411621094	44.8988990783691
1244.01159667969	44.7970581054688
1245.1787109375	44.8340911865234
1246.34558105469	44.9149284362793
1247.51196289063	44.8605651855469
1248.67797851563	44.7979469299316
1249.84362792969	44.8728981018066
1251.00891113281	44.8200988769531
1252.173828125	44.6668090820313
1253.33825683594	44.6793556213379
1254.50244140625	44.6377220153809
1255.66625976563	44.4750022888184
1256.82958984375	44.3945579528809
1257.99255371094	44.318717956543
1259.1552734375	44.3270950317383
1260.31750488281	44.2241592407227
1261.47937011719	44.1425666809082
1262.64086914063	44.1109733581543
1263.80200195313	44.1086235046387
1264.96276855469	43.984733581543
1266.123046875	43.9512481689453
1267.28308105469	43.7229080200195
1268.44262695313	43.6913452148438
1269.60192871094	43.7719535827637
1270.7607421875	43.538387298584
1271.91918945313	43.6153869628906
1273.07727050781	43.5422897338867
1274.23498535156	43.3650894165039
1275.39233398438	43.4026718139648
1276.54931640625	43.3078308105469
1277.70581054688	43.2605514526367
1278.86206054688	43.2375373840332
1280.01794433594	43.1611938476563
1281.17333984375	43.1276016235352
1282.32836914063	43.0526161193848
1283.48303222656	43.0748977661133
1284.63732910156	43.1097030639648
1285.79125976563	42.9538383483887
1286.94482421875	43.0304794311523
1288.09802246094	43.0173797607422
1289.25073242188	43.0511054992676
1290.40319824219	43.0603828430176
1291.55517578125	43.0060729980469
1292.70690917969	42.9654579162598
1293.85815429688	42.8845634460449
1295.00903320313	42.9272422790527
1296.15954589844	42.7630805969238
1297.30969238281	42.7714576721191
1298.45935058594	42.7272148132324
1299.60876464844	42.6505851745605
1300.7578125	42.5269012451172
1301.90637207031	42.6070709228516
1303.05456542969	42.5410614013672
1304.20239257813	42.4819946289063
1305.34985351563	42.4358596801758
1306.49694824219	42.3955230712891
1307.64367675781	42.3943672180176
1308.7900390625	42.3575172424316
1309.93591308594	42.396728515625
1311.08154296875	42.2633895874023
1312.22668457031	42.2568626403809
1313.37145996094	42.3109855651855
1314.51599121094	42.2465782165527
1315.66003417969	42.3476524353027
1316.80358886719	42.3255577087402
1317.94689941406	42.2942123413086
1319.08984375	42.3401222229004
1320.23229980469	42.3240509033203
1321.37451171875	42.2231903076172
1322.51623535156	42.2482872009277
1323.65759277344	42.1783409118652
1324.79858398438	42.0788269042969
1325.93920898438	42.1391410827637
1327.07934570313	42.0715217590332
1328.21923828125	41.9418601989746
1329.35864257813	41.9598808288574
1330.49780273438	41.9346160888672
1331.63647460938	41.9277229309082
1332.77478027344	41.8688278198242
1333.91271972656	41.730640411377
1335.05029296875	41.8216514587402
1336.18737792969	41.7018432617188
1337.32421875	41.5889701843262
1338.46057128906	41.606128692627
1339.5966796875	41.6846466064453
1340.73229980469	41.6544227600098
1341.86755371094	41.6482162475586
1343.00231933594	41.6836357116699
1344.13684082031	41.6044845581055
1345.27099609375	41.6079940795898
1346.40466308594	41.6461753845215
1347.53796386719	41.534496307373
1348.6708984375	41.5066719055176
1349.80346679688	41.6500778198242
1350.93566894531	41.5839347839355
1352.06750488281	41.4598541259766
1353.19885253906	41.410758972168
1354.32995605469	41.5226898193359
1355.46057128906	41.3282623291016
1356.5908203125	41.325496673584
1357.720703125	41.260326385498
1358.85021972656	41.2789154052734
1359.97924804688	41.1303787231445
1361.10803222656	41.1745834350586
1362.236328125	41.0890617370605
1363.3642578125	41.0303077697754
1364.49182128906	41.1205253601074
1365.61901855469	41.086612701416
1366.74584960938	40.9110870361328
1367.87231445313	40.9088096618652
1368.99829101563	40.9888229370117
1370.12390136719	40.8883743286133
1371.24914550781	40.8935127258301
1372.3740234375	40.9083786010742
1373.49853515625	40.9333572387695
1374.62255859375	40.8414535522461
1375.74633789063	40.9299621582031
1376.86962890625	41.100471496582
1377.99255371094	40.9567413330078
1379.11511230469	40.9886093139648
1380.2373046875	41.0337142944336
1381.35900878906	40.9445724487305
1382.48034667969	41.0468482971191
1383.60144042969	41.0780258178711
1384.72204589844	41.0952301025391
1385.84228515625	40.9786949157715
1386.96203613281	41.0431747436523
1388.08154296875	40.9466667175293
1389.20056152344	40.9606132507324
1390.31921386719	40.8483467102051
1391.4375	40.714469909668
1392.55541992188	40.7356452941895
1393.6728515625	40.591438293457
1394.7900390625	40.6132125854492
1395.90673828125	40.4177932739258
1397.02307128906	40.4419174194336
1398.13903808594	40.3486747741699
1399.25463867188	40.3589973449707
1400.36975097656	40.231861114502
1401.48449707031	40.1851463317871
1402.59899902344	40.2420425415039
1403.712890625	40.1520957946777
1404.82653808594	40.2392349243164
1405.93981933594	40.3125839233398
1407.05261230469	40.1877708435059
1408.1650390625	40.1964454650879
1409.27709960938	40.2704391479492
1410.38879394531	40.1538047790527
1411.5	40.1978225708008
1412.61096191406	40.1584014892578
1413.72143554688	40.1029853820801
1414.83154296875	40.1027755737305
1415.94116210938	40.023380279541
1417.05053710938	40.0060119628906
1418.15942382813	39.934024810791
1419.26794433594	39.9182357788086
1420.37609863281	39.9758491516113
1421.48388671875	39.858585357666
1422.59118652344	39.7116279602051
1423.6982421875	39.8003273010254
1424.80480957031	39.7037353515625
1425.91088867188	39.5918922424316
1427.01672363281	39.7011642456055
1428.1220703125	39.5145034790039
1429.22717285156	39.63671875
1430.33166503906	39.6049842834473
1431.43591308594	39.5406227111816
1432.53979492188	39.5634422302246
1433.64318847656	39.549129486084
1434.74621582031	39.610107421875
1435.84887695313	39.5862464904785
1436.95104980469	39.5940856933594
1438.05297851563	39.5489234924316
1439.15441894531	39.5665550231934
1440.25549316406	39.5732688903809
1441.35620117188	39.6097259521484
1442.45642089844	39.4589157104492
1443.55627441406	39.4505767822266
1444.65576171875	39.4373550415039
1445.7548828125	39.3881187438965
1446.853515625	39.3782386779785
1447.95190429688	39.2114944458008
1449.0498046875	39.2842864990234
1450.14721679688	39.1929397583008
1451.24438476563	39.253231048584
1452.34106445313	39.0393981933594
1453.43737792969	39.0622749328613
1454.53332519531	39.0330429077148
1455.62890625	39.0336074829102
1456.72399902344	39.0453643798828
1457.81872558594	39.0267448425293
1458.9130859375	38.9873390197754
1460.00695800781	39.0185585021973
1461.10046386719	38.9399375915527
1462.19360351563	38.9229125976563
1463.28637695313	38.9198303222656
1464.37878417969	38.9619216918945
1465.470703125	38.8907508850098
1466.56225585938	38.990592956543
1467.65344238281	38.970890045166
1468.744140625	38.915454864502
1469.83447265625	38.9197235107422
1470.92443847656	38.8603630065918
1472.01403808594	38.7652282714844
1473.10314941406	38.7818984985352
1474.19189453125	38.677318572998
1475.2802734375	38.5695838928223
1476.3681640625	38.6124267578125
1477.45581054688	38.5367279052734
1478.54296875	38.5725250244141
1479.62963867188	38.5037078857422
1480.71606445313	38.5716133117676
1481.80200195313	38.5085029602051
1482.88757324219	38.5483131408691
1483.97265625	38.6351852416992
1485.05737304688	38.6549835205078
1486.14172363281	38.6511650085449
1487.22570800781	38.6650886535645
1488.30932617188	38.7526893615723
1489.39245605469	38.7912750244141
1490.47509765625	38.8350143432617
1491.55749511719	38.9268608093262
1492.63940429688	38.8620796203613
1493.72094726563	38.923828125
1494.80212402344	38.9568328857422
1495.8828125	38.9009399414063
1496.96313476563	38.8689079284668
1498.04309082031	38.816162109375
1499.12255859375	38.8910484313965
1500.20166015625	38.8787651062012
1501.28039550781	38.8254508972168
1502.35864257813	38.7729339599609
1503.4365234375	38.7829704284668
1504.51403808594	38.9069404602051
1505.59118652344	38.8025131225586
1506.66784667969	39.0006103515625
1507.744140625	38.9147567749023
1508.81994628906	38.9341888427734
1509.89538574219	39.0431365966797
1510.97045898438	39.0970077514648
1512.04516601563	39.1785774230957
1513.11938476563	39.2574272155762
1514.19323730469	39.3493614196777
1515.26672363281	39.4407424926758
1516.33972167969	39.3866119384766
1517.41235351563	39.5530281066895
1518.48449707031	39.5709419250488
1519.55639648438	39.6369590759277
1520.62768554688	39.7649612426758
1521.69873046875	39.8403625488281
1522.76928710938	39.7887077331543
1523.83947753906	39.9124870300293
1524.90930175781	39.9980888366699
1525.97863769531	40.0302696228027
1527.04760742188	39.9546928405762
1528.11608886719	40.0078964233398
1529.18420410156	39.912712097168
1530.251953125	39.9923210144043
1531.31921386719	40.1239204406738
1532.38610839844	40.293643951416
1533.45263671875	40.35595703125
1534.51867675781	40.3506660461426
1535.58435058594	40.5104446411133
1536.64965820313	40.4990577697754
1537.71447753906	40.7982635498047
1538.77893066406	40.8705177307129
1539.84301757813	40.984302520752
1540.90661621094	41.2335548400879
1541.9697265625	41.2781677246094
1543.03259277344	41.3810081481934
1544.09497070313	41.5548248291016
1545.15686035156	41.7000923156738
1546.21850585938	41.8482208251953
1547.27966308594	42.000789642334
1548.34033203125	42.1166496276855
1549.40063476563	42.3039474487305
1550.46057128906	42.3680229187012
1551.52001953125	42.4878425598145
1552.5791015625	42.6291961669922
1553.63781738281	42.6776962280273
1554.69604492188	42.7652320861816
1555.75378417969	42.8355140686035
1556.81127929688	42.8765449523926
1557.86828613281	43.078311920166
1558.9248046875	43.2459144592285
1559.98095703125	43.3137969970703
1561.03674316406	43.3580131530762
1562.09204101563	43.5136528015137
1563.14697265625	43.6424560546875
1564.20153808594	43.7769050598145
1565.25561523438	43.9816017150879
1566.30932617188	44.1810111999512
1567.36254882813	44.3980560302734
1568.41540527344	44.7071685791016
1569.4677734375	44.9142532348633
1570.51977539063	45.1212310791016
1571.57141113281	45.339485168457
1572.62255859375	45.6125297546387
1573.67333984375	45.7497215270996
1574.7236328125	46.0411567687988
1575.77355957031	46.2755928039551
1576.82299804688	46.4835586547852
1577.8720703125	46.6504669189453
1578.92077636719	46.8680038452148
1579.96899414063	46.9235153198242
1581.01684570313	47.257007598877
1582.06420898438	47.412841796875
1583.11120605469	47.6833801269531
1584.15771484375	47.9094200134277
1585.20385742188	48.0605201721191
1586.24951171875	48.350399017334
1587.29479980469	48.5445251464844
1588.33972167969	48.8054046630859
1589.38415527344	49.0419845581055
1590.42810058594	49.4461097717285
1591.47180175781	49.681339263916
1592.51489257813	50.140697479248
1593.55773925781	50.4854049682617
1594.59997558594	50.7378616333008
1595.64196777344	51.2099800109863
1596.68334960938	51.4492797851563
1597.72448730469	51.7253913879395
1598.76513671875	52.2257347106934
1599.80529785156	52.549503326416
1600.84509277344	52.9884223937988
1601.88452148438	53.4421882629395
1602.92346191406	53.6753005981445
1603.9619140625	54.1045074462891
1605	54.4582061767578
1606.03771972656	54.955696105957
1607.07495117188	55.33544921875
1608.11169433594	55.785327911377
1609.14807128906	56.1077575683594
1610.18408203125	56.4188766479492
1611.21960449219	56.6094818115234
1612.25463867188	56.6750793457031
1613.28930664063	57.0125160217285
1614.32360839844	57.0909385681152
1615.357421875	57.2925872802734
1616.39074707031	57.433952331543
1617.42370605469	57.6833190917969
1618.45629882813	57.9680442810059
1619.48840332031	58.0516738891602
1620.52001953125	58.2878761291504
1621.55126953125	58.6481246948242
1622.58215332031	58.7933006286621
1623.61254882813	59.0484046936035
1624.64245605469	59.3393363952637
1625.67199707031	59.4400253295898
1626.70104980469	59.7828369140625
1627.72973632813	60.1371078491211
1628.75793457031	60.3335456848145
1629.78576660156	60.5791282653809
1630.81311035156	60.7194519042969
1631.84008789063	61.0486793518066
1632.86657714844	61.1506233215332
1633.89270019531	61.3787040710449
1634.91833496094	61.5610237121582
1635.94348144531	61.7838668823242
1636.96826171875	61.7393951416016
1637.99255371094	61.6263847351074
1639.01647949219	61.6860466003418
1640.03991699219	61.4643974304199
1641.06298828125	61.4454002380371
1642.08557128906	61.1372337341309
1643.10778808594	61.0773162841797
1644.12951660156	60.7744522094727
1645.15075683594	60.2829551696777
1646.17163085938	59.9776153564453
1647.19213867188	59.7774925231934
1648.21203613281	59.2899971008301
1649.23156738281	59.1632461547852
1650.25073242188	58.8682136535645
1651.26940917969	58.5187301635742
1652.28759765625	58.0871887207031
1653.30541992188	57.858325958252
1654.32275390625	57.6123428344727
1655.33972167969	57.1962127685547
1656.35620117188	56.7762718200684
1657.37231445313	56.5815086364746
1658.38793945313	56.2022933959961
1659.40307617188	55.9441909790039
1660.41772460938	55.5840148925781
1661.43212890625	55.398853302002
1662.44592285156	54.9422836303711
1663.45935058594	54.9382705688477
1664.47229003906	54.4204483032227
1665.48486328125	54.1539993286133
1666.49694824219	53.7387237548828
1667.50854492188	53.602668762207
1668.51977539063	53.1708526611328
1669.53051757813	52.725830078125
1670.54089355469	52.4587936401367
1671.55078125	52.0118141174316
1672.56018066406	51.5854339599609
1673.56909179688	51.2542266845703
1674.57763671875	50.7288665771484
1675.58581542969	50.3616943359375
1676.59350585938	49.7721176147461
1677.60070800781	49.3721466064453
1678.607421875	48.8855323791504
1679.61376953125	48.1957092285156
1680.61962890625	47.9918823242188
1681.62512207031	47.4377098083496
1682.63012695313	46.9359741210938
1683.63464355469	46.5347099304199
1684.638671875	46.0638122558594
1685.64233398438	45.5018005371094
1686.64562988281	45.2037811279297
1687.64831542969	44.8152885437012
1688.65063476563	44.357120513916
1689.65246582031	43.7551956176758
1690.65393066406	43.3630676269531
1691.65490722656	43.061206817627
1692.65539550781	42.7295455932617
1693.65551757813	42.3123931884766
1694.65502929688	41.8874740600586
1695.654296875	41.4936981201172
1696.65295410156	41.271411895752
1697.65124511719	40.828784942627
1698.64904785156	40.5433540344238
1699.646484375	40.2081871032715
1700.64331054688	39.8199806213379
1701.63977050781	39.3653602600098
1702.63586425781	39.0362854003906
1703.63134765625	38.8061599731445
1704.62646484375	38.3042221069336
1705.62121582031	37.9841346740723
1706.61535644531	37.6708869934082
1707.60913085938	37.2272987365723
1708.60241699219	36.8816947937012
1709.59521484375	36.5042991638184
1710.58764648438	36.0675392150879
1711.57958984375	35.8203353881836
1712.57104492188	35.383228302002
1713.56213378906	35.1318397521973
1714.552734375	34.7233810424805
1715.54284667969	34.3746109008789
1716.53247070313	34.1148147583008
1717.52160644531	33.7011032104492
1718.51037597656	33.3788452148438
1719.49865722656	33.0228576660156
1720.48657226563	32.7565422058105
1721.47387695313	32.4107666015625
1722.46081542969	32.1487236022949
1723.447265625	31.9133625030518
1724.43334960938	31.6193256378174
1725.41882324219	31.3802337646484
1726.40393066406	31.13649559021
1727.38854980469	30.8472480773926
1728.37268066406	30.5809783935547
1729.3564453125	30.4079189300537
1730.33972167969	30.1728248596191
1731.32250976563	29.9706802368164
1732.30480957031	29.7504596710205
1733.28674316406	29.5392398834229
1734.26806640625	29.3397006988525
1735.2490234375	29.2660121917725
1736.2294921875	29.0688095092773
1737.20959472656	28.837797164917
1738.18908691406	28.7413959503174
1739.16821289063	28.5089588165283
1740.14685058594	28.3542652130127
1741.125	28.2148246765137
1742.10266113281	28.1418228149414
1743.07995605469	27.9334888458252
1744.05676269531	27.7142677307129
1745.03308105469	27.5192108154297
1746.00891113281	27.4200687408447
1746.98425292969	27.1043376922607
1747.95910644531	26.9913654327393
1748.93359375	26.7542400360107
1749.90759277344	26.6444568634033
1750.88110351563	26.4760761260986
1751.85412597656	26.2737655639648
1752.82678222656	26.0408172607422
1753.798828125	25.94801902771
1754.7705078125	25.6974201202393
1755.74169921875	25.435884475708
1756.71240234375	25.4054851531982
1757.6826171875	25.2860431671143
1758.65246582031	25.093921661377
1759.62170410156	24.9077587127686
1760.59057617188	24.7662582397461
1761.55895996094	24.5951156616211
1762.52673339844	24.4176483154297
1763.49426269531	24.4132328033447
1764.46118164063	24.2744007110596
1765.42761230469	24.0908966064453
1766.39367675781	23.970064163208
1767.35913085938	23.9175834655762
1768.32421875	23.808126449585
1769.28881835938	23.776876449585
1770.2529296875	23.6786193847656
1771.21655273438	23.5529613494873
1772.17980957031	23.5316619873047
1773.14245605469	23.4794464111328
1774.10461425781	23.3971195220947
1775.06640625	23.4033737182617
1776.02770996094	23.1957664489746
1776.98852539063	23.1528434753418
1777.94873046875	23.0429668426514
1778.90856933594	23.002082824707
1779.86804199219	22.8919162750244
1780.82690429688	22.7178421020508
1781.78527832031	22.5595989227295
1782.7431640625	22.501392364502
1783.70068359375	22.3375701904297
1784.65771484375	22.2449245452881
1785.61413574219	22.1754970550537
1786.57019042969	21.9955368041992
1787.52575683594	21.8914089202881
1788.48083496094	21.7792644500732
1789.43530273438	21.6620254516602
1790.38940429688	21.528564453125
1791.34301757813	21.4882698059082
1792.29626464844	21.3158473968506
1793.24890136719	21.2114067077637
1794.20104980469	21.1010284423828
1795.15270996094	21.1385822296143
1796.10400390625	20.9631671905518
1797.0546875	20.914270401001
1798.0048828125	20.8310604095459
1798.95471191406	20.752872467041
1799.90393066406	20.6209602355957
1800.85278320313	20.6250019073486
1801.80102539063	20.6071491241455
1802.74890136719	20.5115528106689
1803.6962890625	20.5006256103516
1804.64306640625	20.4361629486084
1805.58947753906	20.4817237854004
1806.53540039063	20.4180717468262
1807.48071289063	20.3172588348389
1808.42565917969	20.3683319091797
1809.3701171875	20.2121543884277
1810.31396484375	20.2942790985107
1811.25744628906	20.1840534210205
1812.20043945313	20.158052444458
1813.14294433594	20.1318473815918
1814.08483886719	20.0233955383301
1815.0263671875	20.031608581543
1815.96740722656	19.9076442718506
1816.90783691406	19.8910808563232
1817.84790039063	19.8010883331299
1818.78747558594	19.7279834747314
1819.72644042969	19.7533073425293
1820.6650390625	19.5918312072754
1821.60314941406	19.5429859161377
1822.54064941406	19.4672031402588
1823.47778320313	19.3657321929932
1824.41430664063	19.3257026672363
1825.35034179688	19.1961479187012
1826.28601074219	19.1989135742188
1827.22106933594	19.1021575927734
1828.15563964844	19.0870761871338
1829.08984375	18.9906597137451
1830.0234375	18.8723201751709
1830.95654296875	18.8758792877197
1831.88916015625	18.785285949707
1832.8212890625	18.8713188171387
1833.7529296875	18.7273044586182
1834.68408203125	18.7108459472656
1835.61474609375	18.6288528442383
1836.54479980469	18.6423778533936
1837.47448730469	18.5699005126953
1838.40356445313	18.6147346496582
1839.33227539063	18.5671482086182
1840.26037597656	18.6015777587891
1841.18811035156	18.5754909515381
1842.115234375	18.5319118499756
1843.04187011719	18.56467628479
1843.96801757813	18.485237121582
1844.89367675781	18.5530109405518
1845.81872558594	18.5019245147705
1846.74340820313	18.4503879547119
1847.66760253906	18.4915237426758
1848.59118652344	18.4395351409912
1849.51428222656	18.4539909362793
1850.43701171875	18.3837985992432
1851.35913085938	18.3071556091309
1852.28076171875	18.3173217773438
1853.20190429688	18.2825584411621
1854.12243652344	18.1302738189697
1855.04260253906	18.1479034423828
1855.96215820313	18.06467628479
1856.88122558594	18.0281028747559
1857.79992675781	17.9062194824219
1858.71801757813	17.7997074127197
1859.63549804688	17.8655376434326
1860.55261230469	17.791561126709
1861.46923828125	17.6823539733887
1862.38525390625	17.7164554595947
1863.30078125	17.6380863189697
1864.2158203125	17.661039352417
1865.13037109375	17.5989379882813
1866.04443359375	17.564962387085
1866.95788574219	17.5763168334961
1867.87084960938	17.6128463745117
1868.78332519531	17.4775485992432
1869.6953125	17.5594711303711
1870.60681152344	17.5807628631592
1871.51782226563	17.5129375457764
1872.42822265625	17.5727844238281
1873.33813476563	17.6212501525879
1874.24755859375	17.6076927185059
1875.15649414063	17.6230182647705
1876.06481933594	17.6086025238037
1876.97277832031	17.6086311340332
1877.88012695313	17.6285133361816
1878.78698730469	17.5424537658691
1879.69323730469	17.5947170257568
1880.59912109375	17.5399112701416
1881.50439453125	17.5151023864746
1882.4091796875	17.4373397827148
1883.3134765625	17.4079532623291
1884.21716308594	17.3761730194092
1885.12048339844	17.2991771697998
1886.02319335938	17.2734107971191
1886.92541503906	17.2365970611572
1887.82702636719	17.2283363342285
1888.72814941406	17.1306419372559
1889.62878417969	17.090295791626
1890.52893066406	17.1123332977295
1891.42858886719	17.0401000976563
1892.32763671875	16.9383392333984
1893.22619628906	16.9744606018066
1894.12426757813	16.9279479980469
1895.02172851563	16.9610557556152
1895.91870117188	16.8087959289551
1896.81518554688	16.8870677947998
1897.71118164063	16.794864654541
1898.60656738281	16.7310771942139
1899.50146484375	16.81028175354
1900.39587402344	16.720588684082
1901.28967285156	16.6795673370361
1902.18298339844	16.7209815979004
1903.07580566406	16.7624282836914
1903.96801757813	16.703540802002
1904.85986328125	16.6857738494873
1905.7509765625	16.7699642181396
1906.64172363281	16.7755355834961
1907.53186035156	16.8033504486084
1908.42150878906	16.8294467926025
1909.31066894531	16.7877216339111
1910.19921875	16.8446006774902
1911.08728027344	16.8430252075195
1911.97473144531	16.8873043060303
1912.86181640625	16.8387870788574
1913.74816894531	16.8846321105957
1914.63415527344	16.7794857025146
1915.51953125	16.7949619293213
1916.40441894531	16.8058528900146
1917.28869628906	16.7760696411133
1918.17260742188	16.7909088134766
1919.05578613281	16.7252082824707
1919.93859863281	16.8074970245361
1920.82080078125	16.6447296142578
1921.70239257813	16.6514530181885
1922.58349609375	16.6577491760254
1923.46411132813	16.5756893157959
1924.34423828125	16.5422706604004
1925.22375488281	16.50510597229
1926.10278320313	16.5168647766113
1926.98120117188	16.3894424438477
1927.85913085938	16.3697738647461
1928.73645019531	16.2369537353516
1929.61328125	16.2016220092773
1930.48962402344	16.2267284393311
1931.36535644531	16.2223854064941
1932.24060058594	16.1626091003418
1933.11535644531	16.2134876251221
1933.98950195313	16.1596145629883
1934.86303710938	16.1004333496094
1935.73608398438	16.110818862915
1936.60864257813	16.1483154296875
1937.48059082031	16.1858425140381
1938.35205078125	16.1601161956787
1939.22302246094	16.1467266082764
1940.09338378906	16.201509475708
1940.96313476563	16.2219047546387
1941.83239746094	16.2849254608154
1942.701171875	16.3064708709717
1943.5693359375	16.2520275115967
1944.43701171875	16.2669563293457
1945.30407714844	16.320140838623
1946.17065429688	16.3808822631836
1947.03662109375	16.3748626708984
1947.90209960938	16.3984889984131
1948.76696777344	16.3521862030029
1949.63134765625	16.3725109100342
1950.4951171875	16.4608592987061
1951.3583984375	16.4708213806152
1952.22106933594	16.3792724609375
1953.08325195313	16.382791519165
1953.94482421875	16.4506435394287
1954.80590820313	16.2749061584473
1955.66650390625	16.3252429962158
1956.5263671875	16.3236560821533
1957.38586425781	16.2663192749023
1958.24462890625	16.2484970092773
1959.10302734375	16.2391128540039
1959.96069335938	16.2221641540527
1960.81799316406	16.1278057098389
1961.67456054688	16.1813468933105
1962.53063964844	16.0851364135742
1963.38623046875	16.0385131835938
1964.2412109375	16.0390815734863
1965.09558105469	15.9650144577026
1965.94946289063	15.9878482818604
1966.80285644531	15.9469375610352
1967.65563964844	15.8977489471436
1968.5078125	15.9453544616699
1969.35949707031	15.9474697113037
1970.21057128906	15.973708152771
1971.06103515625	15.9334030151367
1971.91101074219	15.9520626068115
1972.76049804688	15.9917402267456
1973.60925292969	15.9753341674805
1974.45764160156	15.9336500167847
1975.30529785156	16.0518951416016
1976.15246582031	16.1534481048584
1976.99914550781	16.1939487457275
1977.84521484375	16.1843185424805
1978.69067382813	16.2185897827148
1979.53552246094	16.2818031311035
1980.3798828125	16.2858753204346
1981.22375488281	16.2984790802002
1982.06701660156	16.3860206604004
1982.90966796875	16.3872241973877
1983.75170898438	16.3965148925781
1984.59326171875	16.3745994567871
1985.43420410156	16.3814220428467
1986.27465820313	16.3057842254639
1987.11450195313	16.2876434326172
1987.95373535156	16.3191928863525
1988.79248046875	16.335018157959
1989.63061523438	16.2849216461182
1990.46813964844	16.2465000152588
1991.30517578125	16.2697563171387
1992.1416015625	16.1903038024902
1992.9775390625	16.2133388519287
1993.81274414063	16.0774574279785
1994.6474609375	16.0860385894775
1995.48168945313	16.0276260375977
1996.31518554688	16.0037117004395
1997.14819335938	16.025598526001
1997.98071289063	15.9454317092896
1998.8125	15.9634895324707
1999.64379882813	16.0387325286865
2000.47448730469	15.9844923019409
2001.3046875	15.9421968460083
2002.13427734375	16.0001029968262
2002.96325683594	16.0394954681396
2003.79162597656	16.0327281951904
2004.61950683594	16.0930004119873
2005.44677734375	16.0713024139404
2006.2734375	16.1583805084229
2007.09948730469	16.1267166137695
2007.92504882813	16.1741905212402
2008.75	16.3244724273682
2009.57434082031	16.313268661499
2010.39819335938	16.3095550537109
2011.22131347656	16.4012317657471
2012.0439453125	16.3516540527344
2012.86608886719	16.4709148406982
2013.6875	16.48703956604
2014.50842285156	16.4592876434326
2015.32873535156	16.4499378204346
2016.1484375	16.4608459472656
2016.96752929688	16.5259590148926
2017.7861328125	16.5141258239746
2018.60412597656	16.4542083740234
2019.42150878906	16.5761547088623
2020.23828125	16.5134868621826
2021.05444335938	16.4970817565918
2021.8701171875	16.4375400543213
2022.68518066406	16.3937091827393
2023.49963378906	16.5414333343506
2024.3134765625	16.4146881103516
2025.12683105469	16.4375343322754
2025.939453125	16.4007339477539
2026.75158691406	16.3886089324951
2027.56311035156	16.3137950897217
2028.3740234375	16.388822555542
2029.18432617188	16.3292903900146
2029.994140625	16.3594970703125
2030.80322265625	16.2598304748535
2031.61181640625	16.2380065917969
2032.41979980469	16.1973781585693
2033.22717285156	16.1553421020508
2034.03393554688	16.1915149688721
2034.84008789063	16.1595458984375
2035.64575195313	16.0997753143311
2036.45080566406	16.1157665252686
2037.25512695313	15.9796619415283
2038.05895996094	16.0245780944824
2038.86218261719	15.992959022522
2039.66479492188	16.0204410552979
2040.466796875	16.0058288574219
2041.26831054688	16.0420799255371
2042.06909179688	16.0258617401123
2042.86938476563	16.0580024719238
2043.6689453125	16.0586013793945
2044.46801757813	16.0545902252197
2045.26647949219	16.1573486328125
2046.06433105469	16.0424098968506
2046.86145019531	16.0545520782471
2047.65808105469	16.1629753112793
2048.4541015625	16.1532306671143
2049.24951171875	16.1852951049805
2050.04443359375	16.1864185333252
2050.83862304688	16.2606029510498
2051.63232421875	16.2957592010498
2052.42529296875	16.2807312011719
2053.2177734375	16.2798175811768
2054.00952148438	16.2342109680176
2054.80078125	16.3414535522461
2055.59130859375	16.3243427276611
2056.38134765625	16.3327178955078
2057.17065429688	16.391881942749
2057.95947265625	16.341833114624
2058.74755859375	16.3209915161133
2059.53515625	16.330774307251
2060.32202148438	16.3138656616211
2061.1083984375	16.2481536865234
2061.89428710938	16.1958751678467
2062.67919921875	16.1928424835205
2063.4638671875	16.1702785491943
2064.24780273438	16.1151237487793
2065.03100585938	16.1046180725098
2065.81372070313	16.0244846343994
2066.595703125	15.9971685409546
2067.37719726563	16.0569839477539
2068.15795898438	15.9009876251221
2068.93823242188	15.8612356185913
2069.7177734375	15.824257850647
2070.49682617188	15.7935581207275
2071.27514648438	15.7394819259644
2072.05297851563	15.6365633010864
2072.830078125	15.6576223373413
2073.60668945313	15.5983057022095
2074.38256835938	15.5412750244141
2075.15795898438	15.443039894104
2075.9326171875	15.5064182281494
2076.70654296875	15.4764451980591
2077.47998046875	15.4801731109619
2078.25268554688	15.3609256744385
2079.02490234375	15.4583435058594
2079.79663085938	15.4074516296387
2080.5673828125	15.3675422668457
2081.337890625	15.3829689025879
2082.107421875	15.4418258666992
2082.87670898438	15.4150352478027
2083.64501953125	15.5004901885986
2084.41284179688	15.4650068283081
2085.18017578125	15.4962530136108
2085.94677734375	15.5423364639282
2086.71264648438	15.5439977645874
2087.47802734375	15.4865970611572
2088.24267578125	15.5181331634521
2089.0068359375	15.562180519104
2089.77026367188	15.5699806213379
2090.53295898438	15.5129776000977
2091.29516601563	15.5598964691162
2092.056640625	15.4915332794189
2092.81762695313	15.4615688323975
2093.57788085938	15.40797996521
2094.33764648438	15.4478540420532
2095.0966796875	15.3769788742065
2095.85498046875	15.3273181915283
2096.61279296875	15.3074007034302
2097.36987304688	15.2222061157227
2098.12646484375	15.0995616912842
2098.88232421875	15.0710201263428
2099.63745117188	15.1023540496826
2100.39208984375	14.993971824646
2101.14624023438	14.8857507705688
2101.8994140625	14.8438119888306
2102.65209960938	14.7992305755615
2103.404296875	14.6673250198364
2104.15551757813	14.6387777328491
2104.90649414063	14.6132984161377
2105.65649414063	14.5602502822876
2106.40600585938	14.4938592910767
2107.15502929688	14.449520111084
2107.90307617188	14.3906393051147
2108.65063476563	14.3276748657227
2109.39770507813	14.37672996521
2110.14404296875	14.314661026001
2110.8896484375	14.2587394714355
2111.63452148438	14.2497034072876
2112.37890625	14.3514709472656
2113.12280273438	14.3498497009277
2113.86572265625	14.392107963562
2114.60815429688	14.3050956726074
2115.35009765625	14.3499994277954
2116.09106445313	14.4233474731445
2116.83154296875	14.4506511688232
2117.57153320313	14.4371213912964
2118.31079101563	14.4302749633789
2119.04931640625	14.4052457809448
2119.787109375	14.3739795684814
2120.5244140625	14.38121509552
2121.26098632813	14.3590097427368
2121.9970703125	14.2556018829346
2122.732421875	14.244833946228
2123.46704101563	14.1810855865479
2124.20092773438	14.1642827987671
2124.93432617188	14.2122392654419
2125.6669921875	14.0872135162354
2126.39916992188	14.0218601226807
2127.13037109375	13.9891223907471
2127.86108398438	13.9674119949341
2128.59130859375	13.9343824386597
2129.32080078125	13.7962636947632
2130.04956054688	13.7855129241943
2130.77758789063	13.6953496932983
2131.50512695313	13.6099300384521
2132.23193359375	13.5800685882568
2132.9580078125	13.5205564498901
2133.68334960938	13.4270172119141
2134.408203125	13.4083824157715
2135.13232421875	13.3173751831055
2135.85595703125	13.3153295516968
2136.57885742188	13.2012872695923
2137.30102539063	13.2059526443481
2138.0224609375	13.1381568908691
2138.74340820313	13.0512161254883
2139.46337890625	13.0918493270874
2140.18310546875	13.0420694351196
2140.90185546875	12.9322423934937
2141.6201171875	12.9293127059937
2142.33764648438	12.9024066925049
2143.05444335938	12.883957862854
2143.77075195313	12.874701499939
2144.48608398438	12.8739242553711
2145.201171875	12.9032115936279
2145.91528320313	12.8337888717651
2146.62890625	12.8480367660522
2147.34155273438	12.8671541213989
2148.05395507813	12.8639373779297
2148.76538085938	12.8439521789551
2149.47631835938	12.8113126754761
2150.18627929688	12.7985887527466
2150.89599609375	12.8184480667114
2151.60473632813	12.7728595733643
2152.31298828125	12.7924795150757
2153.02026367188	12.7339334487915
2153.72729492188	12.7574558258057
2154.43334960938	12.6754455566406
2155.138671875	12.6753072738647
2155.84350585938	12.6863861083984
2156.54760742188	12.7069902420044
2157.25122070313	12.655837059021
2157.95385742188	12.5895051956177
2158.65600585938	12.6188859939575
2159.357421875	12.5764360427856
2160.05810546875	12.5004539489746
2160.75805664063	12.5161380767822
2161.45751953125	12.4021368026733
2162.15600585938	12.3918428421021
2162.85400390625	12.39794921875
2163.55151367188	12.3413419723511
2164.248046875	12.2687530517578
2164.94409179688	12.2833967208862
2165.63916015625	12.158239364624
2166.33374023438	12.1409473419189
2167.02783203125	12.0713567733765
2167.72094726563	11.9830436706543
2168.41357421875	11.9939155578613
2169.10522460938	11.8629808425903
2169.79638671875	11.8283252716064
2170.48706054688	11.7471542358398
2171.1767578125	11.6605033874512
2171.86572265625	11.560492515564
2172.55419921875	11.5436325073242
2173.24194335938	11.4319133758545
2173.92895507813	11.3982334136963
2174.615234375	11.3889265060425
2175.30078125	11.3137645721436
2175.98583984375	11.2153406143188
2176.67016601563	11.2000284194946
2177.35375976563	11.1622304916382
2178.03662109375	11.1421880722046
2178.71875	11.0932140350342
2179.40014648438	11.0849933624268
2180.08081054688	11.1291971206665
2180.76098632813	11.1298904418945
2181.4404296875	11.1117658615112
2182.119140625	11.084716796875
2182.79711914063	11.115611076355
2183.47436523438	11.1509866714478
2184.15087890625	11.0364017486572
2184.82690429688	11.1737070083618
2185.501953125	11.117094039917
2186.17651367188	11.1033754348755
2186.85034179688	11.0933723449707
2187.5234375	11.0170316696167
2188.19580078125	11.0343198776245
2188.86743164063	11.0685186386108
2189.53833007813	11.0266456604004
2190.20874023438	11.0330066680908
2190.87817382813	10.8955049514771
2191.54711914063	10.87317943573
2192.21533203125	10.8503360748291
2192.8828125	10.7935829162598
2193.54956054688	10.7485046386719
2194.21557617188	10.6871709823608
2194.880859375	10.6280364990234
2195.54541015625	10.5740966796875
2196.20947265625	10.5405826568604
2196.87255859375	10.4498424530029
2197.53515625	10.3640289306641
2198.19677734375	10.3593873977661
2198.85791015625	10.3022241592407
2199.51831054688	10.1769618988037
2200.17797851563	10.1311941146851
2200.8369140625	10.0741176605225
2201.4951171875	9.98393058776855
2202.15258789063	9.95230579376221
2202.80932617188	9.88229846954346
2203.46533203125	9.80271053314209
2204.12060546875	9.81136226654053
2204.775390625	9.78112316131592
2205.42919921875	9.68054962158203
2206.08251953125	9.740403175354
2206.73486328125	9.67842769622803
2207.38671875	9.63425350189209
2208.03759765625	9.60362243652344
2208.68798828125	9.66806125640869
2209.33764648438	9.68624019622803
2209.98657226563	9.62713813781738
2210.63452148438	9.65337181091309
2211.28198242188	9.65089988708496
2211.9287109375	9.63254261016846
2212.57470703125	9.63510131835938
2213.21997070313	9.65178489685059
2213.86450195313	9.63870239257813
2214.50830078125	9.62888717651367
2215.1513671875	9.61300659179688
2215.79370117188	9.57259750366211
2216.43530273438	9.51344871520996
2217.076171875	9.5189905166626
2217.71630859375	9.45319366455078
2218.35571289063	9.37064266204834
2218.99462890625	9.38068199157715
2219.63256835938	9.3182954788208
2220.26977539063	9.31894493103027
2220.90625	9.27549171447754
2221.5419921875	9.19193458557129
2222.17700195313	9.11109828948975
2222.81127929688	9.09110641479492
2223.44482421875	9.02920627593994
2224.07763671875	8.94591808319092
2224.70971679688	8.92557811737061
2225.34106445313	8.81295013427734
2225.9716796875	8.77931499481201
2226.6015625	8.70545864105225
2227.23071289063	8.71755313873291
2227.85913085938	8.58505535125732
2228.48681640625	8.5986385345459
2229.11376953125	8.51159286499023
2229.73999023438	8.49329376220703
2230.36547851563	8.45610904693604
2230.990234375	8.43853664398193
2231.61401367188	8.36557197570801
2232.2373046875	8.28412342071533
2232.85986328125	8.26952075958252
2233.4814453125	8.26716423034668
2234.1025390625	8.23004817962646
2234.72265625	8.15480136871338
2235.34228515625	8.11223602294922
2235.9609375	8.10980892181396
2236.57885742188	8.09150695800781
2237.1962890625	8.12185001373291
2237.81274414063	8.12326145172119
2238.42846679688	8.10519409179688
2239.04345703125	8.0917272567749
2239.65771484375	8.09979248046875
2240.27124023438	8.0760440826416
2240.88403320313	8.10977268218994
2241.49584960938	8.0834379196167
2242.10717773438	8.05656719207764
2242.71752929688	8.07439041137695
2243.32739257813	8.04106330871582
2243.93627929688	7.98455905914307
2244.54443359375	8.00313949584961
2245.15209960938	7.94373989105225
2245.7587890625	8.00223350524902
2246.36474609375	7.98065137863159
2246.9697265625	7.89023780822754
2247.57421875	7.87297487258911
2248.17797851563	7.84563779830933
2248.78076171875	7.90987014770508
2249.38305664063	7.81799221038818
2249.984375	7.80969953536987
2250.5849609375	7.78151178359985
2251.18481445313	7.76828527450562
2251.78393554688	7.68085241317749
2252.38232421875	7.65670967102051
2252.97973632813	7.58132076263428
2253.57666015625	7.59464693069458
2254.17260742188	7.56577491760254
2254.76782226563	7.47989177703857
2255.3623046875	7.44965648651123
2255.9560546875	7.41654109954834
2256.54907226563	7.38313722610474
2257.14135742188	7.30404424667358
2257.73266601563	7.25888824462891
2258.32348632813	7.22122430801392
2258.91333007813	7.17677545547485
2259.50244140625	7.13618803024292
2260.09057617188	7.0622935295105
2260.67822265625	7.04606676101685
2261.26513671875	6.99262809753418
2261.85107421875	6.98859310150146
2262.43627929688	6.93742513656616
2263.02075195313	6.93154001235962
2263.6044921875	6.87717962265015
2264.18725585938	6.83476972579956
2264.76953125	6.8285665512085
2265.35083007813	6.79392290115356
2265.93139648438	6.75220537185669
2266.51123046875	6.76005840301514
2267.09033203125	6.74022912979126
2267.66845703125	6.71306657791138
2268.24584960938	6.70966625213623
2268.82250976563	6.69527626037598
2269.3984375	6.72822189331055
2269.9736328125	6.73606967926025
2270.5478515625	6.7598876953125
2271.12133789063	6.78084468841553
2271.69409179688	6.76094341278076
2272.26611328125	6.78925132751465
2272.83740234375	6.74128103256226
2273.40771484375	6.75884246826172
2273.97729492188	6.69848680496216
2274.54614257813	6.72942876815796
2275.11401367188	6.68949413299561
2275.68139648438	6.63954305648804
2276.24780273438	6.61320352554321
2276.8134765625	6.57764053344727
2277.37817382813	6.53099918365479
2277.9423828125	6.50642156600952
2278.50561523438	6.52261877059937
2279.06811523438	6.52144718170166
2279.62963867188	6.51921892166138
2280.19067382813	6.52779245376587
2280.75073242188	6.50394535064697
2281.31005859375	6.50434064865112
2281.86840820313	6.46489858627319
2282.42602539063	6.47345542907715
2282.98291015625	6.41706705093384
2283.5390625	6.44383239746094
2284.09448242188	6.389235496521
2284.64892578125	6.3583836555481
2285.20263671875	6.36240863800049
2285.75537109375	6.3407769203186
2286.3076171875	6.22941970825195
2286.85888671875	6.22121715545654
2287.40942382813	6.22359657287598
2287.958984375	6.19418716430664
2288.5078125	6.17402791976929
2289.05590820313	6.12071228027344
2289.60302734375	6.10474920272827
2290.14965820313	6.04844093322754
2290.6953125	5.97297716140747
2291.23999023438	6.0193305015564
2291.78393554688	5.92546606063843
2292.3271484375	5.91044759750366
2292.86962890625	5.8887734413147
2293.4111328125	5.79660558700562
2293.95190429688	5.82647657394409
2294.49194335938	5.79568862915039
2295.03100585938	5.76301193237305
2295.5693359375	5.79635858535767
2296.10693359375	5.72395420074463
2296.6435546875	5.71439361572266
2297.17944335938	5.67602920532227
2297.71459960938	5.70191860198975
2298.24877929688	5.65364122390747
2298.7822265625	5.65390682220459
2299.31469726563	5.65924787521362
2299.8466796875	5.68008613586426
2300.37744140625	5.65710544586182
2300.90771484375	5.62635326385498
2301.43701171875	5.67099761962891
2301.96557617188	5.650390625
2302.4931640625	5.6776762008667
2303.02001953125	5.64982080459595
2303.54614257813	5.657301902771
2304.0712890625	5.66960668563843
2304.595703125	5.61597871780396
2305.119140625	5.65455293655396
2305.64184570313	5.64111280441284
2306.16381835938	5.66173887252808
2306.68481445313	5.64184188842773
2307.205078125	5.60716152191162
2307.72436523438	5.59931564331055
2308.24291992188	5.61994886398315
2308.7607421875	5.58036994934082
2309.27758789063	5.58003044128418
2309.79370117188	5.57215261459351
2310.30883789063	5.54650211334229
2310.8232421875	5.56337356567383
2311.3369140625	5.54523944854736
2311.849609375	5.56265735626221
2312.361328125	5.56849336624146
2312.87255859375	5.54170370101929
2313.38256835938	5.48953437805176
2313.89208984375	5.45891380310059
2314.40063476563	5.40397167205811
2314.908203125	5.39948558807373
2315.4150390625	5.34934043884277
2315.92114257813	5.35266494750977
2316.42626953125	5.30651473999023
2316.9306640625	5.28358459472656
2317.43408203125	5.2124810218811
2317.93676757813	5.22089195251465
2318.4384765625	5.17515563964844
2318.939453125	5.13832426071167
2319.439453125	5.12368106842041
2319.93872070313	5.0762243270874
2320.43701171875	5.0639820098877
2320.9345703125	5.03708171844482
2321.43139648438	4.9903507232666
2321.92724609375	5.00818872451782
2322.42211914063	4.95543336868286
2322.91625976563	4.95153665542603
2323.40966796875	4.92561864852905
2323.90209960938	4.92197370529175
2324.3935546875	4.91859674453735
2324.88427734375	4.86842155456543
2325.37426757813	4.89059782028198
2325.86303710938	4.90843152999878
2326.35131835938	4.84621000289917
2326.83862304688	4.86812210083008
2327.32495117188	4.86306667327881
2327.810546875	4.87545537948608
2328.29541015625	4.90066862106323
2328.77905273438	4.89642953872681
2329.26220703125	4.885094165802
2329.74438476563	4.90978479385376
2330.2255859375	4.9205584526062
2330.7060546875	4.89281749725342
2331.185546875	4.92572832107544
2331.6640625	4.87089538574219
2332.14184570313	4.88494634628296
2332.61889648438	4.92034673690796
2333.09497070313	4.90266990661621
2333.57006835938	4.87731122970581
2334.04443359375	4.88726568222046
2334.51782226563	4.8659873008728
2334.99047851563	4.85675477981567
2335.46215820313	4.79843044281006
2335.93310546875	4.78559494018555
2336.40307617188	4.77988147735596
2336.8720703125	4.75412321090698
2337.34033203125	4.74482011795044
2337.8076171875	4.72287464141846
2338.27416992188	4.64705419540405
2338.73974609375	4.66985607147217
2339.20458984375	4.65362691879272
2339.66845703125	4.61702919006348
2340.13134765625	4.5875563621521
2340.59350585938	4.55778551101685
2341.0546875	4.57259941101074
2341.51489257813	4.5215892791748
2341.97436523438	4.46144533157349
2342.43286132813	4.47733592987061
2342.890625	4.44001865386963
2343.34741210938	4.44542646408081
2343.80322265625	4.38488912582397
2344.25830078125	4.40683937072754
2344.71240234375	4.38213586807251
2345.16577148438	4.36155796051025
2345.61791992188	4.37743663787842
2346.06958007813	4.42897987365723
2346.52001953125	4.4885778427124
2346.9697265625	4.51308393478394
2347.41845703125	4.63666391372681
2347.86645507813	4.68725299835205
2348.3134765625	4.78605127334595
2348.75952148438	4.85112428665161
2349.20483398438	4.96971559524536
2349.64916992188	5.04597616195679
2350.09252929688	5.13088274002075
2350.53515625	5.16813802719116
2350.97680664063	5.25091981887817
2351.41748046875	5.28462600708008
2351.857421875	5.3078031539917
2352.29638671875	5.3593225479126
2352.734375	5.39253616333008
2353.17138671875	5.30542469024658
2353.60766601563	5.33112764358521
2354.04296875	5.28120136260986
2354.4775390625	5.18672180175781
2354.91088867188	5.12251138687134
2355.34350585938	5.02345323562622
2355.775390625	4.95328998565674
2356.2060546875	4.83543872833252
2356.63598632813	4.74369955062866
2357.06494140625	4.62206935882568
2357.4931640625	4.51708745956421
2357.92041015625	4.45080614089966
2358.3466796875	4.34876203536987
2358.77197265625	4.26869678497314
2359.1962890625	4.21287250518799
2359.61987304688	4.10086059570313
2360.04248046875	3.99827456474304
2360.46411132813	3.95906615257263
2360.88500976563	3.93744587898254
2361.30493164063	3.94769501686096
2361.72387695313	3.87289071083069
