# Supplementary material for: Optics miniaturization strategy for demanding Raman spectroscopy applications
Source: Nat Commun. 2024 Apr 8;15:3049. doi: 10.1038/s41467-024-47044-7 (PMC11001912; doi:10.1038/s41467-024-47044-7)
Supplement: Supplementary file 6 — Source Data [file 41467_2024_47044_MOESM6_ESM.zip › Source Data/NCOMMS-23-34016B s3/S3 pHCA, Glucose, Salts/calibraiton/pHCA time + standards/pHCA_125uM_3.csv]

347.42919921875	76.8585968017578
348.892913818359	77.0448455810547
350.356079101563	77.4824447631836
351.818634033203	77.5626831054688
353.280670166016	77.9982070922852
354.742095947266	78.1573486328125
356.202972412109	78.3313217163086
357.663299560547	78.6922073364258
359.123046875	78.9256973266602
360.582244873047	79.0690994262695
362.040863037109	79.3503723144531
363.498931884766	79.4115219116211
364.956451416016	79.6316146850586
366.413391113281	79.7070007324219
367.869750976563	79.8257217407227
369.325592041016	80.0592041015625
370.780853271484	79.8447723388672
372.235565185547	80.1035995483398
373.689727783203	80.0640411376953
375.143310546875	80.1306533813477
376.596343994141	80.2671051025391
378.048828125	80.3444290161133
379.500762939453	80.3421936035156
380.9521484375	80.4388427734375
382.402954101563	80.3907928466797
383.853240966797	80.5625152587891
385.302947998047	80.7010650634766
386.752136230469	80.9121246337891
388.200744628906	80.9730682373047
389.648803710938	81.2372970581055
391.096343994141	81.1288757324219
392.543304443359	81.3977279663086
393.989715576172	81.5640716552734
395.435607910156	81.7144088745117
396.880920410156	82.0850677490234
398.325714111328	82.0840072631836
399.769927978516	82.3005142211914
401.213623046875	82.563346862793
402.656768798828	82.7050094604492
404.099395751953	82.8791885375977
405.541442871094	83.1948852539063
406.982971191406	83.1803817749023
408.423950195313	83.397705078125
409.864379882813	83.6414794921875
411.304290771484	83.7417984008789
412.743621826172	83.9380569458008
414.182434082031	84.1395263671875
415.620727539063	84.1475982666016
417.058471679688	84.1948013305664
418.495666503906	84.3318634033203
419.932342529297	84.3765411376953
421.368469238281	84.342658996582
422.804077148438	84.4507369995117
424.239135742188	84.3754806518555
425.673645019531	84.3171691894531
427.107635498047	84.3438186645508
428.541107177734	84.2519302368164
429.974029541016	84.2341079711914
431.406433105469	84.1341171264648
432.838287353516	84.0823593139648
434.269622802734	84.0797653198242
435.700408935547	84.0338745117188
437.130706787109	83.7906494140625
438.560455322266	83.7951431274414
439.989654541016	83.6570892333984
441.418334960938	83.6157836914063
442.846496582031	83.4009323120117
444.274139404297	83.4882278442383
445.701263427734	83.2876205444336
447.127838134766	83.1713180541992
448.553894042969	83.0041961669922
449.979431152344	83.0263519287109
451.404449462891	82.9084243774414
452.828918457031	82.7222213745117
454.252899169922	82.7427062988281
455.676330566406	82.6033325195313
457.099273681641	82.5059204101563
458.521667480469	82.3856506347656
459.943542480469	82.5121154785156
461.364929199219	82.3721084594727
462.785766601563	82.4896774291992
464.206085205078	82.4699554443359
465.625885009766	82.2234268188477
467.045196533203	82.3850173950195
468.463958740234	82.2267608642578
469.882202148438	82.4219131469727
471.299957275391	82.3997650146484
472.717193603516	82.4249267578125
474.133911132813	82.2838592529297
475.550109863281	82.3402404785156
476.965789794922	82.363525390625
478.380950927734	82.5743408203125
479.795623779297	82.4579772949219
481.209777832031	82.5558547973633
482.623413085938	82.6454010009766
484.036529541016	82.6832427978516
485.449157714844	82.7739715576172
486.861267089844	82.8794097900391
488.272857666016	82.6400299072266
489.683959960938	82.8444213867188
491.094543457031	82.9212341308594
492.504608154297	82.8927536010742
493.914184570313	82.8718490600586
495.3232421875	82.8559875488281
496.731811523438	82.7904205322266
498.139862060547	82.7386093139648
499.547393798828	82.6084899902344
500.954467773438	82.5024108886719
502.360992431641	82.4375457763672
503.767028808594	82.2373275756836
505.172576904297	82.1257247924805
506.577606201172	82.0412445068359
507.982147216797	81.9165802001953
509.386169433594	81.7310409545898
510.789703369141	81.6234588623047
512.192749023438	81.5079956054688
513.595275878906	81.2597808837891
514.997314453125	81.0011901855469
516.398803710938	81.0617218017578
517.799865722656	80.6944351196289
519.200378417969	80.7872924804688
520.600463867188	80.3358612060547
522	80.2359619140625
523.399047851563	80.1836242675781
524.797607421875	79.9261474609375
526.195678710938	79.6556243896484
527.59326171875	79.5479583740234
528.990295410156	79.3769989013672
530.386901855469	78.9911499023438
531.782958984375	78.9469528198242
533.178588867188	78.8064498901367
534.573669433594	78.6928100585938
535.968322753906	78.4649200439453
537.362426757813	78.1971435546875
538.756042480469	78.1646957397461
540.149230957031	77.9001007080078
541.541870117188	77.8104095458984
542.934020996094	77.6067123413086
544.32568359375	77.5139846801758
545.716918945313	77.3861923217773
547.107604980469	77.2194747924805
548.497802734375	77.1789398193359
549.887573242188	77.214225769043
551.276794433594	76.8873596191406
552.66552734375	76.8218383789063
554.053833007813	76.8018569946289
555.441650390625	76.6833648681641
556.828918457031	76.5730209350586
558.215759277344	76.3339157104492
559.602111816406	76.4609451293945
560.987976074219	76.2922744750977
562.373352050781	76.3499374389648
563.758239746094	76.1745910644531
565.142639160156	76.0906448364258
566.526611328125	76.0061416625977
567.910034179688	76.177734375
569.293029785156	75.9017715454102
570.675537109375	75.9824523925781
572.057556152344	75.9629669189453
573.439086914063	75.920783996582
574.820129394531	75.8458786010742
576.200744628906	75.7952651977539
577.580871582031	75.7598876953125
578.96044921875	75.8458404541016
580.339660644531	75.7777633666992
581.718322753906	75.9644393920898
583.096557617188	75.6875152587891
584.474243164063	75.7502365112305
585.851501464844	75.5446166992188
587.228332519531	75.8075408935547
588.604614257813	75.6647415161133
589.98046875	75.6256866455078
591.355834960938	75.6180419921875
592.730712890625	75.5234298706055
594.105163574219	75.634147644043
595.479125976563	75.4585952758789
596.852600097656	75.46044921875
598.225646972656	75.4652099609375
599.598205566406	75.4586410522461
600.970275878906	75.4457321166992
602.341857910156	75.2713088989258
603.713012695313	75.269416809082
605.083679199219	75.1825332641602
606.453918457031	75.2426071166992
607.823608398438	74.9712066650391
609.192932128906	74.9713363647461
610.561706542969	74.8632507324219
611.930053710938	74.7494049072266
613.297912597656	74.6748275756836
614.665344238281	74.5310821533203
616.032287597656	74.4123611450195
617.398803710938	74.4527816772461
618.764831542969	74.1171646118164
620.13037109375	74.0114212036133
621.495483398438	73.9681396484375
622.860107421875	73.8134536743164
624.224304199219	73.7058868408203
625.588012695313	73.6279144287109
626.951232910156	73.4785232543945
628.314025878906	73.3268661499023
629.676391601563	73.2939453125
631.038269042969	73.1260147094727
632.399658203125	72.9961700439453
633.760620117188	72.8725051879883
635.12109375	72.8191299438477
636.481140136719	72.5210037231445
637.840759277344	72.5598449707031
639.199890136719	72.4341812133789
640.558532714844	72.114501953125
641.916748046875	72.1434326171875
643.274536132813	71.9585723876953
644.6318359375	71.9100036621094
645.988647460938	71.7762756347656
647.345031738281	71.693603515625
648.700988769531	71.6583633422852
650.056457519531	71.4959182739258
651.411499023438	71.3649978637695
652.76611328125	71.3029708862305
654.120239257813	71.1036148071289
655.473876953125	71.1544418334961
656.827087402344	70.8621292114258
658.179870605469	70.965934753418
659.5322265625	70.7977905273438
660.884094238281	70.8091888427734
662.235473632813	70.8430252075195
663.586486816406	70.4847564697266
664.93701171875	70.5109786987305
666.287048339844	70.5067367553711
667.636657714844	70.5140151977539
668.98583984375	70.4357986450195
670.334594726563	70.3794631958008
671.682861328125	70.3382949829102
673.030700683594	70.4052505493164
674.378051757813	70.3917236328125
675.725036621094	70.1559143066406
677.071533203125	70.1041030883789
678.417541503906	70.1481323242188
679.76318359375	70.2475509643555
681.108337402344	70.0725936889648
682.453002929688	70.2500152587891
683.797302246094	70.2172775268555
685.14111328125	70.2117462158203
686.484497070313	70.1813430786133
687.827453613281	70.2476806640625
689.169921875	70.0976028442383
690.512023925781	70.1475219726563
691.853637695313	70.3368606567383
693.194763183594	70.3394622802734
694.535522460938	70.2103576660156
695.875793457031	70.1588287353516
697.215637207031	70.208984375
698.555053710938	70.2239303588867
699.89404296875	70.3428573608398
701.232543945313	70.3519058227539
702.570617675781	70.2577743530273
703.908325195313	70.3460998535156
705.245483398438	70.3972930908203
706.582275390625	70.4071578979492
707.918640136719	70.3653717041016
709.254516601563	70.2778549194336
710.589965820313	70.3063507080078
711.924987792969	70.2871932983398
713.259582519531	70.310546875
714.59375	70.3283538818359
715.927490234375	70.3236236572266
717.2607421875	70.3118133544922
718.593627929688	70.161506652832
719.926025390625	70.3546447753906
721.257995605469	70.2879867553711
722.589538574219	70.1633987426758
723.920654296875	70.0648422241211
725.251342773438	70.2541809082031
726.581604003906	70.0376663208008
727.911437988281	70.128532409668
729.240783691406	69.9357986450195
730.569763183594	70.0016326904297
731.898254394531	69.9475936889648
733.226379394531	69.8966445922852
734.554016113281	69.8176040649414
735.881225585938	69.7825546264648
737.208068847656	69.716178894043
738.534423828125	69.6968383789063
739.8603515625	69.5832901000977
741.185852050781	69.5475692749023
742.510925292969	69.5539169311523
743.835571289063	69.6098022460938
745.159790039063	69.3441925048828
746.483581542969	69.2806549072266
747.806945800781	69.1102981567383
749.1298828125	69.1406555175781
750.452453613281	68.9590911865234
751.774536132813	68.9609909057617
753.09619140625	68.8154067993164
754.417419433594	68.783935546875
755.738220214844	68.7488327026367
757.05859375	68.5848007202148
758.378540039063	68.5195693969727
759.698059082031	68.4696426391602
761.017211914063	68.2458953857422
762.335876464844	68.2431945800781
763.654113769531	67.9818878173828
764.971984863281	68.014762878418
766.289367675781	67.9040222167969
767.606384277344	67.8227386474609
768.922973632813	67.6343154907227
770.239074707031	67.6220245361328
771.554809570313	67.3740844726563
772.8701171875	67.4357223510742
774.184997558594	67.2038955688477
775.499450683594	67.0774765014648
776.8134765625	67.0819091796875
778.127136230469	66.9118347167969
779.440307617188	66.9235534667969
780.753112792969	66.8486099243164
782.0654296875	66.6159973144531
783.377380371094	66.6203308105469
784.688903808594	66.561882019043
786	66.3345184326172
787.310668945313	66.3404388427734
788.620971679688	66.1493988037109
789.930786132813	66.1753921508789
791.240234375	66.0174255371094
792.549255371094	65.7426834106445
793.857788085938	65.8246841430664
795.166015625	65.58740234375
796.473754882813	65.5845108032227
797.781066894531	65.4963226318359
799.088012695313	65.5661544799805
800.39453125	65.3702163696289
801.700622558594	65.4364624023438
803.006286621094	65.2279663085938
804.311584472656	65.2202224731445
805.616394042969	65.1043243408203
806.920837402344	65.0361480712891
808.224853515625	64.9260101318359
809.528503417969	64.7603912353516
810.831665039063	64.6562347412109
812.134460449219	64.6133117675781
813.436828613281	64.4628372192383
814.73876953125	64.3993759155273
816.040344238281	64.2279739379883
817.341430664063	64.266975402832
818.642150878906	64.1459732055664
819.942504882813	64.0032577514648
821.242370605469	63.8548316955566
822.541870117188	63.8633995056152
823.840942382813	63.7489738464355
825.139587402344	63.7131385803223
826.437866210938	63.5425033569336
827.735656738281	63.4485626220703
829.033081054688	63.5016441345215
830.330139160156	63.3799057006836
831.626770019531	63.1237525939941
832.922973632813	63.0384788513184
834.21875	62.9421615600586
835.514099121094	62.9854278564453
836.80908203125	62.8889617919922
838.103637695313	62.689567565918
839.397827148438	62.6185073852539
840.691589355469	62.6197166442871
841.984924316406	62.5414543151855
843.27783203125	62.2352180480957
844.570373535156	62.2132301330566
845.862487792969	62.1106376647949
847.154235839844	61.8626251220703
848.445556640625	61.9703063964844
849.736450195313	61.6727867126465
851.026916503906	61.4646911621094
852.317016601563	61.447208404541
853.606689453125	61.2222023010254
854.89599609375	61.1685523986816
856.184875488281	60.9965744018555
857.473327636719	60.8495788574219
858.761413574219	60.743595123291
860.049072265625	60.6006469726563
861.336303710938	60.5981597900391
862.623168945313	60.4552688598633
863.909606933594	60.1635780334473
865.195678710938	60.2181282043457
866.481323242188	59.9202003479004
867.766540527344	59.7027015686035
869.051391601563	59.7138748168945
870.335815429688	59.5312843322754
871.619873046875	59.2214508056641
872.903503417969	59.1482849121094
874.186706542969	58.918140411377
875.469543457031	58.7084045410156
876.752014160156	58.6038475036621
878.033996582031	58.4061737060547
879.315612792969	58.2123260498047
880.596862792969	57.9350547790527
881.877685546875	57.7919311523438
883.158081054688	57.6027145385742
884.438110351563	57.2415199279785
885.7177734375	57.0294990539551
886.996948242188	56.7392044067383
888.275817871094	56.6316261291504
889.55419921875	56.3589096069336
890.832275390625	56.0281257629395
892.10986328125	55.9167900085449
893.387084960938	55.641284942627
894.663940429688	55.489990234375
895.940368652344	55.1791114807129
897.216369628906	54.9735794067383
898.492004394531	54.7623596191406
899.767272949219	54.5408706665039
901.042114257813	54.3015060424805
902.316528320313	54.1629066467285
903.590576171875	53.9321479797363
904.8642578125	53.5932388305664
906.137512207031	53.3909072875977
907.410339355469	53.2794342041016
908.682800292969	52.9514389038086
909.954833984375	52.8116226196289
911.226501464844	52.6564102172852
912.497802734375	52.469783782959
913.768676757813	52.1416854858398
915.039123535156	52.1068801879883
916.309204101563	51.7913932800293
917.578918457031	51.6035118103027
918.848205566406	51.5339126586914
920.117126464844	51.2449493408203
921.385620117188	51.1681365966797
922.653747558594	50.9212951660156
923.921447753906	50.8399543762207
925.188781738281	50.6952095031738
926.455688476563	50.4061546325684
927.722229003906	50.2951545715332
928.988342285156	50.1879768371582
930.254089355469	50.0543441772461
931.519470214844	49.8830337524414
932.784423828125	49.786003112793
934.049011230469	49.6385154724121
935.313171386719	49.4295539855957
936.576965332031	49.3710289001465
937.84033203125	49.250057220459
939.103332519531	49.1580429077148
940.365966796875	49.0291213989258
941.628173828125	48.9253349304199
942.890014648438	48.8779220581055
944.151428222656	48.7869262695313
945.412475585938	48.5291481018066
946.673095703125	48.6485748291016
947.933349609375	48.4515724182129
949.193237304688	48.4038543701172
950.452697753906	48.3386344909668
951.711791992188	48.2875213623047
952.970520019531	48.0140380859375
954.228820800781	48.0335884094238
955.486755371094	48.1032257080078
956.744262695313	48.0201835632324
958.001403808594	47.9931221008301
959.258117675781	47.8619346618652
960.514526367188	47.7147674560547
961.770446777344	47.8299865722656
963.026062011719	47.7890968322754
964.28125	47.6391067504883
965.536010742188	47.6359405517578
966.790466308594	47.5809898376465
968.044494628906	47.5949897766113
969.298095703125	47.4208831787109
970.551391601563	47.4760284423828
971.80419921875	47.3148994445801
973.056701660156	47.3154296875
974.308776855469	47.2474250793457
975.560485839844	47.2007598876953
976.811767578125	47.1150856018066
978.062683105469	47.1686058044434
979.313232421875	47.0627708435059
980.563415527344	47.0871887207031
981.813171386719	46.992805480957
983.0625	46.9669761657715
984.3115234375	46.9048042297363
985.560119628906	46.866813659668
986.808349609375	46.7966651916504
988.05615234375	46.7419548034668
989.303588867188	46.7866439819336
990.550659179688	46.7254867553711
991.797302246094	46.5552291870117
993.043579101563	46.6460456848145
994.289489746094	46.4118423461914
995.535034179688	46.502685546875
996.780151367188	46.3597068786621
998.02490234375	46.2561645507813
999.269226074219	46.2489776611328
1000.51318359375	46.1789779663086
1001.75677490234	46.1215515136719
1003	46.0906066894531
1004.24279785156	45.9675064086914
1005.48522949219	45.9023170471191
1006.72729492188	45.9333000183105
1007.96893310547	45.8974571228027
1009.21026611328	45.7801208496094
1010.45111083984	45.8098220825195
1011.69165039063	45.6001358032227
1012.93176269531	45.6165237426758
1014.17150878906	45.6639785766602
1015.41088867188	45.5508880615234
1016.64984130859	45.516658782959
1017.88842773438	45.4571113586426
1019.12664794922	45.4093894958496
1020.36450195313	45.4477577209473
1021.60192871094	45.3596839904785
1022.83898925781	45.4007530212402
1024.07568359375	45.206413269043
1025.31201171875	45.2246551513672
1026.5478515625	45.0941467285156
1027.78344726563	45.1699447631836
1029.0185546875	45.0548782348633
1030.25329589844	45.0326042175293
1031.48767089844	44.9671020507813
1032.7216796875	45.000846862793
1033.95532226563	44.9559364318848
1035.18859863281	45.0224914550781
1036.42138671875	44.9800834655762
1037.65393066406	44.9195899963379
1038.88598632813	44.9861831665039
1040.11767578125	44.9975395202637
1041.34899902344	44.9951972961426
1042.57995605469	44.8223495483398
1043.810546875	45.1239280700684
1045.04077148438	44.9810066223145
1046.2705078125	45.0252113342285
1047.5	45.0008316040039
1048.72900390625	44.9374084472656
1049.95764160156	45.0639762878418
1051.18591308594	44.9681816101074
1052.41381835938	44.9632911682129
1053.64135742188	44.8012046813965
1054.86853027344	44.9954872131348
1056.09521484375	44.819507598877
1057.32165527344	44.7603645324707
1058.54760742188	44.749626159668
1059.77331542969	44.8662223815918
1060.99853515625	44.7587013244629
1062.22338867188	44.7863311767578
1063.44787597656	44.5854301452637
1064.671875	44.6893196105957
1065.89562988281	44.7924652099609
1067.11901855469	44.4878997802734
1068.34191894531	44.5295066833496
1069.56457519531	44.5354804992676
1070.78674316406	44.4730224609375
1072.00854492188	44.4898948669434
1073.22998046875	44.5020027160645
1074.45104980469	44.3923187255859
1075.67175292969	44.27099609375
1076.89208984375	44.3542633056641
1078.11193847656	44.2611846923828
1079.33154296875	44.2237930297852
1080.55065917969	44.2651596069336
1081.76940917969	44.2220687866211
1082.98791503906	44.0375022888184
1084.20593261719	44.0512580871582
1085.42358398438	44.0604515075684
1086.64086914063	44.0052032470703
1087.85766601563	43.9404296875
1089.07421875	43.8523979187012
1090.29040527344	43.9505157470703
1091.50610351563	43.9393768310547
1092.72155761719	43.8065605163574
1093.9365234375	43.868106842041
1095.15112304688	43.8846549987793
1096.36535644531	43.8300743103027
1097.57922363281	43.8022041320801
1098.79272460938	43.8920478820801
1100.005859375	43.8193778991699
1101.21862792969	43.7658004760742
1102.43090820313	44.0388603210449
1103.64294433594	43.7813377380371
1104.8544921875	43.817081451416
1106.06579589844	43.8845252990723
1107.27661132813	43.9180145263672
1108.48706054688	43.885498046875
1109.69714355469	43.8867797851563
1110.90686035156	43.8909225463867
1112.1162109375	43.7246589660645
1113.3251953125	43.8433380126953
1114.53369140625	43.8188972473145
1115.74194335938	43.7814903259277
1116.94982910156	43.8507995605469
1118.1572265625	43.7170257568359
1119.3642578125	43.8023986816406
1120.57104492188	43.7948188781738
1121.77734375	43.8935966491699
1122.98327636719	43.8240013122559
1124.18884277344	43.8170471191406
1125.39404296875	43.8914337158203
1126.59875488281	43.804500579834
1127.80322265625	43.9835662841797
1129.00732421875	43.9405784606934
1130.2109375	43.7377624511719
1131.41430664063	43.7539901733398
1132.6171875	43.8363151550293
1133.81970214844	43.8023529052734
1135.02197265625	43.8159484863281
1136.22375488281	43.8515319824219
1137.42517089844	43.7012786865234
1138.62622070313	43.7728004455566
1139.82690429688	43.7060317993164
1141.02709960938	43.6923866271973
1142.22705078125	43.6674842834473
1143.42663574219	43.6710624694824
1144.62573242188	43.5796890258789
1145.82458496094	43.5993347167969
1147.02294921875	43.6956329345703
1148.22094726563	43.6021881103516
1149.41857910156	43.5783157348633
1150.61584472656	43.644847869873
1151.81274414063	43.6395416259766
1153.00927734375	43.4784736633301
1154.20544433594	43.6891822814941
1155.40124511719	43.5147476196289
1156.5966796875	43.6406288146973
1157.79162597656	43.5690536499023
1158.986328125	43.5504493713379
1160.18054199219	43.6050758361816
1161.37438964844	43.581714630127
1162.56799316406	43.5067481994629
1163.76110839844	43.5836029052734
1164.95385742188	43.6025466918945
1166.14624023438	43.6245613098145
1167.33825683594	43.5989723205566
1168.52990722656	43.5219535827637
1169.72119140625	43.7106056213379
1170.91198730469	43.6716728210449
1172.1025390625	43.8848762512207
1173.29260253906	44.0380439758301
1174.482421875	44.0401000976563
1175.67175292969	44.0806427001953
1176.86071777344	44.1187171936035
1178.04943847656	44.094799041748
1179.23767089844	43.9545555114746
1180.42553710938	43.8694305419922
1181.61303710938	43.9050636291504
1182.80017089844	43.8787078857422
1183.98681640625	43.8477668762207
1185.17321777344	43.7783660888672
1186.35925292969	43.8253593444824
1187.54479980469	43.8580093383789
1188.73010253906	43.7036399841309
1189.91491699219	43.8004608154297
1191.09936523438	43.8682022094727
1192.28356933594	43.8568878173828
1193.46728515625	43.9434356689453
1194.65063476563	43.961254119873
1195.83361816406	43.8754806518555
1197.01623535156	43.9437103271484
1198.19836425781	43.9977836608887
1199.38024902344	44.1918983459473
1200.56176757813	44.1211242675781
1201.74279785156	44.3132019042969
1202.92358398438	44.3334579467773
1204.10388183594	44.3621635437012
1205.28393554688	44.3431777954102
1206.46350097656	44.5022201538086
1207.64270019531	44.4867248535156
1208.82153320313	44.4746856689453
1210	44.5264778137207
1211.17810058594	44.5041351318359
1212.35583496094	44.4394264221191
1213.53308105469	44.4736404418945
1214.71008300781	44.4198799133301
1215.88671875	44.4997634887695
1217.06286621094	44.5317344665527
1218.23864746094	44.5048637390137
1219.41418457031	44.4528732299805
1220.58923339844	44.4438591003418
1221.76391601563	44.4854850769043
1222.93823242188	44.5447731018066
1224.11218261719	44.5396423339844
1225.28576660156	44.5443153381348
1226.458984375	44.6525917053223
1227.6318359375	44.5444793701172
1228.80419921875	44.5666542053223
1229.97631835938	44.6404647827148
1231.14794921875	44.6436767578125
1232.31921386719	44.7747230529785
1233.490234375	44.7764434814453
1234.66076660156	44.8010215759277
1235.83093261719	44.7628555297852
1237.00073242188	44.8018608093262
1238.17016601563	44.852409362793
1239.33923339844	44.8906936645508
1240.5078125	44.9464721679688
1241.67614746094	44.8957023620605
1242.84411621094	44.8733558654785
1244.01159667969	44.9073028564453
1245.1787109375	44.8544464111328
1246.34558105469	44.9277992248535
1247.51196289063	44.7103385925293
1248.67797851563	44.8213844299316
1249.84362792969	44.7510871887207
1251.00891113281	44.838737487793
1252.173828125	44.5766868591309
1253.33825683594	44.6732063293457
1254.50244140625	44.5299034118652
1255.66625976563	44.3848648071289
1256.82958984375	44.3193969726563
1257.99255371094	44.2875747680664
1259.1552734375	44.25
1260.31750488281	44.2043609619141
1261.47937011719	44.0943069458008
1262.64086914063	44.0198249816895
1263.80200195313	43.9457321166992
1264.96276855469	43.8897285461426
1266.123046875	43.9141273498535
1267.28308105469	43.7575263977051
1268.44262695313	43.6948051452637
1269.60192871094	43.7469482421875
1270.7607421875	43.5976524353027
1271.91918945313	43.5582313537598
1273.07727050781	43.4404945373535
1274.23498535156	43.3358345031738
1275.39233398438	43.2596588134766
1276.54931640625	43.258358001709
1277.70581054688	43.2068405151367
1278.86206054688	43.0698432922363
1280.01794433594	43.1581153869629
1281.17333984375	43.0259323120117
1282.32836914063	43.0443305969238
1283.48303222656	43.1005096435547
1284.63732910156	43.0908317565918
1285.79125976563	42.9052963256836
1286.94482421875	42.9923362731934
1288.09802246094	42.9127655029297
1289.25073242188	42.9397392272949
1290.40319824219	43.0197219848633
1291.55517578125	42.8916053771973
1292.70690917969	42.9695053100586
1293.85815429688	42.8841781616211
1295.00903320313	42.8751907348633
1296.15954589844	42.7291488647461
1297.30969238281	42.718635559082
1298.45935058594	42.6909637451172
1299.60876464844	42.7433433532715
1300.7578125	42.4914131164551
1301.90637207031	42.4710922241211
1303.05456542969	42.4747047424316
1304.20239257813	42.4144744873047
1305.34985351563	42.4003601074219
1306.49694824219	42.3679313659668
1307.64367675781	42.2886161804199
1308.7900390625	42.2380561828613
1309.93591308594	42.2886428833008
1311.08154296875	42.2803726196289
1312.22668457031	42.2508773803711
1313.37145996094	42.251522064209
1314.51599121094	42.2263031005859
1315.66003417969	42.2924270629883
1316.80358886719	42.2469596862793
1317.94689941406	42.2447662353516
1319.08984375	42.2949256896973
1320.23229980469	42.2232131958008
1321.37451171875	42.249080657959
1322.51623535156	42.2521476745605
1323.65759277344	42.0964126586914
1324.79858398438	42.1101303100586
1325.93920898438	41.9982490539551
1327.07934570313	42.0375022888184
1328.21923828125	42.0423812866211
1329.35864257813	41.937068939209
1330.49780273438	41.9085159301758
1331.63647460938	41.8923377990723
1332.77478027344	41.7870216369629
1333.91271972656	41.7521057128906
1335.05029296875	41.7355728149414
1336.18737792969	41.6294860839844
1337.32421875	41.5941925048828
1338.46057128906	41.5411109924316
1339.5966796875	41.6037559509277
1340.73229980469	41.4994049072266
1341.86755371094	41.4478912353516
1343.00231933594	41.6712455749512
1344.13684082031	41.5311126708984
1345.27099609375	41.517578125
1346.40466308594	41.5239944458008
1347.53796386719	41.5583190917969
1348.6708984375	41.4721908569336
1349.80346679688	41.4902763366699
1350.93566894531	41.4696426391602
1352.06750488281	41.4402847290039
1353.19885253906	41.4378814697266
1354.32995605469	41.4504127502441
1355.46057128906	41.3061752319336
1356.5908203125	41.2520332336426
1357.720703125	41.2136077880859
1358.85021972656	41.1251754760742
1359.97924804688	41.1854438781738
1361.10803222656	41.1396789550781
1362.236328125	41.0103225708008
1363.3642578125	41.0239028930664
1364.49182128906	41.006664276123
1365.61901855469	40.9577980041504
1366.74584960938	40.885669708252
1367.87231445313	41.0238800048828
1368.99829101563	40.9604911804199
1370.12390136719	40.9180793762207
1371.24914550781	40.7551116943359
1372.3740234375	40.8920707702637
1373.49853515625	40.8939476013184
1374.62255859375	40.8830146789551
1375.74633789063	40.844898223877
1376.86962890625	40.9514999389648
1377.99255371094	40.9326515197754
1379.11511230469	40.8683547973633
1380.2373046875	40.9697875976563
1381.35900878906	40.9752769470215
1382.48034667969	40.8995323181152
1383.60144042969	41.0970802307129
1384.72204589844	41.0934791564941
1385.84228515625	41.0370254516602
1386.96203613281	40.9879531860352
1388.08154296875	40.9280014038086
1389.20056152344	40.8421745300293
1390.31921386719	40.8405647277832
1391.4375	40.6539726257324
1392.55541992188	40.6693000793457
1393.6728515625	40.5389022827148
1394.7900390625	40.4699859619141
1395.90673828125	40.4070892333984
1397.02307128906	40.3556900024414
1398.13903808594	40.2484169006348
1399.25463867188	40.2774200439453
1400.36975097656	40.1843490600586
1401.48449707031	40.1619682312012
1402.59899902344	40.2453536987305
1403.712890625	40.1635932922363
1404.82653808594	40.1554641723633
1405.93981933594	40.2580299377441
1407.05261230469	40.1638031005859
1408.1650390625	40.159610748291
1409.27709960938	40.1226844787598
1410.38879394531	40.2584953308105
1411.5	40.0203971862793
1412.61096191406	40.1330490112305
1413.72143554688	39.9996185302734
1414.83154296875	40.0703964233398
1415.94116210938	40.0399627685547
1417.05053710938	39.8620262145996
1418.15942382813	39.8926544189453
1419.26794433594	39.9578552246094
1420.37609863281	39.8474159240723
1421.48388671875	39.804515838623
1422.59118652344	39.654426574707
1423.6982421875	39.6591529846191
1424.80480957031	39.5502395629883
1425.91088867188	39.4598617553711
1427.01672363281	39.625373840332
1428.1220703125	39.5441970825195
1429.22717285156	39.5136184692383
1430.33166503906	39.4947700500488
1431.43591308594	39.5158042907715
1432.53979492188	39.5079231262207
1433.64318847656	39.6050415039063
1434.74621582031	39.4286613464355
1435.84887695313	39.4687232971191
1436.95104980469	39.546947479248
1438.05297851563	39.5180130004883
1439.15441894531	39.5865135192871
1440.25549316406	39.5145683288574
1441.35620117188	39.4819450378418
1442.45642089844	39.5031471252441
1443.55627441406	39.4672203063965
1444.65576171875	39.3964424133301
1445.7548828125	39.2714233398438
1446.853515625	39.2707328796387
1447.95190429688	39.2017021179199
1449.0498046875	39.2739028930664
1450.14721679688	39.131233215332
1451.24438476563	39.0806045532227
1452.34106445313	38.9680633544922
1453.43737792969	39.0520858764648
1454.53332519531	39.0510749816895
1455.62890625	38.8757820129395
1456.72399902344	38.9081077575684
1457.81872558594	38.9496726989746
1458.9130859375	38.9326133728027
1460.00695800781	38.9661827087402
1461.10046386719	38.9432716369629
1462.19360351563	38.9464569091797
1463.28637695313	38.9253273010254
1464.37878417969	38.9291343688965
1465.470703125	38.8102607727051
1466.56225585938	38.8849601745605
1467.65344238281	39.0256843566895
1468.744140625	38.8677291870117
1469.83447265625	38.8562698364258
1470.92443847656	38.8106575012207
1472.01403808594	38.7119789123535
1473.10314941406	38.6991653442383
1474.19189453125	38.6814460754395
1475.2802734375	38.5222129821777
1476.3681640625	38.5713386535645
1477.45581054688	38.5027046203613
1478.54296875	38.4155769348145
1479.62963867188	38.4838371276855
1480.71606445313	38.6327934265137
1481.80200195313	38.453800201416
1482.88757324219	38.5703544616699
1483.97265625	38.5999603271484
1485.05737304688	38.6872634887695
1486.14172363281	38.6113967895508
1487.22570800781	38.6355514526367
1488.30932617188	38.6697731018066
1489.39245605469	38.7577896118164
1490.47509765625	38.7024307250977
1491.55749511719	38.779670715332
1492.63940429688	38.8642463684082
1493.72094726563	38.9464988708496
1494.80212402344	38.7833557128906
1495.8828125	38.8019638061523
1496.96313476563	38.7965354919434
1498.04309082031	38.7558097839355
1499.12255859375	38.8151054382324
1500.20166015625	38.7371139526367
1501.28039550781	38.6966018676758
1502.35864257813	38.732479095459
1503.4365234375	38.8044776916504
1504.51403808594	38.772102355957
1505.59118652344	38.7924423217773
1506.66784667969	38.828800201416
1507.744140625	38.8408851623535
1508.81994628906	38.9270706176758
1509.89538574219	38.9494857788086
1510.97045898438	38.9942512512207
1512.04516601563	39.1515007019043
1513.11938476563	39.1129188537598
1514.19323730469	39.2698783874512
1515.26672363281	39.4154281616211
1516.33972167969	39.3802833557129
1517.41235351563	39.5540161132813
1518.48449707031	39.6649169921875
1519.55639648438	39.6609039306641
1520.62768554688	39.699649810791
1521.69873046875	39.9333992004395
1522.76928710938	39.7790031433105
1523.83947753906	39.7851600646973
1524.90930175781	39.8887710571289
1525.97863769531	40.0122413635254
1527.04760742188	39.8833770751953
1528.11608886719	40.047924041748
1529.18420410156	39.9755325317383
1530.251953125	39.9126358032227
1531.31921386719	40.0771331787109
1532.38610839844	40.1617851257324
1533.45263671875	40.2934875488281
1534.51867675781	40.3157501220703
1535.58435058594	40.478702545166
1536.64965820313	40.4587821960449
1537.71447753906	40.7097511291504
1538.77893066406	40.7994575500488
1539.84301757813	40.8931846618652
1540.90661621094	41.1168022155762
1541.9697265625	41.2211685180664
1543.03259277344	41.3919334411621
1544.09497070313	41.4713859558105
1545.15686035156	41.7434158325195
1546.21850585938	41.8178176879883
1547.27966308594	41.9143180847168
1548.34033203125	42.0589981079102
1549.40063476563	42.2818794250488
1550.46057128906	42.2439231872559
1551.52001953125	42.3965377807617
1552.5791015625	42.560359954834
1553.63781738281	42.689037322998
1554.69604492188	42.7897109985352
1555.75378417969	42.7172698974609
1556.81127929688	42.8514595031738
1557.86828613281	43.0090179443359
1558.9248046875	43.0256385803223
1559.98095703125	43.2102127075195
1561.03674316406	43.2402648925781
1562.09204101563	43.4931297302246
1563.14697265625	43.4642715454102
1564.20153808594	43.7888679504395
1565.25561523438	43.9494972229004
1566.30932617188	44.1275672912598
1567.36254882813	44.423583984375
1568.41540527344	44.5832824707031
1569.4677734375	44.7989273071289
1570.51977539063	45.113655090332
1571.57141113281	45.2434730529785
1572.62255859375	45.4392395019531
1573.67333984375	45.6918182373047
1574.7236328125	45.9956245422363
1575.77355957031	46.2346458435059
1576.82299804688	46.3986434936523
1577.8720703125	46.7401847839355
1578.92077636719	46.768669128418
1579.96899414063	46.9409065246582
1581.01684570313	47.2254066467285
1582.06420898438	47.4280433654785
1583.11120605469	47.6161727905273
1584.15771484375	47.7807769775391
1585.20385742188	48.1017379760742
1586.24951171875	48.3938369750977
1587.29479980469	48.4972839355469
1588.33972167969	48.836841583252
1589.38415527344	49.0317726135254
1590.42810058594	49.2600440979004
1591.47180175781	49.7532615661621
1592.51489257813	50.1178512573242
1593.55773925781	50.3837966918945
1594.59997558594	50.6963691711426
1595.64196777344	51.0592079162598
1596.68334960938	51.3446006774902
1597.72448730469	51.7751350402832
1598.76513671875	52.119213104248
1599.80529785156	52.5047607421875
1600.84509277344	52.9414596557617
1601.88452148438	53.3422164916992
1602.92346191406	53.5909729003906
1603.9619140625	54.0810165405273
1605	54.5184593200684
1606.03771972656	54.9500617980957
1607.07495117188	55.2870292663574
1608.11169433594	55.7606010437012
1609.14807128906	56.123836517334
1610.18408203125	56.3332252502441
1611.21960449219	56.5312576293945
1612.25463867188	56.8728065490723
1613.28930664063	57.0131187438965
1614.32360839844	56.9677925109863
1615.357421875	57.3344535827637
1616.39074707031	57.4331550598145
1617.42370605469	57.6951904296875
1618.45629882813	57.944278717041
1619.48840332031	57.9888343811035
1620.52001953125	58.2342910766602
1621.55126953125	58.5552291870117
1622.58215332031	58.6761932373047
1623.61254882813	58.9480094909668
1624.64245605469	59.1842803955078
1625.67199707031	59.5459022521973
1626.70104980469	59.6942825317383
1627.72973632813	60.0083885192871
1628.75793457031	60.1036949157715
1629.78576660156	60.578929901123
1630.81311035156	60.7119827270508
1631.84008789063	60.8875389099121
1632.86657714844	61.182731628418
1633.89270019531	61.3914337158203
1634.91833496094	61.448070526123
1635.94348144531	61.6227989196777
1636.96826171875	61.6286201477051
1637.99255371094	61.6166763305664
1639.01647949219	61.6852416992188
1640.03991699219	61.3660888671875
1641.06298828125	61.3507118225098
1642.08557128906	61.0789566040039
1643.10778808594	60.9917068481445
1644.12951660156	60.5973129272461
1645.15075683594	60.3032073974609
1646.17163085938	59.9986724853516
1647.19213867188	59.6938247680664
1648.21203613281	59.3526039123535
1649.23156738281	59.1056861877441
1650.25073242188	58.7536849975586
1651.26940917969	58.4860916137695
1652.28759765625	58.0740089416504
1653.30541992188	57.8481864929199
1654.32275390625	57.5782623291016
1655.33972167969	57.1525840759277
1656.35620117188	56.6404838562012
1657.37231445313	56.520191192627
1658.38793945313	56.1777153015137
1659.40307617188	55.8296318054199
1660.41772460938	55.612663269043
1661.43212890625	55.2795791625977
1662.44592285156	54.9563140869141
1663.45935058594	54.7776718139648
1664.47229003906	54.3324089050293
1665.48486328125	54.0860633850098
1666.49694824219	53.7899894714355
1667.50854492188	53.5009307861328
1668.51977539063	53.0733680725098
1669.53051757813	52.741096496582
1670.54089355469	52.349048614502
1671.55078125	52.0965309143066
1672.56018066406	51.4994697570801
1673.56909179688	51.213680267334
1674.57763671875	50.751895904541
1675.58581542969	50.3843231201172
1676.59350585938	49.7908668518066
1677.60070800781	49.4700355529785
1678.607421875	48.768856048584
1679.61376953125	48.3409767150879
1680.61962890625	47.9804573059082
1681.62512207031	47.4170951843262
1682.63012695313	46.9494438171387
1683.63464355469	46.4217720031738
1684.638671875	45.9814910888672
1685.64233398438	45.4151725769043
1686.64562988281	45.1737442016602
1687.64831542969	44.738224029541
1688.65063476563	44.18701171875
1689.65246582031	43.8048858642578
1690.65393066406	43.3313598632813
1691.65490722656	43.0890274047852
1692.65539550781	42.6683578491211
1693.65551757813	42.1005325317383
1694.65502929688	41.9048767089844
1695.654296875	41.5043525695801
1696.65295410156	41.1835441589355
1697.65124511719	40.7533874511719
1698.64904785156	40.4603576660156
1699.646484375	40.1766242980957
1700.64331054688	39.7457580566406
1701.63977050781	39.446159362793
1702.63586425781	38.9722785949707
1703.63134765625	38.749942779541
1704.62646484375	38.28759765625
1705.62121582031	37.8934020996094
1706.61535644531	37.5275650024414
1707.60913085938	37.1948509216309
1708.60241699219	36.8143157958984
1709.59521484375	36.4336166381836
1710.58764648438	36.1254997253418
1711.57958984375	35.8503494262695
1712.57104492188	35.4128379821777
1713.56213378906	35.0508003234863
1714.552734375	34.7406616210938
1715.54284667969	34.3071174621582
1716.53247070313	34.0073738098145
1717.52160644531	33.6539611816406
1718.51037597656	33.3543395996094
1719.49865722656	32.9209022521973
1720.48657226563	32.7068901062012
1721.47387695313	32.4087104797363
1722.46081542969	32.1171836853027
1723.447265625	31.8216114044189
1724.43334960938	31.5537452697754
1725.41882324219	31.2979297637939
1726.40393066406	31.0731525421143
1727.38854980469	30.8076229095459
1728.37268066406	30.5289554595947
1729.3564453125	30.3488655090332
1730.33972167969	30.1137542724609
1731.32250976563	29.9962959289551
1732.30480957031	29.7570724487305
1733.28674316406	29.5253925323486
1734.26806640625	29.3680267333984
1735.2490234375	29.2023220062256
1736.2294921875	29.054744720459
1737.20959472656	28.9056587219238
1738.18908691406	28.7002124786377
1739.16821289063	28.4855670928955
1740.14685058594	28.4246635437012
1741.125	28.1576633453369
1742.10266113281	28.1003875732422
1743.07995605469	27.8804397583008
1744.05676269531	27.713436126709
1745.03308105469	27.529369354248
1746.00891113281	27.3443737030029
1746.98425292969	27.1342086791992
1747.95910644531	26.9882545471191
1748.93359375	26.7942924499512
1749.90759277344	26.6141490936279
1750.88110351563	26.4002876281738
1751.85412597656	26.2108345031738
1752.82678222656	26.0277252197266
1753.798828125	25.9054183959961
1754.7705078125	25.761646270752
1755.74169921875	25.4188346862793
1756.71240234375	25.3154392242432
1757.6826171875	25.230920791626
1758.65246582031	24.9988307952881
1759.62170410156	24.9035949707031
1760.59057617188	24.6869411468506
1761.55895996094	24.5938663482666
1762.52673339844	24.3836975097656
1763.49426269531	24.2721786499023
1764.46118164063	24.2568950653076
1765.42761230469	24.211799621582
1766.39367675781	24.0367870330811
1767.35913085938	23.858772277832
1768.32421875	23.8166790008545
1769.28881835938	23.7866859436035
1770.2529296875	23.6291484832764
1771.21655273438	23.5166320800781
1772.17980957031	23.4721431732178
1773.14245605469	23.4249267578125
1774.10461425781	23.4765224456787
1775.06640625	23.3339786529541
1776.02770996094	23.1932563781738
1776.98852539063	22.9861755371094
1777.94873046875	23.0672283172607
1778.90856933594	22.9043750762939
1779.86804199219	22.8601016998291
1780.82690429688	22.7214012145996
1781.78527832031	22.501802444458
1782.7431640625	22.4364604949951
1783.70068359375	22.3409214019775
1784.65771484375	22.2229175567627
1785.61413574219	22.1260242462158
1786.57019042969	22.0209102630615
1787.52575683594	21.8435878753662
1788.48083496094	21.6613578796387
1789.43530273438	21.6118698120117
1790.38940429688	21.5291957855225
1791.34301757813	21.3937835693359
1792.29626464844	21.2837142944336
1793.24890136719	21.189136505127
1794.20104980469	21.1357040405273
1795.15270996094	21.1038990020752
1796.10400390625	20.9598026275635
1797.0546875	20.865478515625
1798.0048828125	20.7532234191895
1798.95471191406	20.7286720275879
1799.90393066406	20.7177867889404
1800.85278320313	20.6180572509766
1801.80102539063	20.5551280975342
1802.74890136719	20.5378894805908
1803.6962890625	20.5166416168213
1804.64306640625	20.4549236297607
1805.58947753906	20.4656982421875
1806.53540039063	20.4319896697998
1807.48071289063	20.3706340789795
1808.42565917969	20.3096675872803
1809.3701171875	20.2277755737305
1810.31396484375	20.2670402526855
1811.25744628906	20.2064418792725
1812.20043945313	20.0845355987549
1813.14294433594	20.1109275817871
1814.08483886719	20.1242256164551
1815.0263671875	20.033935546875
1815.96740722656	19.9089126586914
1816.90783691406	19.8644256591797
1817.84790039063	19.8057422637939
1818.78747558594	19.6886081695557
1819.72644042969	19.7391204833984
1820.6650390625	19.5539169311523
1821.60314941406	19.5730724334717
1822.54064941406	19.4652976989746
1823.47778320313	19.4320831298828
1824.41430664063	19.3276119232178
1825.35034179688	19.2148113250732
1826.28601074219	19.1961555480957
1827.22106933594	19.1216831207275
1828.15563964844	19.0603294372559
1829.08984375	18.9789810180664
1830.0234375	18.8478927612305
1830.95654296875	18.8567543029785
1831.88916015625	18.8018646240234
1832.8212890625	18.7822399139404
1833.7529296875	18.742826461792
1834.68408203125	18.7082958221436
1835.61474609375	18.6271495819092
1836.54479980469	18.5746936798096
1837.47448730469	18.5918292999268
1838.40356445313	18.6543502807617
1839.33227539063	18.5748157501221
1840.26037597656	18.5730209350586
1841.18811035156	18.5820999145508
1842.115234375	18.5679492950439
1843.04187011719	18.5109272003174
1843.96801757813	18.4664611816406
1844.89367675781	18.5679492950439
1845.81872558594	18.4963722229004
1846.74340820313	18.4736633300781
1847.66760253906	18.4376964569092
1848.59118652344	18.4301357269287
1849.51428222656	18.4546318054199
1850.43701171875	18.3451023101807
1851.35913085938	18.3073692321777
1852.28076171875	18.2715435028076
1853.20190429688	18.2472476959229
1854.12243652344	18.1152896881104
1855.04260253906	18.087308883667
1855.96215820313	18.0334053039551
1856.88122558594	17.976900100708
1857.79992675781	17.9177932739258
1858.71801757813	17.8485851287842
1859.63549804688	17.8325119018555
1860.55261230469	17.7698974609375
1861.46923828125	17.7117481231689
1862.38525390625	17.6542129516602
1863.30078125	17.6140403747559
1864.2158203125	17.5826511383057
1865.13037109375	17.5828266143799
1866.04443359375	17.5830097198486
1866.95788574219	17.5432147979736
1867.87084960938	17.5304946899414
1868.78332519531	17.5730438232422
1869.6953125	17.5457038879395
1870.60681152344	17.6009922027588
1871.51782226563	17.555778503418
1872.42822265625	17.5788135528564
1873.33813476563	17.6554985046387
1874.24755859375	17.6025218963623
1875.15649414063	17.560941696167
1876.06481933594	17.5952320098877
1876.97277832031	17.605396270752
1877.88012695313	17.5903263092041
1878.78698730469	17.5679187774658
1879.69323730469	17.5303840637207
1880.59912109375	17.5349445343018
1881.50439453125	17.4898300170898
1882.4091796875	17.3908824920654
1883.3134765625	17.347864151001
1884.21716308594	17.3502254486084
1885.12048339844	17.2924747467041
1886.02319335938	17.241174697876
1886.92541503906	17.2463359832764
1887.82702636719	17.1978130340576
1888.72814941406	17.1720027923584
1889.62878417969	17.1069774627686
1890.52893066406	17.0715942382813
1891.42858886719	17.0039043426514
1892.32763671875	17.0326538085938
1893.22619628906	16.9115657806396
1894.12426757813	16.899959564209
1895.02172851563	16.8638286590576
1895.91870117188	16.8131351470947
1896.81518554688	16.8555793762207
1897.71118164063	16.7396869659424
1898.60656738281	16.7234725952148
1899.50146484375	16.7996292114258
1900.39587402344	16.7145023345947
1901.28967285156	16.742208480835
1902.18298339844	16.768196105957
1903.07580566406	16.6250953674316
1903.96801757813	16.6728439331055
1904.85986328125	16.6581172943115
1905.7509765625	16.7357616424561
1906.64172363281	16.719747543335
1907.53186035156	16.7719612121582
1908.42150878906	16.8529968261719
1909.31066894531	16.7517318725586
1910.19921875	16.7909240722656
1911.08728027344	16.7644481658936
1911.97473144531	16.8822822570801
1912.86181640625	16.8682727813721
1913.74816894531	16.8544807434082
1914.63415527344	16.8618793487549
1915.51953125	16.8325653076172
1916.40441894531	16.7990741729736
1917.28869628906	16.8224506378174
1918.17260742188	16.7924423217773
1919.05578613281	16.7107620239258
1919.93859863281	16.7398338317871
1920.82080078125	16.6543655395508
1921.70239257813	16.6350173950195
1922.58349609375	16.679666519165
1923.46411132813	16.5594635009766
1924.34423828125	16.4707679748535
1925.22375488281	16.4241485595703
1926.10278320313	16.3983497619629
1926.98120117188	16.3046970367432
1927.85913085938	16.3383674621582
1928.73645019531	16.2694664001465
1929.61328125	16.285572052002
1930.48962402344	16.28102684021
1931.36535644531	16.219747543335
1932.24060058594	16.1036529541016
1933.11535644531	16.1980819702148
1933.98950195313	16.1587352752686
1934.86303710938	16.1695747375488
1935.73608398438	16.1639022827148
1936.60864257813	16.1516208648682
1937.48059082031	16.1836376190186
1938.35205078125	16.1684970855713
1939.22302246094	16.1098918914795
1940.09338378906	16.2213668823242
1940.96313476563	16.2031440734863
1941.83239746094	16.2279624938965
1942.701171875	16.2779788970947
1943.5693359375	16.2734603881836
1944.43701171875	16.2883930206299
1945.30407714844	16.3513145446777
1946.17065429688	16.3160839080811
1947.03662109375	16.3416767120361
1947.90209960938	16.4015884399414
1948.76696777344	16.398229598999
1949.63134765625	16.3532447814941
1950.4951171875	16.4083576202393
1951.3583984375	16.3919334411621
1952.22106933594	16.3493480682373
1953.08325195313	16.4094009399414
1953.94482421875	16.308012008667
1954.80590820313	16.3221702575684
1955.66650390625	16.3425579071045
1956.5263671875	16.311222076416
1957.38586425781	16.3713836669922
1958.24462890625	16.2933788299561
1959.10302734375	16.2555618286133
1959.96069335938	16.2083797454834
1960.81799316406	16.1963119506836
1961.67456054688	16.1290588378906
1962.53063964844	16.106502532959
1963.38623046875	15.9723863601685
1964.2412109375	16.0110187530518
1965.09558105469	15.9761533737183
1965.94946289063	15.9450559616089
1966.80285644531	15.9667806625366
1967.65563964844	15.8687553405762
1968.5078125	15.914119720459
1969.35949707031	15.9106473922729
1970.21057128906	15.9183387756348
1971.06103515625	15.9164295196533
1971.91101074219	15.8897314071655
1972.76049804688	15.938102722168
1973.60925292969	16.0750427246094
1974.45764160156	15.968092918396
1975.30529785156	15.9702377319336
1976.15246582031	16.0784778594971
1976.99914550781	16.152530670166
1977.84521484375	16.1762542724609
1978.69067382813	16.2219505310059
1979.53552246094	16.2398948669434
1980.3798828125	16.2692852020264
1981.22375488281	16.3872852325439
1982.06701660156	16.4124927520752
1982.90966796875	16.3555793762207
1983.75170898438	16.4245758056641
1984.59326171875	16.3772945404053
1985.43420410156	16.2987518310547
1986.27465820313	16.4170265197754
1987.11450195313	16.2514457702637
1987.95373535156	16.3742923736572
1988.79248046875	16.3251209259033
1989.63061523438	16.2979736328125
1990.46813964844	16.2260131835938
1991.30517578125	16.2202110290527
1992.1416015625	16.201114654541
1992.9775390625	16.1635322570801
1993.81274414063	16.1223201751709
1994.6474609375	16.0846862792969
1995.48168945313	16.0118350982666
1996.31518554688	15.99693775177
1997.14819335938	16.0775241851807
1997.98071289063	16.0125064849854
1998.8125	16.0075416564941
1999.64379882813	15.9939861297607
2000.47448730469	15.9566841125488
2001.3046875	16.0202217102051
2002.13427734375	15.9507827758789
2002.96325683594	16.0555648803711
2003.79162597656	15.9675254821777
2004.61950683594	16.0603866577148
2005.44677734375	16.1215991973877
2006.2734375	16.1123714447021
2007.09948730469	16.1657123565674
2007.92504882813	16.2454032897949
2008.75	16.2713813781738
2009.57434082031	16.3221206665039
2010.39819335938	16.3590507507324
2011.22131347656	16.2994823455811
2012.0439453125	16.3648300170898
2012.86608886719	16.4304580688477
2013.6875	16.4474811553955
2014.50842285156	16.4226665496826
2015.32873535156	16.4497089385986
2016.1484375	16.4817867279053
2016.96752929688	16.4883880615234
2017.7861328125	16.4619636535645
2018.60412597656	16.5533256530762
2019.42150878906	16.5032119750977
2020.23828125	16.5508823394775
2021.05444335938	16.5611801147461
2021.8701171875	16.4792957305908
2022.68518066406	16.4452972412109
2023.49963378906	16.4535160064697
2024.3134765625	16.4468975067139
2025.12683105469	16.4037132263184
2025.939453125	16.4130764007568
2026.75158691406	16.3540782928467
2027.56311035156	16.3513126373291
2028.3740234375	16.3128452301025
2029.18432617188	16.3858375549316
2029.994140625	16.3049926757813
2030.80322265625	16.2179069519043
2031.61181640625	16.1724643707275
2032.41979980469	16.1694087982178
2033.22717285156	16.1780471801758
2034.03393554688	16.1568737030029
2034.84008789063	16.0994148254395
2035.64575195313	16.0970211029053
2036.45080566406	16.0592632293701
2037.25512695313	15.9943685531616
2038.05895996094	15.9859638214111
2038.86218261719	15.9513425827026
2039.66479492188	15.9863967895508
2040.466796875	15.978907585144
2041.26831054688	15.9757852554321
2042.06909179688	16.0822772979736
2042.86938476563	16.0957813262939
2043.6689453125	15.9537515640259
2044.46801757813	16.0467529296875
2045.26647949219	16.0766372680664
2046.06433105469	16.0855522155762
2046.86145019531	16.0697841644287
2047.65808105469	16.1435813903809
2048.4541015625	16.1945705413818
2049.24951171875	16.1899166107178
2050.04443359375	16.2062969207764
2050.83862304688	16.1930923461914
2051.63232421875	16.2210521697998
2052.42529296875	16.2481098175049
2053.2177734375	16.2217197418213
2054.00952148438	16.2758884429932
2054.80078125	16.3629932403564
2055.59130859375	16.3716125488281
2056.38134765625	16.3116226196289
2057.17065429688	16.3390102386475
2057.95947265625	16.3666572570801
2058.74755859375	16.3086910247803
2059.53515625	16.3544540405273
2060.32202148438	16.3161849975586
2061.1083984375	16.2263145446777
2061.89428710938	16.1621742248535
2062.67919921875	16.1658706665039
2063.4638671875	16.1523704528809
2064.24780273438	16.1432762145996
2065.03100585938	16.085765838623
2065.81372070313	15.9653434753418
2066.595703125	16.0013618469238
2067.37719726563	15.9756593704224
2068.15795898438	15.8844366073608
2068.93823242188	15.8365163803101
2069.7177734375	15.7507743835449
2070.49682617188	15.7706880569458
2071.27514648438	15.6771516799927
2072.05297851563	15.6746311187744
2072.830078125	15.6632308959961
2073.60668945313	15.6013441085815
2074.38256835938	15.5856981277466
2075.15795898438	15.565601348877
2075.9326171875	15.4095497131348
2076.70654296875	15.4771480560303
2077.47998046875	15.4218673706055
2078.25268554688	15.3435907363892
2079.02490234375	15.3498458862305
2079.79663085938	15.4257364273071
2080.5673828125	15.3832550048828
2081.337890625	15.4259023666382
2082.107421875	15.4106111526489
2082.87670898438	15.4669208526611
2083.64501953125	15.4189929962158
2084.41284179688	15.4685316085815
2085.18017578125	15.4931955337524
2085.94677734375	15.4736776351929
2086.71264648438	15.4856624603271
2087.47802734375	15.5145978927612
2088.24267578125	15.5075416564941
2089.0068359375	15.5247392654419
2089.77026367188	15.5921239852905
2090.53295898438	15.4755067825317
2091.29516601563	15.5476379394531
2092.056640625	15.487286567688
2092.81762695313	15.5328216552734
2093.57788085938	15.3730487823486
2094.33764648438	15.4041709899902
2095.0966796875	15.3651685714722
2095.85498046875	15.2977800369263
2096.61279296875	15.3144931793213
2097.36987304688	15.2266988754272
2098.12646484375	15.1624889373779
2098.88232421875	15.0305519104004
2099.63745117188	15.0630531311035
2100.39208984375	15.0048675537109
2101.14624023438	14.9279251098633
2101.8994140625	14.7712831497192
2102.65209960938	14.7091274261475
2103.404296875	14.6943645477295
2104.15551757813	14.5621309280396
2104.90649414063	14.5655822753906
2105.65649414063	14.5084800720215
2106.40600585938	14.3914651870728
2107.15502929688	14.4245662689209
2107.90307617188	14.4027633666992
2108.65063476563	14.2760639190674
2109.39770507813	14.3431797027588
2110.14404296875	14.2713403701782
2110.8896484375	14.2489786148071
2111.63452148438	14.246129989624
2112.37890625	14.3226366043091
2113.12280273438	14.2349443435669
2113.86572265625	14.3236627578735
2114.60815429688	14.3828735351563
2115.35009765625	14.4001188278198
2116.09106445313	14.3658065795898
2116.83154296875	14.4131517410278
2117.57153320313	14.3933935165405
2118.31079101563	14.4149751663208
2119.04931640625	14.4047679901123
2119.787109375	14.2947959899902
2120.5244140625	14.3364639282227
2121.26098632813	14.3353090286255
2121.9970703125	14.2845811843872
2122.732421875	14.2402811050415
2123.46704101563	14.1925897598267
2124.20092773438	14.1841850280762
2124.93432617188	14.1467533111572
2125.6669921875	14.0540981292725
2126.39916992188	14.0079364776611
2127.13037109375	13.9972877502441
2127.86108398438	13.9203224182129
2128.59130859375	13.9127531051636
2129.32080078125	13.7265386581421
2130.04956054688	13.8035526275635
2130.77758789063	13.6917400360107
2131.50512695313	13.6460361480713
2132.23193359375	13.5434656143188
2132.9580078125	13.4617757797241
2133.68334960938	13.4202699661255
2134.408203125	13.3382253646851
2135.13232421875	13.3224401473999
2135.85595703125	13.2600765228271
2136.57885742188	13.237494468689
2137.30102539063	13.1658687591553
2138.0224609375	13.1055459976196
2138.74340820313	13.0845632553101
2139.46337890625	13.0802440643311
2140.18310546875	13.0144987106323
2140.90185546875	12.8661937713623
2141.6201171875	12.9387512207031
2142.33764648438	12.9004707336426
2143.05444335938	12.8754796981812
2143.77075195313	12.8979635238647
2144.48608398438	12.8419256210327
2145.201171875	12.8939952850342
2145.91528320313	12.8633871078491
2146.62890625	12.827166557312
2147.34155273438	12.8062133789063
2148.05395507813	12.8003015518188
2148.76538085938	12.8189249038696
2149.47631835938	12.8023176193237
2150.18627929688	12.8238773345947
2150.89599609375	12.7357378005981
2151.60473632813	12.8461103439331
2152.31298828125	12.8087902069092
2153.02026367188	12.7302799224854
2153.72729492188	12.7501459121704
2154.43334960938	12.747106552124
2155.138671875	12.6487283706665
2155.84350585938	12.6917533874512
2156.54760742188	12.66379737854
2157.25122070313	12.6087207794189
2157.95385742188	12.5987854003906
2158.65600585938	12.5079660415649
2159.357421875	12.5175323486328
2160.05810546875	12.4777145385742
2160.75805664063	12.4711294174194
2161.45751953125	12.4486303329468
2162.15600585938	12.4361524581909
2162.85400390625	12.3629274368286
2163.55151367188	12.2666168212891
2164.248046875	12.2167930603027
2164.94409179688	12.2189121246338
2165.63916015625	12.1592206954956
2166.33374023438	12.1227893829346
2167.02783203125	12.0647277832031
2167.72094726563	11.9651174545288
2168.41357421875	11.9211959838867
2169.10522460938	11.8597850799561
2169.79638671875	11.8022651672363
2170.48706054688	11.7250175476074
2171.1767578125	11.6772356033325
2171.86572265625	11.6336002349854
2172.55419921875	11.4793615341187
2173.24194335938	11.4447240829468
2173.92895507813	11.3627443313599
2174.615234375	11.3509588241577
2175.30078125	11.294774055481
2175.98583984375	11.2002897262573
2176.67016601563	11.2084217071533
2177.35375976563	11.2106304168701
2178.03662109375	11.148609161377
2178.71875	11.1050758361816
2179.40014648438	11.1176280975342
2180.08081054688	11.0725593566895
2180.76098632813	11.1432504653931
2181.4404296875	11.0795869827271
2182.119140625	11.0814971923828
2182.79711914063	11.0987663269043
2183.47436523438	11.1210021972656
2184.15087890625	11.0577220916748
2184.82690429688	11.1486568450928
2185.501953125	11.1002225875854
2186.17651367188	11.1192607879639
2186.85034179688	11.0754947662354
2187.5234375	11.0605020523071
2188.19580078125	11.0318336486816
2188.86743164063	11.0404272079468
2189.53833007813	11.0084924697876
2190.20874023438	10.9523944854736
2190.87817382813	10.8950071334839
2191.54711914063	10.881646156311
2192.21533203125	10.8744983673096
2192.8828125	10.7903442382813
2193.54956054688	10.743766784668
2194.21557617188	10.677695274353
2194.880859375	10.6452512741089
2195.54541015625	10.5391550064087
2196.20947265625	10.5393342971802
2196.87255859375	10.4498424530029
2197.53515625	10.3972635269165
2198.19677734375	10.2871427536011
2198.85791015625	10.2534589767456
2199.51831054688	10.1479387283325
2200.17797851563	10.0691213607788
2200.8369140625	10.0535860061646
2201.4951171875	9.98493099212646
2202.15258789063	9.93225860595703
2202.80932617188	9.83416748046875
2203.46533203125	9.82477855682373
2204.12060546875	9.70223140716553
2204.775390625	9.72364902496338
2205.42919921875	9.68833351135254
2206.08251953125	9.67509746551514
2206.73486328125	9.65229511260986
2207.38671875	9.60660266876221
2208.03759765625	9.60915565490723
2208.68798828125	9.62026309967041
2209.33764648438	9.62508296966553
2209.98657226563	9.5790491104126
2210.63452148438	9.67301654815674
2211.28198242188	9.6657657623291
2211.9287109375	9.56574153900146
2212.57470703125	9.57886600494385
2213.21997070313	9.60360145568848
2213.86450195313	9.55844688415527
2214.50830078125	9.58571529388428
2215.1513671875	9.5880012512207
2215.79370117188	9.54859256744385
2216.43530273438	9.47072982788086
2217.076171875	9.4625997543335
2217.71630859375	9.48101997375488
2218.35571289063	9.3784875869751
2218.99462890625	9.36777019500732
2219.63256835938	9.27295970916748
2220.26977539063	9.23989105224609
2220.90625	9.23163986206055
2221.5419921875	9.14908123016357
2222.17700195313	9.09562397003174
2222.81127929688	9.06902694702148
2223.44482421875	8.97767066955566
2224.07763671875	8.99265003204346
2224.70971679688	8.90677642822266
2225.34106445313	8.80430889129639
2225.9716796875	8.74829292297363
2226.6015625	8.71486949920654
2227.23071289063	8.64451694488525
2227.85913085938	8.57130718231201
2228.48681640625	8.55381488800049
2229.11376953125	8.51643371582031
2229.73999023438	8.44741439819336
2230.36547851563	8.40026760101318
2230.990234375	8.40843677520752
2231.61401367188	8.30917644500732
2232.2373046875	8.30965232849121
2232.85986328125	8.2784595489502
2233.4814453125	8.22781944274902
2234.1025390625	8.18020820617676
2234.72265625	8.17806911468506
2235.34228515625	8.15239524841309
2235.9609375	8.09982967376709
2236.57885742188	8.08459663391113
2237.1962890625	8.09470272064209
2237.81274414063	8.05536937713623
2238.42846679688	8.12006092071533
2239.04345703125	8.08890628814697
2239.65771484375	8.04131031036377
2240.27124023438	8.05243682861328
2240.88403320313	8.0407190322876
2241.49584960938	8.09781932830811
2242.10717773438	8.00467205047607
2242.71752929688	8.01708030700684
2243.32739257813	7.99221324920654
2243.93627929688	8.00590801239014
2244.54443359375	7.99979400634766
2245.15209960938	7.94116592407227
2245.7587890625	7.93502187728882
2246.36474609375	7.96467971801758
2246.9697265625	7.91729784011841
2247.57421875	7.86498308181763
2248.17797851563	7.85750246047974
2248.78076171875	7.87116765975952
2249.38305664063	7.77901601791382
2249.984375	7.78439426422119
2250.5849609375	7.79107046127319
2251.18481445313	7.70419597625732
2251.78393554688	7.67800855636597
2252.38232421875	7.66446924209595
2252.97973632813	7.58520126342773
2253.57666015625	7.56229305267334
2254.17260742188	7.51450634002686
2254.76782226563	7.46383142471313
2255.3623046875	7.42166948318481
2255.9560546875	7.38465452194214
2256.54907226563	7.35123825073242
2257.14135742188	7.30119132995605
2257.73266601563	7.23994112014771
2258.32348632813	7.22563791275024
2258.91333007813	7.15807342529297
2259.50244140625	7.13073110580444
2260.09057617188	7.07606983184814
2260.67822265625	7.0346245765686
2261.26513671875	7.04387760162354
2261.85107421875	6.96803331375122
2262.43627929688	6.89368629455566
2263.02075195313	6.89116859436035
2263.6044921875	6.84408950805664
2264.18725585938	6.84623908996582
2264.76953125	6.7625937461853
2265.35083007813	6.79653120040894
2265.93139648438	6.75872945785522
2266.51123046875	6.75718688964844
2267.09033203125	6.72116374969482
2267.66845703125	6.71698570251465
2268.24584960938	6.71437120437622
2268.82250976563	6.6929235458374
2269.3984375	6.70965003967285
2269.9736328125	6.74863052368164
2270.5478515625	6.77978229522705
2271.12133789063	6.76460838317871
2271.69409179688	6.78687906265259
2272.26611328125	6.79187154769897
2272.83740234375	6.7575364112854
2273.40771484375	6.72815465927124
2273.97729492188	6.69586324691772
2274.54614257813	6.64359474182129
2275.11401367188	6.64065217971802
2275.68139648438	6.6109094619751
2276.24780273438	6.59375667572021
2276.8134765625	6.57106781005859
2277.37817382813	6.51180076599121
2277.9423828125	6.51799869537354
2278.50561523438	6.54156923294067
2279.06811523438	6.53039932250977
2279.62963867188	6.47654819488525
2280.19067382813	6.48958396911621
2280.75073242188	6.49287414550781
2281.31005859375	6.45819139480591
2281.86840820313	6.49022388458252
2282.42602539063	6.45023107528687
2282.98291015625	6.42182016372681
2283.5390625	6.39893388748169
2284.09448242188	6.3807806968689
2284.64892578125	6.38270044326782
2285.20263671875	6.36293840408325
2285.75537109375	6.30585956573486
2286.3076171875	6.24238586425781
2286.85888671875	6.24107122421265
2287.40942382813	6.23286485671997
2287.958984375	6.21061229705811
2288.5078125	6.14354991912842
2289.05590820313	6.08836698532104
2289.60302734375	6.0763692855835
2290.14965820313	6.03941917419434
2290.6953125	5.98571825027466
2291.23999023438	5.96064758300781
2291.78393554688	5.92546606063843
2292.3271484375	5.87005662918091
2292.86962890625	5.88186264038086
2293.4111328125	5.80086088180542
2293.95190429688	5.79960632324219
2294.49194335938	5.76188802719116
2295.03100585938	5.70896577835083
2295.5693359375	5.74548816680908
2296.10693359375	5.68452119827271
2296.6435546875	5.68187618255615
2297.17944335938	5.68429517745972
2297.71459960938	5.64056777954102
2298.24877929688	5.65230703353882
2298.7822265625	5.66164875030518
2299.31469726563	5.6264009475708
2299.8466796875	5.63386917114258
2300.37744140625	5.64320850372314
2300.90771484375	5.60924339294434
2301.43701171875	5.60413503646851
2301.96557617188	5.66537284851074
2302.4931640625	5.65412282943726
2303.02001953125	5.5844898223877
2303.54614257813	5.62140989303589
2304.0712890625	5.66960668563843
2304.595703125	5.64037132263184
2305.119140625	5.62693357467651
2305.64184570313	5.65908527374268
2306.16381835938	5.60404253005981
2306.68481445313	5.63003063201904
2307.205078125	5.60367012023926
2307.72436523438	5.60092735290527
2308.24291992188	5.60274887084961
2308.7607421875	5.59488821029663
2309.27758789063	5.55501794815063
2309.79370117188	5.55385684967041
2310.30883789063	5.56292104721069
2310.8232421875	5.5849142074585
2311.3369140625	5.53581190109253
2311.849609375	5.54433441162109
2312.361328125	5.51188659667969
2312.87255859375	5.49262523651123
2313.38256835938	5.46606540679932
2313.89208984375	5.4672794342041
2314.40063476563	5.42988777160645
2314.908203125	5.39732503890991
2315.4150390625	5.38121891021729
2315.92114257813	5.3588809967041
2316.42626953125	5.30380964279175
2316.9306640625	5.26113748550415
2317.43408203125	5.24602890014648
2317.93676757813	5.20708847045898
2318.4384765625	5.18057060241699
2318.939453125	5.14103269577026
2319.439453125	5.10769462585449
2319.93872070313	5.06185913085938
2320.43701171875	5.02927494049072
2320.9345703125	5.01890802383423
2321.43139648438	4.99306392669678
2321.92724609375	5.00031661987305
2322.42211914063	4.99942398071289
2322.91625976563	4.96593379974365
2323.40966796875	4.92779207229614
2323.90209960938	4.87467288970947
2324.3935546875	4.85849761962891
2324.88427734375	4.84856271743774
2325.37426757813	4.83889055252075
2325.86303710938	4.87440156936646
2326.35131835938	4.84512042999268
2326.83862304688	4.85940456390381
2327.32495117188	4.83417844772339
2327.810546875	4.88554239273071
2328.29541015625	4.88239622116089
2328.77905273438	4.87678670883179
2329.26220703125	4.93121814727783
2329.74438476563	4.86937713623047
2330.2255859375	4.88559913635254
2330.7060546875	4.88380146026611
2331.185546875	4.87926435470581
2331.6640625	4.9023380279541
2332.14184570313	4.89944267272949
2332.61889648438	4.88587188720703
2333.09497070313	4.8851523399353
2333.57006835938	4.87512016296387
2334.04443359375	4.84344100952148
2334.51782226563	4.88352298736572
2334.99047851563	4.84414625167847
2335.46215820313	4.7847204208374
2335.93310546875	4.77626943588257
2336.40307617188	4.80320453643799
2336.8720703125	4.76867151260376
2337.34033203125	4.76980781555176
2337.8076171875	4.70666837692261
2338.27416992188	4.64815378189087
2338.73974609375	4.67700242996216
2339.20458984375	4.64317798614502
2339.66845703125	4.62555646896362
2340.13134765625	4.59030818939209
2340.59350585938	4.54870176315308
2341.0546875	4.56846952438354
2341.51489257813	4.5483078956604
2341.97436523438	4.48514270782471
2342.43286132813	4.49608039855957
2342.890625	4.4375376701355
2343.34741210938	4.42970323562622
2343.80322265625	4.39758253097534
2344.25830078125	4.38613748550415
2344.71240234375	4.39097166061401
2345.16577148438	4.37094974517822
2345.61791992188	4.39208173751831
2346.06958007813	4.41018342971802
2346.52001953125	4.46977567672729
2346.9697265625	4.54987239837646
2347.41845703125	4.59405183792114
2347.86645507813	4.65625190734863
2348.3134765625	4.75780916213989
2348.75952148438	4.84752321243286
2349.20483398438	4.94865798950195
2349.64916992188	5.03322601318359
2350.09252929688	5.0948371887207
2350.53515625	5.17202043533325
2350.97680664063	5.23316240310669
2351.41748046875	5.30072402954102
2351.857421875	5.31418895721436
2352.29638671875	5.3740439414978
2352.734375	5.34474802017212
2353.17138671875	5.35962152481079
2353.60766601563	5.3247332572937
2354.04296875	5.27647352218628
2354.4775390625	5.16390895843506
2354.91088867188	5.15284729003906
2355.34350585938	5.04210615158081
2355.775390625	4.93825101852417
2356.2060546875	4.86023283004761
2356.63598632813	4.73032236099243
2357.06494140625	4.60199737548828
2357.4931640625	4.53995418548584
2357.92041015625	4.44383144378662
2358.3466796875	4.35908699035645
2358.77197265625	4.2692551612854
2359.1962890625	4.19388389587402
2359.61987304688	4.09024620056152
2360.04248046875	4.06757164001465
2360.46411132813	3.99260830879211
2360.88500976563	3.94024181365967
2361.30493164063	3.8942723274231
2361.72387695313	3.86085987091064
