# Supplementary material for: Optics miniaturization strategy for demanding Raman spectroscopy applications
Source: Nat Commun. 2024 Apr 8;15:3049. doi: 10.1038/s41467-024-47044-7 (PMC11001912; doi:10.1038/s41467-024-47044-7)
Supplement: Supplementary file 6 — Source Data [file 41467_2024_47044_MOESM6_ESM.zip › Source Data/NCOMMS-23-34016B s3/S3 pHCA, Glucose, Salts/calibraiton/pHCA time + standards/pHCA_23h.csv]

347.42919921875	88.930419921875
348.892913818359	89.2070083618164
350.356079101563	89.7013244628906
351.818634033203	89.945182800293
353.280670166016	90.6005706787109
354.742095947266	90.9296875
356.202972412109	91.3369140625
357.663299560547	91.67724609375
359.123046875	92.0925445556641
360.582244873047	92.3944854736328
362.040863037109	92.7127914428711
363.498931884766	93.0726165771484
364.956451416016	93.0854568481445
366.413391113281	93.6359405517578
367.869750976563	93.7808990478516
369.325592041016	94.0173645019531
370.780853271484	93.9761047363281
372.235565185547	94.397346496582
373.689727783203	94.3127593994141
375.143310546875	94.4734649658203
376.596343994141	94.68505859375
378.048828125	94.8236770629883
379.500762939453	94.8790054321289
380.9521484375	94.8937683105469
382.402954101563	95.1318206787109
383.853240966797	95.3557968139648
385.302947998047	95.4214477539063
386.752136230469	95.6190719604492
388.200744628906	95.7921142578125
389.648803710938	96.188117980957
391.096343994141	96.0884780883789
392.543304443359	96.2885437011719
393.989715576172	96.5349884033203
395.435607910156	96.8014373779297
396.880920410156	97.1391754150391
398.325714111328	97.0789184570313
399.769927978516	97.4280624389648
401.213623046875	97.525764465332
402.656768798828	97.5993118286133
404.099395751953	97.7774200439453
405.541442871094	98.0470199584961
406.982971191406	98.0292510986328
408.423950195313	98.0765228271484
409.864379882813	98.5511779785156
411.304290771484	98.5984191894531
412.743621826172	98.8001708984375
414.182434082031	98.8489685058594
415.620727539063	98.9439010620117
417.058471679688	98.7161407470703
418.495666503906	98.9553909301758
419.932342529297	99.0610427856445
421.368469238281	98.9119415283203
422.804077148438	98.8647766113281
424.239135742188	98.8841247558594
425.673645019531	98.8212661743164
427.107635498047	98.8056640625
428.541107177734	98.6930999755859
429.974029541016	98.714485168457
431.406433105469	98.6459274291992
432.838287353516	98.4526214599609
434.269622802734	98.2489166259766
435.700408935547	98.4300994873047
437.130706787109	98.2062606811523
438.560455322266	98.182746887207
439.989654541016	97.8984069824219
441.418334960938	98.0252685546875
442.846496582031	97.8433837890625
444.274139404297	97.8860015869141
445.701263427734	97.5044097900391
447.127838134766	97.4935302734375
448.553894042969	97.417610168457
449.979431152344	97.3848419189453
451.404449462891	97.2156677246094
452.828918457031	97.2021484375
454.252899169922	97.1335678100586
455.676330566406	97.1494064331055
457.099273681641	96.963508605957
458.521667480469	96.9056930541992
459.943542480469	97.1615142822266
461.364929199219	96.9567260742188
462.785766601563	97.0700149536133
464.206085205078	97.1069107055664
465.625885009766	96.7967834472656
467.045196533203	97.3102416992188
468.463958740234	97.0476608276367
469.882202148438	97.09375
471.299957275391	97.1791687011719
472.717193603516	97.3316497802734
474.133911132813	97.382209777832
475.550109863281	97.4995956420898
476.965789794922	97.6892700195313
478.380950927734	97.9287033081055
479.795623779297	97.8394241333008
481.209777832031	97.7644958496094
482.623413085938	98.125732421875
484.036529541016	98.2429428100586
485.449157714844	98.3289642333984
486.861267089844	98.6362838745117
488.272857666016	98.7432250976563
489.683959960938	98.8534317016602
491.094543457031	98.8550720214844
492.504608154297	99.0800857543945
493.914184570313	99.2162246704102
495.3232421875	99.4266815185547
496.731811523438	99.474967956543
498.139862060547	99.6414794921875
499.547393798828	99.5475997924805
500.954467773438	99.7462463378906
502.360992431641	99.8025054931641
503.767028808594	99.6396408081055
505.172576904297	99.9904708862305
506.577606201172	99.7946014404297
507.982147216797	100.059562683105
509.386169433594	99.9178924560547
510.789703369141	99.9841079711914
512.192749023438	99.9546203613281
513.595275878906	99.8383865356445
514.997314453125	99.8402938842773
516.398803710938	99.8814239501953
517.799865722656	99.5759201049805
519.200378417969	99.7898712158203
520.600463867188	99.4473571777344
522	99.3284606933594
523.399047851563	99.1885299682617
524.797607421875	98.9596099853516
526.195678710938	98.7085418701172
527.59326171875	98.5554351806641
528.990295410156	98.3649368286133
530.386901855469	97.9945220947266
531.782958984375	97.8363494873047
533.178588867188	97.5653305053711
534.573669433594	97.3619003295898
535.968322753906	97.0523910522461
537.362426757813	96.9375
538.756042480469	96.5972137451172
540.149230957031	96.3282318115234
541.541870117188	95.9612884521484
542.934020996094	95.9436721801758
544.32568359375	95.8369140625
545.716918945313	95.3611526489258
547.107604980469	95.1129379272461
548.497802734375	94.8906173706055
549.887573242188	94.7389450073242
551.276794433594	94.513069152832
552.66552734375	94.4160690307617
554.053833007813	94.1644668579102
555.441650390625	94.0195388793945
556.828918457031	93.5301284790039
558.215759277344	93.4178848266602
559.602111816406	93.4327392578125
560.987976074219	93.3030166625977
562.373352050781	93.237548828125
563.758239746094	92.9608612060547
565.142639160156	92.9363174438477
566.526611328125	92.9299011230469
567.910034179688	92.8653259277344
569.293029785156	92.727180480957
570.675537109375	92.6707534790039
572.057556152344	92.7309036254883
573.439086914063	92.6529541015625
574.820129394531	92.6492004394531
576.200744628906	92.4680786132813
577.580871582031	92.463996887207
578.96044921875	92.6599807739258
580.339660644531	92.4585647583008
581.718322753906	92.6476593017578
583.096557617188	92.4249267578125
584.474243164063	92.4919891357422
585.851501464844	92.4217910766602
587.228332519531	92.4407577514648
588.604614257813	92.4622344970703
589.98046875	92.3446044921875
591.355834960938	92.4964218139648
592.730712890625	92.3844146728516
594.105163574219	92.5758666992188
595.479125976563	92.4762344360352
596.852600097656	92.3433532714844
598.225646972656	92.4296035766602
599.598205566406	92.4627990722656
600.970275878906	92.3838577270508
602.341857910156	92.3545761108398
603.713012695313	92.2224197387695
605.083679199219	92.2162704467773
606.453918457031	92.3143539428711
607.823608398438	92.1946029663086
609.192932128906	92.1543121337891
610.561706542969	92.0238647460938
611.930053710938	92.0262908935547
613.297912597656	91.9259033203125
614.665344238281	91.7625198364258
616.032287597656	91.6670150756836
617.398803710938	91.6606979370117
618.764831542969	91.4084548950195
620.13037109375	91.4485168457031
621.495483398438	91.2324829101563
622.860107421875	91.1221618652344
624.224304199219	90.9223556518555
625.588012695313	90.9992218017578
626.951232910156	90.8592071533203
628.314025878906	90.4738006591797
629.676391601563	90.7723770141602
631.038269042969	90.4630889892578
632.399658203125	90.2600784301758
633.760620117188	90.2326278686523
635.12109375	90.138557434082
636.481140136719	90.0044174194336
637.840759277344	89.899284362793
639.199890136719	89.9091796875
640.558532714844	89.8672790527344
641.916748046875	89.6363220214844
643.274536132813	89.7658843994141
644.6318359375	89.6246337890625
645.988647460938	89.4715270996094
647.345031738281	89.2509231567383
648.700988769531	89.1495056152344
650.056457519531	89.011116027832
651.411499023438	88.7035217285156
652.76611328125	88.6954650878906
654.120239257813	88.4570465087891
655.473876953125	88.5244445800781
656.827087402344	88.1827239990234
658.179870605469	88.24365234375
659.5322265625	88.0278396606445
660.884094238281	87.9743194580078
662.235473632813	88.0656051635742
663.586486816406	87.8031158447266
664.93701171875	87.7560043334961
666.287048339844	87.8948974609375
667.636657714844	87.7506408691406
668.98583984375	87.6886367797852
670.334594726563	87.7407531738281
671.682861328125	87.6517868041992
673.030700683594	87.5952377319336
674.378051757813	87.6809310913086
675.725036621094	87.6369247436523
677.071533203125	87.7322235107422
678.417541503906	87.6644744873047
679.76318359375	87.8427886962891
681.108337402344	87.6760101318359
682.453002929688	87.9275207519531
683.797302246094	87.8924407958984
685.14111328125	87.7525634765625
686.484497070313	87.8236541748047
687.827453613281	88.043212890625
689.169921875	87.9252624511719
690.512023925781	87.8362731933594
691.853637695313	88.0864944458008
693.194763183594	88.0549926757813
694.535522460938	87.8978958129883
695.875793457031	88.1489181518555
697.215637207031	88.2511291503906
698.555053710938	88.2101516723633
699.89404296875	88.3076095581055
701.232543945313	88.3020935058594
702.570617675781	88.1644973754883
703.908325195313	88.3249893188477
705.245483398438	88.454475402832
706.582275390625	88.4105606079102
707.918640136719	88.4614105224609
709.254516601563	88.5838775634766
710.589965820313	88.5218505859375
711.924987792969	88.5824890136719
713.259582519531	88.5488357543945
714.59375	88.6399536132813
715.927490234375	88.5397644042969
717.2607421875	88.7967987060547
718.593627929688	88.5678787231445
719.926025390625	88.7275695800781
721.257995605469	88.6628570556641
722.589538574219	88.7255783081055
723.920654296875	88.4952850341797
725.251342773438	88.7389831542969
726.581604003906	88.5733795166016
727.911437988281	88.5830230712891
729.240783691406	88.5291900634766
730.569763183594	88.5648651123047
731.898254394531	88.6173934936523
733.226379394531	88.3844680786133
734.554016113281	88.4661178588867
735.881225585938	88.3068695068359
737.208068847656	88.23388671875
738.534423828125	88.4220581054688
739.8603515625	88.1808929443359
741.185852050781	88.1051177978516
742.510925292969	88.1786651611328
743.835571289063	88.168701171875
745.159790039063	87.8676528930664
746.483581542969	87.9418411254883
747.806945800781	87.7599487304688
749.1298828125	87.8334121704102
750.452453613281	87.6431884765625
751.774536132813	87.6263046264648
753.09619140625	87.519645690918
754.417419433594	87.4718627929688
755.738220214844	87.4827651977539
757.05859375	87.2720642089844
758.378540039063	87.2748107910156
759.698059082031	87.1927490234375
761.017211914063	86.9800415039063
762.335876464844	86.9584121704102
763.654113769531	86.7211456298828
764.971984863281	86.6357727050781
766.289367675781	86.7880325317383
767.606384277344	86.4252014160156
768.922973632813	86.4019927978516
770.239074707031	86.4040145874023
771.554809570313	86.1776580810547
772.8701171875	86.1867980957031
774.184997558594	85.9316787719727
775.499450683594	85.8062515258789
776.8134765625	85.9065551757813
778.127136230469	85.8420867919922
779.440307617188	85.7873992919922
780.753112792969	85.8526153564453
782.0654296875	85.7603454589844
783.377380371094	85.625373840332
784.688903808594	85.6757736206055
786	85.5746383666992
787.310668945313	85.3893280029297
788.620971679688	85.1886138916016
789.930786132813	85.3074340820313
791.240234375	85.1144180297852
792.549255371094	85.0559844970703
793.857788085938	85.0010147094727
795.166015625	84.9681930541992
796.473754882813	84.873779296875
797.781066894531	84.825569152832
799.088012695313	84.9834518432617
800.39453125	84.9679183959961
801.700622558594	85.2836380004883
803.006286621094	85.2353134155273
804.311584472656	85.2299346923828
805.616394042969	85.2936630249023
806.920837402344	85.3034057617188
808.224853515625	85.2004241943359
809.528503417969	84.91796875
810.831665039063	84.8314514160156
812.134460449219	84.8296661376953
813.436828613281	84.5263366699219
814.73876953125	84.4383697509766
816.040344238281	84.2945709228516
817.341430664063	84.3939819335938
818.642150878906	84.2105712890625
819.942504882813	84.1686859130859
821.242370605469	84.1453323364258
822.541870117188	84.1475677490234
823.840942382813	84.200553894043
825.139587402344	84.1519012451172
826.437866210938	84.0937347412109
827.735656738281	83.9660263061523
829.033081054688	84.031867980957
830.330139160156	84.2207260131836
831.626770019531	84.1849670410156
832.922973632813	84.0163497924805
834.21875	84.2348098754883
835.514099121094	84.2130355834961
836.80908203125	84.3630828857422
838.103637695313	84.2589950561523
839.397827148438	84.4357528686523
840.691589355469	84.5393371582031
841.984924316406	84.6215667724609
843.27783203125	84.5690536499023
844.570373535156	84.7426528930664
845.862487792969	84.7788314819336
847.154235839844	84.806999206543
848.445556640625	85.0345764160156
849.736450195313	85.02734375
851.026916503906	85.0757904052734
852.317016601563	85.2938842773438
853.606689453125	85.3862152099609
854.89599609375	85.7695693969727
856.184875488281	85.8400115966797
857.473327636719	86.2561569213867
858.761413574219	86.5507431030273
860.049072265625	87.0316848754883
861.336303710938	87.6599426269531
862.623168945313	88.2194213867188
863.909606933594	88.9004669189453
865.195678710938	89.6546630859375
866.481323242188	90.3061599731445
867.766540527344	91.1070404052734
869.051391601563	91.9644927978516
870.335815429688	92.7377166748047
871.619873046875	93.5623931884766
872.903503417969	94.0149536132813
874.186706542969	94.6893005371094
875.469543457031	94.696647644043
876.752014160156	94.6546859741211
878.033996582031	94.342414855957
879.315612792969	93.6889724731445
880.596862792969	92.6450729370117
881.877685546875	91.2535705566406
883.158081054688	89.9038619995117
884.438110351563	88.308479309082
885.7177734375	86.91357421875
886.996948242188	85.68408203125
888.275817871094	84.0310287475586
889.55419921875	82.8763275146484
890.832275390625	81.5959930419922
892.10986328125	80.6802749633789
893.387084960938	79.8227005004883
894.663940429688	79.0649795532227
895.940368652344	78.1490325927734
897.216369628906	77.6203231811523
898.492004394531	77.1225433349609
899.767272949219	76.4743041992188
901.042114257813	76.0447692871094
902.316528320313	75.6502990722656
903.590576171875	75.1834945678711
904.8642578125	74.7515640258789
906.137512207031	74.4348983764648
907.410339355469	74.0236129760742
908.682800292969	73.7576522827148
909.954833984375	73.4778213500977
911.226501464844	73.2383880615234
912.497802734375	73.0563049316406
913.768676757813	72.5647964477539
915.039123535156	72.5737609863281
916.309204101563	72.2384490966797
917.578918457031	72.0911254882813
918.848205566406	71.9042205810547
920.117126464844	71.5596694946289
921.385620117188	71.5323638916016
922.653747558594	71.3758087158203
923.921447753906	71.0372314453125
925.188781738281	70.9481201171875
926.455688476563	70.7251739501953
927.722229003906	70.7848281860352
928.988342285156	70.5242156982422
930.254089355469	70.5102157592773
931.519470214844	70.3107833862305
932.784423828125	70.2640762329102
934.049011230469	70.1633071899414
935.313171386719	69.9609146118164
936.576965332031	70.0182342529297
937.84033203125	69.9028701782227
939.103332519531	69.7694473266602
940.365966796875	69.5381622314453
941.628173828125	69.554443359375
942.890014648438	69.5256118774414
944.151428222656	69.4592971801758
945.412475585938	69.2762832641602
946.673095703125	69.2461776733398
947.933349609375	69.350715637207
949.193237304688	69.1443328857422
950.452697753906	69.3486862182617
951.711791992188	69.1463470458984
952.970520019531	69.0716094970703
954.228820800781	69.0559158325195
955.486755371094	69.0969619750977
956.744262695313	69.0822677612305
958.001403808594	69.208854675293
959.258117675781	69.1620025634766
960.514526367188	69.2149505615234
961.770446777344	69.4579391479492
963.026062011719	69.5084457397461
964.28125	69.6596908569336
965.536010742188	69.6430358886719
966.790466308594	70.0153884887695
968.044494628906	70.4572448730469
969.298095703125	70.6803741455078
970.551391601563	71.2542190551758
971.80419921875	71.6830062866211
973.056701660156	72.4482803344727
974.308776855469	73.3649139404297
975.560485839844	74.616325378418
976.811767578125	76.1428833007813
978.062683105469	77.6251373291016
979.313232421875	79.1473999023438
980.563415527344	80.5253677368164
981.813171386719	81.8148498535156
983.0625	82.8815841674805
984.3115234375	83.7293853759766
985.560119628906	84.5697937011719
986.808349609375	84.9825744628906
988.05615234375	85.4292831420898
989.303588867188	85.5323257446289
990.550659179688	85.0599594116211
991.797302246094	84.1679382324219
993.043579101563	83.0007781982422
994.289489746094	81.2378082275391
995.535034179688	79.5448913574219
996.780151367188	77.7653503417969
998.02490234375	75.9545440673828
999.269226074219	74.6539001464844
1000.51318359375	73.1717681884766
1001.75677490234	71.9817428588867
1003	70.9857711791992
1004.24279785156	70.0554885864258
1005.48522949219	69.3958282470703
1006.72729492188	68.8009185791016
1007.96893310547	68.2888641357422
1009.21026611328	67.6414108276367
1010.45111083984	67.2923889160156
1011.69165039063	66.954231262207
1012.93176269531	66.738166809082
1014.17150878906	66.4587020874023
1015.41088867188	66.1978912353516
1016.64984130859	66.1300506591797
1017.88842773438	65.8736724853516
1019.12664794922	65.8313827514648
1020.36450195313	65.6674041748047
1021.60192871094	65.5514297485352
1022.83898925781	65.5179595947266
1024.07568359375	65.3852691650391
1025.31201171875	65.4118270874023
1026.5478515625	65.2403106689453
1027.78344726563	65.290153503418
1029.0185546875	65.1360015869141
1030.25329589844	65.1597747802734
1031.48767089844	64.9749908447266
1032.7216796875	65.1575012207031
1033.95532226563	65.0590438842773
1035.18859863281	65.096809387207
1036.42138671875	65.1555480957031
1037.65393066406	65.1108856201172
1038.88598632813	65.1494674682617
1040.11767578125	65.3277435302734
1041.34899902344	65.2385406494141
1042.57995605469	65.5304107666016
1043.810546875	65.5359497070313
1045.04077148438	65.6777267456055
1046.2705078125	65.7844924926758
1047.5	65.9535751342773
1048.72900390625	65.9759750366211
1049.95764160156	66.2386779785156
1051.18591308594	66.3363876342773
1052.41381835938	66.5478820800781
1053.64135742188	66.6115341186523
1054.86853027344	67.0342483520508
1056.09521484375	67.2789993286133
1057.32165527344	67.5548553466797
1058.54760742188	67.8107299804688
1059.77331542969	68.2417755126953
1060.99853515625	68.7588348388672
1062.22338867188	69.3632354736328
1063.44787597656	69.7484893798828
1064.671875	70.4713516235352
1065.89562988281	71.2993087768555
1067.11901855469	72.0171356201172
1068.34191894531	72.8812408447266
1069.56457519531	73.8672256469727
1070.78674316406	74.7961044311523
1072.00854492188	75.6186752319336
1073.22998046875	76.2457122802734
1074.45104980469	76.8487930297852
1075.67175292969	77.2115249633789
1076.89208984375	77.2267303466797
1078.11193847656	77.0882720947266
1079.33154296875	76.609130859375
1080.55065917969	76.0109786987305
1081.76940917969	75.3066253662109
1082.98791503906	74.0784301757813
1084.20593261719	73.0189514160156
1085.42358398438	72.3003921508789
1086.64086914063	71.2251892089844
1087.85766601563	70.2016372680664
1089.07421875	69.4139404296875
1090.29040527344	68.5308609008789
1091.50610351563	67.9065628051758
1092.72155761719	67.3736267089844
1093.9365234375	66.875373840332
1095.15112304688	66.4686584472656
1096.36535644531	66.105827331543
1097.57922363281	65.6970138549805
1098.79272460938	65.3934936523438
1100.005859375	65.1704788208008
1101.21862792969	64.9928817749023
1102.43090820313	64.8332443237305
1103.64294433594	64.5245666503906
1104.8544921875	64.6091537475586
1106.06579589844	64.2259063720703
1107.27661132813	64.1271514892578
1108.48706054688	64.0297470092773
1109.69714355469	63.9873123168945
1110.90686035156	63.8277168273926
1112.1162109375	63.6438980102539
1113.3251953125	63.6488342285156
1114.53369140625	63.5728759765625
1115.74194335938	63.3963356018066
1116.94982910156	63.4608879089355
1118.1572265625	63.4464378356934
1119.3642578125	63.3550758361816
1120.57104492188	63.2719383239746
1121.77734375	63.2560043334961
1122.98327636719	63.3834686279297
1124.18884277344	63.2616310119629
1125.39404296875	63.3265228271484
1126.59875488281	63.2488098144531
1127.80322265625	63.2035903930664
1129.00732421875	63.1885299682617
1130.2109375	63.1131591796875
1131.41430664063	63.0643424987793
1132.6171875	63.0802955627441
1133.81970214844	63.1044731140137
1135.02197265625	62.9542961120605
1136.22375488281	62.9966621398926
1137.42517089844	62.8461227416992
1138.62622070313	62.949462890625
1139.82690429688	62.9406890869141
1141.02709960938	62.7256278991699
1142.22705078125	62.704475402832
1143.42663574219	62.814022064209
1144.62573242188	62.7856559753418
1145.82458496094	62.5687026977539
1147.02294921875	62.7220878601074
1148.22094726563	62.8747406005859
1149.41857910156	62.7113380432129
1150.61584472656	62.7174530029297
1151.81274414063	62.7543716430664
1153.00927734375	62.5478096008301
1154.20544433594	62.702507019043
1155.40124511719	62.6890144348145
1156.5966796875	62.7630996704102
1157.79162597656	62.6708984375
1158.986328125	62.7622375488281
1160.18054199219	62.7822952270508
1161.37438964844	62.7628021240234
1162.56799316406	62.731086730957
1163.76110839844	62.911262512207
1164.95385742188	62.9501533508301
1166.14624023438	63.0986518859863
1167.33825683594	63.3929214477539
1168.52990722656	63.5449523925781
1169.72119140625	64.3203582763672
1170.91198730469	65.0608596801758
1172.1025390625	65.8929214477539
1173.29260253906	66.8655090332031
1174.482421875	67.2464904785156
1175.67175292969	67.2274856567383
1176.86071777344	67.0347671508789
1178.04943847656	66.453239440918
1179.23767089844	65.5666351318359
1180.42553710938	64.5668640136719
1181.61303710938	63.8814315795898
1182.80017089844	63.2514457702637
1183.98681640625	62.9731979370117
1185.17321777344	62.7140808105469
1186.35925292969	62.7495498657227
1187.54479980469	62.6652069091797
1188.73010253906	62.3827438354492
1189.91491699219	62.4429626464844
1191.09936523438	62.5179557800293
1192.28356933594	62.5533409118652
1193.46728515625	62.6130752563477
1194.65063476563	62.7132301330566
1195.83361816406	62.7617225646973
1197.01623535156	63.0387344360352
1198.19836425781	63.2190780639648
1199.38024902344	63.668586730957
1200.56176757813	63.7566947937012
1201.74279785156	63.8758697509766
1202.92358398438	63.9600296020508
1204.10388183594	64.1266021728516
1205.28393554688	63.9536781311035
1206.46350097656	63.8338470458984
1207.64270019531	63.7218704223633
1208.82153320313	63.5731086730957
1210	63.6048812866211
1211.17810058594	63.353214263916
1212.35583496094	63.1734046936035
1213.53308105469	63.2311019897461
1214.71008300781	63.2583541870117
1215.88671875	63.1082916259766
1217.06286621094	63.1687507629395
1218.23864746094	63.1684608459473
1219.41418457031	63.1288719177246
1220.58923339844	63.1196136474609
1221.76391601563	63.2252464294434
1222.93823242188	63.3031005859375
1224.11218261719	63.3458938598633
1225.28576660156	63.594554901123
1226.458984375	63.7041816711426
1227.6318359375	63.6908531188965
1228.80419921875	63.8648223876953
1229.97631835938	64.0787506103516
1231.14794921875	64.1950531005859
1232.31921386719	64.6986694335938
1233.490234375	64.849250793457
1234.66076660156	65.2322998046875
1235.83093261719	65.3685913085938
1237.00073242188	65.6813278198242
1238.17016601563	65.8964233398438
1239.33923339844	66.2196655273438
1240.5078125	66.3451995849609
1241.67614746094	66.613655090332
1242.84411621094	66.7792358398438
1244.01159667969	67.1361465454102
1245.1787109375	67.421501159668
1246.34558105469	67.7630004882813
1247.51196289063	68.0413818359375
1248.67797851563	68.4254989624023
1249.84362792969	68.4730911254883
1251.00891113281	68.4899520874023
1252.173828125	68.0370178222656
1253.33825683594	67.6626358032227
1254.50244140625	67.2236404418945
1255.66625976563	66.594108581543
1256.82958984375	66.042366027832
1257.99255371094	65.4705581665039
1259.1552734375	65.1920776367188
1260.31750488281	64.790885925293
1261.47937011719	64.412727355957
1262.64086914063	64.1139602661133
1263.80200195313	63.792652130127
1264.96276855469	63.6640396118164
1266.123046875	63.6377563476563
1267.28308105469	63.1730880737305
1268.44262695313	62.8130264282227
1269.60192871094	62.8144378662109
1270.7607421875	62.5276336669922
1271.91918945313	62.3241271972656
1273.07727050781	62.1613998413086
1274.23498535156	61.8936004638672
1275.39233398438	61.7618370056152
1276.54931640625	61.5727195739746
1277.70581054688	61.4195823669434
1278.86206054688	61.3440437316895
1280.01794433594	61.1976547241211
1281.17333984375	61.0849494934082
1282.32836914063	61.0614166259766
1283.48303222656	61.0419425964355
1284.63732910156	61.0317306518555
1285.79125976563	60.8651237487793
1286.94482421875	60.9832382202148
1288.09802246094	60.8958282470703
1289.25073242188	61.1024589538574
1290.40319824219	61.2470932006836
1291.55517578125	61.1335334777832
1292.70690917969	61.2996253967285
1293.85815429688	61.228889465332
1295.00903320313	61.272087097168
1296.15954589844	61.1001663208008
1297.30969238281	61.0013008117676
1298.45935058594	60.8110504150391
1299.60876464844	60.7249145507813
1300.7578125	60.4048500061035
1301.90637207031	60.3300857543945
1303.05456542969	60.197265625
1304.20239257813	60.0030937194824
1305.34985351563	59.8417053222656
1306.49694824219	59.8823394775391
1307.64367675781	59.8000640869141
1308.7900390625	59.6797790527344
1309.93591308594	59.8013191223145
1311.08154296875	59.7879905700684
1312.22668457031	59.760196685791
1313.37145996094	59.9152488708496
1314.51599121094	60.0118598937988
1315.66003417969	60.0190925598145
1316.80358886719	59.9153099060059
1317.94689941406	60.0545043945313
1319.08984375	59.9184875488281
1320.23229980469	59.8981742858887
1321.37451171875	59.8087348937988
1322.51623535156	59.7426605224609
1323.65759277344	59.5983390808105
1324.79858398438	59.4466667175293
1325.93920898438	59.489990234375
1327.07934570313	59.3711738586426
1328.21923828125	59.2177658081055
1329.35864257813	59.223445892334
1330.49780273438	59.0688629150391
1331.63647460938	59.053295135498
1332.77478027344	58.9325485229492
1333.91271972656	58.845458984375
1335.05029296875	58.6989822387695
1336.18737792969	58.8517646789551
1337.32421875	58.5909538269043
1338.46057128906	58.6062240600586
1339.5966796875	58.6646728515625
1340.73229980469	58.6227149963379
1341.86755371094	58.5840530395508
1343.00231933594	58.6290245056152
1344.13684082031	58.612865447998
1345.27099609375	58.5603103637695
1346.40466308594	58.5712890625
1347.53796386719	58.5667877197266
1348.6708984375	58.5231857299805
1349.80346679688	58.5958213806152
1350.93566894531	58.4637298583984
1352.06750488281	58.5069580078125
1353.19885253906	58.4248580932617
1354.32995605469	58.6396293640137
1355.46057128906	58.3469123840332
1356.5908203125	58.391975402832
1357.720703125	58.3236770629883
1358.85021972656	58.3135452270508
1359.97924804688	58.2791938781738
1361.10803222656	58.2642440795898
1362.236328125	58.2357368469238
1363.3642578125	58.1180305480957
1364.49182128906	58.1729507446289
1365.61901855469	58.147777557373
1366.74584960938	58.1988868713379
1367.87231445313	58.2243995666504
1368.99829101563	58.2229690551758
1370.12390136719	58.3789749145508
1371.24914550781	58.3562431335449
1372.3740234375	58.5944633483887
1373.49853515625	58.7207336425781
1374.62255859375	58.8085899353027
1375.74633789063	59.0753517150879
1376.86962890625	59.366870880127
1377.99255371094	59.4438323974609
1379.11511230469	59.7300720214844
1380.2373046875	60.0404853820801
1381.35900878906	60.3096199035645
1382.48034667969	60.6070022583008
1383.60144042969	60.7365570068359
1384.72204589844	61.2047843933105
1385.84228515625	61.057056427002
1386.96203613281	61.1733551025391
1388.08154296875	60.895923614502
1389.20056152344	60.7314376831055
1390.31921386719	60.4904975891113
1391.4375	60.1209259033203
1392.55541992188	59.9448699951172
1393.6728515625	59.5919227600098
1394.7900390625	59.3829193115234
1395.90673828125	58.8916664123535
1397.02307128906	58.7316131591797
1398.13903808594	58.4251518249512
1399.25463867188	58.3283309936523
1400.36975097656	58.0463104248047
1401.48449707031	57.919849395752
1402.59899902344	57.8521957397461
1403.712890625	57.7489051818848
1404.82653808594	57.6037178039551
1405.93981933594	57.6350631713867
1407.05261230469	57.4912261962891
1408.1650390625	57.4074020385742
1409.27709960938	57.4148101806641
1410.38879394531	57.4323806762695
1411.5	57.2809219360352
1412.61096191406	57.307502746582
1413.72143554688	57.1776695251465
1414.83154296875	57.1855545043945
1415.94116210938	56.981990814209
1417.05053710938	57.007625579834
1418.15942382813	56.8354415893555
1419.26794433594	56.8425750732422
1420.37609863281	56.799186706543
1421.48388671875	56.6972427368164
1422.59118652344	56.408260345459
1423.6982421875	56.5505409240723
1424.80480957031	56.4128494262695
1425.91088867188	56.3370475769043
1427.01672363281	56.3575553894043
1428.1220703125	56.2616577148438
1429.22717285156	56.1127891540527
1430.33166503906	56.2138481140137
1431.43591308594	56.189868927002
1432.53979492188	56.3158226013184
1433.64318847656	56.2723388671875
1434.74621582031	56.1494789123535
1435.84887695313	56.164867401123
1436.95104980469	56.2434539794922
1438.05297851563	56.280216217041
1439.15441894531	56.3614234924316
1440.25549316406	56.351692199707
1441.35620117188	56.3094825744629
1442.45642089844	56.3598670959473
1443.55627441406	56.2707214355469
1444.65576171875	56.1195068359375
1445.7548828125	56.1298065185547
1446.853515625	56.0625801086426
1447.95190429688	55.8770561218262
1449.0498046875	55.973388671875
1450.14721679688	55.7852973937988
1451.24438476563	55.7903594970703
1452.34106445313	55.6490669250488
1453.43737792969	55.6755218505859
1454.53332519531	55.6243782043457
1455.62890625	55.5140342712402
1456.72399902344	55.4152526855469
1457.81872558594	55.4219627380371
1458.9130859375	55.4012413024902
1460.00695800781	55.4138717651367
1461.10046386719	55.2950820922852
1462.19360351563	55.2494697570801
1463.28637695313	55.325740814209
1464.37878417969	55.2534637451172
1465.470703125	55.1837310791016
1466.56225585938	55.148567199707
1467.65344238281	55.121654510498
1468.744140625	54.9943962097168
1469.83447265625	55.0126686096191
1470.92443847656	54.8905143737793
1472.01403808594	54.6857986450195
1473.10314941406	54.6421813964844
1474.19189453125	54.5193748474121
1475.2802734375	54.3668785095215
1476.3681640625	54.3936386108398
1477.45581054688	54.2916412353516
1478.54296875	54.194149017334
1479.62963867188	54.1743583679199
1480.71606445313	54.1925430297852
1481.80200195313	54.2140846252441
1482.88757324219	54.1896171569824
1483.97265625	54.145866394043
1485.05737304688	54.1273231506348
1486.14172363281	54.1757392883301
1487.22570800781	54.338794708252
1488.30932617188	54.1901435852051
1489.39245605469	54.3164558410645
1490.47509765625	54.3407745361328
1491.55749511719	54.3554725646973
1492.63940429688	54.4296913146973
1493.72094726563	54.2629127502441
1494.80212402344	54.3734588623047
1495.8828125	54.2863159179688
1496.96313476563	54.3097877502441
1498.04309082031	54.2747039794922
1499.12255859375	54.2400360107422
1500.20166015625	54.2049713134766
1501.28039550781	54.1687316894531
1502.35864257813	54.1934967041016
1503.4365234375	54.1677360534668
1504.51403808594	54.1864242553711
1505.59118652344	53.9839820861816
1506.66784667969	54.1811981201172
1507.744140625	54.1746673583984
1508.81994628906	54.244213104248
1509.89538574219	54.3039207458496
1510.97045898438	54.3470726013184
1512.04516601563	54.6309852600098
1513.11938476563	54.6178970336914
1514.19323730469	54.6346855163574
1515.26672363281	54.9299240112305
1516.33972167969	54.9003257751465
1517.41235351563	55.1215591430664
1518.48449707031	55.0851058959961
1519.55639648438	55.183219909668
1520.62768554688	55.3633193969727
1521.69873046875	55.398796081543
1522.76928710938	55.2897834777832
1523.83947753906	55.2512550354004
1524.90930175781	55.3729400634766
1525.97863769531	55.2764091491699
1527.04760742188	55.2937850952148
1528.11608886719	55.2251777648926
1529.18420410156	55.1823501586914
1530.251953125	55.1914443969727
1531.31921386719	55.2495346069336
1532.38610839844	55.485523223877
1533.45263671875	55.5102157592773
1534.51867675781	55.6100997924805
1535.58435058594	55.8050727844238
1536.64965820313	55.6524963378906
1537.71447753906	55.9468116760254
1538.77893066406	56.1495399475098
1539.84301757813	56.2038803100586
1540.90661621094	56.5209350585938
1541.9697265625	56.6967277526855
1543.03259277344	56.7651634216309
1544.09497070313	56.8978004455566
1545.15686035156	57.0972595214844
1546.21850585938	57.1418037414551
1547.27966308594	57.3070335388184
1548.34033203125	57.2725563049316
1549.40063476563	57.471118927002
1550.46057128906	57.540699005127
1551.52001953125	57.6729965209961
1552.5791015625	57.7597961425781
1553.63781738281	57.9236602783203
1554.69604492188	57.9118499755859
1555.75378417969	57.8833618164063
1556.81127929688	57.9400825500488
1557.86828613281	58.0539855957031
1558.9248046875	58.11279296875
1559.98095703125	58.2628860473633
1561.03674316406	58.2837409973145
1562.09204101563	58.4090423583984
1563.14697265625	58.6388549804688
1564.20153808594	58.8151435852051
1565.25561523438	58.8954200744629
1566.30932617188	59.1518363952637
1567.36254882813	59.3299789428711
1568.41540527344	59.5870170593262
1569.4677734375	59.8423767089844
1570.51977539063	60.0838775634766
1571.57141113281	60.3837814331055
1572.62255859375	60.6350975036621
1573.67333984375	60.7990798950195
1574.7236328125	61.1492805480957
1575.77355957031	61.2585258483887
1576.82299804688	61.5210800170898
1577.8720703125	61.7280082702637
1578.92077636719	62.0719375610352
1579.96899414063	62.1447448730469
1581.01684570313	62.479736328125
1582.06420898438	62.6984901428223
1583.11120605469	63.0651817321777
1584.15771484375	63.2939682006836
1585.20385742188	63.7243766784668
1586.24951171875	64.2024154663086
1587.29479980469	64.5481414794922
1588.33972167969	65.2273788452148
1589.38415527344	65.5716857910156
1590.42810058594	66.0809783935547
1591.47180175781	66.6720428466797
1592.51489257813	67.1960372924805
1593.55773925781	67.6388778686523
1594.59997558594	67.8004837036133
1595.64196777344	68.2633361816406
1596.68334960938	68.5501098632813
1597.72448730469	68.7776489257813
1598.76513671875	69.3690338134766
1599.80529785156	69.760612487793
1600.84509277344	70.4935531616211
1601.88452148438	71.1519317626953
1602.92346191406	71.961784362793
1603.9619140625	73.00732421875
1605	74.0085296630859
1606.03771972656	75.2245178222656
1607.07495117188	76.4536819458008
1608.11169433594	77.4598770141602
1609.14807128906	78.3173675537109
1610.18408203125	78.6154708862305
1611.21960449219	78.5891723632813
1612.25463867188	77.9930877685547
1613.28930664063	77.5951232910156
1614.32360839844	76.6994171142578
1615.357421875	76.1306381225586
1616.39074707031	75.4972229003906
1617.42370605469	75.0937118530273
1618.45629882813	74.9520721435547
1619.48840332031	74.5815582275391
1620.52001953125	74.5945205688477
1621.55126953125	74.7334518432617
1622.58215332031	74.9740524291992
1623.61254882813	75.1043167114258
1624.64245605469	75.454231262207
1625.67199707031	75.9067687988281
1626.70104980469	76.3905944824219
1627.72973632813	76.7878875732422
1628.75793457031	77.4208755493164
1629.78576660156	78.2902984619141
1630.81311035156	78.973388671875
1631.84008789063	79.7717056274414
1632.86657714844	80.6695251464844
1633.89270019531	81.6851501464844
1634.91833496094	82.3441619873047
1635.94348144531	83.2234039306641
1636.96826171875	83.5804901123047
1637.99255371094	83.6631927490234
1639.01647949219	83.8616409301758
1640.03991699219	83.2110595703125
1641.06298828125	82.8248596191406
1642.08557128906	81.9320220947266
1643.10778808594	81.1760711669922
1644.12951660156	80.0960998535156
1645.15075683594	78.9441909790039
1646.17163085938	78.0520858764648
1647.19213867188	77.2937316894531
1648.21203613281	76.3296203613281
1649.23156738281	75.7236328125
1650.25073242188	74.9710464477539
1651.26940917969	74.199089050293
1652.28759765625	73.5458602905273
1653.30541992188	73.2057800292969
1654.32275390625	72.7572402954102
1655.33972167969	72.0692596435547
1656.35620117188	71.4055709838867
1657.37231445313	71.153938293457
1658.38793945313	70.7864685058594
1659.40307617188	70.4501495361328
1660.41772460938	70.1754760742188
1661.43212890625	69.6934280395508
1662.44592285156	69.3424758911133
1663.45935058594	69.3479690551758
1664.47229003906	68.7792816162109
1665.48486328125	68.4155654907227
1666.49694824219	68.0962600708008
1667.50854492188	67.9304580688477
1668.51977539063	67.4636077880859
1669.53051757813	66.9929046630859
1670.54089355469	66.6425476074219
1671.55078125	66.316291809082
1672.56018066406	65.6817016601563
1673.56909179688	65.2954330444336
1674.57763671875	64.9010467529297
1675.58581542969	64.273323059082
1676.59350585938	63.7737655639648
1677.60070800781	63.427375793457
1678.607421875	62.8509712219238
1679.61376953125	62.1886215209961
1680.61962890625	61.8957633972168
1681.62512207031	61.3611183166504
1682.63012695313	60.7858238220215
1683.63464355469	60.2186737060547
1684.638671875	59.7178535461426
1685.64233398438	59.1207962036133
1686.64562988281	58.8847885131836
1687.64831542969	58.5162353515625
1688.65063476563	57.8987236022949
1689.65246582031	57.3175430297852
1690.65393066406	56.9071159362793
1691.65490722656	56.6806411743164
1692.65539550781	56.2617225646973
1693.65551757813	55.8526611328125
1694.65502929688	55.474536895752
1695.654296875	55.0616416931152
1696.65295410156	54.8611946105957
1697.65124511719	54.3805999755859
1698.64904785156	54.0133285522461
1699.646484375	53.8039512634277
1700.64331054688	53.3533592224121
1701.63977050781	52.9628677368164
1702.63586425781	52.5808296203613
1703.63134765625	52.3137245178223
1704.62646484375	51.7975730895996
1705.62121582031	51.3957366943359
1706.61535644531	51.1549034118652
1707.60913085938	50.6878509521484
1708.60241699219	50.3695297241211
1709.59521484375	49.9836692810059
1710.58764648438	49.4864540100098
1711.57958984375	49.3017044067383
1712.57104492188	48.7237205505371
1713.56213378906	48.4652900695801
1714.552734375	48.0715980529785
1715.54284667969	47.66455078125
1716.53247070313	47.1811790466309
1717.52160644531	46.8336563110352
1718.51037597656	46.5780334472656
1719.49865722656	45.9690589904785
1720.48657226563	45.8134613037109
1721.47387695313	45.5331344604492
1722.46081542969	45.1296234130859
1723.447265625	44.9063262939453
1724.43334960938	44.6445846557617
1725.41882324219	44.336109161377
1726.40393066406	44.0939292907715
1727.38854980469	43.7887001037598
1728.37268066406	43.5549621582031
1729.3564453125	43.3950462341309
1730.33972167969	43.0892524719238
1731.32250976563	42.999828338623
1732.30480957031	42.6541290283203
1733.28674316406	42.4331245422363
1734.26806640625	42.3459892272949
1735.2490234375	42.1184043884277
1736.2294921875	41.9409790039063
1737.20959472656	41.832389831543
1738.18908691406	41.6093101501465
1739.16821289063	41.5351676940918
1740.14685058594	41.2270317077637
1741.125	41.0573120117188
1742.10266113281	40.8690719604492
1743.07995605469	40.6844940185547
1744.05676269531	40.5663604736328
1745.03308105469	40.3254470825195
1746.00891113281	40.1103363037109
1746.98425292969	39.7628059387207
1747.95910644531	39.6379318237305
1748.93359375	39.5441436767578
1749.90759277344	39.4075508117676
1750.88110351563	39.0175819396973
1751.85412597656	38.8504943847656
1752.82678222656	38.604175567627
1753.798828125	38.4861640930176
1754.7705078125	38.2442169189453
1755.74169921875	37.973876953125
1756.71240234375	37.9575614929199
1757.6826171875	37.7558937072754
1758.65246582031	37.5528678894043
1759.62170410156	37.4174156188965
1760.59057617188	37.0478935241699
1761.55895996094	36.9703483581543
1762.52673339844	36.7705039978027
1763.49426269531	36.7091217041016
1764.46118164063	36.6372985839844
1765.42761230469	36.3951377868652
1766.39367675781	36.3013305664063
1767.35913085938	36.1899528503418
1768.32421875	36.1369438171387
1769.28881835938	36.1066703796387
1770.2529296875	35.8520011901855
1771.21655273438	35.7515029907227
1772.17980957031	35.7808570861816
1773.14245605469	35.6266250610352
1774.10461425781	35.652229309082
1775.06640625	35.5089683532715
1776.02770996094	35.4143676757813
1776.98852539063	35.3011054992676
1777.94873046875	35.204532623291
1778.90856933594	35.1175422668457
1779.86804199219	34.9905433654785
1780.82690429688	34.8362693786621
1781.78527832031	34.7227668762207
1782.7431640625	34.5254135131836
1783.70068359375	34.464786529541
1784.65771484375	34.2146911621094
1785.61413574219	34.1428527832031
1786.57019042969	33.9026145935059
1787.52575683594	33.8191375732422
1788.48083496094	33.5862503051758
1789.43530273438	33.5005645751953
1790.38940429688	33.3522911071777
1791.34301757813	33.2803802490234
1792.29626464844	33.0462951660156
1793.24890136719	33.0362548828125
1794.20104980469	32.8349876403809
1795.15270996094	32.7258949279785
1796.10400390625	32.5418968200684
1797.0546875	32.5702362060547
1798.0048828125	32.3928451538086
1798.95471191406	32.2919731140137
1799.90393066406	32.3070259094238
1800.85278320313	32.1860885620117
1801.80102539063	32.1396408081055
1802.74890136719	32.1151008605957
1803.6962890625	32.1468124389648
1804.64306640625	32.0518798828125
1805.58947753906	32.0306854248047
1806.53540039063	31.9827060699463
1807.48071289063	31.9507484436035
1808.42565917969	31.902530670166
1809.3701171875	31.7542381286621
1810.31396484375	31.7872467041016
1811.25744628906	31.7864971160889
1812.20043945313	31.6002540588379
1813.14294433594	31.5829887390137
1814.08483886719	31.6046085357666
1815.0263671875	31.5262393951416
1815.96740722656	31.3573112487793
1816.90783691406	31.2591705322266
1817.84790039063	31.2881603240967
1818.78747558594	31.1300582885742
1819.72644042969	31.2134780883789
1820.6650390625	31.0044422149658
1821.60314941406	30.9304714202881
1822.54064941406	30.8034858703613
1823.47778320313	30.7563571929932
1824.41430664063	30.5599250793457
1825.35034179688	30.5072002410889
1826.28601074219	30.3316078186035
1827.22106933594	30.3339900970459
1828.15563964844	30.1633548736572
1829.08984375	30.1045398712158
1830.0234375	29.974760055542
1830.95654296875	30.0408172607422
1831.88916015625	29.8784370422363
1832.8212890625	29.8886051177979
1833.7529296875	29.7888374328613
1834.68408203125	29.7609252929688
1835.61474609375	29.6615104675293
1836.54479980469	29.7133769989014
1837.47448730469	29.617733001709
1838.40356445313	29.7629203796387
1839.33227539063	29.6619300842285
1840.26037597656	29.6393070220947
1841.18811035156	29.6439647674561
1842.115234375	29.6243228912354
1843.04187011719	29.5415573120117
1843.96801757813	29.5711708068848
1844.89367675781	29.6526775360107
1845.81872558594	29.5670871734619
1846.74340820313	29.517972946167
1847.66760253906	29.5414543151855
1848.59118652344	29.5247955322266
1849.51428222656	29.540620803833
1850.43701171875	29.4871959686279
1851.35913085938	29.315055847168
1852.28076171875	29.2583408355713
1853.20190429688	29.1247730255127
1854.12243652344	28.9755172729492
1855.04260253906	28.9287357330322
1855.96215820313	28.8470230102539
1856.88122558594	28.8211822509766
1857.79992675781	28.6562519073486
1858.71801757813	28.5564041137695
1859.63549804688	28.5478477478027
1860.55261230469	28.4717292785645
1861.46923828125	28.3133945465088
1862.38525390625	28.3294582366943
1863.30078125	28.317850112915
1864.2158203125	28.2413864135742
1865.13037109375	28.1955947875977
1866.04443359375	28.1702060699463
1866.95788574219	28.1336288452148
1867.87084960938	28.1968097686768
1868.78332519531	28.1597995758057
1869.6953125	28.2344417572021
1870.60681152344	28.2510261535645
1871.51782226563	28.1571884155273
1872.42822265625	28.2069416046143
1873.33813476563	28.2509117126465
1874.24755859375	28.3037490844727
1875.15649414063	28.235279083252
1876.06481933594	28.2387886047363
1876.97277832031	28.3046379089355
1877.88012695313	28.2389297485352
1878.78698730469	28.1680164337158
1879.69323730469	28.1272792816162
1880.59912109375	28.1884574890137
1881.50439453125	28.1161861419678
1882.4091796875	28.0592079162598
1883.3134765625	27.8444213867188
1884.21716308594	27.8314552307129
1885.12048339844	27.7401943206787
1886.02319335938	27.6852283477783
1886.92541503906	27.6432189941406
1887.82702636719	27.632791519165
1888.72814941406	27.5506916046143
1889.62878417969	27.3682594299316
1890.52893066406	27.4112815856934
1891.42858886719	27.3498630523682
1892.32763671875	27.2832088470459
1893.22619628906	27.1310749053955
1894.12426757813	27.1404724121094
1895.02172851563	27.0407238006592
1895.91870117188	27.0218963623047
1896.81518554688	27.0617008209229
1897.71118164063	26.8310737609863
1898.60656738281	26.8456478118896
1899.50146484375	26.8732757568359
1900.39587402344	26.837438583374
1901.28967285156	26.7835350036621
1902.18298339844	26.7883396148682
1903.07580566406	26.7398357391357
1903.96801757813	26.7472610473633
1904.85986328125	26.701114654541
1905.7509765625	26.8015747070313
1906.64172363281	26.7358169555664
1907.53186035156	26.8577194213867
1908.42150878906	26.8746070861816
1909.31066894531	26.9346942901611
1910.19921875	26.8442649841309
1911.08728027344	26.9122562408447
1911.97473144531	26.9682903289795
1912.86181640625	26.9738998413086
1913.74816894531	26.9528846740723
1914.63415527344	26.8289089202881
1915.51953125	26.9092807769775
1916.40441894531	26.8580493927002
1917.28869628906	26.8225498199463
1918.17260742188	26.8544273376465
1919.05578613281	26.732666015625
1919.93859863281	26.7080535888672
1920.82080078125	26.5995407104492
1921.70239257813	26.571590423584
1922.58349609375	26.4737148284912
1923.46411132813	26.4196300506592
1924.34423828125	26.358715057373
1925.22375488281	26.2444515228271
1926.10278320313	26.1584339141846
1926.98120117188	26.0719299316406
1927.85913085938	26.0099658966064
1928.73645019531	25.8734970092773
1929.61328125	25.8600063323975
1930.48962402344	25.8012275695801
1931.36535644531	25.7129516601563
1932.24060058594	25.647497177124
1933.11535644531	25.6563873291016
1933.98950195313	25.6047534942627
1934.86303710938	25.6497554779053
1935.73608398438	25.5831184387207
1936.60864257813	25.640718460083
1937.48059082031	25.6236324310303
1938.35205078125	25.6116199493408
1939.22302246094	25.6020240783691
1940.09338378906	25.6127300262451
1940.96313476563	25.6194801330566
1941.83239746094	25.7028484344482
1942.701171875	25.67165184021
1943.5693359375	25.7714462280273
1944.43701171875	25.6934127807617
1945.30407714844	25.8410568237305
1946.17065429688	25.8501300811768
1947.03662109375	25.8966121673584
1947.90209960938	25.8778381347656
1948.76696777344	25.8634910583496
1949.63134765625	25.819465637207
1950.4951171875	25.8835163116455
1951.3583984375	25.8656253814697
1952.22106933594	25.7209339141846
1953.08325195313	25.7360229492188
1953.94482421875	25.6868000030518
1954.80590820313	25.6415481567383
1955.66650390625	25.6224670410156
1956.5263671875	25.5927124023438
1957.38586425781	25.5738296508789
1958.24462890625	25.4587249755859
1959.10302734375	25.403564453125
1959.96069335938	25.3207969665527
1960.81799316406	25.2299728393555
1961.67456054688	25.2421073913574
1962.53063964844	25.1285037994385
1963.38623046875	25.0023574829102
1964.2412109375	25.0487461090088
1965.09558105469	24.8786067962646
1965.94946289063	24.8692684173584
1966.80285644531	24.8588161468506
1967.65563964844	24.7174396514893
1968.5078125	24.7852439880371
1969.35949707031	24.7439670562744
1970.21057128906	24.846227645874
1971.06103515625	24.8132095336914
1971.91101074219	24.7737083435059
1972.76049804688	24.7819995880127
1973.60925292969	24.9092426300049
1974.45764160156	24.8189792633057
1975.30529785156	24.8789806365967
1976.15246582031	24.9871635437012
1976.99914550781	25.0047435760498
1977.84521484375	25.0225734710693
1978.69067382813	25.1797542572021
1979.53552246094	25.1739101409912
1980.3798828125	25.188684463501
1981.22375488281	25.1534729003906
1982.06701660156	25.1805973052979
1982.90966796875	25.302677154541
1983.75170898438	25.2360458374023
1984.59326171875	25.1240081787109
1985.43420410156	25.1064701080322
1986.27465820313	25.098819732666
1987.11450195313	24.9634742736816
1987.95373535156	25.0182991027832
1988.79248046875	25.173942565918
1989.63061523438	24.968729019165
1990.46813964844	24.8955211639404
1991.30517578125	24.8862285614014
1992.1416015625	24.7208080291748
1992.9775390625	24.7734298706055
1993.81274414063	24.5490303039551
1994.6474609375	24.5635223388672
1995.48168945313	24.4968128204346
1996.31518554688	24.4077205657959
1997.14819335938	24.413158416748
1997.98071289063	24.3366241455078
1998.8125	24.3178768157959
1999.64379882813	24.3565273284912
2000.47448730469	24.2319755554199
2001.3046875	24.3065814971924
2002.13427734375	24.2022953033447
2002.96325683594	24.2832946777344
2003.79162597656	24.2941665649414
2004.61950683594	24.3517112731934
2005.44677734375	24.4131450653076
2006.2734375	24.4476623535156
2007.09948730469	24.5035171508789
2007.92504882813	24.5201740264893
2008.75	24.6738834381104
2009.57434082031	24.6304759979248
2010.39819335938	24.7296333312988
2011.22131347656	24.7695789337158
2012.0439453125	24.7375297546387
2012.86608886719	24.7722873687744
2013.6875	24.7581901550293
2014.50842285156	24.8371143341064
2015.32873535156	24.7297401428223
2016.1484375	24.7638740539551
2016.96752929688	24.7959957122803
2017.7861328125	24.7465858459473
2018.60412597656	24.8557395935059
2019.42150878906	24.7947082519531
2020.23828125	24.7564353942871
2021.05444335938	24.8139400482178
2021.8701171875	24.6585884094238
2022.68518066406	24.5955829620361
2023.49963378906	24.655158996582
2024.3134765625	24.5187797546387
2025.12683105469	24.5418167114258
2025.939453125	24.4555969238281
2026.75158691406	24.3965396881104
2027.56311035156	24.3040370941162
2028.3740234375	24.3178863525391
2029.18432617188	24.3308258056641
2029.994140625	24.311954498291
2030.80322265625	24.1986789703369
2031.61181640625	24.1407833099365
2032.41979980469	24.0904178619385
2033.22717285156	24.0966663360596
2034.03393554688	23.9992275238037
2034.84008789063	24.0054473876953
2035.64575195313	23.871395111084
2036.45080566406	23.8410682678223
2037.25512695313	23.6992893218994
2038.05895996094	23.6856575012207
2038.86218261719	23.62327003479
2039.66479492188	23.6275539398193
2040.466796875	23.6612930297852
2041.26831054688	23.6605243682861
2042.06909179688	23.654468536377
2042.86938476563	23.6829643249512
2043.6689453125	23.6140041351318
2044.46801757813	23.7093563079834
2045.26647949219	23.7330684661865
2046.06433105469	23.7586421966553
2046.86145019531	23.7380828857422
2047.65808105469	23.7158985137939
2048.4541015625	23.8375816345215
2049.24951171875	23.7511863708496
2050.04443359375	23.7386951446533
2050.83862304688	23.881103515625
2051.63232421875	23.8388156890869
2052.42529296875	23.8626747131348
2053.2177734375	23.8840065002441
2054.00952148438	23.8696994781494
2054.80078125	23.9668006896973
2055.59130859375	23.9395408630371
2056.38134765625	23.995943069458
2057.17065429688	23.9886150360107
2057.95947265625	23.9829177856445
2058.74755859375	23.9449558258057
2059.53515625	23.8268775939941
2060.32202148438	23.8401622772217
2061.1083984375	23.6971015930176
2061.89428710938	23.6496868133545
2062.67919921875	23.5717811584473
2063.4638671875	23.6256999969482
2064.24780273438	23.5188865661621
2065.03100585938	23.5644512176514
2065.81372070313	23.3518218994141
2066.595703125	23.3174610137939
2067.37719726563	23.2660675048828
2068.15795898438	23.1004180908203
2068.93823242188	23.0696582794189
2069.7177734375	22.9992256164551
2070.49682617188	22.9231433868408
2071.27514648438	22.8516674041748
2072.05297851563	22.7759380340576
2072.830078125	22.7342643737793
2073.60668945313	22.6357746124268
2074.38256835938	22.576244354248
2075.15795898438	22.5000686645508
2075.9326171875	22.435546875
2076.70654296875	22.4498462677002
2077.47998046875	22.3775272369385
2078.25268554688	22.2679061889648
2079.02490234375	22.3168449401855
2079.79663085938	22.3848171234131
2080.5673828125	22.3013458251953
2081.337890625	22.317985534668
2082.107421875	22.3189125061035
2082.87670898438	22.3630447387695
2083.64501953125	22.3149108886719
2084.41284179688	22.3957252502441
2085.18017578125	22.4740180969238
2085.94677734375	22.4110622406006
2086.71264648438	22.4499073028564
2087.47802734375	22.496072769165
2088.24267578125	22.4295215606689
2089.0068359375	22.5722751617432
2089.77026367188	22.4828510284424
2090.53295898438	22.4027900695801
2091.29516601563	22.4148464202881
2092.056640625	22.3042774200439
2092.81762695313	22.3835544586182
2093.57788085938	22.1983013153076
2094.33764648438	22.2735843658447
2095.0966796875	22.1857089996338
2095.85498046875	22.1452598571777
2096.61279296875	21.9960403442383
2097.36987304688	21.9254627227783
2098.12646484375	21.8418140411377
2098.88232421875	21.731595993042
2099.63745117188	21.6800117492676
2100.39208984375	21.5798282623291
2101.14624023438	21.428165435791
2101.8994140625	21.3929996490479
2102.65209960938	21.2511005401611
2103.404296875	21.211332321167
2104.15551757813	21.0236949920654
2104.90649414063	21.0552654266357
2105.65649414063	20.799747467041
2106.40600585938	20.8319644927979
2107.15502929688	20.7199535369873
2107.90307617188	20.6701412200928
2108.65063476563	20.6352767944336
2109.39770507813	20.6003875732422
2110.14404296875	20.5697536468506
2110.8896484375	20.4917182922363
2111.63452148438	20.530101776123
2112.37890625	20.5763835906982
2113.12280273438	20.5499858856201
2113.86572265625	20.6029796600342
2114.60815429688	20.5489025115967
2115.35009765625	20.6353588104248
2116.09106445313	20.7266521453857
2116.83154296875	20.7313117980957
2117.57153320313	20.7166233062744
2118.31079101563	20.7272644042969
2119.04931640625	20.7180633544922
2119.787109375	20.6143627166748
2120.5244140625	20.6601486206055
2121.26098632813	20.6224193572998
2121.9970703125	20.513053894043
2122.732421875	20.4867420196533
2123.46704101563	20.4184627532959
2124.20092773438	20.3717079162598
2124.93432617188	20.3553905487061
2125.6669921875	20.2821788787842
2126.39916992188	20.1330490112305
2127.13037109375	20.0822696685791
2127.86108398438	19.9754791259766
2128.59130859375	20.0171279907227
2129.32080078125	19.808521270752
2130.04956054688	19.831859588623
2130.77758789063	19.7079544067383
2131.50512695313	19.581787109375
2132.23193359375	19.476224899292
2132.9580078125	19.3932361602783
2133.68334960938	19.3193378448486
2134.408203125	19.3203582763672
2135.13232421875	19.1539936065674
2135.85595703125	19.1706275939941
2136.57885742188	19.0004596710205
2137.30102539063	18.9368782043457
2138.0224609375	18.8819484710693
2138.74340820313	18.7542381286621
2139.46337890625	18.7678451538086
2140.18310546875	18.7043228149414
2140.90185546875	18.6562232971191
2141.6201171875	18.5395984649658
2142.33764648438	18.5560474395752
2143.05444335938	18.5264892578125
2143.77075195313	18.4794578552246
2144.48608398438	18.529354095459
2145.201171875	18.5446090698242
2145.91528320313	18.4909820556641
2146.62890625	18.467643737793
2147.34155273438	18.4930877685547
2148.05395507813	18.4607448577881
2148.76538085938	18.5092868804932
2149.47631835938	18.4654979705811
2150.18627929688	18.4413757324219
2150.89599609375	18.5028610229492
2151.60473632813	18.5011177062988
2152.31298828125	18.4570064544678
2153.02026367188	18.4951839447021
2153.72729492188	18.3923225402832
2154.43334960938	18.3581066131592
2155.138671875	18.3004608154297
2155.84350585938	18.3452186584473
2156.54760742188	18.3082580566406
2157.25122070313	18.3183860778809
2157.95385742188	18.2208232879639
2158.65600585938	18.2612133026123
2159.357421875	18.1090431213379
2160.05810546875	18.118616104126
2160.75805664063	18.1164531707764
2161.45751953125	17.9951152801514
2162.15600585938	17.9395313262939
2162.85400390625	17.9598197937012
2163.55151367188	17.8142681121826
2164.248046875	17.672269821167
2164.94409179688	17.7025279998779
2165.63916015625	17.649658203125
2166.33374023438	17.5535564422607
2167.02783203125	17.43479347229
2167.72094726563	17.3910808563232
2168.41357421875	17.2814960479736
2169.10522460938	17.14035987854
2169.79638671875	17.1195888519287
2170.48706054688	17.0537891387939
2171.1767578125	16.9062423706055
2171.86572265625	16.7607936859131
2172.55419921875	16.7452487945557
2173.24194335938	16.6414966583252
2173.92895507813	16.5285472869873
2174.615234375	16.4985847473145
2175.30078125	16.4441890716553
2175.98583984375	16.2863521575928
2176.67016601563	16.3594360351563
2177.35375976563	16.2120609283447
2178.03662109375	16.2513313293457
2178.71875	16.2243938446045
2179.40014648438	16.2125186920166
2180.08081054688	16.2174434661865
2180.76098632813	16.274585723877
2181.4404296875	16.2062683105469
2182.119140625	16.1634063720703
2182.79711914063	16.2409000396729
2183.47436523438	16.2619495391846
2184.15087890625	16.1895484924316
2184.82690429688	16.2899551391602
2185.501953125	16.2080764770508
2186.17651367188	16.2216892242432
2186.85034179688	16.2147083282471
2187.5234375	16.1456108093262
2188.19580078125	16.1900310516357
2188.86743164063	16.1663589477539
2189.53833007813	16.0986499786377
2190.20874023438	16.0811443328857
2190.87817382813	16.0442085266113
2191.54711914063	15.9683971405029
2192.21533203125	15.9724807739258
2192.8828125	15.8407545089722
2193.54956054688	15.7615299224854
2194.21557617188	15.6635284423828
2194.880859375	15.6432886123657
2195.54541015625	15.6227855682373
2196.20947265625	15.4721727371216
2196.87255859375	15.384635925293
2197.53515625	15.3070268630981
2198.19677734375	15.187352180481
2198.85791015625	15.0615787506104
2199.51831054688	14.9884881973267
2200.17797851563	14.8320016860962
2200.8369140625	14.8218593597412
2201.4951171875	14.7170209884644
2202.15258789063	14.6539478302002
2202.80932617188	14.5639944076538
2203.46533203125	14.4802446365356
2204.12060546875	14.4987802505493
2204.775390625	14.4109182357788
2205.42919921875	14.3397989273071
2206.08251953125	14.2671184539795
2206.73486328125	14.290864944458
2207.38671875	14.2832107543945
2208.03759765625	14.2908868789673
2208.68798828125	14.3048572540283
2209.33764648438	14.2775611877441
2209.98657226563	14.2613182067871
2210.63452148438	14.2629423141479
2211.28198242188	14.3101711273193
2211.9287109375	14.296181678772
2212.57470703125	14.3308515548706
2213.21997070313	14.3473777770996
2213.86450195313	14.2637252807617
2214.50830078125	14.3122968673706
2215.1513671875	14.2967586517334
2215.79370117188	14.216007232666
2216.43530273438	14.2110242843628
2217.076171875	14.216404914856
2217.71630859375	14.0406532287598
2218.35571289063	14.052041053772
2218.99462890625	14.0320348739624
2219.63256835938	13.8250970840454
2220.26977539063	13.8419733047485
2220.90625	13.7848501205444
2221.5419921875	13.6774702072144
2222.17700195313	13.6400117874146
2222.81127929688	13.5532932281494
2223.44482421875	13.4604120254517
2224.07763671875	13.424337387085
2224.70971679688	13.3465709686279
2225.34106445313	13.1990919113159
2225.9716796875	13.1496486663818
2226.6015625	13.005784034729
2227.23071289063	13.0249242782593
2227.85913085938	12.8643436431885
2228.48681640625	12.802451133728
2229.11376953125	12.7445859909058
2229.73999023438	12.7050228118896
2230.36547851563	12.668737411499
2230.990234375	12.6390562057495
2231.61401367188	12.5682640075684
2232.2373046875	12.4767322540283
2232.85986328125	12.4247131347656
2233.4814453125	12.3741760253906
2234.1025390625	12.3463487625122
2234.72265625	12.3640108108521
2235.34228515625	12.3141555786133
2235.9609375	12.2409706115723
2236.57885742188	12.2278852462769
2237.1962890625	12.2347621917725
2237.81274414063	12.1614503860474
2238.42846679688	12.1800889968872
2239.04345703125	12.2284832000732
2239.65771484375	12.148663520813
2240.27124023438	12.1470403671265
2240.88403320313	12.2647733688354
2241.49584960938	12.178186416626
2242.10717773438	12.1937770843506
2242.71752929688	12.2235145568848
2243.32739257813	12.1635389328003
2243.93627929688	12.1685876846313
2244.54443359375	12.1296319961548
2245.15209960938	12.1030073165894
2245.7587890625	12.1069974899292
2246.36474609375	12.0463304519653
2246.9697265625	11.9845743179321
2247.57421875	11.990837097168
2248.17797851563	11.9896221160889
2248.78076171875	11.9473724365234
2249.38305664063	11.9079322814941
2249.984375	11.8844614028931
2250.5849609375	11.8320407867432
2251.18481445313	11.7302141189575
2251.78393554688	11.6365814208984
2252.38232421875	11.655632019043
2252.97973632813	11.5530910491943
2253.57666015625	11.49498462677
2254.17260742188	11.4883575439453
2254.76782226563	11.4470109939575
2255.3623046875	11.3538064956665
2255.9560546875	11.3299989700317
2256.54907226563	11.2249927520752
2257.14135742188	11.146107673645
2257.73266601563	11.0983018875122
2258.32348632813	11.0294256210327
2258.91333007813	10.9641284942627
2259.50244140625	10.9068336486816
2260.09057617188	10.8195953369141
2260.67822265625	10.8040571212769
2261.26513671875	10.7107219696045
2261.85107421875	10.6579113006592
2262.43627929688	10.6399374008179
2263.02075195313	10.5685586929321
2263.6044921875	10.5739831924438
2264.18725585938	10.4642009735107
2264.76953125	10.4492406845093
2265.35083007813	10.4689636230469
2265.93139648438	10.3968410491943
2266.51123046875	10.4035043716431
2267.09033203125	10.3827419281006
2267.66845703125	10.3337440490723
2268.24584960938	10.2915010452271
2268.82250976563	10.3054332733154
2269.3984375	10.3630619049072
2269.9736328125	10.3063802719116
2270.5478515625	10.3279190063477
2271.12133789063	10.3704252243042
2271.69409179688	10.3720893859863
2272.26611328125	10.354100227356
2272.83740234375	10.3539180755615
2273.40771484375	10.2978649139404
2273.97729492188	10.2674798965454
2274.54614257813	10.2940273284912
2275.11401367188	10.2833080291748
2275.68139648438	10.2129440307617
2276.24780273438	10.1661739349365
2276.8134765625	10.1372423171997
2277.37817382813	10.1159076690674
2277.9423828125	10.0785083770752
2278.50561523438	10.0831851959229
2279.06811523438	10.1255168914795
2279.62963867188	10.1149311065674
2280.19067382813	10.0439939498901
2280.75073242188	10.0863494873047
2281.31005859375	10.0722999572754
2281.86840820313	10.0914783477783
2282.42602539063	10.0731906890869
2282.98291015625	10.0086822509766
2283.5390625	9.93672847747803
2284.09448242188	9.96960639953613
2284.64892578125	9.87986469268799
2285.20263671875	9.88814926147461
2285.75537109375	9.81020259857178
2286.3076171875	9.75654029846191
2286.85888671875	9.7205696105957
2287.40942382813	9.65569686889648
2287.958984375	9.59342670440674
2288.5078125	9.60557460784912
2289.05590820313	9.48331356048584
2289.60302734375	9.47499847412109
2290.14965820313	9.43695831298828
2290.6953125	9.31766414642334
2291.23999023438	9.30554676055908
2291.78393554688	9.25888919830322
2292.3271484375	9.21511173248291
2292.86962890625	9.16944217681885
2293.4111328125	9.10325241088867
2293.95190429688	9.06893539428711
2294.49194335938	9.01702404022217
2295.03100585938	8.93897914886475
2295.5693359375	8.9607458114624
2296.10693359375	8.92657661437988
2296.6435546875	8.89690494537354
2297.17944335938	8.94533920288086
2297.71459960938	8.81908893585205
2298.24877929688	8.87846088409424
2298.7822265625	8.86259269714355
2299.31469726563	8.86567306518555
2299.8466796875	8.88024234771729
2300.37744140625	8.86541748046875
2300.90771484375	8.82197284698486
2301.43701171875	8.85605239868164
2301.96557617188	8.83610820770264
2302.4931640625	8.85763454437256
2303.02001953125	8.83338260650635
2303.54614257813	8.85277557373047
2304.0712890625	8.88503646850586
2304.595703125	8.84682083129883
2305.119140625	8.89518737792969
2305.64184570313	8.85935592651367
2306.16381835938	8.81114482879639
2306.68481445313	8.81819725036621
2307.205078125	8.77691650390625
2307.72436523438	8.84037399291992
2308.24291992188	8.84931755065918
2308.7607421875	8.86283111572266
2309.27758789063	8.74618148803711
2309.79370117188	8.82369518280029
2310.30883789063	8.7836446762085
2310.8232421875	8.7955265045166
2311.3369140625	8.7573127746582
2311.849609375	8.71745300292969
2312.361328125	8.72176170349121
2312.87255859375	8.66863632202148
2313.38256835938	8.63084316253662
2313.89208984375	8.53149223327637
2314.40063476563	8.54004669189453
2314.908203125	8.50404167175293
2315.4150390625	8.48286914825439
2315.92114257813	8.3838415145874
2316.42626953125	8.38098335266113
2316.9306640625	8.33322143554688
2317.43408203125	8.28488445281982
2317.93676757813	8.2348804473877
2318.4384765625	8.21488952636719
2318.939453125	8.14856719970703
2319.439453125	8.06159973144531
2319.93872070313	8.09545135498047
2320.43701171875	7.99483346939087
2320.9345703125	7.93618392944336
2321.43139648438	7.9404411315918
2321.92724609375	7.87764978408813
2322.42211914063	7.8769907951355
2322.91625976563	7.84319257736206
2323.40966796875	7.80827045440674
2323.90209960938	7.77604389190674
2324.3935546875	7.77696800231934
2324.88427734375	7.75013732910156
2325.37426757813	7.74151754379272
2325.86303710938	7.71818876266479
2326.35131835938	7.70055866241455
2326.83862304688	7.7390308380127
2327.32495117188	7.71729803085327
2327.810546875	7.76179647445679
2328.29541015625	7.74632406234741
2328.77905273438	7.76438999176025
2329.26220703125	7.78656482696533
2329.74438476563	7.78827285766602
2330.2255859375	7.75501441955566
2330.7060546875	7.7933177947998
2331.185546875	7.73980569839478
2331.6640625	7.77511310577393
2332.14184570313	7.78883600234985
2332.61889648438	7.79791450500488
2333.09497070313	7.72761678695679
2333.57006835938	7.81716871261597
2334.04443359375	7.73449563980103
2334.51782226563	7.71505165100098
2334.99047851563	7.68901586532593
2335.46215820313	7.67145538330078
2335.93310546875	7.6058783531189
2336.40307617188	7.61707830429077
2336.8720703125	7.58683395385742
2337.34033203125	7.55052518844604
2337.8076171875	7.55923652648926
2338.27416992188	7.43165969848633
2338.73974609375	7.40953874588013
2339.20458984375	7.36540126800537
2339.66845703125	7.39109802246094
2340.13134765625	7.32022285461426
2340.59350585938	7.3241662979126
2341.0546875	7.27551651000977
2341.51489257813	7.18936824798584
2341.97436523438	7.11830759048462
2342.43286132813	7.12299728393555
2342.890625	7.06757783889771
2343.34741210938	7.06838178634644
2343.80322265625	6.99468612670898
2344.25830078125	7.01809549331665
2344.71240234375	6.98905086517334
2345.16577148438	6.98291206359863
2345.61791992188	7.01019906997681
2346.06958007813	7.08752870559692
2346.52001953125	7.15634107589722
2346.9697265625	7.24234342575073
2347.41845703125	7.37488794326782
2347.86645507813	7.56979990005493
2348.3134765625	7.64162254333496
2348.75952148438	7.75310087203979
2349.20483398438	7.92090034484863
2349.64916992188	8.08132266998291
2350.09252929688	8.16449451446533
2350.53515625	8.23523712158203
2350.97680664063	8.35208320617676
2351.41748046875	8.36602973937988
2351.857421875	8.462721824646
2352.29638671875	8.52586650848389
2352.734375	8.50069713592529
2353.17138671875	8.41741847991943
2353.60766601563	8.4330530166626
2354.04296875	8.31325435638428
2354.4775390625	8.20254993438721
2354.91088867188	8.08508586883545
2355.34350585938	7.95862674713135
2355.775390625	7.81091451644897
2356.2060546875	7.62019681930542
2356.63598632813	7.47031021118164
2357.06494140625	7.30526685714722
2357.4931640625	7.18640232086182
2357.92041015625	6.99408435821533
2358.3466796875	6.93502473831177
2358.77197265625	6.83795404434204
2359.1962890625	6.67603635787964
2359.61987304688	6.57238292694092
2360.04248046875	6.44295358657837
2360.46411132813	6.40035963058472
2360.88500976563	6.2696590423584
2361.30493164063	6.2697696685791
2361.72387695313	6.23210334777832
