# Supplementary material for: Optics miniaturization strategy for demanding Raman spectroscopy applications
Source: Nat Commun. 2024 Apr 8;15:3049. doi: 10.1038/s41467-024-47044-7 (PMC11001912; doi:10.1038/s41467-024-47044-7)
Supplement: Supplementary file 6 — Source Data [file 41467_2024_47044_MOESM6_ESM.zip › Source Data/NCOMMS-23-34016B s3/S3 pHCA, Glucose, Salts/calibraiton/pHCA time + standards/pHCA_23h_1.csv]

347.42919921875	90.9485702514648
348.892913818359	91.2914123535156
350.356079101563	91.8603591918945
351.818634033203	92.2208557128906
353.280670166016	92.5594024658203
354.742095947266	92.9903182983398
356.202972412109	93.3912582397461
357.663299560547	93.7905654907227
359.123046875	94.2185211181641
360.582244873047	94.4911346435547
362.040863037109	94.8025665283203
363.498931884766	94.9165267944336
364.956451416016	95.2501449584961
366.413391113281	95.4560317993164
367.869750976563	95.9168090820313
369.325592041016	96.1075897216797
370.780853271484	95.8766021728516
372.235565185547	96.4683837890625
373.689727783203	96.390022277832
375.143310546875	96.6511764526367
376.596343994141	96.8104553222656
378.048828125	96.9726257324219
379.500762939453	97.0244216918945
380.9521484375	97.0838165283203
382.402954101563	97.3495254516602
383.853240966797	97.4987945556641
385.302947998047	97.6587753295898
386.752136230469	97.7918243408203
388.200744628906	98.1393127441406
389.648803710938	98.2729110717773
391.096343994141	98.1878662109375
392.543304443359	98.4931488037109
393.989715576172	98.7944793701172
395.435607910156	99.0427703857422
396.880920410156	99.2809371948242
398.325714111328	99.2315521240234
399.769927978516	99.462272644043
401.213623046875	99.6729202270508
402.656768798828	99.8081512451172
404.099395751953	99.9669570922852
405.541442871094	100.104331970215
406.982971191406	100.248321533203
408.423950195313	100.336616516113
409.864379882813	100.606712341309
411.304290771484	100.586814880371
412.743621826172	100.749053955078
414.182434082031	100.907386779785
415.620727539063	100.855812072754
417.058471679688	100.843383789063
418.495666503906	100.951538085938
419.932342529297	100.843063354492
421.368469238281	100.816474914551
422.804077148438	100.90697479248
424.239135742188	100.661514282227
425.673645019531	100.519943237305
427.107635498047	100.64860534668
428.541107177734	100.489593505859
429.974029541016	100.356300354004
431.406433105469	100.475288391113
432.838287353516	100.276382446289
434.269622802734	100.170791625977
435.700408935547	100.257385253906
437.130706787109	100.039764404297
438.560455322266	100.027351379395
439.989654541016	99.6731109619141
441.418334960938	99.774169921875
442.846496582031	99.5521011352539
444.274139404297	99.5904922485352
445.701263427734	99.3838500976563
447.127838134766	99.2060394287109
448.553894042969	99.2637023925781
449.979431152344	99.2837219238281
451.404449462891	99.017333984375
452.828918457031	99.049446105957
454.252899169922	99.1547164916992
455.676330566406	98.9755859375
457.099273681641	98.8302612304688
458.521667480469	98.67333984375
459.943542480469	98.9631423950195
461.364929199219	98.7729110717773
462.785766601563	98.796257019043
464.206085205078	98.8508224487305
465.625885009766	98.7483673095703
467.045196533203	98.9095993041992
468.463958740234	98.9199905395508
469.882202148438	98.9525299072266
471.299957275391	99.0914764404297
472.717193603516	99.1410827636719
474.133911132813	99.0660781860352
475.550109863281	99.3100357055664
476.965789794922	99.2105026245117
478.380950927734	99.5067596435547
479.795623779297	99.4688415527344
481.209777832031	99.4669876098633
482.623413085938	99.8491668701172
484.036529541016	100.027221679688
485.449157714844	100.108619689941
486.861267089844	100.345321655273
488.272857666016	100.388206481934
489.683959960938	100.556350708008
491.094543457031	100.57893371582
492.504608154297	100.860870361328
493.914184570313	100.905532836914
495.3232421875	101.136360168457
496.731811523438	101.098579406738
498.139862060547	101.321044921875
499.547393798828	101.352577209473
500.954467773438	101.464210510254
502.360992431641	101.595756530762
503.767028808594	101.537940979004
505.172576904297	101.701606750488
506.577606201172	101.586219787598
507.982147216797	101.857986450195
509.386169433594	101.72989654541
510.789703369141	101.744705200195
512.192749023438	101.747741699219
513.595275878906	101.767242431641
514.997314453125	101.760871887207
516.398803710938	101.811904907227
517.799865722656	101.555885314941
519.200378417969	101.659324645996
520.600463867188	101.467948913574
522	101.135391235352
523.399047851563	101.265380859375
524.797607421875	100.855094909668
526.195678710938	100.603874206543
527.59326171875	100.608596801758
528.990295410156	100.297401428223
530.386901855469	99.8370361328125
531.782958984375	99.8169784545898
533.178588867188	99.6044845581055
534.573669433594	99.1931686401367
535.968322753906	98.9114837646484
537.362426757813	98.6167373657227
538.756042480469	98.3743667602539
540.149230957031	98.0434799194336
541.541870117188	97.708625793457
542.934020996094	97.5507659912109
544.32568359375	97.1735916137695
545.716918945313	96.9267120361328
547.107604980469	96.6110610961914
548.497802734375	96.3753051757813
549.887573242188	96.1421127319336
551.276794433594	95.8623428344727
552.66552734375	95.5235824584961
554.053833007813	95.5337371826172
555.441650390625	95.3272018432617
556.828918457031	95.0293273925781
558.215759277344	94.7876281738281
559.602111816406	94.7720947265625
560.987976074219	94.724006652832
562.373352050781	94.4352111816406
563.758239746094	94.3332443237305
565.142639160156	94.149055480957
566.526611328125	94.0049438476563
567.910034179688	94.1281509399414
569.293029785156	93.8373184204102
570.675537109375	93.848030090332
572.057556152344	93.8117752075195
573.439086914063	93.9051818847656
574.820129394531	93.6942901611328
576.200744628906	93.6540451049805
577.580871582031	93.5986557006836
578.96044921875	93.8103561401367
580.339660644531	93.5628280639648
581.718322753906	93.6746139526367
583.096557617188	93.5463562011719
584.474243164063	93.6183319091797
585.851501464844	93.4627838134766
587.228332519531	93.5661697387695
588.604614257813	93.5078887939453
589.98046875	93.5191116333008
591.355834960938	93.4641647338867
592.730712890625	93.5033340454102
594.105163574219	93.5371246337891
595.479125976563	93.5320816040039
596.852600097656	93.4210586547852
598.225646972656	93.4027709960938
599.598205566406	93.5036010742188
600.970275878906	93.3632278442383
602.341857910156	93.2767715454102
603.713012695313	93.2657165527344
605.083679199219	93.2921524047852
606.453918457031	93.1261901855469
607.823608398438	93.0450057983398
609.192932128906	93.1232757568359
610.561706542969	92.8145599365234
611.930053710938	92.9495697021484
613.297912597656	92.80029296875
614.665344238281	92.5697708129883
616.032287597656	92.6660079956055
617.398803710938	92.5602722167969
618.764831542969	92.3233261108398
620.13037109375	92.2407531738281
621.495483398438	92.0895919799805
622.860107421875	91.9457778930664
624.224304199219	91.9109420776367
625.588012695313	91.7987060546875
626.951232910156	91.7483749389648
628.314025878906	91.4529724121094
629.676391601563	91.4386215209961
631.038269042969	91.1081848144531
632.399658203125	91.0923538208008
633.760620117188	90.9918823242188
635.12109375	91.0277404785156
636.481140136719	90.87548828125
637.840759277344	90.7106018066406
639.199890136719	90.7601776123047
640.558532714844	90.6719589233398
641.916748046875	90.6137084960938
643.274536132813	90.5791015625
644.6318359375	90.3487396240234
645.988647460938	90.2648773193359
647.345031738281	89.9572830200195
648.700988769531	89.9287490844727
650.056457519531	89.6880264282227
651.411499023438	89.5785980224609
652.76611328125	89.5204086303711
654.120239257813	89.1091003417969
655.473876953125	89.0740203857422
656.827087402344	88.9089202880859
658.179870605469	88.8992309570313
659.5322265625	88.7642974853516
660.884094238281	88.7153396606445
662.235473632813	88.6867370605469
663.586486816406	88.4056091308594
664.93701171875	88.4568176269531
666.287048339844	88.5013427734375
667.636657714844	88.4734268188477
668.98583984375	88.4006423950195
670.334594726563	88.4555816650391
671.682861328125	88.3663864135742
673.030700683594	88.259391784668
674.378051757813	88.4602355957031
675.725036621094	88.4198150634766
677.071533203125	88.2885513305664
678.417541503906	88.3196411132813
679.76318359375	88.4231872558594
681.108337402344	88.3236312866211
682.453002929688	88.4208831787109
683.797302246094	88.4300231933594
685.14111328125	88.347785949707
686.484497070313	88.3584899902344
687.827453613281	88.5496673583984
689.169921875	88.4793930053711
690.512023925781	88.4246673583984
691.853637695313	88.6227416992188
693.194763183594	88.6098022460938
694.535522460938	88.3676605224609
695.875793457031	88.6666946411133
697.215637207031	88.5680236816406
698.555053710938	88.7014541625977
699.89404296875	88.7504425048828
701.232543945313	88.7523803710938
702.570617675781	88.8188247680664
703.908325195313	88.7568435668945
705.245483398438	88.8539657592773
706.582275390625	88.9421005249023
707.918640136719	89.0093765258789
709.254516601563	88.9467315673828
710.589965820313	88.9711837768555
711.924987792969	89.013069152832
713.259582519531	89.062629699707
714.59375	88.9866714477539
715.927490234375	88.9262619018555
717.2607421875	89.1155395507813
718.593627929688	89.0161437988281
719.926025390625	89.031364440918
721.257995605469	89.090217590332
722.589538574219	89.1133270263672
723.920654296875	88.9237365722656
725.251342773438	89.1226577758789
726.581604003906	88.9002456665039
727.911437988281	89.0636444091797
729.240783691406	88.7762680053711
730.569763183594	88.9136734008789
731.898254394531	88.8177947998047
733.226379394531	88.634391784668
734.554016113281	88.781982421875
735.881225585938	88.7555923461914
737.208068847656	88.6755142211914
738.534423828125	88.634651184082
739.8603515625	88.4817962646484
741.185852050781	88.4620132446289
742.510925292969	88.4812545776367
743.835571289063	88.4557876586914
745.159790039063	88.2136077880859
746.483581542969	88.3095703125
747.806945800781	88.1748657226563
749.1298828125	87.9931793212891
750.452453613281	87.8159408569336
751.774536132813	88.0050430297852
753.09619140625	87.6591262817383
754.417419433594	87.7093734741211
755.738220214844	87.7185287475586
757.05859375	87.5078201293945
758.378540039063	87.5239334106445
759.698059082031	87.3996353149414
761.017211914063	87.2335433959961
762.335876464844	87.1591720581055
763.654113769531	87.0728073120117
764.971984863281	86.890007019043
766.289367675781	86.9182968139648
767.606384277344	86.7145614624023
768.922973632813	86.7027816772461
770.239074707031	86.4693298339844
771.554809570313	86.3709182739258
772.8701171875	86.4254989624023
774.184997558594	86.3231430053711
775.499450683594	86.0909423828125
776.8134765625	86.0950088500977
778.127136230469	86.0171737670898
779.440307617188	86.1499557495117
780.753112792969	86.0589904785156
782.0654296875	85.8086547851563
783.377380371094	85.8620910644531
784.688903808594	85.8628540039063
786	85.6700744628906
787.310668945313	85.6078948974609
788.620971679688	85.4636535644531
789.930786132813	85.4631881713867
791.240234375	85.310432434082
792.549255371094	85.1744995117188
793.857788085938	85.2731628417969
795.166015625	85.1145706176758
796.473754882813	85.1661376953125
797.781066894531	85.1385192871094
799.088012695313	85.2815170288086
800.39453125	85.2674942016602
801.700622558594	85.5776672363281
803.006286621094	85.4448013305664
804.311584472656	85.662841796875
805.616394042969	85.6500549316406
806.920837402344	85.6260147094727
808.224853515625	85.6180267333984
809.528503417969	85.3988876342773
810.831665039063	85.0868835449219
812.134460449219	85.0282363891602
813.436828613281	84.8218002319336
814.73876953125	84.6298751831055
816.040344238281	84.5350875854492
817.341430664063	84.5231094360352
818.642150878906	84.3314971923828
819.942504882813	84.3830642700195
821.242370605469	84.3513107299805
822.541870117188	84.3268280029297
823.840942382813	84.2547073364258
825.139587402344	84.4242172241211
826.437866210938	84.2138748168945
827.735656738281	84.3851470947266
829.033081054688	84.450798034668
830.330139160156	84.4644012451172
831.626770019531	84.3716354370117
832.922973632813	84.2514495849609
834.21875	84.5371856689453
835.514099121094	84.5916748046875
836.80908203125	84.6336135864258
838.103637695313	84.6461944580078
839.397827148438	84.8258056640625
840.691589355469	84.8639755249023
841.984924316406	84.9675674438477
843.27783203125	84.9697418212891
844.570373535156	85.1482772827148
845.862487792969	85.1594619750977
847.154235839844	85.1767730712891
848.445556640625	85.4720153808594
849.736450195313	85.5270919799805
851.026916503906	85.5438919067383
852.317016601563	85.7360534667969
853.606689453125	86.0786056518555
854.89599609375	86.2298202514648
856.184875488281	86.5712509155273
857.473327636719	86.8705596923828
858.761413574219	87.2636566162109
860.049072265625	88.1710662841797
861.336303710938	88.6014938354492
862.623168945313	89.2285995483398
863.909606933594	89.9982223510742
865.195678710938	90.9736099243164
866.481323242188	91.6736831665039
867.766540527344	92.5170135498047
869.051391601563	93.6246185302734
870.335815429688	94.6018676757813
871.619873046875	95.2824554443359
872.903503417969	96.0646133422852
874.186706542969	96.9294357299805
875.469543457031	96.9449310302734
876.752014160156	96.9678802490234
878.033996582031	96.7609252929688
879.315612792969	95.8597869873047
880.596862792969	94.813362121582
881.877685546875	93.443359375
883.158081054688	91.7297515869141
884.438110351563	90.0126190185547
885.7177734375	88.4883499145508
886.996948242188	86.8136596679688
888.275817871094	85.1760177612305
889.55419921875	83.7717742919922
890.832275390625	82.4523773193359
892.10986328125	81.4389343261719
893.387084960938	80.5661010742188
894.663940429688	79.4664916992188
895.940368652344	78.4848251342773
897.216369628906	78.0591583251953
898.492004394531	77.3640441894531
899.767272949219	76.7447662353516
901.042114257813	76.2735061645508
902.316528320313	75.7923812866211
903.590576171875	75.2758712768555
904.8642578125	75.0446624755859
906.137512207031	74.6042098999023
907.410339355469	74.1024551391602
908.682800292969	73.8692474365234
909.954833984375	73.5412368774414
911.226501464844	73.2947540283203
912.497802734375	73.063346862793
913.768676757813	72.6596221923828
915.039123535156	72.5615692138672
916.309204101563	72.1819076538086
917.578918457031	71.990966796875
918.848205566406	71.9360198974609
920.117126464844	71.511100769043
921.385620117188	71.4280166625977
922.653747558594	71.378288269043
923.921447753906	71.177375793457
925.188781738281	70.8492965698242
926.455688476563	70.7899169921875
927.722229003906	70.8246231079102
928.988342285156	70.54345703125
930.254089355469	70.5448760986328
931.519470214844	70.1925354003906
932.784423828125	70.2419891357422
934.049011230469	70.0374450683594
935.313171386719	69.8809432983398
936.576965332031	69.9721450805664
937.84033203125	69.8760223388672
939.103332519531	69.7772521972656
940.365966796875	69.7721710205078
941.628173828125	69.7259979248047
942.890014648438	69.5642700195313
944.151428222656	69.5158462524414
945.412475585938	69.4512557983398
946.673095703125	69.4146728515625
947.933349609375	69.3665161132813
949.193237304688	69.1921234130859
950.452697753906	69.3062286376953
951.711791992188	69.2661209106445
952.970520019531	69.2050704956055
954.228820800781	69.0947418212891
955.486755371094	69.2647018432617
956.744262695313	69.116340637207
958.001403808594	69.1332626342773
959.258117675781	69.2718658447266
960.514526367188	69.4280014038086
961.770446777344	69.4320449829102
963.026062011719	69.6106872558594
964.28125	69.7615509033203
965.536010742188	69.9130249023438
966.790466308594	70.2390975952148
968.044494628906	70.6004180908203
969.298095703125	70.8393478393555
970.551391601563	71.5754241943359
971.80419921875	72.1719589233398
973.056701660156	72.9947204589844
974.308776855469	74.1598358154297
975.560485839844	75.527961730957
976.811767578125	77.308723449707
978.062683105469	79.100944519043
979.313232421875	80.7919235229492
980.563415527344	82.3578262329102
981.813171386719	83.8748474121094
983.0625	84.9718551635742
984.3115234375	85.9982833862305
985.560119628906	86.7852096557617
986.808349609375	87.4356384277344
988.05615234375	87.9185485839844
989.303588867188	88.0564422607422
990.550659179688	87.4374847412109
991.797302246094	86.3337326049805
993.043579101563	85.153450012207
994.289489746094	83.1060180664063
995.535034179688	81.1451950073242
996.780151367188	79.0680160522461
998.02490234375	76.9908294677734
999.269226074219	75.5856475830078
1000.51318359375	74.0313491821289
1001.75677490234	72.6448211669922
1003	71.6124877929688
1004.24279785156	70.4361801147461
1005.48522949219	69.6717758178711
1006.72729492188	69.0332641601563
1007.96893310547	68.5242462158203
1009.21026611328	67.904411315918
1010.45111083984	67.4965438842773
1011.69165039063	67.0610733032227
1012.93176269531	66.7981643676758
1014.17150878906	66.556022644043
1015.41088867188	66.3765411376953
1016.64984130859	66.1405334472656
1017.88842773438	66.0167083740234
1019.12664794922	65.7643356323242
1020.36450195313	65.6795959472656
1021.60192871094	65.5493392944336
1022.83898925781	65.5343399047852
1024.07568359375	65.2246932983398
1025.31201171875	65.3981170654297
1026.5478515625	65.1902084350586
1027.78344726563	65.166145324707
1029.0185546875	65.0279922485352
1030.25329589844	65.0744400024414
1031.48767089844	64.9285202026367
1032.7216796875	65.0757751464844
1033.95532226563	65.0910415649414
1035.18859863281	65.0133666992188
1036.42138671875	65.0423889160156
1037.65393066406	65.0960159301758
1038.88598632813	65.0471649169922
1040.11767578125	65.2467651367188
1041.34899902344	65.3031311035156
1042.57995605469	65.3983840942383
1043.810546875	65.6575012207031
1045.04077148438	65.6539154052734
1046.2705078125	65.8254470825195
1047.5	66.0181655883789
1048.72900390625	66.144416809082
1049.95764160156	66.2451477050781
1051.18591308594	66.5103607177734
1052.41381835938	66.7717895507813
1053.64135742188	66.7940979003906
1054.86853027344	67.333625793457
1056.09521484375	67.6229858398438
1057.32165527344	67.7692565917969
1058.54760742188	68.4318313598633
1059.77331542969	68.9351272583008
1060.99853515625	69.4064636230469
1062.22338867188	69.9977264404297
1063.44787597656	70.6328811645508
1064.671875	71.4325714111328
1065.89562988281	72.4301986694336
1067.11901855469	73.097541809082
1068.34191894531	74.0928268432617
1069.56457519531	75.2765197753906
1070.78674316406	76.2528991699219
1072.00854492188	77.1590118408203
1073.22998046875	77.9979019165039
1074.45104980469	78.6959686279297
1075.67175292969	78.8905944824219
1076.89208984375	79.0726699829102
1078.11193847656	79.0378112792969
1079.33154296875	78.2595672607422
1080.55065917969	77.6994094848633
1081.76940917969	76.8520965576172
1082.98791503906	75.3699493408203
1084.20593261719	74.3621826171875
1085.42358398438	73.3046112060547
1086.64086914063	72.0522766113281
1087.85766601563	71.1002502441406
1089.07421875	70.121696472168
1090.29040527344	69.0715713500977
1091.50610351563	68.628288269043
1092.72155761719	67.8311920166016
1093.9365234375	67.3491668701172
1095.15112304688	66.6632232666016
1096.36535644531	66.4758911132813
1097.57922363281	65.9760894775391
1098.79272460938	65.7515640258789
1100.005859375	65.3641128540039
1101.21862792969	65.127197265625
1102.43090820313	64.9242401123047
1103.64294433594	64.7117462158203
1104.8544921875	64.5852966308594
1106.06579589844	64.3835067749023
1107.27661132813	64.2006072998047
1108.48706054688	64.1005325317383
1109.69714355469	64.0556335449219
1110.90686035156	63.9494705200195
1112.1162109375	63.6771049499512
1113.3251953125	63.6559028625488
1114.53369140625	63.6457901000977
1115.74194335938	63.5576248168945
1116.94982910156	63.5586128234863
1118.1572265625	63.5174446105957
1119.3642578125	63.346866607666
1120.57104492188	63.330738067627
1121.77734375	63.4102554321289
1122.98327636719	63.2223472595215
1124.18884277344	63.2156181335449
1125.39404296875	63.3057136535645
1126.59875488281	63.2035522460938
1127.80322265625	63.2580070495605
1129.00732421875	63.2612838745117
1130.2109375	63.0833587646484
1131.41430664063	63.0311164855957
1132.6171875	63.1689071655273
1133.81970214844	63.0760192871094
1135.02197265625	63.0448265075684
1136.22375488281	62.9813842773438
1137.42517089844	62.9485015869141
1138.62622070313	62.9760131835938
1139.82690429688	62.8692512512207
1141.02709960938	62.8081512451172
1142.22705078125	62.7109718322754
1143.42663574219	62.6688194274902
1144.62573242188	62.7113304138184
1145.82458496094	62.6669158935547
1147.02294921875	62.6953430175781
1148.22094726563	62.7008476257324
1149.41857910156	62.7501335144043
1150.61584472656	62.6698722839355
1151.81274414063	62.7539863586426
1153.00927734375	62.5585136413574
1154.20544433594	62.8508262634277
1155.40124511719	62.8283615112305
1156.5966796875	62.6969604492188
1157.79162597656	62.7936248779297
1158.986328125	62.8295364379883
1160.18054199219	62.7834434509277
1161.37438964844	62.8161468505859
1162.56799316406	62.8697166442871
1163.76110839844	62.9707298278809
1164.95385742188	63.0463447570801
1166.14624023438	63.1686363220215
1167.33825683594	63.4690361022949
1168.52990722656	63.9188652038574
1169.72119140625	64.6889343261719
1170.91198730469	65.6140594482422
1172.1025390625	66.5385284423828
1173.29260253906	67.6582641601563
1174.482421875	67.9882049560547
1175.67175292969	68.2062835693359
1176.86071777344	67.8288040161133
1178.04943847656	67.0685958862305
1179.23767089844	66.0121154785156
1180.42553710938	64.9568710327148
1181.61303710938	64.0527191162109
1182.80017089844	63.5121192932129
1183.98681640625	63.1207656860352
1185.17321777344	62.8553428649902
1186.35925292969	62.7520408630371
1187.54479980469	62.7668647766113
1188.73010253906	62.6170654296875
1189.91491699219	62.4362564086914
1191.09936523438	62.6098556518555
1192.28356933594	62.751335144043
1193.46728515625	62.7360076904297
1194.65063476563	62.9328880310059
1195.83361816406	62.9808197021484
1197.01623535156	63.2450065612793
1198.19836425781	63.548713684082
1199.38024902344	63.8388748168945
1200.56176757813	63.9137802124023
1201.74279785156	64.2346954345703
1202.92358398438	64.3102416992188
1204.10388183594	64.3019180297852
1205.28393554688	64.1839981079102
1206.46350097656	64.1971664428711
1207.64270019531	63.9846038818359
1208.82153320313	63.7787437438965
1210	63.7492027282715
1211.17810058594	63.5749778747559
1212.35583496094	63.414737701416
1213.53308105469	63.3942413330078
1214.71008300781	63.3488502502441
1215.88671875	63.2043418884277
1217.06286621094	63.2364349365234
1218.23864746094	63.2409400939941
1219.41418457031	63.2610015869141
1220.58923339844	63.3449478149414
1221.76391601563	63.3901901245117
1222.93823242188	63.4333457946777
1224.11218261719	63.5522918701172
1225.28576660156	63.7873420715332
1226.458984375	63.9014015197754
1227.6318359375	63.8272743225098
1228.80419921875	64.2042465209961
1229.97631835938	64.4128265380859
1231.14794921875	64.610710144043
1232.31921386719	64.9878921508789
1233.490234375	65.2035446166992
1234.66076660156	65.5305709838867
1235.83093261719	65.837532043457
1237.00073242188	66.1929244995117
1238.17016601563	66.3616027832031
1239.33923339844	66.6280517578125
1240.5078125	67.0422134399414
1241.67614746094	67.1246337890625
1242.84411621094	67.5113067626953
1244.01159667969	67.9454727172852
1245.1787109375	68.1990051269531
1246.34558105469	68.6085662841797
1247.51196289063	68.9748001098633
1248.67797851563	69.2888717651367
1249.84362792969	69.4456481933594
1251.00891113281	69.3918838500977
1252.173828125	69.0460510253906
1253.33825683594	68.6027603149414
1254.50244140625	68.0687026977539
1255.66625976563	67.2885513305664
1256.82958984375	66.6657409667969
1257.99255371094	66.12646484375
1259.1552734375	65.7601776123047
1260.31750488281	65.3276977539063
1261.47937011719	64.8784408569336
1262.64086914063	64.4829788208008
1263.80200195313	64.2732467651367
1264.96276855469	64.0800552368164
1266.123046875	63.9416618347168
1267.28308105469	63.4045028686523
1268.44262695313	63.094482421875
1269.60192871094	63.1134185791016
1270.7607421875	62.7219696044922
1271.91918945313	62.5889053344727
1273.07727050781	62.4783592224121
1274.23498535156	62.142261505127
1275.39233398438	61.9029273986816
1276.54931640625	61.8085289001465
1277.70581054688	61.6309700012207
1278.86206054688	61.5257949829102
1280.01794433594	61.5527038574219
1281.17333984375	61.3528060913086
1282.32836914063	61.2491722106934
1283.48303222656	61.1378593444824
1284.63732910156	61.2524566650391
1285.79125976563	60.9914855957031
1286.94482421875	61.1870613098145
1288.09802246094	61.2123794555664
1289.25073242188	61.2830009460449
1290.40319824219	61.433048248291
1291.55517578125	61.3304977416992
1292.70690917969	61.5858306884766
1293.85815429688	61.4682807922363
1295.00903320313	61.4926109313965
1296.15954589844	61.3482780456543
1297.30969238281	61.2049026489258
1298.45935058594	61.0069580078125
1299.60876464844	60.8556594848633
1300.7578125	60.5120887756348
1301.90637207031	60.5472640991211
1303.05456542969	60.3116455078125
1304.20239257813	60.1809577941895
1305.34985351563	60.0016403198242
1306.49694824219	60.0613899230957
1307.64367675781	59.9017562866211
1308.7900390625	60.020393371582
1309.93591308594	59.8296966552734
1311.08154296875	59.9590148925781
1312.22668457031	59.850154876709
1313.37145996094	60.0660285949707
1314.51599121094	59.942928314209
1315.66003417969	60.0822334289551
1316.80358886719	60.1180801391602
1317.94689941406	60.1157188415527
1319.08984375	60.1299858093262
1320.23229980469	59.9760208129883
1321.37451171875	59.9596138000488
1322.51623535156	59.9692916870117
1323.65759277344	59.6843185424805
1324.79858398438	59.6760520935059
1325.93920898438	59.6981430053711
1327.07934570313	59.5047378540039
1328.21923828125	59.5085029602051
1329.35864257813	59.331901550293
1330.49780273438	59.2125244140625
1331.63647460938	59.1492080688477
1332.77478027344	59.2019348144531
1333.91271972656	59.0115966796875
1335.05029296875	58.9283981323242
1336.18737792969	58.9479103088379
1337.32421875	58.784423828125
1338.46057128906	58.7492141723633
1339.5966796875	58.7250480651855
1340.73229980469	58.7419204711914
1341.86755371094	58.7007598876953
1343.00231933594	58.8434982299805
1344.13684082031	58.7092742919922
1345.27099609375	58.6565399169922
1346.40466308594	58.7374267578125
1347.53796386719	58.7709045410156
1348.6708984375	58.6446266174316
1349.80346679688	58.7687911987305
1350.93566894531	58.7331924438477
1352.06750488281	58.7328567504883
1353.19885253906	58.6147499084473
1354.32995605469	58.7266426086426
1355.46057128906	58.6459579467773
1356.5908203125	58.5317268371582
1357.720703125	58.4853477478027
1358.85021972656	58.4174575805664
1359.97924804688	58.4201507568359
1361.10803222656	58.3924179077148
1362.236328125	58.4500350952148
1363.3642578125	58.3660926818848
1364.49182128906	58.3351211547852
1365.61901855469	58.3557434082031
1366.74584960938	58.3572082519531
1367.87231445313	58.4304809570313
1368.99829101563	58.4517784118652
1370.12390136719	58.5443458557129
1371.24914550781	58.6029663085938
1372.3740234375	58.789379119873
1373.49853515625	58.9673156738281
1374.62255859375	59.0559768676758
1375.74633789063	59.367244720459
1376.86962890625	59.7910690307617
1377.99255371094	59.9127540588379
1379.11511230469	60.1753540039063
1380.2373046875	60.5887985229492
1381.35900878906	60.8290367126465
1382.48034667969	61.0751800537109
1383.60144042969	61.4860343933105
1384.72204589844	61.7103958129883
1385.84228515625	61.665958404541
1386.96203613281	61.771842956543
1388.08154296875	61.6060981750488
1389.20056152344	61.5716171264648
1390.31921386719	61.087833404541
1391.4375	60.7502403259277
1392.55541992188	60.4341850280762
1393.6728515625	59.9986000061035
1394.7900390625	59.8480262756348
1395.90673828125	59.3387260437012
1397.02307128906	59.1115837097168
1398.13903808594	58.7387847900391
1399.25463867188	58.5197219848633
1400.36975097656	58.3119201660156
1401.48449707031	58.222110748291
1402.59899902344	58.0539855957031
1403.712890625	58.0294227600098
1404.82653808594	57.9403762817383
1405.93981933594	57.9092140197754
1407.05261230469	57.7774963378906
1408.1650390625	57.6206283569336
1409.27709960938	57.6498908996582
1410.38879394531	57.6101722717285
1411.5	57.4525032043457
1412.61096191406	57.4742202758789
1413.72143554688	57.3611869812012
1414.83154296875	57.3226737976074
1415.94116210938	57.1366844177246
1417.05053710938	57.1804885864258
1418.15942382813	57.1191635131836
1419.26794433594	57.0314865112305
1420.37609863281	56.9047775268555
1421.48388671875	56.8922576904297
1422.59118652344	56.5542945861816
1423.6982421875	56.7104606628418
1424.80480957031	56.5421295166016
1425.91088867188	56.3419303894043
1427.01672363281	56.4231910705566
1428.1220703125	56.3425407409668
1429.22717285156	56.3394470214844
1430.33166503906	56.4088745117188
1431.43591308594	56.2649116516113
1432.53979492188	56.3854064941406
1433.64318847656	56.416618347168
1434.74621582031	56.3622207641602
1435.84887695313	56.3625717163086
1436.95104980469	56.4458847045898
1438.05297851563	56.4946060180664
1439.15441894531	56.4426040649414
1440.25549316406	56.4058876037598
1441.35620117188	56.4601707458496
1442.45642089844	56.4720153808594
1443.55627441406	56.3362998962402
1444.65576171875	56.2915916442871
1445.7548828125	56.212043762207
1446.853515625	56.2208061218262
1447.95190429688	56.1210899353027
1449.0498046875	56.1731910705566
1450.14721679688	55.9512329101563
1451.24438476563	55.9735641479492
1452.34106445313	55.7094268798828
1453.43737792969	55.8238906860352
1454.53332519531	55.7972755432129
1455.62890625	55.6120681762695
1456.72399902344	55.6227073669434
1457.81872558594	55.5221748352051
1458.9130859375	55.577564239502
1460.00695800781	55.4562454223633
1461.10046386719	55.4420394897461
1462.19360351563	55.3258018493652
1463.28637695313	55.3477172851563
1464.37878417969	55.34375
1465.470703125	55.3074073791504
1466.56225585938	55.3521728515625
1467.65344238281	55.1731033325195
1468.744140625	55.061767578125
1469.83447265625	55.0515632629395
1470.92443847656	54.8979682922363
1472.01403808594	54.7394371032715
1473.10314941406	54.725513458252
1474.19189453125	54.6367149353027
1475.2802734375	54.4574966430664
1476.3681640625	54.4821166992188
1477.45581054688	54.3339233398438
1478.54296875	54.2480392456055
1479.62963867188	54.3557090759277
1480.71606445313	54.3882904052734
1481.80200195313	54.2518653869629
1482.88757324219	54.2451095581055
1483.97265625	54.2927017211914
1485.05737304688	54.4056777954102
1486.14172363281	54.2828407287598
1487.22570800781	54.5175819396973
1488.30932617188	54.3343048095703
1489.39245605469	54.4677314758301
1490.47509765625	54.4373054504395
1491.55749511719	54.4116172790527
1492.63940429688	54.5065498352051
1493.72094726563	54.4495697021484
1494.80212402344	54.457447052002
1495.8828125	54.4929428100586
1496.96313476563	54.4119300842285
1498.04309082031	54.4174957275391
1499.12255859375	54.4094772338867
1500.20166015625	54.3418884277344
1501.28039550781	54.2297134399414
1502.35864257813	54.3602561950684
1503.4365234375	54.3528861999512
1504.51403808594	54.3423767089844
1505.59118652344	54.2493591308594
1506.66784667969	54.4154167175293
1507.744140625	54.4630393981934
1508.81994628906	54.474552154541
1509.89538574219	54.5617599487305
1510.97045898438	54.5502128601074
1512.04516601563	54.7015419006348
1513.11938476563	54.7705039978027
1514.19323730469	54.8887405395508
1515.26672363281	55.114803314209
1516.33972167969	55.2021331787109
1517.41235351563	55.3415222167969
1518.48449707031	55.3680267333984
1519.55639648438	55.4020652770996
1520.62768554688	55.5940742492676
1521.69873046875	55.539134979248
1522.76928710938	55.5307312011719
1523.83947753906	55.4815330505371
1524.90930175781	55.5505790710449
1525.97863769531	55.5675888061523
1527.04760742188	55.5471687316895
1528.11608886719	55.624641418457
1529.18420410156	55.455638885498
1530.251953125	55.5381164550781
1531.31921386719	55.6164932250977
1532.38610839844	55.8640480041504
1533.45263671875	55.771785736084
1534.51867675781	55.9117889404297
1535.58435058594	56.1429214477539
1536.64965820313	56.0447731018066
1537.71447753906	56.3542404174805
1538.77893066406	56.5673599243164
1539.84301757813	56.5443458557129
1540.90661621094	56.8523254394531
1541.9697265625	56.9149856567383
1543.03259277344	57.1741333007813
1544.09497070313	57.2428779602051
1545.15686035156	57.3951072692871
1546.21850585938	57.6281089782715
1547.27966308594	57.6071739196777
1548.34033203125	57.7373580932617
1549.40063476563	58.0634574890137
1550.46057128906	58.0162124633789
1551.52001953125	58.1523704528809
1552.5791015625	58.2263259887695
1553.63781738281	58.342716217041
1554.69604492188	58.3208351135254
1555.75378417969	58.3431777954102
1556.81127929688	58.3870391845703
1557.86828613281	58.4448776245117
1558.9248046875	58.6246490478516
1559.98095703125	58.6473426818848
1561.03674316406	58.7654991149902
1562.09204101563	58.8916931152344
1563.14697265625	58.9123115539551
1564.20153808594	59.3595695495605
1565.25561523438	59.4289817810059
1566.30932617188	59.7495040893555
1567.36254882813	59.8320236206055
1568.41540527344	60.1111030578613
1569.4677734375	60.3655548095703
1570.51977539063	60.710334777832
1571.57141113281	60.8434791564941
1572.62255859375	61.138801574707
1573.67333984375	61.4045219421387
1574.7236328125	61.7112922668457
1575.77355957031	61.8821716308594
1576.82299804688	62.1836090087891
1577.8720703125	62.3762741088867
1578.92077636719	62.5746231079102
1579.96899414063	62.816047668457
1581.01684570313	63.206356048584
1582.06420898438	63.4492454528809
1583.11120605469	63.8006706237793
1584.15771484375	64.0844268798828
1585.20385742188	64.6222381591797
1586.24951171875	65.2091293334961
1587.29479980469	65.5512466430664
1588.33972167969	66.2204666137695
1589.38415527344	66.7055435180664
1590.42810058594	67.2569274902344
1591.47180175781	67.87646484375
1592.51489257813	68.3590087890625
1593.55773925781	68.818717956543
1594.59997558594	69.0819931030273
1595.64196777344	69.4292068481445
1596.68334960938	69.6255645751953
1597.72448730469	69.9893112182617
1598.76513671875	70.4573593139648
1599.80529785156	70.9326171875
1600.84509277344	71.693489074707
1601.88452148438	72.5711135864258
1602.92346191406	73.3222122192383
1603.9619140625	74.6718521118164
1605	75.7394790649414
1606.03771972656	77.1412353515625
1607.07495117188	78.3850479125977
1608.11169433594	79.5323104858398
1609.14807128906	80.4485092163086
1610.18408203125	80.8125991821289
1611.21960449219	80.5999145507813
1612.25463867188	80.1311569213867
1613.28930664063	79.5175704956055
1614.32360839844	78.3071441650391
1615.357421875	77.7475509643555
1616.39074707031	77.0341491699219
1617.42370605469	76.5347137451172
1618.45629882813	76.294075012207
1619.48840332031	75.9738082885742
1620.52001953125	75.8563003540039
1621.55126953125	76.1075286865234
1622.58215332031	76.2067337036133
1623.61254882813	76.4880294799805
1624.64245605469	76.9797897338867
1625.67199707031	77.3818359375
1626.70104980469	77.839111328125
1627.72973632813	78.3688735961914
1628.75793457031	79.0189437866211
1629.78576660156	79.8255233764648
1630.81311035156	80.7802658081055
1631.84008789063	81.6569137573242
1632.86657714844	82.5044250488281
1633.89270019531	83.6028594970703
1634.91833496094	84.3760528564453
1635.94348144531	85.1591186523438
1636.96826171875	85.6203155517578
1637.99255371094	85.8540802001953
1639.01647949219	86.0024337768555
1640.03991699219	85.3723297119141
1641.06298828125	84.9008178710938
1642.08557128906	83.8843765258789
1643.10778808594	82.9908065795898
1644.12951660156	81.8231506347656
1645.15075683594	80.5736312866211
1646.17163085938	79.6753997802734
1647.19213867188	78.6372222900391
1648.21203613281	77.6363296508789
1649.23156738281	76.9649505615234
1650.25073242188	76.0752029418945
1651.26940917969	75.4784698486328
1652.28759765625	74.6565856933594
1653.30541992188	74.2802352905273
1654.32275390625	73.7777481079102
1655.33972167969	73.1592102050781
1656.35620117188	72.5891265869141
1657.37231445313	72.0480499267578
1658.38793945313	71.6105041503906
1659.40307617188	71.4748458862305
1660.41772460938	70.9452362060547
1661.43212890625	70.6381072998047
1662.44592285156	70.1184692382813
1663.45935058594	70.0338745117188
1664.47229003906	69.5259323120117
1665.48486328125	69.3202133178711
1666.49694824219	68.9864654541016
1667.50854492188	68.637321472168
1668.51977539063	68.1767425537109
1669.53051757813	67.7265548706055
1670.54089355469	67.3955078125
1671.55078125	67.0820388793945
1672.56018066406	66.3235778808594
1673.56909179688	66.0258636474609
1674.57763671875	65.5352554321289
1675.58581542969	65.1447448730469
1676.59350585938	64.4370193481445
1677.60070800781	64.0259246826172
1678.607421875	63.4015159606934
1679.61376953125	62.697265625
1680.61962890625	62.4473876953125
1681.62512207031	61.9102096557617
1682.63012695313	61.2556228637695
1683.63464355469	60.7800636291504
1684.638671875	60.3053169250488
1685.64233398438	59.601131439209
1686.64562988281	59.4355354309082
1687.64831542969	58.9655265808105
1688.65063476563	58.4163970947266
1689.65246582031	57.7905578613281
1690.65393066406	57.3532371520996
1691.65490722656	57.1080436706543
1692.65539550781	56.6906547546387
1693.65551757813	56.3412666320801
1694.65502929688	55.8166618347168
1695.654296875	55.4298515319824
1696.65295410156	55.170295715332
1697.65124511719	54.6901893615723
1698.64904785156	54.4301719665527
1699.646484375	54.0898971557617
1700.64331054688	53.7224197387695
1701.63977050781	53.2920227050781
1702.63586425781	53.0173416137695
1703.63134765625	52.6040534973145
1704.62646484375	52.077709197998
1705.62121582031	51.8089599609375
1706.61535644531	51.397388458252
1707.60913085938	51.0751991271973
1708.60241699219	50.5735130310059
1709.59521484375	50.2542839050293
1710.58764648438	49.8465385437012
1711.57958984375	49.5362663269043
1712.57104492188	49.0932312011719
1713.56213378906	48.6940002441406
1714.552734375	48.2771148681641
1715.54284667969	47.8989295959473
1716.53247070313	47.5018539428711
1717.52160644531	47.1896171569824
1718.51037597656	46.7611083984375
1719.49865722656	46.4092216491699
1720.48657226563	46.1056060791016
1721.47387695313	45.6907844543457
1722.46081542969	45.4227294921875
1723.447265625	45.0945739746094
1724.43334960938	44.8842163085938
1725.41882324219	44.6300506591797
1726.40393066406	44.3524551391602
1727.38854980469	44.0784645080566
1728.37268066406	43.8097038269043
1729.3564453125	43.579231262207
1730.33972167969	43.3459777832031
1731.32250976563	43.2675704956055
1732.30480957031	42.9430160522461
1733.28674316406	42.7783012390137
1734.26806640625	42.6651992797852
1735.2490234375	42.3897132873535
1736.2294921875	42.3226203918457
1737.20959472656	42.1127433776855
1738.18908691406	41.8764877319336
1739.16821289063	41.7825393676758
1740.14685058594	41.4533500671387
1741.125	41.3406372070313
1742.10266113281	41.2057151794434
1743.07995605469	40.9779090881348
1744.05676269531	40.9241027832031
1745.03308105469	40.6086463928223
1746.00891113281	40.4350852966309
1746.98425292969	40.1656303405762
1747.95910644531	40.0912818908691
1748.93359375	39.8434104919434
1749.90759277344	39.6491775512695
1750.88110351563	39.4492683410645
1751.85412597656	39.2575759887695
1752.82678222656	39.0317192077637
1753.798828125	38.8791160583496
1754.7705078125	38.6287536621094
1755.74169921875	38.3046646118164
1756.71240234375	38.225830078125
1757.6826171875	38.1523704528809
1758.65246582031	37.9862861633301
1759.62170410156	37.782470703125
1760.59057617188	37.4390716552734
1761.55895996094	37.4472045898438
1762.52673339844	37.2201995849609
1763.49426269531	37.1326866149902
1764.46118164063	37.0109558105469
1765.42761230469	36.8987693786621
1766.39367675781	36.7389869689941
1767.35913085938	36.7149085998535
1768.32421875	36.5274772644043
1769.28881835938	36.4612083435059
1770.2529296875	36.343563079834
1771.21655273438	36.2615623474121
1772.17980957031	36.1820449829102
1773.14245605469	36.2313804626465
1774.10461425781	36.1133880615234
1775.06640625	36.123664855957
1776.02770996094	35.8763999938965
1776.98852539063	35.7747688293457
1777.94873046875	35.6341819763184
1778.90856933594	35.5807914733887
1779.86804199219	35.5723724365234
1780.82690429688	35.3776359558105
1781.78527832031	35.1348686218262
1782.7431640625	35.0134544372559
1783.70068359375	34.9894142150879
1784.65771484375	34.7591590881348
1785.61413574219	34.6472206115723
1786.57019042969	34.4412994384766
1787.52575683594	34.4234046936035
1788.48083496094	34.1894264221191
1789.43530273438	34.0205993652344
1790.38940429688	33.8724670410156
1791.34301757813	33.7601737976074
1792.29626464844	33.6201019287109
1793.24890136719	33.5305938720703
1794.20104980469	33.3956604003906
1795.15270996094	33.4429016113281
1796.10400390625	33.1945533752441
1797.0546875	33.0651206970215
1798.0048828125	33.055534362793
1798.95471191406	32.894660949707
1799.90393066406	32.8562088012695
1800.85278320313	32.7849006652832
1801.80102539063	32.7904396057129
1802.74890136719	32.700553894043
1803.6962890625	32.6702651977539
1804.64306640625	32.647777557373
1805.58947753906	32.5949096679688
1806.53540039063	32.6301879882813
1807.48071289063	32.4823837280273
1808.42565917969	32.4925575256348
1809.3701171875	32.4316062927246
1810.31396484375	32.4293365478516
1811.25744628906	32.4027900695801
1812.20043945313	32.2355194091797
1813.14294433594	32.2558364868164
1814.08483886719	32.166675567627
1815.0263671875	32.1950340270996
1815.96740722656	32.0504035949707
1816.90783691406	31.9873676300049
1817.84790039063	31.9247207641602
1818.78747558594	31.7411880493164
1819.72644042969	31.7741775512695
1820.6650390625	31.6557388305664
1821.60314941406	31.5906429290771
1822.54064941406	31.435661315918
1823.47778320313	31.3639049530029
1824.41430664063	31.2832145690918
1825.35034179688	31.1157379150391
1826.28601074219	31.0856533050537
1827.22106933594	30.970043182373
1828.15563964844	30.8380165100098
1829.08984375	30.7830028533936
1830.0234375	30.6950550079346
1830.95654296875	30.6344699859619
1831.88916015625	30.5181751251221
1832.8212890625	30.5740203857422
1833.7529296875	30.5352725982666
1834.68408203125	30.4601459503174
1835.61474609375	30.4239158630371
1836.54479980469	30.3355293273926
1837.47448730469	30.3390693664551
1838.40356445313	30.4742412567139
1839.33227539063	30.3476886749268
1840.26037597656	30.3548831939697
1841.18811035156	30.3307628631592
1842.115234375	30.3454399108887
1843.04187011719	30.2833557128906
1843.96801757813	30.2754306793213
1844.89367675781	30.34348487854
1845.81872558594	30.323637008667
1846.74340820313	30.26513671875
1847.66760253906	30.2138652801514
1848.59118652344	30.1414260864258
1849.51428222656	30.2221927642822
1850.43701171875	30.0490341186523
1851.35913085938	30.0346717834473
1852.28076171875	29.9651260375977
1853.20190429688	29.8617248535156
1854.12243652344	29.7527160644531
1855.04260253906	29.7149486541748
1855.96215820313	29.6214752197266
1856.88122558594	29.5935096740723
1857.79992675781	29.438024520874
1858.71801757813	29.3457050323486
1859.63549804688	29.3002872467041
1860.55261230469	29.1935081481934
1861.46923828125	29.10791015625
1862.38525390625	29.1068325042725
1863.30078125	29.0784931182861
1864.2158203125	28.9713382720947
1865.13037109375	29.0295276641846
1866.04443359375	28.9990215301514
1866.95788574219	28.9212093353271
1867.87084960938	29.0026893615723
1868.78332519531	28.8865623474121
1869.6953125	29.0362949371338
1870.60681152344	28.9900684356689
1871.51782226563	28.9145393371582
1872.42822265625	28.9776630401611
1873.33813476563	29.1071643829346
1874.24755859375	29.0294742584229
1875.15649414063	29.0302066802979
1876.06481933594	29.0080852508545
1876.97277832031	29.0528163909912
1877.88012695313	29.0464534759521
1878.78698730469	28.9054355621338
1879.69323730469	28.9981231689453
1880.59912109375	28.9498691558838
1881.50439453125	28.9190921783447
1882.4091796875	28.8096408843994
1883.3134765625	28.7167778015137
1884.21716308594	28.6664619445801
1885.12048339844	28.6059494018555
1886.02319335938	28.5633735656738
1886.92541503906	28.5127620697021
1887.82702636719	28.4686241149902
1888.72814941406	28.3826694488525
1889.62878417969	28.2624454498291
1890.52893066406	28.2197284698486
1891.42858886719	28.1932411193848
1892.32763671875	28.1127586364746
1893.22619628906	28.0615196228027
1894.12426757813	27.8933086395264
1895.02172851563	27.9012203216553
1895.91870117188	27.8574848175049
1896.81518554688	27.903413772583
1897.71118164063	27.7918796539307
1898.60656738281	27.7863311767578
1899.50146484375	27.7862186431885
1900.39587402344	27.6984806060791
1901.28967285156	27.6748676300049
1902.18298339844	27.7321701049805
1903.07580566406	27.7372951507568
1903.96801757813	27.6986637115479
1904.85986328125	27.5539455413818
1905.7509765625	27.7126274108887
1906.64172363281	27.7705059051514
1907.53186035156	27.802490234375
1908.42150878906	27.7815189361572
1909.31066894531	27.9393997192383
1910.19921875	27.7231769561768
1911.08728027344	27.8767910003662
1911.97473144531	27.8637027740479
1912.86181640625	27.9152507781982
1913.74816894531	27.8425388336182
1914.63415527344	27.7990550994873
1915.51953125	27.8215885162354
1916.40441894531	27.7393798828125
1917.28869628906	27.7641048431396
1918.17260742188	27.774845123291
1919.05578613281	27.7041664123535
1919.93859863281	27.5857086181641
1920.82080078125	27.5539302825928
1921.70239257813	27.5427188873291
1922.58349609375	27.5003986358643
1923.46411132813	27.5251407623291
1924.34423828125	27.3656692504883
1925.22375488281	27.2706031799316
1926.10278320313	27.1772403717041
1926.98120117188	27.0820655822754
1927.85913085938	27.0527191162109
1928.73645019531	26.8607902526855
1929.61328125	26.9014644622803
1930.48962402344	26.8984317779541
1931.36535644531	26.8318405151367
1932.24060058594	26.8226318359375
1933.11535644531	26.7892169952393
1933.98950195313	26.7315769195557
1934.86303710938	26.7212371826172
1935.73608398438	26.7342529296875
1936.60864257813	26.742654800415
1937.48059082031	26.7543716430664
1938.35205078125	26.7407455444336
1939.22302246094	26.6721935272217
1940.09338378906	26.7192192077637
1940.96313476563	26.8091011047363
1941.83239746094	26.7204360961914
1942.701171875	26.896297454834
1943.5693359375	26.8133506774902
1944.43701171875	26.8581027984619
1945.30407714844	26.9683265686035
1946.17065429688	27.0220069885254
1947.03662109375	26.9949951171875
1947.90209960938	26.8843097686768
1948.76696777344	26.9192199707031
1949.63134765625	27.0166130065918
1950.4951171875	26.9745140075684
1951.3583984375	26.9494552612305
1952.22106933594	27.025691986084
1953.08325195313	26.8693675994873
1953.94482421875	26.8759784698486
1954.80590820313	26.7767658233643
1955.66650390625	26.8151111602783
1956.5263671875	26.7369136810303
1957.38586425781	26.8092651367188
1958.24462890625	26.7136821746826
1959.10302734375	26.6442813873291
1959.96069335938	26.5666027069092
1960.81799316406	26.4866542816162
1961.67456054688	26.4148902893066
1962.53063964844	26.2869987487793
1963.38623046875	26.1563472747803
1964.2412109375	26.3503513336182
1965.09558105469	26.2330112457275
1965.94946289063	26.136100769043
1966.80285644531	26.2310924530029
1967.65563964844	26.0565090179443
1968.5078125	26.1004524230957
1969.35949707031	26.082389831543
1970.21057128906	26.0824127197266
1971.06103515625	26.1188278198242
1971.91101074219	26.1787452697754
1972.76049804688	26.0862808227539
1973.60925292969	26.1001758575439
1974.45764160156	26.1022357940674
1975.30529785156	26.2416610717773
1976.15246582031	26.2287921905518
1976.99914550781	26.4035110473633
1977.84521484375	26.373893737793
1978.69067382813	26.4641151428223
1979.53552246094	26.4927768707275
1980.3798828125	26.58131980896
1981.22375488281	26.5652027130127
1982.06701660156	26.5513114929199
1982.90966796875	26.5663738250732
1983.75170898438	26.5929012298584
1984.59326171875	26.5015468597412
1985.43420410156	26.4961700439453
1986.27465820313	26.5161972045898
1987.11450195313	26.3453750610352
1987.95373535156	26.4391345977783
1988.79248046875	26.4371280670166
1989.63061523438	26.3795318603516
1990.46813964844	26.2629222869873
1991.30517578125	26.3408145904541
1992.1416015625	26.2455158233643
1992.9775390625	26.2114543914795
1993.81274414063	26.0529384613037
1994.6474609375	26.0551013946533
1995.48168945313	25.8948402404785
1996.31518554688	25.9046421051025
1997.14819335938	25.9047317504883
1997.98071289063	25.8567314147949
1998.8125	25.8170623779297
1999.64379882813	25.8535251617432
2000.47448730469	25.8330459594727
2001.3046875	25.7555656433105
2002.13427734375	25.838888168335
2002.96325683594	25.8202133178711
2003.79162597656	25.8162326812744
2004.61950683594	25.8296985626221
2005.44677734375	25.8764801025391
2006.2734375	26.0014934539795
2007.09948730469	25.9916954040527
2007.92504882813	26.0907554626465
2008.75	26.151554107666
2009.57434082031	26.1572456359863
2010.39819335938	26.2417335510254
2011.22131347656	26.282901763916
2012.0439453125	26.213451385498
2012.86608886719	26.312370300293
2013.6875	26.20969581604
2014.50842285156	26.3139343261719
2015.32873535156	26.3176708221436
2016.1484375	26.3170967102051
2016.96752929688	26.3625221252441
2017.7861328125	26.3098049163818
2018.60412597656	26.3115177154541
2019.42150878906	26.4016761779785
2020.23828125	26.355770111084
2021.05444335938	26.3743934631348
2021.8701171875	26.2556591033936
2022.68518066406	26.1971073150635
2023.49963378906	26.1997165679932
2024.3134765625	26.1781101226807
2025.12683105469	26.0785751342773
2025.939453125	26.0683555603027
2026.75158691406	26.0457801818848
2027.56311035156	26.0247955322266
2028.3740234375	25.9600868225098
2029.18432617188	25.9482135772705
2029.994140625	25.988094329834
2030.80322265625	25.9132308959961
2031.61181640625	25.8387680053711
2032.41979980469	25.7862701416016
2033.22717285156	25.6867218017578
2034.03393554688	25.7298126220703
2034.84008789063	25.6453170776367
2035.64575195313	25.4987773895264
2036.45080566406	25.5744686126709
2037.25512695313	25.5351085662842
2038.05895996094	25.4072246551514
2038.86218261719	25.3447780609131
2039.66479492188	25.4138660430908
2040.466796875	25.3840599060059
2041.26831054688	25.389217376709
2042.06909179688	25.4892635345459
2042.86938476563	25.4854888916016
2043.6689453125	25.3821620941162
2044.46801757813	25.5109004974365
2045.26647949219	25.5601787567139
2046.06433105469	25.5303649902344
2046.86145019531	25.5434646606445
2047.65808105469	25.6029796600342
2048.4541015625	25.5872440338135
2049.24951171875	25.5648002624512
2050.04443359375	25.6188488006592
2050.83862304688	25.6491222381592
2051.63232421875	25.7259082794189
2052.42529296875	25.7615737915039
2053.2177734375	25.6993560791016
2054.00952148438	25.6970653533936
2054.80078125	25.7911396026611
2055.59130859375	25.8083534240723
2056.38134765625	25.8262729644775
2057.17065429688	25.8694820404053
2057.95947265625	25.740837097168
2058.74755859375	25.7756996154785
2059.53515625	25.7778625488281
2060.32202148438	25.6845779418945
2061.1083984375	25.6369915008545
2061.89428710938	25.5308074951172
2062.67919921875	25.4619674682617
2063.4638671875	25.4965915679932
2064.24780273438	25.4612064361572
2065.03100585938	25.3955421447754
2065.81372070313	25.2609004974365
2066.595703125	25.321590423584
2067.37719726563	25.256965637207
2068.15795898438	25.0386829376221
2068.93823242188	25.0632133483887
2069.7177734375	24.9753322601318
2070.49682617188	24.904426574707
2071.27514648438	24.7652893066406
2072.05297851563	24.8266677856445
2072.830078125	24.7360038757324
2073.60668945313	24.6952934265137
2074.38256835938	24.6185340881348
2075.15795898438	24.5478076934814
2075.9326171875	24.520320892334
2076.70654296875	24.4429492950439
2077.47998046875	24.488224029541
2078.25268554688	24.3236522674561
2079.02490234375	24.4061737060547
2079.79663085938	24.4414081573486
2080.5673828125	24.3976421356201
2081.337890625	24.4073352813721
2082.107421875	24.482982635498
2082.87670898438	24.4448184967041
2083.64501953125	24.5247669219971
2084.41284179688	24.4964618682861
2085.18017578125	24.4570903778076
2085.94677734375	24.4677772521973
2086.71264648438	24.5466842651367
2087.47802734375	24.5214061737061
2088.24267578125	24.5796775817871
2089.0068359375	24.6149215698242
2089.77026367188	24.6671543121338
2090.53295898438	24.5311241149902
2091.29516601563	24.5300788879395
2092.056640625	24.5038089752197
2092.81762695313	24.5346126556396
2093.57788085938	24.3487606048584
2094.33764648438	24.3830699920654
2095.0966796875	24.3115901947021
2095.85498046875	24.2873153686523
2096.61279296875	24.2197551727295
2097.36987304688	24.1346569061279
2098.12646484375	23.9664478302002
2098.88232421875	23.9770336151123
2099.63745117188	23.9741268157959
2100.39208984375	23.796667098999
2101.14624023438	23.662202835083
2101.8994140625	23.6077442169189
2102.65209960938	23.5017890930176
2103.404296875	23.4263515472412
2104.15551757813	23.3062419891357
2104.90649414063	23.3045043945313
2105.65649414063	23.0997219085693
2106.40600585938	23.0453987121582
2107.15502929688	22.9663219451904
2107.90307617188	22.9696750640869
2108.65063476563	22.8669605255127
2109.39770507813	22.9885406494141
2110.14404296875	22.8633766174316
2110.8896484375	22.7978897094727
2111.63452148438	22.8390693664551
2112.37890625	22.9243659973145
2113.12280273438	22.8662147521973
2113.86572265625	22.9911727905273
2114.60815429688	22.9096240997314
2115.35009765625	22.9864883422852
2116.09106445313	23.0371494293213
2116.83154296875	23.1356163024902
2117.57153320313	23.0561428070068
2118.31079101563	23.0858554840088
2119.04931640625	23.1160697937012
2119.787109375	23.0455894470215
2120.5244140625	23.0116691589355
2121.26098632813	22.9717350006104
2121.9970703125	22.8671112060547
2122.732421875	22.853931427002
2123.46704101563	22.7371940612793
2124.20092773438	22.8181819915771
2124.93432617188	22.6682453155518
2125.6669921875	22.6453647613525
2126.39916992188	22.5790119171143
2127.13037109375	22.4684257507324
2127.86108398438	22.4613018035889
2128.59130859375	22.4714679718018
2129.32080078125	22.3066177368164
2130.04956054688	22.2813777923584
2130.77758789063	22.1160755157471
2131.50512695313	21.9867515563965
2132.23193359375	21.9837493896484
2132.9580078125	21.9161891937256
2133.68334960938	21.8078479766846
2134.408203125	21.7044830322266
2135.13232421875	21.6562614440918
2135.85595703125	21.6432304382324
2136.57885742188	21.585298538208
2137.30102539063	21.527795791626
2138.0224609375	21.3709735870361
2138.74340820313	21.3329200744629
2139.46337890625	21.2890319824219
2140.18310546875	21.2702674865723
2140.90185546875	21.1392192840576
2141.6201171875	21.1269111633301
2142.33764648438	21.1543006896973
2143.05444335938	21.0971755981445
2143.77075195313	21.1800632476807
2144.48608398438	21.0593929290771
2145.201171875	21.1442642211914
2145.91528320313	21.0596313476563
2146.62890625	21.2020874023438
2147.34155273438	21.1052684783936
2148.05395507813	21.0394592285156
2148.76538085938	21.0627689361572
2149.47631835938	21.0352973937988
2150.18627929688	21.0097503662109
2150.89599609375	21.0827007293701
2151.60473632813	21.0873260498047
2152.31298828125	21.0578651428223
2153.02026367188	21.0763626098633
2153.72729492188	21.0320129394531
2154.43334960938	20.9647102355957
2155.138671875	20.890775680542
2155.84350585938	20.997537612915
2156.54760742188	20.9230613708496
2157.25122070313	20.9447154998779
2157.95385742188	20.8555107116699
2158.65600585938	20.7992115020752
2159.357421875	20.7959098815918
2160.05810546875	20.7449207305908
2160.75805664063	20.7071056365967
2161.45751953125	20.698860168457
2162.15600585938	20.6073760986328
2162.85400390625	20.5603904724121
2163.55151367188	20.4675559997559
2164.248046875	20.3966960906982
2164.94409179688	20.4133186340332
2165.63916015625	20.328649520874
2166.33374023438	20.1661262512207
2167.02783203125	20.179967880249
2167.72094726563	20.0651397705078
2168.41357421875	20.0089359283447
2169.10522460938	19.9305648803711
2169.79638671875	19.9138431549072
2170.48706054688	19.7674903869629
2171.1767578125	19.643159866333
2171.86572265625	19.5140533447266
2172.55419921875	19.5040283203125
2173.24194335938	19.3843688964844
2173.92895507813	19.291971206665
2174.615234375	19.2431316375732
2175.30078125	19.151834487915
2175.98583984375	19.1668014526367
2176.67016601563	19.0882301330566
2177.35375976563	19.0547885894775
2178.03662109375	19.035888671875
2178.71875	19.0105457305908
2179.40014648438	19.0032348632813
2180.08081054688	19.0384521484375
2180.76098632813	18.9717559814453
2181.4404296875	19.0079708099365
2182.119140625	18.9526023864746
2182.79711914063	19.0272350311279
2183.47436523438	19.0868072509766
2184.15087890625	18.9252834320068
2184.82690429688	19.0681915283203
2185.501953125	19.0695381164551
2186.17651367188	19.1031455993652
2186.85034179688	19.1059970855713
2187.5234375	19.0554351806641
2188.19580078125	19.0272006988525
2188.86743164063	18.9830226898193
2189.53833007813	18.8975276947021
2190.20874023438	18.9209403991699
2190.87817382813	18.7967700958252
2191.54711914063	18.8057117462158
2192.21533203125	18.8281078338623
2192.8828125	18.6720962524414
2193.54956054688	18.6720218658447
2194.21557617188	18.5627059936523
2194.880859375	18.5111808776855
2195.54541015625	18.4264221191406
2196.20947265625	18.3593139648438
2196.87255859375	18.2571887969971
2197.53515625	18.1312389373779
2198.19677734375	18.1379280090332
2198.85791015625	17.9933166503906
2199.51831054688	17.9273929595947
2200.17797851563	17.8651790618896
2200.8369140625	17.6919860839844
2201.4951171875	17.631872177124
2202.15258789063	17.5867404937744
2202.80932617188	17.5024642944336
2203.46533203125	17.4411964416504
2204.12060546875	17.3783626556396
2204.775390625	17.3681945800781
2205.42919921875	17.3303833007813
2206.08251953125	17.284761428833
2206.73486328125	17.288595199585
2207.38671875	17.2730827331543
2208.03759765625	17.2671070098877
2208.68798828125	17.2930755615234
2209.33764648438	17.2888584136963
2209.98657226563	17.2365493774414
2210.63452148438	17.2819175720215
2211.28198242188	17.2592887878418
2211.9287109375	17.3193168640137
2212.57470703125	17.3120632171631
2213.21997070313	17.3277549743652
2213.86450195313	17.3217525482178
2214.50830078125	17.2968006134033
2215.1513671875	17.2725963592529
2215.79370117188	17.1763496398926
2216.43530273438	17.1305751800537
2217.076171875	17.1391410827637
2217.71630859375	17.1138019561768
2218.35571289063	17.0294780731201
2218.99462890625	16.9597644805908
2219.63256835938	16.9338111877441
2220.26977539063	16.8576641082764
2220.90625	16.8144092559814
2221.5419921875	16.7394199371338
2222.17700195313	16.6970844268799
2222.81127929688	16.5778255462646
2223.44482421875	16.4940128326416
2224.07763671875	16.4703140258789
2224.70971679688	16.4001045227051
2225.34106445313	16.2467174530029
2225.9716796875	16.2328071594238
2226.6015625	16.1166229248047
2227.23071289063	16.0825309753418
2227.85913085938	15.9990272521973
2228.48681640625	15.9541664123535
2229.11376953125	15.8379278182983
2229.73999023438	15.8531141281128
2230.36547851563	15.7737064361572
2230.990234375	15.7016305923462
2231.61401367188	15.6463403701782
2232.2373046875	15.5846195220947
2232.85986328125	15.5619192123413
2233.4814453125	15.5632104873657
2234.1025390625	15.5205421447754
2234.72265625	15.5120983123779
2235.34228515625	15.4601612091064
2235.9609375	15.4306974411011
2236.57885742188	15.3546152114868
2237.1962890625	15.4364814758301
2237.81274414063	15.3211364746094
2238.42846679688	15.368447303772
2239.04345703125	15.3606662750244
2239.65771484375	15.3928880691528
2240.27124023438	15.3332710266113
2240.88403320313	15.3819227218628
2241.49584960938	15.4285612106323
2242.10717773438	15.3755550384521
2242.71752929688	15.4525508880615
2243.32739257813	15.3529682159424
2243.93627929688	15.3019151687622
2244.54443359375	15.39928150177
2245.15209960938	15.3312129974365
2245.7587890625	15.3099517822266
2246.36474609375	15.2564687728882
2246.9697265625	15.2269010543823
2247.57421875	15.1565790176392
2248.17797851563	15.1764688491821
2248.78076171875	15.1396007537842
2249.38305664063	15.1091566085815
2249.984375	15.0577640533447
2250.5849609375	15.0680742263794
2251.18481445313	14.9938764572144
2251.78393554688	14.9105739593506
2252.38232421875	14.9360799789429
2252.97973632813	14.7916221618652
2253.57666015625	14.7588567733765
2254.17260742188	14.7519550323486
2254.76782226563	14.7326107025146
2255.3623046875	14.5722808837891
2255.9560546875	14.5359945297241
2256.54907226563	14.5453176498413
2257.14135742188	14.4721422195435
2257.73266601563	14.3693189620972
2258.32348632813	14.2775745391846
2258.91333007813	14.2356271743774
2259.50244140625	14.1905250549316
2260.09057617188	14.0944318771362
2260.67822265625	14.0851135253906
2261.26513671875	14.0250577926636
2261.85107421875	14.0154428482056
2262.43627929688	13.8881301879883
2263.02075195313	13.9052724838257
2263.6044921875	13.8747386932373
2264.18725585938	13.7985677719116
2264.76953125	13.7987260818481
2265.35083007813	13.7459287643433
2265.93139648438	13.7337999343872
2266.51123046875	13.6864175796509
2267.09033203125	13.6737222671509
2267.66845703125	13.6785202026367
2268.24584960938	13.6788740158081
2268.82250976563	13.6266613006592
2269.3984375	13.6973543167114
2269.9736328125	13.6720609664917
2270.5478515625	13.6946420669556
2271.12133789063	13.7010078430176
2271.69409179688	13.7050113677979
2272.26611328125	13.7577657699585
2272.83740234375	13.6946697235107
2273.40771484375	13.6873836517334
2273.97729492188	13.6097707748413
2274.54614257813	13.6607122421265
2275.11401367188	13.6596965789795
2275.68139648438	13.6142816543579
2276.24780273438	13.5814409255981
2276.8134765625	13.5509376525879
2277.37817382813	13.5211896896362
2277.9423828125	13.5079956054688
2278.50561523438	13.489782333374
2279.06811523438	13.5473794937134
2279.62963867188	13.4909648895264
2280.19067382813	13.4669160842896
2280.75073242188	13.433614730835
2281.31005859375	13.4298191070557
2281.86840820313	13.4911813735962
2282.42602539063	13.4837036132813
2282.98291015625	13.3809041976929
2283.5390625	13.3863105773926
2284.09448242188	13.3277730941772
2284.64892578125	13.327073097229
2285.20263671875	13.2962226867676
2285.75537109375	13.2640228271484
2286.3076171875	13.1934242248535
2286.85888671875	13.1547994613647
2287.40942382813	13.1275215148926
2287.958984375	13.0485668182373
2288.5078125	13.0357961654663
2289.05590820313	12.9861650466919
2289.60302734375	12.8919286727905
2290.14965820313	12.9334630966187
2290.6953125	12.7993125915527
2291.23999023438	12.7994070053101
2291.78393554688	12.7251281738281
2292.3271484375	12.6454677581787
2292.86962890625	12.6290159225464
2293.4111328125	12.5848865509033
2293.95190429688	12.5396537780762
2294.49194335938	12.5319089889526
2295.03100585938	12.4275102615356
2295.5693359375	12.4862880706787
2296.10693359375	12.456919670105
2296.6435546875	12.3688802719116
2297.17944335938	12.4036989212036
2297.71459960938	12.4358701705933
2298.24877929688	12.3330335617065
2298.7822265625	12.4054937362671
2299.31469726563	12.3671855926514
2299.8466796875	12.381742477417
2300.37744140625	12.3880128860474
2300.90771484375	12.3360042572021
2301.43701171875	12.4219560623169
2301.96557617188	12.4132537841797
2302.4931640625	12.445761680603
2303.02001953125	12.3826951980591
2303.54614257813	12.3769044876099
2304.0712890625	12.4225463867188
2304.595703125	12.4183597564697
2305.119140625	12.4466133117676
2305.64184570313	12.4147930145264
2306.16381835938	12.4301710128784
2306.68481445313	12.428373336792
2307.205078125	12.3887138366699
2307.72436523438	12.3922653198242
2308.24291992188	12.3834552764893
2308.7607421875	12.3450489044189
2309.27758789063	12.3988723754883
2309.79370117188	12.3332633972168
2310.30883789063	12.3486175537109
2310.8232421875	12.3260145187378
2311.3369140625	12.2918081283569
2311.849609375	12.3028392791748
2312.361328125	12.2373151779175
2312.87255859375	12.2550630569458
2313.38256835938	12.2064580917358
2313.89208984375	12.205039024353
2314.40063476563	12.1390943527222
2314.908203125	12.0663404464722
2315.4150390625	12.03648853302
2315.92114257813	12.0230903625488
2316.42626953125	11.8866682052612
2316.9306640625	11.9380989074707
2317.43408203125	11.9170618057251
2317.93676757813	11.8524255752563
2318.4384765625	11.7760944366455
2318.939453125	11.7869148254395
2319.439453125	11.7091417312622
2319.93872070313	11.6768341064453
2320.43701171875	11.6594133377075
2320.9345703125	11.6064453125
2321.43139648438	11.5488195419312
2321.92724609375	11.5191049575806
2322.42211914063	11.5539884567261
2322.91625976563	11.4900207519531
2323.40966796875	11.4539794921875
2323.90209960938	11.4429216384888
2324.3935546875	11.4299516677856
2324.88427734375	11.4044466018677
2325.37426757813	11.427903175354
2325.86303710938	11.3895769119263
2326.35131835938	11.3757266998291
2326.83862304688	11.43541431427
2327.32495117188	11.387490272522
2327.810546875	11.4485816955566
2328.29541015625	11.4278926849365
2328.77905273438	11.4830255508423
2329.26220703125	11.4519548416138
2329.74438476563	11.4702701568604
2330.2255859375	11.4757499694824
2330.7060546875	11.4722204208374
2331.185546875	11.4899969100952
2331.6640625	11.4632129669189
2332.14184570313	11.4979496002197
2332.61889648438	11.4829072952271
2333.09497070313	11.4533386230469
2333.57006835938	11.4689207077026
2334.04443359375	11.4510955810547
2334.51782226563	11.4321517944336
2334.99047851563	11.4016828536987
2335.46215820313	11.3961353302002
2335.93310546875	11.358211517334
2336.40307617188	11.3325977325439
2336.8720703125	11.2786922454834
2337.34033203125	11.2931118011475
2337.8076171875	11.2517805099487
2338.27416992188	11.1518869400024
2338.73974609375	11.152515411377
2339.20458984375	11.1410417556763
2339.66845703125	11.0866470336914
2340.13134765625	11.079532623291
2340.59350585938	10.9474382400513
2341.0546875	10.9961566925049
2341.51489257813	10.9859600067139
2341.97436523438	10.8784761428833
2342.43286132813	10.8935747146606
2342.890625	10.8141012191772
2343.34741210938	10.8371744155884
2343.80322265625	10.7747259140015
2344.25830078125	10.793927192688
2344.71240234375	10.7336082458496
2345.16577148438	10.769097328186
2345.61791992188	10.7968683242798
2346.06958007813	10.8111000061035
2346.52001953125	10.9096794128418
2346.9697265625	10.9878492355347
2347.41845703125	11.0965042114258
2347.86645507813	11.2163028717041
2348.3134765625	11.3048830032349
2348.75952148438	11.4303598403931
2349.20483398438	11.5744829177856
2349.64916992188	11.6446876525879
2350.09252929688	11.7640132904053
2350.53515625	11.870379447937
2350.97680664063	11.9476823806763
2351.41748046875	12.0033721923828
2351.857421875	12.0393857955933
2352.29638671875	12.110692024231
2352.734375	12.0561761856079
2353.17138671875	12.0683193206787
2353.60766601563	12.0217981338501
2354.04296875	11.9607858657837
2354.4775390625	11.8371210098267
2354.91088867188	11.7044620513916
2355.34350585938	11.6535539627075
2355.775390625	11.507363319397
2356.2060546875	11.3736028671265
2356.63598632813	11.2216281890869
2357.06494140625	11.08265209198
2357.4931640625	10.938835144043
2357.92041015625	10.883900642395
2358.3466796875	10.7457733154297
2358.77197265625	10.6441068649292
2359.1962890625	10.5482378005981
2359.61987304688	10.409276008606
2360.04248046875	10.2970447540283
2360.46411132813	10.2110033035278
2360.88500976563	10.2294750213623
2361.30493164063	10.124324798584
2361.72387695313	10.0641431808472
