# Supplementary material for: Optics miniaturization strategy for demanding Raman spectroscopy applications
Source: Nat Commun. 2024 Apr 8;15:3049. doi: 10.1038/s41467-024-47044-7 (PMC11001912; doi:10.1038/s41467-024-47044-7)
Supplement: Supplementary file 6 — Source Data [file 41467_2024_47044_MOESM6_ESM.zip › Source Data/NCOMMS-23-34016B s3/S3 pHCA, Glucose, Salts/calibraiton/pHCA time + standards/pHCA_23h_2.csv]

347.42919921875	88.5873107910156
348.892913818359	88.9225921630859
350.356079101563	89.393669128418
351.818634033203	89.7067489624023
353.280670166016	90.1472015380859
354.742095947266	90.5062789916992
356.202972412109	90.9277954101563
357.663299560547	91.4508285522461
359.123046875	91.7936859130859
360.582244873047	92.123779296875
362.040863037109	92.5729675292969
363.498931884766	92.7998352050781
364.956451416016	92.8923568725586
366.413391113281	93.1892700195313
367.869750976563	93.4299163818359
369.325592041016	93.6947250366211
370.780853271484	93.6160278320313
372.235565185547	93.9535903930664
373.689727783203	93.997444152832
375.143310546875	94.1384811401367
376.596343994141	94.3434753417969
378.048828125	94.4912796020508
379.500762939453	94.585075378418
380.9521484375	94.7712860107422
382.402954101563	94.8502349853516
383.853240966797	95.0407180786133
385.302947998047	94.9976119995117
386.752136230469	95.4683990478516
388.200744628906	95.362907409668
389.648803710938	95.8486099243164
391.096343994141	95.7250289916992
392.543304443359	95.878173828125
393.989715576172	96.3122940063477
395.435607910156	96.465576171875
396.880920410156	96.6157684326172
398.325714111328	96.6336517333984
399.769927978516	96.8566589355469
401.213623046875	97.1637573242188
402.656768798828	97.2793960571289
404.099395751953	97.3932876586914
405.541442871094	97.6376113891602
406.982971191406	97.744270324707
408.423950195313	97.7355117797852
409.864379882813	98.156494140625
411.304290771484	98.0446014404297
412.743621826172	98.1962203979492
414.182434082031	98.3649215698242
415.620727539063	98.4373092651367
417.058471679688	98.2348861694336
418.495666503906	98.3800735473633
419.932342529297	98.3879470825195
421.368469238281	98.3281784057617
422.804077148438	98.0926513671875
424.239135742188	98.0924377441406
425.673645019531	97.9690017700195
427.107635498047	98.1169662475586
428.541107177734	98.0637512207031
429.974029541016	97.856071472168
431.406433105469	97.8484115600586
432.838287353516	97.7739105224609
434.269622802734	97.5619201660156
435.700408935547	97.7692108154297
437.130706787109	97.5096817016602
438.560455322266	97.5602416992188
439.989654541016	97.2689666748047
441.418334960938	97.341911315918
442.846496582031	97.1016387939453
444.274139404297	97.2202301025391
445.701263427734	96.9932556152344
447.127838134766	96.7347183227539
448.553894042969	96.8304595947266
449.979431152344	96.7119522094727
451.404449462891	96.5731201171875
452.828918457031	96.4832229614258
454.252899169922	96.5592422485352
455.676330566406	96.466682434082
457.099273681641	96.4571914672852
458.521667480469	96.1841125488281
459.943542480469	96.5088577270508
461.364929199219	96.3644409179688
462.785766601563	96.3748321533203
464.206085205078	96.3512878417969
465.625885009766	96.2242431640625
467.045196533203	96.3700103759766
468.463958740234	96.3478775024414
469.882202148438	96.5603332519531
471.299957275391	96.4266128540039
472.717193603516	96.6692810058594
474.133911132813	96.7258987426758
475.550109863281	96.6867980957031
476.965789794922	96.7622451782227
478.380950927734	97.0534896850586
479.795623779297	97.1264190673828
481.209777832031	97.1472244262695
482.623413085938	97.3621063232422
484.036529541016	97.6000213623047
485.449157714844	97.7223281860352
486.861267089844	97.8424682617188
488.272857666016	97.9380493164063
489.683959960938	98.2215881347656
491.094543457031	98.1454696655273
492.504608154297	98.3877639770508
493.914184570313	98.5626907348633
495.3232421875	98.5967178344727
496.731811523438	98.7253723144531
498.139862060547	98.8261795043945
499.547393798828	98.9946975708008
500.954467773438	98.8658981323242
502.360992431641	99.1357727050781
503.767028808594	99.0222854614258
505.172576904297	99.1561813354492
506.577606201172	99.313102722168
507.982147216797	99.4054336547852
509.386169433594	99.2431335449219
510.789703369141	99.3407135009766
512.192749023438	99.2504043579102
513.595275878906	99.2962112426758
514.997314453125	99.0863265991211
516.398803710938	99.3053283691406
517.799865722656	99.1204605102539
519.200378417969	99.1236343383789
520.600463867188	99.0151519775391
522	98.7538909912109
523.399047851563	98.8104934692383
524.797607421875	98.3666076660156
526.195678710938	98.2167892456055
527.59326171875	98.1361618041992
528.990295410156	97.8672866821289
530.386901855469	97.4762496948242
531.782958984375	97.3876342773438
533.178588867188	97.0496597290039
534.573669433594	96.7648086547852
535.968322753906	96.3325729370117
537.362426757813	96.1644744873047
538.756042480469	95.9703674316406
540.149230957031	95.5530166625977
541.541870117188	95.3036422729492
542.934020996094	95.1415557861328
544.32568359375	94.9121627807617
545.716918945313	94.5341033935547
547.107604980469	94.1322021484375
548.497802734375	94.1607208251953
549.887573242188	93.9398651123047
551.276794433594	93.4974746704102
552.66552734375	93.4607162475586
554.053833007813	93.3414688110352
555.441650390625	93.1117630004883
556.828918457031	92.7541122436523
558.215759277344	92.6681442260742
559.602111816406	92.4744720458984
560.987976074219	92.512336730957
562.373352050781	92.2827224731445
563.758239746094	92.1423568725586
565.142639160156	91.9914703369141
566.526611328125	91.9968795776367
567.910034179688	91.8676300048828
569.293029785156	91.72802734375
570.675537109375	91.7995834350586
572.057556152344	91.6236343383789
573.439086914063	91.6033630371094
574.820129394531	91.6289596557617
576.200744628906	91.6894302368164
577.580871582031	91.5076522827148
578.96044921875	91.5614166259766
580.339660644531	91.4480667114258
581.718322753906	91.6126022338867
583.096557617188	91.3477783203125
584.474243164063	91.4393692016602
585.851501464844	91.3819580078125
587.228332519531	91.5116806030273
588.604614257813	91.2747573852539
589.98046875	91.2697830200195
591.355834960938	91.2821655273438
592.730712890625	91.359016418457
594.105163574219	91.4616470336914
595.479125976563	91.4276962280273
596.852600097656	91.3229827880859
598.225646972656	91.4100799560547
599.598205566406	91.190788269043
600.970275878906	91.2473297119141
602.341857910156	91.1487197875977
603.713012695313	91.1553115844727
605.083679199219	91.2651748657227
606.453918457031	91.1043319702148
607.823608398438	90.9848480224609
609.192932128906	90.9225311279297
610.561706542969	90.8010177612305
611.930053710938	90.7183685302734
613.297912597656	90.6192321777344
614.665344238281	90.6702346801758
616.032287597656	90.4193267822266
617.398803710938	90.4621047973633
618.764831542969	90.3010101318359
620.13037109375	90.1674652099609
621.495483398438	90.0331649780273
622.860107421875	90.0627822875977
624.224304199219	89.7827529907227
625.588012695313	89.753662109375
626.951232910156	89.6932678222656
628.314025878906	89.3144607543945
629.676391601563	89.525520324707
631.038269042969	89.1650619506836
632.399658203125	89.0472106933594
633.760620117188	89.1298522949219
635.12109375	89.0028457641602
636.481140136719	88.7587661743164
637.840759277344	88.674430847168
639.199890136719	88.7178192138672
640.558532714844	88.6548843383789
641.916748046875	88.46142578125
643.274536132813	88.5346298217773
644.6318359375	88.4974746704102
645.988647460938	88.313362121582
647.345031738281	88.2428894042969
648.700988769531	88.185676574707
650.056457519531	87.7334365844727
651.411499023438	87.687629699707
652.76611328125	87.5528182983398
654.120239257813	87.1537246704102
655.473876953125	87.1086044311523
656.827087402344	86.9907989501953
658.179870605469	86.9641494750977
659.5322265625	86.9369354248047
660.884094238281	86.8048629760742
662.235473632813	86.8870162963867
663.586486816406	86.4560546875
664.93701171875	86.4878234863281
666.287048339844	86.6402282714844
667.636657714844	86.6636123657227
668.98583984375	86.4584655761719
670.334594726563	86.3718490600586
671.682861328125	86.4970779418945
673.030700683594	86.4950485229492
674.378051757813	86.530387878418
675.725036621094	86.349609375
677.071533203125	86.4608917236328
678.417541503906	86.3753890991211
679.76318359375	86.5832824707031
681.108337402344	86.3456878662109
682.453002929688	86.5447845458984
683.797302246094	86.5488662719727
685.14111328125	86.5113677978516
686.484497070313	86.4821395874023
687.827453613281	86.5571517944336
689.169921875	86.5019226074219
690.512023925781	86.5853958129883
691.853637695313	86.7002792358398
693.194763183594	86.7866287231445
694.535522460938	86.5909271240234
695.875793457031	86.7669448852539
697.215637207031	86.7660369873047
698.555053710938	86.7193908691406
699.89404296875	86.8517608642578
701.232543945313	87.1193466186523
702.570617675781	86.9477310180664
703.908325195313	86.970085144043
705.245483398438	86.9922637939453
706.582275390625	87.1319732666016
707.918640136719	87.112663269043
709.254516601563	87.0763168334961
710.589965820313	86.9477691650391
711.924987792969	87.0722351074219
713.259582519531	87.2608184814453
714.59375	87.2174911499023
715.927490234375	87.1083755493164
717.2607421875	87.3035049438477
718.593627929688	87.106803894043
719.926025390625	87.2914352416992
721.257995605469	87.227165222168
722.589538574219	87.1170425415039
723.920654296875	87.1614837646484
725.251342773438	87.35400390625
726.581604003906	87.0499954223633
727.911437988281	87.2169342041016
729.240783691406	87.0531845092773
730.569763183594	87.0369262695313
731.898254394531	87.0803527832031
733.226379394531	86.9507522583008
734.554016113281	86.9317016601563
735.881225585938	86.8434600830078
737.208068847656	86.693115234375
738.534423828125	86.8333740234375
739.8603515625	86.6712417602539
741.185852050781	86.5290069580078
742.510925292969	86.6234588623047
743.835571289063	86.5755386352539
745.159790039063	86.5240020751953
746.483581542969	86.5261840820313
747.806945800781	86.3200836181641
749.1298828125	86.2961502075195
750.452453613281	86.1249160766602
751.774536132813	86.1656036376953
753.09619140625	86.016975402832
754.417419433594	85.9574203491211
755.738220214844	85.8229827880859
757.05859375	85.8297729492188
758.378540039063	85.6887283325195
759.698059082031	85.7169647216797
761.017211914063	85.4474029541016
762.335876464844	85.4317474365234
763.654113769531	85.2138442993164
764.971984863281	85.2591705322266
766.289367675781	85.1318664550781
767.606384277344	84.94921875
768.922973632813	84.874870300293
770.239074707031	84.7975158691406
771.554809570313	84.679313659668
772.8701171875	84.7797927856445
774.184997558594	84.5266418457031
775.499450683594	84.3222122192383
776.8134765625	84.3118362426758
778.127136230469	84.2913360595703
779.440307617188	84.3650207519531
780.753112792969	84.4778289794922
782.0654296875	83.9996032714844
783.377380371094	84.1907424926758
784.688903808594	84.0487823486328
786	83.9734725952148
787.310668945313	83.9352111816406
788.620971679688	83.7057189941406
789.930786132813	83.7862319946289
791.240234375	83.5896377563477
792.549255371094	83.4554901123047
793.857788085938	83.5381774902344
795.166015625	83.4227981567383
796.473754882813	83.6171493530273
797.781066894531	83.4863586425781
799.088012695313	83.5895309448242
800.39453125	83.5883560180664
801.700622558594	83.8476409912109
803.006286621094	83.7869491577148
804.311584472656	83.8266677856445
805.616394042969	83.9654083251953
806.920837402344	83.8530960083008
808.224853515625	83.8480377197266
809.528503417969	83.6758728027344
810.831665039063	83.5640411376953
812.134460449219	83.4281921386719
813.436828613281	83.1674270629883
814.73876953125	83.1304626464844
816.040344238281	82.9367294311523
817.341430664063	82.8444976806641
818.642150878906	82.7066955566406
819.942504882813	82.829475402832
821.242370605469	82.694206237793
822.541870117188	82.6089477539063
823.840942382813	82.8099594116211
825.139587402344	82.6438903808594
826.437866210938	82.6616592407227
827.735656738281	82.5982513427734
829.033081054688	82.6868209838867
830.330139160156	82.8602676391602
831.626770019531	82.6985168457031
832.922973632813	82.8414840698242
834.21875	82.9255599975586
835.514099121094	82.9209899902344
836.80908203125	82.9616241455078
838.103637695313	83.0053405761719
839.397827148438	83.1668853759766
840.691589355469	83.3556976318359
841.984924316406	83.3350372314453
843.27783203125	83.4140853881836
844.570373535156	83.4714279174805
845.862487792969	83.5937881469727
847.154235839844	83.622184753418
848.445556640625	83.7558288574219
849.736450195313	83.8591766357422
851.026916503906	83.7669906616211
852.317016601563	84.1800918579102
853.606689453125	84.301399230957
854.89599609375	84.5934982299805
856.184875488281	84.8617782592773
857.473327636719	85.1914291381836
858.761413574219	85.6869049072266
860.049072265625	86.2559051513672
861.336303710938	86.8226318359375
862.623168945313	87.4945526123047
863.909606933594	88.2005767822266
865.195678710938	89.0927429199219
866.481323242188	89.7594985961914
867.766540527344	90.6617431640625
869.051391601563	91.4464340209961
870.335815429688	92.5559539794922
871.619873046875	93.309928894043
872.903503417969	94.0464019775391
874.186706542969	94.6908264160156
875.469543457031	94.7909622192383
876.752014160156	94.9288177490234
878.033996582031	94.4321441650391
879.315612792969	93.8754806518555
880.596862792969	92.6128921508789
881.877685546875	91.479118347168
883.158081054688	89.8916625976563
884.438110351563	88.155891418457
885.7177734375	86.619270324707
886.996948242188	85.0811996459961
888.275817871094	83.4704284667969
889.55419921875	82.1772766113281
890.832275390625	80.9498977661133
892.10986328125	79.8837127685547
893.387084960938	78.949577331543
894.663940429688	78.1017913818359
895.940368652344	77.1287002563477
897.216369628906	76.6026916503906
898.492004394531	76.0241622924805
899.767272949219	75.2984237670898
901.042114257813	74.8327178955078
902.316528320313	74.4205474853516
903.590576171875	73.9922256469727
904.8642578125	73.6384048461914
906.137512207031	73.2573776245117
907.410339355469	72.7914428710938
908.682800292969	72.5232162475586
909.954833984375	72.3075714111328
911.226501464844	71.8868637084961
912.497802734375	71.7194442749023
913.768676757813	71.4256286621094
915.039123535156	71.3024444580078
916.309204101563	71.0185775756836
917.578918457031	70.8158416748047
918.848205566406	70.5228729248047
920.117126464844	70.2339401245117
921.385620117188	70.2245559692383
922.653747558594	70.0493469238281
923.921447753906	69.8471221923828
925.188781738281	69.6850891113281
926.455688476563	69.5307083129883
927.722229003906	69.4905776977539
928.988342285156	69.2360763549805
930.254089355469	69.3075866699219
931.519470214844	69.0455093383789
932.784423828125	69.1122970581055
934.049011230469	68.7588729858398
935.313171386719	68.6855697631836
936.576965332031	68.6699676513672
937.84033203125	68.6989364624023
939.103332519531	68.4906921386719
940.365966796875	68.3772888183594
941.628173828125	68.5123748779297
942.890014648438	68.2655410766602
944.151428222656	68.2782440185547
945.412475585938	68.0504760742188
946.673095703125	68.1102523803711
947.933349609375	68.1441497802734
949.193237304688	67.9242630004883
950.452697753906	68.0198974609375
951.711791992188	67.9870223999023
952.970520019531	67.950553894043
954.228820800781	67.8621139526367
955.486755371094	67.966194152832
956.744262695313	67.9876708984375
958.001403808594	68.1470031738281
959.258117675781	67.8895797729492
960.514526367188	68.166618347168
961.770446777344	68.21044921875
963.026062011719	68.4660186767578
964.28125	68.4266815185547
965.536010742188	68.6415481567383
966.790466308594	68.8590927124023
968.044494628906	69.3641738891602
969.298095703125	69.6741027832031
970.551391601563	70.3227767944336
971.80419921875	70.7666168212891
973.056701660156	71.6857147216797
974.308776855469	72.859977722168
975.560485839844	74.1096572875977
976.811767578125	75.8176727294922
978.062683105469	77.4749069213867
979.313232421875	79.2625961303711
980.563415527344	80.7418594360352
981.813171386719	82.2325973510742
983.0625	83.2100219726563
984.3115234375	84.2766189575195
985.560119628906	85.0612487792969
986.808349609375	85.5505676269531
988.05615234375	86.0226135253906
989.303588867188	86.0500717163086
990.550659179688	85.5668487548828
991.797302246094	84.5274505615234
993.043579101563	83.2422256469727
994.289489746094	81.4434585571289
995.535034179688	79.4717712402344
996.780151367188	77.4829483032227
998.02490234375	75.560173034668
999.269226074219	74.1325073242188
1000.51318359375	72.552490234375
1001.75677490234	71.242301940918
1003	70.1164474487305
1004.24279785156	69.1532135009766
1005.48522949219	68.4051818847656
1006.72729492188	67.8159713745117
1007.96893310547	67.3286666870117
1009.21026611328	66.6297760009766
1010.45111083984	66.300163269043
1011.69165039063	65.9395294189453
1012.93176269531	65.5882339477539
1014.17150878906	65.3681716918945
1015.41088867188	65.1597290039063
1016.64984130859	65.0754928588867
1017.88842773438	64.8495712280273
1019.12664794922	64.7053680419922
1020.36450195313	64.5743179321289
1021.60192871094	64.3434829711914
1022.83898925781	64.4347457885742
1024.07568359375	64.2224197387695
1025.31201171875	64.1407699584961
1026.5478515625	64.1101837158203
1027.78344726563	63.9942932128906
1029.0185546875	64.018798828125
1030.25329589844	63.905590057373
1031.48767089844	63.8122253417969
1032.7216796875	64.0335693359375
1033.95532226563	63.9714736938477
1035.18859863281	63.9461631774902
1036.42138671875	63.9740295410156
1037.65393066406	64.0524063110352
1038.88598632813	64.0503997802734
1040.11767578125	64.1796798706055
1041.34899902344	64.2080078125
1042.57995605469	64.3432464599609
1043.810546875	64.4756469726563
1045.04077148438	64.6099853515625
1046.2705078125	64.7351989746094
1047.5	64.842903137207
1048.72900390625	64.9967575073242
1049.95764160156	64.98828125
1051.18591308594	65.3056716918945
1052.41381835938	65.5632629394531
1053.64135742188	65.7046432495117
1054.86853027344	66.1875610351563
1056.09521484375	66.4031295776367
1057.32165527344	66.6943969726563
1058.54760742188	67.0525894165039
1059.77331542969	67.6235122680664
1060.99853515625	68.0130462646484
1062.22338867188	68.674430847168
1063.44787597656	69.2765655517578
1064.671875	69.9992218017578
1065.89562988281	70.9569702148438
1067.11901855469	71.6543884277344
1068.34191894531	72.5541458129883
1069.56457519531	73.6701202392578
1070.78674316406	74.6771469116211
1072.00854492188	75.5210571289063
1073.22998046875	76.4010848999023
1074.45104980469	77.1572570800781
1075.67175292969	77.2689056396484
1076.89208984375	77.4787750244141
1078.11193847656	77.29248046875
1079.33154296875	76.6161804199219
1080.55065917969	76.0287170410156
1081.76940917969	75.2021331787109
1082.98791503906	73.8927001953125
1084.20593261719	72.8591461181641
1085.42358398438	71.8352737426758
1086.64086914063	70.7741775512695
1087.85766601563	69.7994232177734
1089.07421875	68.9203643798828
1090.29040527344	67.9237899780273
1091.50610351563	67.2868881225586
1092.72155761719	66.6652297973633
1093.9365234375	66.0546112060547
1095.15112304688	65.5179748535156
1096.36535644531	65.2439956665039
1097.57922363281	64.7680130004883
1098.79272460938	64.5915069580078
1100.005859375	64.2078323364258
1101.21862792969	64.0105514526367
1102.43090820313	63.8083190917969
1103.64294433594	63.5406455993652
1104.8544921875	63.4009895324707
1106.06579589844	63.2522010803223
1107.27661132813	63.1276512145996
1108.48706054688	62.8943405151367
1109.69714355469	62.8562622070313
1110.90686035156	62.7626533508301
1112.1162109375	62.5749816894531
1113.3251953125	62.5623168945313
1114.53369140625	62.5588455200195
1115.74194335938	62.448112487793
1116.94982910156	62.4643287658691
1118.1572265625	62.3211822509766
1119.3642578125	62.2656631469727
1120.57104492188	62.2653312683105
1121.77734375	62.3224754333496
1122.98327636719	62.1515083312988
1124.18884277344	62.2107963562012
1125.39404296875	62.2475852966309
1126.59875488281	62.0701522827148
1127.80322265625	62.1596794128418
1129.00732421875	62.2232551574707
1130.2109375	62.040714263916
1131.41430664063	61.9097328186035
1132.6171875	61.9810218811035
1133.81970214844	61.9845199584961
1135.02197265625	61.8150062561035
1136.22375488281	61.8202705383301
1137.42517089844	61.8413925170898
1138.62622070313	61.9112586975098
1139.82690429688	61.8111267089844
1141.02709960938	61.7501754760742
1142.22705078125	61.6174087524414
1143.42663574219	61.8224411010742
1144.62573242188	61.6199569702148
1145.82458496094	61.6039657592773
1147.02294921875	61.6839256286621
1148.22094726563	61.6867065429688
1149.41857910156	61.6747970581055
1150.61584472656	61.5753784179688
1151.81274414063	61.6322975158691
1153.00927734375	61.4317932128906
1154.20544433594	61.6191139221191
1155.40124511719	61.6919746398926
1156.5966796875	61.7038879394531
1157.79162597656	61.6970825195313
1158.986328125	61.7958297729492
1160.18054199219	61.6619300842285
1161.37438964844	61.7532768249512
1162.56799316406	61.7620429992676
1163.76110839844	61.8704528808594
1164.95385742188	61.8754501342773
1166.14624023438	62.1277313232422
1167.33825683594	62.3536682128906
1168.52990722656	62.7648010253906
1169.72119140625	63.6017570495605
1170.91198730469	64.4064865112305
1172.1025390625	65.2886352539063
1173.29260253906	66.3884048461914
1174.482421875	66.6517028808594
1175.67175292969	66.8660659790039
1176.86071777344	66.5792083740234
1178.04943847656	65.7634353637695
1179.23767089844	64.7606430053711
1180.42553710938	63.7945098876953
1181.61303710938	62.9815788269043
1182.80017089844	62.3892402648926
1183.98681640625	62.0726585388184
1185.17321777344	61.7040023803711
1186.35925292969	61.5587158203125
1187.54479980469	61.595287322998
1188.73010253906	61.4280014038086
1189.91491699219	61.4203910827637
1191.09936523438	61.5481719970703
1192.28356933594	61.6371078491211
1193.46728515625	61.5732688903809
1194.65063476563	61.7886543273926
1195.83361816406	61.8332557678223
1197.01623535156	62.0623321533203
1198.19836425781	62.3764953613281
1199.38024902344	62.6780776977539
1200.56176757813	62.825325012207
1201.74279785156	63.0490303039551
1202.92358398438	63.1369705200195
1204.10388183594	63.1316299438477
1205.28393554688	63.018424987793
1206.46350097656	63.0723266601563
1207.64270019531	62.8121719360352
1208.82153320313	62.6819381713867
1210	62.5773887634277
1211.17810058594	62.4582862854004
1212.35583496094	62.2912521362305
1213.53308105469	62.3084487915039
1214.71008300781	62.2363395690918
1215.88671875	62.178035736084
1217.06286621094	62.0909881591797
1218.23864746094	62.2081642150879
1219.41418457031	62.1848182678223
1220.58923339844	62.2128791809082
1221.76391601563	62.3449249267578
1222.93823242188	62.2892227172852
1224.11218261719	62.3785514831543
1225.28576660156	62.6329040527344
1226.458984375	62.7622222900391
1227.6318359375	62.7739639282227
1228.80419921875	63.1088485717773
1229.97631835938	63.3424797058105
1231.14794921875	63.4984512329102
1232.31921386719	63.8302612304688
1233.490234375	64.1034088134766
1234.66076660156	64.400032043457
1235.83093261719	64.6301345825195
1237.00073242188	64.977180480957
1238.17016601563	65.2279357910156
1239.33923339844	65.5353775024414
1240.5078125	65.829460144043
1241.67614746094	65.9486618041992
1242.84411621094	66.2021484375
1244.01159667969	66.6521759033203
1245.1787109375	67.0127639770508
1246.34558105469	67.3250503540039
1247.51196289063	67.553825378418
1248.67797851563	67.8725891113281
1249.84362792969	68.0557708740234
1251.00891113281	68.0810623168945
1252.173828125	67.6000442504883
1253.33825683594	67.2300415039063
1254.50244140625	66.6808929443359
1255.66625976563	66.1831741333008
1256.82958984375	65.3540191650391
1257.99255371094	64.8459854125977
1259.1552734375	64.4326705932617
1260.31750488281	64.0368041992188
1261.47937011719	63.7420463562012
1262.64086914063	63.3909149169922
1263.80200195313	62.9857025146484
1264.96276855469	62.7875862121582
1266.123046875	62.6906356811523
1267.28308105469	62.2986068725586
1268.44262695313	61.9879188537598
1269.60192871094	61.8153305053711
1270.7607421875	61.6011734008789
1271.91918945313	61.4389610290527
1273.07727050781	61.3356246948242
1274.23498535156	60.9601631164551
1275.39233398438	60.8296775817871
1276.54931640625	60.6385536193848
1277.70581054688	60.4529991149902
1278.86206054688	60.3459930419922
1280.01794433594	60.2946243286133
1281.17333984375	60.1966743469238
1282.32836914063	60.1397399902344
1283.48303222656	59.9277954101563
1284.63732910156	60.0971832275391
1285.79125976563	59.9457130432129
1286.94482421875	59.9797554016113
1288.09802246094	60.0928153991699
1289.25073242188	60.1662330627441
1290.40319824219	60.3317832946777
1291.55517578125	60.3474502563477
1292.70690917969	60.3787574768066
1293.85815429688	60.3717346191406
1295.00903320313	60.3616523742676
1296.15954589844	60.2902793884277
1297.30969238281	60.0465507507324
1298.45935058594	59.8897514343262
1299.60876464844	59.7454948425293
1300.7578125	59.4284248352051
1301.90637207031	59.3375587463379
1303.05456542969	59.1456184387207
1304.20239257813	59.0834884643555
1305.34985351563	58.9486389160156
1306.49694824219	58.9517440795898
1307.64367675781	58.8265495300293
1308.7900390625	58.7690811157227
1309.93591308594	58.8733711242676
1311.08154296875	58.8825340270996
1312.22668457031	58.8390083312988
1313.37145996094	58.9076728820801
1314.51599121094	59.0246467590332
1315.66003417969	58.9761772155762
1316.80358886719	59.0032272338867
1317.94689941406	58.9063110351563
1319.08984375	58.9351425170898
1320.23229980469	58.9572334289551
1321.37451171875	58.8796691894531
1322.51623535156	58.8467330932617
1323.65759277344	58.6859016418457
1324.79858398438	58.6044769287109
1325.93920898438	58.5976638793945
1327.07934570313	58.3805618286133
1328.21923828125	58.4137878417969
1329.35864257813	58.3387756347656
1330.49780273438	58.1995582580566
1331.63647460938	58.0363655090332
1332.77478027344	58.1065826416016
1333.91271972656	57.901237487793
1335.05029296875	57.7821197509766
1336.18737792969	57.8171920776367
1337.32421875	57.7547760009766
1338.46057128906	57.5768547058105
1339.5966796875	57.8366279602051
1340.73229980469	57.6134490966797
1341.86755371094	57.6449356079102
1343.00231933594	57.6516723632813
1344.13684082031	57.5775260925293
1345.27099609375	57.6847915649414
1346.40466308594	57.5589599609375
1347.53796386719	57.7332954406738
1348.6708984375	57.6068992614746
1349.80346679688	57.628101348877
1350.93566894531	57.5834655761719
1352.06750488281	57.5907516479492
1353.19885253906	57.5554428100586
1354.32995605469	57.5796356201172
1355.46057128906	57.5013427734375
1356.5908203125	57.4957160949707
1357.720703125	57.4032745361328
1358.85021972656	57.3490371704102
1359.97924804688	57.3568496704102
1361.10803222656	57.3728179931641
1362.236328125	57.3137626647949
1363.3642578125	57.214958190918
1364.49182128906	57.0659065246582
1365.61901855469	57.2745628356934
1366.74584960938	57.2382659912109
1367.87231445313	57.3700180053711
1368.99829101563	57.3168563842773
1370.12390136719	57.4286994934082
1371.24914550781	57.4831123352051
1372.3740234375	57.6928977966309
1373.49853515625	57.8312835693359
1374.62255859375	58.0481719970703
1375.74633789063	58.1243286132813
1376.86962890625	58.657356262207
1377.99255371094	58.7511367797852
1379.11511230469	59.0198097229004
1380.2373046875	59.3571434020996
1381.35900878906	59.6230812072754
1382.48034667969	59.9901542663574
1383.60144042969	60.3097267150879
1384.72204589844	60.5284957885742
1385.84228515625	60.354434967041
1386.96203613281	60.5705947875977
1388.08154296875	60.3292617797852
1389.20056152344	60.182014465332
1390.31921386719	59.9925498962402
1391.4375	59.5118370056152
1392.55541992188	59.2833786010742
1393.6728515625	58.8758659362793
1394.7900390625	58.5963249206543
1395.90673828125	58.1736717224121
1397.02307128906	57.8842849731445
1398.13903808594	57.6676597595215
1399.25463867188	57.3846015930176
1400.36975097656	57.1219367980957
1401.48449707031	57.1248741149902
1402.59899902344	56.8714981079102
1403.712890625	56.8407440185547
1404.82653808594	56.8253936767578
1405.93981933594	56.7443962097168
1407.05261230469	56.576286315918
1408.1650390625	56.5363922119141
1409.27709960938	56.5300369262695
1410.38879394531	56.497200012207
1411.5	56.3276824951172
1412.61096191406	56.3724632263184
1413.72143554688	56.2249526977539
1414.83154296875	56.251636505127
1415.94116210938	55.954704284668
1417.05053710938	55.9501571655273
1418.15942382813	55.8740310668945
1419.26794433594	55.8650360107422
1420.37609863281	55.8016090393066
1421.48388671875	55.5662078857422
1422.59118652344	55.4838218688965
1423.6982421875	55.5541305541992
1424.80480957031	55.4137649536133
1425.91088867188	55.2671279907227
1427.01672363281	55.353515625
1428.1220703125	55.2311019897461
1429.22717285156	55.1924896240234
1430.33166503906	55.165225982666
1431.43591308594	55.1201858520508
1432.53979492188	55.1054496765137
1433.64318847656	55.1935768127441
1434.74621582031	55.2752838134766
1435.84887695313	55.1172866821289
1436.95104980469	55.2833480834961
1438.05297851563	55.3010063171387
1439.15441894531	55.2322082519531
1440.25549316406	55.2669372558594
1441.35620117188	55.2787895202637
1442.45642089844	55.2883148193359
1443.55627441406	55.1042861938477
1444.65576171875	55.126163482666
1445.7548828125	55.0096321105957
1446.853515625	54.9771041870117
1447.95190429688	54.8458786010742
1449.0498046875	54.8736953735352
1450.14721679688	54.7303085327148
1451.24438476563	54.6846694946289
1452.34106445313	54.5022583007813
1453.43737792969	54.6722145080566
1454.53332519531	54.4780235290527
1455.62890625	54.415153503418
1456.72399902344	54.3877830505371
1457.81872558594	54.3219795227051
1458.9130859375	54.3485565185547
1460.00695800781	54.3021850585938
1461.10046386719	54.2364120483398
1462.19360351563	54.1019401550293
1463.28637695313	54.1913871765137
1464.37878417969	54.0969619750977
1465.470703125	54.0989112854004
1466.56225585938	54.151538848877
1467.65344238281	54.0543823242188
1468.744140625	53.9285278320313
1469.83447265625	53.8680648803711
1470.92443847656	53.7889633178711
1472.01403808594	53.6011734008789
1473.10314941406	53.5487518310547
1474.19189453125	53.4063186645508
1475.2802734375	53.2261276245117
1476.3681640625	53.275333404541
1477.45581054688	53.2830772399902
1478.54296875	53.0133476257324
1479.62963867188	53.1764984130859
1480.71606445313	53.2014122009277
1481.80200195313	53.1686973571777
1482.88757324219	53.0147743225098
1483.97265625	53.0781097412109
1485.05737304688	53.136962890625
1486.14172363281	53.168285369873
1487.22570800781	53.1931457519531
1488.30932617188	53.1105003356934
1489.39245605469	53.3288154602051
1490.47509765625	53.1823806762695
1491.55749511719	53.295597076416
1492.63940429688	53.3416786193848
1493.72094726563	53.2571105957031
1494.80212402344	53.3253135681152
1495.8828125	53.3322410583496
1496.96313476563	53.3165168762207
1498.04309082031	53.1473579406738
1499.12255859375	53.1136894226074
1500.20166015625	53.2248344421387
1501.28039550781	53.1258926391602
1502.35864257813	53.1408157348633
1503.4365234375	53.0730400085449
1504.51403808594	53.091552734375
1505.59118652344	53.1450233459473
1506.66784667969	53.1931991577148
1507.744140625	53.1511497497559
1508.81994628906	53.1673927307129
1509.89538574219	53.3482360839844
1510.97045898438	53.3532791137695
1512.04516601563	53.5146865844727
1513.11938476563	53.5646781921387
1514.19323730469	53.5494575500488
1515.26672363281	53.9087791442871
1516.33972167969	53.9310302734375
1517.41235351563	54.149528503418
1518.48449707031	54.0557403564453
1519.55639648438	54.1714782714844
1520.62768554688	54.270263671875
1521.69873046875	54.3176345825195
1522.76928710938	54.2912063598633
1523.83947753906	54.3871383666992
1524.90930175781	54.2607307434082
1525.97863769531	54.2951431274414
1527.04760742188	54.361873626709
1528.11608886719	54.3164863586426
1529.18420410156	54.2441749572754
1530.251953125	54.2657890319824
1531.31921386719	54.2343139648438
1532.38610839844	54.518310546875
1533.45263671875	54.5350952148438
1534.51867675781	54.6477088928223
1535.58435058594	54.75244140625
1536.64965820313	54.7748947143555
1537.71447753906	55.060920715332
1538.77893066406	55.1910400390625
1539.84301757813	55.344669342041
1540.90661621094	55.5519676208496
1541.9697265625	55.6668319702148
1543.03259277344	55.7738075256348
1544.09497070313	55.8719024658203
1545.15686035156	56.0713768005371
1546.21850585938	56.133430480957
1547.27966308594	56.2442169189453
1548.34033203125	56.3914451599121
1549.40063476563	56.5023651123047
1550.46057128906	56.5711784362793
1551.52001953125	56.6519775390625
1552.5791015625	56.8257331848145
1553.63781738281	56.9665412902832
1554.69604492188	56.9235191345215
1555.75378417969	56.9696922302246
1556.81127929688	56.9223175048828
1557.86828613281	57.0191192626953
1558.9248046875	57.0494537353516
1559.98095703125	57.2981567382813
1561.03674316406	57.3821907043457
1562.09204101563	57.5565490722656
1563.14697265625	57.5611801147461
1564.20153808594	57.7360763549805
1565.25561523438	57.9603080749512
1566.30932617188	58.2753753662109
1567.36254882813	58.4463806152344
1568.41540527344	58.5504341125488
1569.4677734375	58.8712501525879
1570.51977539063	59.1502876281738
1571.57141113281	59.384334564209
1572.62255859375	59.6364631652832
1573.67333984375	59.8152389526367
1574.7236328125	60.2159805297852
1575.77355957031	60.278507232666
1576.82299804688	60.5838279724121
1577.8720703125	60.9808235168457
1578.92077636719	60.9690399169922
1579.96899414063	61.2731399536133
1581.01684570313	61.5423774719238
1582.06420898438	61.8715438842773
1583.11120605469	62.2398719787598
1584.15771484375	62.4751091003418
1585.20385742188	62.915153503418
1586.24951171875	63.5689659118652
1587.29479980469	63.8813362121582
1588.33972167969	64.4909744262695
1589.38415527344	64.8876037597656
1590.42810058594	65.5287704467773
1591.47180175781	66.0532073974609
1592.51489257813	66.5578384399414
1593.55773925781	66.9402313232422
1594.59997558594	67.1397933959961
1595.64196777344	67.6263732910156
1596.68334960938	67.7989120483398
1597.72448730469	68.1123504638672
1598.76513671875	68.5906600952148
1599.80529785156	69.1077041625977
1600.84509277344	69.8039779663086
1601.88452148438	70.6422729492188
1602.92346191406	71.3492279052734
1603.9619140625	72.5472640991211
1605	73.6140518188477
1606.03771972656	74.9155502319336
1607.07495117188	76.3053894042969
1608.11169433594	77.3847045898438
1609.14807128906	78.2813873291016
1610.18408203125	78.4270858764648
1611.21960449219	78.3607330322266
1612.25463867188	77.8295516967773
1613.28930664063	77.3080520629883
1614.32360839844	76.1521072387695
1615.357421875	75.6170196533203
1616.39074707031	74.8621215820313
1617.42370605469	74.3167419433594
1618.45629882813	74.0313491821289
1619.48840332031	73.8441543579102
1620.52001953125	73.9194107055664
1621.55126953125	73.81982421875
1622.58215332031	74.1727066040039
1623.61254882813	74.2566146850586
1624.64245605469	74.7063751220703
1625.67199707031	75.0914001464844
1626.70104980469	75.627082824707
1627.72973632813	76.2161026000977
1628.75793457031	76.6925659179688
1629.78576660156	77.64501953125
1630.81311035156	78.4418334960938
1631.84008789063	79.1956024169922
1632.86657714844	80.2829513549805
1633.89270019531	81.1835479736328
1634.91833496094	82.0239105224609
1635.94348144531	82.8848876953125
1636.96826171875	83.2374572753906
1637.99255371094	83.4567718505859
1639.01647949219	83.4470748901367
1640.03991699219	82.7777862548828
1641.06298828125	82.509651184082
1642.08557128906	81.4728698730469
1643.10778808594	80.4911422729492
1644.12951660156	79.5002899169922
1645.15075683594	78.3019027709961
1646.17163085938	77.3812942504883
1647.19213867188	76.2897644042969
1648.21203613281	75.4200592041016
1649.23156738281	74.7226638793945
1650.25073242188	73.8991165161133
1651.26940917969	73.3377914428711
1652.28759765625	72.4503479003906
1653.30541992188	72.0558700561523
1654.32275390625	71.5709533691406
1655.33972167969	71.0308532714844
1656.35620117188	70.3707962036133
1657.37231445313	69.9737777709961
1658.38793945313	69.6241226196289
1659.40307617188	69.283073425293
1660.41772460938	68.9675140380859
1661.43212890625	68.549201965332
1662.44592285156	68.1660919189453
1663.45935058594	68.0641860961914
1664.47229003906	67.5671844482422
1665.48486328125	67.3057098388672
1666.49694824219	66.9643859863281
1667.50854492188	66.5586395263672
1668.51977539063	66.1826477050781
1669.53051757813	65.6617889404297
1670.54089355469	65.2981109619141
1671.55078125	64.9570770263672
1672.56018066406	64.4900436401367
1673.56909179688	64.0871887207031
1674.57763671875	63.6713333129883
1675.58581542969	63.0859413146973
1676.59350585938	62.4800910949707
1677.60070800781	62.1044425964355
1678.607421875	61.5395698547363
1679.61376953125	60.8852844238281
1680.61962890625	60.5411148071289
1681.62512207031	60.140266418457
1682.63012695313	59.5187454223633
1683.63464355469	58.9449729919434
1684.638671875	58.5335350036621
1685.64233398438	57.8454818725586
1686.64562988281	57.5505294799805
1687.64831542969	57.158576965332
1688.65063476563	56.7161598205566
1689.65246582031	56.1494255065918
1690.65393066406	55.7939529418945
1691.65490722656	55.3836975097656
1692.65539550781	55.0829620361328
1693.65551757813	54.6204032897949
1694.65502929688	54.2266311645508
1695.654296875	53.9051933288574
1696.65295410156	53.6307411193848
1697.65124511719	53.1797637939453
1698.64904785156	52.8937721252441
1699.646484375	52.5959739685059
1700.64331054688	52.1735992431641
1701.63977050781	51.6790580749512
1702.63586425781	51.4087142944336
1703.63134765625	51.0344314575195
1704.62646484375	50.712532043457
1705.62121582031	50.2576789855957
1706.61535644531	49.940803527832
1707.60913085938	49.5159797668457
1708.60241699219	49.1649131774902
1709.59521484375	48.8301391601563
1710.58764648438	48.3891677856445
1711.57958984375	48.1200675964355
1712.57104492188	47.6659927368164
1713.56213378906	47.3147468566895
1714.552734375	46.9162445068359
1715.54284667969	46.5603675842285
1716.53247070313	46.1965141296387
1717.52160644531	45.9152526855469
1718.51037597656	45.483341217041
1719.49865722656	45.0182723999023
1720.48657226563	44.9448585510254
1721.47387695313	44.6575202941895
1722.46081542969	44.2290458679199
1723.447265625	43.9422340393066
1724.43334960938	43.7322235107422
1725.41882324219	43.4938621520996
1726.40393066406	43.2681846618652
1727.38854980469	42.9563598632813
1728.37268066406	42.7364540100098
1729.3564453125	42.5703468322754
1730.33972167969	42.354808807373
1731.32250976563	42.099925994873
1732.30480957031	41.8294258117676
1733.28674316406	41.6266098022461
1734.26806640625	41.5655288696289
1735.2490234375	41.3606986999512
1736.2294921875	41.1508178710938
1737.20959472656	41.0668601989746
1738.18908691406	40.8764915466309
1739.16821289063	40.7199897766113
1740.14685058594	40.459888458252
1741.125	40.280647277832
1742.10266113281	40.2515182495117
1743.07995605469	40.0558052062988
1744.05676269531	39.8291015625
1745.03308105469	39.5533866882324
1746.00891113281	39.5099906921387
1746.98425292969	39.2191352844238
1747.95910644531	39.1323051452637
1748.93359375	38.8484916687012
1749.90759277344	38.6743507385254
1750.88110351563	38.5383491516113
1751.85412597656	38.3293876647949
1752.82678222656	38.092700958252
1753.798828125	37.8689918518066
1754.7705078125	37.6726112365723
1755.74169921875	37.4495315551758
1756.71240234375	37.4343223571777
1757.6826171875	37.2774467468262
1758.65246582031	37.1065559387207
1759.62170410156	36.7930335998535
1760.59057617188	36.6700477600098
1761.55895996094	36.4749526977539
1762.52673339844	36.3472557067871
1763.49426269531	36.3180541992188
1764.46118164063	36.1811141967773
1765.42761230469	36.0136642456055
1766.39367675781	35.9385223388672
1767.35913085938	35.7749099731445
1768.32421875	35.7351379394531
1769.28881835938	35.7035064697266
1770.2529296875	35.4526977539063
1771.21655273438	35.4443778991699
1772.17980957031	35.3577461242676
1773.14245605469	35.3458671569824
1774.10461425781	35.2698440551758
1775.06640625	35.2015113830566
1776.02770996094	35.1085014343262
1776.98852539063	34.9863815307617
1777.94873046875	34.8487205505371
1778.90856933594	34.8643684387207
1779.86804199219	34.7856483459473
1780.82690429688	34.5806579589844
1781.78527832031	34.4394416809082
1782.7431640625	34.3557510375977
1783.70068359375	34.1354293823242
1784.65771484375	34.0344581604004
1785.61413574219	33.9231605529785
1786.57019042969	33.7147331237793
1787.52575683594	33.6295318603516
1788.48083496094	33.3762397766113
1789.43530273438	33.3463249206543
1790.38940429688	33.1893997192383
1791.34301757813	32.987678527832
1792.29626464844	32.8768005371094
1793.24890136719	32.7688102722168
1794.20104980469	32.7387390136719
1795.15270996094	32.6275177001953
1796.10400390625	32.5217132568359
1797.0546875	32.4673881530762
1798.0048828125	32.3633918762207
1798.95471191406	32.240837097168
1799.90393066406	32.1718902587891
1800.85278320313	32.1926116943359
1801.80102539063	32.1072120666504
1802.74890136719	32.0068130493164
1803.6962890625	31.9921379089355
1804.64306640625	31.9991798400879
1805.58947753906	31.9864063262939
1806.53540039063	31.9042510986328
1807.48071289063	31.87353515625
1808.42565917969	31.8793163299561
1809.3701171875	31.7105445861816
1810.31396484375	31.777322769165
1811.25744628906	31.6198596954346
1812.20043945313	31.5307464599609
1813.14294433594	31.5419921875
1814.08483886719	31.5466918945313
1815.0263671875	31.4907188415527
1815.96740722656	31.3435649871826
1816.90783691406	31.2557849884033
1817.84790039063	31.205415725708
1818.78747558594	31.0870876312256
1819.72644042969	31.1035861968994
1820.6650390625	30.9305248260498
1821.60314941406	30.9522972106934
1822.54064941406	30.809211730957
1823.47778320313	30.6548137664795
1824.41430664063	30.6519546508789
1825.35034179688	30.4700813293457
1826.28601074219	30.331184387207
1827.22106933594	30.2822036743164
1828.15563964844	30.2032661437988
1829.08984375	30.108362197876
1830.0234375	30.04931640625
1830.95654296875	30.0155277252197
1831.88916015625	29.9419860839844
1832.8212890625	29.8620300292969
1833.7529296875	29.8169059753418
1834.68408203125	29.8155937194824
1835.61474609375	29.6968307495117
1836.54479980469	29.7025203704834
1837.47448730469	29.7476081848145
1838.40356445313	29.7773990631104
1839.33227539063	29.689624786377
1840.26037597656	29.6674365997314
1841.18811035156	29.6403427124023
1842.115234375	29.6236839294434
1843.04187011719	29.6296424865723
1843.96801757813	29.6407241821289
1844.89367675781	29.6665477752686
1845.81872558594	29.6486301422119
1846.74340820313	29.5459442138672
1847.66760253906	29.5873794555664
1848.59118652344	29.5403900146484
1849.51428222656	29.536771774292
1850.43701171875	29.4435787200928
1851.35913085938	29.3826351165771
1852.28076171875	29.3019847869873
1853.20190429688	29.2152862548828
1854.12243652344	29.1292037963867
1855.04260253906	29.0685482025146
1855.96215820313	29.0425662994385
1856.88122558594	29.009069442749
1857.79992675781	28.7672595977783
1858.71801757813	28.7658405303955
1859.63549804688	28.6533470153809
1860.55261230469	28.5826244354248
1861.46923828125	28.4213180541992
1862.38525390625	28.4429969787598
1863.30078125	28.4365711212158
1864.2158203125	28.3799018859863
1865.13037109375	28.359073638916
1866.04443359375	28.3277187347412
1866.95788574219	28.2937660217285
1867.87084960938	28.351619720459
1868.78332519531	28.3202495574951
1869.6953125	28.357292175293
1870.60681152344	28.3037548065186
1871.51782226563	28.3121871948242
1872.42822265625	28.3925704956055
1873.33813476563	28.4066524505615
1874.24755859375	28.3957576751709
1875.15649414063	28.4174137115479
1876.06481933594	28.4559097290039
1876.97277832031	28.4113960266113
1877.88012695313	28.4020309448242
1878.78698730469	28.3156318664551
1879.69323730469	28.3375473022461
1880.59912109375	28.3607788085938
1881.50439453125	28.2427673339844
1882.4091796875	28.1642208099365
1883.3134765625	28.0622940063477
1884.21716308594	27.9840965270996
1885.12048339844	27.9443607330322
1886.02319335938	27.892053604126
1886.92541503906	27.8288993835449
1887.82702636719	27.8427772521973
1888.72814941406	27.7113723754883
1889.62878417969	27.5584468841553
1890.52893066406	27.628833770752
1891.42858886719	27.5646629333496
1892.32763671875	27.4399719238281
1893.22619628906	27.4694156646729
1894.12426757813	27.2838840484619
1895.02172851563	27.2746753692627
1895.91870117188	27.2498416900635
1896.81518554688	27.3494358062744
1897.71118164063	27.1362800598145
1898.60656738281	27.1742038726807
1899.50146484375	27.1530303955078
1900.39587402344	27.0885753631592
1901.28967285156	27.0147399902344
1902.18298339844	27.0892429351807
1903.07580566406	27.0521545410156
1903.96801757813	27.0659923553467
1904.85986328125	27.0166797637939
1905.7509765625	27.1427307128906
1906.64172363281	27.1679553985596
1907.53186035156	27.1517906188965
1908.42150878906	27.1921005249023
1909.31066894531	27.1840152740479
1910.19921875	27.2141151428223
1911.08728027344	27.2211074829102
1911.97473144531	27.1715660095215
1912.86181640625	27.2951831817627
1913.74816894531	27.2290420532227
1914.63415527344	27.2087497711182
1915.51953125	27.2037620544434
1916.40441894531	27.1185111999512
1917.28869628906	27.101692199707
1918.17260742188	27.0793895721436
1919.05578613281	27.0719680786133
1919.93859863281	26.9964466094971
1920.82080078125	26.9780540466309
1921.70239257813	26.8500900268555
1922.58349609375	26.8627758026123
1923.46411132813	26.7533416748047
1924.34423828125	26.7067928314209
1925.22375488281	26.6784324645996
1926.10278320313	26.5653419494629
1926.98120117188	26.4262752532959
1927.85913085938	26.4496459960938
1928.73645019531	26.3163967132568
1929.61328125	26.2751407623291
1930.48962402344	26.2681617736816
1931.36535644531	26.1276969909668
1932.24060058594	26.1486129760742
1933.11535644531	26.1710910797119
1933.98950195313	26.1839008331299
1934.86303710938	26.1148128509521
1935.73608398438	26.0809326171875
1936.60864257813	26.151252746582
1937.48059082031	26.1462383270264
1938.35205078125	26.1388111114502
1939.22302246094	26.1154937744141
1940.09338378906	26.1782245635986
1940.96313476563	26.1670589447021
1941.83239746094	26.2256622314453
1942.701171875	26.2023696899414
1943.5693359375	26.2689800262451
1944.43701171875	26.248571395874
1945.30407714844	26.316370010376
1946.17065429688	26.3183059692383
1947.03662109375	26.3554363250732
1947.90209960938	26.3011875152588
1948.76696777344	26.3093357086182
1949.63134765625	26.3593578338623
1950.4951171875	26.3637790679932
1951.3583984375	26.3484859466553
1952.22106933594	26.2983875274658
1953.08325195313	26.2296295166016
1953.94482421875	26.2573223114014
1954.80590820313	26.1346035003662
1955.66650390625	26.1199016571045
1956.5263671875	26.1429424285889
1957.38586425781	26.1575622558594
1958.24462890625	26.0226535797119
1959.10302734375	26.0005874633789
1959.96069335938	25.9649333953857
1960.81799316406	25.809383392334
1961.67456054688	25.8664321899414
1962.53063964844	25.7510414123535
1963.38623046875	25.5970497131348
1964.2412109375	25.7022190093994
1965.09558105469	25.5822105407715
1965.94946289063	25.5367832183838
1966.80285644531	25.5100593566895
1967.65563964844	25.4465255737305
1968.5078125	25.4871349334717
1969.35949707031	25.5123825073242
1970.21057128906	25.4876518249512
1971.06103515625	25.5075569152832
1971.91101074219	25.4756679534912
1972.76049804688	25.5378379821777
1973.60925292969	25.5654067993164
1974.45764160156	25.5534210205078
1975.30529785156	25.5749759674072
1976.15246582031	25.7064514160156
1976.99914550781	25.736141204834
1977.84521484375	25.7752704620361
1978.69067382813	25.8321285247803
1979.53552246094	25.8670711517334
1980.3798828125	25.9116821289063
1981.22375488281	25.9262790679932
1982.06701660156	25.9052143096924
1982.90966796875	25.9564056396484
1983.75170898438	25.9304122924805
1984.59326171875	25.860387802124
1985.43420410156	25.8064861297607
1986.27465820313	25.95774269104
1987.11450195313	25.7374897003174
1987.95373535156	25.8031539916992
1988.79248046875	25.8301658630371
1989.63061523438	25.8088188171387
1990.46813964844	25.6749019622803
1991.30517578125	25.657096862793
1992.1416015625	25.5478172302246
1992.9775390625	25.5094585418701
1993.81274414063	25.3405513763428
1994.6474609375	25.3850879669189
1995.48168945313	25.2836952209473
1996.31518554688	25.3336772918701
1997.14819335938	25.2845764160156
1997.98071289063	25.2311630249023
1998.8125	25.2287750244141
1999.64379882813	25.1938419342041
2000.47448730469	25.0933246612549
2001.3046875	25.1913013458252
2002.13427734375	25.1205883026123
2002.96325683594	25.2562294006348
2003.79162597656	25.2178649902344
2004.61950683594	25.3599853515625
2005.44677734375	25.3415813446045
2006.2734375	25.3895702362061
2007.09948730469	25.4301147460938
2007.92504882813	25.4255561828613
2008.75	25.6183853149414
2009.57434082031	25.5387783050537
2010.39819335938	25.603063583374
2011.22131347656	25.6242446899414
2012.0439453125	25.635669708252
2012.86608886719	25.6652889251709
2013.6875	25.686071395874
2014.50842285156	25.7200679779053
2015.32873535156	25.7074356079102
2016.1484375	25.6344890594482
2016.96752929688	25.7764415740967
2017.7861328125	25.6945858001709
2018.60412597656	25.7778720855713
2019.42150878906	25.7586631774902
2020.23828125	25.716402053833
2021.05444335938	25.7306861877441
2021.8701171875	25.6229000091553
2022.68518066406	25.5520248413086
2023.49963378906	25.5445823669434
2024.3134765625	25.5113182067871
2025.12683105469	25.4812412261963
2025.939453125	25.4675998687744
2026.75158691406	25.4491539001465
2027.56311035156	25.3764781951904
2028.3740234375	25.3222942352295
2029.18432617188	25.3827571868896
2029.994140625	25.3095283508301
2030.80322265625	25.2600765228271
2031.61181640625	25.1626930236816
2032.41979980469	25.1624507904053
2033.22717285156	25.1092281341553
2034.03393554688	25.0380821228027
2034.84008789063	25.1073398590088
2035.64575195313	24.9208812713623
2036.45080566406	24.9694919586182
2037.25512695313	24.8515605926514
2038.05895996094	24.8450145721436
2038.86218261719	24.7586784362793
2039.66479492188	24.834451675415
2040.466796875	24.8219223022461
2041.26831054688	24.7757740020752
2042.06909179688	24.8366756439209
2042.86938476563	24.8305892944336
2043.6689453125	24.8991622924805
2044.46801757813	24.8735027313232
2045.26647949219	24.935920715332
2046.06433105469	24.8945751190186
2046.86145019531	24.8977470397949
2047.65808105469	24.9625606536865
2048.4541015625	24.9805469512939
2049.24951171875	24.9393939971924
2050.04443359375	24.9996814727783
2050.83862304688	24.9751605987549
2051.63232421875	25.0355091094971
2052.42529296875	25.1046981811523
2053.2177734375	25.0667724609375
2054.00952148438	25.0626277923584
2054.80078125	25.1872730255127
2055.59130859375	25.1386871337891
2056.38134765625	25.1665554046631
2057.17065429688	25.2593784332275
2057.95947265625	25.1669273376465
2058.74755859375	25.0829925537109
2059.53515625	25.138521194458
2060.32202148438	25.1418437957764
2061.1083984375	24.9827709197998
2061.89428710938	24.94211769104
2062.67919921875	24.7863368988037
2063.4638671875	24.8686199188232
2064.24780273438	24.878604888916
2065.03100585938	24.7920036315918
2065.81372070313	24.6126651763916
2066.595703125	24.6852245330811
2067.37719726563	24.5889053344727
2068.15795898438	24.4417018890381
2068.93823242188	24.4235706329346
2069.7177734375	24.3611087799072
2070.49682617188	24.3604507446289
2071.27514648438	24.2332496643066
2072.05297851563	24.1246433258057
2072.830078125	24.1809005737305
2073.60668945313	24.0490646362305
2074.38256835938	24.0129776000977
2075.15795898438	23.9331359863281
2075.9326171875	23.9232006072998
2076.70654296875	23.8772010803223
2077.47998046875	23.8951034545898
2078.25268554688	23.8317337036133
2079.02490234375	23.7519111633301
2079.79663085938	23.8286266326904
2080.5673828125	23.8420867919922
2081.337890625	23.8060550689697
2082.107421875	23.9169082641602
2082.87670898438	23.8642158508301
2083.64501953125	23.8894519805908
2084.41284179688	23.9257526397705
2085.18017578125	23.9623203277588
2085.94677734375	23.9573001861572
2086.71264648438	24.0280151367188
2087.47802734375	23.9623050689697
2088.24267578125	24.0034141540527
2089.0068359375	24.0683498382568
2089.77026367188	24.0204887390137
2090.53295898438	24.0025157928467
2091.29516601563	23.9960823059082
2092.056640625	23.9200801849365
2092.81762695313	23.8973388671875
2093.57788085938	23.8646678924561
2094.33764648438	23.8440132141113
2095.0966796875	23.8020877838135
2095.85498046875	23.6521434783936
2096.61279296875	23.6514778137207
2097.36987304688	23.5595397949219
2098.12646484375	23.4329833984375
2098.88232421875	23.3752040863037
2099.63745117188	23.3988246917725
2100.39208984375	23.2677993774414
2101.14624023438	23.1532707214355
2101.8994140625	23.0692253112793
2102.65209960938	22.9945983886719
2103.404296875	22.9132747650146
2104.15551757813	22.7315120697021
2104.90649414063	22.7568550109863
2105.65649414063	22.6656131744385
2106.40600585938	22.6023292541504
2107.15502929688	22.5221328735352
2107.90307617188	22.4478092193604
2108.65063476563	22.3912734985352
2109.39770507813	22.4077396392822
2110.14404296875	22.3930339813232
2110.8896484375	22.3423709869385
2111.63452148438	22.3323974609375
2112.37890625	22.3724613189697
2113.12280273438	22.3589134216309
2113.86572265625	22.5249309539795
2114.60815429688	22.4401054382324
2115.35009765625	22.4649963378906
2116.09106445313	22.541955947876
2116.83154296875	22.5423030853271
2117.57153320313	22.5340461730957
2118.31079101563	22.5296154022217
2119.04931640625	22.5890216827393
2119.787109375	22.4580574035645
2120.5244140625	22.4885234832764
2121.26098632813	22.4682579040527
2121.9970703125	22.3790073394775
2122.732421875	22.3380870819092
2123.46704101563	22.3040771484375
2124.20092773438	22.1880397796631
2124.93432617188	22.1884994506836
2125.6669921875	22.1227169036865
2126.39916992188	22.0408000946045
2127.13037109375	21.9482555389404
2127.86108398438	21.9046535491943
2128.59130859375	21.9955997467041
2129.32080078125	21.7182788848877
2130.04956054688	21.8260612487793
2130.77758789063	21.6218452453613
2131.50512695313	21.5132675170898
2132.23193359375	21.5129718780518
2132.9580078125	21.3927116394043
2133.68334960938	21.329475402832
2134.408203125	21.3262138366699
2135.13232421875	21.264820098877
2135.85595703125	21.1816673278809
2136.57885742188	21.0359401702881
2137.30102539063	21.009370803833
2138.0224609375	20.9586315155029
2138.74340820313	20.8931102752686
2139.46337890625	20.9099712371826
2140.18310546875	20.8255214691162
2140.90185546875	20.7182483673096
2141.6201171875	20.6927051544189
2142.33764648438	20.6543102264404
2143.05444335938	20.6827373504639
2143.77075195313	20.634126663208
2144.48608398438	20.6877784729004
2145.201171875	20.6379146575928
2145.91528320313	20.6850566864014
2146.62890625	20.6829643249512
2147.34155273438	20.6434803009033
2148.05395507813	20.6333541870117
2148.76538085938	20.6917381286621
2149.47631835938	20.655855178833
2150.18627929688	20.6809825897217
2150.89599609375	20.6591758728027
2151.60473632813	20.6461086273193
2152.31298828125	20.6008949279785
2153.02026367188	20.6235961914063
2153.72729492188	20.5500793457031
2154.43334960938	20.5335254669189
2155.138671875	20.4686889648438
2155.84350585938	20.5589389801025
2156.54760742188	20.5113792419434
2157.25122070313	20.4857559204102
2157.95385742188	20.4667072296143
2158.65600585938	20.3933963775635
2159.357421875	20.3784446716309
2160.05810546875	20.304557800293
2160.75805664063	20.3096160888672
2161.45751953125	20.2285385131836
2162.15600585938	20.180196762085
2162.85400390625	20.1305923461914
2163.55151367188	20.0726261138916
2164.248046875	19.9971981048584
2164.94409179688	20.0384273529053
2165.63916015625	19.9013671875
2166.33374023438	19.877311706543
2167.02783203125	19.8139610290527
2167.72094726563	19.6545372009277
2168.41357421875	19.611198425293
2169.10522460938	19.5267677307129
2169.79638671875	19.4339160919189
2170.48706054688	19.4071559906006
2171.1767578125	19.3215599060059
2171.86572265625	19.2090663909912
2172.55419921875	19.0950031280518
2173.24194335938	18.9749317169189
2173.92895507813	18.9521179199219
2174.615234375	18.8777503967285
2175.30078125	18.837366104126
2175.98583984375	18.7693023681641
2176.67016601563	18.6947708129883
2177.35375976563	18.7169780731201
2178.03662109375	18.6851005554199
2178.71875	18.6134052276611
2179.40014648438	18.6494522094727
2180.08081054688	18.6402530670166
2180.76098632813	18.6775703430176
2181.4404296875	18.6829738616943
2182.119140625	18.60618019104
2182.79711914063	18.7126331329346
2183.47436523438	18.6925296783447
2184.15087890625	18.631010055542
2184.82690429688	18.6562423706055
2185.501953125	18.6961307525635
2186.17651367188	18.7281017303467
2186.85034179688	18.7295627593994
2187.5234375	18.6835689544678
2188.19580078125	18.5928153991699
2188.86743164063	18.6230449676514
2189.53833007813	18.6319179534912
2190.20874023438	18.5972518920898
2190.87817382813	18.4839057922363
2191.54711914063	18.461597442627
2192.21533203125	18.4517250061035
2192.8828125	18.3411674499512
2193.54956054688	18.3050632476807
2194.21557617188	18.1447238922119
2194.880859375	18.2092971801758
2195.54541015625	18.2192630767822
2196.20947265625	18.0641860961914
2196.87255859375	17.9549465179443
2197.53515625	17.8496170043945
2198.19677734375	17.7661991119385
2198.85791015625	17.6484527587891
2199.51831054688	17.590145111084
2200.17797851563	17.5202884674072
2200.8369140625	17.4591312408447
2201.4951171875	17.310754776001
2202.15258789063	17.2908058166504
2202.80932617188	17.2008953094482
2203.46533203125	17.1658420562744
2204.12060546875	17.1071662902832
2204.775390625	17.096134185791
2205.42919921875	17.0466690063477
2206.08251953125	17.0139942169189
2206.73486328125	17.0408382415771
2207.38671875	16.9626331329346
2208.03759765625	16.9286193847656
2208.68798828125	16.9962158203125
2209.33764648438	16.9745140075684
2209.98657226563	16.9971103668213
2210.63452148438	17.0030937194824
2211.28198242188	17.0189056396484
2211.9287109375	16.9868297576904
2212.57470703125	17.0374450683594
2213.21997070313	17.0199794769287
2213.86450195313	16.9901294708252
2214.50830078125	17.0279178619385
2215.1513671875	16.9965324401855
2215.79370117188	16.9272117614746
2216.43530273438	16.8967590332031
2217.076171875	16.9345645904541
2217.71630859375	16.8631019592285
2218.35571289063	16.8070240020752
2218.99462890625	16.6967124938965
2219.63256835938	16.6433048248291
2220.26977539063	16.5358734130859
2220.90625	16.524938583374
2221.5419921875	16.4485645294189
2222.17700195313	16.3764362335205
2222.81127929688	16.3646507263184
2223.44482421875	16.2381019592285
2224.07763671875	16.2369060516357
2224.70971679688	16.0842838287354
2225.34106445313	16.0484561920166
2225.9716796875	15.9599647521973
2226.6015625	15.8182306289673
2227.23071289063	15.795729637146
2227.85913085938	15.7121105194092
2228.48681640625	15.723931312561
2229.11376953125	15.5940980911255
2229.73999023438	15.5457201004028
2230.36547851563	15.493221282959
2230.990234375	15.4891443252563
2231.61401367188	15.4552040100098
2232.2373046875	15.4214897155762
2232.85986328125	15.3162355422974
2233.4814453125	15.3432331085205
2234.1025390625	15.2759408950806
2234.72265625	15.1889028549194
2235.34228515625	15.257061958313
2235.9609375	15.1898984909058
2236.57885742188	15.1262674331665
2237.1962890625	15.1401777267456
2237.81274414063	15.130012512207
2238.42846679688	15.1631507873535
2239.04345703125	15.104266166687
2239.65771484375	15.1669111251831
2240.27124023438	15.1182374954224
2240.88403320313	15.2176342010498
2241.49584960938	15.1650810241699
2242.10717773438	15.1027212142944
2242.71752929688	15.1850061416626
2243.32739257813	15.1357116699219
2243.93627929688	15.1149253845215
2244.54443359375	15.1484041213989
2245.15209960938	15.0256633758545
2245.7587890625	15.0823097229004
2246.36474609375	15.0359516143799
2246.9697265625	14.9977912902832
2247.57421875	14.9794578552246
2248.17797851563	14.8886318206787
2248.78076171875	14.9342155456543
2249.38305664063	14.8639421463013
2249.984375	14.8168420791626
2250.5849609375	14.8257646560669
2251.18481445313	14.776798248291
2251.78393554688	14.685396194458
2252.38232421875	14.6712436676025
2252.97973632813	14.571702003479
2253.57666015625	14.5745677947998
2254.17260742188	14.5271997451782
2254.76782226563	14.4435272216797
2255.3623046875	14.3631591796875
2255.9560546875	14.3483066558838
2256.54907226563	14.3212480545044
2257.14135742188	14.2386445999146
2257.73266601563	14.1954250335693
2258.32348632813	14.1251630783081
2258.91333007813	14.0764026641846
2259.50244140625	14.0548839569092
2260.09057617188	13.8875122070313
2260.67822265625	13.8734312057495
2261.26513671875	13.8481550216675
2261.85107421875	13.7864198684692
2262.43627929688	13.6884355545044
2263.02075195313	13.7351942062378
2263.6044921875	13.7116279602051
2264.18725585938	13.6611986160278
2264.76953125	13.5812501907349
2265.35083007813	13.5398464202881
2265.93139648438	13.5526895523071
2266.51123046875	13.5376091003418
2267.09033203125	13.5005674362183
2267.66845703125	13.4961528778076
2268.24584960938	13.5131645202637
2268.82250976563	13.4731788635254
2269.3984375	13.5011730194092
2269.9736328125	13.5085124969482
2270.5478515625	13.4778909683228
2271.12133789063	13.5313110351563
2271.69409179688	13.5441541671753
2272.26611328125	13.4996147155762
2272.83740234375	13.4752197265625
2273.40771484375	13.5276517868042
2273.97729492188	13.4764776229858
2274.54614257813	13.4194841384888
2275.11401367188	13.4333438873291
2275.68139648438	13.3694515228271
2276.24780273438	13.3430862426758
2276.8134765625	13.400562286377
2277.37817382813	13.2660837173462
2277.9423828125	13.3309288024902
2278.50561523438	13.3065958023071
2279.06811523438	13.3733377456665
2279.62963867188	13.3244953155518
2280.19067382813	13.2858877182007
2280.75073242188	13.2469825744629
2281.31005859375	13.2570924758911
2281.86840820313	13.2956991195679
2282.42602539063	13.2778539657593
2282.98291015625	13.2293605804443
2283.5390625	13.2130527496338
2284.09448242188	13.1761140823364
2284.64892578125	13.1629323959351
2285.20263671875	13.1061067581177
2285.75537109375	13.0381231307983
2286.3076171875	13.0317411422729
2286.85888671875	12.9808769226074
2287.40942382813	13.0035839080811
2287.958984375	12.9047107696533
2288.5078125	12.8470983505249
2289.05590820313	12.7931537628174
2289.60302734375	12.7436666488647
2290.14965820313	12.7408361434937
2290.6953125	12.6485481262207
2291.23999023438	12.6273441314697
2291.78393554688	12.5891246795654
2292.3271484375	12.5234966278076
2292.86962890625	12.4663257598877
2293.4111328125	12.4452695846558
2293.95190429688	12.4082317352295
2294.49194335938	12.3783483505249
2295.03100585938	12.2901287078857
2295.5693359375	12.3054437637329
2296.10693359375	12.2922592163086
2296.6435546875	12.2486696243286
2297.17944335938	12.3199739456177
2297.71459960938	12.2179403305054
2298.24877929688	12.2447080612183
2298.7822265625	12.2188987731934
2299.31469726563	12.2774572372437
2299.8466796875	12.241491317749
2300.37744140625	12.2273979187012
2300.90771484375	12.2515211105347
2301.43701171875	12.2542657852173
2301.96557617188	12.2805490493774
2302.4931640625	12.2509117126465
2303.02001953125	12.2796115875244
2303.54614257813	12.2593183517456
2304.0712890625	12.2446260452271
2304.595703125	12.2639617919922
2305.119140625	12.2109060287476
2305.64184570313	12.2267484664917
2306.16381835938	12.291431427002
2306.68481445313	12.2393827438354
2307.205078125	12.232684135437
2307.72436523438	12.2082366943359
2308.24291992188	12.27272605896
2308.7607421875	12.1944904327393
2309.27758789063	12.2084522247314
2309.79370117188	12.2175703048706
2310.30883789063	12.2514524459839
2310.8232421875	12.2000026702881
2311.3369140625	12.1568603515625
2311.849609375	12.1365842819214
2312.361328125	12.1259889602661
2312.87255859375	12.0746612548828
2313.38256835938	12.0634880065918
2313.89208984375	12.0490627288818
2314.40063476563	11.994668006897
2314.908203125	11.9818134307861
2315.4150390625	11.9530115127563
2315.92114257813	11.8698568344116
2316.42626953125	11.833137512207
2316.9306640625	11.8128805160522
2317.43408203125	11.7474269866943
2317.93676757813	11.7111444473267
2318.4384765625	11.6740198135376
2318.939453125	11.5870275497437
2319.439453125	11.6132249832153
2319.93872070313	11.5402269363403
2320.43701171875	11.5330600738525
2320.9345703125	11.4811277389526
2321.43139648438	11.4345808029175
2321.92724609375	11.4124279022217
2322.42211914063	11.3546743392944
2322.91625976563	11.4221096038818
2323.40966796875	11.3599548339844
2323.90209960938	11.2931385040283
2324.3935546875	11.2937078475952
2324.88427734375	11.2912788391113
2325.37426757813	11.2376775741577
2325.86303710938	11.2681589126587
2326.35131835938	11.262978553772
2326.83862304688	11.2278203964233
2327.32495117188	11.3060035705566
2327.810546875	11.2779150009155
2328.29541015625	11.3043460845947
2328.77905273438	11.3010511398315
2329.26220703125	11.2851972579956
2329.74438476563	11.3910932540894
2330.2255859375	11.3326349258423
2330.7060546875	11.3312387466431
2331.185546875	11.3650903701782
2331.6640625	11.3513870239258
2332.14184570313	11.3450555801392
2332.61889648438	11.3105325698853
2333.09497070313	11.3652048110962
2333.57006835938	11.3155899047852
2334.04443359375	11.3445482254028
2334.51782226563	11.3121395111084
2334.99047851563	11.2399644851685
2335.46215820313	11.2779560089111
2335.93310546875	11.2029609680176
2336.40307617188	11.1967763900757
2336.8720703125	11.1754837036133
2337.34033203125	11.1692752838135
2337.8076171875	11.0809278488159
2338.27416992188	11.0947332382202
2338.73974609375	11.0321187973022
2339.20458984375	11.0472764968872
2339.66845703125	10.9722175598145
2340.13134765625	10.9469022750854
2340.59350585938	10.9179859161377
2341.0546875	10.8915214538574
2341.51489257813	10.8570470809937
2341.97436523438	10.8481645584106
2342.43286132813	10.7538213729858
2342.890625	10.7101469039917
2343.34741210938	10.6854629516602
2343.80322265625	10.6541404724121
2344.25830078125	10.6346578598022
2344.71240234375	10.6549129486084
2345.16577148438	10.6445217132568
2345.61791992188	10.657603263855
2346.06958007813	10.7187776565552
2346.52001953125	10.7764024734497
2346.9697265625	10.8783130645752
2347.41845703125	10.9852705001831
2347.86645507813	11.0934057235718
2348.3134765625	11.200496673584
2348.75952148438	11.2234525680542
2349.20483398438	11.4190425872803
2349.64916992188	11.5230083465576
2350.09252929688	11.6439552307129
2350.53515625	11.6709547042847
2350.97680664063	11.7775983810425
2351.41748046875	11.8196325302124
2351.857421875	11.8825159072876
2352.29638671875	11.9043292999268
2352.734375	11.9244823455811
2353.17138671875	11.8765478134155
2353.60766601563	11.875
2354.04296875	11.8181104660034
2354.4775390625	11.6704721450806
2354.91088867188	11.5719890594482
2355.34350585938	11.475378036499
2355.775390625	11.3555822372437
2356.2060546875	11.2267875671387
2356.63598632813	11.0797786712646
2357.06494140625	10.9393615722656
2357.4931640625	10.8470888137817
2357.92041015625	10.6944875717163
2358.3466796875	10.6450338363647
2358.77197265625	10.5045328140259
2359.1962890625	10.4627895355225
2359.61987304688	10.2860908508301
2360.04248046875	10.2034387588501
2360.46411132813	10.1483907699585
2360.88500976563	10.0628280639648
2361.30493164063	10.0144023895264
2361.72387695313	10.029730796814
