# Supplementary material for: Optics miniaturization strategy for demanding Raman spectroscopy applications
Source: Nat Commun. 2024 Apr 8;15:3049. doi: 10.1038/s41467-024-47044-7 (PMC11001912; doi:10.1038/s41467-024-47044-7)
Supplement: Supplementary file 6 — Source Data [file 41467_2024_47044_MOESM6_ESM.zip › Source Data/NCOMMS-23-34016B s3/S3 pHCA, Glucose, Salts/calibraiton/pHCA time + standards/pHCA_250uM.csv]

347.42919921875	76.9094314575195
348.892913818359	77.1298751831055
350.356079101563	77.4394378662109
351.818634033203	77.6783905029297
353.280670166016	78.1113510131836
354.742095947266	78.3871383666992
356.202972412109	78.5999526977539
357.663299560547	78.9526062011719
359.123046875	79.1118469238281
360.582244873047	79.2173461914063
362.040863037109	79.4636383056641
363.498931884766	79.6675186157227
364.956451416016	79.7276840209961
366.413391113281	80.0492324829102
367.869750976563	80.0699234008789
369.325592041016	80.2963562011719
370.780853271484	80.1574096679688
372.235565185547	80.2909317016602
373.689727783203	80.358283996582
375.143310546875	80.4447708129883
376.596343994141	80.4945755004883
378.048828125	80.6963195800781
379.500762939453	80.6047058105469
380.9521484375	80.5714569091797
382.402954101563	80.851188659668
383.853240966797	80.8555526733398
385.302947998047	80.9747848510742
386.752136230469	81.1992645263672
388.200744628906	81.2590103149414
389.648803710938	81.6806793212891
391.096343994141	81.3983917236328
392.543304443359	81.7313232421875
393.989715576172	81.8541870117188
395.435607910156	82.2857971191406
396.880920410156	82.5825653076172
398.325714111328	82.4603118896484
399.769927978516	82.8043441772461
401.213623046875	83.0262222290039
402.656768798828	83.2013473510742
404.099395751953	83.2635269165039
405.541442871094	83.5828628540039
406.982971191406	83.7259979248047
408.423950195313	83.8189086914063
409.864379882813	84.2083892822266
411.304290771484	84.2508697509766
412.743621826172	84.450569152832
414.182434082031	84.5661926269531
415.620727539063	84.7637023925781
417.058471679688	84.9489517211914
418.495666503906	84.8887176513672
419.932342529297	84.9957504272461
421.368469238281	84.9495620727539
422.804077148438	85.0208435058594
424.239135742188	84.96826171875
425.673645019531	84.9425659179688
427.107635498047	84.9771194458008
428.541107177734	84.9372482299805
429.974029541016	84.9265518188477
431.406433105469	84.8245620727539
432.838287353516	84.8848342895508
434.269622802734	84.6793365478516
435.700408935547	84.7732620239258
437.130706787109	84.557746887207
438.560455322266	84.6083984375
439.989654541016	84.3576202392578
441.418334960938	84.343635559082
442.846496582031	84.1352920532227
444.274139404297	84.1883544921875
445.701263427734	84.1210556030273
447.127838134766	83.8990631103516
448.553894042969	83.803108215332
449.979431152344	83.7143707275391
451.404449462891	83.7782135009766
452.828918457031	83.558349609375
454.252899169922	83.5483016967773
455.676330566406	83.4305725097656
457.099273681641	83.4584045410156
458.521667480469	83.1440734863281
459.943542480469	83.4545288085938
461.364929199219	83.2132110595703
462.785766601563	83.2862777709961
464.206085205078	83.2761917114258
465.625885009766	83.1414489746094
467.045196533203	83.2773590087891
468.463958740234	83.1913299560547
469.882202148438	83.4129409790039
471.299957275391	83.2139511108398
472.717193603516	83.3051300048828
474.133911132813	83.3290634155273
475.550109863281	83.3342132568359
476.965789794922	83.3403472900391
478.380950927734	83.5413818359375
479.795623779297	83.5876388549805
481.209777832031	83.5169067382813
482.623413085938	83.8188247680664
484.036529541016	83.8079681396484
485.449157714844	83.780647277832
486.861267089844	83.8002243041992
488.272857666016	83.750114440918
489.683959960938	83.8988571166992
491.094543457031	83.9622116088867
492.504608154297	83.9702224731445
493.914184570313	84.0895233154297
495.3232421875	83.9752502441406
496.731811523438	83.8761138916016
498.139862060547	83.9134063720703
499.547393798828	83.7765960693359
500.954467773438	83.6742782592773
502.360992431641	83.6429595947266
503.767028808594	83.4358749389648
505.172576904297	83.5065383911133
506.577606201172	83.2219848632813
507.982147216797	83.2105331420898
509.386169433594	82.9320755004883
510.789703369141	82.9055938720703
512.192749023438	82.8191986083984
513.595275878906	82.5138549804688
514.997314453125	82.3848495483398
516.398803710938	82.2999267578125
517.799865722656	81.993408203125
519.200378417969	82.0608291625977
520.600463867188	81.8560409545898
522	81.5786514282227
523.399047851563	81.4873657226563
524.797607421875	81.2089309692383
526.195678710938	81.0176696777344
527.59326171875	80.9740295410156
528.990295410156	80.7220306396484
530.386901855469	80.4248886108398
531.782958984375	80.3624267578125
533.178588867188	80.2621459960938
534.573669433594	79.9918212890625
535.968322753906	79.8642196655273
537.362426757813	79.765022277832
538.756042480469	79.4579925537109
540.149230957031	79.3963165283203
541.541870117188	79.2186965942383
542.934020996094	79.2431411743164
544.32568359375	79.129264831543
545.716918945313	78.8257751464844
547.107604980469	78.7249221801758
548.497802734375	78.6356658935547
549.887573242188	78.629753112793
551.276794433594	78.3338088989258
552.66552734375	78.2562103271484
554.053833007813	78.2199325561523
555.441650390625	78.1420135498047
556.828918457031	77.9821929931641
558.215759277344	77.9033737182617
559.602111816406	77.863151550293
560.987976074219	77.8335342407227
562.373352050781	77.7681121826172
563.758239746094	77.7915420532227
565.142639160156	77.6059188842773
566.526611328125	77.6532897949219
567.910034179688	77.6698455810547
569.293029785156	77.422477722168
570.675537109375	77.4989852905273
572.057556152344	77.4514617919922
573.439086914063	77.3224792480469
574.820129394531	77.4021301269531
576.200744628906	77.3040161132813
577.580871582031	77.2843246459961
578.96044921875	77.4897384643555
580.339660644531	77.2471008300781
581.718322753906	77.4153671264648
583.096557617188	77.2730941772461
584.474243164063	77.4046249389648
585.851501464844	77.2239074707031
587.228332519531	77.1670074462891
588.604614257813	77.3075866699219
589.98046875	77.1504592895508
591.355834960938	77.2623901367188
592.730712890625	77.1980590820313
594.105163574219	77.2772979736328
595.479125976563	77.184928894043
596.852600097656	77.0716247558594
598.225646972656	77.1914825439453
599.598205566406	77.194221496582
600.970275878906	77.0405883789063
602.341857910156	76.929328918457
603.713012695313	76.995002746582
605.083679199219	76.8953094482422
606.453918457031	76.8495101928711
607.823608398438	76.8014144897461
609.192932128906	76.7262344360352
610.561706542969	76.4782638549805
611.930053710938	76.5215606689453
613.297912597656	76.3440170288086
614.665344238281	76.3771820068359
616.032287597656	76.1733779907227
617.398803710938	76.1719741821289
618.764831542969	75.951530456543
620.13037109375	75.8545074462891
621.495483398438	75.6956253051758
622.860107421875	75.595588684082
624.224304199219	75.5197830200195
625.588012695313	75.375617980957
626.951232910156	75.2996673583984
628.314025878906	75.2158813476563
629.676391601563	75.2068405151367
631.038269042969	74.8916778564453
632.399658203125	74.7765045166016
633.760620117188	74.7834854125977
635.12109375	74.5310592651367
636.481140136719	74.392951965332
637.840759277344	74.3164749145508
639.199890136719	74.2020263671875
640.558532714844	74.0609512329102
641.916748046875	73.9283294677734
643.274536132813	73.9130249023438
644.6318359375	73.8391799926758
645.988647460938	73.6797943115234
647.345031738281	73.5079803466797
648.700988769531	73.5597305297852
650.056457519531	73.4697036743164
651.411499023438	73.2759170532227
652.76611328125	73.0973205566406
654.120239257813	73.0198593139648
655.473876953125	72.9408950805664
656.827087402344	72.853515625
658.179870605469	72.6764144897461
659.5322265625	72.8420562744141
660.884094238281	72.6412200927734
662.235473632813	72.6860809326172
663.586486816406	72.4212646484375
664.93701171875	72.2995452880859
666.287048339844	72.4696655273438
667.636657714844	72.3596878051758
668.98583984375	72.2541275024414
670.334594726563	72.4047241210938
671.682861328125	72.1556549072266
673.030700683594	72.192024230957
674.378051757813	72.2008209228516
675.725036621094	71.9972915649414
677.071533203125	72.2014007568359
678.417541503906	72.1962585449219
679.76318359375	72.2378768920898
681.108337402344	72.0124130249023
682.453002929688	72.1703643798828
683.797302246094	72.1700973510742
685.14111328125	72.1918487548828
686.484497070313	72.1856536865234
687.827453613281	72.2068786621094
689.169921875	72.1752395629883
690.512023925781	72.2250442504883
691.853637695313	72.3137283325195
693.194763183594	72.2290878295898
694.535522460938	72.0895309448242
695.875793457031	72.2318725585938
697.215637207031	72.2989654541016
698.555053710938	72.3005905151367
699.89404296875	72.3426208496094
701.232543945313	72.3716659545898
702.570617675781	72.3281478881836
703.908325195313	72.3212356567383
705.245483398438	72.5241088867188
706.582275390625	72.4182586669922
707.918640136719	72.4712905883789
709.254516601563	72.3473052978516
710.589965820313	72.3014373779297
711.924987792969	72.5650177001953
713.259582519531	72.3752670288086
714.59375	72.4310531616211
715.927490234375	72.4038314819336
717.2607421875	72.4797286987305
718.593627929688	72.3212890625
719.926025390625	72.2591018676758
721.257995605469	72.3285598754883
722.589538574219	72.3155746459961
723.920654296875	72.1977996826172
725.251342773438	72.4011764526367
726.581604003906	72.2229995727539
727.911437988281	72.0949783325195
729.240783691406	72.0662231445313
730.569763183594	72.1319580078125
731.898254394531	72.1552505493164
733.226379394531	72.0600280761719
734.554016113281	72.0195083618164
735.881225585938	71.9117050170898
737.208068847656	71.947509765625
738.534423828125	71.9680252075195
739.8603515625	71.8413619995117
741.185852050781	71.7290725708008
742.510925292969	71.6953811645508
743.835571289063	71.617546081543
745.159790039063	71.6563339233398
746.483581542969	71.4279327392578
747.806945800781	71.3843994140625
749.1298828125	71.228889465332
750.452453613281	71.1381912231445
751.774536132813	71.1375122070313
753.09619140625	71.111457824707
754.417419433594	70.9883499145508
755.738220214844	70.8843688964844
757.05859375	70.7244491577148
758.378540039063	70.7598114013672
759.698059082031	70.6129150390625
761.017211914063	70.4351272583008
762.335876464844	70.3639450073242
763.654113769531	70.100830078125
764.971984863281	69.9997177124023
766.289367675781	70.013053894043
767.606384277344	69.8864059448242
768.922973632813	69.7685623168945
770.239074707031	69.7886505126953
771.554809570313	69.7088623046875
772.8701171875	69.5786895751953
774.184997558594	69.2904434204102
775.499450683594	69.2563781738281
776.8134765625	69.2792358398438
778.127136230469	69.0407180786133
779.440307617188	69.0475845336914
780.753112792969	69.0365142822266
782.0654296875	68.6461181640625
783.377380371094	68.7299880981445
784.688903808594	68.6462631225586
786	68.5218963623047
787.310668945313	68.4021377563477
788.620971679688	68.2824096679688
789.930786132813	68.3384780883789
791.240234375	68.1823501586914
792.549255371094	67.979850769043
793.857788085938	67.888671875
795.166015625	67.8637237548828
796.473754882813	67.8464279174805
797.781066894531	67.7091293334961
799.088012695313	67.7262191772461
800.39453125	67.6399307250977
801.700622558594	67.5837860107422
803.006286621094	67.3771286010742
804.311584472656	67.465461730957
805.616394042969	67.3172454833984
806.920837402344	67.1971054077148
808.224853515625	67.0914764404297
809.528503417969	66.9265518188477
810.831665039063	66.9283752441406
812.134460449219	66.8682250976563
813.436828613281	66.6449966430664
814.73876953125	66.5476913452148
816.040344238281	66.5093688964844
817.341430664063	66.3606262207031
818.642150878906	66.1911163330078
819.942504882813	66.131477355957
821.242370605469	66.0177001953125
822.541870117188	65.8820266723633
823.840942382813	65.9252548217773
825.139587402344	65.8640060424805
826.437866210938	65.6446685791016
827.735656738281	65.5356063842773
829.033081054688	65.5009155273438
830.330139160156	65.4851303100586
831.626770019531	65.31396484375
832.922973632813	65.1884002685547
834.21875	65.0903091430664
835.514099121094	65.120735168457
836.80908203125	64.955192565918
838.103637695313	64.761474609375
839.397827148438	64.7341995239258
840.691589355469	64.6211547851563
841.984924316406	64.5392227172852
843.27783203125	64.3436813354492
844.570373535156	64.2985763549805
845.862487792969	64.1566696166992
847.154235839844	63.9842720031738
848.445556640625	63.9356155395508
849.736450195313	63.6458625793457
851.026916503906	63.6336479187012
852.317016601563	63.5404472351074
853.606689453125	63.3710403442383
854.89599609375	63.1799354553223
856.184875488281	63.0837554931641
857.473327636719	62.9460525512695
858.761413574219	62.7803726196289
860.049072265625	62.7006454467773
861.336303710938	62.5205192565918
862.623168945313	62.3897819519043
863.909606933594	62.2312393188477
865.195678710938	62.3573913574219
866.481323242188	62.0056800842285
867.766540527344	61.7121200561523
869.051391601563	61.6729431152344
870.335815429688	61.4659271240234
871.619873046875	61.1945457458496
872.903503417969	60.9251022338867
874.186706542969	60.802188873291
875.469543457031	60.4832496643066
876.752014160156	60.3422775268555
878.033996582031	60.151424407959
879.315612792969	60.0438346862793
880.596862792969	59.6838607788086
881.877685546875	59.4835510253906
883.158081054688	59.2846031188965
884.438110351563	59.0704307556152
885.7177734375	58.7598991394043
886.996948242188	58.6375923156738
888.275817871094	58.3175849914551
889.55419921875	58.2370376586914
890.832275390625	57.968132019043
892.10986328125	57.5870552062988
893.387084960938	57.5120964050293
894.663940429688	57.3005790710449
895.940368652344	57.0068206787109
897.216369628906	56.8233528137207
898.492004394531	56.6305809020996
899.767272949219	56.2300338745117
901.042114257813	56.1083526611328
902.316528320313	55.8326034545898
903.590576171875	55.786376953125
904.8642578125	55.3602104187012
906.137512207031	55.2117576599121
907.410339355469	54.9115295410156
908.682800292969	54.7960472106934
909.954833984375	54.7213478088379
911.226501464844	54.3575820922852
912.497802734375	54.1288414001465
913.768676757813	53.9150047302246
915.039123535156	53.7977104187012
916.309204101563	53.5292434692383
917.578918457031	53.3213539123535
918.848205566406	53.2469673156738
920.117126464844	52.973991394043
921.385620117188	52.6907424926758
922.653747558594	52.7083854675293
923.921447753906	52.4499359130859
925.188781738281	52.3106994628906
926.455688476563	52.0819969177246
927.722229003906	52.0593414306641
928.988342285156	51.8144798278809
930.254089355469	51.7868957519531
931.519470214844	51.4809494018555
932.784423828125	51.5128173828125
934.049011230469	51.2497406005859
935.313171386719	51.118839263916
936.576965332031	50.9595832824707
937.84033203125	50.9398994445801
939.103332519531	50.7450675964355
940.365966796875	50.594799041748
941.628173828125	50.60791015625
942.890014648438	50.4641571044922
944.151428222656	50.3786773681641
945.412475585938	50.234375
946.673095703125	50.1226463317871
947.933349609375	50.1051826477051
949.193237304688	49.9554138183594
950.452697753906	49.9061851501465
951.711791992188	49.8640174865723
952.970520019531	49.7409400939941
954.228820800781	49.6660537719727
955.486755371094	49.6587677001953
956.744262695313	49.5170860290527
958.001403808594	49.5471458435059
959.258117675781	49.2927742004395
960.514526367188	49.3999633789063
961.770446777344	49.3293647766113
963.026062011719	49.3059844970703
964.28125	49.1632385253906
965.536010742188	49.1861534118652
966.790466308594	49.1426391601563
968.044494628906	49.1088447570801
969.298095703125	48.9255981445313
970.551391601563	49.1568756103516
971.80419921875	48.9106407165527
973.056701660156	48.9077529907227
974.308776855469	48.6777191162109
975.560485839844	48.7738609313965
976.811767578125	48.7938613891602
978.062683105469	48.7881736755371
979.313232421875	48.6831169128418
980.563415527344	48.5896797180176
981.813171386719	48.4871101379395
983.0625	48.5178375244141
984.3115234375	48.4956588745117
985.560119628906	48.3411598205566
986.808349609375	48.3780250549316
988.05615234375	48.2326850891113
989.303588867188	48.2446441650391
990.550659179688	48.2112922668457
991.797302246094	48.01953125
993.043579101563	48.2545051574707
994.289489746094	48.0363082885742
995.535034179688	47.946647644043
996.780151367188	47.9805870056152
998.02490234375	47.7477531433105
999.269226074219	47.8019065856934
1000.51318359375	47.6713600158691
1001.75677490234	47.6105155944824
1003	47.633487701416
1004.24279785156	47.5045013427734
1005.48522949219	47.3014488220215
1006.72729492188	47.3394966125488
1007.96893310547	47.4135551452637
1009.21026611328	47.2274894714355
1010.45111083984	47.273006439209
1011.69165039063	47.1718978881836
1012.93176269531	47.1187973022461
1014.17150878906	47.0870361328125
1015.41088867188	47.0377655029297
1016.64984130859	47.0513687133789
1017.88842773438	46.9579429626465
1019.12664794922	46.9736557006836
1020.36450195313	46.8311157226563
1021.60192871094	46.7904853820801
1022.83898925781	46.856143951416
1024.07568359375	46.778018951416
1025.31201171875	46.6970443725586
1026.5478515625	46.5884628295898
1027.78344726563	46.5839080810547
1029.0185546875	46.4658164978027
1030.25329589844	46.4437522888184
1031.48767089844	46.4601860046387
1032.7216796875	46.4958724975586
1033.95532226563	46.4892692565918
1035.18859863281	46.3051490783691
1036.42138671875	46.3896446228027
1037.65393066406	46.4648246765137
1038.88598632813	46.3761711120605
1040.11767578125	46.3702239990234
1041.34899902344	46.3522911071777
1042.57995605469	46.4094276428223
1043.810546875	46.3570327758789
1045.04077148438	46.4509696960449
1046.2705078125	46.4169006347656
1047.5	46.2925186157227
1048.72900390625	46.3314437866211
1049.95764160156	46.4277420043945
1051.18591308594	46.3676109313965
1052.41381835938	46.3715171813965
1053.64135742188	46.3098945617676
1054.86853027344	46.3448944091797
1056.09521484375	46.2440338134766
1057.32165527344	46.2954521179199
1058.54760742188	46.2273941040039
1059.77331542969	46.2828483581543
1060.99853515625	46.1715507507324
1062.22338867188	46.1698570251465
1063.44787597656	46.1031761169434
1064.671875	46.0668258666992
1065.89562988281	46.0200004577637
1067.11901855469	45.9918556213379
1068.34191894531	45.9606819152832
1069.56457519531	46.0204467773438
1070.78674316406	45.9172477722168
1072.00854492188	45.9560737609863
1073.22998046875	45.8795776367188
1074.45104980469	45.841423034668
1075.67175292969	45.7321510314941
1076.89208984375	45.6387214660645
1078.11193847656	45.7306327819824
1079.33154296875	45.6421852111816
1080.55065917969	45.639347076416
1081.76940917969	45.5987815856934
1082.98791503906	45.3646812438965
1084.20593261719	45.4124183654785
1085.42358398438	45.3732261657715
1086.64086914063	45.3872451782227
1087.85766601563	45.4190063476563
1089.07421875	45.3186264038086
1090.29040527344	45.2167320251465
1091.50610351563	45.2651329040527
1092.72155761719	45.2723541259766
1093.9365234375	45.3610382080078
1095.15112304688	45.238395690918
1096.36535644531	45.2489051818848
1097.57922363281	45.2357749938965
1098.79272460938	45.3205223083496
1100.005859375	45.280143737793
1101.21862792969	45.3069267272949
1102.43090820313	45.3119850158691
1103.64294433594	45.2212677001953
1104.8544921875	45.3476982116699
1106.06579589844	45.2783851623535
1107.27661132813	45.2672729492188
1108.48706054688	45.3410987854004
1109.69714355469	45.3023529052734
1110.90686035156	45.2912826538086
1112.1162109375	45.187671661377
1113.3251953125	45.2661399841309
1114.53369140625	45.3093299865723
1115.74194335938	45.2339897155762
1116.94982910156	45.2208938598633
1118.1572265625	45.342960357666
1119.3642578125	45.2298698425293
1120.57104492188	45.2691268920898
1121.77734375	45.1858367919922
1122.98327636719	45.2302665710449
1124.18884277344	45.2483863830566
1125.39404296875	45.3741912841797
1126.59875488281	45.2588691711426
1127.80322265625	45.2989959716797
1129.00732421875	45.3887710571289
1130.2109375	45.2713775634766
1131.41430664063	45.1872253417969
1132.6171875	45.3717803955078
1133.81970214844	45.2943420410156
1135.02197265625	45.1809959411621
1136.22375488281	45.2154960632324
1137.42517089844	45.1491584777832
1138.62622070313	45.2681198120117
1139.82690429688	45.1053352355957
1141.02709960938	45.0594673156738
1142.22705078125	45.1393165588379
1143.42663574219	45.083740234375
1144.62573242188	45.111083984375
1145.82458496094	45.008129119873
1147.02294921875	45.0009307861328
1148.22094726563	45.1334228515625
1149.41857910156	45.1298866271973
1150.61584472656	45.0453224182129
1151.81274414063	44.9720458984375
1153.00927734375	44.9369964599609
1154.20544433594	45.0625228881836
1155.40124511719	45.101863861084
1156.5966796875	45.0850296020508
1157.79162597656	45.1129341125488
1158.986328125	44.9709091186523
1160.18054199219	45.1175689697266
1161.37438964844	45.0631294250488
1162.56799316406	45.0658645629883
1163.76110839844	45.023868560791
1164.95385742188	45.067554473877
1166.14624023438	45.0731964111328
1167.33825683594	45.0966491699219
1168.52990722656	45.2075233459473
1169.72119140625	45.4020080566406
1170.91198730469	45.5230751037598
1172.1025390625	45.644947052002
1173.29260253906	45.9985046386719
1174.482421875	46.0301361083984
1175.67175292969	46.1982040405273
1176.86071777344	46.0783538818359
1178.04943847656	46.010929107666
1179.23767089844	45.9121246337891
1180.42553710938	45.643970489502
1181.61303710938	45.4768486022949
1182.80017089844	45.3391952514648
1183.98681640625	45.3159980773926
1185.17321777344	45.2870674133301
1186.35925292969	45.2989234924316
1187.54479980469	45.3908157348633
1188.73010253906	45.1724014282227
1189.91491699219	45.2832870483398
1191.09936523438	45.3325500488281
1192.28356933594	45.4371604919434
1193.46728515625	45.3832588195801
1194.65063476563	45.5185546875
1195.83361816406	45.478271484375
1197.01623535156	45.5619201660156
1198.19836425781	45.5618858337402
1199.38024902344	45.7898139953613
1200.56176757813	45.7197189331055
1201.74279785156	45.9264488220215
1202.92358398438	45.9485397338867
1204.10388183594	45.9727516174316
1205.28393554688	46.036449432373
1206.46350097656	46.0196952819824
1207.64270019531	46.048755645752
1208.82153320313	46.0356674194336
1210	46.0864219665527
1211.17810058594	46.0221977233887
1212.35583496094	46.0116386413574
1213.53308105469	46.1230201721191
1214.71008300781	46.0881614685059
1215.88671875	46.0515899658203
1217.06286621094	45.9849243164063
1218.23864746094	46.0774192810059
1219.41418457031	46.0794219970703
1220.58923339844	46.0772361755371
1221.76391601563	46.0600967407227
1222.93823242188	46.0379791259766
1224.11218261719	46.0768775939941
1225.28576660156	46.2472038269043
1226.458984375	46.1886978149414
1227.6318359375	46.3082427978516
1228.80419921875	46.2564811706543
1229.97631835938	46.2709197998047
1231.14794921875	46.3149337768555
1232.31921386719	46.4958076477051
1233.490234375	46.4727058410645
1234.66076660156	46.589729309082
1235.83093261719	46.6503601074219
1237.00073242188	46.654182434082
1238.17016601563	46.6499671936035
1239.33923339844	46.6609268188477
1240.5078125	46.7969093322754
1241.67614746094	46.781608581543
1242.84411621094	46.7676620483398
1244.01159667969	46.8685913085938
1245.1787109375	46.8567924499512
1246.34558105469	46.858268737793
1247.51196289063	46.9083557128906
1248.67797851563	46.9173698425293
1249.84362792969	46.9573287963867
1251.00891113281	47.0099868774414
1252.173828125	46.7836570739746
1253.33825683594	46.689136505127
1254.50244140625	46.6657257080078
1255.66625976563	46.4841384887695
1256.82958984375	46.292552947998
1257.99255371094	46.1672592163086
1259.1552734375	46.0244941711426
1260.31750488281	45.948802947998
1261.47937011719	45.8354339599609
1262.64086914063	45.715518951416
1263.80200195313	45.6904220581055
1264.96276855469	45.524730682373
1266.123046875	45.5821533203125
1267.28308105469	45.4033851623535
1268.44262695313	45.2882766723633
1269.60192871094	45.2610931396484
1270.7607421875	45.2481575012207
1271.91918945313	45.0543479919434
1273.07727050781	45.0256500244141
1274.23498535156	44.8732032775879
1275.39233398438	44.7678985595703
1276.54931640625	44.701099395752
1277.70581054688	44.6695289611816
1278.86206054688	44.5522956848145
1280.01794433594	44.5823554992676
1281.17333984375	44.515380859375
1282.32836914063	44.4715194702148
1283.48303222656	44.4130363464355
1284.63732910156	44.4914894104004
1285.79125976563	44.3785095214844
1286.94482421875	44.4213752746582
1288.09802246094	44.388355255127
1289.25073242188	44.3476486206055
1290.40319824219	44.5360488891602
1291.55517578125	44.4236831665039
1292.70690917969	44.4140319824219
1293.85815429688	44.3297996520996
1295.00903320313	44.3089942932129
1296.15954589844	44.2718124389648
1297.30969238281	44.1902961730957
1298.45935058594	44.0223922729492
1299.60876464844	44.1664886474609
1300.7578125	43.9060173034668
1301.90637207031	44.0075263977051
1303.05456542969	43.8652648925781
1304.20239257813	43.8371887207031
1305.34985351563	43.7215347290039
1306.49694824219	43.7982521057129
1307.64367675781	43.7696304321289
1308.7900390625	43.5997543334961
1309.93591308594	43.6238327026367
1311.08154296875	43.5359764099121
1312.22668457031	43.7243537902832
1313.37145996094	43.6295738220215
1314.51599121094	43.6581687927246
1315.66003417969	43.6761589050293
1316.80358886719	43.6721572875977
1317.94689941406	43.7178077697754
1319.08984375	43.5803680419922
1320.23229980469	43.6092300415039
1321.37451171875	43.5401840209961
1322.51623535156	43.6083106994629
1323.65759277344	43.4438133239746
1324.79858398438	43.4348640441895
1325.93920898438	43.4083480834961
1327.07934570313	43.346851348877
1328.21923828125	43.3862648010254
1329.35864257813	43.2542266845703
1330.49780273438	43.1405334472656
1331.63647460938	43.0997352600098
1332.77478027344	43.1136741638184
1333.91271972656	43.0228157043457
1335.05029296875	43.0723686218262
1336.18737792969	43.028133392334
1337.32421875	42.9368782043457
1338.46057128906	42.8202819824219
1339.5966796875	42.8613815307617
1340.73229980469	42.919734954834
1341.86755371094	42.834114074707
1343.00231933594	42.8431434631348
1344.13684082031	42.8508377075195
1345.27099609375	42.8091773986816
1346.40466308594	42.8207702636719
1347.53796386719	42.914493560791
1348.6708984375	42.8211555480957
1349.80346679688	42.7892189025879
1350.93566894531	42.8018493652344
1352.06750488281	42.7759437561035
1353.19885253906	42.6603317260742
1354.32995605469	42.7196922302246
1355.46057128906	42.6600952148438
1356.5908203125	42.6115341186523
1357.720703125	42.4879760742188
1358.85021972656	42.5235633850098
1359.97924804688	42.4412879943848
1361.10803222656	42.4621734619141
1362.236328125	42.3081474304199
1363.3642578125	42.3449516296387
1364.49182128906	42.342414855957
1365.61901855469	42.2527656555176
1366.74584960938	42.2442283630371
1367.87231445313	42.2820777893066
1368.99829101563	42.1635284423828
1370.12390136719	42.2691497802734
1371.24914550781	42.1824340820313
1372.3740234375	42.2430725097656
1373.49853515625	42.2965545654297
1374.62255859375	42.2704467773438
1375.74633789063	42.267261505127
1376.86962890625	42.538932800293
1377.99255371094	42.4155654907227
1379.11511230469	42.453239440918
1380.2373046875	42.5082397460938
1381.35900878906	42.5422859191895
1382.48034667969	42.5114212036133
1383.60144042969	42.6518249511719
1384.72204589844	42.624698638916
1385.84228515625	42.5676460266113
1386.96203613281	42.591869354248
1388.08154296875	42.4370193481445
1389.20056152344	42.5028839111328
1390.31921386719	42.2923851013184
1391.4375	42.260814666748
1392.55541992188	42.1545448303223
1393.6728515625	42.0881576538086
1394.7900390625	42.0145683288574
1395.90673828125	41.8438491821289
1397.02307128906	41.7916450500488
1398.13903808594	41.6942901611328
1399.25463867188	41.620475769043
1400.36975097656	41.4946670532227
1401.48449707031	41.4668006896973
1402.59899902344	41.4979667663574
1403.712890625	41.4658432006836
1404.82653808594	41.4288444519043
1405.93981933594	41.5348892211914
1407.05261230469	41.4833106994629
1408.1650390625	41.4221801757813
1409.27709960938	41.4538459777832
1410.38879394531	41.4213905334473
1411.5	41.3298530578613
1412.61096191406	41.3861389160156
1413.72143554688	41.2437019348145
1414.83154296875	41.271728515625
1415.94116210938	41.2246780395508
1417.05053710938	41.2178115844727
1418.15942382813	41.1132011413574
1419.26794433594	41.122932434082
1420.37609863281	41.0343208312988
1421.48388671875	41.0151977539063
1422.59118652344	40.8424224853516
1423.6982421875	40.8783569335938
1424.80480957031	40.8229217529297
1425.91088867188	40.62841796875
1427.01672363281	40.8271026611328
1428.1220703125	40.7468719482422
1429.22717285156	40.6566619873047
1430.33166503906	40.6975746154785
1431.43591308594	40.712516784668
1432.53979492188	40.68896484375
1433.64318847656	40.724666595459
1434.74621582031	40.704273223877
1435.84887695313	40.6637535095215
1436.95104980469	40.6877708435059
1438.05297851563	40.7006607055664
1439.15441894531	40.7442817687988
1440.25549316406	40.6932373046875
1441.35620117188	40.6915016174316
1442.45642089844	40.5834999084473
1443.55627441406	40.6459922790527
1444.65576171875	40.6368522644043
1445.7548828125	40.4828338623047
1446.853515625	40.4599952697754
1447.95190429688	40.3096580505371
1449.0498046875	40.3628196716309
1450.14721679688	40.2769203186035
1451.24438476563	40.190601348877
1452.34106445313	39.9941520690918
1453.43737792969	40.1145782470703
1454.53332519531	40.0931396484375
1455.62890625	39.9983863830566
1456.72399902344	40.135383605957
1457.81872558594	40.1196670532227
1458.9130859375	40.0857200622559
1460.00695800781	40.0298004150391
1461.10046386719	40.0090103149414
1462.19360351563	39.9523124694824
1463.28637695313	40.0237655639648
1464.37878417969	39.9853401184082
1465.470703125	39.972827911377
1466.56225585938	39.9491348266602
1467.65344238281	39.9998779296875
1468.744140625	39.928295135498
1469.83447265625	39.9034385681152
1470.92443847656	39.9336204528809
1472.01403808594	39.7704696655273
1473.10314941406	39.8055725097656
1474.19189453125	39.7182388305664
1475.2802734375	39.5910110473633
1476.3681640625	39.6174964904785
1477.45581054688	39.6005439758301
1478.54296875	39.5063056945801
1479.62963867188	39.5450325012207
1480.71606445313	39.6225433349609
1481.80200195313	39.6227531433105
1482.88757324219	39.5637550354004
1483.97265625	39.6139793395996
1485.05737304688	39.6788063049316
1486.14172363281	39.6505393981934
1487.22570800781	39.8014755249023
1488.30932617188	39.7974739074707
1489.39245605469	39.8726654052734
1490.47509765625	39.8454627990723
1491.55749511719	39.7926406860352
1492.63940429688	39.8357963562012
1493.72094726563	39.8604431152344
1494.80212402344	39.9996566772461
1495.8828125	39.907657623291
1496.96313476563	39.9540634155273
1498.04309082031	39.908203125
1499.12255859375	39.9517021179199
1500.20166015625	39.9001350402832
1501.28039550781	39.8381080627441
1502.35864257813	39.863109588623
1503.4365234375	39.7669296264648
1504.51403808594	39.8632278442383
1505.59118652344	39.8945999145508
1506.66784667969	40.0123062133789
1507.744140625	39.9927825927734
1508.81994628906	40.0388679504395
1509.89538574219	40.1242942810059
1510.97045898438	40.0953407287598
1512.04516601563	40.2549514770508
1513.11938476563	40.3893203735352
1514.19323730469	40.3499641418457
1515.26672363281	40.517448425293
1516.33972167969	40.5619888305664
1517.41235351563	40.6890449523926
1518.48449707031	40.7918319702148
1519.55639648438	40.7935371398926
1520.62768554688	40.8837394714355
1521.69873046875	40.9842720031738
1522.76928710938	40.9470634460449
1523.83947753906	40.9930191040039
1524.90930175781	41.0699005126953
1525.97863769531	41.114143371582
1527.04760742188	41.0484619140625
1528.11608886719	41.1044273376465
1529.18420410156	41.0197334289551
1530.251953125	41.1054801940918
1531.31921386719	41.23291015625
1532.38610839844	41.3391799926758
1533.45263671875	41.3671646118164
1534.51867675781	41.5114097595215
1535.58435058594	41.585693359375
1536.64965820313	41.6677436828613
1537.71447753906	41.8200988769531
1538.77893066406	41.9494934082031
1539.84301757813	42.109733581543
1540.90661621094	42.3067588806152
1541.9697265625	42.4872055053711
1543.03259277344	42.5378150939941
1544.09497070313	42.6953468322754
1545.15686035156	42.881160736084
1546.21850585938	43.076602935791
1547.27966308594	43.1441078186035
1548.34033203125	43.205509185791
1549.40063476563	43.4120864868164
1550.46057128906	43.4835205078125
1551.52001953125	43.6791229248047
1552.5791015625	43.7258033752441
1553.63781738281	43.9108009338379
1554.69604492188	43.987419128418
1555.75378417969	44.0252685546875
1556.81127929688	44.0265045166016
1557.86828613281	44.1749153137207
1558.9248046875	44.3492889404297
1559.98095703125	44.45263671875
1561.03674316406	44.402027130127
1562.09204101563	44.679012298584
1563.14697265625	44.7550163269043
1564.20153808594	45.0389785766602
1565.25561523438	45.0676574707031
1566.30932617188	45.385124206543
1567.36254882813	45.6528511047363
1568.41540527344	45.9207153320313
1569.4677734375	46.0909080505371
1570.51977539063	46.3533897399902
1571.57141113281	46.6345405578613
1572.62255859375	46.7584953308105
1573.67333984375	47.0644416809082
1574.7236328125	47.3657112121582
1575.77355957031	47.4425849914551
1576.82299804688	47.7093124389648
1577.8720703125	47.9216117858887
1578.92077636719	48.0738372802734
1579.96899414063	48.2217407226563
1581.01684570313	48.469898223877
1582.06420898438	48.7891616821289
1583.11120605469	49.099967956543
1584.15771484375	49.2488479614258
1585.20385742188	49.5120620727539
1586.24951171875	49.8818893432617
1587.29479980469	49.9167633056641
1588.33972167969	50.3965454101563
1589.38415527344	50.5787658691406
1590.42810058594	50.971378326416
1591.47180175781	51.3100738525391
1592.51489257813	51.8262557983398
1593.55773925781	52.0546569824219
1594.59997558594	52.295783996582
1595.64196777344	52.9021377563477
1596.68334960938	53.0495300292969
1597.72448730469	53.4627494812012
1598.76513671875	53.9325408935547
1599.80529785156	54.3186531066895
1600.84509277344	54.7759819030762
1601.88452148438	55.1668739318848
1602.92346191406	55.5163764953613
1603.9619140625	56.1309013366699
1605	56.6045074462891
1606.03771972656	57.0598373413086
1607.07495117188	57.523811340332
1608.11169433594	58.1399269104004
1609.14807128906	58.6330871582031
1610.18408203125	58.832935333252
1611.21960449219	59.011360168457
1612.25463867188	59.0975646972656
1613.28930664063	59.3216285705566
1614.32360839844	59.3168106079102
1615.357421875	59.4635696411133
1616.39074707031	59.4177703857422
1617.42370605469	59.5272026062012
1618.45629882813	59.7524909973145
1619.48840332031	59.9696388244629
1620.52001953125	60.0075912475586
1621.55126953125	60.2710609436035
1622.58215332031	60.6056251525879
1623.61254882813	60.8423652648926
1624.64245605469	61.0733833312988
1625.67199707031	61.3672332763672
1626.70104980469	61.6531562805176
1627.72973632813	61.8786926269531
1628.75793457031	62.1739768981934
1629.78576660156	62.6383438110352
1630.81311035156	62.8142280578613
1631.84008789063	63.1065330505371
1632.86657714844	63.3773498535156
1633.89270019531	63.7188377380371
1634.91833496094	63.8567886352539
1635.94348144531	64.1205444335938
1636.96826171875	64.2055282592773
1637.99255371094	64.1694717407227
1639.01647949219	64.3231048583984
1640.03991699219	64.0118103027344
1641.06298828125	63.8563842773438
1642.08557128906	63.4479675292969
1643.10778808594	63.2521286010742
1644.12951660156	62.8786697387695
1645.15075683594	62.3671875
1646.17163085938	62.0118560791016
1647.19213867188	61.5964317321777
1648.21203613281	61.0852127075195
1649.23156738281	60.8672561645508
1650.25073242188	60.4746894836426
1651.26940917969	60.017894744873
1652.28759765625	59.6813812255859
1653.30541992188	59.4782295227051
1654.32275390625	59.0504035949707
1655.33972167969	58.680046081543
1656.35620117188	58.2866134643555
1657.37231445313	57.8359756469727
1658.38793945313	57.5569381713867
1659.40307617188	57.384651184082
1660.41772460938	57.0849342346191
1661.43212890625	56.7781829833984
1662.44592285156	56.296314239502
1663.45935058594	56.2627182006836
1664.47229003906	55.7824020385742
1665.48486328125	55.4039840698242
1666.49694824219	55.3187522888184
1667.50854492188	54.8298187255859
1668.51977539063	54.4943351745605
1669.53051757813	54.0597991943359
1670.54089355469	53.635669708252
1671.55078125	53.304630279541
1672.56018066406	52.8098983764648
1673.56909179688	52.4105072021484
1674.57763671875	51.9436988830566
1675.58581542969	51.4455223083496
1676.59350585938	50.9026756286621
1677.60070800781	50.5529327392578
1678.607421875	49.905647277832
1679.61376953125	49.4147834777832
1680.61962890625	49.1324577331543
1681.62512207031	48.649787902832
1682.63012695313	47.937629699707
1683.63464355469	47.415901184082
1684.638671875	47.0847244262695
1685.64233398438	46.4003639221191
1686.64562988281	46.226188659668
1687.64831542969	45.7847862243652
1688.65063476563	45.2728729248047
1689.65246582031	44.738639831543
1690.65393066406	44.329158782959
1691.65490722656	43.9825057983398
1692.65539550781	43.734561920166
1693.65551757813	43.2003555297852
1694.65502929688	42.8360443115234
1695.654296875	42.3605766296387
1696.65295410156	42.1186256408691
1697.65124511719	41.762866973877
1698.64904785156	41.3731346130371
1699.646484375	41.033863067627
1700.64331054688	40.6118125915527
1701.63977050781	40.2650489807129
1702.63586425781	39.9249038696289
1703.63134765625	39.5844116210938
1704.62646484375	39.0922966003418
1705.62121582031	38.6820793151855
1706.61535644531	38.3696136474609
1707.60913085938	37.9621353149414
1708.60241699219	37.5930862426758
1709.59521484375	37.2836647033691
1710.58764648438	36.8764877319336
1711.57958984375	36.4750900268555
1712.57104492188	36.1578102111816
1713.56213378906	35.6752281188965
1714.552734375	35.4360084533691
1715.54284667969	35.0446128845215
1716.53247070313	34.6816558837891
1717.52160644531	34.3850212097168
1718.51037597656	33.9828262329102
1719.49865722656	33.6354331970215
1720.48657226563	33.4187088012695
1721.47387695313	33.0619735717773
1722.46081542969	32.8118362426758
1723.447265625	32.4044799804688
1724.43334960938	32.1907920837402
1725.41882324219	31.9767990112305
1726.40393066406	31.6667709350586
1727.38854980469	31.3702220916748
1728.37268066406	31.2260818481445
1729.3564453125	30.9307441711426
1730.33972167969	30.7744655609131
1731.32250976563	30.5030574798584
1732.30480957031	30.2887535095215
1733.28674316406	30.1512546539307
1734.26806640625	29.9965305328369
1735.2490234375	29.7366828918457
1736.2294921875	29.6055812835693
1737.20959472656	29.4502220153809
1738.18908691406	29.2589855194092
1739.16821289063	29.141773223877
1740.14685058594	28.9257431030273
1741.125	28.7388134002686
1742.10266113281	28.5640201568604
1743.07995605469	28.3812770843506
1744.05676269531	28.2471561431885
1745.03308105469	27.9703426361084
1746.00891113281	27.9673290252686
1746.98425292969	27.7048397064209
1747.95910644531	27.5459594726563
1748.93359375	27.2770195007324
1749.90759277344	27.182731628418
1750.88110351563	26.9179363250732
1751.85412597656	26.6984996795654
1752.82678222656	26.478120803833
1753.798828125	26.34055519104
1754.7705078125	26.1295509338379
1755.74169921875	25.9982814788818
1756.71240234375	25.8904571533203
1757.6826171875	25.7328662872314
1758.65246582031	25.5419006347656
1759.62170410156	25.3854103088379
1760.59057617188	25.1563854217529
1761.55895996094	25.0544853210449
1762.52673339844	24.9033813476563
1763.49426269531	24.8192958831787
1764.46118164063	24.7260036468506
1765.42761230469	24.5728435516357
1766.39367675781	24.4529724121094
1767.35913085938	24.3641223907471
1768.32421875	24.2222385406494
1769.28881835938	24.1819190979004
1770.2529296875	24.0712394714355
1771.21655273438	23.9327430725098
1772.17980957031	23.9460029602051
1773.14245605469	23.8460597991943
1774.10461425781	23.8612041473389
1775.06640625	23.7942142486572
1776.02770996094	23.6358470916748
1776.98852539063	23.4891109466553
1777.94873046875	23.4719867706299
1778.90856933594	23.3391609191895
1779.86804199219	23.3010749816895
1780.82690429688	23.1367435455322
1781.78527832031	22.9356880187988
1782.7431640625	22.7789249420166
1783.70068359375	22.7071552276611
1784.65771484375	22.6680488586426
1785.61413574219	22.4899406433105
1786.57019042969	22.3419418334961
1787.52575683594	22.4333896636963
1788.48083496094	22.1602630615234
1789.43530273438	21.974084854126
1790.38940429688	21.9345417022705
1791.34301757813	21.7950420379639
1792.29626464844	21.7230968475342
1793.24890136719	21.6637306213379
1794.20104980469	21.4591217041016
1795.15270996094	21.5215740203857
1796.10400390625	21.31955909729
1797.0546875	21.2997894287109
1798.0048828125	21.1693534851074
1798.95471191406	21.0834712982178
1799.90393066406	21.0202693939209
1800.85278320313	21.0185279846191
1801.80102539063	20.9517116546631
1802.74890136719	20.8903427124023
1803.6962890625	20.8651905059814
1804.64306640625	20.7951354980469
1805.58947753906	20.8123321533203
1806.53540039063	20.676643371582
1807.48071289063	20.6904563903809
1808.42565917969	20.7236995697021
1809.3701171875	20.5817642211914
1810.31396484375	20.5113334655762
1811.25744628906	20.5842819213867
1812.20043945313	20.4698791503906
1813.14294433594	20.4257965087891
1814.08483886719	20.390567779541
1815.0263671875	20.3458118438721
1815.96740722656	20.219820022583
1816.90783691406	20.178596496582
1817.84790039063	20.1460304260254
1818.78747558594	20.0008411407471
1819.72644042969	20.074520111084
1820.6650390625	19.9061470031738
1821.60314941406	19.8703174591064
1822.54064941406	19.734016418457
1823.47778320313	19.6661167144775
1824.41430664063	19.6350803375244
1825.35034179688	19.5433673858643
1826.28601074219	19.5173816680908
1827.22106933594	19.4062824249268
1828.15563964844	19.2847194671631
1829.08984375	19.2694778442383
1830.0234375	19.1146850585938
1830.95654296875	19.1671810150146
1831.88916015625	19.0864505767822
1832.8212890625	19.0277900695801
1833.7529296875	19.0288543701172
1834.68408203125	18.9556922912598
1835.61474609375	18.9876041412354
1836.54479980469	18.9120540618896
1837.47448730469	18.8330554962158
1838.40356445313	18.9497394561768
1839.33227539063	18.8913822174072
1840.26037597656	18.8306541442871
1841.18811035156	18.8818016052246
1842.115234375	18.9208316802979
1843.04187011719	18.843864440918
1843.96801757813	18.7792282104492
1844.89367675781	18.9040699005127
1845.81872558594	18.7958755493164
1846.74340820313	18.7305469512939
1847.66760253906	18.7410068511963
1848.59118652344	18.7361030578613
1849.51428222656	18.688663482666
1850.43701171875	18.6965732574463
1851.35913085938	18.5954303741455
1852.28076171875	18.5074939727783
1853.20190429688	18.5215740203857
1854.12243652344	18.3918361663818
1855.04260253906	18.343599319458
1855.96215820313	18.3351764678955
1856.88122558594	18.228199005127
1857.79992675781	18.2023849487305
1858.71801757813	18.0702381134033
1859.63549804688	18.1348628997803
1860.55261230469	18.0794143676758
1861.46923828125	17.90549659729
1862.38525390625	17.935375213623
1863.30078125	17.8957118988037
1864.2158203125	17.8122253417969
1865.13037109375	17.8423290252686
1866.04443359375	17.8378639221191
1866.95788574219	17.8385562896729
1867.87084960938	17.7657241821289
1868.78332519531	17.827486038208
1869.6953125	17.8210926055908
1870.60681152344	17.8267498016357
1871.51782226563	17.7968902587891
1872.42822265625	17.7932968139648
1873.33813476563	17.8780193328857
1874.24755859375	17.8828544616699
1875.15649414063	17.9015007019043
1876.06481933594	17.8548278808594
1876.97277832031	17.860107421875
1877.88012695313	17.8651828765869
1878.78698730469	17.8389739990234
1879.69323730469	17.7985019683838
1880.59912109375	17.8545417785645
1881.50439453125	17.7127513885498
1882.4091796875	17.7668552398682
1883.3134765625	17.638578414917
1884.21716308594	17.6362743377686
1885.12048339844	17.5396766662598
1886.02319335938	17.515718460083
1886.92541503906	17.4372100830078
1887.82702636719	17.4998035430908
1888.72814941406	17.3060474395752
1889.62878417969	17.2958641052246
1890.52893066406	17.2731113433838
1891.42858886719	17.2384262084961
1892.32763671875	17.1670818328857
1893.22619628906	17.149923324585
1894.12426757813	17.0971736907959
1895.02172851563	17.1064605712891
1895.91870117188	17.0393466949463
1896.81518554688	17.0770854949951
1897.71118164063	17.0112247467041
1898.60656738281	17.0011787414551
1899.50146484375	16.9246158599854
1900.39587402344	16.9184551239014
1901.28967285156	16.8561820983887
1902.18298339844	16.9191913604736
1903.07580566406	16.9141273498535
1903.96801757813	16.9271297454834
1904.85986328125	16.9037742614746
1905.7509765625	16.9187564849854
1906.64172363281	17.0291957855225
1907.53186035156	16.9594345092773
1908.42150878906	17.033332824707
1909.31066894531	17.0459899902344
1910.19921875	17.0147953033447
1911.08728027344	17.0296459197998
1911.97473144531	17.0285701751709
1912.86181640625	17.0810031890869
1913.74816894531	17.0602931976318
1914.63415527344	17.0775890350342
1915.51953125	17.0800457000732
1916.40441894531	16.9832153320313
1917.28869628906	17.0875911712646
1918.17260742188	17.0123710632324
1919.05578613281	16.9226608276367
1919.93859863281	16.9226779937744
1920.82080078125	16.9159088134766
1921.70239257813	16.9187755584717
1922.58349609375	16.8832950592041
1923.46411132813	16.8526134490967
1924.34423828125	16.7881450653076
1925.22375488281	16.7431602478027
1926.10278320313	16.7512664794922
1926.98120117188	16.6342372894287
1927.85913085938	16.5909290313721
1928.73645019531	16.4975070953369
1929.61328125	16.4692916870117
1930.48962402344	16.5103168487549
1931.36535644531	16.3947944641113
1932.24060058594	16.3803882598877
1933.11535644531	16.3877658843994
1933.98950195313	16.3872261047363
1934.86303710938	16.3446311950684
1935.73608398438	16.3068599700928
1936.60864257813	16.3699817657471
1937.48059082031	16.3381500244141
1938.35205078125	16.3276882171631
1939.22302246094	16.4001522064209
1940.09338378906	16.3919200897217
1940.96313476563	16.438419342041
1941.83239746094	16.4566955566406
1942.701171875	16.4480400085449
1943.5693359375	16.4979248046875
1944.43701171875	16.4742565155029
1945.30407714844	16.5261859893799
1946.17065429688	16.5843410491943
1947.03662109375	16.6082553863525
1947.90209960938	16.6155834197998
1948.76696777344	16.5551853179932
1949.63134765625	16.6382484436035
1950.4951171875	16.6462726593018
1951.3583984375	16.6709232330322
1952.22106933594	16.5951805114746
1953.08325195313	16.5781497955322
1953.94482421875	16.6034755706787
1954.80590820313	16.4708404541016
1955.66650390625	16.5858364105225
1956.5263671875	16.5055122375488
1957.38586425781	16.5117626190186
1958.24462890625	16.4864654541016
1959.10302734375	16.4738311767578
1959.96069335938	16.4187183380127
1960.81799316406	16.3457794189453
1961.67456054688	16.3468818664551
1962.53063964844	16.3235130310059
1963.38623046875	16.1701011657715
1964.2412109375	16.2671527862549
1965.09558105469	16.1690998077393
1965.94946289063	16.2169647216797
1966.80285644531	16.1386775970459
1967.65563964844	16.0859870910645
1968.5078125	16.1570816040039
1969.35949707031	16.1465511322021
1970.21057128906	16.1730766296387
1971.06103515625	16.1612033843994
1971.91101074219	16.1991558074951
1972.76049804688	16.2125473022461
1973.60925292969	16.2695446014404
1974.45764160156	16.219690322876
1975.30529785156	16.2458591461182
1976.15246582031	16.2711639404297
1976.99914550781	16.4205074310303
1977.84521484375	16.4031181335449
1978.69067382813	16.4800319671631
1979.53552246094	16.5487117767334
1980.3798828125	16.5282192230225
1981.22375488281	16.5350761413574
1982.06701660156	16.6209030151367
1982.90966796875	16.5988483428955
1983.75170898438	16.6203384399414
1984.59326171875	16.5861473083496
1985.43420410156	16.5703563690186
1986.27465820313	16.6001796722412
1987.11450195313	16.5097522735596
1987.95373535156	16.5796146392822
1988.79248046875	16.5251159667969
1989.63061523438	16.5524978637695
1990.46813964844	16.4605922698975
1991.30517578125	16.4271717071533
1992.1416015625	16.4550075531006
1992.9775390625	16.4084987640381
1993.81274414063	16.3337841033936
1994.6474609375	16.3059177398682
1995.48168945313	16.2543525695801
1996.31518554688	16.2077217102051
1997.14819335938	16.2389392852783
1997.98071289063	16.235631942749
1998.8125	16.2266807556152
1999.64379882813	16.2803230285645
2000.47448730469	16.1829872131348
2001.3046875	16.1590805053711
2002.13427734375	16.2220401763916
2002.96325683594	16.2490634918213
2003.79162597656	16.2636528015137
2004.61950683594	16.3373680114746
2005.44677734375	16.3341102600098
2006.2734375	16.4124412536621
2007.09948730469	16.4001388549805
2007.92504882813	16.4903469085693
2008.75	16.5636043548584
2009.57434082031	16.5717792510986
2010.39819335938	16.6013050079346
2011.22131347656	16.6585636138916
2012.0439453125	16.6449737548828
2012.86608886719	16.689790725708
2013.6875	16.6350574493408
2014.50842285156	16.6869621276855
2015.32873535156	16.752779006958
2016.1484375	16.7153148651123
2016.96752929688	16.7267837524414
2017.7861328125	16.7428092956543
2018.60412597656	16.7843742370605
2019.42150878906	16.7375335693359
2020.23828125	16.7989692687988
2021.05444335938	16.7372741699219
2021.8701171875	16.7024631500244
2022.68518066406	16.6931953430176
2023.49963378906	16.7081279754639
2024.3134765625	16.6467761993408
2025.12683105469	16.6726760864258
2025.939453125	16.6281871795654
2026.75158691406	16.677661895752
2027.56311035156	16.6121006011963
2028.3740234375	16.5444393157959
2029.18432617188	16.5614261627197
2029.994140625	16.6235504150391
2030.80322265625	16.5748348236084
2031.61181640625	16.4839172363281
2032.41979980469	16.4763927459717
2033.22717285156	16.4761962890625
2034.03393554688	16.4168148040771
2034.84008789063	16.4436855316162
2035.64575195313	16.3509559631348
2036.45080566406	16.2861881256104
2037.25512695313	16.2613525390625
2038.05895996094	16.2473011016846
2038.86218261719	16.1861038208008
2039.66479492188	16.2755279541016
2040.466796875	16.278039932251
2041.26831054688	16.2499370574951
2042.06909179688	16.3339614868164
2042.86938476563	16.2772998809814
2043.6689453125	16.2581615447998
2044.46801757813	16.3429737091064
2045.26647949219	16.3323802947998
2046.06433105469	16.3723030090332
2046.86145019531	16.4180316925049
2047.65808105469	16.4180793762207
2048.4541015625	16.4211311340332
2049.24951171875	16.4027004241943
2050.04443359375	16.4824829101563
2050.83862304688	16.5160846710205
2051.63232421875	16.5531845092773
2052.42529296875	16.5289993286133
2053.2177734375	16.5177593231201
2054.00952148438	16.5669422149658
2054.80078125	16.5985641479492
2055.59130859375	16.6309070587158
2056.38134765625	16.5958156585693
2057.17065429688	16.6963539123535
2057.95947265625	16.5870361328125
2058.74755859375	16.6340427398682
2059.53515625	16.5963554382324
2060.32202148438	16.5781478881836
2061.1083984375	16.5397167205811
2061.89428710938	16.4877796173096
2062.67919921875	16.3795356750488
2063.4638671875	16.4389114379883
2064.24780273438	16.4101486206055
2065.03100585938	16.4039421081543
2065.81372070313	16.2710666656494
2066.595703125	16.2734260559082
2067.37719726563	16.3028163909912
2068.15795898438	16.1902694702148
2068.93823242188	16.121711730957
2069.7177734375	16.1401176452637
2070.49682617188	16.0168876647949
2071.27514648438	16.0149593353271
2072.05297851563	15.9322261810303
2072.830078125	15.8812074661255
2073.60668945313	15.8528242111206
2074.38256835938	15.8693056106567
2075.15795898438	15.8008966445923
2075.9326171875	15.7705841064453
2076.70654296875	15.7315807342529
2077.47998046875	15.7279119491577
2078.25268554688	15.6483449935913
2079.02490234375	15.694317817688
2079.79663085938	15.6542997360229
2080.5673828125	15.6358242034912
2081.337890625	15.6858386993408
2082.107421875	15.6617279052734
2082.87670898438	15.7242364883423
2083.64501953125	15.7334785461426
2084.41284179688	15.7413129806519
2085.18017578125	15.7728996276855
2085.94677734375	15.7697105407715
2086.71264648438	15.8907175064087
2087.47802734375	15.7656774520874
2088.24267578125	15.7893171310425
2089.0068359375	15.9307250976563
2089.77026367188	15.8818893432617
2090.53295898438	15.8330173492432
2091.29516601563	15.845874786377
2092.056640625	15.8540325164795
2092.81762695313	15.783390045166
2093.57788085938	15.7450294494629
2094.33764648438	15.7002649307251
2095.0966796875	15.6179122924805
2095.85498046875	15.6394691467285
2096.61279296875	15.5827941894531
2097.36987304688	15.5542240142822
2098.12646484375	15.4281578063965
2098.88232421875	15.3732357025146
2099.63745117188	15.3696451187134
2100.39208984375	15.3037614822388
2101.14624023438	15.2309598922729
2101.8994140625	15.1282396316528
2102.65209960938	15.0332612991333
2103.404296875	14.9728422164917
2104.15551757813	14.925666809082
2104.90649414063	14.8862915039063
2105.65649414063	14.8031902313232
2106.40600585938	14.822416305542
2107.15502929688	14.6555738449097
2107.90307617188	14.6250619888306
2108.65063476563	14.6333045959473
2109.39770507813	14.5977697372437
2110.14404296875	14.6176681518555
2110.8896484375	14.5528173446655
2111.63452148438	14.4993457794189
2112.37890625	14.5537872314453
2113.12280273438	14.549861907959
2113.86572265625	14.6534881591797
2114.60815429688	14.6271753311157
2115.35009765625	14.6590747833252
2116.09106445313	14.7151136398315
2116.83154296875	14.7172136306763
2117.57153320313	14.7245721817017
2118.31079101563	14.7677965164185
2119.04931640625	14.7579641342163
2119.787109375	14.6562643051147
2120.5244140625	14.6815576553345
2121.26098632813	14.6197261810303
2121.9970703125	14.5954523086548
2122.732421875	14.5754737854004
2123.46704101563	14.4667921066284
2124.20092773438	14.4405088424683
2124.93432617188	14.4811372756958
2125.6669921875	14.3506965637207
2126.39916992188	14.2885656356812
2127.13037109375	14.2504072189331
2127.86108398438	14.1855564117432
2128.59130859375	14.1756820678711
2129.32080078125	14.1088256835938
2130.04956054688	14.1003618240356
2130.77758789063	13.9987726211548
2131.50512695313	13.9211702346802
2132.23193359375	13.8803558349609
2132.9580078125	13.8320417404175
2133.68334960938	13.720308303833
2134.408203125	13.6892499923706
2135.13232421875	13.5961828231812
2135.85595703125	13.5756664276123
2136.57885742188	13.5102424621582
2137.30102539063	13.4672183990479
2138.0224609375	13.4041137695313
2138.74340820313	13.3544912338257
2139.46337890625	13.2985429763794
2140.18310546875	13.2667398452759
2140.90185546875	13.1961946487427
2141.6201171875	13.2040176391602
2142.33764648438	13.2147493362427
2143.05444335938	13.1925468444824
2143.77075195313	13.1514253616333
2144.48608398438	13.1541509628296
2145.201171875	13.1779689788818
2145.91528320313	13.1501398086548
2146.62890625	13.1315059661865
2147.34155273438	13.1065454483032
2148.05395507813	13.0699043273926
2148.76538085938	13.1362571716309
2149.47631835938	13.0847721099854
2150.18627929688	13.086989402771
2150.89599609375	13.0466327667236
2151.60473632813	13.0773057937622
2152.31298828125	13.0466499328613
2153.02026367188	13.0376462936401
2153.72729492188	13.018159866333
2154.43334960938	12.9969444274902
2155.138671875	12.9691343307495
2155.84350585938	12.992527961731
2156.54760742188	12.9363803863525
2157.25122070313	12.9448862075806
2157.95385742188	12.8916101455688
2158.65600585938	12.8172740936279
2159.357421875	12.8064308166504
2160.05810546875	12.8222322463989
2160.75805664063	12.7560997009277
2161.45751953125	12.6894216537476
2162.15600585938	12.6581869125366
2162.85400390625	12.6810493469238
2163.55151367188	12.5468912124634
2164.248046875	12.4841871261597
2164.94409179688	12.5288286209106
2165.63916015625	12.4395809173584
2166.33374023438	12.3436336517334
2167.02783203125	12.3666639328003
2167.72094726563	12.2686462402344
2168.41357421875	12.1479501724243
2169.10522460938	12.1026048660278
2169.79638671875	12.1036939620972
2170.48706054688	12.0194339752197
2171.1767578125	11.9117307662964
2171.86572265625	11.8268337249756
2172.55419921875	11.770679473877
2173.24194335938	11.6713666915894
2173.92895507813	11.5909547805786
2174.615234375	11.6002168655396
2175.30078125	11.5051612854004
2175.98583984375	11.465784072876
2176.67016601563	11.3933029174805
2177.35375976563	11.3978061676025
2178.03662109375	11.3494491577148
2178.71875	11.3561601638794
2179.40014648438	11.3225812911987
2180.08081054688	11.35475730896
2180.76098632813	11.3661813735962
2181.4404296875	11.3867645263672
2182.119140625	11.3452129364014
2182.79711914063	11.3764591217041
2183.47436523438	11.2625045776367
2184.15087890625	11.3487739562988
2184.82690429688	11.3492984771729
2185.501953125	11.3366737365723
2186.17651367188	11.3548097610474
2186.85034179688	11.3359680175781
2187.5234375	11.2969837188721
2188.19580078125	11.2810840606689
2188.86743164063	11.2808265686035
2189.53833007813	11.2328205108643
2190.20874023438	11.2036828994751
2190.87817382813	11.133451461792
2191.54711914063	11.1291475296021
2192.21533203125	11.0986852645874
2192.8828125	11.0238380432129
2193.54956054688	10.992561340332
2194.21557617188	10.9487829208374
2194.880859375	10.9072160720825
2195.54541015625	10.8299264907837
2196.20947265625	10.7266006469727
2196.87255859375	10.6816444396973
2197.53515625	10.6024188995361
2198.19677734375	10.5946235656738
2198.85791015625	10.5190486907959
2199.51831054688	10.4356508255005
2200.17797851563	10.3321695327759
2200.8369140625	10.2461290359497
2201.4951171875	10.1612691879272
2202.15258789063	10.1590347290039
2202.80932617188	10.0206737518311
2203.46533203125	10.0680351257324
2204.12060546875	9.97067070007324
2204.775390625	9.95906639099121
2205.42919921875	9.9100341796875
2206.08251953125	9.88708972930908
2206.73486328125	9.87768936157227
2207.38671875	9.86828517913818
2208.03759765625	9.82416725158691
2208.68798828125	9.89020442962646
2209.33764648438	9.87776565551758
2209.98657226563	9.83636283874512
2210.63452148438	9.82943248748779
2211.28198242188	9.88901615142822
2211.9287109375	9.81832122802734
2212.57470703125	9.81464958190918
2213.21997070313	9.85511875152588
2213.86450195313	9.84463977813721
2214.50830078125	9.86015510559082
2215.1513671875	9.80521583557129
2215.79370117188	9.79949951171875
2216.43530273438	9.72451591491699
2217.076171875	9.76883220672607
2217.71630859375	9.66012763977051
2218.35571289063	9.59840965270996
2218.99462890625	9.61664295196533
2219.63256835938	9.507493019104
2220.26977539063	9.5269660949707
2220.90625	9.49297428131104
2221.5419921875	9.37222957611084
2222.17700195313	9.36122512817383
2222.81127929688	9.2618989944458
2223.44482421875	9.25312900543213
2224.07763671875	9.19913578033447
2224.70971679688	9.07370662689209
2225.34106445313	9.0315465927124
2225.9716796875	8.96112632751465
2226.6015625	8.88378143310547
2227.23071289063	8.87838649749756
2227.85913085938	8.77879333496094
2228.48681640625	8.72776317596436
2229.11376953125	8.67873191833496
2229.73999023438	8.67630290985107
2230.36547851563	8.6753978729248
2230.990234375	8.60995483398438
2231.61401367188	8.52787113189697
2232.2373046875	8.52945709228516
2232.85986328125	8.45365619659424
2233.4814453125	8.42301368713379
2234.1025390625	8.38570308685303
2234.72265625	8.37674331665039
2235.34228515625	8.30484867095947
2235.9609375	8.39001274108887
2236.57885742188	8.23435401916504
2237.1962890625	8.29292106628418
2237.81274414063	8.27646732330322
2238.42846679688	8.32253551483154
2239.04345703125	8.26377105712891
2239.65771484375	8.27626609802246
2240.27124023438	8.24873828887939
2240.88403320313	8.26610469818115
2241.49584960938	8.26653861999512
2242.10717773438	8.23742771148682
2242.71752929688	8.27074527740479
2243.32739257813	8.25189304351807
2243.93627929688	8.1671781539917
2244.54443359375	8.23240280151367
2245.15209960938	8.19137191772461
2245.7587890625	8.16781330108643
2246.36474609375	8.17721176147461
2246.9697265625	8.08378219604492
2247.57421875	8.06994724273682
2248.17797851563	8.08034420013428
2248.78076171875	8.01927089691162
2249.38305664063	8.04384899139404
2249.984375	7.98864841461182
2250.5849609375	7.93805646896362
2251.18481445313	7.96391344070435
2251.78393554688	7.80184364318848
2252.38232421875	7.84576749801636
2252.97973632813	7.75078868865967
2253.57666015625	7.76211166381836
2254.17260742188	7.73926067352295
2254.76782226563	7.73866701126099
2255.3623046875	7.59658670425415
2255.9560546875	7.60448789596558
2256.54907226563	7.57064008712769
2257.14135742188	7.49317789077759
2257.73266601563	7.44056797027588
2258.32348632813	7.35857534408569
2258.91333007813	7.31937646865845
2259.50244140625	7.29885244369507
2260.09057617188	7.22190141677856
2260.67822265625	7.15294790267944
2261.26513671875	7.16875076293945
2261.85107421875	7.1788387298584
2262.43627929688	7.13086986541748
2263.02075195313	7.09484624862671
2263.6044921875	7.05071210861206
2264.18725585938	7.01644992828369
2264.76953125	6.94512701034546
2265.35083007813	6.93165826797485
2265.93139648438	6.94349193572998
2266.51123046875	6.91513204574585
2267.09033203125	6.92174100875854
2267.66845703125	6.88080167770386
2268.24584960938	6.8884449005127
2268.82250976563	6.88484477996826
2269.3984375	6.91289377212524
2269.9736328125	6.90197277069092
2270.5478515625	6.92061901092529
2271.12133789063	6.95708894729614
2271.69409179688	6.95035600662231
2272.26611328125	6.94335508346558
2272.83740234375	6.91668224334717
2273.40771484375	6.87896966934204
2273.97729492188	6.84594917297363
2274.54614257813	6.87248563766479
2275.11401367188	6.84757328033447
2275.68139648438	6.81528377532959
2276.24780273438	6.72830724716187
2276.8134765625	6.70908832550049
2277.37817382813	6.70457601547241
2277.9423828125	6.67348957061768
2278.50561523438	6.71291255950928
2279.06811523438	6.70022869110107
2279.62963867188	6.68463706970215
2280.19067382813	6.67640924453735
2280.75073242188	6.6447114944458
2281.31005859375	6.64647817611694
2281.86840820313	6.61922693252563
2282.42602539063	6.62942600250244
2282.98291015625	6.59131526947021
2283.5390625	6.55343961715698
2284.09448242188	6.5556902885437
2284.64892578125	6.55582761764526
2285.20263671875	6.50387191772461
2285.75537109375	6.47224140167236
2286.3076171875	6.44826078414917
2286.85888671875	6.39831590652466
2287.40942382813	6.36050891876221
2287.958984375	6.34069013595581
2288.5078125	6.32562160491943
2289.05590820313	6.28270435333252
2289.60302734375	6.24001455307007
2290.14965820313	6.21347570419312
2290.6953125	6.14205598831177
2291.23999023438	6.16192054748535
2291.78393554688	6.073157787323
2292.3271484375	6.03879690170288
2292.86962890625	5.97889184951782
2293.4111328125	5.98462247848511
2293.95190429688	5.95204544067383
2294.49194335938	5.92449855804443
2295.03100585938	5.9118390083313
2295.5693359375	5.90289545059204
2296.10693359375	5.88888072967529
2296.6435546875	5.82687473297119
2297.17944335938	5.86881303787231
2297.71459960938	5.81608438491821
2298.24877929688	5.79827070236206
2298.7822265625	5.76922750473022
2299.31469726563	5.80745840072632
2299.8466796875	5.81766748428345
2300.37744140625	5.83295440673828
2300.90771484375	5.73543119430542
2301.43701171875	5.7769079208374
2301.96557617188	5.77506875991821
2302.4931640625	5.7954421043396
2303.02001953125	5.78583812713623
2303.54614257813	5.79256725311279
2304.0712890625	5.79393720626831
2304.595703125	5.81273031234741
2305.119140625	5.77522230148315
2305.64184570313	5.80823516845703
2306.16381835938	5.81282234191895
2306.68481445313	5.78841829299927
2307.205078125	5.75352382659912
2307.72436523438	5.7583589553833
2308.24291992188	5.76615238189697
2308.7607421875	5.75942802429199
2309.27758789063	5.76345872879028
2309.79370117188	5.71582841873169
2310.30883789063	5.72979736328125
2310.8232421875	5.74808311462402
2311.3369140625	5.73324966430664
2311.849609375	5.67421197891235
2312.361328125	5.66741991043091
2312.87255859375	5.6474084854126
2313.38256835938	5.65489482879639
2313.89208984375	5.63809823989868
2314.40063476563	5.57917404174805
2314.908203125	5.54342555999756
2315.4150390625	5.54088068008423
2315.92114257813	5.47806310653687
2316.42626953125	5.44763898849487
2316.9306640625	5.44125986099243
2317.43408203125	5.38725852966309
2317.93676757813	5.36298418045044
2318.4384765625	5.34789562225342
2318.939453125	5.30598068237305
2319.439453125	5.26620006561279
2319.93872070313	5.24563121795654
2320.43701171875	5.18084764480591
2320.9345703125	5.20389986038208
2321.43139648438	5.14908933639526
2321.92724609375	5.11893892288208
2322.42211914063	5.08849000930786
2322.91625976563	5.09469366073608
2323.40966796875	5.06284856796265
2323.90209960938	5.03016710281372
2324.3935546875	5.04559278488159
2324.88427734375	5.02021980285645
2325.37426757813	4.99781894683838
2325.86303710938	5.01977634429932
2326.35131835938	4.98755216598511
2326.83862304688	4.99943447113037
2327.32495117188	4.99115705490112
2327.810546875	5.03439855575562
2328.29541015625	5.02366971969604
2328.77905273438	5.01811122894287
2329.26220703125	5.04912233352661
2329.74438476563	5.06595373153687
2330.2255859375	5.02161359786987
2330.7060546875	5.03297853469849
2331.185546875	5.05801391601563
2331.6640625	5.05845880508423
2332.14184570313	5.04960107803345
2332.61889648438	5.00078821182251
2333.09497070313	5.01023626327515
2333.57006835938	5.02105951309204
2334.04443359375	5.01764392852783
2334.51782226563	4.98353385925293
2334.99047851563	4.99517488479614
2335.46215820313	4.96651220321655
2335.93310546875	4.9592227935791
2336.40307617188	4.91680240631104
2336.8720703125	4.89438676834106
2337.34033203125	4.87744522094727
2337.8076171875	4.81022310256958
2338.27416992188	4.80972337722778
2338.73974609375	4.84577560424805
2339.20458984375	4.78093862533569
2339.66845703125	4.74686193466187
2340.13134765625	4.75678300857544
2340.59350585938	4.71330785751343
2341.0546875	4.70146703720093
2341.51489257813	4.63480138778687
2341.97436523438	4.62567377090454
2342.43286132813	4.62563514709473
2342.890625	4.5701699256897
2343.34741210938	4.54390048980713
2343.80322265625	4.52947902679443
2344.25830078125	4.5357460975647
2344.71240234375	4.49755668640137
2345.16577148438	4.5264630317688
2345.61791992188	4.53107023239136
2346.06958007813	4.5768609046936
2346.52001953125	4.66471385955811
2346.9697265625	4.68208932876587
2347.41845703125	4.7990870475769
2347.86645507813	4.91643953323364
2348.3134765625	4.92532777786255
2348.75952148438	5.03199481964111
2349.20483398438	5.15341997146606
2349.64916992188	5.23667240142822
2350.09252929688	5.31277179718018
2350.53515625	5.39002990722656
2350.97680664063	5.42516422271729
2351.41748046875	5.47558355331421
2351.857421875	5.53186559677124
2352.29638671875	5.54263305664063
2352.734375	5.52228546142578
2353.17138671875	5.52832508087158
2353.60766601563	5.48237371444702
2354.04296875	5.40385150909424
2354.4775390625	5.33000087738037
2354.91088867188	5.2599949836731
2355.34350585938	5.15791988372803
2355.775390625	5.08251142501831
2356.2060546875	4.95300245285034
2356.63598632813	4.86074495315552
2357.06494140625	4.72047662734985
2357.4931640625	4.65122175216675
2357.92041015625	4.57243251800537
2358.3466796875	4.49191617965698
2358.77197265625	4.42445993423462
2359.1962890625	4.36840867996216
2359.61987304688	4.22907400131226
2360.04248046875	4.14553070068359
2360.46411132813	4.12789392471313
2360.88500976563	4.10045766830444
2361.30493164063	4.05509996414185
2361.72387695313	3.97473549842834
