# Supplementary material for: Optics miniaturization strategy for demanding Raman spectroscopy applications
Source: Nat Commun. 2024 Apr 8;15:3049. doi: 10.1038/s41467-024-47044-7 (PMC11001912; doi:10.1038/s41467-024-47044-7)
Supplement: Supplementary file 6 — Source Data [file 41467_2024_47044_MOESM6_ESM.zip › Source Data/NCOMMS-23-34016B s3/S3 pHCA, Glucose, Salts/calibraiton/pHCA time + standards/pHCA_250uM_1.csv]

347.42919921875	76.8558578491211
348.892913818359	76.9441833496094
350.356079101563	77.367317199707
351.818634033203	77.4608688354492
353.280670166016	77.8354187011719
354.742095947266	78.0877914428711
356.202972412109	78.4219665527344
357.663299560547	78.662712097168
359.123046875	78.9012756347656
360.582244873047	79.1380462646484
362.040863037109	79.2960891723633
363.498931884766	79.2941665649414
364.956451416016	79.4631118774414
366.413391113281	79.7731857299805
367.869750976563	79.8347091674805
369.325592041016	79.9688339233398
370.780853271484	79.7741165161133
372.235565185547	79.9991989135742
373.689727783203	79.9922332763672
375.143310546875	79.9404296875
376.596343994141	80.1898574829102
378.048828125	80.2771301269531
379.500762939453	80.2641754150391
380.9521484375	80.3167724609375
382.402954101563	80.5641479492188
383.853240966797	80.5178604125977
385.302947998047	80.5359344482422
386.752136230469	80.7694320678711
388.200744628906	80.9122543334961
389.648803710938	81.1445236206055
391.096343994141	81.0140991210938
392.543304443359	81.2623062133789
393.989715576172	81.4602279663086
395.435607910156	81.6875228881836
396.880920410156	81.8526763916016
398.325714111328	81.9821319580078
399.769927978516	82.2771453857422
401.213623046875	82.4416275024414
402.656768798828	82.5766983032227
404.099395751953	82.7506942749023
405.541442871094	82.9476470947266
406.982971191406	83.0349807739258
408.423950195313	83.2083282470703
409.864379882813	83.6383666992188
411.304290771484	83.7178726196289
412.743621826172	83.7637252807617
414.182434082031	83.9471054077148
415.620727539063	84.0561676025391
417.058471679688	84.0812072753906
418.495666503906	84.1735382080078
419.932342529297	84.2524642944336
421.368469238281	84.0571975708008
422.804077148438	84.3587646484375
424.239135742188	84.3278427124023
425.673645019531	84.1542587280273
427.107635498047	84.1566390991211
428.541107177734	84.0804901123047
429.974029541016	84.0650253295898
431.406433105469	84.0219955444336
432.838287353516	83.9490585327148
434.269622802734	83.8207855224609
435.700408935547	83.9392776489258
437.130706787109	83.6943054199219
438.560455322266	83.6887054443359
439.989654541016	83.4419021606445
441.418334960938	83.4454879760742
442.846496582031	83.2273406982422
444.274139404297	83.2340774536133
445.701263427734	83.0525283813477
447.127838134766	82.8931427001953
448.553894042969	82.8625030517578
449.979431152344	82.8229675292969
451.404449462891	82.6887512207031
452.828918457031	82.4633712768555
454.252899169922	82.6010589599609
455.676330566406	82.330940246582
457.099273681641	82.4217300415039
458.521667480469	82.0877075195313
459.943542480469	82.3941879272461
461.364929199219	82.1025543212891
462.785766601563	82.0112991333008
464.206085205078	82.2803192138672
465.625885009766	81.9448089599609
467.045196533203	82.3146514892578
468.463958740234	82.051139831543
469.882202148438	82.2534713745117
471.299957275391	82.1361846923828
472.717193603516	82.2237777709961
474.133911132813	82.1009292602539
475.550109863281	82.1957015991211
476.965789794922	82.1971054077148
478.380950927734	82.3790588378906
479.795623779297	82.2263107299805
481.209777832031	82.338737487793
482.623413085938	82.5235824584961
484.036529541016	82.566276550293
485.449157714844	82.4666748046875
486.861267089844	82.6162872314453
488.272857666016	82.5869903564453
489.683959960938	82.6930465698242
491.094543457031	82.5677871704102
492.504608154297	82.4681091308594
493.914184570313	82.7675323486328
495.3232421875	82.6963424682617
496.731811523438	82.54931640625
498.139862060547	82.512451171875
499.547393798828	82.3252639770508
500.954467773438	82.2491836547852
502.360992431641	82.2191619873047
503.767028808594	82.1261138916016
505.172576904297	82.0696411132813
506.577606201172	81.787727355957
507.982147216797	81.8467788696289
509.386169433594	81.5378952026367
510.789703369141	81.3959197998047
512.192749023438	81.3363342285156
513.595275878906	81.1117172241211
514.997314453125	80.9577026367188
516.398803710938	80.8023681640625
517.799865722656	80.589111328125
519.200378417969	80.5302963256836
520.600463867188	80.299934387207
522	80.1488265991211
523.399047851563	80.0837478637695
524.797607421875	79.9448928833008
526.195678710938	79.518684387207
527.59326171875	79.4898300170898
528.990295410156	79.2993621826172
530.386901855469	79.0033187866211
531.782958984375	78.8513717651367
533.178588867188	78.6452331542969
534.573669433594	78.4294891357422
535.968322753906	78.2782669067383
537.362426757813	78.0545120239258
538.756042480469	78.0753402709961
540.149230957031	77.8327484130859
541.541870117188	77.5996856689453
542.934020996094	77.5443801879883
544.32568359375	77.4136657714844
545.716918945313	77.2708206176758
547.107604980469	77.0653457641602
548.497802734375	76.9729309082031
549.887573242188	76.9112243652344
551.276794433594	76.6838836669922
552.66552734375	76.5940856933594
554.053833007813	76.5928344726563
555.441650390625	76.5210189819336
556.828918457031	76.3890914916992
558.215759277344	76.3325653076172
559.602111816406	76.2005157470703
560.987976074219	76.193977355957
562.373352050781	76.1400451660156
563.758239746094	75.9099884033203
565.142639160156	75.8900375366211
566.526611328125	75.8652877807617
567.910034179688	76.0039443969727
569.293029785156	75.8087158203125
570.675537109375	75.8685989379883
572.057556152344	75.706184387207
573.439086914063	75.714485168457
574.820129394531	75.6577072143555
576.200744628906	75.7546234130859
577.580871582031	75.6308517456055
578.96044921875	75.8724136352539
580.339660644531	75.5384292602539
581.718322753906	75.7553482055664
583.096557617188	75.4684295654297
584.474243164063	75.7244415283203
585.851501464844	75.4589614868164
587.228332519531	75.5883178710938
588.604614257813	75.5303955078125
589.98046875	75.3570327758789
591.355834960938	75.4329223632813
592.730712890625	75.3693008422852
594.105163574219	75.4099960327148
595.479125976563	75.3749008178711
596.852600097656	75.4029312133789
598.225646972656	75.3613357543945
599.598205566406	75.2676391601563
600.970275878906	75.2245483398438
602.341857910156	75.2474670410156
603.713012695313	75.1271057128906
605.083679199219	75.0188980102539
606.453918457031	74.9711074829102
607.823608398438	74.8264312744141
609.192932128906	74.8419494628906
610.561706542969	74.6948394775391
611.930053710938	74.6669540405273
613.297912597656	74.5681457519531
614.665344238281	74.4026947021484
616.032287597656	74.2013320922852
617.398803710938	74.2684860229492
618.764831542969	74.1488571166992
620.13037109375	73.8707656860352
621.495483398438	73.7466125488281
622.860107421875	73.7871398925781
624.224304199219	73.6532440185547
625.588012695313	73.526496887207
626.951232910156	73.4199371337891
628.314025878906	73.1538162231445
629.676391601563	73.1733322143555
631.038269042969	73.0067596435547
632.399658203125	72.8004913330078
633.760620117188	72.7601699829102
635.12109375	72.5879516601563
636.481140136719	72.4729995727539
637.840759277344	72.4106674194336
639.199890136719	72.454719543457
640.558532714844	72.0908966064453
641.916748046875	71.9948577880859
643.274536132813	72.003303527832
644.6318359375	71.8487854003906
645.988647460938	71.6797332763672
647.345031738281	71.5984268188477
648.700988769531	71.4578399658203
650.056457519531	71.3994216918945
651.411499023438	71.3024520874023
652.76611328125	71.185173034668
654.120239257813	70.9574432373047
655.473876953125	70.9720153808594
656.827087402344	70.8730545043945
658.179870605469	70.7445983886719
659.5322265625	70.7638473510742
660.884094238281	70.6260375976563
662.235473632813	70.6403427124023
663.586486816406	70.3091125488281
664.93701171875	70.2760925292969
666.287048339844	70.4252548217773
667.636657714844	70.3382110595703
668.98583984375	70.218391418457
670.334594726563	70.2654037475586
671.682861328125	70.1767120361328
673.030700683594	70.2327499389648
674.378051757813	70.1837692260742
675.725036621094	70.0336456298828
677.071533203125	70.0494918823242
678.417541503906	70.0155258178711
679.76318359375	70.1381378173828
681.108337402344	70.0131988525391
682.453002929688	70.0561218261719
683.797302246094	70.1431274414063
685.14111328125	70.0333862304688
686.484497070313	70.0836486816406
687.827453613281	70.0647659301758
689.169921875	70.0437774658203
690.512023925781	70.0881423950195
691.853637695313	70.2058563232422
693.194763183594	70.0820846557617
694.535522460938	70.0548553466797
695.875793457031	70.1006164550781
697.215637207031	70.1423568725586
698.555053710938	70.0483627319336
699.89404296875	70.1858749389648
701.232543945313	70.2132949829102
702.570617675781	70.1256790161133
703.908325195313	70.1328430175781
705.245483398438	70.1331405639648
706.582275390625	70.2178649902344
707.918640136719	70.1954116821289
709.254516601563	70.1806411743164
710.589965820313	70.217170715332
711.924987792969	70.2160034179688
713.259582519531	70.1756362915039
714.59375	70.1972961425781
715.927490234375	70.1347808837891
717.2607421875	70.2241821289063
718.593627929688	70.0411758422852
719.926025390625	70.0139312744141
721.257995605469	70.0050659179688
722.589538574219	70.0841979980469
723.920654296875	69.8814163208008
725.251342773438	70.0481872558594
726.581604003906	69.9066543579102
727.911437988281	69.943603515625
729.240783691406	69.7562255859375
730.569763183594	69.8620376586914
731.898254394531	69.8994140625
733.226379394531	69.7329635620117
734.554016113281	69.7611923217773
735.881225585938	69.5728149414063
737.208068847656	69.6286087036133
738.534423828125	69.5907440185547
739.8603515625	69.4435577392578
741.185852050781	69.4194869995117
742.510925292969	69.3218688964844
743.835571289063	69.2829437255859
745.159790039063	69.1763763427734
746.483581542969	69.2204513549805
747.806945800781	69.0999984741211
749.1298828125	69.0317230224609
750.452453613281	68.9533538818359
751.774536132813	69.0307464599609
753.09619140625	68.6558609008789
754.417419433594	68.656494140625
755.738220214844	68.6752777099609
757.05859375	68.449333190918
758.378540039063	68.4488830566406
759.698059082031	68.3091659545898
761.017211914063	68.1471328735352
762.335876464844	68.09228515625
763.654113769531	67.8646087646484
764.971984863281	67.8256607055664
766.289367675781	67.8006973266602
767.606384277344	67.6200866699219
768.922973632813	67.5021514892578
770.239074707031	67.558235168457
771.554809570313	67.3355026245117
772.8701171875	67.3035736083984
774.184997558594	67.1277008056641
775.499450683594	66.9850692749023
776.8134765625	67.020622253418
778.127136230469	66.8396606445313
779.440307617188	66.8716278076172
780.753112792969	66.7495193481445
782.0654296875	66.5860214233398
783.377380371094	66.5697479248047
784.688903808594	66.3906402587891
786	66.2264785766602
787.310668945313	66.1988067626953
788.620971679688	66.0024185180664
789.930786132813	66.055908203125
791.240234375	65.7689437866211
792.549255371094	65.7510833740234
793.857788085938	65.7845993041992
795.166015625	65.5003814697266
796.473754882813	65.6001510620117
797.781066894531	65.3719024658203
799.088012695313	65.4568252563477
800.39453125	65.3375854492188
801.700622558594	65.3435363769531
803.006286621094	65.2205276489258
804.311584472656	65.1511535644531
805.616394042969	65.1516418457031
806.920837402344	64.9693756103516
808.224853515625	64.9542465209961
809.528503417969	64.8252487182617
810.831665039063	64.7451324462891
812.134460449219	64.6222763061523
813.436828613281	64.3752899169922
814.73876953125	64.310676574707
816.040344238281	64.2039413452148
817.341430664063	64.1573104858398
818.642150878906	64.0759735107422
819.942504882813	63.9664459228516
821.242370605469	63.8432006835938
822.541870117188	63.748779296875
823.840942382813	63.5228004455566
825.139587402344	63.613597869873
826.437866210938	63.4378128051758
827.735656738281	63.4613380432129
829.033081054688	63.2957153320313
830.330139160156	63.359691619873
831.626770019531	63.102596282959
832.922973632813	63.0665130615234
834.21875	63.010799407959
835.514099121094	62.8937187194824
836.80908203125	62.7747650146484
838.103637695313	62.5681266784668
839.397827148438	62.5916290283203
840.691589355469	62.4988555908203
841.984924316406	62.4204025268555
843.27783203125	62.1130256652832
844.570373535156	62.110294342041
845.862487792969	61.9623374938965
847.154235839844	61.8397521972656
848.445556640625	61.8433647155762
849.736450195313	61.6165657043457
851.026916503906	61.3558616638184
852.317016601563	61.3583946228027
853.606689453125	61.1703643798828
854.89599609375	61.0381927490234
856.184875488281	61.0190620422363
857.473327636719	60.8240432739258
858.761413574219	60.7521743774414
860.049072265625	60.6984024047852
861.336303710938	60.5200347900391
862.623168945313	60.3497085571289
863.909606933594	60.2706718444824
865.195678710938	60.2545166015625
866.481323242188	59.894287109375
867.766540527344	59.8446502685547
869.051391601563	59.5795440673828
870.335815429688	59.5095596313477
871.619873046875	59.2258338928223
872.903503417969	59.0958824157715
874.186706542969	59.0208282470703
875.469543457031	58.7017364501953
876.752014160156	58.5116500854492
878.033996582031	58.3278732299805
879.315612792969	58.2614707946777
880.596862792969	57.9548721313477
881.877685546875	57.8176460266113
883.158081054688	57.495662689209
884.438110351563	57.2478103637695
885.7177734375	57.0020637512207
886.996948242188	56.7390174865723
888.275817871094	56.4960021972656
889.55419921875	56.3421478271484
890.832275390625	56.0572700500488
892.10986328125	55.7668876647949
893.387084960938	55.6035766601563
894.663940429688	55.3728523254395
895.940368652344	55.1945419311523
897.216369628906	54.9848213195801
898.492004394531	54.8004570007324
899.767272949219	54.4787826538086
901.042114257813	54.3634033203125
902.316528320313	54.0762481689453
903.590576171875	53.9475746154785
904.8642578125	53.5507659912109
906.137512207031	53.5074615478516
907.410339355469	53.1579284667969
908.682800292969	53.0405693054199
909.954833984375	52.8655166625977
911.226501464844	52.6284103393555
912.497802734375	52.3739929199219
913.768676757813	52.1295051574707
915.039123535156	52.0630760192871
916.309204101563	51.7660636901855
917.578918457031	51.6324577331543
918.848205566406	51.4617309570313
920.117126464844	51.1902961730957
921.385620117188	51.114818572998
922.653747558594	51.0264129638672
923.921447753906	50.7601699829102
925.188781738281	50.6392211914063
926.455688476563	50.5325889587402
927.722229003906	50.443489074707
928.988342285156	50.1588401794434
930.254089355469	50.0242614746094
931.519470214844	49.9275894165039
932.784423828125	49.8101806640625
934.049011230469	49.5705413818359
935.313171386719	49.5137138366699
936.576965332031	49.4100608825684
937.84033203125	49.3305969238281
939.103332519531	49.1169242858887
940.365966796875	49.0047492980957
941.628173828125	48.9550323486328
942.890014648438	48.8112831115723
944.151428222656	48.7905426025391
945.412475585938	48.631778717041
946.673095703125	48.6365814208984
947.933349609375	48.4458618164063
949.193237304688	48.3971977233887
950.452697753906	48.4186019897461
951.711791992188	48.2761001586914
952.970520019531	48.0816268920898
954.228820800781	48.1438255310059
955.486755371094	48.0868530273438
956.744262695313	48.0234184265137
958.001403808594	48.0334854125977
959.258117675781	48.0329132080078
960.514526367188	47.8571891784668
961.770446777344	47.8347434997559
963.026062011719	47.9219932556152
964.28125	47.619499206543
965.536010742188	47.5685424804688
966.790466308594	47.6234512329102
968.044494628906	47.5995559692383
969.298095703125	47.5185585021973
970.551391601563	47.5559997558594
971.80419921875	47.3775405883789
973.056701660156	47.3820724487305
974.308776855469	47.2862739562988
975.560485839844	47.3043441772461
976.811767578125	47.3972625732422
978.062683105469	47.2763710021973
979.313232421875	47.2491798400879
980.563415527344	47.1300277709961
981.813171386719	47.1156158447266
983.0625	47.0774078369141
984.3115234375	47.1388092041016
985.560119628906	46.8632011413574
986.808349609375	46.8865356445313
988.05615234375	46.8230667114258
989.303588867188	46.8167343139648
990.550659179688	46.7407150268555
991.797302246094	46.653678894043
993.043579101563	46.7650604248047
994.289489746094	46.6216812133789
995.535034179688	46.5988426208496
996.780151367188	46.494140625
998.02490234375	46.3466148376465
999.269226074219	46.4748268127441
1000.51318359375	46.246955871582
1001.75677490234	46.2481842041016
1003	46.0888977050781
1004.24279785156	46.0572052001953
1005.48522949219	45.9586868286133
1006.72729492188	46.0747909545898
1007.96893310547	45.9681129455566
1009.21026611328	45.8568649291992
1010.45111083984	45.992259979248
1011.69165039063	45.7460174560547
1012.93176269531	45.7888832092285
1014.17150878906	45.7216873168945
1015.41088867188	45.7344856262207
1016.64984130859	45.6444549560547
1017.88842773438	45.6020545959473
1019.12664794922	45.6162300109863
1020.36450195313	45.4182395935059
1021.60192871094	45.4193000793457
1022.83898925781	45.4318008422852
1024.07568359375	45.2325134277344
1025.31201171875	45.4273262023926
1026.5478515625	45.2295761108398
1027.78344726563	45.2651863098145
1029.0185546875	45.1769828796387
1030.25329589844	45.1080360412598
1031.48767089844	44.9886207580566
1032.7216796875	45.1119117736816
1033.95532226563	45.0854797363281
1035.18859863281	44.9727630615234
1036.42138671875	45.0671424865723
1037.65393066406	44.9674110412598
1038.88598632813	44.9351234436035
1040.11767578125	45.1318550109863
1041.34899902344	45.0866546630859
1042.57995605469	45.0732688903809
1043.810546875	45.1136360168457
1045.04077148438	45.0229225158691
1046.2705078125	45.1357231140137
1047.5	45.1332588195801
1048.72900390625	45.1119537353516
1049.95764160156	44.9687004089355
1051.18591308594	45.0956649780273
1052.41381835938	45.0326499938965
1053.64135742188	44.8898162841797
1054.86853027344	45.0151176452637
1056.09521484375	45.0464782714844
1057.32165527344	44.9637031555176
1058.54760742188	44.8958053588867
1059.77331542969	44.8978614807129
1060.99853515625	44.8517150878906
1062.22338867188	44.873046875
1063.44787597656	44.704174041748
1064.671875	44.7476425170898
1065.89562988281	44.7957077026367
1067.11901855469	44.6096992492676
1068.34191894531	44.6074676513672
1069.56457519531	44.6793975830078
1070.78674316406	44.4770317077637
1072.00854492188	44.5661430358887
1073.22998046875	44.5052452087402
1074.45104980469	44.5007858276367
1075.67175292969	44.3039779663086
1076.89208984375	44.3538780212402
1078.11193847656	44.353271484375
1079.33154296875	44.2710800170898
1080.55065917969	44.26171875
1081.76940917969	44.2531509399414
1082.98791503906	44.0773544311523
1084.20593261719	44.0924491882324
1085.42358398438	44.1544723510742
1086.64086914063	44.1478538513184
1087.85766601563	44.0546646118164
1089.07421875	43.9744567871094
1090.29040527344	43.9110374450684
1091.50610351563	43.9347953796387
1092.72155761719	43.9675331115723
1093.9365234375	43.9716796875
1095.15112304688	43.8739700317383
1096.36535644531	44.0328407287598
1097.57922363281	43.938793182373
1098.79272460938	43.9885787963867
1100.005859375	43.8905410766602
1101.21862792969	43.9403610229492
1102.43090820313	43.9625434875488
1103.64294433594	43.9021148681641
1104.8544921875	43.9609527587891
1106.06579589844	43.9331817626953
1107.27661132813	43.9582786560059
1108.48706054688	43.9683151245117
1109.69714355469	44.0230255126953
1110.90686035156	43.9657287597656
1112.1162109375	43.8794403076172
1113.3251953125	43.9557495117188
1114.53369140625	43.9189147949219
1115.74194335938	43.9307594299316
1116.94982910156	43.8771438598633
1118.1572265625	43.8991279602051
1119.3642578125	43.900707244873
1120.57104492188	43.9614791870117
1121.77734375	43.8783187866211
1122.98327636719	43.9066696166992
1124.18884277344	43.9422950744629
1125.39404296875	43.942985534668
1126.59875488281	43.889274597168
1127.80322265625	43.9142532348633
1129.00732421875	43.9793395996094
1130.2109375	43.8454627990723
1131.41430664063	43.8796501159668
1132.6171875	43.9149971008301
1133.81970214844	43.947883605957
1135.02197265625	43.8812713623047
1136.22375488281	43.8351097106934
1137.42517089844	43.7144584655762
1138.62622070313	43.8767204284668
1139.82690429688	43.7898941040039
1141.02709960938	43.634693145752
1142.22705078125	43.7175369262695
1143.42663574219	43.7711715698242
1144.62573242188	43.6924209594727
1145.82458496094	43.7107315063477
1147.02294921875	43.7197113037109
1148.22094726563	43.6843605041504
1149.41857910156	43.7340621948242
1150.61584472656	43.6742820739746
1151.81274414063	43.610107421875
1153.00927734375	43.6332969665527
1154.20544433594	43.7662086486816
1155.40124511719	43.6791343688965
1156.5966796875	43.7337226867676
1157.79162597656	43.7399597167969
1158.986328125	43.6970825195313
1160.18054199219	43.7035369873047
1161.37438964844	43.6620254516602
1162.56799316406	43.591064453125
1163.76110839844	43.655891418457
1164.95385742188	43.7444381713867
1166.14624023438	43.8381729125977
1167.33825683594	43.8089637756348
1168.52990722656	43.9308662414551
1169.72119140625	44.1007995605469
1170.91198730469	44.1083679199219
1172.1025390625	44.4246978759766
1173.29260253906	44.7546653747559
1174.482421875	44.7221298217773
1175.67175292969	44.7345809936523
1176.86071777344	44.7470588684082
1178.04943847656	44.5394859313965
1179.23767089844	44.4551429748535
1180.42553710938	44.2896766662598
1181.61303710938	44.0748138427734
1182.80017089844	44.0773696899414
1183.98681640625	44.0770683288574
1185.17321777344	43.8419151306152
1186.35925292969	43.8333969116211
1187.54479980469	43.9286499023438
1188.73010253906	43.8795776367188
1189.91491699219	43.9187774658203
1191.09936523438	43.8969268798828
1192.28356933594	44.0148544311523
1193.46728515625	44.0435791015625
1194.65063476563	44.1366729736328
1195.83361816406	44.0834693908691
1197.01623535156	44.1459655761719
1198.19836425781	44.2111625671387
1199.38024902344	44.3742561340332
1200.56176757813	44.3942985534668
1201.74279785156	44.5584144592285
1202.92358398438	44.5777282714844
1204.10388183594	44.6001319885254
1205.28393554688	44.6041564941406
1206.46350097656	44.6746826171875
1207.64270019531	44.7184104919434
1208.82153320313	44.6651916503906
1210	44.5880012512207
1211.17810058594	44.5750503540039
1212.35583496094	44.5450401306152
1213.53308105469	44.6392669677734
1214.71008300781	44.6217575073242
1215.88671875	44.549991607666
1217.06286621094	44.6276054382324
1218.23864746094	44.6574974060059
1219.41418457031	44.6294937133789
1220.58923339844	44.5550880432129
1221.76391601563	44.5635452270508
1222.93823242188	44.6717529296875
1224.11218261719	44.5948867797852
1225.28576660156	44.8029022216797
1226.458984375	44.9140739440918
1227.6318359375	44.8173065185547
1228.80419921875	44.8751907348633
1229.97631835938	44.8369560241699
1231.14794921875	44.8937225341797
1232.31921386719	45.1197814941406
1233.490234375	45.0092544555664
1234.66076660156	45.2167625427246
1235.83093261719	45.2306518554688
1237.00073242188	45.3587684631348
1238.17016601563	45.3573303222656
1239.33923339844	45.3436164855957
1240.5078125	45.3850288391113
1241.67614746094	45.4087982177734
1242.84411621094	45.4919281005859
1244.01159667969	45.5378341674805
1245.1787109375	45.4640808105469
1246.34558105469	45.6164245605469
1247.51196289063	45.4353332519531
1248.67797851563	45.6105918884277
1249.84362792969	45.6348876953125
1251.00891113281	45.6282615661621
1252.173828125	45.5065536499023
1253.33825683594	45.4520988464355
1254.50244140625	45.2834892272949
1255.66625976563	45.0806503295898
1256.82958984375	44.8852996826172
1257.99255371094	44.834300994873
1259.1552734375	44.7694664001465
1260.31750488281	44.6079292297363
1261.47937011719	44.4588775634766
1262.64086914063	44.4498023986816
1263.80200195313	44.3449821472168
1264.96276855469	44.340934753418
1266.123046875	44.2553443908691
1267.28308105469	44.0541572570801
1268.44262695313	43.9916458129883
1269.60192871094	44.0010948181152
1270.7607421875	43.8427810668945
1271.91918945313	43.8108863830566
1273.07727050781	43.6664161682129
1274.23498535156	43.5794906616211
1275.39233398438	43.5606880187988
1276.54931640625	43.5085983276367
1277.70581054688	43.2888526916504
1278.86206054688	43.293758392334
1280.01794433594	43.2424507141113
1281.17333984375	43.2277336120605
1282.32836914063	43.2261238098145
1283.48303222656	43.192569732666
1284.63732910156	43.2048530578613
1285.79125976563	43.1079368591309
1286.94482421875	43.0570640563965
1288.09802246094	43.0516700744629
1289.25073242188	43.1054458618164
1290.40319824219	43.248836517334
1291.55517578125	43.0773811340332
1292.70690917969	43.1298599243164
1293.85815429688	43.0387687683105
1295.00903320313	43.0072402954102
1296.15954589844	42.9589500427246
1297.30969238281	42.9997406005859
1298.45935058594	42.8648910522461
1299.60876464844	42.8011856079102
1300.7578125	42.6136856079102
1301.90637207031	42.6170997619629
1303.05456542969	42.6149368286133
1304.20239257813	42.5726623535156
1305.34985351563	42.5207481384277
1306.49694824219	42.5971527099609
1307.64367675781	42.4316062927246
1308.7900390625	42.4028701782227
1309.93591308594	42.3924751281738
1311.08154296875	42.3788108825684
1312.22668457031	42.3530006408691
1313.37145996094	42.4229545593262
1314.51599121094	42.4531707763672
1315.66003417969	42.4878387451172
1316.80358886719	42.4495391845703
1317.94689941406	42.4377098083496
1319.08984375	42.4011535644531
1320.23229980469	42.4834175109863
1321.37451171875	42.3470268249512
1322.51623535156	42.3703994750977
1323.65759277344	42.2026901245117
1324.79858398438	42.2510108947754
1325.93920898438	42.1594314575195
1327.07934570313	42.1793746948242
1328.21923828125	42.0673141479492
1329.35864257813	42.0414695739746
1330.49780273438	42.0281944274902
1331.63647460938	41.8840179443359
1332.77478027344	41.9823455810547
1333.91271972656	41.8836212158203
1335.05029296875	41.8663330078125
1336.18737792969	41.8268051147461
1337.32421875	41.6473999023438
1338.46057128906	41.7046127319336
1339.5966796875	41.7034149169922
1340.73229980469	41.6164932250977
1341.86755371094	41.6648635864258
1343.00231933594	41.669506072998
1344.13684082031	41.7084426879883
1345.27099609375	41.6103134155273
1346.40466308594	41.6715393066406
1347.53796386719	41.6733512878418
1348.6708984375	41.5723266601563
1349.80346679688	41.6440773010254
1350.93566894531	41.5434494018555
1352.06750488281	41.5838470458984
1353.19885253906	41.635326385498
1354.32995605469	41.5893516540527
1355.46057128906	41.3968696594238
1356.5908203125	41.4466400146484
1357.720703125	41.377025604248
1358.85021972656	41.3275756835938
1359.97924804688	41.3628616333008
1361.10803222656	41.2533111572266
1362.236328125	41.243824005127
1363.3642578125	41.122631072998
1364.49182128906	41.1639823913574
1365.61901855469	41.198558807373
1366.74584960938	41.0511665344238
1367.87231445313	41.1340942382813
1368.99829101563	41.0522880554199
1370.12390136719	40.9949378967285
1371.24914550781	41.0583152770996
1372.3740234375	41.210262298584
1373.49853515625	41.1634407043457
1374.62255859375	41.0929222106934
1375.74633789063	41.2102012634277
1376.86962890625	41.3248062133789
1377.99255371094	41.237434387207
1379.11511230469	41.3151893615723
1380.2373046875	41.4127883911133
1381.35900878906	41.4877014160156
1382.48034667969	41.3902549743652
1383.60144042969	41.5217704772949
1384.72204589844	41.4968414306641
1385.84228515625	41.4833984375
1386.96203613281	41.6128807067871
1388.08154296875	41.4369049072266
1389.20056152344	41.3876991271973
1390.31921386719	41.2937698364258
1391.4375	41.1700630187988
1392.55541992188	41.0266990661621
1393.6728515625	41.0566787719727
1394.7900390625	40.9162139892578
1395.90673828125	40.7873992919922
1397.02307128906	40.6603164672852
1398.13903808594	40.5980567932129
1399.25463867188	40.5375366210938
1400.36975097656	40.4647560119629
1401.48449707031	40.4422149658203
1402.59899902344	40.4578552246094
1403.712890625	40.39306640625
1404.82653808594	40.313663482666
1405.93981933594	40.2753715515137
1407.05261230469	40.3097648620605
1408.1650390625	40.3396987915039
1409.27709960938	40.3727836608887
1410.38879394531	40.309383392334
1411.5	40.2319412231445
1412.61096191406	40.2769622802734
1413.72143554688	40.311466217041
1414.83154296875	40.2529716491699
1415.94116210938	40.160717010498
1417.05053710938	40.1025924682617
1418.15942382813	40.0659332275391
1419.26794433594	40.0392379760742
1420.37609863281	39.9436416625977
1421.48388671875	39.9282760620117
1422.59118652344	39.906078338623
1423.6982421875	39.9243125915527
1424.80480957031	39.7738342285156
1425.91088867188	39.7461967468262
1427.01672363281	39.7830085754395
1428.1220703125	39.6915016174316
1429.22717285156	39.6963119506836
1430.33166503906	39.7284851074219
1431.43591308594	39.7374382019043
1432.53979492188	39.7518730163574
1433.64318847656	39.6779632568359
1434.74621582031	39.7397422790527
1435.84887695313	39.7360458374023
1436.95104980469	39.6950035095215
1438.05297851563	39.7873725891113
1439.15441894531	39.7461547851563
1440.25549316406	39.690860748291
1441.35620117188	39.693286895752
1442.45642089844	39.7131500244141
1443.55627441406	39.7177734375
1444.65576171875	39.6292152404785
1445.7548828125	39.6093711853027
1446.853515625	39.5417556762695
1447.95190429688	39.4692420959473
1449.0498046875	39.4731178283691
1450.14721679688	39.3902206420898
1451.24438476563	39.2389221191406
1452.34106445313	39.2749443054199
1453.43737792969	39.2071189880371
1454.53332519531	39.1808395385742
1455.62890625	39.2837753295898
1456.72399902344	39.2345848083496
1457.81872558594	39.1469573974609
1458.9130859375	39.1879920959473
1460.00695800781	39.1964797973633
1461.10046386719	39.0933609008789
1462.19360351563	39.1420974731445
1463.28637695313	39.1928253173828
1464.37878417969	39.1574172973633
1465.470703125	39.1276969909668
1466.56225585938	39.1372604370117
1467.65344238281	39.0904808044434
1468.744140625	39.0715866088867
1469.83447265625	38.9521331787109
1470.92443847656	38.972541809082
1472.01403808594	38.9363670349121
1473.10314941406	38.9094429016113
1474.19189453125	38.8088111877441
1475.2802734375	38.719181060791
1476.3681640625	38.6521453857422
1477.45581054688	38.7561798095703
1478.54296875	38.6187400817871
1479.62963867188	38.6421813964844
1480.71606445313	38.7465019226074
1481.80200195313	38.6952323913574
1482.88757324219	38.7208976745605
1483.97265625	38.7257270812988
1485.05737304688	38.770923614502
1486.14172363281	38.6757774353027
1487.22570800781	38.8497924804688
1488.30932617188	38.887393951416
1489.39245605469	38.882080078125
1490.47509765625	38.9841499328613
1491.55749511719	39.014347076416
1492.63940429688	39.0118522644043
1493.72094726563	39.0208053588867
1494.80212402344	39.1423301696777
1495.8828125	39.0657691955566
1496.96313476563	38.9724311828613
1498.04309082031	38.9684181213379
1499.12255859375	38.9567337036133
1500.20166015625	38.8945503234863
1501.28039550781	38.9485816955566
1502.35864257813	38.9241027832031
1503.4365234375	38.916202545166
1504.51403808594	38.8609466552734
1505.59118652344	38.9265060424805
1506.66784667969	39.0726890563965
1507.744140625	39.0494575500488
1508.81994628906	39.087085723877
1509.89538574219	39.1601028442383
1510.97045898438	39.1023406982422
1512.04516601563	39.33056640625
1513.11938476563	39.3813667297363
1514.19323730469	39.4448547363281
1515.26672363281	39.5228080749512
1516.33972167969	39.636402130127
1517.41235351563	39.7003974914551
1518.48449707031	39.821216583252
1519.55639648438	39.8888549804688
1520.62768554688	39.8746032714844
1521.69873046875	40.091552734375
1522.76928710938	39.961540222168
1523.83947753906	39.9619827270508
1524.90930175781	40.1559295654297
1525.97863769531	40.2675666809082
1527.04760742188	40.203914642334
1528.11608886719	40.274600982666
1529.18420410156	40.1231727600098
1530.251953125	40.1554489135742
1531.31921386719	40.2708168029785
1532.38610839844	40.4364051818848
1533.45263671875	40.428539276123
1534.51867675781	40.4823722839355
1535.58435058594	40.6665725708008
1536.64965820313	40.7623634338379
1537.71447753906	40.8548240661621
1538.77893066406	41.1360893249512
1539.84301757813	41.038501739502
1540.90661621094	41.3497123718262
1541.9697265625	41.462459564209
1543.03259277344	41.5482521057129
1544.09497070313	41.6819686889648
1545.15686035156	41.8318367004395
1546.21850585938	41.9825706481934
1547.27966308594	42.1319732666016
1548.34033203125	42.3236045837402
1549.40063476563	42.4206619262695
1550.46057128906	42.4752197265625
1551.52001953125	42.6813812255859
1552.5791015625	42.756721496582
1553.63781738281	42.8219604492188
1554.69604492188	42.9298210144043
1555.75378417969	42.9933586120605
1556.81127929688	43.0495567321777
1557.86828613281	43.1756820678711
1558.9248046875	43.2554779052734
1559.98095703125	43.3777389526367
1561.03674316406	43.4287452697754
1562.09204101563	43.6945915222168
1563.14697265625	43.7187919616699
1564.20153808594	43.9367828369141
1565.25561523438	44.1610488891602
1566.30932617188	44.3060493469238
1567.36254882813	44.6278343200684
1568.41540527344	44.7759971618652
1569.4677734375	44.9657363891602
1570.51977539063	45.2212181091309
1571.57141113281	45.4356956481934
1572.62255859375	45.7215347290039
1573.67333984375	45.9340362548828
1574.7236328125	46.2260971069336
1575.77355957031	46.3301239013672
1576.82299804688	46.6765670776367
1577.8720703125	46.8111267089844
1578.92077636719	46.9213714599609
1579.96899414063	47.2361793518066
1581.01684570313	47.4575538635254
1582.06420898438	47.5654373168945
1583.11120605469	47.8588104248047
1584.15771484375	48.0470657348633
1585.20385742188	48.4223022460938
1586.24951171875	48.6266021728516
1587.29479980469	48.7787322998047
1588.33972167969	49.1652030944824
1589.38415527344	49.4042549133301
1590.42810058594	49.6964874267578
1591.47180175781	50.0537643432617
1592.51489257813	50.506778717041
1593.55773925781	50.8303184509277
1594.59997558594	51.0100746154785
1595.64196777344	51.5574340820313
1596.68334960938	51.7992095947266
1597.72448730469	52.1072845458984
1598.76513671875	52.699779510498
1599.80529785156	52.9014434814453
1600.84509277344	53.3398361206055
1601.88452148438	53.8520812988281
1602.92346191406	54.2143707275391
1603.9619140625	54.8539428710938
1605	55.1939239501953
1606.03771972656	55.8554878234863
1607.07495117188	56.339714050293
1608.11169433594	56.8474655151367
1609.14807128906	57.2969551086426
1610.18408203125	57.5403594970703
1611.21960449219	57.6813163757324
1612.25463867188	57.8283958435059
1613.28930664063	57.8641014099121
1614.32360839844	57.9004364013672
1615.357421875	58.054557800293
1616.39074707031	58.0050468444824
1617.42370605469	58.0572052001953
1618.45629882813	58.3695983886719
1619.48840332031	58.4313621520996
1620.52001953125	58.5687217712402
1621.55126953125	58.884090423584
1622.58215332031	59.1185913085938
1623.61254882813	59.3094635009766
1624.64245605469	59.5722236633301
1625.67199707031	59.9294929504395
1626.70104980469	60.1400756835938
1627.72973632813	60.4437866210938
1628.75793457031	60.6998176574707
1629.78576660156	61.058910369873
1630.81311035156	61.4173736572266
1631.84008789063	61.6403312683105
1632.86657714844	62.0243492126465
1633.89270019531	62.3410949707031
1634.91833496094	62.3920745849609
1635.94348144531	62.7545547485352
1636.96826171875	62.6745109558105
1637.99255371094	62.8518333435059
1639.01647949219	62.8814163208008
1640.03991699219	62.5908432006836
1641.06298828125	62.448673248291
1642.08557128906	62.0842704772949
1643.10778808594	61.8794403076172
1644.12951660156	61.4360466003418
1645.15075683594	60.8582344055176
1646.17163085938	60.6966018676758
1647.19213867188	60.3313331604004
1648.21203613281	59.8540954589844
1649.23156738281	59.5385780334473
1650.25073242188	59.203296661377
1651.26940917969	58.81982421875
1652.28759765625	58.3605537414551
1653.30541992188	58.143928527832
1654.32275390625	57.8411979675293
1655.33972167969	57.4389190673828
1656.35620117188	56.8243713378906
1657.37231445313	56.7246360778809
1658.38793945313	56.2784385681152
1659.40307617188	56.0705223083496
1660.41772460938	55.7099723815918
1661.43212890625	55.5016746520996
1662.44592285156	55.1309013366699
1663.45935058594	55.0594329833984
1664.47229003906	54.5245552062988
1665.48486328125	54.2760238647461
1666.49694824219	53.9555816650391
1667.50854492188	53.6488571166992
1668.51977539063	53.4488563537598
1669.53051757813	52.8911285400391
1670.54089355469	52.5950088500977
1671.55078125	52.1873664855957
1672.56018066406	51.7331161499023
1673.56909179688	51.4483947753906
1674.57763671875	50.9583473205566
1675.58581542969	50.4927558898926
1676.59350585938	49.8705902099609
1677.60070800781	49.5265274047852
1678.607421875	48.941837310791
1679.61376953125	48.5101089477539
1680.61962890625	48.1324920654297
1681.62512207031	47.6491775512695
1682.63012695313	47.1019630432129
1683.63464355469	46.6257934570313
1684.638671875	46.1835098266602
1685.64233398438	45.5667762756348
1686.64562988281	45.3437652587891
1687.64831542969	44.9696159362793
1688.65063476563	44.441349029541
1689.65246582031	43.9625549316406
1690.65393066406	43.6003494262695
1691.65490722656	43.2377700805664
1692.65539550781	42.8887596130371
1693.65551757813	42.4427833557129
1694.65502929688	42.0334510803223
1695.654296875	41.634593963623
1696.65295410156	41.3992347717285
1697.65124511719	40.9906463623047
1698.64904785156	40.715087890625
1699.646484375	40.3965721130371
1700.64331054688	39.9889259338379
1701.63977050781	39.6309394836426
1702.63586425781	39.3622360229492
1703.63134765625	38.901985168457
1704.62646484375	38.6173973083496
1705.62121582031	38.1709365844727
1706.61535644531	37.8536262512207
1707.60913085938	37.4657402038574
1708.60241699219	37.026725769043
1709.59521484375	36.7173728942871
1710.58764648438	36.2847785949707
1711.57958984375	35.9656791687012
1712.57104492188	35.6643142700195
1713.56213378906	35.3037796020508
1714.552734375	34.8955726623535
1715.54284667969	34.5345039367676
1716.53247070313	34.1866455078125
1717.52160644531	33.851806640625
1718.51037597656	33.5689163208008
1719.49865722656	33.203498840332
1720.48657226563	33.0076866149902
1721.47387695313	32.5508995056152
1722.46081542969	32.3529930114746
1723.447265625	32.0857276916504
1724.43334960938	31.8364868164063
1725.41882324219	31.5749645233154
1726.40393066406	31.3521137237549
1727.38854980469	31.0208168029785
1728.37268066406	30.8022727966309
1729.3564453125	30.5809574127197
1730.33972167969	30.3905162811279
1731.32250976563	30.1832580566406
1732.30480957031	30.0391368865967
1733.28674316406	29.8341903686523
1734.26806640625	29.6268692016602
1735.2490234375	29.3874034881592
1736.2294921875	29.3801155090332
1737.20959472656	29.1392498016357
1738.18908691406	28.900333404541
1739.16821289063	28.8240203857422
1740.14685058594	28.5629787445068
1741.125	28.3954257965088
1742.10266113281	28.2998886108398
1743.07995605469	28.1118984222412
1744.05676269531	27.9714870452881
1745.03308105469	27.8022022247314
1746.00891113281	27.6110591888428
1746.98425292969	27.3246269226074
1747.95910644531	27.2853660583496
1748.93359375	27.0155277252197
1749.90759277344	26.8921089172363
1750.88110351563	26.6762409210205
1751.85412597656	26.4771003723145
1752.82678222656	26.2751541137695
1753.798828125	26.1668338775635
1754.7705078125	25.9811420440674
1755.74169921875	25.7895374298096
1756.71240234375	25.6560802459717
1757.6826171875	25.505708694458
1758.65246582031	25.3300819396973
1759.62170410156	25.1481437683105
1760.59057617188	24.9384231567383
1761.55895996094	24.8383331298828
1762.52673339844	24.6517658233643
1763.49426269531	24.6330375671387
1764.46118164063	24.5032215118408
1765.42761230469	24.3966979980469
1766.39367675781	24.2494659423828
1767.35913085938	24.1958122253418
1768.32421875	24.1636161804199
1769.28881835938	23.9550857543945
1770.2529296875	23.8898525238037
1771.21655273438	23.7955703735352
1772.17980957031	23.7035388946533
1773.14245605469	23.7146682739258
1774.10461425781	23.6282234191895
1775.06640625	23.6359996795654
1776.02770996094	23.4338932037354
1776.98852539063	23.3454437255859
1777.94873046875	23.2720146179199
1778.90856933594	23.1966705322266
1779.86804199219	23.1221351623535
1780.82690429688	22.9996204376221
1781.78527832031	22.8121376037598
1782.7431640625	22.7232074737549
1783.70068359375	22.5674076080322
1784.65771484375	22.4542865753174
1785.61413574219	22.3702430725098
1786.57019042969	22.262674331665
1787.52575683594	22.2066535949707
1788.48083496094	21.9651470184326
1789.43530273438	21.8504810333252
1790.38940429688	21.8092231750488
1791.34301757813	21.698034286499
1792.29626464844	21.5781784057617
1793.24890136719	21.5248584747314
1794.20104980469	21.3700180053711
1795.15270996094	21.2432632446289
1796.10400390625	21.2072811126709
1797.0546875	21.1298503875732
1798.0048828125	21.0172481536865
1798.95471191406	20.976146697998
1799.90393066406	20.9249153137207
1800.85278320313	20.8355560302734
1801.80102539063	20.8314514160156
1802.74890136719	20.7584629058838
1803.6962890625	20.7029266357422
1804.64306640625	20.6370449066162
1805.58947753906	20.7520294189453
1806.53540039063	20.6002922058105
1807.48071289063	20.6202049255371
1808.42565917969	20.5491828918457
1809.3701171875	20.493106842041
1810.31396484375	20.4906406402588
1811.25744628906	20.4104633331299
1812.20043945313	20.3357257843018
1813.14294433594	20.3321800231934
1814.08483886719	20.2891044616699
1815.0263671875	20.2373428344727
1815.96740722656	20.1756172180176
1816.90783691406	20.0893173217773
1817.84790039063	20.0084743499756
1818.78747558594	19.9601993560791
1819.72644042969	19.9648361206055
1820.6650390625	19.8116817474365
1821.60314941406	19.8684101104736
1822.54064941406	19.7331676483154
1823.47778320313	19.6442813873291
1824.41430664063	19.5396575927734
1825.35034179688	19.3855609893799
1826.28601074219	19.4269962310791
1827.22106933594	19.3663845062256
1828.15563964844	19.3053112030029
1829.08984375	19.1960029602051
1830.0234375	19.0736885070801
1830.95654296875	19.144021987915
1831.88916015625	19.0596714019775
1832.8212890625	18.9746417999268
1833.7529296875	18.9661178588867
1834.68408203125	18.982494354248
1835.61474609375	18.9058933258057
1836.54479980469	18.9014110565186
1837.47448730469	18.8245391845703
1838.40356445313	18.8981990814209
1839.33227539063	18.8285369873047
1840.26037597656	18.7703456878662
1841.18811035156	18.8363990783691
1842.115234375	18.8142204284668
1843.04187011719	18.7822284698486
1843.96801757813	18.7877635955811
1844.89367675781	18.7587375640869
1845.81872558594	18.7350368499756
1846.74340820313	18.701717376709
1847.66760253906	18.7617263793945
1848.59118652344	18.6538391113281
1849.51428222656	18.7145233154297
1850.43701171875	18.6583042144775
1851.35913085938	18.6114692687988
1852.28076171875	18.5637531280518
1853.20190429688	18.4941825866699
1854.12243652344	18.3770656585693
1855.04260253906	18.3684368133545
1855.96215820313	18.342456817627
1856.88122558594	18.2509078979492
1857.79992675781	18.1751689910889
1858.71801757813	18.1193294525146
1859.63549804688	18.0190677642822
1860.55261230469	18.0088443756104
1861.46923828125	17.9767284393311
1862.38525390625	17.9265747070313
1863.30078125	17.9105281829834
1864.2158203125	17.8551769256592
1865.13037109375	17.843620300293
1866.04443359375	17.8352870941162
1866.95788574219	17.7581653594971
1867.87084960938	17.7855033874512
1868.78332519531	17.7797374725342
1869.6953125	17.7688102722168
1870.60681152344	17.7886581420898
1871.51782226563	17.7800979614258
1872.42822265625	17.8395977020264
1873.33813476563	17.9122695922852
1874.24755859375	17.8529071807861
1875.15649414063	17.8424415588379
1876.06481933594	17.8636684417725
1876.97277832031	17.8730506896973
1877.88012695313	17.8802814483643
1878.78698730469	17.8225708007813
1879.69323730469	17.8662872314453
1880.59912109375	17.8361854553223
1881.50439453125	17.7626495361328
1882.4091796875	17.7266654968262
1883.3134765625	17.6943435668945
1884.21716308594	17.606653213501
1885.12048339844	17.5409755706787
1886.02319335938	17.5438442230225
1886.92541503906	17.5285377502441
1887.82702636719	17.4664649963379
1888.72814941406	17.4188671112061
1889.62878417969	17.3699474334717
1890.52893066406	17.3400688171387
1891.42858886719	17.3270778656006
1892.32763671875	17.290885925293
1893.22619628906	17.2080497741699
1894.12426757813	17.1561851501465
1895.02172851563	17.110803604126
1895.91870117188	17.1070785522461
1896.81518554688	17.1248588562012
1897.71118164063	17.0090522766113
1898.60656738281	16.9688034057617
1899.50146484375	16.9617862701416
1900.39587402344	16.9952125549316
1901.28967285156	16.9777660369873
1902.18298339844	16.9798927307129
1903.07580566406	17.00705909729
1903.96801757813	16.9780750274658
1904.85986328125	16.9601783752441
1905.7509765625	16.9148368835449
1906.64172363281	16.9435501098633
1907.53186035156	16.9718570709229
1908.42150878906	17.0560111999512
1909.31066894531	17.0747833251953
1910.19921875	17.030725479126
1911.08728027344	17.0359764099121
1911.97473144531	17.0993118286133
1912.86181640625	17.1316738128662
1913.74816894531	17.0773334503174
1914.63415527344	17.0795574188232
1915.51953125	17.0603675842285
1916.40441894531	17.0378856658936
1917.28869628906	17.0453681945801
1918.17260742188	17.0357856750488
1919.05578613281	16.98876953125
1919.93859863281	17.0098304748535
1920.82080078125	16.8823947906494
1921.70239257813	16.9065036773682
1922.58349609375	16.8804454803467
1923.46411132813	16.8309097290039
1924.34423828125	16.7824401855469
1925.22375488281	16.7269229888916
1926.10278320313	16.7152709960938
1926.98120117188	16.6557540893555
1927.85913085938	16.5845603942871
1928.73645019531	16.4909152984619
1929.61328125	16.518518447876
1930.48962402344	16.5155925750732
1931.36535644531	16.5148620605469
1932.24060058594	16.4391231536865
1933.11535644531	16.4154930114746
1933.98950195313	16.3929481506348
1934.86303710938	16.3635673522949
1935.73608398438	16.3388004302979
1936.60864257813	16.3928985595703
1937.48059082031	16.4626846313477
1938.35205078125	16.3834705352783
1939.22302246094	16.3394966125488
1940.09338378906	16.4499454498291
1940.96313476563	16.4574012756348
1941.83239746094	16.46044921875
1942.701171875	16.4911060333252
1943.5693359375	16.4937267303467
1944.43701171875	16.5211086273193
1945.30407714844	16.5807933807373
1946.17065429688	16.6044654846191
1947.03662109375	16.6695327758789
1947.90209960938	16.5576038360596
1948.76696777344	16.6435127258301
1949.63134765625	16.6832008361816
1950.4951171875	16.6312084197998
1951.3583984375	16.6574058532715
1952.22106933594	16.6173477172852
1953.08325195313	16.5845813751221
1953.94482421875	16.6367473602295
1954.80590820313	16.5851173400879
1955.66650390625	16.5472145080566
1956.5263671875	16.5961055755615
1957.38586425781	16.5741786956787
1958.24462890625	16.4402484893799
1959.10302734375	16.4540500640869
1959.96069335938	16.3657989501953
1960.81799316406	16.3511161804199
1961.67456054688	16.2770195007324
1962.53063964844	16.292797088623
1963.38623046875	16.1932544708252
1964.2412109375	16.2266159057617
1965.09558105469	16.2274723052979
1965.94946289063	16.2214221954346
1966.80285644531	16.203556060791
1967.65563964844	16.123010635376
1968.5078125	16.1747074127197
1969.35949707031	16.1657447814941
1970.21057128906	16.1094493865967
1971.06103515625	16.1817512512207
1971.91101074219	16.179271697998
1972.76049804688	16.1801414489746
1973.60925292969	16.2255020141602
1974.45764160156	16.2362403869629
1975.30529785156	16.2514533996582
1976.15246582031	16.285041809082
1976.99914550781	16.3381233215332
1977.84521484375	16.4297676086426
1978.69067382813	16.4977321624756
1979.53552246094	16.5180110931396
1980.3798828125	16.5058002471924
1981.22375488281	16.5552597045898
1982.06701660156	16.5690822601318
1982.90966796875	16.5508251190186
1983.75170898438	16.6079921722412
1984.59326171875	16.6409454345703
1985.43420410156	16.4937477111816
1986.27465820313	16.568717956543
1987.11450195313	16.5057067871094
1987.95373535156	16.5616207122803
1988.79248046875	16.5604381561279
1989.63061523438	16.5160427093506
1990.46813964844	16.4403285980225
1991.30517578125	16.4710865020752
1992.1416015625	16.4241428375244
1992.9775390625	16.4107532501221
1993.81274414063	16.2785491943359
1994.6474609375	16.2409687042236
1995.48168945313	16.257963180542
1996.31518554688	16.2081756591797
1997.14819335938	16.1885967254639
1997.98071289063	16.1583938598633
1998.8125	16.1837577819824
1999.64379882813	16.1580581665039
2000.47448730469	16.1221714019775
2001.3046875	16.2104187011719
2002.13427734375	16.1636714935303
2002.96325683594	16.2042541503906
2003.79162597656	16.1767177581787
2004.61950683594	16.2202796936035
2005.44677734375	16.2733917236328
2006.2734375	16.3748188018799
2007.09948730469	16.3260021209717
2007.92504882813	16.4236660003662
2008.75	16.493724822998
2009.57434082031	16.4306087493896
2010.39819335938	16.5384140014648
2011.22131347656	16.5849781036377
2012.0439453125	16.6315689086914
2012.86608886719	16.6350154876709
2013.6875	16.5718479156494
2014.50842285156	16.6280536651611
2015.32873535156	16.6665458679199
2016.1484375	16.6226787567139
2016.96752929688	16.6224994659424
2017.7861328125	16.5993118286133
2018.60412597656	16.6893577575684
2019.42150878906	16.6969623565674
2020.23828125	16.6776599884033
2021.05444335938	16.6220817565918
2021.8701171875	16.6743965148926
2022.68518066406	16.5847682952881
2023.49963378906	16.6318588256836
2024.3134765625	16.6417503356934
2025.12683105469	16.6774730682373
2025.939453125	16.5173187255859
2026.75158691406	16.5630912780762
2027.56311035156	16.5530815124512
2028.3740234375	16.4913444519043
2029.18432617188	16.5142669677734
2029.994140625	16.4948444366455
2030.80322265625	16.4348583221436
2031.61181640625	16.3713912963867
2032.41979980469	16.3278293609619
2033.22717285156	16.3495979309082
2034.03393554688	16.4115371704102
2034.84008789063	16.3360443115234
2035.64575195313	16.2143459320068
2036.45080566406	16.2108516693115
2037.25512695313	16.1632442474365
2038.05895996094	16.1454811096191
2038.86218261719	16.1203441619873
2039.66479492188	16.1425800323486
2040.466796875	16.1379089355469
2041.26831054688	16.0835113525391
2042.06909179688	16.1587257385254
2042.86938476563	16.2144165039063
2043.6689453125	16.1109104156494
2044.46801757813	16.2115745544434
2045.26647949219	16.3010196685791
2046.06433105469	16.2491149902344
2046.86145019531	16.244945526123
2047.65808105469	16.295259475708
2048.4541015625	16.2917995452881
2049.24951171875	16.2943439483643
2050.04443359375	16.3958129882813
2050.83862304688	16.3877658843994
2051.63232421875	16.3681507110596
2052.42529296875	16.4225673675537
2053.2177734375	16.4418392181396
2054.00952148438	16.3796215057373
2054.80078125	16.4739475250244
2055.59130859375	16.4649963378906
2056.38134765625	16.4768981933594
2057.17065429688	16.5328712463379
2057.95947265625	16.417459487915
2058.74755859375	16.5291500091553
2059.53515625	16.457763671875
2060.32202148438	16.5036010742188
2061.1083984375	16.363618850708
2061.89428710938	16.3160285949707
2062.67919921875	16.2449207305908
2063.4638671875	16.3200607299805
2064.24780273438	16.232852935791
2065.03100585938	16.2652206420898
2065.81372070313	16.1106376647949
2066.595703125	16.092903137207
2067.37719726563	16.1094093322754
2068.15795898438	15.9786109924316
2068.93823242188	15.9878587722778
2069.7177734375	15.9583921432495
2070.49682617188	15.8803701400757
2071.27514648438	15.8008813858032
2072.05297851563	15.7523994445801
2072.830078125	15.772102355957
2073.60668945313	15.7016086578369
2074.38256835938	15.6612176895142
2075.15795898438	15.6446580886841
2075.9326171875	15.5550880432129
2076.70654296875	15.5312185287476
2077.47998046875	15.5232582092285
2078.25268554688	15.4995985031128
2079.02490234375	15.5345029830933
2079.79663085938	15.5457611083984
2080.5673828125	15.4557189941406
2081.337890625	15.4911203384399
2082.107421875	15.5166912078857
2082.87670898438	15.4957981109619
2083.64501953125	15.5540399551392
2084.41284179688	15.5216312408447
2085.18017578125	15.5409097671509
2085.94677734375	15.5592670440674
2086.71264648438	15.5381183624268
2087.47802734375	15.5967235565186
2088.24267578125	15.5885200500488
2089.0068359375	15.6394214630127
2089.77026367188	15.7016716003418
2090.53295898438	15.587685585022
2091.29516601563	15.5999774932861
2092.056640625	15.6002588272095
2092.81762695313	15.583550453186
2093.57788085938	15.5274105072021
2094.33764648438	15.5184535980225
2095.0966796875	15.4485502243042
2095.85498046875	15.3769388198853
2096.61279296875	15.3943929672241
2097.36987304688	15.26926612854
2098.12646484375	15.2445793151855
2098.88232421875	15.187931060791
2099.63745117188	15.1338405609131
2100.39208984375	15.0752096176147
2101.14624023438	14.9537506103516
2101.8994140625	14.9331693649292
2102.65209960938	14.8072919845581
2103.404296875	14.7802333831787
2104.15551757813	14.6527767181396
2104.90649414063	14.634425163269
2105.65649414063	14.529616355896
2106.40600585938	14.5095376968384
2107.15502929688	14.466157913208
2107.90307617188	14.4389028549194
2108.65063476563	14.4052124023438
2109.39770507813	14.3950510025024
2110.14404296875	14.3748817443848
2110.8896484375	14.3549404144287
2111.63452148438	14.3545160293579
2112.37890625	14.379828453064
2113.12280273438	14.2859601974487
2113.86572265625	14.4238271713257
2114.60815429688	14.3501873016357
2115.35009765625	14.4063243865967
2116.09106445313	14.5217161178589
2116.83154296875	14.5091724395752
2117.57153320313	14.4342527389526
2118.31079101563	14.4900321960449
2119.04931640625	14.4925289154053
2119.787109375	14.3541231155396
2120.5244140625	14.3759498596191
2121.26098632813	14.4277200698853
2121.9970703125	14.2853002548218
2122.732421875	14.3315658569336
2123.46704101563	14.2685708999634
2124.20092773438	14.2088823318481
2124.93432617188	14.1995248794556
2125.6669921875	14.1217660903931
2126.39916992188	14.0518684387207
2127.13037109375	14.0249042510986
2127.86108398438	13.9424266815186
2128.59130859375	14.002158164978
2129.32080078125	13.8313665390015
2130.04956054688	13.8374662399292
2130.77758789063	13.7545413970947
2131.50512695313	13.6886434555054
2132.23193359375	13.6133003234863
2132.9580078125	13.5313968658447
2133.68334960938	13.4781084060669
2134.408203125	13.4447860717773
2135.13232421875	13.3248519897461
2135.85595703125	13.3672037124634
2136.57885742188	13.2816648483276
2137.30102539063	13.2115068435669
2138.0224609375	13.1178665161133
2138.74340820313	13.1174287796021
2139.46337890625	13.0546188354492
2140.18310546875	13.0604486465454
2140.90185546875	12.9912757873535
2141.6201171875	12.9399614334106
2142.33764648438	12.9324293136597
2143.05444335938	12.9292526245117
2143.77075195313	12.9093532562256
2144.48608398438	12.8904085159302
2145.201171875	12.8712015151978
2145.91528320313	12.8645992279053
2146.62890625	12.8511924743652
2147.34155273438	12.8389902114868
2148.05395507813	12.8462066650391
2148.76538085938	12.8028879165649
2149.47631835938	12.8470449447632
2150.18627929688	12.8817529678345
2150.89599609375	12.8194217681885
2151.60473632813	12.8259124755859
2152.31298828125	12.8146343231201
2153.02026367188	12.7519559860229
2153.72729492188	12.7988767623901
2154.43334960938	12.7558832168579
2155.138671875	12.6577501296997
2155.84350585938	12.7027320861816
2156.54760742188	12.6772203445435
2157.25122070313	12.6253223419189
2157.95385742188	12.6158819198608
2158.65600585938	12.6428298950195
2159.357421875	12.5632390975952
2160.05810546875	12.535906791687
2160.75805664063	12.5425548553467
2161.45751953125	12.4312582015991
2162.15600585938	12.4261159896851
2162.85400390625	12.3553352355957
2163.55151367188	12.347710609436
2164.248046875	12.266791343689
2164.94409179688	12.3012943267822
2165.63916015625	12.2060689926147
2166.33374023438	12.1215620040894
2167.02783203125	12.0563821792603
2167.72094726563	11.985746383667
2168.41357421875	11.9644346237183
2169.10522460938	11.8880491256714
2169.79638671875	11.8310308456421
2170.48706054688	11.7587146759033
2171.1767578125	11.7210350036621
2171.86572265625	11.6353244781494
2172.55419921875	11.5756464004517
2173.24194335938	11.4309282302856
2173.92895507813	11.3728485107422
2174.615234375	11.3775854110718
2175.30078125	11.3589010238647
2175.98583984375	11.2637023925781
2176.67016601563	11.2407560348511
2177.35375976563	11.2165555953979
2178.03662109375	11.1990060806274
2178.71875	11.1399192810059
2179.40014648438	11.1564426422119
2180.08081054688	11.0826997756958
2180.76098632813	11.1786327362061
2181.4404296875	11.1412220001221
2182.119140625	11.1176500320435
2182.79711914063	11.1376581192017
2183.47436523438	11.1073713302612
2184.15087890625	11.128378868103
2184.82690429688	11.1121988296509
2185.501953125	11.0863265991211
2186.17651367188	11.115288734436
2186.85034179688	11.1067800521851
2187.5234375	11.0634822845459
2188.19580078125	11.0574293136597
2188.86743164063	11.0570840835571
2189.53833007813	10.9955587387085
2190.20874023438	10.9429416656494
2190.87817382813	10.9072027206421
2191.54711914063	10.8400630950928
2192.21533203125	10.9205808639526
2192.8828125	10.8518953323364
2193.54956054688	10.7676982879639
2194.21557617188	10.7138566970825
2194.880859375	10.650239944458
2195.54541015625	10.599555015564
2196.20947265625	10.539834022522
2196.87255859375	10.477068901062
2197.53515625	10.3602800369263
2198.19677734375	10.3121395111084
2198.85791015625	10.281717300415
2199.51831054688	10.2117357254028
2200.17797851563	10.133695602417
2200.8369140625	10.0328035354614
2201.4951171875	10.0077238082886
2202.15258789063	9.97585964202881
2202.80932617188	9.91212940216064
2203.46533203125	9.84935474395752
2204.12060546875	9.76143741607666
2204.775390625	9.75000095367432
2205.42919921875	9.74181365966797
2206.08251953125	9.70172119140625
2206.73486328125	9.72566795349121
2207.38671875	9.62872409820557
2208.03759765625	9.59783935546875
2208.68798828125	9.65397357940674
2209.33764648438	9.64672756195068
2209.98657226563	9.61555671691895
2210.63452148438	9.63246631622314
2211.28198242188	9.63678932189941
2211.9287109375	9.63708019256592
2212.57470703125	9.5917272567749
2213.21997070313	9.65884971618652
2213.86450195313	9.66621112823486
2214.50830078125	9.64681339263916
2215.1513671875	9.61629009246826
2215.79370117188	9.62212181091309
2216.43530273438	9.54074859619141
2217.076171875	9.49648380279541
2217.71630859375	9.437255859375
2218.35571289063	9.40556621551514
2218.99462890625	9.36954307556152
2219.63256835938	9.32665348052979
2220.26977539063	9.32527923583984
2220.90625	9.24532699584961
2221.5419921875	9.20157146453857
2222.17700195313	9.09968376159668
2222.81127929688	9.11394596099854
2223.44482421875	9.00991249084473
2224.07763671875	8.97106170654297
2224.70971679688	8.9055061340332
2225.34106445313	8.84421539306641
2225.9716796875	8.76456737518311
2226.6015625	8.76549243927002
2227.23071289063	8.67861652374268
2227.85913085938	8.6377534866333
2228.48681640625	8.56323719024658
2229.11376953125	8.51337623596191
2229.73999023438	8.46117973327637
2230.36547851563	8.44514465332031
2230.990234375	8.41047668457031
2231.61401367188	8.37322807312012
2232.2373046875	8.32241630554199
2232.85986328125	8.2976131439209
2233.4814453125	8.19051742553711
2234.1025390625	8.22442436218262
2234.72265625	8.2125883102417
2235.34228515625	8.1562328338623
2235.9609375	8.1479377746582
2236.57885742188	8.09969997406006
2237.1962890625	8.11672687530518
2237.81274414063	8.10455799102783
2238.42846679688	8.10263156890869
2239.04345703125	8.04736995697021
2239.65771484375	8.05875301361084
2240.27124023438	8.0562858581543
2240.88403320313	8.06125640869141
2241.49584960938	8.03515911102295
2242.10717773438	7.98925685882568
2242.71752929688	8.10754680633545
2243.32739257813	8.00815391540527
2243.93627929688	8.01773929595947
2244.54443359375	8.0178050994873
2245.15209960938	7.96047258377075
2245.7587890625	7.96386384963989
2246.36474609375	7.98400115966797
2246.9697265625	7.89564943313599
2247.57421875	7.90004539489746
2248.17797851563	7.85647010803223
2248.78076171875	7.85026788711548
2249.38305664063	7.86393785476685
2249.984375	7.81563901901245
2250.5849609375	7.80502033233643
2251.18481445313	7.71117305755615
2251.78393554688	7.61208438873291
2252.38232421875	7.63214015960693
2252.97973632813	7.58364915847778
2253.57666015625	7.54935121536255
2254.17260742188	7.51295328140259
2254.76782226563	7.51097631454468
2255.3623046875	7.43747663497925
2255.9560546875	7.42431735992432
2256.54907226563	7.3585000038147
2257.14135742188	7.33491802215576
2257.73266601563	7.22852182388306
2258.32348632813	7.21862745285034
2258.91333007813	7.15391826629639
2259.50244140625	7.13514852523804
2260.09057617188	7.08464860916138
2260.67822265625	7.06219053268433
2261.26513671875	6.98690414428711
2261.85107421875	7.01591968536377
2262.43627929688	6.92492771148682
2263.02075195313	6.89924240112305
2263.6044921875	6.91704559326172
2264.18725585938	6.84728145599365
2264.76953125	6.81474637985229
2265.35083007813	6.77957487106323
2265.93139648438	6.77099466323853
2266.51123046875	6.75300931930542
2267.09033203125	6.71881294250488
2267.66845703125	6.73501348495483
2268.24584960938	6.69607543945313
2268.82250976563	6.70468902587891
2269.3984375	6.7433934211731
2269.9736328125	6.70937919616699
2270.5478515625	6.74732208251953
2271.12133789063	6.78136777877808
2271.69409179688	6.78399705886841
2272.26611328125	6.75203561782837
2272.83740234375	6.74914741516113
2273.40771484375	6.73025369644165
2273.97729492188	6.72682428359985
2274.54614257813	6.70580530166626
2275.11401367188	6.67583894729614
2275.68139648438	6.63770389556885
2276.24780273438	6.56642627716064
2276.8134765625	6.5734338760376
2277.37817382813	6.56150674819946
2277.9423828125	6.5156307220459
2278.50561523438	6.5191969871521
2279.06811523438	6.57463407516479
2279.62963867188	6.52159023284912
2280.19067382813	6.5069751739502
2280.75073242188	6.45834159851074
2281.31005859375	6.48403549194336
2281.86840820313	6.47808837890625
2282.42602539063	6.46025943756104
2282.98291015625	6.45587778091431
2283.5390625	6.42772245407104
2284.09448242188	6.35250997543335
2284.64892578125	6.34728240966797
2285.20263671875	6.34337043762207
2285.75537109375	6.30638933181763
2286.3076171875	6.20745611190796
2286.85888671875	6.2249231338501
2287.40942382813	6.24716520309448
2287.958984375	6.18968343734741
2288.5078125	6.14646482467651
2289.05590820313	6.14404344558716
2289.60302734375	6.04586839675903
2290.14965820313	6.0505633354187
2290.6953125	5.98385953903198
2291.23999023438	6.00127458572388
2291.78393554688	5.92015266418457
2292.3271484375	5.88201475143433
2292.86962890625	5.85660791397095
2293.4111328125	5.82878398895264
2293.95190429688	5.81237602233887
2294.49194335938	5.78158283233643
2295.03100585938	5.72973203659058
2295.5693359375	5.69861173629761
2296.10693359375	5.73221349716187
2296.6435546875	5.66988134384155
2297.17944335938	5.70536041259766
2297.71459960938	5.66217374801636
2298.24877929688	5.67045259475708
2298.7822265625	5.62641143798828
2299.31469726563	5.63841819763184
2299.8466796875	5.65096712112427
2300.37744140625	5.61701822280884
2300.90771484375	5.62795734405518
2301.43701171875	5.6549506187439
2301.96557617188	5.63701295852661
2302.4931640625	5.61076354980469
2303.02001953125	5.61929655075073
2303.54614257813	5.67631959915161
2304.0712890625	5.66451597213745
2304.595703125	5.60820531845093
2305.119140625	5.63470888137817
2305.64184570313	5.66525554656982
2306.16381835938	5.62792587280273
2306.68481445313	5.65365409851074
2307.205078125	5.57547235488892
2307.72436523438	5.6186580657959
2308.24291992188	5.63258123397827
2308.7607421875	5.58924245834351
2309.27758789063	5.54479742050171
2309.79370117188	5.59905767440796
2310.30883789063	5.54219532012939
2310.8232421875	5.56929731369019
2311.3369140625	5.57217454910278
2311.849609375	5.55592107772827
2312.361328125	5.48681783676147
2312.87255859375	5.50637865066528
2313.38256835938	5.47119092941284
2313.89208984375	5.50910663604736
2314.40063476563	5.40748119354248
2314.908203125	5.38436222076416
2315.4150390625	5.36528062820435
2315.92114257813	5.31726121902466
2316.42626953125	5.31570625305176
2316.9306640625	5.28926467895508
2317.43408203125	5.24413537979126
2317.93676757813	5.20465183258057
2318.4384765625	5.20196056365967
2318.939453125	5.13507318496704
2319.439453125	5.10959100723267
2319.93872070313	5.04180192947388
2320.43701171875	5.03930711746216
2320.9345703125	5.04413461685181
2321.43139648438	5.03620910644531
2321.92724609375	5.00683212280273
2322.42211914063	4.96765279769897
2322.91625976563	4.95262289047241
2323.40966796875	4.90469408035278
2323.90209960938	4.92387628555298
2324.3935546875	4.87889337539673
2324.88427734375	4.89889001846313
2325.37426757813	4.82746028900146
2325.86303710938	4.86351299285889
2326.35131835938	4.9093918800354
2326.83862304688	4.8664870262146
2327.32495117188	4.84780502319336
2327.810546875	4.8541898727417
2328.29541015625	4.89275979995728
2328.77905273438	4.88715362548828
2329.26220703125	4.87390375137329
2329.74438476563	4.89067268371582
2330.2255859375	4.89324569702148
2330.7060546875	4.90729856491089
2331.185546875	4.85521268844604
2331.6640625	4.88894033432007
2332.14184570313	4.88576698303223
2332.61889648438	4.91569566726685
2333.09497070313	4.88843631744385
2333.57006835938	4.87402439117432
2334.04443359375	4.86918783187866
2334.51782226563	4.8555760383606
2334.99047851563	4.81920289993286
2335.46215820313	4.80528545379639
2335.93310546875	4.81521844863892
2336.40307617188	4.79277753829956
2336.8720703125	4.77471017837524
2337.34033203125	4.72312831878662
2337.8076171875	4.69101142883301
2338.27416992188	4.6998119354248
2338.73974609375	4.69789409637451
2339.20458984375	4.68744850158691
2339.66845703125	4.61042785644531
2340.13134765625	4.59581136703491
2340.59350585938	4.58393478393555
2341.0546875	4.56984615325928
2341.51489257813	4.52103805541992
2341.97436523438	4.52151536941528
2342.43286132813	4.4552845954895
2342.890625	4.44911861419678
2343.34741210938	4.43439245223999
2343.80322265625	4.38792419433594
2344.25830078125	4.41760492324829
2344.71240234375	4.41195678710938
2345.16577148438	4.41100215911865
2345.61791992188	4.39650297164917
2346.06958007813	4.44556474685669
2346.52001953125	4.48940753936768
2346.9697265625	4.51585006713867
2347.41845703125	4.5984787940979
2347.86645507813	4.67036867141724
2348.3134765625	4.748948097229
2348.75952148438	4.85029315948486
2349.20483398438	4.95225954055786
2349.64916992188	5.04847049713135
2350.09252929688	5.10897827148438
2350.53515625	5.17951011657715
2350.97680664063	5.29198408126831
2351.41748046875	5.31321477890015
2351.857421875	5.36583137512207
2352.29638671875	5.36932182312012
2352.734375	5.34724807739258
2353.17138671875	5.36184549331665
2353.60766601563	5.36838340759277
2354.04296875	5.24226522445679
2354.4775390625	5.18087911605835
2354.91088867188	5.11416244506836
2355.34350585938	5.04516792297363
2355.775390625	4.95022678375244
2356.2060546875	4.82596683502197
2356.63598632813	4.7272572517395
2357.06494140625	4.61203336715698
2357.4931640625	4.55110883712769
2357.92041015625	4.44662189483643
2358.3466796875	4.38308572769165
2358.77197265625	4.27511739730835
2359.1962890625	4.21845722198486
2359.61987304688	4.11007881164551
2360.04248046875	4.0698070526123
2360.46411132813	4.01441049575806
2360.88500976563	3.94555473327637
2361.30493164063	3.93790555000305
2361.72387695313	3.88380289077759
