# Supplementary material for: Optics miniaturization strategy for demanding Raman spectroscopy applications
Source: Nat Commun. 2024 Apr 8;15:3049. doi: 10.1038/s41467-024-47044-7 (PMC11001912; doi:10.1038/s41467-024-47044-7)
Supplement: Supplementary file 6 — Source Data [file 41467_2024_47044_MOESM6_ESM.zip › Source Data/NCOMMS-23-34016B s3/S3 pHCA, Glucose, Salts/calibraiton/pHCA time + standards/pHCA_250uM_2.csv]

347.42919921875	76.7457962036133
348.892913818359	76.8454513549805
350.356079101563	77.235969543457
351.818634033203	77.572265625
353.280670166016	77.9040145874023
354.742095947266	78.1854934692383
356.202972412109	78.3111877441406
357.663299560547	78.6212921142578
359.123046875	78.8741226196289
360.582244873047	78.9847259521484
362.040863037109	79.2650375366211
363.498931884766	79.3105621337891
364.956451416016	79.4154815673828
366.413391113281	79.7070007324219
367.869750976563	79.794303894043
369.325592041016	80.0560913085938
370.780853271484	79.7477722167969
372.235565185547	80.1234970092773
373.689727783203	80.1703796386719
375.143310546875	80.0077514648438
376.596343994141	80.329345703125
378.048828125	80.2441711425781
379.500762939453	80.2620315551758
380.9521484375	80.3883361816406
382.402954101563	80.4637222290039
383.853240966797	80.4599609375
385.302947998047	80.5624465942383
386.752136230469	80.8154373168945
388.200744628906	80.8305816650391
389.648803710938	81.1020431518555
391.096343994141	81.0368957519531
392.543304443359	81.2541198730469
393.989715576172	81.4752197265625
395.435607910156	81.6676483154297
396.880920410156	81.9212341308594
398.325714111328	81.9159164428711
399.769927978516	82.1869735717773
401.213623046875	82.555549621582
402.656768798828	82.6058959960938
404.099395751953	82.7726974487305
405.541442871094	83.0535507202148
406.982971191406	83.2012100219727
408.423950195313	83.1098480224609
409.864379882813	83.5967178344727
411.304290771484	83.5762100219727
412.743621826172	83.7551498413086
414.182434082031	83.9169540405273
415.620727539063	84.0495529174805
417.058471679688	84.1041641235352
418.495666503906	84.1521530151367
419.932342529297	84.1633987426758
421.368469238281	84.135368347168
422.804077148438	84.2389984130859
424.239135742188	84.1384735107422
425.673645019531	84.0034027099609
427.107635498047	84.1616821289063
428.541107177734	84.0247116088867
429.974029541016	84.0240249633789
431.406433105469	84.0530853271484
432.838287353516	83.963249206543
434.269622802734	83.7943572998047
435.700408935547	83.8592300415039
437.130706787109	83.6482620239258
438.560455322266	83.6655960083008
439.989654541016	83.3119812011719
441.418334960938	83.4206390380859
442.846496582031	83.2729721069336
444.274139404297	83.2325210571289
445.701263427734	83.062614440918
447.127838134766	82.8945159912109
448.553894042969	82.902099609375
449.979431152344	82.9260101318359
451.404449462891	82.6910705566406
452.828918457031	82.4309539794922
454.252899169922	82.5403366088867
455.676330566406	82.2964172363281
457.099273681641	82.397102355957
458.521667480469	82.1587066650391
459.943542480469	82.3387145996094
461.364929199219	82.1729431152344
462.785766601563	82.2141189575195
464.206085205078	82.3212356567383
465.625885009766	82.158088684082
467.045196533203	82.1779708862305
468.463958740234	82.1468963623047
469.882202148438	82.1652908325195
471.299957275391	82.2208786010742
472.717193603516	82.1848297119141
474.133911132813	82.1187591552734
475.550109863281	82.0955352783203
476.965789794922	82.2315979003906
478.380950927734	82.4027099609375
479.795623779297	82.2385101318359
481.209777832031	82.2924346923828
482.623413085938	82.4695434570313
484.036529541016	82.5101318359375
485.449157714844	82.4972610473633
486.861267089844	82.6383514404297
488.272857666016	82.5575714111328
489.683959960938	82.6760101318359
491.094543457031	82.6953353881836
492.504608154297	82.5776596069336
493.914184570313	82.6568374633789
495.3232421875	82.5357284545898
496.731811523438	82.3926010131836
498.139862060547	82.4985198974609
499.547393798828	82.4256744384766
500.954467773438	82.2979354858398
502.360992431641	82.1087188720703
503.767028808594	81.9518508911133
505.172576904297	81.9762344360352
506.577606201172	81.8157730102539
507.982147216797	81.8759689331055
509.386169433594	81.4549407958984
510.789703369141	81.3874130249023
512.192749023438	81.3079299926758
513.595275878906	81.0274276733398
514.997314453125	80.861457824707
516.398803710938	80.9370651245117
517.799865722656	80.5981979370117
519.200378417969	80.5534820556641
520.600463867188	80.1965713500977
522	80.0736770629883
523.399047851563	79.9071807861328
524.797607421875	79.5527801513672
526.195678710938	79.4773483276367
527.59326171875	79.4191513061523
528.990295410156	79.296272277832
530.386901855469	78.8662261962891
531.782958984375	78.9600830078125
533.178588867188	78.6697540283203
534.573669433594	78.4493713378906
535.968322753906	78.2859802246094
537.362426757813	78.1612548828125
538.756042480469	78.0473480224609
540.149230957031	77.8207855224609
541.541870117188	77.6859359741211
542.934020996094	77.5727462768555
544.32568359375	77.4395065307617
545.716918945313	77.2486419677734
547.107604980469	77.0362167358398
548.497802734375	76.9960784912109
549.887573242188	76.9708251953125
551.276794433594	76.6215896606445
552.66552734375	76.6415252685547
554.053833007813	76.6803741455078
555.441650390625	76.4872817993164
556.828918457031	76.3393478393555
558.215759277344	76.3017196655273
559.602111816406	76.2610397338867
560.987976074219	76.1361389160156
562.373352050781	76.1298294067383
563.758239746094	76.0870971679688
565.142639160156	75.9089202880859
566.526611328125	75.8573913574219
567.910034179688	75.8841018676758
569.293029785156	75.6728820800781
570.675537109375	75.8119583129883
572.057556152344	75.7553100585938
573.439086914063	75.6767349243164
574.820129394531	75.7189559936523
576.200744628906	75.6598587036133
577.580871582031	75.628547668457
578.96044921875	75.64306640625
580.339660644531	75.4906845092773
581.718322753906	75.755729675293
583.096557617188	75.5281066894531
584.474243164063	75.5148010253906
585.851501464844	75.5232543945313
587.228332519531	75.6291198730469
588.604614257813	75.4308929443359
589.98046875	75.4272689819336
591.355834960938	75.360954284668
592.730712890625	75.4274215698242
594.105163574219	75.3797912597656
595.479125976563	75.2490844726563
596.852600097656	75.2617340087891
598.225646972656	75.3424835205078
599.598205566406	75.2216644287109
600.970275878906	75.2518539428711
602.341857910156	75.0997543334961
603.713012695313	75.0142211914063
605.083679199219	75.0035095214844
606.453918457031	74.9459228515625
607.823608398438	74.8162384033203
609.192932128906	74.8109893798828
610.561706542969	74.4831848144531
611.930053710938	74.679443359375
613.297912597656	74.4301376342773
614.665344238281	74.3759765625
616.032287597656	74.275520324707
617.398803710938	74.1893081665039
618.764831542969	73.9836044311523
620.13037109375	74.0106506347656
621.495483398438	73.7443008422852
622.860107421875	73.6695556640625
624.224304199219	73.5502777099609
625.588012695313	73.5359115600586
626.951232910156	73.3187103271484
628.314025878906	73.1549606323242
629.676391601563	73.1629638671875
631.038269042969	73.0392150878906
632.399658203125	72.8360061645508
633.760620117188	72.7317504882813
635.12109375	72.6845321655273
636.481140136719	72.4054183959961
637.840759277344	72.4289016723633
639.199890136719	72.2804107666016
640.558532714844	72.2340927124023
641.916748046875	72.0466842651367
643.274536132813	71.9572372436523
644.6318359375	71.7904434204102
645.988647460938	71.6486434936523
647.345031738281	71.5765380859375
648.700988769531	71.4816360473633
650.056457519531	71.3311080932617
651.411499023438	71.2280120849609
652.76611328125	71.1274337768555
654.120239257813	70.8737869262695
655.473876953125	70.9846801757813
656.827087402344	70.7963333129883
658.179870605469	70.8034820556641
659.5322265625	70.777458190918
660.884094238281	70.6828002929688
662.235473632813	70.6288375854492
663.586486816406	70.3850479125977
664.93701171875	70.3029403686523
666.287048339844	70.3736801147461
667.636657714844	70.385368347168
668.98583984375	70.2074737548828
670.334594726563	70.2473831176758
671.682861328125	70.196647644043
673.030700683594	70.1267623901367
674.378051757813	70.2510452270508
675.725036621094	70.0345916748047
677.071533203125	70.0615615844727
678.417541503906	69.9496002197266
679.76318359375	70.1458053588867
681.108337402344	69.8461227416992
682.453002929688	70.0315933227539
683.797302246094	70.112663269043
685.14111328125	70.025146484375
686.484497070313	69.9610443115234
687.827453613281	70.0134201049805
689.169921875	69.9328842163086
690.512023925781	69.917106628418
691.853637695313	70.108757019043
693.194763183594	70.0566101074219
694.535522460938	70.0215377807617
695.875793457031	70.0766754150391
697.215637207031	70.0433654785156
698.555053710938	70.0652084350586
699.89404296875	70.0106811523438
701.232543945313	70.2381820678711
702.570617675781	70.1017456054688
703.908325195313	70.1856842041016
705.245483398438	70.2032012939453
706.582275390625	70.0819625854492
707.918640136719	70.3186645507813
709.254516601563	70.1015853881836
710.589965820313	70.0654144287109
711.924987792969	70.2383880615234
713.259582519531	70.1834869384766
714.59375	70.0547409057617
715.927490234375	70.0561294555664
717.2607421875	70.1991195678711
718.593627929688	69.9084091186523
719.926025390625	70.066535949707
721.257995605469	70.1854476928711
722.589538574219	70.0644989013672
723.920654296875	69.9347839355469
725.251342773438	70.1631393432617
726.581604003906	70.0214004516602
727.911437988281	70.0028915405273
729.240783691406	69.8461074829102
730.569763183594	69.7826766967773
731.898254394531	69.7540817260742
733.226379394531	69.6530303955078
734.554016113281	69.5566024780273
735.881225585938	69.6749114990234
737.208068847656	69.6345443725586
738.534423828125	69.569709777832
739.8603515625	69.444694519043
741.185852050781	69.3818359375
742.510925292969	69.4426727294922
743.835571289063	69.3414306640625
745.159790039063	69.1949157714844
746.483581542969	69.0908660888672
747.806945800781	68.9629592895508
749.1298828125	68.9761123657227
750.452453613281	68.8163375854492
751.774536132813	68.7863388061523
753.09619140625	68.6388626098633
754.417419433594	68.7290954589844
755.738220214844	68.5266265869141
757.05859375	68.2999267578125
758.378540039063	68.2331848144531
759.698059082031	68.4260787963867
761.017211914063	68.1177215576172
762.335876464844	68.045295715332
763.654113769531	67.8942184448242
764.971984863281	67.8533630371094
766.289367675781	67.6988906860352
767.606384277344	67.6372756958008
768.922973632813	67.6222839355469
770.239074707031	67.4148101806641
771.554809570313	67.2722854614258
772.8701171875	67.2669143676758
774.184997558594	67.0723190307617
775.499450683594	66.8890151977539
776.8134765625	67.0588073730469
778.127136230469	66.739990234375
779.440307617188	66.7202224731445
780.753112792969	66.7082901000977
782.0654296875	66.5256958007813
783.377380371094	66.4288635253906
784.688903808594	66.3112335205078
786	66.2942352294922
787.310668945313	66.2049102783203
788.620971679688	65.9722671508789
789.930786132813	66.0316696166992
791.240234375	65.8441314697266
792.549255371094	65.7476501464844
793.857788085938	65.7046356201172
795.166015625	65.5114440917969
796.473754882813	65.4249649047852
797.781066894531	65.4781875610352
799.088012695313	65.4926986694336
800.39453125	65.3337631225586
801.700622558594	65.3116760253906
803.006286621094	65.2077407836914
804.311584472656	65.1664199829102
805.616394042969	65.0480422973633
806.920837402344	65.0037078857422
808.224853515625	64.9626388549805
809.528503417969	64.64306640625
810.831665039063	64.7516174316406
812.134460449219	64.5858459472656
813.436828613281	64.4515838623047
814.73876953125	64.3841094970703
816.040344238281	64.2739334106445
817.341430664063	64.1319351196289
818.642150878906	63.9882431030273
819.942504882813	63.929069519043
821.242370605469	63.7793121337891
822.541870117188	63.6416015625
823.840942382813	63.6109008789063
825.139587402344	63.4987983703613
826.437866210938	63.4532585144043
827.735656738281	63.2573013305664
829.033081054688	63.2939987182617
830.330139160156	63.2817115783691
831.626770019531	63.081428527832
832.922973632813	62.9744262695313
834.21875	62.9581756591797
835.514099121094	62.8433952331543
836.80908203125	62.7261505126953
838.103637695313	62.4823379516602
839.397827148438	62.6049690246582
840.691589355469	62.4220314025879
841.984924316406	62.3933372497559
843.27783203125	62.2182502746582
844.570373535156	62.1339340209961
845.862487792969	62.024097442627
847.154235839844	61.8065910339355
848.445556640625	61.8521385192871
849.736450195313	61.5408935546875
851.026916503906	61.3955039978027
852.317016601563	61.3124656677246
853.606689453125	61.2908172607422
854.89599609375	61.044490814209
856.184875488281	60.8742218017578
857.473327636719	60.7329483032227
858.761413574219	60.7239685058594
860.049072265625	60.6151275634766
861.336303710938	60.5154647827148
862.623168945313	60.3523750305176
863.909606933594	60.2569465637207
865.195678710938	60.0879859924316
866.481323242188	59.934871673584
867.766540527344	59.7141380310059
869.051391601563	59.7247352600098
870.335815429688	59.5488204956055
871.619873046875	59.1172332763672
872.903503417969	58.9238433837891
874.186706542969	58.8809928894043
875.469543457031	58.7531776428223
876.752014160156	58.4933586120605
878.033996582031	58.3846435546875
879.315612792969	58.1744117736816
880.596862792969	58.0600280761719
881.877685546875	57.6915321350098
883.158081054688	57.4714622497559
884.438110351563	57.0980758666992
885.7177734375	56.8927307128906
886.996948242188	56.7934951782227
888.275817871094	56.5577201843262
889.55419921875	56.2975730895996
890.832275390625	55.9563217163086
892.10986328125	55.790699005127
893.387084960938	55.638240814209
894.663940429688	55.3640975952148
895.940368652344	55.0874977111816
897.216369628906	54.889965057373
898.492004394531	54.6353225708008
899.767272949219	54.4806861877441
901.042114257813	54.165901184082
902.316528320313	54.133960723877
903.590576171875	53.8277854919434
904.8642578125	53.6433181762695
906.137512207031	53.3631057739258
907.410339355469	53.2207832336426
908.682800292969	52.9356346130371
909.954833984375	52.822868347168
911.226501464844	52.520824432373
912.497802734375	52.3597068786621
913.768676757813	52.1005630493164
915.039123535156	51.9800491333008
916.309204101563	51.7727394104004
917.578918457031	51.5686645507813
918.848205566406	51.3503379821777
920.117126464844	51.1845855712891
921.385620117188	51.0942535400391
922.653747558594	50.9902267456055
923.921447753906	50.7435989379883
925.188781738281	50.5744819641113
926.455688476563	50.414722442627
927.722229003906	50.3480911254883
928.988342285156	50.1363754272461
930.254089355469	50.0225448608398
931.519470214844	49.8559913635254
932.784423828125	49.7789459228516
934.049011230469	49.5733947753906
935.313171386719	49.5809288024902
936.576965332031	49.4894638061523
937.84033203125	49.3071823120117
939.103332519531	49.099781036377
940.365966796875	49.0232162475586
941.628173828125	48.8760223388672
942.890014648438	48.7533988952637
944.151428222656	48.8191070556641
945.412475585938	48.588752746582
946.673095703125	48.5628967285156
947.933349609375	48.4597587585449
949.193237304688	48.3600578308105
950.452697753906	48.3949928283691
951.711791992188	48.2601089477539
952.970520019531	48.1796836853027
954.228820800781	48.0531921386719
955.486755371094	48.1239738464355
956.744262695313	47.990478515625
958.001403808594	47.9047813415527
959.258117675781	47.8484230041504
960.514526367188	47.7343826293945
961.770446777344	47.806568145752
963.026062011719	47.8431663513184
964.28125	47.6362533569336
965.536010742188	47.6142311096191
966.790466308594	47.6487770080566
968.044494628906	47.6170692443848
969.298095703125	47.4641075134277
970.551391601563	47.4965896606445
971.80419921875	47.4276161193848
973.056701660156	47.4218711853027
974.308776855469	47.3978424072266
975.560485839844	47.3386154174805
976.811767578125	47.294059753418
978.062683105469	47.2358207702637
979.313232421875	47.1560707092285
980.563415527344	47.1347885131836
981.813171386719	47.1177139282227
983.0625	47.0513229370117
984.3115234375	46.9605941772461
985.560119628906	46.8782386779785
986.808349609375	46.8417930603027
988.05615234375	46.878475189209
989.303588867188	46.7114334106445
990.550659179688	46.7989807128906
991.797302246094	46.6805267333984
993.043579101563	46.6675567626953
994.289489746094	46.5443649291992
995.535034179688	46.5445747375488
996.780151367188	46.4254035949707
998.02490234375	46.3458518981934
999.269226074219	46.4237899780273
1000.51318359375	46.2242965698242
1001.75677490234	46.1828689575195
1003	46.1565017700195
1004.24279785156	46.0419731140137
1005.48522949219	45.960205078125
1006.72729492188	45.9936714172363
1007.96893310547	45.990966796875
1009.21026611328	45.82373046875
1010.45111083984	45.8901824951172
1011.69165039063	45.7658233642578
1012.93176269531	45.7290802001953
1014.17150878906	45.7104454040527
1015.41088867188	45.6019248962402
1016.64984130859	45.6619758605957
1017.88842773438	45.617862701416
1019.12664794922	45.4655723571777
1020.36450195313	45.392147064209
1021.60192871094	45.4133987426758
1022.83898925781	45.4072303771973
1024.07568359375	45.230224609375
1025.31201171875	45.2867546081543
1026.5478515625	45.2737617492676
1027.78344726563	45.1743240356445
1029.0185546875	45.1046028137207
1030.25329589844	45.0760307312012
1031.48767089844	44.9720497131348
1032.7216796875	45.0774307250977
1033.95532226563	44.9557495117188
1035.18859863281	45.0080146789551
1036.42138671875	45.0006523132324
1037.65393066406	44.9978904724121
1038.88598632813	44.9541778564453
1040.11767578125	45.0779457092285
1041.34899902344	44.9492874145508
1042.57995605469	45.0917510986328
1043.810546875	45.1612701416016
1045.04077148438	45.0398826599121
1046.2705078125	45.0854187011719
1047.5	44.9928321838379
1048.72900390625	45.0263938903809
1049.95764160156	44.9656524658203
1051.18591308594	45.0173416137695
1052.41381835938	44.9392776489258
1053.64135742188	44.8835258483887
1054.86853027344	45.0568580627441
1056.09521484375	44.9107894897461
1057.32165527344	44.879280090332
1058.54760742188	44.8942756652832
1059.77331542969	44.8139991760254
1060.99853515625	44.8288421630859
1062.22338867188	44.8250198364258
1063.44787597656	44.7039833068848
1064.671875	44.756031036377
1065.89562988281	44.7682647705078
1067.11901855469	44.6165618896484
1068.34191894531	44.5803985595703
1069.56457519531	44.6702461242676
1070.78674316406	44.5774955749512
1072.00854492188	44.4921760559082
1073.22998046875	44.550422668457
1074.45104980469	44.4908752441406
1075.67175292969	44.4027366638184
1076.89208984375	44.3199424743652
1078.11193847656	44.3433647155762
1079.33154296875	44.2756538391113
1080.55065917969	44.2151985168457
1081.76940917969	44.2453346252441
1082.98791503906	44.1118698120117
1084.20593261719	44.1260108947754
1085.42358398438	44.0585441589355
1086.64086914063	44.0685234069824
1087.85766601563	44.0270118713379
1089.07421875	43.9654922485352
1090.29040527344	43.9152374267578
1091.50610351563	43.9580612182617
1092.72155761719	43.9343490600586
1093.9365234375	43.9207496643066
1095.15112304688	43.8899993896484
1096.36535644531	43.8495292663574
1097.57922363281	43.8428344726563
1098.79272460938	43.9277305603027
1100.005859375	43.820140838623
1101.21862792969	44.0162887573242
1102.43090820313	43.9253349304199
1103.64294433594	43.8469772338867
1104.8544921875	43.9880485534668
1106.06579589844	43.952075958252
1107.27661132813	43.9712524414063
1108.48706054688	43.9036293029785
1109.69714355469	43.8148307800293
1110.90686035156	43.9603881835938
1112.1162109375	43.8084373474121
1113.3251953125	43.9194869995117
1114.53369140625	43.9233016967773
1115.74194335938	43.8299713134766
1116.94982910156	43.8534698486328
1118.1572265625	43.882137298584
1119.3642578125	43.8442001342773
1120.57104492188	43.9147033691406
1121.77734375	43.8546485900879
1122.98327636719	43.8787956237793
1124.18884277344	43.8819541931152
1125.39404296875	43.8929634094238
1126.59875488281	43.8671226501465
1127.80322265625	44.0597496032715
1129.00732421875	43.9629173278809
1130.2109375	43.7971534729004
1131.41430664063	43.7879829406738
1132.6171875	43.8653450012207
1133.81970214844	43.7901191711426
1135.02197265625	43.8646545410156
1136.22375488281	43.8750267028809
1137.42517089844	43.7465515136719
1138.62622070313	43.7613372802734
1139.82690429688	43.846061706543
1141.02709960938	43.7162666320801
1142.22705078125	43.7790565490723
1143.42663574219	43.8047981262207
1144.62573242188	43.7054100036621
1145.82458496094	43.6885681152344
1147.02294921875	43.6721305847168
1148.22094726563	43.7120704650879
1149.41857910156	43.67138671875
1150.61584472656	43.6410293579102
1151.81274414063	43.621768951416
1153.00927734375	43.6342544555664
1154.20544433594	43.6459846496582
1155.40124511719	43.6475982666016
1156.5966796875	43.733341217041
1157.79162597656	43.6713218688965
1158.986328125	43.6183166503906
1160.18054199219	43.6534423828125
1161.37438964844	43.6251182556152
1162.56799316406	43.6063652038574
1163.76110839844	43.6400108337402
1164.95385742188	43.7436752319336
1166.14624023438	43.7393035888672
1167.33825683594	43.7867813110352
1168.52990722656	43.8239517211914
1169.72119140625	44.0879859924316
1170.91198730469	44.1523628234863
1172.1025390625	44.4784469604492
1173.29260253906	44.7091293334961
1174.482421875	44.6966896057129
1175.67175292969	44.8472747802734
1176.86071777344	44.664966583252
1178.04943847656	44.5873184204102
1179.23767089844	44.4231872558594
1180.42553710938	44.1516952514648
1181.61303710938	44.1324234008789
1182.80017089844	43.9943046569824
1183.98681640625	44.0215606689453
1185.17321777344	43.8780975341797
1186.35925292969	43.8364562988281
1187.54479980469	43.9365005493164
1188.73010253906	43.8456916809082
1189.91491699219	43.8852691650391
1191.09936523438	43.8883094787598
1192.28356933594	43.9897727966309
1193.46728515625	44.0359230041504
1194.65063476563	44.096263885498
1195.83361816406	43.9720077514648
1197.01623535156	44.1926918029785
1198.19836425781	44.2282028198242
1199.38024902344	44.3259887695313
1200.56176757813	44.3519554138184
1201.74279785156	44.5122451782227
1202.92358398438	44.4794425964355
1204.10388183594	44.6018562316895
1205.28393554688	44.5865249633789
1206.46350097656	44.6380805969238
1207.64270019531	44.5790939331055
1208.82153320313	44.5986862182617
1210	44.7415237426758
1211.17810058594	44.5700721740723
1212.35583496094	44.5189743041992
1213.53308105469	44.5854034423828
1214.71008300781	44.5861015319824
1215.88671875	44.4899826049805
1217.06286621094	44.5420875549316
1218.23864746094	44.6312255859375
1219.41418457031	44.5848083496094
1220.58923339844	44.6548080444336
1221.76391601563	44.6531105041504
1222.93823242188	44.6197738647461
1224.11218261719	44.6420745849609
1225.28576660156	44.7096672058105
1226.458984375	44.7268371582031
1227.6318359375	44.7459297180176
1228.80419921875	44.8011207580566
1229.97631835938	44.8741798400879
1231.14794921875	45.0169258117676
1232.31921386719	45.0802536010742
1233.490234375	45.0357360839844
1234.66076660156	45.1484336853027
1235.83093261719	45.2504234313965
1237.00073242188	45.1598854064941
1238.17016601563	45.3686599731445
1239.33923339844	45.3541831970215
1240.5078125	45.3525848388672
1241.67614746094	45.4308853149414
1242.84411621094	45.4560165405273
1244.01159667969	45.4483222961426
1245.1787109375	45.4815559387207
1246.34558105469	45.5904960632324
1247.51196289063	45.5500183105469
1248.67797851563	45.6574745178223
1249.84362792969	45.634693145752
1251.00891113281	45.649974822998
1252.173828125	45.4106636047363
1253.33825683594	45.399055480957
1254.50244140625	45.3148193359375
1255.66625976563	45.084114074707
1256.82958984375	44.925666809082
1257.99255371094	44.7687454223633
1259.1552734375	44.6719970703125
1260.31750488281	44.6483039855957
1261.47937011719	44.4909858703613
1262.64086914063	44.3957672119141
1263.80200195313	44.384593963623
1264.96276855469	44.243034362793
1266.123046875	44.2391891479492
1267.28308105469	44.0951271057129
1268.44262695313	43.9554824829102
1269.60192871094	43.9166374206543
1270.7607421875	43.829704284668
1271.91918945313	43.8041572570801
1273.07727050781	43.7532119750977
1274.23498535156	43.5065422058105
1275.39233398438	43.4532890319824
1276.54931640625	43.4745330810547
1277.70581054688	43.2923202514648
1278.86206054688	43.3239822387695
1280.01794433594	43.2543869018555
1281.17333984375	43.1431999206543
1282.32836914063	43.218994140625
1283.48303222656	43.1825561523438
1284.63732910156	43.1902160644531
1285.79125976563	43.0584373474121
1286.94482421875	43.1092758178711
1288.09802246094	43.057445526123
1289.25073242188	43.0455169677734
1290.40319824219	43.1991195678711
1291.55517578125	43.0544471740723
1292.70690917969	43.0895767211914
1293.85815429688	43.0825157165527
1295.00903320313	43.0436782836914
1296.15954589844	42.9230880737305
1297.30969238281	42.894660949707
1298.45935058594	42.8286399841309
1299.60876464844	42.8013801574707
1300.7578125	42.6059684753418
1301.90637207031	42.6745758056641
1303.05456542969	42.5474243164063
1304.20239257813	42.4491996765137
1305.34985351563	42.4763717651367
1306.49694824219	42.5008773803711
1307.64367675781	42.381046295166
1308.7900390625	42.3324279785156
1309.93591308594	42.2907638549805
1311.08154296875	42.4373016357422
1312.22668457031	42.3954696655273
1313.37145996094	42.3578948974609
1314.51599121094	42.4995079040527
1315.66003417969	42.4706573486328
1316.80358886719	42.4099540710449
1317.94689941406	42.3475151062012
1319.08984375	42.2958908081055
1320.23229980469	42.3848991394043
1321.37451171875	42.3591995239258
1322.51623535156	42.3589935302734
1323.65759277344	42.2544746398926
1324.79858398438	42.2823181152344
1325.93920898438	42.2382888793945
1327.07934570313	42.0885314941406
1328.21923828125	42.0127983093262
1329.35864257813	42.0766525268555
1330.49780273438	42.0558471679688
1331.63647460938	41.9592399597168
1332.77478027344	41.8516159057617
1333.91271972656	41.7700958251953
1335.05029296875	41.7162322998047
1336.18737792969	41.7871513366699
1337.32421875	41.6340522766113
1338.46057128906	41.676944732666
1339.5966796875	41.7248878479004
1340.73229980469	41.5843658447266
1341.86755371094	41.6596374511719
1343.00231933594	41.6770553588867
1344.13684082031	41.5942230224609
1345.27099609375	41.6424560546875
1346.40466308594	41.674446105957
1347.53796386719	41.6342277526855
1348.6708984375	41.4909858703613
1349.80346679688	41.5598220825195
1350.93566894531	41.5250434875488
1352.06750488281	41.5162315368652
1353.19885253906	41.4636535644531
1354.32995605469	41.5141639709473
1355.46057128906	41.4055938720703
1356.5908203125	41.4439239501953
1357.720703125	41.3807067871094
1358.85021972656	41.268253326416
1359.97924804688	41.1614074707031
1361.10803222656	41.2568054199219
1362.236328125	41.216869354248
1363.3642578125	41.0586242675781
1364.49182128906	41.1311988830566
1365.61901855469	41.0421905517578
1366.74584960938	41.0261421203613
1367.87231445313	41.1641731262207
1368.99829101563	41.0930404663086
1370.12390136719	41.038028717041
1371.24914550781	41.0121154785156
1372.3740234375	41.1112518310547
1373.49853515625	41.0785903930664
1374.62255859375	41.0655479431152
1375.74633789063	41.1443634033203
1376.86962890625	41.2865409851074
1377.99255371094	41.3157157897949
1379.11511230469	41.3027534484863
1380.2373046875	41.3117561340332
1381.35900878906	41.3920974731445
1382.48034667969	41.4411735534668
1383.60144042969	41.4467468261719
1384.72204589844	41.5718765258789
1385.84228515625	41.5281105041504
1386.96203613281	41.5121536254883
1388.08154296875	41.4475975036621
1389.20056152344	41.3334426879883
1390.31921386719	41.2778205871582
1391.4375	41.0484848022461
1392.55541992188	41.0623016357422
1393.6728515625	40.8813667297363
1394.7900390625	40.9300308227539
1395.90673828125	40.6805458068848
1397.02307128906	40.6766738891602
1398.13903808594	40.6118812561035
1399.25463867188	40.568302154541
1400.36975097656	40.3541488647461
1401.48449707031	40.339973449707
1402.59899902344	40.4037094116211
1403.712890625	40.323917388916
1404.82653808594	40.2750854492188
1405.93981933594	40.4908714294434
1407.05261230469	40.3142471313477
1408.1650390625	40.3455467224121
1409.27709960938	40.4289245605469
1410.38879394531	40.3409652709961
1411.5	40.2325248718262
1412.61096191406	40.2732543945313
1413.72143554688	40.1919174194336
1414.83154296875	40.1751441955566
1415.94116210938	40.1096000671387
1417.05053710938	40.207950592041
1418.15942382813	40.0534477233887
1419.26794433594	40.0095710754395
1420.37609863281	40.0215225219727
1421.48388671875	39.9811744689941
1422.59118652344	39.8090476989746
1423.6982421875	39.9684448242188
1424.80480957031	39.7461090087891
1425.91088867188	39.6756782531738
1427.01672363281	39.7667999267578
1428.1220703125	39.6747016906738
1429.22717285156	39.6935768127441
1430.33166503906	39.6731872558594
1431.43591308594	39.5818634033203
1432.53979492188	39.758716583252
1433.64318847656	39.677375793457
1434.74621582031	39.6978988647461
1435.84887695313	39.7018203735352
1436.95104980469	39.5841064453125
1438.05297851563	39.712646484375
1439.15441894531	39.774715423584
1440.25549316406	39.7294044494629
1441.35620117188	39.6968078613281
1442.45642089844	39.6628494262695
1443.55627441406	39.6089401245117
1444.65576171875	39.6035690307617
1445.7548828125	39.502269744873
1446.853515625	39.4381637573242
1447.95190429688	39.3926620483398
1449.0498046875	39.3681221008301
1450.14721679688	39.3755264282227
1451.24438476563	39.2734107971191
1452.34106445313	39.0938758850098
1453.43737792969	39.2143669128418
1454.53332519531	39.2572937011719
1455.62890625	39.1859397888184
1456.72399902344	39.2079162597656
1457.81872558594	39.0726356506348
1458.9130859375	39.1289482116699
1460.00695800781	39.1994285583496
1461.10046386719	39.109058380127
1462.19360351563	39.2180366516113
1463.28637695313	39.0699729919434
1464.37878417969	39.102653503418
1465.470703125	39.0699844360352
1466.56225585938	39.0781593322754
1467.65344238281	39.1217041015625
1468.744140625	39.0576438903809
1469.83447265625	39.0438652038574
1470.92443847656	38.9949340820313
1472.01403808594	38.8176879882813
1473.10314941406	38.9104232788086
1474.19189453125	38.8677749633789
1475.2802734375	38.6875381469727
1476.3681640625	38.7410087585449
1477.45581054688	38.6987571716309
1478.54296875	38.660041809082
1479.62963867188	38.672477722168
1480.71606445313	38.7156143188477
1481.80200195313	38.6627616882324
1482.88757324219	38.7309341430664
1483.97265625	38.7078170776367
1485.05737304688	38.8199424743652
1486.14172363281	38.7184982299805
1487.22570800781	38.865348815918
1488.30932617188	38.8220100402832
1489.39245605469	38.9659957885742
1490.47509765625	38.8856430053711
1491.55749511719	38.8929672241211
1492.63940429688	38.993522644043
1493.72094726563	38.9581260681152
1494.80212402344	38.9781188964844
1495.8828125	38.9222373962402
1496.96313476563	38.9006500244141
1498.04309082031	39.0607223510742
1499.12255859375	38.9417419433594
1500.20166015625	38.9795837402344
1501.28039550781	38.9829177856445
1502.35864257813	38.8927268981934
1503.4365234375	38.8779067993164
1504.51403808594	38.9738616943359
1505.59118652344	38.947639465332
1506.66784667969	39.0458335876465
1507.744140625	38.9994888305664
1508.81994628906	39.0924186706543
1509.89538574219	39.1826324462891
1510.97045898438	39.1924514770508
1512.04516601563	39.3534965515137
1513.11938476563	39.3525085449219
1514.19323730469	39.4015502929688
1515.26672363281	39.6321601867676
1516.33972167969	39.6704177856445
1517.41235351563	39.7583541870117
1518.48449707031	39.7373313903809
1519.55639648438	39.7725067138672
1520.62768554688	39.9715766906738
1521.69873046875	39.9834747314453
1522.76928710938	39.9656982421875
1523.83947753906	40.0611877441406
1524.90930175781	40.0729484558105
1525.97863769531	40.1261405944824
1527.04760742188	40.1312103271484
1528.11608886719	40.2319984436035
1529.18420410156	40.1346664428711
1530.251953125	40.1717071533203
1531.31921386719	40.1603927612305
1532.38610839844	40.4728889465332
1533.45263671875	40.4939842224121
1534.51867675781	40.4803886413574
1535.58435058594	40.7383880615234
1536.64965820313	40.7258491516113
1537.71447753906	40.9377784729004
1538.77893066406	41.0348587036133
1539.84301757813	41.1663475036621
1540.90661621094	41.313175201416
1541.9697265625	41.4940376281738
1543.03259277344	41.577449798584
1544.09497070313	41.7085876464844
1545.15686035156	41.7726211547852
1546.21850585938	41.9885292053223
1547.27966308594	42.1381378173828
1548.34033203125	42.2116737365723
1549.40063476563	42.4729652404785
1550.46057128906	42.4937133789063
1551.52001953125	42.6390113830566
1552.5791015625	42.7632904052734
1553.63781738281	42.9630393981934
1554.69604492188	42.9529075622559
1555.75378417969	42.9149360656738
1556.81127929688	43.0386085510254
1557.86828613281	43.2115325927734
1558.9248046875	43.2122573852539
1559.98095703125	43.3329200744629
1561.03674316406	43.4333305358887
1562.09204101563	43.5610847473145
1563.14697265625	43.7600517272949
1564.20153808594	43.9196395874023
1565.25561523438	44.1558647155762
1566.30932617188	44.2771263122559
1567.36254882813	44.5217247009277
1568.41540527344	44.7598457336426
1569.4677734375	44.9070701599121
1570.51977539063	45.3166122436523
1571.57141113281	45.480411529541
1572.62255859375	45.650260925293
1573.67333984375	45.8833160400391
1574.7236328125	46.1811676025391
1575.77355957031	46.3555030822754
1576.82299804688	46.5768661499023
1577.8720703125	46.7411880493164
1578.92077636719	46.9521522521973
1579.96899414063	47.1650085449219
1581.01684570313	47.4025688171387
1582.06420898438	47.5722351074219
1583.11120605469	47.8362007141113
1584.15771484375	47.989444732666
1585.20385742188	48.4341125488281
1586.24951171875	48.7026519775391
1587.29479980469	48.8552055358887
1588.33972167969	49.2108459472656
1589.38415527344	49.3972473144531
1590.42810058594	49.6938781738281
1591.47180175781	50.0820121765137
1592.51489257813	50.612377166748
1593.55773925781	50.7605781555176
1594.59997558594	51.137767791748
1595.64196777344	51.5684661865234
1596.68334960938	51.8401184082031
1597.72448730469	52.1540184020996
1598.76513671875	52.610107421875
1599.80529785156	53.0623741149902
1600.84509277344	53.4235191345215
1601.88452148438	53.814136505127
1602.92346191406	54.2207908630371
1603.9619140625	54.7483139038086
1605	55.1903076171875
1606.03771972656	55.8301773071289
1607.07495117188	56.3170127868652
1608.11169433594	56.831787109375
1609.14807128906	57.3144416809082
1610.18408203125	57.3819274902344
1611.21960449219	57.6726722717285
1612.25463867188	57.7340698242188
1613.28930664063	57.9172096252441
1614.32360839844	57.8366584777832
1615.357421875	57.9766693115234
1616.39074707031	57.9631767272949
1617.42370605469	58.234188079834
1618.45629882813	58.442497253418
1619.48840332031	58.4051780700684
1620.52001953125	58.5324592590332
1621.55126953125	58.7678146362305
1622.58215332031	59.1490287780762
1623.61254882813	59.354621887207
1624.64245605469	59.5988464355469
1625.67199707031	59.8905715942383
1626.70104980469	60.1297874450684
1627.72973632813	60.5489044189453
1628.75793457031	60.7153549194336
1629.78576660156	61.0518531799316
1630.81311035156	61.3436889648438
1631.84008789063	61.5064506530762
1632.86657714844	61.9017562866211
1633.89270019531	62.1889839172363
1634.91833496094	62.382381439209
1635.94348144531	62.8321647644043
1636.96826171875	62.767894744873
1637.99255371094	62.66015625
1639.01647949219	62.750171661377
1640.03991699219	62.6023750305176
1641.06298828125	62.501880645752
1642.08557128906	62.0646476745605
1643.10778808594	61.68310546875
1644.12951660156	61.4680328369141
1645.15075683594	60.9191818237305
1646.17163085938	60.6228790283203
1647.19213867188	60.2843360900879
1648.21203613281	59.7065811157227
1649.23156738281	59.5460815429688
1650.25073242188	59.1720771789551
1651.26940917969	58.7166213989258
1652.28759765625	58.2770042419434
1653.30541992188	58.1412963867188
1654.32275390625	57.8071174621582
1655.33972167969	57.3774261474609
1656.35620117188	56.9965019226074
1657.37231445313	56.7061653137207
1658.38793945313	56.3543815612793
1659.40307617188	56.0944900512695
1660.41772460938	55.8599052429199
1661.43212890625	55.4451904296875
1662.44592285156	55.1211433410645
1663.45935058594	54.9336013793945
1664.47229003906	54.6109809875488
1665.48486328125	54.2654495239258
1666.49694824219	54.0302352905273
1667.50854492188	53.6877212524414
1668.51977539063	53.2730178833008
1669.53051757813	52.8251762390137
1670.54089355469	52.4598121643066
1671.55078125	52.1651649475098
1672.56018066406	51.7241554260254
1673.56909179688	51.3247222900391
1674.57763671875	50.828727722168
1675.58581542969	50.4383392333984
1676.59350585938	49.9439926147461
1677.60070800781	49.508373260498
1678.607421875	48.9173583984375
1679.61376953125	48.545825958252
1680.61962890625	48.0655517578125
1681.62512207031	47.6336669921875
1682.63012695313	47.0678672790527
1683.63464355469	46.6572380065918
1684.638671875	46.2121124267578
1685.64233398438	45.6156005859375
1686.64562988281	45.3979225158691
1687.64831542969	44.9027709960938
1688.65063476563	44.3855361938477
1689.65246582031	43.9251365661621
1690.65393066406	43.3876152038574
1691.65490722656	43.2117881774902
1692.65539550781	42.8216323852539
1693.65551757813	42.4350051879883
1694.65502929688	42.0395965576172
1695.654296875	41.7228622436523
1696.65295410156	41.3818244934082
1697.65124511719	40.947208404541
1698.64904785156	40.6896781921387
1699.646484375	40.3149871826172
1700.64331054688	39.9591941833496
1701.63977050781	39.5571098327637
1702.63586425781	39.224178314209
1703.63134765625	38.9495811462402
1704.62646484375	38.5108871459961
1705.62121582031	38.1321411132813
1706.61535644531	37.8059921264648
1707.60913085938	37.4228172302246
1708.60241699219	36.9967346191406
1709.59521484375	36.710391998291
1710.58764648438	36.2666969299316
1711.57958984375	36.0269393920898
1712.57104492188	35.6157875061035
1713.56213378906	35.2982292175293
1714.552734375	34.8762321472168
1715.54284667969	34.5649566650391
1716.53247070313	34.2691841125488
1717.52160644531	33.8857765197754
1718.51037597656	33.5880661010742
1719.49865722656	33.1301765441895
1720.48657226563	32.9841957092285
1721.47387695313	32.5694465637207
1722.46081542969	32.2973403930664
1723.447265625	32.1240730285645
1724.43334960938	31.7913227081299
1725.41882324219	31.6415939331055
1726.40393066406	31.3368453979492
1727.38854980469	31.0579624176025
1728.37268066406	30.7847309112549
1729.3564453125	30.6290645599365
1730.33972167969	30.3640766143799
1731.32250976563	30.1590900421143
1732.30480957031	29.9320945739746
1733.28674316406	29.7550239562988
1734.26806640625	29.6407222747803
1735.2490234375	29.4231796264648
1736.2294921875	29.2584896087646
1737.20959472656	29.1458740234375
1738.18908691406	28.8786067962646
1739.16821289063	28.7704048156738
1740.14685058594	28.6310977935791
1741.125	28.4308395385742
1742.10266113281	28.3166675567627
1743.07995605469	28.0196857452393
1744.05676269531	27.9204998016357
1745.03308105469	27.704761505127
1746.00891113281	27.5942649841309
1746.98425292969	27.2989044189453
1747.95910644531	27.2453212738037
1748.93359375	27.0053558349609
1749.90759277344	26.8470611572266
1750.88110351563	26.6185188293457
1751.85412597656	26.4395065307617
1752.82678222656	26.3314514160156
1753.798828125	26.0974273681641
1754.7705078125	25.8718090057373
1755.74169921875	25.718017578125
1756.71240234375	25.6589946746826
1757.6826171875	25.4422645568848
1758.65246582031	25.2851409912109
1759.62170410156	25.1085987091064
1760.59057617188	24.9298858642578
1761.55895996094	24.8518714904785
1762.52673339844	24.6253128051758
1763.49426269531	24.5576133728027
1764.46118164063	24.5699081420898
1765.42761230469	24.3395824432373
1766.39367675781	24.2538471221924
1767.35913085938	24.1211452484131
1768.32421875	24.0069408416748
1769.28881835938	23.9413146972656
1770.2529296875	23.8157539367676
1771.21655273438	23.7496356964111
1772.17980957031	23.7818546295166
1773.14245605469	23.6741390228271
1774.10461425781	23.6662502288818
1775.06640625	23.5191631317139
1776.02770996094	23.4004421234131
1776.98852539063	23.3540191650391
1777.94873046875	23.290002822876
1778.90856933594	23.2035789489746
1779.86804199219	23.1099967956543
1780.82690429688	22.9395370483398
1781.78527832031	22.8213500976563
1782.7431640625	22.6968173980713
1783.70068359375	22.5682487487793
1784.65771484375	22.4962005615234
1785.61413574219	22.3547286987305
1786.57019042969	22.2125644683838
1787.52575683594	22.1175155639648
1788.48083496094	21.9909534454346
1789.43530273438	21.8739852905273
1790.38940429688	21.8031330108643
1791.34301757813	21.7011833190918
1792.29626464844	21.54856300354
1793.24890136719	21.4666652679443
1794.20104980469	21.3597183227539
1795.15270996094	21.2417907714844
1796.10400390625	21.1719570159912
1797.0546875	21.0760097503662
1798.0048828125	21.0807819366455
1798.95471191406	20.9117527008057
1799.90393066406	20.880500793457
1800.85278320313	20.8492431640625
1801.80102539063	20.7689018249512
1802.74890136719	20.7508773803711
1803.6962890625	20.6862812042236
1804.64306640625	20.6265068054199
1805.58947753906	20.6683254241943
1806.53540039063	20.6152667999268
1807.48071289063	20.6012191772461
1808.42565917969	20.5341987609863
1809.3701171875	20.4692573547363
1810.31396484375	20.4532718658447
1811.25744628906	20.3846950531006
1812.20043945313	20.332555770874
1813.14294433594	20.2577953338623
1814.08483886719	20.2804374694824
1815.0263671875	20.2515087127686
1815.96740722656	20.1479072570801
1816.90783691406	20.0613899230957
1817.84790039063	20.0903759002686
1818.78747558594	19.973747253418
1819.72644042969	19.9438743591309
1820.6650390625	19.8459968566895
1821.60314941406	19.7870540618896
1822.54064941406	19.6628112792969
1823.47778320313	19.64089012146
1824.41430664063	19.5517444610596
1825.35034179688	19.4233150482178
1826.28601074219	19.4409980773926
1827.22106933594	19.3392181396484
1828.15563964844	19.2314338684082
1829.08984375	19.2157516479492
1830.0234375	19.107250213623
1830.95654296875	19.0326824188232
1831.88916015625	19.0464954376221
1832.8212890625	18.9876079559326
1833.7529296875	18.9797325134277
1834.68408203125	18.9437789916992
1835.61474609375	18.802059173584
1836.54479980469	18.8135051727295
1837.47448730469	18.8292236328125
1838.40356445313	18.89990234375
1839.33227539063	18.8202304840088
1840.26037597656	18.8206386566162
1841.18811035156	18.8555812835693
1842.115234375	18.8044109344482
1843.04187011719	18.7873439788818
1843.96801757813	18.7628002166748
1844.89367675781	18.796724319458
1845.81872558594	18.7403736114502
1846.74340820313	18.71901512146
1847.66760253906	18.7333202362061
1848.59118652344	18.6781978607178
1849.51428222656	18.7235012054443
1850.43701171875	18.6127681732178
1851.35913085938	18.5699806213379
1852.28076171875	18.537654876709
1853.20190429688	18.5275650024414
1854.12243652344	18.399112701416
1855.04260253906	18.3380336761475
1855.96215820313	18.3416023254395
1856.88122558594	18.2337684631348
1857.79992675781	18.1760272979736
1858.71801757813	18.0807418823242
1859.63549804688	18.07932472229
1860.55261230469	18.0562477111816
1861.46923828125	17.9301719665527
1862.38525390625	17.8875102996826
1863.30078125	17.856424331665
1864.2158203125	17.8790149688721
1865.13037109375	17.8767013549805
1866.04443359375	17.8064918518066
1866.95788574219	17.8194274902344
1867.87084960938	17.8085098266602
1868.78332519531	17.7687683105469
1869.6953125	17.8542232513428
1870.60681152344	17.829761505127
1871.51782226563	17.7910766601563
1872.42822265625	17.7967433929443
1873.33813476563	17.8588485717773
1874.24755859375	17.8378238677979
1875.15649414063	17.8562355041504
1876.06481933594	17.8697032928467
1876.97277832031	17.8786563873291
1877.88012695313	17.8233280181885
1878.78698730469	17.792573928833
1879.69323730469	17.8082160949707
1880.59912109375	17.8068180084229
1881.50439453125	17.7432079315186
1882.4091796875	17.6778316497803
1883.3134765625	17.6178283691406
1884.21716308594	17.5781135559082
1885.12048339844	17.6320285797119
1886.02319335938	17.5122566223145
1886.92541503906	17.4350471496582
1887.82702636719	17.4638671875
1888.72814941406	17.4186496734619
1889.62878417969	17.3513164520264
1890.52893066406	17.337682723999
1891.42858886719	17.3433361053467
1892.32763671875	17.2329940795898
1893.22619628906	17.1863613128662
1894.12426757813	17.1429500579834
1895.02172851563	17.1118869781494
1895.91870117188	17.0677852630615
1896.81518554688	17.124641418457
1897.71118164063	17.0233898162842
1898.60656738281	16.9572849273682
1899.50146484375	16.9752635955811
1900.39587402344	16.9406337738037
1901.28967285156	16.921215057373
1902.18298339844	16.93137550354
1903.07580566406	16.9565658569336
1903.96801757813	16.968713760376
1904.85986328125	16.8713226318359
1905.7509765625	16.9161434173584
1906.64172363281	16.9882259368896
1907.53186035156	17.0010681152344
1908.42150878906	17.0431461334229
1909.31066894531	17.0359554290771
1910.19921875	17.099458694458
1911.08728027344	17.0508193969727
1911.97473144531	17.1346855163574
1912.86181640625	17.0473690032959
1913.74816894531	17.0945911407471
1914.63415527344	17.0489597320557
1915.51953125	17.1080284118652
1916.40441894531	17.0059566497803
1917.28869628906	17.0302734375
1918.17260742188	17.0802097320557
1919.05578613281	17.0001525878906
1919.93859863281	16.9141387939453
1920.82080078125	16.9546775817871
1921.70239257813	16.846248626709
1922.58349609375	16.891185760498
1923.46411132813	16.7857398986816
1924.34423828125	16.749979019165
1925.22375488281	16.7400875091553
1926.10278320313	16.6733512878418
1926.98120117188	16.6155776977539
1927.85913085938	16.6021308898926
1928.73645019531	16.4790554046631
1929.61328125	16.4987411499023
1930.48962402344	16.4505195617676
1931.36535644531	16.4702205657959
1932.24060058594	16.3863277435303
1933.11535644531	16.3981094360352
1933.98950195313	16.3786392211914
1934.86303710938	16.3540992736816
1935.73608398438	16.402458190918
1936.60864257813	16.4028148651123
1937.48059082031	16.4342498779297
1938.35205078125	16.3964824676514
1939.22302246094	16.3851528167725
1940.09338378906	16.4331760406494
1940.96313476563	16.4306945800781
1941.83239746094	16.4714870452881
1942.701171875	16.5074481964111
1943.5693359375	16.531063079834
1944.43701171875	16.4731521606445
1945.30407714844	16.5984802246094
1946.17065429688	16.6409549713135
1947.03662109375	16.6084766387939
1947.90209960938	16.5704383850098
1948.76696777344	16.6125202178955
1949.63134765625	16.630054473877
1950.4951171875	16.6230125427246
1951.3583984375	16.5864963531494
1952.22106933594	16.6031608581543
1953.08325195313	16.5890159606934
1953.94482421875	16.5952701568604
1954.80590820313	16.5666980743408
1955.66650390625	16.5128078460693
1956.5263671875	16.5175018310547
1957.38586425781	16.51198387146
1958.24462890625	16.4873561859131
1959.10302734375	16.4509353637695
1959.96069335938	16.4391746520996
1960.81799316406	16.3484477996826
1961.67456054688	16.3517780303955
1962.53063964844	16.2480602264404
1963.38623046875	16.2119560241699
1964.2412109375	16.2301788330078
1965.09558105469	16.1909332275391
1965.94946289063	16.1871013641357
1966.80285644531	16.1469268798828
1967.65563964844	16.1169872283936
1968.5078125	16.2124137878418
1969.35949707031	16.1251239776611
1970.21057128906	16.1482963562012
1971.06103515625	16.1274795532227
1971.91101074219	16.1763687133789
1972.76049804688	16.1707534790039
1973.60925292969	16.1973342895508
1974.45764160156	16.2134284973145
1975.30529785156	16.2617435455322
1976.15246582031	16.3040618896484
1976.99914550781	16.4144649505615
1977.84521484375	16.4378299713135
1978.69067382813	16.4497890472412
1979.53552246094	16.4438323974609
1980.3798828125	16.5546722412109
1981.22375488281	16.5640048980713
1982.06701660156	16.566614151001
1982.90966796875	16.5887508392334
1983.75170898438	16.5868892669678
1984.59326171875	16.5169811248779
1985.43420410156	16.5085773468018
1986.27465820313	16.5797309875488
1987.11450195313	16.5018844604492
1987.95373535156	16.475715637207
1988.79248046875	16.5584125518799
1989.63061523438	16.533145904541
1990.46813964844	16.4614925384521
1991.30517578125	16.4226703643799
1992.1416015625	16.4295501708984
1992.9775390625	16.3609485626221
1993.81274414063	16.2699851989746
1994.6474609375	16.25901222229
1995.48168945313	16.2800693511963
1996.31518554688	16.1504001617432
1997.14819335938	16.1666965484619
1997.98071289063	16.165620803833
1998.8125	16.1586780548096
1999.64379882813	16.1474380493164
2000.47448730469	16.1395797729492
2001.3046875	16.1737823486328
2002.13427734375	16.1077899932861
2002.96325683594	16.1958789825439
2003.79162597656	16.1576995849609
2004.61950683594	16.2608203887939
2005.44677734375	16.3470249176025
2006.2734375	16.3050155639648
2007.09948730469	16.3482227325439
2007.92504882813	16.3724098205566
2008.75	16.4669551849365
2009.57434082031	16.4962005615234
2010.39819335938	16.5431823730469
2011.22131347656	16.5300121307373
2012.0439453125	16.5229663848877
2012.86608886719	16.5963745117188
2013.6875	16.6277828216553
2014.50842285156	16.5862045288086
2015.32873535156	16.6230888366699
2016.1484375	16.6192607879639
2016.96752929688	16.666898727417
2017.7861328125	16.6685562133789
2018.60412597656	16.7269535064697
2019.42150878906	16.7076740264893
2020.23828125	16.7198467254639
2021.05444335938	16.6891441345215
2021.8701171875	16.6543140411377
2022.68518066406	16.5961799621582
2023.49963378906	16.6416778564453
2024.3134765625	16.6467761993408
2025.12683105469	16.5650444030762
2025.939453125	16.5806407928467
2026.75158691406	16.5516567230225
2027.56311035156	16.5205974578857
2028.3740234375	16.5606861114502
2029.18432617188	16.4977855682373
2029.994140625	16.5028591156006
2030.80322265625	16.449291229248
2031.61181640625	16.3713912963867
2032.41979980469	16.368408203125
2033.22717285156	16.3243713378906
2034.03393554688	16.3399562835693
2034.84008789063	16.3039093017578
2035.64575195313	16.2205467224121
2036.45080566406	16.212459564209
2037.25512695313	16.1529026031494
2038.05895996094	16.2020225524902
2038.86218261719	16.11643409729
2039.66479492188	16.1292362213135
2040.466796875	16.217752456665
2041.26831054688	16.10422706604
2042.06909179688	16.2015571594238
2042.86938476563	16.1770973205566
2043.6689453125	16.1175937652588
2044.46801757813	16.2030487060547
2045.26647949219	16.2841835021973
2046.06433105469	16.2428855895996
2046.86145019531	16.2382526397705
2047.65808105469	16.3257350921631
2048.4541015625	16.3100452423096
2049.24951171875	16.3338508605957
2050.04443359375	16.3364162445068
2050.83862304688	16.3223361968994
2051.63232421875	16.3420162200928
2052.42529296875	16.3668060302734
2053.2177734375	16.362678527832
2054.00952148438	16.4382038116455
2054.80078125	16.449161529541
2055.59130859375	16.4999847412109
2056.38134765625	16.4713363647461
2057.17065429688	16.5222053527832
2057.95947265625	16.467565536499
2058.74755859375	16.4193859100342
2059.53515625	16.4412784576416
2060.32202148438	16.3795890808105
2061.1083984375	16.4149608612061
2061.89428710938	16.2741966247559
2062.67919921875	16.2600326538086
2063.4638671875	16.3426208496094
2064.24780273438	16.2503032684326
2065.03100585938	16.2715072631836
2065.81372070313	16.0896816253662
2066.595703125	16.1052474975586
2067.37719726563	16.1108093261719
2068.15795898438	15.9800090789795
2068.93823242188	16.0151443481445
2069.7177734375	15.8692808151245
2070.49682617188	15.8638019561768
2071.27514648438	15.8015823364258
2072.05297851563	15.7914009094238
2072.830078125	15.7949991226196
2073.60668945313	15.67356300354
2074.38256835938	15.6467208862305
2075.15795898438	15.6282844543457
2075.9326171875	15.5869083404541
2076.70654296875	15.5291118621826
2077.47998046875	15.5279417037964
2078.25268554688	15.4450187683105
2079.02490234375	15.4733409881592
2079.79663085938	15.4536323547363
2080.5673828125	15.4437580108643
2081.337890625	15.4491271972656
2082.107421875	15.5450887680054
2082.87670898438	15.5016670227051
2083.64501953125	15.5657825469971
2084.41284179688	15.5794296264648
2085.18017578125	15.609543800354
2085.94677734375	15.5813684463501
2086.71264648438	15.5964527130127
2087.47802734375	15.6179008483887
2088.24267578125	15.5882835388184
2089.0068359375	15.5810203552246
2089.77026367188	15.6635055541992
2090.53295898438	15.6063032150269
2091.29516601563	15.6690549850464
2092.056640625	15.5976638793945
2092.81762695313	15.6260185241699
2093.57788085938	15.4497575759888
2094.33764648438	15.427547454834
2095.0966796875	15.4348497390747
2095.85498046875	15.3497657775879
2096.61279296875	15.3090562820435
2097.36987304688	15.2955150604248
2098.12646484375	15.1844902038574
2098.88232421875	15.1372861862183
2099.63745117188	15.1461524963379
2100.39208984375	15.0733137130737
2101.14624023438	14.9191589355469
2101.8994140625	14.9125499725342
2102.65209960938	14.7997045516968
2103.404296875	14.7517681121826
2104.15551757813	14.6976270675659
2104.90649414063	14.6299142837524
2105.65649414063	14.5742607116699
2106.40600585938	14.5242671966553
2107.15502929688	14.4112577438354
2107.90307617188	14.3882617950439
2108.65063476563	14.4097309112549
2109.39770507813	14.3976697921753
2110.14404296875	14.4039211273193
2110.8896484375	14.321605682373
2111.63452148438	14.3633289337158
2112.37890625	14.3486099243164
2113.12280273438	14.3150444030762
2113.86572265625	14.3916320800781
2114.60815429688	14.4255781173706
2115.35009765625	14.3884239196777
2116.09106445313	14.4543876647949
2116.83154296875	14.472149848938
2117.57153320313	14.4691400527954
2118.31079101563	14.439356803894
2119.04931640625	14.4678974151611
2119.787109375	14.4208669662476
2120.5244140625	14.4015579223633
2121.26098632813	14.3987512588501
2121.9970703125	14.2884130477905
2122.732421875	14.3001794815063
2123.46704101563	14.2203941345215
2124.20092773438	14.2129592895508
2124.93432617188	14.1832132339478
2125.6669921875	14.1726398468018
2126.39916992188	14.0641117095947
2127.13037109375	14.0383529663086
2127.86108398438	13.9871129989624
2128.59130859375	13.9836521148682
2129.32080078125	13.8111705780029
2130.04956054688	13.869215965271
2130.77758789063	13.7244644165039
2131.50512695313	13.580322265625
2132.23193359375	13.5706768035889
2132.9580078125	13.5571746826172
2133.68334960938	13.422438621521
2134.408203125	13.3931932449341
2135.13232421875	13.3670587539673
2135.85595703125	13.2969923019409
2136.57885742188	13.2732172012329
2137.30102539063	13.2313060760498
2138.0224609375	13.1367063522339
2138.74340820313	13.1406269073486
2139.46337890625	13.0874977111816
2140.18310546875	13.0531940460205
2140.90185546875	12.9932117462158
2141.6201171875	12.9629535675049
2142.33764648438	12.8733510971069
2143.05444335938	12.9152050018311
2143.77075195313	12.9042625427246
2144.48608398438	12.9073762893677
2145.201171875	12.9129114151001
2145.91528320313	12.8665399551392
2146.62890625	12.8514347076416
2147.34155273438	12.8620548248291
2148.05395507813	12.8605365753174
2148.76538085938	12.8838005065918
2149.47631835938	12.8088827133179
2150.18627929688	12.8357934951782
2150.89599609375	12.8235569000244
2151.60473632813	12.8290758132935
2152.31298828125	12.8409280776978
2153.02026367188	12.7495212554932
2153.72729492188	12.7618408203125
2154.43334960938	12.6995782852173
2155.138671875	12.7321214675903
2155.84350585938	12.678825378418
2156.54760742188	12.6523284912109
2157.25122070313	12.6817150115967
2157.95385742188	12.5628852844238
2158.65600585938	12.5900564193726
2159.357421875	12.576681137085
2160.05810546875	12.537130355835
2160.75805664063	12.4867839813232
2161.45751953125	12.4633131027222
2162.15600585938	12.4457006454468
2162.85400390625	12.4212131500244
2163.55151367188	12.3459968566895
2164.248046875	12.2692432403564
2164.94409179688	12.2574052810669
2165.63916015625	12.1969947814941
2166.33374023438	12.1649961471558
2167.02783203125	12.117259979248
2167.72094726563	12.001953125
2168.41357421875	11.9288110733032
2169.10522460938	11.879940032959
2169.79638671875	11.8354539871216
2170.48706054688	11.7744560241699
2171.1767578125	11.6405744552612
2171.86572265625	11.645170211792
2172.55419921875	11.5771226882935
2173.24194335938	11.4553165435791
2173.92895507813	11.3871421813965
2174.615234375	11.3327140808105
2175.30078125	11.3046388626099
2175.98583984375	11.2454452514648
2176.67016601563	11.21533203125
2177.35375976563	11.1814918518066
2178.03662109375	11.132306098938
2178.71875	11.1255874633789
2179.40014648438	11.1683101654053
2180.08081054688	11.1222705841064
2180.76098632813	11.1264266967773
2181.4404296875	11.1726560592651
2182.119140625	11.0542583465576
2182.79711914063	11.0970325469971
2183.47436523438	11.077880859375
2184.15087890625	11.0929269790649
2184.82690429688	11.1169109344482
2185.501953125	11.142897605896
2186.17651367188	11.1043682098389
2186.85034179688	11.0946130752563
2187.5234375	11.0530500411987
2188.19580078125	11.0358104705811
2188.86743164063	11.0938768386841
2189.53833007813	11.0132160186768
2190.20874023438	10.9822521209717
2190.87817382813	10.9368228912354
2191.54711914063	10.9458875656128
2192.21533203125	10.8244304656982
2192.8828125	10.800311088562
2193.54956054688	10.7796649932861
2194.21557617188	10.745530128479
2194.880859375	10.6125679016113
2195.54541015625	10.6297540664673
2196.20947265625	10.5598087310791
2196.87255859375	10.4723234176636
2197.53515625	10.3592796325684
2198.19677734375	10.3263902664185
2198.85791015625	10.214695930481
2199.51831054688	10.1729564666748
2200.17797851563	10.1104202270508
2200.8369140625	10.0513315200806
2201.4951171875	9.9994592666626
2202.15258789063	9.92323780059814
2202.80932617188	9.8411865234375
2203.46533203125	9.81274223327637
2204.12060546875	9.7948055267334
2204.775390625	9.80697441101074
2205.42919921875	9.71469783782959
2206.08251953125	9.67986869812012
2206.73486328125	9.69274997711182
2207.38671875	9.65914154052734
2208.03759765625	9.60286808013916
2208.68798828125	9.64969635009766
2209.33764648438	9.58431243896484
2209.98657226563	9.59465885162354
2210.63452148438	9.60929298400879
2211.28198242188	9.61990737915039
2211.9287109375	9.6315336227417
2212.57470703125	9.63510131835938
2213.21997070313	9.64850616455078
2213.86450195313	9.61724948883057
2214.50830078125	9.5887451171875
2215.1513671875	9.56274318695068
2215.79370117188	9.54480266571045
2216.43530273438	9.49828243255615
2217.076171875	9.50027942657471
2217.71630859375	9.50960636138916
2218.35571289063	9.4129056930542
2218.99462890625	9.37004947662354
2219.63256835938	9.33779716491699
2220.26977539063	9.24926662445068
2220.90625	9.25724029541016
2221.5419921875	9.21932220458984
2222.17700195313	9.18441104888916
2222.81127929688	9.0933895111084
2223.44482421875	8.9835090637207
2224.07763671875	8.94896602630615
2224.70971679688	8.92583084106445
2225.34106445313	8.81625556945801
2225.9716796875	8.76431274414063
2226.6015625	8.71156311035156
2227.23071289063	8.658766746521
2227.85913085938	8.63215255737305
2228.48681640625	8.55992794036865
2229.11376953125	8.47872543334961
2229.73999023438	8.48080539703369
2230.36547851563	8.42168712615967
2230.990234375	8.36252117156982
2231.61401367188	8.34898567199707
2232.2373046875	8.29382419586182
2232.85986328125	8.29889011383057
2233.4814453125	8.22781944274902
2234.1025390625	8.24717235565186
2234.72265625	8.17832469940186
2235.34228515625	8.1562328338623
2235.9609375	8.13949298858643
2236.57885742188	8.09995555877686
2237.1962890625	8.12338638305664
2237.81274414063	8.05357551574707
2238.42846679688	8.12723636627197
2239.04345703125	8.05839443206787
2239.65771484375	8.10902786254883
2240.27124023438	8.04833030700684
2240.88403320313	8.09847831726074
2241.49584960938	8.07958602905273
2242.10717773438	8.02882099151611
2242.71752929688	8.02735900878906
2243.32739257813	8.04800605773926
2243.93627929688	8.03111362457275
2244.54443359375	7.98898696899414
2245.15209960938	7.96227407455444
2245.7587890625	7.92497873306274
2246.36474609375	7.92809867858887
2246.9697265625	7.88585710525513
2247.57421875	7.89050674438477
2248.17797851563	7.88845252990723
2248.78076171875	7.8845853805542
2249.38305664063	7.83580255508423
2249.984375	7.75314903259277
2250.5849609375	7.76162147521973
2251.18481445313	7.6998028755188
2251.78393554688	7.67413091659546
2252.38232421875	7.66627883911133
2252.97973632813	7.59943151473999
2253.57666015625	7.57782220840454
2254.17260742188	7.51269435882568
2254.76782226563	7.48610877990723
2255.3623046875	7.39601516723633
2255.9560546875	7.41394853591919
2256.54907226563	7.34345817565918
2257.14135742188	7.31001138687134
2257.73266601563	7.23916244506836
2258.32348632813	7.20772266387939
2258.91333007813	7.17963266372681
2259.50244140625	7.08993530273438
2260.09057617188	7.08880805969238
2260.67822265625	7.04086637496948
2261.26513671875	6.96791315078735
2261.85107421875	7.02346754074097
2262.43627929688	6.90279865264893
2263.02075195313	6.9416971206665
2263.6044921875	6.87900400161743
2264.18725585938	6.83920097351074
2264.76953125	6.80353260040283
2265.35083007813	6.82783508300781
2265.93139648438	6.7605562210083
2266.51123046875	6.74700498580933
2267.09033203125	6.68355560302734
2267.66845703125	6.73083305358887
2268.24584960938	6.70339393615723
2268.82250976563	6.70495080947876
2269.3984375	6.74914789199829
2269.9736328125	6.71121072769165
2270.5478515625	6.74470376968384
2271.12133789063	6.79315233230591
2271.69409179688	6.77142286300659
2272.26611328125	6.74155235290527
2272.83740234375	6.72764825820923
2273.40771484375	6.73471212387085
2273.97729492188	6.73469591140747
2274.54614257813	6.69451808929443
2275.11401367188	6.67977714538574
2275.68139648438	6.62220478057861
2276.24780273438	6.60347986221313
2276.8134765625	6.58684158325195
2277.37817382813	6.53126192092896
2277.9423828125	6.52010345458984
2278.50561523438	6.51998662948608
2279.06811523438	6.54277420043945
2279.62963867188	6.53607749938965
2280.19067382813	6.49801683425903
2280.75073242188	6.48971128463745
2281.31005859375	6.47585964202881
2281.86840820313	6.47914361953735
2282.42602539063	6.48401117324829
2282.98291015625	6.44584512710571
2283.5390625	6.43353223800659
2284.09448242188	6.36572074890137
2284.64892578125	6.34067392349243
2285.20263671875	6.34046125411987
2285.75537109375	6.32940196990967
2286.3076171875	6.27043581008911
2286.85888671875	6.24080657958984
2287.40942382813	6.21273803710938
2287.958984375	6.16928434371948
2288.5078125	6.14540576934814
2289.05590820313	6.10533475875854
2289.60302734375	6.07875680923462
2290.14965820313	6.03941917419434
2290.6953125	6.004563331604
2291.23999023438	5.97126960754395
2291.78393554688	5.95176362991333
2292.3271484375	5.90327215194702
2292.86962890625	5.88239336013794
2293.4111328125	5.7939453125
2293.95190429688	5.78763484954834
2294.49194335938	5.77892208099365
2295.03100585938	5.71854972839355
2295.5693359375	5.71432590484619
2296.10693359375	5.7340784072876
2296.6435546875	5.69520282745361
2297.17944335938	5.68749618530273
2297.71459960938	5.66083955764771
2298.24877929688	5.67498826980591
2298.7822265625	5.64269542694092
2299.31469726563	5.64349174499512
2299.8466796875	5.65417242050171
2300.37744140625	5.6327862739563
2300.90771484375	5.64720678329468
2301.43701171875	5.67795181274414
2301.96557617188	5.63808250427246
2302.4931640625	5.64288139343262
2303.02001953125	5.60376739501953
2303.54614257813	5.68060541152954
2304.0712890625	5.6267352104187
2304.595703125	5.64171171188354
2305.119140625	5.64328956604004
2305.64184570313	5.58477926254272
2306.16381835938	5.64563798904419
2306.68481445313	5.62117147445679
2307.205078125	5.58836269378662
2307.72436523438	5.60146427154541
2308.24291992188	5.57802391052246
2308.7607421875	5.54461240768433
2309.27758789063	5.55448007583618
2309.79370117188	5.58291482925415
2310.30883789063	5.53977298736572
2310.8232421875	5.56956624984741
2311.3369140625	5.56921148300171
2311.849609375	5.51334714889526
2312.361328125	5.51970338821411
2312.87255859375	5.50503015518188
2313.38256835938	5.46498680114746
2313.89208984375	5.4756441116333
2314.40063476563	5.40964078903198
2314.908203125	5.39246416091919
2315.4150390625	5.38175868988037
2315.92114257813	5.29672193527222
2316.42626953125	5.30894756317139
2316.9306640625	5.28385496139526
2317.43408203125	5.2346658706665
2317.93676757813	5.23550701141357
2318.4384765625	5.22470426559448
2318.939453125	5.13778257369995
2319.439453125	5.11473941802979
2319.93872070313	5.08706712722778
2320.43701171875	5.03795146942139
2320.9345703125	5.04467678070068
2321.43139648438	4.9879093170166
2321.92724609375	5.01036024093628
2322.42211914063	4.96711015701294
2322.91625976563	4.94393014907837
2323.40966796875	4.90849876403809
2323.90209960938	4.92143058776855
2324.3935546875	4.90771865844727
2324.88427734375	4.87195825576782
2325.37426757813	4.84378910064697
2325.86303710938	4.90216970443726
2326.35131835938	4.88651609420776
2326.83862304688	4.8705735206604
2327.32495117188	4.88623189926147
2327.810546875	4.88826847076416
2328.29541015625	4.87748622894287
2328.77905273438	4.91280031204224
2329.26220703125	4.86817216873169
2329.74438476563	4.92643880844116
2330.2255859375	4.87166976928711
2330.7060546875	4.91549491882324
2331.185546875	4.87489175796509
2331.6640625	4.9181957244873
2332.14184570313	4.8978009223938
2332.61889648438	4.89982604980469
2333.09497070313	4.90020561218262
2333.57006835938	4.84828758239746
2334.04443359375	4.86562728881836
2334.51782226563	4.85338306427002
2334.99047851563	4.82413721084595
2335.46215820313	4.83133411407471
2335.93310546875	4.81741380691528
2336.40307617188	4.78482055664063
2336.8720703125	4.75412321090698
2337.34033203125	4.76019716262817
2337.8076171875	4.72122621536255
2338.27416992188	4.70063638687134
2338.73974609375	4.66985607147217
2339.20458984375	4.66215133666992
2339.66845703125	4.62418079376221
2340.13134765625	4.62745523452759
2340.59350585938	4.57732915878296
2341.0546875	4.55607843399048
2341.51489257813	4.52489471435547
2341.97436523438	4.50828886032104
2342.43286132813	4.4621753692627
2342.890625	4.45242786407471
2343.34741210938	4.41701459884644
2343.80322265625	4.41220712661743
2344.25830078125	4.35936212539673
2344.71240234375	4.38324022293091
2345.16577148438	4.40022897720337
2345.61791992188	4.3909764289856
2346.06958007813	4.45275115966797
2346.52001953125	4.44488906860352
2346.9697265625	4.54931926727295
2347.41845703125	4.60705614089966
2347.86645507813	4.69528007507324
2348.3134765625	4.74756336212158
2348.75952148438	4.84613800048828
2349.20483398438	4.95475339889526
2349.64916992188	5.01631879806519
2350.09252929688	5.13226890563965
2350.53515625	5.20086669921875
2350.97680664063	5.22317361831665
2351.41748046875	5.30599737167358
2351.857421875	5.38110256195068
2352.29638671875	5.35154628753662
2352.734375	5.40059328079224
2353.17138671875	5.35989952087402
2353.60766601563	5.37755870819092
2354.04296875	5.28620672225952
2354.4775390625	5.20758771896362
2354.91088867188	5.13642692565918
2355.34350585938	5.03486728668213
2355.775390625	4.95663213729858
2356.2060546875	4.86942625045776
2356.63598632813	4.74509286880493
2357.06494140625	4.63656520843506
2357.4931640625	4.54162740707397
2357.92041015625	4.47702836990356
2358.3466796875	4.34764575958252
2358.77197265625	4.30945253372192
2359.1962890625	4.16205072402954
2359.61987304688	4.11454820632935
2360.04248046875	4.03599691390991
2360.46411132813	3.97611713409424
2360.88500976563	3.93157410621643
2361.30493164063	3.91832685470581
2361.72387695313	3.88716006278992
