# Supplementary material for: Optics miniaturization strategy for demanding Raman spectroscopy applications
Source: Nat Commun. 2024 Apr 8;15:3049. doi: 10.1038/s41467-024-47044-7 (PMC11001912; doi:10.1038/s41467-024-47044-7)
Supplement: Supplementary file 6 — Source Data [file 41467_2024_47044_MOESM6_ESM.zip › Source Data/NCOMMS-23-34016B s3/S3 pHCA, Glucose, Salts/calibraiton/pHCA time + standards/pHCA_250uM_3.csv]

347.42919921875	76.4773712158203
348.892913818359	76.7291412353516
350.356079101563	77.1413726806641
351.818634033203	77.2822418212891
353.280670166016	77.5585174560547
354.742095947266	77.7239608764648
356.202972412109	78.0148086547852
357.663299560547	78.2864685058594
359.123046875	78.5906982421875
360.582244873047	78.7513275146484
362.040863037109	79.0303039550781
363.498931884766	79.1529922485352
364.956451416016	79.1505355834961
366.413391113281	79.4108505249023
367.869750976563	79.5065765380859
369.325592041016	79.7471084594727
370.780853271484	79.5071334838867
372.235565185547	79.8323516845703
373.689727783203	79.7657012939453
375.143310546875	79.8450317382813
376.596343994141	79.8980178833008
378.048828125	80.0032730102539
379.500762939453	79.9979553222656
380.9521484375	80.0848846435547
382.402954101563	80.0665130615234
383.853240966797	80.2357177734375
385.302947998047	80.2766418457031
386.752136230469	80.510368347168
388.200744628906	80.5313949584961
389.648803710938	80.6872940063477
391.096343994141	80.7482833862305
392.543304443359	80.9598846435547
393.989715576172	81.2418212890625
395.435607910156	81.5544586181641
396.880920410156	81.6249542236328
398.325714111328	81.5588989257813
399.769927978516	81.9783935546875
401.213623046875	82.1280975341797
402.656768798828	82.2374954223633
404.099395751953	82.3883590698242
405.541442871094	82.7675704956055
406.982971191406	82.8169631958008
408.423950195313	82.8840637207031
409.864379882813	83.163703918457
411.304290771484	83.3265380859375
412.743621826172	83.513298034668
414.182434082031	83.6206436157227
415.620727539063	83.8085250854492
417.058471679688	83.6538543701172
418.495666503906	83.8631210327148
419.932342529297	83.9617156982422
421.368469238281	83.7655029296875
422.804077148438	83.8401947021484
424.239135742188	83.7451629638672
425.673645019531	83.7357177734375
427.107635498047	83.835319519043
428.541107177734	83.6723403930664
429.974029541016	83.7795333862305
431.406433105469	83.6867980957031
432.838287353516	83.5476226806641
434.269622802734	83.5239181518555
435.700408935547	83.4938125610352
437.130706787109	83.4963684082031
438.560455322266	83.3464813232422
439.989654541016	83.0478515625
441.418334960938	83.0928268432617
442.846496582031	82.867919921875
444.274139404297	82.9686737060547
445.701263427734	82.7768402099609
447.127838134766	82.5664520263672
448.553894042969	82.4900283813477
449.979431152344	82.5980224609375
451.404449462891	82.2439498901367
452.828918457031	82.2167282104492
454.252899169922	82.2137908935547
455.676330566406	82.0616683959961
457.099273681641	82.0911712646484
458.521667480469	81.8679428100586
459.943542480469	82.0714569091797
461.364929199219	81.8029174804688
462.785766601563	81.9379806518555
464.206085205078	81.9953002929688
465.625885009766	81.7604370117188
467.045196533203	81.786376953125
468.463958740234	81.8729934692383
469.882202148438	81.9386978149414
471.299957275391	81.7681503295898
472.717193603516	81.8536376953125
474.133911132813	81.9526977539063
475.550109863281	81.8649749755859
476.965789794922	81.8912048339844
478.380950927734	82.0832595825195
479.795623779297	82.0149765014648
481.209777832031	82.0472412109375
482.623413085938	82.119987487793
484.036529541016	82.2461853027344
485.449157714844	82.1711883544922
486.861267089844	82.3595428466797
488.272857666016	82.2580718994141
489.683959960938	82.3397674560547
491.094543457031	82.2598419189453
492.504608154297	82.2852096557617
493.914184570313	82.2868118286133
495.3232421875	82.4087829589844
496.731811523438	82.1814956665039
498.139862060547	82.165153503418
499.547393798828	82.0950546264648
500.954467773438	81.9626998901367
502.360992431641	81.8439178466797
503.767028808594	81.7354278564453
505.172576904297	81.7097396850586
506.577606201172	81.4593658447266
507.982147216797	81.4426651000977
509.386169433594	81.2573471069336
510.789703369141	81.108642578125
512.192749023438	81.0599136352539
513.595275878906	80.753547668457
514.997314453125	80.5568542480469
516.398803710938	80.6624526977539
517.799865722656	80.245719909668
519.200378417969	80.1934967041016
520.600463867188	79.9589157104492
522	79.7904510498047
523.399047851563	79.7182540893555
524.797607421875	79.3433837890625
526.195678710938	79.1847305297852
527.59326171875	79.1364059448242
528.990295410156	78.9256896972656
530.386901855469	78.5829544067383
531.782958984375	78.5509490966797
533.178588867188	78.4770812988281
534.573669433594	78.1379776000977
535.968322753906	77.8833160400391
537.362426757813	77.8003082275391
538.756042480469	77.6690673828125
540.149230957031	77.4695510864258
541.541870117188	77.3746871948242
542.934020996094	77.2138442993164
544.32568359375	77.1227035522461
545.716918945313	77.0144271850586
547.107604980469	76.8128356933594
548.497802734375	76.7229461669922
549.887573242188	76.5947189331055
551.276794433594	76.4790573120117
552.66552734375	76.3408813476563
554.053833007813	76.3650970458984
555.441650390625	76.2607192993164
556.828918457031	76.1075973510742
558.215759277344	76.0437774658203
559.602111816406	75.970344543457
560.987976074219	75.9694137573242
562.373352050781	75.9170455932617
563.758239746094	75.6361236572266
565.142639160156	75.6940536499023
566.526611328125	75.6302032470703
567.910034179688	75.7116470336914
569.293029785156	75.4798431396484
570.675537109375	75.4705810546875
572.057556152344	75.4989166259766
573.439086914063	75.5370788574219
574.820129394531	75.3268051147461
576.200744628906	75.5200347900391
577.580871582031	75.2555313110352
578.96044921875	75.5475616455078
580.339660644531	75.3687973022461
581.718322753906	75.507942199707
583.096557617188	75.1507720947266
584.474243164063	75.3925628662109
585.851501464844	75.2198867797852
587.228332519531	75.2584075927734
588.604614257813	75.1608657836914
589.98046875	75.1422576904297
591.355834960938	75.223747253418
592.730712890625	75.0993347167969
594.105163574219	75.1244735717773
595.479125976563	75.1159439086914
596.852600097656	74.8952560424805
598.225646972656	75.0629806518555
599.598205566406	75.0439453125
600.970275878906	75.0333633422852
602.341857910156	74.8081970214844
603.713012695313	74.7253646850586
605.083679199219	74.6062316894531
606.453918457031	74.6959533691406
607.823608398438	74.5724411010742
609.192932128906	74.552604675293
610.561706542969	74.3295822143555
611.930053710938	74.3280487060547
613.297912597656	74.1806488037109
614.665344238281	74.1580276489258
616.032287597656	73.9626388549805
617.398803710938	73.9189224243164
618.764831542969	73.7789535522461
620.13037109375	73.6918716430664
621.495483398438	73.5648422241211
622.860107421875	73.48876953125
624.224304199219	73.2380981445313
625.588012695313	73.1219482421875
626.951232910156	73.106071472168
628.314025878906	72.9329376220703
629.676391601563	72.9597625732422
631.038269042969	72.7987747192383
632.399658203125	72.6036529541016
633.760620117188	72.5239868164063
635.12109375	72.4466323852539
636.481140136719	72.1873092651367
637.840759277344	72.0942764282227
639.199890136719	72.017219543457
640.558532714844	71.7348098754883
641.916748046875	71.8249893188477
643.274536132813	71.6796951293945
644.6318359375	71.6159820556641
645.988647460938	71.5026092529297
647.345031738281	71.2334442138672
648.700988769531	71.237174987793
650.056457519531	71.133674621582
651.411499023438	70.8801727294922
652.76611328125	70.9163970947266
654.120239257813	70.6457061767578
655.473876953125	70.6349792480469
656.827087402344	70.6085586547852
658.179870605469	70.5886688232422
659.5322265625	70.4124908447266
660.884094238281	70.4271697998047
662.235473632813	70.36669921875
663.586486816406	70.1116104125977
664.93701171875	70.0452346801758
666.287048339844	70.1261444091797
667.636657714844	70.1309661865234
668.98583984375	69.9827880859375
670.334594726563	70.0208053588867
671.682861328125	69.9645156860352
673.030700683594	69.9228134155273
674.378051757813	69.9395980834961
675.725036621094	69.773193359375
677.071533203125	69.8519058227539
678.417541503906	69.7307662963867
679.76318359375	69.8223495483398
681.108337402344	69.7081604003906
682.453002929688	69.8629989624023
683.797302246094	69.7164764404297
685.14111328125	69.753303527832
686.484497070313	69.8037719726563
687.827453613281	69.854248046875
689.169921875	69.8298263549805
690.512023925781	69.7255783081055
691.853637695313	69.9946136474609
693.194763183594	69.7699127197266
694.535522460938	69.7802505493164
695.875793457031	69.8968734741211
697.215637207031	69.8101425170898
698.555053710938	69.7582931518555
699.89404296875	69.8802947998047
701.232543945313	69.9845199584961
702.570617675781	69.8930892944336
703.908325195313	69.9416198730469
705.245483398438	69.9285202026367
706.582275390625	69.8838500976563
707.918640136719	69.9276580810547
709.254516601563	69.990592956543
710.589965820313	69.8826370239258
711.924987792969	69.9536361694336
713.259582519531	69.9207534790039
714.59375	69.9667205810547
715.927490234375	69.8194580078125
717.2607421875	70.0093231201172
718.593627929688	69.8603820800781
719.926025390625	69.7864685058594
721.257995605469	69.728645324707
722.589538574219	69.7865600585938
723.920654296875	69.8431625366211
725.251342773438	69.7723770141602
726.581604003906	69.6985626220703
727.911437988281	69.6613159179688
729.240783691406	69.5948181152344
730.569763183594	69.6601028442383
731.898254394531	69.489616394043
733.226379394531	69.5063781738281
734.554016113281	69.3904495239258
735.881225585938	69.3422241210938
737.208068847656	69.3666839599609
738.534423828125	69.2674560546875
739.8603515625	69.1216201782227
741.185852050781	69.0469207763672
742.510925292969	69.2710113525391
743.835571289063	69.0514678955078
745.159790039063	68.9393768310547
746.483581542969	68.9446563720703
747.806945800781	68.8536376953125
749.1298828125	68.6508407592773
750.452453613281	68.6328964233398
751.774536132813	68.6292572021484
753.09619140625	68.4439544677734
754.417419433594	68.3975830078125
755.738220214844	68.2090682983398
757.05859375	68.1008529663086
758.378540039063	68.0688781738281
759.698059082031	68.0888977050781
761.017211914063	67.8248672485352
762.335876464844	67.838981628418
763.654113769531	67.6128463745117
764.971984863281	67.5303649902344
766.289367675781	67.5703430175781
767.606384277344	67.455078125
768.922973632813	67.3262481689453
770.239074707031	67.1810531616211
771.554809570313	67.0658569335938
772.8701171875	67.0020446777344
774.184997558594	66.8273315429688
775.499450683594	66.6478576660156
776.8134765625	66.8121109008789
778.127136230469	66.5820922851563
779.440307617188	66.5012359619141
780.753112792969	66.4578018188477
782.0654296875	66.2471618652344
783.377380371094	66.2074127197266
784.688903808594	66.1138458251953
786	65.8960494995117
787.310668945313	65.9355850219727
788.620971679688	65.7142105102539
789.930786132813	65.7398300170898
791.240234375	65.5771179199219
792.549255371094	65.4924850463867
793.857788085938	65.5147399902344
795.166015625	65.2954177856445
796.473754882813	65.2891006469727
797.781066894531	65.2406158447266
799.088012695313	65.2680969238281
800.39453125	65.1063232421875
801.700622558594	65.0300521850586
803.006286621094	64.9358520507813
804.311584472656	64.9056015014648
805.616394042969	64.7549896240234
806.920837402344	64.8449783325195
808.224853515625	64.6501541137695
809.528503417969	64.4887390136719
810.831665039063	64.4351348876953
812.134460449219	64.3330917358398
813.436828613281	64.2194442749023
814.73876953125	64.0930404663086
816.040344238281	63.8724365234375
817.341430664063	63.8172302246094
818.642150878906	63.7612800598145
819.942504882813	63.7902221679688
821.242370605469	63.5981369018555
822.541870117188	63.4867477416992
823.840942382813	63.4339370727539
825.139587402344	63.3206901550293
826.437866210938	63.1782836914063
827.735656738281	63.1354598999023
829.033081054688	63.1288642883301
830.330139160156	63.1146774291992
831.626770019531	62.7744560241699
832.922973632813	62.6844215393066
834.21875	62.7320594787598
835.514099121094	62.5478820800781
836.80908203125	62.5330276489258
838.103637695313	62.2695846557617
839.397827148438	62.2776565551758
840.691589355469	62.3343467712402
841.984924316406	62.1396102905273
843.27783203125	61.9858818054199
844.570373535156	61.8800315856934
845.862487792969	61.8111801147461
847.154235839844	61.5969161987305
848.445556640625	61.5164833068848
849.736450195313	61.3800239562988
851.026916503906	61.2037734985352
852.317016601563	61.0025634765625
853.606689453125	61.0634422302246
854.89599609375	60.8739166259766
856.184875488281	60.7011833190918
857.473327636719	60.5953559875488
858.761413574219	60.5707511901855
860.049072265625	60.3803520202637
861.336303710938	60.2784080505371
862.623168945313	60.2005004882813
863.909606933594	60.0818328857422
865.195678710938	60.0230102539063
866.481323242188	59.6372413635254
867.766540527344	59.4670028686523
869.051391601563	59.426929473877
870.335815429688	59.312557220459
871.619873046875	59.0057754516602
872.903503417969	58.871452331543
874.186706542969	58.7211418151855
875.469543457031	58.5418968200684
876.752014160156	58.3889617919922
878.033996582031	58.1417503356934
879.315612792969	57.9311370849609
880.596862792969	57.7584609985352
881.877685546875	57.6686706542969
883.158081054688	57.2272529602051
884.438110351563	56.9715881347656
885.7177734375	56.728141784668
886.996948242188	56.5498657226563
888.275817871094	56.3803749084473
889.55419921875	56.1448059082031
890.832275390625	55.8353691101074
892.10986328125	55.6594657897949
893.387084960938	55.4525337219238
894.663940429688	55.1841049194336
895.940368652344	54.9486503601074
897.216369628906	54.7907333374023
898.492004394531	54.5100059509277
899.767272949219	54.2207145690918
901.042114257813	54.0577278137207
902.316528320313	53.8290405273438
903.590576171875	53.5962028503418
904.8642578125	53.4460220336914
906.137512207031	53.1501846313477
907.410339355469	52.9341659545898
908.682800292969	52.7813758850098
909.954833984375	52.6154747009277
911.226501464844	52.4126510620117
912.497802734375	52.0673904418945
913.768676757813	51.9240303039551
915.039123535156	51.9402542114258
916.309204101563	51.5613555908203
917.578918457031	51.4749794006348
918.848205566406	51.1553421020508
920.117126464844	50.883903503418
921.385620117188	50.9735260009766
922.653747558594	50.8898811340332
923.921447753906	50.4924430847168
925.188781738281	50.4531860351563
926.455688476563	50.1313896179199
927.722229003906	50.071418762207
928.988342285156	50.0044136047363
930.254089355469	49.8384246826172
931.519470214844	49.6301689147949
932.784423828125	49.6667976379395
934.049011230469	49.3618507385254
935.313171386719	49.3431015014648
936.576965332031	49.2047996520996
937.84033203125	49.1474304199219
939.103332519531	48.9767837524414
940.365966796875	48.7461776733398
941.628173828125	48.8013801574707
942.890014648438	48.7014236450195
944.151428222656	48.5826263427734
945.412475585938	48.3758773803711
946.673095703125	48.3300361633301
947.933349609375	48.3382797241211
949.193237304688	48.1890830993652
950.452697753906	48.1787033081055
951.711791992188	48.0594291687012
952.970520019531	47.9908027648926
954.228820800781	47.8726959228516
955.486755371094	47.975658416748
956.744262695313	47.8284530639648
958.001403808594	47.836051940918
959.258117675781	47.7311325073242
960.514526367188	47.5993881225586
961.770446777344	47.5763778686523
963.026062011719	47.6514320373535
964.28125	47.436336517334
965.536010742188	47.3994674682617
966.790466308594	47.4311561584473
968.044494628906	47.3588943481445
969.298095703125	47.3510093688965
970.551391601563	47.3732070922852
971.80419921875	47.1781959533691
973.056701660156	47.2706871032715
974.308776855469	47.1577491760254
975.560485839844	47.163444519043
976.811767578125	47.2272262573242
978.062683105469	47.0537910461426
979.313232421875	47.0098419189453
980.563415527344	46.960563659668
981.813171386719	46.8197212219238
983.0625	46.9071846008301
984.3115234375	46.8223533630371
985.560119628906	46.7156295776367
986.808349609375	46.733829498291
988.05615234375	46.746898651123
989.303588867188	46.6581153869629
990.550659179688	46.5514488220215
991.797302246094	46.6034088134766
993.043579101563	46.5500717163086
994.289489746094	46.3933715820313
995.535034179688	46.2659912109375
996.780151367188	46.2462196350098
998.02490234375	46.2523536682129
999.269226074219	46.2227020263672
1000.51318359375	46.0441589355469
1001.75677490234	46.0689926147461
1003	45.9188423156738
1004.24279785156	45.9077110290527
1005.48522949219	45.8400421142578
1006.72729492188	45.8354110717773
1007.96893310547	45.7908134460449
1009.21026611328	45.6426239013672
1010.45111083984	45.6618423461914
1011.69165039063	45.6793632507324
1012.93176269531	45.5584373474121
1014.17150878906	45.5051383972168
1015.41088867188	45.471851348877
1016.64984130859	45.5400848388672
1017.88842773438	45.392162322998
1019.12664794922	45.3465347290039
1020.36450195313	45.265869140625
1021.60192871094	45.2324523925781
1022.83898925781	45.2533302307129
1024.07568359375	45.0828018188477
1025.31201171875	45.1854209899902
1026.5478515625	45.0349082946777
1027.78344726563	45.0945091247559
1029.0185546875	45.0280265808105
1030.25329589844	44.982307434082
1031.48767089844	44.7924118041992
1032.7216796875	44.9597015380859
1033.95532226563	44.8258285522461
1035.18859863281	44.8152160644531
1036.42138671875	44.8827285766602
1037.65393066406	44.8178596496582
1038.88598632813	44.7897605895996
1040.11767578125	44.8988571166992
1041.34899902344	44.8062057495117
1042.57995605469	44.8398742675781
1043.810546875	45.0021743774414
1045.04077148438	44.8493499755859
1046.2705078125	44.9162216186523
1047.5	44.8960418701172
1048.72900390625	44.7922134399414
1049.95764160156	44.9599304199219
1051.18591308594	44.8940505981445
1052.41381835938	44.7990303039551
1053.64135742188	44.7366027832031
1054.86853027344	44.898494720459
1056.09521484375	44.7842483520508
1057.32165527344	44.7199592590332
1058.54760742188	44.7536315917969
1059.77331542969	44.7373886108398
1060.99853515625	44.6853256225586
1062.22338867188	44.6683502197266
1063.44787597656	44.6359405517578
1064.671875	44.6060218811035
1065.89562988281	44.6028099060059
1067.11901855469	44.4564437866211
1068.34191894531	44.4850845336914
1069.56457519531	44.5734100341797
1070.78674316406	44.4301338195801
1072.00854492188	44.4508094787598
1073.22998046875	44.4326095581055
1074.45104980469	44.3358879089355
1075.67175292969	44.3066482543945
1076.89208984375	44.3001136779785
1078.11193847656	44.0388717651367
1079.33154296875	44.135124206543
1080.55065917969	44.1518974304199
1081.76940917969	44.0922203063965
1082.98791503906	43.9614181518555
1084.20593261719	43.9675483703613
1085.42358398438	43.9624366760254
1086.64086914063	43.8997459411621
1087.85766601563	44.036735534668
1089.07421875	43.8308448791504
1090.29040527344	43.8532562255859
1091.50610351563	43.8674659729004
1092.72155761719	43.7792816162109
1093.9365234375	43.8238563537598
1095.15112304688	43.7641067504883
1096.36535644531	43.7938232421875
1097.57922363281	43.7547035217285
1098.79272460938	43.8928108215332
1100.005859375	43.7028160095215
1101.21862792969	43.7652206420898
1102.43090820313	43.7801513671875
1103.64294433594	43.7611198425293
1104.8544921875	43.7546920776367
1106.06579589844	43.8564758300781
1107.27661132813	43.7676544189453
1108.48706054688	43.7916145324707
1109.69714355469	43.8507041931152
1110.90686035156	43.7659225463867
1112.1162109375	43.6939315795898
1113.3251953125	43.8570785522461
1114.53369140625	43.8034439086914
1115.74194335938	43.7309112548828
1116.94982910156	43.7916259765625
1118.1572265625	43.6570892333984
1119.3642578125	43.7163047790527
1120.57104492188	43.7852745056152
1121.77734375	43.7171974182129
1122.98327636719	43.7104072570801
1124.18884277344	43.8092155456543
1125.39404296875	43.8414115905762
1126.59875488281	43.7684097290039
1127.80322265625	43.8189697265625
1129.00732421875	43.8395652770996
1130.2109375	43.7291717529297
1131.41430664063	43.6478118896484
1132.6171875	43.8086204528809
1133.81970214844	43.6249198913574
1135.02197265625	43.7351570129395
1136.22375488281	43.7101974487305
1137.42517089844	43.5755882263184
1138.62622070313	43.7542762756348
1139.82690429688	43.6047859191895
1141.02709960938	43.4056396484375
1142.22705078125	43.658504486084
1143.42663574219	43.5356025695801
1144.62573242188	43.4872169494629
1145.82458496094	43.4820175170898
1147.02294921875	43.540470123291
1148.22094726563	43.5641632080078
1149.41857910156	43.5458297729492
1150.61584472656	43.5154685974121
1151.81274414063	43.4682998657227
1153.00927734375	43.5069541931152
1154.20544433594	43.529956817627
1155.40124511719	43.4975433349609
1156.5966796875	43.4785232543945
1157.79162597656	43.646858215332
1158.986328125	43.4946212768555
1160.18054199219	43.5647354125977
1161.37438964844	43.4991188049316
1162.56799316406	43.4537734985352
1163.76110839844	43.5675430297852
1164.95385742188	43.5371437072754
1166.14624023438	43.6037139892578
1167.33825683594	43.6638031005859
1168.52990722656	43.6722831726074
1169.72119140625	43.8605651855469
1170.91198730469	44.0228614807129
1172.1025390625	44.3296241760254
1173.29260253906	44.5979843139648
1174.482421875	44.4556350708008
1175.67175292969	44.7422370910645
1176.86071777344	44.6896553039551
1178.04943847656	44.3006858825684
1179.23767089844	44.2722053527832
1180.42553710938	44.1294937133789
1181.61303710938	43.9536781311035
1182.80017089844	43.9321022033691
1183.98681640625	43.8475799560547
1185.17321777344	43.6977806091309
1186.35925292969	43.7074394226074
1187.54479980469	43.8624076843262
1188.73010253906	43.7346496582031
1189.91491699219	43.7464714050293
1191.09936523438	43.7985000610352
1192.28356933594	43.8400344848633
1193.46728515625	43.817813873291
1194.65063476563	44.0133399963379
1195.83361816406	43.9022941589355
1197.01623535156	43.9862289428711
1198.19836425781	44.0966148376465
1199.38024902344	44.2102851867676
1200.56176757813	44.3255271911621
1201.74279785156	44.432544708252
1202.92358398438	44.4388313293457
1204.10388183594	44.4983901977539
1205.28393554688	44.4962768554688
1206.46350097656	44.5595169067383
1207.64270019531	44.4263610839844
1208.82153320313	44.4718132019043
1210	44.4996490478516
1211.17810058594	44.4872665405273
1212.35583496094	44.4279174804688
1213.53308105469	44.4960632324219
1214.71008300781	44.4747123718262
1215.88671875	44.4522132873535
1217.06286621094	44.5428581237793
1218.23864746094	44.4333305358887
1219.41418457031	44.4499969482422
1220.58923339844	44.4975509643555
1221.76391601563	44.5449409484863
1222.93823242188	44.4870452880859
1224.11218261719	44.5609397888184
1225.28576660156	44.5916938781738
1226.458984375	44.6639137268066
1227.6318359375	44.7008476257324
1228.80419921875	44.6322746276855
1229.97631835938	44.731803894043
1231.14794921875	44.8371162414551
1232.31921386719	44.9487915039063
1233.490234375	44.8802757263184
1234.66076660156	45.0159950256348
1235.83093261719	45.0705604553223
1237.00073242188	45.1251335144043
1238.17016601563	45.1937599182129
1239.33923339844	45.1954002380371
1240.5078125	45.3239707946777
1241.67614746094	45.2624740600586
1242.84411621094	45.3096809387207
1244.01159667969	45.3822631835938
1245.1787109375	45.4156837463379
1246.34558105469	45.572437286377
1247.51196289063	45.4207305908203
1248.67797851563	45.4186782836914
1249.84362792969	45.526912689209
1251.00891113281	45.5833053588867
1252.173828125	45.322078704834
1253.33825683594	45.2581901550293
1254.50244140625	45.1233940124512
1255.66625976563	44.9899291992188
1256.82958984375	44.7989883422852
1257.99255371094	44.667049407959
1259.1552734375	44.6689186096191
1260.31750488281	44.5112113952637
1261.47937011719	44.4756050109863
1262.64086914063	44.3692321777344
1263.80200195313	44.2734375
1264.96276855469	44.086669921875
1266.123046875	44.1651382446289
1267.28308105469	43.915454864502
1268.44262695313	43.8758316040039
1269.60192871094	43.8700790405273
1270.7607421875	43.7650527954102
1271.91918945313	43.6344299316406
1273.07727050781	43.5954093933105
1274.23498535156	43.4538116455078
1275.39233398438	43.4380836486816
1276.54931640625	43.3985023498535
1277.70581054688	43.2076110839844
1278.86206054688	43.2810478210449
1280.01794433594	43.2214622497559
1281.17333984375	43.0557746887207
1282.32836914063	43.1261749267578
1283.48303222656	42.9992065429688
1284.63732910156	43.0985298156738
1285.79125976563	43.0098915100098
1286.94482421875	43.0771026611328
1288.09802246094	43.0996398925781
1289.25073242188	42.9281806945801
1290.40319824219	43.0769500732422
1291.55517578125	42.9721603393555
1292.70690917969	43.0286750793457
1293.85815429688	42.9975166320801
1295.00903320313	42.9536476135254
1296.15954589844	42.8966827392578
1297.30969238281	42.8867607116699
1298.45935058594	42.7991371154785
1299.60876464844	42.8405303955078
1300.7578125	42.5508155822754
1301.90637207031	42.653938293457
1303.05456542969	42.594295501709
1304.20239257813	42.5560722351074
1305.34985351563	42.3891716003418
1306.49694824219	42.4555320739746
1307.64367675781	42.467113494873
1308.7900390625	42.296142578125
1309.93591308594	42.3102569580078
1311.08154296875	42.3616333007813
1312.22668457031	42.3269424438477
1313.37145996094	42.4127235412598
1314.51599121094	42.3537330627441
1315.66003417969	42.4177513122559
1316.80358886719	42.4223098754883
1317.94689941406	42.4313316345215
1319.08984375	42.3590507507324
1320.23229980469	42.3808441162109
1321.37451171875	42.3002777099609
1322.51623535156	42.3443145751953
1323.65759277344	42.2579536437988
1324.79858398438	42.1424026489258
1325.93920898438	42.2152824401855
1327.07934570313	42.0363426208496
1328.21923828125	42.1291732788086
1329.35864257813	42.0948257446289
1330.49780273438	41.975025177002
1331.63647460938	41.9847679138184
1332.77478027344	41.8902931213379
1333.91271972656	41.7430191040039
1335.05029296875	41.7845115661621
1336.18737792969	41.7834777832031
1337.32421875	41.7147254943848
1338.46057128906	41.6752052307129
1339.5966796875	41.6707077026367
1340.73229980469	41.6985511779785
1341.86755371094	41.6493797302246
1343.00231933594	41.698543548584
1344.13684082031	41.6219024658203
1345.27099609375	41.5822486877441
1346.40466308594	41.6603126525879
1347.53796386719	41.643138885498
1348.6708984375	41.5754203796387
1349.80346679688	41.5869369506836
1350.93566894531	41.4909515380859
1352.06750488281	41.5759048461914
1353.19885253906	41.5056991577148
1354.32995605469	41.5653190612793
1355.46057128906	41.3778800964355
1356.5908203125	41.5305595397949
1357.720703125	41.30859375
1358.85021972656	41.2996559143066
1359.97924804688	41.2472991943359
1361.10803222656	41.2732849121094
1362.236328125	41.2215194702148
1363.3642578125	41.1515312194824
1364.49182128906	41.2204284667969
1365.61901855469	41.1419143676758
1366.74584960938	41.0469017028809
1367.87231445313	41.1102294921875
1368.99829101563	41.0076522827148
1370.12390136719	41.0704345703125
1371.24914550781	41.0528831481934
1372.3740234375	41.1073684692383
1373.49853515625	41.1978073120117
1374.62255859375	41.1325378417969
1375.74633789063	41.1851463317871
1376.86962890625	41.3294677734375
1377.99255371094	41.3199844360352
1379.11511230469	41.3699684143066
1380.2373046875	41.3694610595703
1381.35900878906	41.4544715881348
1382.48034667969	41.5410652160645
1383.60144042969	41.5384864807129
1384.72204589844	41.4900360107422
1385.84228515625	41.5209197998047
1386.96203613281	41.5804061889648
1388.08154296875	41.4674377441406
1389.20056152344	41.4009323120117
1390.31921386719	41.3295631408691
1391.4375	41.0994529724121
1392.55541992188	41.1185264587402
1393.6728515625	41.0016174316406
1394.7900390625	41.036865234375
1395.90673828125	40.7844772338867
1397.02307128906	40.7492752075195
1398.13903808594	40.6537322998047
1399.25463867188	40.5879669189453
1400.36975097656	40.465145111084
1401.48449707031	40.48779296875
1402.59899902344	40.5153160095215
1403.712890625	40.5068321228027
1404.82653808594	40.4800453186035
1405.93981933594	40.4817161560059
1407.05261230469	40.3399696350098
1408.1650390625	40.3648414611816
1409.27709960938	40.3864288330078
1410.38879394531	40.3762474060059
1411.5	40.2658653259277
1412.61096191406	40.3315620422363
1413.72143554688	40.2554969787598
1414.83154296875	40.3405494689941
1415.94116210938	40.1460838317871
1417.05053710938	40.2374076843262
1418.15942382813	40.1209602355957
1419.26794433594	40.0718269348145
1420.37609863281	40.1708335876465
1421.48388671875	40.0576972961426
1422.59118652344	39.873477935791
1423.6982421875	39.964729309082
1424.80480957031	39.8917922973633
1425.91088867188	39.7844734191895
1427.01672363281	39.9047050476074
1428.1220703125	39.9056243896484
1429.22717285156	39.8205833435059
1430.33166503906	39.735523223877
1431.43591308594	39.875617980957
1432.53979492188	39.8300628662109
1433.64318847656	39.7960472106934
1434.74621582031	39.9262733459473
1435.84887695313	39.7293968200684
1436.95104980469	39.8872604370117
1438.05297851563	39.9579391479492
1439.15441894531	39.877815246582
1440.25549316406	39.8845634460449
1441.35620117188	39.7909355163574
1442.45642089844	39.8282318115234
1443.55627441406	39.8195610046387
1444.65576171875	39.7633209228516
1445.7548828125	39.7327270507813
1446.853515625	39.6050071716309
1447.95190429688	39.6171112060547
1449.0498046875	39.5081825256348
1450.14721679688	39.5348052978516
1451.24438476563	39.524600982666
1452.34106445313	39.4121284484863
1453.43737792969	39.5144386291504
1454.53332519531	39.3986282348633
1455.62890625	39.3521957397461
1456.72399902344	39.4132118225098
1457.81872558594	39.3224754333496
1458.9130859375	39.3352890014648
1460.00695800781	39.3485107421875
1461.10046386719	39.2811241149902
1462.19360351563	39.333812713623
1463.28637695313	39.3070449829102
1464.37878417969	39.2628211975098
1465.470703125	39.2916221618652
1466.56225585938	39.3316383361816
1467.65344238281	39.2758560180664
1468.744140625	39.271728515625
1469.83447265625	39.1689910888672
1470.92443847656	39.2269592285156
1472.01403808594	39.1642990112305
1473.10314941406	39.1629486083984
1474.19189453125	39.0517463684082
1475.2802734375	38.9220542907715
1476.3681640625	39.0119361877441
1477.45581054688	38.9109306335449
1478.54296875	38.8297653198242
1479.62963867188	38.8731117248535
1480.71606445313	38.8958206176758
1481.80200195313	38.9102821350098
1482.88757324219	38.9324493408203
1483.97265625	38.9865112304688
1485.05737304688	39.0195465087891
1486.14172363281	38.9104614257813
1487.22570800781	38.9496269226074
1488.30932617188	38.9880332946777
1489.39245605469	39.1346015930176
1490.47509765625	39.0883674621582
1491.55749511719	39.1313819885254
1492.63940429688	39.2449836730957
1493.72094726563	39.1828193664551
1494.80212402344	39.2341918945313
1495.8828125	39.2146301269531
1496.96313476563	39.1777114868164
1498.04309082031	39.1891136169434
1499.12255859375	39.1115798950195
1500.20166015625	39.1003265380859
1501.28039550781	39.2193069458008
1502.35864257813	39.1396179199219
1503.4365234375	39.1199035644531
1504.51403808594	39.1394996643066
1505.59118652344	39.236701965332
1506.66784667969	39.2664184570313
1507.744140625	39.1533546447754
1508.81994628906	39.2731742858887
1509.89538574219	39.3262710571289
1510.97045898438	39.3548889160156
1512.04516601563	39.4958000183105
1513.11938476563	39.5671844482422
1514.19323730469	39.6512565612793
1515.26672363281	39.8378105163574
1516.33972167969	39.8225135803223
1517.41235351563	39.9678344726563
1518.48449707031	40.0129203796387
1519.55639648438	39.9887809753418
1520.62768554688	40.1217918395996
1521.69873046875	40.245548248291
1522.76928710938	40.1428871154785
1523.83947753906	40.2057304382324
1524.90930175781	40.2008857727051
1525.97863769531	40.3719520568848
1527.04760742188	40.3562660217285
1528.11608886719	40.3633689880371
1529.18420410156	40.3158073425293
1530.251953125	40.4363174438477
1531.31921386719	40.5523300170898
1532.38610839844	40.5555686950684
1533.45263671875	40.6472816467285
1534.51867675781	40.7830657958984
1535.58435058594	40.8681335449219
1536.64965820313	40.9080009460449
1537.71447753906	41.1167793273926
1538.77893066406	41.1769828796387
1539.84301757813	41.3251647949219
1540.90661621094	41.4692459106445
1541.9697265625	41.6137924194336
1543.03259277344	41.7478713989258
1544.09497070313	41.9028816223145
1545.15686035156	42.1060371398926
1546.21850585938	42.1989936828613
1547.27966308594	42.3476371765137
1548.34033203125	42.4450759887695
1549.40063476563	42.6252746582031
1550.46057128906	42.6309356689453
1551.52001953125	42.8261909484863
1552.5791015625	42.9871025085449
1553.63781738281	43.0324897766113
1554.69604492188	43.1925277709961
1555.75378417969	43.1695251464844
1556.81127929688	43.2343139648438
1557.86828613281	43.3782043457031
1558.9248046875	43.4683799743652
1559.98095703125	43.6996536254883
1561.03674316406	43.6702194213867
1562.09204101563	43.8904800415039
1563.14697265625	44.0466613769531
1564.20153808594	44.1421089172363
1565.25561523438	44.3572463989258
1566.30932617188	44.568286895752
1567.36254882813	44.8771591186523
1568.41540527344	44.9802856445313
1569.4677734375	45.186222076416
1570.51977539063	45.3255958557129
1571.57141113281	45.744083404541
1572.62255859375	45.8988227844238
1573.67333984375	46.1247329711914
1574.7236328125	46.4525833129883
1575.77355957031	46.6453437805176
1576.82299804688	46.7766647338867
1577.8720703125	47.0593223571777
1578.92077636719	47.122241973877
1579.96899414063	47.3629188537598
1581.01684570313	47.5863189697266
1582.06420898438	47.7334213256836
1583.11120605469	47.9768180847168
1584.15771484375	48.1775054931641
1585.20385742188	48.5313606262207
1586.24951171875	48.8435554504395
1587.29479980469	49.0257606506348
1588.33972167969	49.4290924072266
1589.38415527344	49.6950225830078
1590.42810058594	49.9752998352051
1591.47180175781	50.2464866638184
1592.51489257813	50.773681640625
1593.55773925781	51.1469764709473
1594.59997558594	51.4165992736816
1595.64196777344	51.718635559082
1596.68334960938	51.9891128540039
1597.72448730469	52.340950012207
1598.76513671875	52.7826309204102
1599.80529785156	53.1380157470703
1600.84509277344	53.6677627563477
1601.88452148438	54.0257110595703
1602.92346191406	54.3761901855469
1603.9619140625	55.0230293273926
1605	55.5582656860352
1606.03771972656	56.070442199707
1607.07495117188	56.5026664733887
1608.11169433594	57.0755767822266
1609.14807128906	57.4179649353027
1610.18408203125	57.7452278137207
1611.21960449219	57.8536567687988
1612.25463867188	57.9830665588379
1613.28930664063	58.0693016052246
1614.32360839844	58.0553779602051
1615.357421875	58.3518180847168
1616.39074707031	58.2687530517578
1617.42370605469	58.3326454162598
1618.45629882813	58.5921249389648
1619.48840332031	58.6962394714355
1620.52001953125	58.9380073547363
1621.55126953125	59.2034797668457
1622.58215332031	59.4025764465332
1623.61254882813	59.5791931152344
1624.64245605469	59.8373718261719
1625.67199707031	60.1087799072266
1626.70104980469	60.364387512207
1627.72973632813	60.6354522705078
1628.75793457031	61.0101928710938
1629.78576660156	61.3513870239258
1630.81311035156	61.5140838623047
1631.84008789063	61.8854675292969
1632.86657714844	62.1835060119629
1633.89270019531	62.5039253234863
1634.91833496094	62.6676864624023
1635.94348144531	63.1047973632813
1636.96826171875	63.0891036987305
1637.99255371094	63.1126480102539
1639.01647949219	63.1880035400391
1640.03991699219	62.8390350341797
1641.06298828125	62.8104209899902
1642.08557128906	62.3665580749512
1643.10778808594	62.0640296936035
1644.12951660156	61.7299957275391
1645.15075683594	61.3221397399902
1646.17163085938	61.0463752746582
1647.19213867188	60.5746307373047
1648.21203613281	60.1314735412598
1649.23156738281	59.9116897583008
1650.25073242188	59.4542465209961
1651.26940917969	59.1474685668945
1652.28759765625	58.6692237854004
1653.30541992188	58.4729385375977
1654.32275390625	58.1112442016602
1655.33972167969	57.7885704040527
1656.35620117188	57.2546806335449
1657.37231445313	56.935173034668
1658.38793945313	56.6015129089355
1659.40307617188	56.3900184631348
1660.41772460938	56.1882095336914
1661.43212890625	55.9521713256836
1662.44592285156	55.4916648864746
1663.45935058594	55.3881607055664
1664.47229003906	54.8834495544434
1665.48486328125	54.6610260009766
1666.49694824219	54.4234657287598
1667.50854492188	54.006965637207
1668.51977539063	53.6902275085449
1669.53051757813	53.1738777160645
1670.54089355469	52.9010353088379
1671.55078125	52.6441650390625
1672.56018066406	52.139705657959
1673.56909179688	51.7894744873047
1674.57763671875	51.2917594909668
1675.58581542969	50.878833770752
1676.59350585938	50.3896903991699
1677.60070800781	50.0257568359375
1678.607421875	49.5072708129883
1679.61376953125	48.8814544677734
1680.61962890625	48.531867980957
1681.62512207031	48.1476516723633
1682.63012695313	47.5109100341797
1683.63464355469	46.9482498168945
1684.638671875	46.6602668762207
1685.64233398438	46.013599395752
1686.64562988281	45.7753715515137
1687.64831542969	45.3714752197266
1688.65063476563	44.9109840393066
1689.65246582031	44.3641929626465
1690.65393066406	44.0162010192871
1691.65490722656	43.6559715270996
1692.65539550781	43.3105354309082
1693.65551757813	42.9217681884766
1694.65502929688	42.4593200683594
1695.654296875	42.0779647827148
1696.65295410156	41.8687210083008
1697.65124511719	41.4721336364746
1698.64904785156	41.2073402404785
1699.646484375	40.9043121337891
1700.64331054688	40.3938636779785
1701.63977050781	40.0082931518555
1702.63586425781	39.678337097168
1703.63134765625	39.4830474853516
1704.62646484375	38.971622467041
1705.62121582031	38.6274719238281
1706.61535644531	38.2702407836914
1707.60913085938	37.9245491027832
1708.60241699219	37.5468635559082
1709.59521484375	37.163257598877
1710.58764648438	36.7188491821289
1711.57958984375	36.4387054443359
1712.57104492188	36.0584945678711
1713.56213378906	35.7066993713379
1714.552734375	35.3794364929199
1715.54284667969	35.0166282653809
1716.53247070313	34.605297088623
1717.52160644531	34.3189353942871
1718.51037597656	33.9313468933105
1719.49865722656	33.6383171081543
1720.48657226563	33.4119110107422
1721.47387695313	33.0444526672363
1722.46081542969	32.7172203063965
1723.447265625	32.5244789123535
1724.43334960938	32.1897621154785
1725.41882324219	31.9916553497314
1726.40393066406	31.8394680023193
1727.38854980469	31.4490623474121
1728.37268066406	31.2473468780518
1729.3564453125	31.0469951629639
1730.33972167969	30.8221778869629
1731.32250976563	30.6367225646973
1732.30480957031	30.3941421508789
1733.28674316406	30.1609687805176
1734.26806640625	30.0546245574951
1735.2490234375	29.8072032928467
1736.2294921875	29.6169586181641
1737.20959472656	29.4924297332764
1738.18908691406	29.3235569000244
1739.16821289063	29.2645282745361
1740.14685058594	28.9942760467529
1741.125	28.7912139892578
1742.10266113281	28.6669788360596
1743.07995605469	28.458984375
1744.05676269531	28.3400115966797
1745.03308105469	28.0787696838379
1746.00891113281	28.0063152313232
1746.98425292969	27.7299365997314
1747.95910644531	27.63600730896
1748.93359375	27.3616905212402
1749.90759277344	27.2597465515137
1750.88110351563	27.0435600280762
1751.85412597656	26.7992305755615
1752.82678222656	26.6216793060303
1753.798828125	26.4654445648193
1754.7705078125	26.2542629241943
1755.74169921875	26.0313358306885
1756.71240234375	26.0185623168945
1757.6826171875	25.8071269989014
1758.65246582031	25.5837249755859
1759.62170410156	25.5052909851074
1760.59057617188	25.2463226318359
1761.55895996094	25.1273651123047
1762.52673339844	24.9931545257568
1763.49426269531	24.9386787414551
1764.46118164063	24.8251991271973
1765.42761230469	24.6628952026367
1766.39367675781	24.5192794799805
1767.35913085938	24.4421253204346
1768.32421875	24.418758392334
1769.28881835938	24.3438491821289
1770.2529296875	24.1808261871338
1771.21655273438	24.0559253692627
1772.17980957031	24.1218490600586
1773.14245605469	23.997932434082
1774.10461425781	23.9280700683594
1775.06640625	23.9112644195557
1776.02770996094	23.7355728149414
1776.98852539063	23.6528549194336
1777.94873046875	23.5887088775635
1778.90856933594	23.5329132080078
1779.86804199219	23.4630661010742
1780.82690429688	23.2562789916992
1781.78527832031	23.0977630615234
1782.7431640625	22.9854564666748
1783.70068359375	22.8745613098145
1784.65771484375	22.7596340179443
1785.61413574219	22.7058601379395
1786.57019042969	22.4002323150635
1787.52575683594	22.4428253173828
1788.48083496094	22.2639026641846
1789.43530273438	22.1742916107178
1790.38940429688	22.0684680938721
1791.34301757813	21.9823379516602
1792.29626464844	21.8058490753174
1793.24890136719	21.6601581573486
1794.20104980469	21.6297588348389
1795.15270996094	21.6388664245605
1796.10400390625	21.3750686645508
1797.0546875	21.4510116577148
1798.0048828125	21.3279781341553
1798.95471191406	21.2476100921631
1799.90393066406	21.2311878204346
1800.85278320313	21.0917987823486
1801.80102539063	21.0627040863037
1802.74890136719	21.0154819488525
1803.6962890625	20.9895191192627
1804.64306640625	20.9547004699707
1805.58947753906	20.9907093048096
1806.53540039063	20.9101123809814
1807.48071289063	20.9254741668701
1808.42565917969	20.878381729126
1809.3701171875	20.7820816040039
1810.31396484375	20.7378921508789
1811.25744628906	20.692419052124
1812.20043945313	20.6017036437988
1813.14294433594	20.5760459899902
1814.08483886719	20.5569248199463
1815.0263671875	20.5748043060303
1815.96740722656	20.39430809021
1816.90783691406	20.39333152771
1817.84790039063	20.340087890625
1818.78747558594	20.1985511779785
1819.72644042969	20.2201995849609
1820.6650390625	20.0372543334961
1821.60314941406	20.073070526123
1822.54064941406	20.0353755950928
1823.47778320313	19.8995132446289
1824.41430664063	19.8668479919434
1825.35034179688	19.7635364532471
1826.28601074219	19.7231826782227
1827.22106933594	19.6087493896484
1828.15563964844	19.5485954284668
1829.08984375	19.5209007263184
1830.0234375	19.3173274993896
1830.95654296875	19.4142894744873
1831.88916015625	19.3259792327881
1832.8212890625	19.2420883178711
1833.7529296875	19.2574672698975
1834.68408203125	19.2060661315918
1835.61474609375	19.2137966156006
1836.54479980469	19.170877456665
1837.47448730469	19.1019592285156
1838.40356445313	19.1846466064453
1839.33227539063	19.1421241760254
1840.26037597656	19.1828994750977
1841.18811035156	19.0956020355225
1842.115234375	19.0783996582031
1843.04187011719	19.0782642364502
1843.96801757813	19.0520992279053
1844.89367675781	19.094856262207
1845.81872558594	19.0639972686768
1846.74340820313	19.0282154083252
1847.66760253906	19.008861541748
1848.59118652344	19.006383895874
1849.51428222656	18.986385345459
1850.43701171875	18.9026679992676
1851.35913085938	18.8657417297363
1852.28076171875	18.8512592315674
1853.20190429688	18.7943992614746
1854.12243652344	18.7238178253174
1855.04260253906	18.6801795959473
1855.96215820313	18.6309509277344
1856.88122558594	18.5561981201172
1857.79992675781	18.4777603149414
1858.71801757813	18.3874988555908
1859.63549804688	18.4024715423584
1860.55261230469	18.3344497680664
1861.46923828125	18.2507247924805
1862.38525390625	18.2590274810791
1863.30078125	18.1670818328857
1864.2158203125	18.1496067047119
1865.13037109375	18.1757316589355
1866.04443359375	18.184476852417
1866.95788574219	18.1240119934082
1867.87084960938	18.1314659118652
1868.78332519531	18.1475276947021
1869.6953125	18.1472549438477
1870.60681152344	18.121374130249
1871.51782226563	18.0526428222656
1872.42822265625	18.1679992675781
1873.33813476563	18.1836853027344
1874.24755859375	18.1545734405518
1875.15649414063	18.1373043060303
1876.06481933594	18.1883735656738
1876.97277832031	18.2241706848145
1877.88012695313	18.1855583190918
1878.78698730469	18.0487403869629
1879.69323730469	18.1426086425781
1880.59912109375	18.1100006103516
1881.50439453125	18.0354690551758
1882.4091796875	18.0399780273438
1883.3134765625	17.9243183135986
1884.21716308594	17.9346446990967
1885.12048339844	17.8528480529785
1886.02319335938	17.8672790527344
1886.92541503906	17.8040313720703
1887.82702636719	17.8052558898926
1888.72814941406	17.6997299194336
1889.62878417969	17.6716918945313
1890.52893066406	17.6685600280762
1891.42858886719	17.5936813354492
1892.32763671875	17.5029354095459
1893.22619628906	17.5546340942383
1894.12426757813	17.4503784179688
1895.02172851563	17.4100780487061
1895.91870117188	17.415132522583
1896.81518554688	17.4199810028076
1897.71118164063	17.3487987518311
1898.60656738281	17.2767143249512
1899.50146484375	17.3000087738037
1900.39587402344	17.2722225189209
1901.28967285156	17.2048416137695
1902.18298339844	17.2760105133057
1903.07580566406	17.2919540405273
1903.96801757813	17.2112445831299
1904.85986328125	17.272912979126
1905.7509765625	17.2681903839111
1906.64172363281	17.356294631958
1907.53186035156	17.3250026702881
1908.42150878906	17.3222618103027
1909.31066894531	17.3659858703613
1910.19921875	17.4405059814453
1911.08728027344	17.3782234191895
1911.97473144531	17.4353370666504
1912.86181640625	17.4765434265137
1913.74816894531	17.4629497528076
1914.63415527344	17.3752574920654
1915.51953125	17.3638172149658
1916.40441894531	17.3735771179199
1917.28869628906	17.412015914917
1918.17260742188	17.3927040100098
1919.05578613281	17.3031177520752
1919.93859863281	17.3078556060791
1920.82080078125	17.2333068847656
1921.70239257813	17.1926727294922
1922.58349609375	17.2267646789551
1923.46411132813	17.1755867004395
1924.34423828125	17.0816116333008
1925.22375488281	17.0564670562744
1926.10278320313	16.9667911529541
1926.98120117188	16.9519214630127
1927.85913085938	16.9179439544678
1928.73645019531	16.8169364929199
1929.61328125	16.8215751647949
1930.48962402344	16.7763156890869
1931.36535644531	16.7281742095947
1932.24060058594	16.7261981964111
1933.11535644531	16.7361106872559
1933.98950195313	16.7259998321533
1934.86303710938	16.7246913909912
1935.73608398438	16.6694259643555
1936.60864257813	16.6617164611816
1937.48059082031	16.6879482269287
1938.35205078125	16.702299118042
1939.22302246094	16.7228355407715
1940.09338378906	16.7003688812256
1940.96313476563	16.7705879211426
1941.83239746094	16.7337760925293
1942.701171875	16.7512741088867
1943.5693359375	16.7517719268799
1944.43701171875	16.7995738983154
1945.30407714844	16.9411487579346
1946.17065429688	16.9235877990723
1947.03662109375	16.8951835632324
1947.90209960938	16.8634395599365
1948.76696777344	16.9087181091309
1949.63134765625	16.9577960968018
1950.4951171875	16.9579544067383
1951.3583984375	16.9414939880371
1952.22106933594	16.8789196014404
1953.08325195313	16.924295425415
1953.94482421875	16.8962802886963
1954.80590820313	16.8125591278076
1955.66650390625	16.8932647705078
1956.5263671875	16.8137111663818
1957.38586425781	16.8558254241943
1958.24462890625	16.8026523590088
1959.10302734375	16.782787322998
1959.96069335938	16.7106590270996
1960.81799316406	16.6444911956787
1961.67456054688	16.6490364074707
1962.53063964844	16.5289478302002
1963.38623046875	16.5826683044434
1964.2412109375	16.5622634887695
1965.09558105469	16.4605236053467
1965.94946289063	16.4699306488037
1966.80285644531	16.415807723999
1967.65563964844	16.4169616699219
1968.5078125	16.4484577178955
1969.35949707031	16.4302158355713
1970.21057128906	16.3920936584473
1971.06103515625	16.4278659820557
1971.91101074219	16.4111728668213
1972.76049804688	16.4570446014404
1973.60925292969	16.5141258239746
1974.45764160156	16.4826927185059
1975.30529785156	16.5769653320313
1976.15246582031	16.628791809082
1976.99914550781	16.6589317321777
1977.84521484375	16.6685009002686
1978.69067382813	16.7304954528809
1979.53552246094	16.7627353668213
1980.3798828125	16.8290748596191
1981.22375488281	16.8468017578125
1982.06701660156	16.8656578063965
1982.90966796875	16.8405456542969
1983.75170898438	16.8607730865479
1984.59326171875	16.8219509124756
1985.43420410156	16.7916412353516
1986.27465820313	16.878396987915
1987.11450195313	16.7743530273438
1987.95373535156	16.7646961212158
1988.79248046875	16.819372177124
1989.63061523438	16.8335800170898
1990.46813964844	16.67063331604
1991.30517578125	16.7314205169678
1992.1416015625	16.6737575531006
1992.9775390625	16.6394939422607
1993.81274414063	16.532844543457
1994.6474609375	16.5429401397705
1995.48168945313	16.5291328430176
1996.31518554688	16.4941062927246
1997.14819335938	16.5175247192383
1997.98071289063	16.4560489654541
1998.8125	16.4830951690674
1999.64379882813	16.4405536651611
2000.47448730469	16.4194602966309
2001.3046875	16.4288864135742
2002.13427734375	16.425199508667
2002.96325683594	16.4536552429199
2003.79162597656	16.4753341674805
2004.61950683594	16.5507068634033
2005.44677734375	16.562707901001
2006.2734375	16.6241226196289
2007.09948730469	16.6293525695801
2007.92504882813	16.6175804138184
2008.75	16.7555446624756
2009.57434082031	16.728609085083
2010.39819335938	16.8072319030762
2011.22131347656	16.788932800293
2012.0439453125	16.8912658691406
2012.86608886719	16.8900299072266
2013.6875	16.8535556793213
2014.50842285156	16.8821144104004
2015.32873535156	16.8544845581055
2016.1484375	16.9415607452393
2016.96752929688	16.9373989105225
2017.7861328125	16.9236640930176
2018.60412597656	16.9258728027344
2019.42150878906	16.9916839599609
2020.23828125	16.9713516235352
2021.05444335938	16.9421119689941
2021.8701171875	16.9662456512451
2022.68518066406	16.8570919036865
2023.49963378906	16.9232311248779
2024.3134765625	16.8530502319336
2025.12683105469	16.8200664520264
2025.939453125	16.838041305542
2026.75158691406	16.8073215484619
2027.56311035156	16.79465675354
2028.3740234375	16.7430782318115
2029.18432617188	16.7237377166748
2029.994140625	16.6753063201904
2030.80322265625	16.6861763000488
2031.61181640625	16.6028614044189
2032.41979980469	16.6228904724121
2033.22717285156	16.583532333374
2034.03393554688	16.5879707336426
2034.84008789063	16.5657863616943
2035.64575195313	16.4345283508301
2036.45080566406	16.4667148590088
2037.25512695313	16.4750328063965
2038.05895996094	16.4208374023438
2038.86218261719	16.3997097015381
2039.66479492188	16.350513458252
2040.466796875	16.3493709564209
2041.26831054688	16.3723945617676
2042.06909179688	16.4288311004639
2042.86938476563	16.4109077453613
2043.6689453125	16.3802928924561
2044.46801757813	16.4566230773926
2045.26647949219	16.4998035430908
2046.06433105469	16.5012607574463
2046.86145019531	16.4584140777588
2047.65808105469	16.5101947784424
2048.4541015625	16.5439949035645
2049.24951171875	16.5408573150635
2050.04443359375	16.5719261169434
2050.83862304688	16.5593223571777
2051.63232421875	16.614013671875
2052.42529296875	16.6472320556641
2053.2177734375	16.6473751068115
2054.00952148438	16.6169548034668
2054.80078125	16.6956176757813
2055.59130859375	16.762752532959
2056.38134765625	16.7353610992432
2057.17065429688	16.7557182312012
2057.95947265625	16.7092876434326
2058.74755859375	16.7148017883301
2059.53515625	16.6817855834961
2060.32202148438	16.5902252197266
2061.1083984375	16.5957069396973
2061.89428710938	16.5165996551514
2062.67919921875	16.4804382324219
2063.4638671875	16.4989166259766
2064.24780273438	16.4096832275391
2065.03100585938	16.4579429626465
2065.81372070313	16.3583812713623
2066.595703125	16.3444690704346
2067.37719726563	16.3491878509521
2068.15795898438	16.2312984466553
2068.93823242188	16.2072925567627
2069.7177734375	16.1277523040771
2070.49682617188	16.100902557373
2071.27514648438	16.0439071655273
2072.05297851563	15.9509105682373
2072.830078125	15.9786319732666
2073.60668945313	15.8981647491455
2074.38256835938	15.8344688415527
2075.15795898438	15.78125
2075.9326171875	15.7703504562378
2076.70654296875	15.7247924804688
2077.47998046875	15.7569465637207
2078.25268554688	15.6668500900269
2079.02490234375	15.7238445281982
2079.79663085938	15.7215785980225
2080.5673828125	15.7141513824463
2081.337890625	15.6996793746948
2082.107421875	15.6877784729004
2082.87670898438	15.7291669845581
2083.64501953125	15.7802171707153
2084.41284179688	15.7678642272949
2085.18017578125	15.7557401657104
2085.94677734375	15.7753534317017
2086.71264648438	15.8128576278687
2087.47802734375	15.7805023193359
2088.24267578125	15.7655429840088
2089.0068359375	15.7814235687256
2089.77026367188	15.8920192718506
2090.53295898438	15.7601947784424
2091.29516601563	15.8050870895386
2092.056640625	15.7637023925781
2092.81762695313	15.776312828064
2093.57788085938	15.575325012207
2094.33764648438	15.6471385955811
2095.0966796875	15.6609029769897
2095.85498046875	15.5725965499878
2096.61279296875	15.5177869796753
2097.36987304688	15.4648342132568
2098.12646484375	15.4406967163086
2098.88232421875	15.2937173843384
2099.63745117188	15.3355531692505
2100.39208984375	15.2083139419556
2101.14624023438	15.0989904403687
2101.8994140625	15.1012191772461
2102.65209960938	14.954065322876
2103.404296875	14.9261140823364
2104.15551757813	14.8575620651245
2104.90649414063	14.8001203536987
2105.65649414063	14.7086753845215
2106.40600585938	14.6734600067139
2107.15502929688	14.6001977920532
2107.90307617188	14.5168857574463
2108.65063476563	14.5379285812378
2109.39770507813	14.5508985519409
2110.14404296875	14.4888973236084
2110.8896484375	14.4978113174438
2111.63452148438	14.5215005874634
2112.37890625	14.495641708374
2113.12280273438	14.5069513320923
2113.86572265625	14.559287071228
2114.60815429688	14.5007305145264
2115.35009765625	14.5469007492065
2116.09106445313	14.5735292434692
2116.83154296875	14.6154623031616
2117.57153320313	14.59840965271
2118.31079101563	14.6425399780273
2119.04931640625	14.6580066680908
2119.787109375	14.4945468902588
2120.5244140625	14.5616598129272
2121.26098632813	14.5091190338135
2121.9970703125	14.501091003418
2122.732421875	14.3902673721313
2123.46704101563	14.3932085037231
2124.20092773438	14.4198884963989
2124.93432617188	14.3357744216919
2125.6669921875	14.2503910064697
2126.39916992188	14.1514930725098
2127.13037109375	14.1224060058594
2127.86108398438	14.0666341781616
2128.59130859375	14.0990142822266
2129.32080078125	13.9573535919189
2130.04956054688	13.9885177612305
2130.77758789063	13.8628215789795
2131.50512695313	13.7500247955322
2132.23193359375	13.7746391296387
2132.9580078125	13.6578693389893
2133.68334960938	13.6347551345825
2134.408203125	13.567741394043
2135.13232421875	13.5257568359375
2135.85595703125	13.4528570175171
2136.57885742188	13.3333187103271
2137.30102539063	13.340931892395
2138.0224609375	13.2524156570435
2138.74340820313	13.1747007369995
2139.46337890625	13.2074041366577
2140.18310546875	13.1678266525269
2140.90185546875	13.0919208526611
2141.6201171875	13.0646076202393
2142.33764648438	13.0324277877808
2143.05444335938	13.0212965011597
2143.77075195313	13.0079746246338
2144.48608398438	12.9771909713745
2145.201171875	13.0169458389282
2145.91528320313	12.9650354385376
2146.62890625	12.9793357849121
2147.34155273438	12.9497013092041
2148.05395507813	12.9389896392822
2148.76538085938	12.9289951324463
2149.47631835938	12.9467058181763
2150.18627929688	12.9831552505493
2150.89599609375	12.9262161254883
2151.60473632813	12.9193639755249
2152.31298828125	12.8776893615723
2153.02026367188	12.8769006729126
2153.72729492188	12.8607635498047
2154.43334960938	12.8175506591797
2155.138671875	12.7328548431396
2155.84350585938	12.7746915817261
2156.54760742188	12.7975273132324
2157.25122070313	12.7622785568237
2157.95385742188	12.7184543609619
2158.65600585938	12.7041540145874
2159.357421875	12.6507377624512
2160.05810546875	12.5684280395508
2160.75805664063	12.5902547836304
2161.45751953125	12.5293836593628
2162.15600585938	12.4900074005127
2162.85400390625	12.4971303939819
2163.55151367188	12.4143486022949
2164.248046875	12.3628673553467
2164.94409179688	12.3177223205566
2165.63916015625	12.2661647796631
2166.33374023438	12.2079362869263
2167.02783203125	12.1717567443848
2167.72094726563	12.1350536346436
2168.41357421875	11.999810218811
2169.10522460938	11.9512119293213
2169.79638671875	11.9195413589478
2170.48706054688	11.8113508224487
2171.1767578125	11.7601585388184
2171.86572265625	11.6776638031006
2172.55419921875	11.6290826797485
2173.24194335938	11.5188770294189
2173.92895507813	11.4839973449707
2174.615234375	11.4498243331909
2175.30078125	11.3717260360718
2175.98583984375	11.3145313262939
2176.67016601563	11.2592706680298
2177.35375976563	11.2864389419556
2178.03662109375	11.2276620864868
2178.71875	11.1871223449707
2179.40014648438	11.1762218475342
2180.08081054688	11.1902875900269
2180.76098632813	11.1764059066772
2181.4404296875	11.1887454986572
2182.119140625	11.2119941711426
2182.79711914063	11.1275014877319
2183.47436523438	11.1896467208862
2184.15087890625	11.1340818405151
2184.82690429688	11.1952838897705
2185.501953125	11.1431465148926
2186.17651367188	11.1487970352173
2186.85034179688	11.1993989944458
2187.5234375	11.111424446106
2188.19580078125	11.1237802505493
2188.86743164063	11.0988483428955
2189.53833007813	11.0942935943604
2190.20874023438	11.0330066680908
2190.87817382813	10.9945659637451
2191.54711914063	10.9401588439941
2192.21533203125	10.9210796356201
2192.8828125	10.8523921966553
2193.54956054688	10.8038454055786
2194.21557617188	10.6968975067139
2194.880859375	10.743800163269
2195.54541015625	10.6344976425171
2196.20947265625	10.6002578735352
2196.87255859375	10.5322732925415
2197.53515625	10.4025096893311
2198.19677734375	10.3986349105835
2198.85791015625	10.2969722747803
2199.51831054688	10.2475128173828
2200.17797851563	10.1822509765625
2200.8369140625	10.0773725509644
2201.4951171875	10.0087280273438
2202.15258789063	9.97285270690918
2202.80932617188	9.8850564956665
2203.46533203125	9.88496494293213
2204.12060546875	9.78878402709961
2204.775390625	9.8393497467041
2205.42919921875	9.70289707183838
2206.08251953125	9.79013633728027
2206.73486328125	9.682448387146
2207.38671875	9.72072887420654
2208.03759765625	9.69566345214844
2208.68798828125	9.67737007141113
2209.33764648438	9.63791942596436
2209.98657226563	9.67371559143066
2210.63452148438	9.64354801177979
2211.28198242188	9.67962551116943
2211.9287109375	9.61288070678711
2212.57470703125	9.64796161651611
2213.21997070313	9.6543083190918
2213.86450195313	9.64778709411621
2214.50830078125	9.64454078674316
2215.1513671875	9.67059326171875
2215.79370117188	9.58523082733154
2216.43530273438	9.53442859649658
2217.076171875	9.5789213180542
2217.71630859375	9.47393703460693
2218.35571289063	9.46048450469971
2218.99462890625	9.421950340271
2219.63256835938	9.34539604187012
2220.26977539063	9.28929901123047
2220.90625	9.23924446105957
2221.5419921875	9.17266368865967
2222.17700195313	9.16868305206299
2222.81127929688	9.11699199676514
2223.44482421875	8.99975776672363
2224.07763671875	9.05843162536621
2224.70971679688	8.94488716125488
2225.34106445313	8.82591342926025
2225.9716796875	8.76405906677246
2226.6015625	8.7230110168457
2227.23071289063	8.67276382446289
2227.85913085938	8.65582847595215
2228.48681640625	8.59660148620605
2229.11376953125	8.5363073348999
2229.73999023438	8.49354934692383
2230.36547851563	8.4418306350708
2230.990234375	8.4000186920166
2231.61401367188	8.38777351379395
2232.2373046875	8.3165454864502
2232.85986328125	8.30706310272217
2233.4814453125	8.2610330581665
2234.1025390625	8.24896240234375
2234.72265625	8.18650817871094
2235.34228515625	8.17183589935303
2235.9609375	8.16994380950928
2236.57885742188	8.09483623504639
2237.1962890625	8.11698341369629
2237.81274414063	8.08508777618408
2238.42846679688	8.13723182678223
2239.04345703125	8.0612154006958
2239.65771484375	8.06644725799561
2240.27124023438	8.08194637298584
2240.88403320313	8.0594596862793
2241.49584960938	8.11348438262939
2242.10717773438	8.0681266784668
2242.71752929688	8.06077003479004
2243.32739257813	8.03103637695313
2243.93627929688	8.01233768463135
2244.54443359375	8.01291656494141
2245.15209960938	7.95815515518188
2245.7587890625	7.95201778411865
2246.36474609375	7.91006565093994
2246.9697265625	7.96239852905273
2247.57421875	7.87400674819946
2248.17797851563	7.88432550430298
2248.78076171875	7.87890911102295
2249.38305664063	7.8445782661438
2249.984375	7.83061599731445
2250.5849609375	7.76730442047119
2251.18481445313	7.69256639480591
2251.78393554688	7.70929002761841
2252.38232421875	7.66239976882935
2252.97973632813	7.63047981262207
2253.57666015625	7.54935121536255
2254.17260742188	7.53781080245972
2254.76782226563	7.48766326904297
2255.3623046875	7.38953685760498
2255.9560546875	7.45101976394653
2256.54907226563	7.37302350997925
2257.14135742188	7.29211044311523
2257.73266601563	7.26952981948853
2258.32348632813	7.1924033164978
2258.91333007813	7.13365840911865
2259.50244140625	7.12241649627686
2260.09057617188	7.05111503601074
2260.67822265625	7.06297063827515
2261.26513671875	7.02384567260742
2261.85107421875	7.02268648147583
2262.43627929688	6.90201759338379
2263.02075195313	6.93648815155029
2263.6044921875	6.89359474182129
2264.18725585938	6.86943769454956
2264.76953125	6.81161689758301
2265.35083007813	6.78348827362061
2265.93139648438	6.80752944946289
2266.51123046875	6.75118255615234
2267.09033203125	6.71750783920288
2267.66845703125	6.75147342681885
2268.24584960938	6.69502925872803
2268.82250976563	6.69083166122437
2269.3984375	6.71697425842285
2269.9736328125	6.74601364135742
2270.5478515625	6.78240060806274
2271.12133789063	6.78346300125122
2271.69409179688	6.78425979614258
2272.26611328125	6.77745771408081
2272.83740234375	6.74888515472412
2273.40771484375	6.73156499862671
2273.97729492188	6.70347261428833
2274.54614257813	6.69819259643555
2275.11401367188	6.67084980010986
2275.68139648438	6.60486745834351
2276.24780273438	6.65130853652954
2276.8134765625	6.58211040496826
2277.37817382813	6.55756092071533
2277.9423828125	6.55299139022827
2278.50561523438	6.49945735931396
2279.06811523438	6.53671884536743
2279.62963867188	6.52712202072144
2280.19067382813	6.49564456939697
2280.75073242188	6.49419260025024
2281.31005859375	6.49906635284424
2281.86840820313	6.4722843170166
2282.42602539063	6.4731912612915
2282.98291015625	6.40861892700195
2283.5390625	6.42349624633789
2284.09448242188	6.33401441574097
2284.64892578125	6.34093856811523
2285.20263671875	6.29762554168701
2285.75537109375	6.30691814422607
2286.3076171875	6.27652215957642
2286.85888671875	6.24160099029541
2287.40942382813	6.22465562820435
2287.958984375	6.18835878372192
2288.5078125	6.14620018005371
2289.05590820313	6.07405042648315
2289.60302734375	6.0721263885498
2290.14965820313	6.05321741104126
2290.6953125	5.94404554367065
2291.23999023438	5.98374938964844
2291.78393554688	5.93662309646606
2292.3271484375	5.88281106948853
2292.86962890625	5.88505220413208
2293.4111328125	5.79580736160278
2293.95190429688	5.79135894775391
2294.49194335938	5.76348543167114
2295.03100585938	5.73984956741333
2295.5693359375	5.71912002563477
2296.10693359375	5.71196365356445
2296.6435546875	5.66988134384155
2297.17944335938	5.6650972366333
2297.71459960938	5.66110610961914
2298.24877929688	5.66351461410522
2298.7822265625	5.6568431854248
2299.31469726563	5.63601398468018
2299.8466796875	5.62505388259888
2300.37744140625	5.65924310684204
2300.90771484375	5.63063049316406
2301.43701171875	5.6691255569458
2301.96557617188	5.60517454147339
2302.4931640625	5.65091133117676
2303.02001953125	5.63643264770508
2303.54614257813	5.63292741775513
2304.0712890625	5.66880321502686
2304.595703125	5.67441463470459
2305.119140625	5.66098833084106
2305.64184570313	5.60784959793091
2306.16381835938	5.62873125076294
2306.68481445313	5.60184240341187
2307.205078125	5.5982985496521
2307.72436523438	5.61409091949463
2308.24291992188	5.59226703643799
2308.7607421875	5.60913801193237
2309.27758789063	5.58863687515259
2309.79370117188	5.60282564163208
2310.30883789063	5.58929777145386
2310.8232421875	5.57602882385254
2311.3369140625	5.5527811050415
2311.849609375	5.56238842010498
2312.361328125	5.499755859375
2312.87255859375	5.50476026535034
2313.38256835938	5.45716381072998
2313.89208984375	5.49750328063965
2314.40063476563	5.39830255508423
2314.908203125	5.38922357559204
2315.4150390625	5.39553689956665
2315.92114257813	5.31536960601807
2316.42626953125	5.25487613677979
2316.9306640625	5.24355792999268
2317.43408203125	5.2127513885498
2317.93676757813	5.21385431289673
2318.4384765625	5.18138313293457
2318.939453125	5.13913679122925
2319.439453125	5.11284208297729
2319.93872070313	5.08788061141968
2320.43701171875	5.08431816101074
2320.9345703125	5.03192806243896
2321.43139648438	4.99957656860352
2321.92724609375	5.00927448272705
2322.42211914063	4.97226858139038
2322.91625976563	4.95696973800659
2323.40966796875	4.95551013946533
2323.90209960938	4.93475008010864
2324.3935546875	4.88025283813477
2324.88427734375	4.86515665054321
2325.37426757813	4.86664819717407
2325.86303710938	4.89699745178223
2326.35131835938	4.84893369674683
2326.83862304688	4.85695219039917
2327.32495117188	4.85516357421875
2327.810546875	4.86536693572998
2328.29541015625	4.88866853713989
2328.77905273438	4.88497161865234
2329.26220703125	4.87963581085205
2329.74438476563	4.91606378555298
2330.2255859375	4.89843559265137
2330.7060546875	4.85156059265137
2331.185546875	4.87434530258179
2331.6640625	4.88019132614136
2332.14184570313	4.88822841644287
2332.61889648438	4.88231515884399
2333.09497070313	4.86489725112915
2333.57006835938	4.87238216400146
2334.04443359375	4.87877416610718
2334.51782226563	4.89420938491821
2334.99047851563	4.82989311218262
2335.46215820313	4.80144596099854
2335.93310546875	4.7965669631958
2336.40307617188	4.78372240066528
2336.8720703125	4.78980684280396
2337.34033203125	4.74454641342163
2337.8076171875	4.67645311355591
2338.27416992188	4.68387460708618
2338.73974609375	4.67837715148926
2339.20458984375	4.63795328140259
2339.66845703125	4.6395845413208
2340.13134765625	4.60324096679688
2340.59350585938	4.57760381698608
2341.0546875	4.54341173171997
2341.51489257813	4.49431896209717
2341.97436523438	4.48844909667969
2342.43286132813	4.44480991363525
2342.890625	4.42926549911499
2343.34741210938	4.42722082138062
2343.80322265625	4.41882944107056
2344.25830078125	4.36598634719849
2344.71240234375	4.36059761047363
2345.16577148438	4.38724708557129
2345.61791992188	4.38710784912109
2346.06958007813	4.41764640808105
2346.52001953125	4.46701002120972
2346.9697265625	4.52138185501099
2347.41845703125	4.59792518615723
2347.86645507813	4.6847620010376
2348.3134765625	4.77137613296509
2348.75952148438	4.84752321243286
2349.20483398438	4.93951463699341
2349.64916992188	5.04348087310791
2350.09252929688	5.11008739471436
2350.53515625	5.20724630355835
2350.97680664063	5.285325050354
2351.41748046875	5.31904268264771
2351.857421875	5.39359664916992
2352.29638671875	5.36904430389404
2352.734375	5.40003776550293
2353.17138671875	5.37713146209717
2353.60766601563	5.39062595367432
2354.04296875	5.31680059432983
2354.4775390625	5.21482133865356
2354.91088867188	5.11360597610474
2355.34350585938	5.04683828353882
2355.775390625	4.96415138244629
2356.2060546875	4.88335561752319
2356.63598632813	4.75763368606567
2357.06494140625	4.63907432556152
2357.4931640625	4.50202798843384
2357.92041015625	4.40645122528076
2358.3466796875	4.35713386535645
2358.77197265625	4.29744863510132
2359.1962890625	4.21510696411133
2359.61987304688	4.09527444839478
2360.04248046875	4.05863046646118
2360.46411132813	4.0060248374939
2360.88500976563	3.92458391189575
2361.30493164063	3.90294289588928
2361.72387695313	3.87680768966675
