# Supplementary material for: Optics miniaturization strategy for demanding Raman spectroscopy applications
Source: Nat Commun. 2024 Apr 8;15:3049. doi: 10.1038/s41467-024-47044-7 (PMC11001912; doi:10.1038/s41467-024-47044-7)
Supplement: Supplementary file 6 — Source Data [file 41467_2024_47044_MOESM6_ESM.zip › Source Data/NCOMMS-23-34016B s3/S3 pHCA, Glucose, Salts/calibraiton/pHCA time + standards/pHCA_26_5h.csv]

347.42919921875	86.1124649047852
348.892913818359	86.4503631591797
350.356079101563	86.9340209960938
351.818634033203	87.2266540527344
353.280670166016	87.6204605102539
354.742095947266	88.0675659179688
356.202972412109	88.5155258178711
357.663299560547	88.8780517578125
359.123046875	89.2727508544922
360.582244873047	89.484375
362.040863037109	89.8611907958984
363.498931884766	90.0598449707031
364.956451416016	90.1745300292969
366.413391113281	90.6140441894531
367.869750976563	90.8420867919922
369.325592041016	90.9684143066406
370.780853271484	90.8595581054688
372.235565185547	91.2132186889648
373.689727783203	91.2920913696289
375.143310546875	91.4181900024414
376.596343994141	91.6061248779297
378.048828125	91.6283950805664
379.500762939453	91.6721801757813
380.9521484375	91.9294891357422
382.402954101563	92.0576858520508
383.853240966797	92.1398468017578
385.302947998047	92.3019485473633
386.752136230469	92.5648193359375
388.200744628906	92.6151885986328
389.648803710938	93.0023498535156
391.096343994141	92.8430252075195
392.543304443359	93.1050033569336
393.989715576172	93.4515228271484
395.435607910156	93.7677764892578
396.880920410156	93.8409118652344
398.325714111328	93.8117523193359
399.769927978516	94.1766357421875
401.213623046875	94.3027114868164
402.656768798828	94.5578689575195
404.099395751953	94.658805847168
405.541442871094	94.9141006469727
406.982971191406	94.9250793457031
408.423950195313	94.969352722168
409.864379882813	95.3345718383789
411.304290771484	95.5446319580078
412.743621826172	95.5457000732422
414.182434082031	95.6063003540039
415.620727539063	95.8309173583984
417.058471679688	95.6153259277344
418.495666503906	95.7358703613281
419.932342529297	95.7455749511719
421.368469238281	95.6895523071289
422.804077148438	95.6421203613281
424.239135742188	95.6773376464844
425.673645019531	95.4888381958008
427.107635498047	95.5423812866211
428.541107177734	95.4299392700195
429.974029541016	95.4040374755859
431.406433105469	95.3212127685547
432.838287353516	95.1812973022461
434.269622802734	95.0289916992188
435.700408935547	95.2137985229492
437.130706787109	94.9591903686523
438.560455322266	95.1152648925781
439.989654541016	94.7020797729492
441.418334960938	94.699333190918
442.846496582031	94.612907409668
444.274139404297	94.7067031860352
445.701263427734	94.3772735595703
447.127838134766	94.1696472167969
448.553894042969	94.2901000976563
449.979431152344	94.1716384887695
451.404449462891	94.1025238037109
452.828918457031	94.0037307739258
454.252899169922	94.0285797119141
455.676330566406	93.9688491821289
457.099273681641	93.7916030883789
458.521667480469	93.7181701660156
459.943542480469	93.8939971923828
461.364929199219	93.7874526977539
462.785766601563	93.7732543945313
464.206085205078	93.8905334472656
465.625885009766	93.6068649291992
467.045196533203	93.887809753418
468.463958740234	93.8701858520508
469.882202148438	93.9772338867188
471.299957275391	93.9914169311523
472.717193603516	94.0934295654297
474.133911132813	94.0373001098633
475.550109863281	94.148811340332
476.965789794922	94.1415786743164
478.380950927734	94.4032135009766
479.795623779297	94.4939956665039
481.209777832031	94.4368133544922
482.623413085938	94.7574920654297
484.036529541016	94.8169021606445
485.449157714844	94.9227981567383
486.861267089844	95.1489105224609
488.272857666016	95.1607055664063
489.683959960938	95.3179092407227
491.094543457031	95.4555435180664
492.504608154297	95.6781311035156
493.914184570313	95.7615661621094
495.3232421875	95.7039260864258
496.731811523438	95.7894973754883
498.139862060547	96.0039443969727
499.547393798828	96.0945434570313
500.954467773438	96.0750961303711
502.360992431641	96.138053894043
503.767028808594	96.1433944702148
505.172576904297	96.3398208618164
506.577606201172	96.3523330688477
507.982147216797	96.3120880126953
509.386169433594	96.2618103027344
510.789703369141	96.3290939331055
512.192749023438	96.2575988769531
513.595275878906	96.0985794067383
514.997314453125	96.1332778930664
516.398803710938	96.2263259887695
517.799865722656	95.8233642578125
519.200378417969	95.9605331420898
520.600463867188	95.6890487670898
522	95.5038070678711
523.399047851563	95.4416809082031
524.797607421875	95.2839660644531
526.195678710938	94.8572540283203
527.59326171875	94.8742294311523
528.990295410156	94.5273971557617
530.386901855469	94.0837326049805
531.782958984375	94.0606842041016
533.178588867188	93.8202667236328
534.573669433594	93.4490127563477
535.968322753906	93.1656799316406
537.362426757813	92.9812393188477
538.756042480469	92.6970748901367
540.149230957031	92.4689178466797
541.541870117188	92.0785522460938
542.934020996094	91.9883041381836
544.32568359375	91.6447601318359
545.716918945313	91.5767974853516
547.107604980469	91.075798034668
548.497802734375	91.0003890991211
549.887573242188	90.8644485473633
551.276794433594	90.5027389526367
552.66552734375	90.3096237182617
554.053833007813	90.1805953979492
555.441650390625	90.0460052490234
556.828918457031	89.683967590332
558.215759277344	89.6333389282227
559.602111816406	89.4106063842773
560.987976074219	89.40380859375
562.373352050781	89.233772277832
563.758239746094	89.0888442993164
565.142639160156	88.9532089233398
566.526611328125	88.833610534668
567.910034179688	88.9924697875977
569.293029785156	88.7511672973633
570.675537109375	88.7139053344727
572.057556152344	88.6994323730469
573.439086914063	88.6410598754883
574.820129394531	88.5179901123047
576.200744628906	88.5255432128906
577.580871582031	88.5843353271484
578.96044921875	88.4438400268555
580.339660644531	88.5250015258789
581.718322753906	88.6181182861328
583.096557617188	88.3356399536133
584.474243164063	88.4037628173828
585.851501464844	88.4235763549805
587.228332519531	88.5573654174805
588.604614257813	88.3797454833984
589.98046875	88.3234024047852
591.355834960938	88.3571624755859
592.730712890625	88.3218536376953
594.105163574219	88.3000335693359
595.479125976563	88.217643737793
596.852600097656	88.1685638427734
598.225646972656	88.3268585205078
599.598205566406	88.2226257324219
600.970275878906	88.2707290649414
602.341857910156	88.1307830810547
603.713012695313	88.1006622314453
605.083679199219	87.9969177246094
606.453918457031	88.0028305053711
607.823608398438	87.923942565918
609.192932128906	87.8285751342773
610.561706542969	87.6451873779297
611.930053710938	87.7980346679688
613.297912597656	87.5203475952148
614.665344238281	87.6140441894531
616.032287597656	87.3085632324219
617.398803710938	87.3209991455078
618.764831542969	87.1591720581055
620.13037109375	87.027946472168
621.495483398438	86.9434356689453
622.860107421875	86.8729705810547
624.224304199219	86.640998840332
625.588012695313	86.5400772094727
626.951232910156	86.451286315918
628.314025878906	86.2785873413086
629.676391601563	86.3171920776367
631.038269042969	85.9536819458008
632.399658203125	85.8423767089844
633.760620117188	85.8167419433594
635.12109375	85.8180160522461
636.481140136719	85.6582412719727
637.840759277344	85.4742889404297
639.199890136719	85.4487609863281
640.558532714844	85.4044723510742
641.916748046875	85.3651657104492
643.274536132813	85.2341690063477
644.6318359375	85.2144927978516
645.988647460938	85.050537109375
647.345031738281	84.8992919921875
648.700988769531	84.7649688720703
650.056457519531	84.5314865112305
651.411499023438	84.2978591918945
652.76611328125	84.3042678833008
654.120239257813	83.9558258056641
655.473876953125	83.9036102294922
656.827087402344	83.7637634277344
658.179870605469	83.7118072509766
659.5322265625	83.802360534668
660.884094238281	83.606803894043
662.235473632813	83.5541458129883
663.586486816406	83.3571319580078
664.93701171875	83.3844909667969
666.287048339844	83.3762130737305
667.636657714844	83.2329864501953
668.98583984375	83.098030090332
670.334594726563	83.3106689453125
671.682861328125	83.140495300293
673.030700683594	83.1089401245117
674.378051757813	83.2667846679688
675.725036621094	83.0957565307617
677.071533203125	83.1003036499023
678.417541503906	83.1240310668945
679.76318359375	83.3480224609375
681.108337402344	82.9868392944336
682.453002929688	83.1681137084961
683.797302246094	83.1823425292969
685.14111328125	83.0818176269531
686.484497070313	83.2715530395508
687.827453613281	83.2561416625977
689.169921875	83.2244644165039
690.512023925781	83.3117599487305
691.853637695313	83.3278045654297
693.194763183594	83.5026321411133
694.535522460938	83.240852355957
695.875793457031	83.4521026611328
697.215637207031	83.3671188354492
698.555053710938	83.448356628418
699.89404296875	83.4612655639648
701.232543945313	83.6227645874023
702.570617675781	83.5397872924805
703.908325195313	83.7122116088867
705.245483398438	83.5333862304688
706.582275390625	83.6064758300781
707.918640136719	83.731086730957
709.254516601563	83.6407699584961
710.589965820313	83.6739196777344
711.924987792969	83.7068786621094
713.259582519531	83.7492446899414
714.59375	83.8794631958008
715.927490234375	83.6597366333008
717.2607421875	83.8934936523438
718.593627929688	83.8172988891602
719.926025390625	83.7302551269531
721.257995605469	83.7939605712891
722.589538574219	83.8152236938477
723.920654296875	83.7008819580078
725.251342773438	83.8690872192383
726.581604003906	83.6710205078125
727.911437988281	83.6761245727539
729.240783691406	83.4848327636719
730.569763183594	83.6605453491211
731.898254394531	83.6291656494141
733.226379394531	83.4748840332031
734.554016113281	83.5188980102539
735.881225585938	83.3983154296875
737.208068847656	83.3527069091797
738.534423828125	83.1918411254883
739.8603515625	83.2317428588867
741.185852050781	83.1577301025391
742.510925292969	83.2318725585938
743.835571289063	82.8893737792969
745.159790039063	82.8875045776367
746.483581542969	82.9428024291992
747.806945800781	82.7695388793945
749.1298828125	82.8585205078125
750.452453613281	82.574104309082
751.774536132813	82.5389022827148
753.09619140625	82.3871841430664
754.417419433594	82.4619140625
755.738220214844	82.31884765625
757.05859375	82.1643524169922
758.378540039063	82.1134414672852
759.698059082031	82.1286468505859
761.017211914063	82.03173828125
762.335876464844	81.9044799804688
763.654113769531	81.6296157836914
764.971984863281	81.6496887207031
766.289367675781	81.5269241333008
767.606384277344	81.4028625488281
768.922973632813	81.2961959838867
770.239074707031	81.2757110595703
771.554809570313	81.0642700195313
772.8701171875	81.1009216308594
774.184997558594	80.8240509033203
775.499450683594	80.723258972168
776.8134765625	80.8991851806641
778.127136230469	80.7220840454102
779.440307617188	80.6654815673828
780.753112792969	80.6673202514648
782.0654296875	80.3937149047852
783.377380371094	80.5305862426758
784.688903808594	80.4490814208984
786	80.2206192016602
787.310668945313	80.2605667114258
788.620971679688	80.0548858642578
789.930786132813	80.0502166748047
791.240234375	80.0032119750977
792.549255371094	79.7708969116211
793.857788085938	79.7960815429688
795.166015625	79.7117385864258
796.473754882813	79.744026184082
797.781066894531	79.5702362060547
799.088012695313	79.7807922363281
800.39453125	79.8430862426758
801.700622558594	79.9248733520508
803.006286621094	79.8902740478516
804.311584472656	80.0510787963867
805.616394042969	79.9760818481445
806.920837402344	79.9264831542969
808.224853515625	79.7425994873047
809.528503417969	79.6922912597656
810.831665039063	79.558837890625
812.134460449219	79.3903045654297
813.436828613281	79.2673873901367
814.73876953125	79.1000671386719
816.040344238281	79.1092147827148
817.341430664063	78.8229446411133
818.642150878906	78.9055633544922
819.942504882813	78.7984390258789
821.242370605469	78.6020812988281
822.541870117188	78.6975402832031
823.840942382813	78.551025390625
825.139587402344	78.7531204223633
826.437866210938	78.6489715576172
827.735656738281	78.5706100463867
829.033081054688	78.6083908081055
830.330139160156	78.6959533691406
831.626770019531	78.5646438598633
832.922973632813	78.5197372436523
834.21875	78.5585479736328
835.514099121094	78.5994644165039
836.80908203125	78.6703491210938
838.103637695313	78.5944519042969
839.397827148438	78.8194046020508
840.691589355469	78.8998641967773
841.984924316406	78.9061965942383
843.27783203125	78.8551712036133
844.570373535156	78.9297866821289
845.862487792969	78.9390335083008
847.154235839844	79.008918762207
848.445556640625	79.1767883300781
849.736450195313	79.0873489379883
851.026916503906	79.2644195556641
852.317016601563	79.2476501464844
853.606689453125	79.5907287597656
854.89599609375	79.7329483032227
856.184875488281	79.7983779907227
857.473327636719	80.1553955078125
858.761413574219	80.6431732177734
860.049072265625	81.0588836669922
861.336303710938	81.5315780639648
862.623168945313	82.0187835693359
863.909606933594	82.7068176269531
865.195678710938	83.5790939331055
866.481323242188	84.1057281494141
867.766540527344	84.7394332885742
869.051391601563	85.6589508056641
870.335815429688	86.3557052612305
871.619873046875	87.0608520507813
872.903503417969	87.7246551513672
874.186706542969	88.199462890625
875.469543457031	88.4147796630859
876.752014160156	88.403205871582
878.033996582031	88.0613327026367
879.315612792969	87.4200210571289
880.596862792969	86.4482421875
881.877685546875	85.1858062744141
883.158081054688	83.8359985351563
884.438110351563	82.3801803588867
885.7177734375	80.8832626342773
886.996948242188	79.7125396728516
888.275817871094	78.1813125610352
889.55419921875	76.9484176635742
890.832275390625	75.9672164916992
892.10986328125	74.923210144043
893.387084960938	74.0028610229492
894.663940429688	73.0871429443359
895.940368652344	72.3585052490234
897.216369628906	71.8167572021484
898.492004394531	71.1300964355469
899.767272949219	70.6388931274414
901.042114257813	70.2322845458984
902.316528320313	69.8356018066406
903.590576171875	69.3123092651367
904.8642578125	69.050895690918
906.137512207031	68.7095565795898
907.410339355469	68.3920288085938
908.682800292969	67.9608306884766
909.954833984375	67.6523056030273
911.226501464844	67.4519805908203
912.497802734375	67.2071075439453
913.768676757813	66.8314437866211
915.039123535156	66.7650680541992
916.309204101563	66.3947830200195
917.578918457031	66.3185348510742
918.848205566406	65.9995269775391
920.117126464844	65.6755905151367
921.385620117188	65.6515884399414
922.653747558594	65.521728515625
923.921447753906	65.3368759155273
925.188781738281	65.2114334106445
926.455688476563	64.9165573120117
927.722229003906	64.822021484375
928.988342285156	64.7206420898438
930.254089355469	64.6194686889648
931.519470214844	64.4556732177734
932.784423828125	64.4461364746094
934.049011230469	64.1719512939453
935.313171386719	64.0996170043945
936.576965332031	64.0707168579102
937.84033203125	64.0332641601563
939.103332519531	63.7840957641602
940.365966796875	63.5922660827637
941.628173828125	63.7565155029297
942.890014648438	63.6309814453125
944.151428222656	63.4769096374512
945.412475585938	63.4199600219727
946.673095703125	63.3912048339844
947.933349609375	63.3495254516602
949.193237304688	63.2663612365723
950.452697753906	63.1963500976563
951.711791992188	63.2436485290527
952.970520019531	63.1176910400391
954.228820800781	63.1408309936523
955.486755371094	63.0680389404297
956.744262695313	62.9766120910645
958.001403808594	63.1182441711426
959.258117675781	63.0415115356445
960.514526367188	63.1199645996094
961.770446777344	63.1293258666992
963.026062011719	63.386417388916
964.28125	63.4019050598145
965.536010742188	63.4947242736816
966.790466308594	63.7775650024414
968.044494628906	64.1520156860352
969.298095703125	64.3511352539063
970.551391601563	64.7850341796875
971.80419921875	65.291862487793
973.056701660156	65.998649597168
974.308776855469	66.7842788696289
975.560485839844	67.8351669311523
976.811767578125	69.2527923583984
978.062683105469	70.6002044677734
979.313232421875	72.0849304199219
980.563415527344	73.3689956665039
981.813171386719	74.4404144287109
983.0625	75.4598846435547
984.3115234375	76.1488571166992
985.560119628906	76.7630081176758
986.808349609375	77.0999603271484
988.05615234375	77.4232177734375
989.303588867188	77.5524826049805
990.550659179688	77.1166305541992
991.797302246094	76.1729354858398
993.043579101563	75.4147262573242
994.289489746094	73.6711196899414
995.535034179688	72.1228637695313
996.780151367188	70.5538482666016
998.02490234375	69.0429077148438
999.269226074219	67.5774612426758
1000.51318359375	66.3864364624023
1001.75677490234	65.2978439331055
1003	64.432243347168
1004.24279785156	63.6963310241699
1005.48522949219	63.0986824035645
1006.72729492188	62.461238861084
1007.96893310547	62.168872833252
1009.21026611328	61.4834518432617
1010.45111083984	61.1598663330078
1011.69165039063	60.9212379455566
1012.93176269531	60.5314140319824
1014.17150878906	60.3107070922852
1015.41088867188	60.2899894714355
1016.64984130859	60.0407562255859
1017.88842773438	59.9029426574707
1019.12664794922	59.851806640625
1020.36450195313	59.6842994689941
1021.60192871094	59.6166305541992
1022.83898925781	59.6840133666992
1024.07568359375	59.3666610717773
1025.31201171875	59.350269317627
1026.5478515625	59.4367523193359
1027.78344726563	59.3329696655273
1029.0185546875	59.2375755310059
1030.25329589844	59.1985855102539
1031.48767089844	59.1407508850098
1032.7216796875	59.1629524230957
1033.95532226563	59.195255279541
1035.18859863281	59.1814804077148
1036.42138671875	59.2702102661133
1037.65393066406	59.2153358459473
1038.88598632813	59.1998977661133
1040.11767578125	59.3515625
1041.34899902344	59.3811340332031
1042.57995605469	59.5353202819824
1043.810546875	59.6066589355469
1045.04077148438	59.6982154846191
1046.2705078125	59.8307571411133
1047.5	59.8941535949707
1048.72900390625	60.079906463623
1049.95764160156	60.2228164672852
1051.18591308594	60.4507331848145
1052.41381835938	60.690673828125
1053.64135742188	60.6726379394531
1054.86853027344	61.2499504089355
1056.09521484375	61.3602104187012
1057.32165527344	61.5871315002441
1058.54760742188	61.9000396728516
1059.77331542969	62.384880065918
1060.99853515625	62.7388381958008
1062.22338867188	63.3650054931641
1063.44787597656	63.767448425293
1064.671875	64.4996948242188
1065.89562988281	65.2542877197266
1067.11901855469	65.9271774291992
1068.34191894531	66.8483047485352
1069.56457519531	67.8036193847656
1070.78674316406	68.6066970825195
1072.00854492188	69.4637908935547
1073.22998046875	70.1387023925781
1074.45104980469	70.7925262451172
1075.67175292969	71.0183792114258
1076.89208984375	71.0358657836914
1078.11193847656	70.9517822265625
1079.33154296875	70.4125747680664
1080.55065917969	69.7810668945313
1081.76940917969	69.1142730712891
1082.98791503906	67.9961013793945
1084.20593261719	66.9537887573242
1085.42358398438	65.9659652709961
1086.64086914063	65.1953125
1087.85766601563	64.191780090332
1089.07421875	63.2579956054688
1090.29040527344	62.4788513183594
1091.50610351563	61.9462852478027
1092.72155761719	61.4005546569824
1093.9365234375	60.8511734008789
1095.15112304688	60.3034973144531
1096.36535644531	60.1085014343262
1097.57922363281	59.7445030212402
1098.79272460938	59.5590476989746
1100.005859375	59.2120208740234
1101.21862792969	59.0458488464355
1102.43090820313	58.9197578430176
1103.64294433594	58.6620216369629
1104.8544921875	58.5523338317871
1106.06579589844	58.4422950744629
1107.27661132813	58.2591667175293
1108.48706054688	58.2140235900879
1109.69714355469	58.1736640930176
1110.90686035156	58.0875129699707
1112.1162109375	57.9151153564453
1113.3251953125	57.7480659484863
1114.53369140625	57.9121704101563
1115.74194335938	57.6323432922363
1116.94982910156	57.7354164123535
1118.1572265625	57.6709098815918
1119.3642578125	57.7203826904297
1120.57104492188	57.5522575378418
1121.77734375	57.5611000061035
1122.98327636719	57.4147567749023
1124.18884277344	57.5568962097168
1125.39404296875	57.5516700744629
1126.59875488281	57.422924041748
1127.80322265625	57.3868064880371
1129.00732421875	57.4700355529785
1130.2109375	57.3770370483398
1131.41430664063	57.3335151672363
1132.6171875	57.3998184204102
1133.81970214844	57.2801284790039
1135.02197265625	57.1793479919434
1136.22375488281	57.3181037902832
1137.42517089844	57.1547012329102
1138.62622070313	57.248420715332
1139.82690429688	57.1748199462891
1141.02709960938	57.0519523620605
1142.22705078125	57.0013046264648
1143.42663574219	57.0291938781738
1144.62573242188	57.0341796875
1145.82458496094	56.9123077392578
1147.02294921875	56.9817237854004
1148.22094726563	57.0043411254883
1149.41857910156	57.0755233764648
1150.61584472656	56.9810333251953
1151.81274414063	57.0520668029785
1153.00927734375	56.9153709411621
1154.20544433594	57.0713081359863
1155.40124511719	56.9866256713867
1156.5966796875	57.0504837036133
1157.79162597656	56.9384880065918
1158.986328125	57.0553512573242
1160.18054199219	57.1273040771484
1161.37438964844	56.9964332580566
1162.56799316406	56.8995933532715
1163.76110839844	57.2525177001953
1164.95385742188	57.2146224975586
1166.14624023438	57.3127059936523
1167.33825683594	57.595386505127
1168.52990722656	57.8859519958496
1169.72119140625	58.5273590087891
1170.91198730469	59.2468872070313
1172.1025390625	60.0604553222656
1173.29260253906	60.9024429321289
1174.482421875	61.330150604248
1175.67175292969	61.4824333190918
1176.86071777344	61.3245964050293
1178.04943847656	60.6315727233887
1179.23767089844	59.7494239807129
1180.42553710938	58.8710289001465
1181.61303710938	58.213981628418
1182.80017089844	57.6868209838867
1183.98681640625	57.3529281616211
1185.17321777344	57.1876602172852
1186.35925292969	56.9377746582031
1187.54479980469	57.0740089416504
1188.73010253906	56.9721183776855
1189.91491699219	56.8865089416504
1191.09936523438	56.9190483093262
1192.28356933594	57.0276260375977
1193.46728515625	57.0119438171387
1194.65063476563	57.1644248962402
1195.83361816406	57.3326606750488
1197.01623535156	57.4501724243164
1198.19836425781	57.691837310791
1199.38024902344	57.9544372558594
1200.56176757813	58.1615295410156
1201.74279785156	58.2474060058594
1202.92358398438	58.417797088623
1204.10388183594	58.3594589233398
1205.28393554688	58.2990264892578
1206.46350097656	58.2455062866211
1207.64270019531	58.1973648071289
1208.82153320313	58.0292663574219
1210	57.966194152832
1211.17810058594	57.8561744689941
1212.35583496094	57.6748504638672
1213.53308105469	57.7130126953125
1214.71008300781	57.7575416564941
1215.88671875	57.6809120178223
1217.06286621094	57.6526145935059
1218.23864746094	57.7669982910156
1219.41418457031	57.6369171142578
1220.58923339844	57.6715660095215
1221.76391601563	57.6675148010254
1222.93823242188	57.8439559936523
1224.11218261719	57.8052291870117
1225.28576660156	58.1050987243652
1226.458984375	58.1821060180664
1227.6318359375	58.1981201171875
1228.80419921875	58.388786315918
1229.97631835938	58.5660438537598
1231.14794921875	58.7120780944824
1232.31921386719	59.1646385192871
1233.490234375	59.2107772827148
1234.66076660156	59.5158767700195
1235.83093261719	59.6987762451172
1237.00073242188	60.0642738342285
1238.17016601563	60.3271446228027
1239.33923339844	60.4908027648926
1240.5078125	60.836727142334
1241.67614746094	60.9086990356445
1242.84411621094	61.206169128418
1244.01159667969	61.4268836975098
1245.1787109375	61.7605781555176
1246.34558105469	62.1880874633789
1247.51196289063	62.3148574829102
1248.67797851563	62.6731719970703
1249.84362792969	62.6763076782227
1251.00891113281	62.624324798584
1252.173828125	62.3834533691406
1253.33825683594	61.978645324707
1254.50244140625	61.6155014038086
1255.66625976563	61.0366592407227
1256.82958984375	60.3606872558594
1257.99255371094	59.9794998168945
1259.1552734375	59.7361335754395
1260.31750488281	59.3197059631348
1261.47937011719	58.9685935974121
1262.64086914063	58.6353416442871
1263.80200195313	58.335132598877
1264.96276855469	58.2118377685547
1266.123046875	58.1073951721191
1267.28308105469	57.7315330505371
1268.44262695313	57.3717880249023
1269.60192871094	57.3521499633789
1270.7607421875	57.0679702758789
1271.91918945313	56.9176902770996
1273.07727050781	56.7312202453613
1274.23498535156	56.5670738220215
1275.39233398438	56.3744316101074
1276.54931640625	56.2218017578125
1277.70581054688	56.0780296325684
1278.86206054688	55.9171180725098
1280.01794433594	55.8511238098145
1281.17333984375	55.7801246643066
1282.32836914063	55.7260818481445
1283.48303222656	55.7427368164063
1284.63732910156	55.7998466491699
1285.79125976563	55.4696235656738
1286.94482421875	55.6691360473633
1288.09802246094	55.77294921875
1289.25073242188	55.6635093688965
1290.40319824219	55.8797187805176
1291.55517578125	55.7691421508789
1292.70690917969	55.8717269897461
1293.85815429688	55.8594741821289
1295.00903320313	55.9336090087891
1296.15954589844	55.882453918457
1297.30969238281	55.6481475830078
1298.45935058594	55.4614486694336
1299.60876464844	55.368839263916
1300.7578125	55.08203125
1301.90637207031	55.110912322998
1303.05456542969	54.859546661377
1304.20239257813	54.9038925170898
1305.34985351563	54.6667785644531
1306.49694824219	54.6571273803711
1307.64367675781	54.6079368591309
1308.7900390625	54.6010131835938
1309.93591308594	54.557243347168
1311.08154296875	54.6516952514648
1312.22668457031	54.5207023620605
1313.37145996094	54.607479095459
1314.51599121094	54.6495056152344
1315.66003417969	54.7761306762695
1316.80358886719	54.7247505187988
1317.94689941406	54.6857414245605
1319.08984375	54.7786636352539
1320.23229980469	54.6606712341309
1321.37451171875	54.7026519775391
1322.51623535156	54.5976219177246
1323.65759277344	54.3807029724121
1324.79858398438	54.2918891906738
1325.93920898438	54.3507347106934
1327.07934570313	54.2325592041016
1328.21923828125	54.1665802001953
1329.35864257813	54.0514984130859
1330.49780273438	54.0114212036133
1331.63647460938	53.8849182128906
1332.77478027344	53.8591728210449
1333.91271972656	53.7351913452148
1335.05029296875	53.6568489074707
1336.18737792969	53.7843437194824
1337.32421875	53.5123558044434
1338.46057128906	53.4539489746094
1339.5966796875	53.5176544189453
1340.73229980469	53.507080078125
1341.86755371094	53.5166549682617
1343.00231933594	53.6071548461914
1344.13684082031	53.3838920593262
1345.27099609375	53.4165496826172
1346.40466308594	53.5692901611328
1347.53796386719	53.5561180114746
1348.6708984375	53.4573593139648
1349.80346679688	53.4579582214355
1350.93566894531	53.3409996032715
1352.06750488281	53.4007110595703
1353.19885253906	53.3442115783691
1354.32995605469	53.447380065918
1355.46057128906	53.3663063049316
1356.5908203125	53.3346366882324
1357.720703125	53.2316589355469
1358.85021972656	53.2827949523926
1359.97924804688	53.2564163208008
1361.10803222656	53.2083168029785
1362.236328125	52.9924736022949
1363.3642578125	53.1346549987793
1364.49182128906	53.1857223510742
1365.61901855469	53.0872268676758
1366.74584960938	53.0339431762695
1367.87231445313	53.1279525756836
1368.99829101563	53.1346664428711
1370.12390136719	53.2623138427734
1371.24914550781	53.2038612365723
1372.3740234375	53.4463386535645
1373.49853515625	53.5448188781738
1374.62255859375	53.6792602539063
1375.74633789063	53.853946685791
1376.86962890625	54.2656669616699
1377.99255371094	54.3249206542969
1379.11511230469	54.6070556640625
1380.2373046875	54.8385581970215
1381.35900878906	55.120475769043
1382.48034667969	55.3618431091309
1383.60144042969	55.6458778381348
1384.72204589844	55.8911056518555
1385.84228515625	55.7886123657227
1386.96203613281	55.9021377563477
1388.08154296875	55.6209564208984
1389.20056152344	55.7179870605469
1390.31921386719	55.3404693603516
1391.4375	55.0719985961914
1392.55541992188	54.8036994934082
1393.6728515625	54.4695663452148
1394.7900390625	54.0779762268066
1395.90673828125	53.772705078125
1397.02307128906	53.5802955627441
1398.13903808594	53.2798004150391
1399.25463867188	53.107364654541
1400.36975097656	53.0044250488281
1401.48449707031	52.7723579406738
1402.59899902344	52.7461280822754
1403.712890625	52.7273139953613
1404.82653808594	52.6477279663086
1405.93981933594	52.6061401367188
1407.05261230469	52.4790077209473
1408.1650390625	52.4331245422363
1409.27709960938	52.4059829711914
1410.38879394531	52.3922920227051
1411.5	52.3171997070313
1412.61096191406	52.2005767822266
1413.72143554688	52.1582412719727
1414.83154296875	52.1077270507813
1415.94116210938	51.8488731384277
1417.05053710938	51.9319801330566
1418.15942382813	51.8121948242188
1419.26794433594	51.84130859375
1420.37609863281	51.7349891662598
1421.48388671875	51.6938629150391
1422.59118652344	51.4803428649902
1423.6982421875	51.6071319580078
1424.80480957031	51.359806060791
1425.91088867188	51.290943145752
1427.01672363281	51.3582420349121
1428.1220703125	51.3405838012695
1429.22717285156	51.1504096984863
1430.33166503906	51.3180122375488
1431.43591308594	51.1784362792969
1432.53979492188	51.2812309265137
1433.64318847656	51.4403762817383
1434.74621582031	51.2939758300781
1435.84887695313	51.326488494873
1436.95104980469	51.2745323181152
1438.05297851563	51.4978141784668
1439.15441894531	51.3975791931152
1440.25549316406	51.3930244445801
1441.35620117188	51.3912162780762
1442.45642089844	51.3724098205566
1443.55627441406	51.2993965148926
1444.65576171875	51.2980270385742
1445.7548828125	51.2577171325684
1446.853515625	51.1762809753418
1447.95190429688	51.1383285522461
1449.0498046875	51.1274147033691
1450.14721679688	51.0195465087891
1451.24438476563	50.9304580688477
1452.34106445313	50.6577529907227
1453.43737792969	50.6891746520996
1454.53332519531	50.6972923278809
1455.62890625	50.7722969055176
1456.72399902344	50.625560760498
1457.81872558594	50.6549110412598
1458.9130859375	50.5173721313477
1460.00695800781	50.5289001464844
1461.10046386719	50.5263290405273
1462.19360351563	50.5306396484375
1463.28637695313	50.4823684692383
1464.37878417969	50.4861259460449
1465.470703125	50.3328475952148
1466.56225585938	50.4357681274414
1467.65344238281	50.4122772216797
1468.744140625	50.1849365234375
1469.83447265625	50.199535369873
1470.92443847656	50.2039566040039
1472.01403808594	49.8894844055176
1473.10314941406	49.9664001464844
1474.19189453125	49.7854919433594
1475.2802734375	49.658016204834
1476.3681640625	49.6264686584473
1477.45581054688	49.7376823425293
1478.54296875	49.4902191162109
1479.62963867188	49.5664710998535
1480.71606445313	49.6158142089844
1481.80200195313	49.6203308105469
1482.88757324219	49.5119018554688
1483.97265625	49.6075668334961
1485.05737304688	49.631233215332
1486.14172363281	49.5832595825195
1487.22570800781	49.6441841125488
1488.30932617188	49.6206512451172
1489.39245605469	49.7080192565918
1490.47509765625	49.6571502685547
1491.55749511719	49.8460731506348
1492.63940429688	49.8468704223633
1493.72094726563	49.7047843933105
1494.80212402344	49.7783355712891
1495.8828125	49.6768531799316
1496.96313476563	49.6851921081543
1498.04309082031	49.6310272216797
1499.12255859375	49.6474876403809
1500.20166015625	49.6562690734863
1501.28039550781	49.5946388244629
1502.35864257813	49.5981330871582
1503.4365234375	49.5597839355469
1504.51403808594	49.7030830383301
1505.59118652344	49.6110763549805
1506.66784667969	49.7828941345215
1507.744140625	49.6845855712891
1508.81994628906	49.7719650268555
1509.89538574219	49.8471374511719
1510.97045898438	49.8549728393555
1512.04516601563	49.9687614440918
1513.11938476563	50.1160087585449
1514.19323730469	50.1763343811035
1515.26672363281	50.3440704345703
1516.33972167969	50.3720588684082
1517.41235351563	50.6791763305664
1518.48449707031	50.689266204834
1519.55639648438	50.6902656555176
1520.62768554688	50.7936134338379
1521.69873046875	50.9361953735352
1522.76928710938	50.7763404846191
1523.83947753906	50.8045654296875
1524.90930175781	50.8876686096191
1525.97863769531	50.941707611084
1527.04760742188	50.9036598205566
1528.11608886719	50.8699645996094
1529.18420410156	50.8033981323242
1530.251953125	50.9401893615723
1531.31921386719	50.9178466796875
1532.38610839844	51.0571174621582
1533.45263671875	51.2674560546875
1534.51867675781	51.2660446166992
1535.58435058594	51.3941955566406
1536.64965820313	51.3833274841309
1537.71447753906	51.6707305908203
1538.77893066406	51.8066177368164
1539.84301757813	51.9026756286621
1540.90661621094	52.1147308349609
1541.9697265625	52.3123970031738
1543.03259277344	52.3468704223633
1544.09497070313	52.4836959838867
1545.15686035156	52.769603729248
1546.21850585938	52.8948554992676
1547.27966308594	52.933708190918
1548.34033203125	52.9960556030273
1549.40063476563	53.3054046630859
1550.46057128906	53.2827568054199
1551.52001953125	53.3379058837891
1552.5791015625	53.4877815246582
1553.63781738281	53.6848945617676
1554.69604492188	53.7145195007324
1555.75378417969	53.6452598571777
1556.81127929688	53.7063827514648
1557.86828613281	53.7621612548828
1558.9248046875	53.8877067565918
1559.98095703125	54.023078918457
1561.03674316406	54.1587181091309
1562.09204101563	54.2661285400391
1563.14697265625	54.3863410949707
1564.20153808594	54.6934242248535
1565.25561523438	54.7813148498535
1566.30932617188	55.057502746582
1567.36254882813	55.2039680480957
1568.41540527344	55.5342483520508
1569.4677734375	55.5719528198242
1570.51977539063	56.0375747680664
1571.57141113281	56.286018371582
1572.62255859375	56.5180015563965
1573.67333984375	56.6520500183105
1574.7236328125	57.0675735473633
1575.77355957031	57.2367706298828
1576.82299804688	57.423038482666
1577.8720703125	57.7736740112305
1578.92077636719	58.0119209289551
1579.96899414063	58.0339775085449
1581.01684570313	58.3593864440918
1582.06420898438	58.7119445800781
1583.11120605469	59.0712585449219
1584.15771484375	59.2858810424805
1585.20385742188	59.8043594360352
1586.24951171875	60.2514228820801
1587.29479980469	60.6936645507813
1588.33972167969	61.2227935791016
1589.38415527344	61.584545135498
1590.42810058594	62.1471519470215
1591.47180175781	62.651294708252
1592.51489257813	63.2857093811035
1593.55773925781	63.6987342834473
1594.59997558594	63.8824119567871
1595.64196777344	64.3362731933594
1596.68334960938	64.6126403808594
1597.72448730469	64.9557418823242
1598.76513671875	65.4250030517578
1599.80529785156	65.8384704589844
1600.84509277344	66.6009292602539
1601.88452148438	67.3603134155273
1602.92346191406	68.0222396850586
1603.9619140625	69.0535430908203
1605	69.9513168334961
1606.03771972656	71.3470993041992
1607.07495117188	72.3743438720703
1608.11169433594	73.4860382080078
1609.14807128906	74.1069259643555
1610.18408203125	74.4926528930664
1611.21960449219	74.4978942871094
1612.25463867188	74.1184005737305
1613.28930664063	73.7085876464844
1614.32360839844	72.8289947509766
1615.357421875	72.5353469848633
1616.39074707031	71.8051910400391
1617.42370605469	71.4335250854492
1618.45629882813	71.3479156494141
1619.48840332031	71.2028656005859
1620.52001953125	71.0749130249023
1621.55126953125	71.2127151489258
1622.58215332031	71.5386581420898
1623.61254882813	71.7943878173828
1624.64245605469	71.9613494873047
1625.67199707031	72.4704437255859
1626.70104980469	72.8466262817383
1627.72973632813	73.3989410400391
1628.75793457031	73.9139709472656
1629.78576660156	74.67529296875
1630.81311035156	75.5600967407227
1631.84008789063	76.0901336669922
1632.86657714844	77.0683746337891
1633.89270019531	77.9143447875977
1634.91833496094	78.6138000488281
1635.94348144531	79.3279418945313
1636.96826171875	79.8343887329102
1637.99255371094	79.8896026611328
1639.01647949219	80.072883605957
1640.03991699219	79.5125198364258
1641.06298828125	79.1748962402344
1642.08557128906	78.2519302368164
1643.10778808594	77.4929504394531
1644.12951660156	76.4297943115234
1645.15075683594	75.5804443359375
1646.17163085938	74.6223831176758
1647.19213867188	73.7129821777344
1648.21203613281	72.8173751831055
1649.23156738281	72.2308959960938
1650.25073242188	71.5564041137695
1651.26940917969	70.9242172241211
1652.28759765625	70.2293014526367
1653.30541992188	69.7809906005859
1654.32275390625	69.3310852050781
1655.33972167969	68.7421951293945
1656.35620117188	68.1733779907227
1657.37231445313	67.8412475585938
1658.38793945313	67.3824768066406
1659.40307617188	67.1877899169922
1660.41772460938	66.7809448242188
1661.43212890625	66.3739395141602
1662.44592285156	65.9935836791992
1663.45935058594	65.9774017333984
1664.47229003906	65.3422698974609
1665.48486328125	65.1116180419922
1666.49694824219	64.8017501831055
1667.50854492188	64.4419097900391
1668.51977539063	64.0976028442383
1669.53051757813	63.5143775939941
1670.54089355469	63.260368347168
1671.55078125	62.839038848877
1672.56018066406	62.2967643737793
1673.56909179688	61.9820518493652
1674.57763671875	61.4593391418457
1675.58581542969	60.9248008728027
1676.59350585938	60.3896217346191
1677.60070800781	59.9347763061523
1678.607421875	59.2655754089355
1679.61376953125	58.6495361328125
1680.61962890625	58.3185234069824
1681.62512207031	57.7606048583984
1682.63012695313	57.2726745605469
1683.63464355469	56.6773452758789
1684.638671875	56.2843742370605
1685.64233398438	55.657112121582
1686.64562988281	55.4446105957031
1687.64831542969	54.8972282409668
1688.65063476563	54.3428611755371
1689.65246582031	53.6508255004883
1690.65393066406	53.2994728088379
1691.65490722656	53.019775390625
1692.65539550781	52.6665115356445
1693.65551757813	52.2336769104004
1694.65502929688	51.871696472168
1695.654296875	51.4180221557617
1696.65295410156	51.1378555297852
1697.65124511719	50.7387428283691
1698.64904785156	50.313835144043
1699.646484375	50.0691413879395
1700.64331054688	49.6139717102051
1701.63977050781	49.2055740356445
1702.63586425781	48.8117637634277
1703.63134765625	48.5899276733398
1704.62646484375	48.0946350097656
1705.62121582031	47.5535583496094
1706.61535644531	47.199893951416
1707.60913085938	46.9966354370117
1708.60241699219	46.5110244750977
1709.59521484375	46.0858116149902
1710.58764648438	45.7319297790527
1711.57958984375	45.3230209350586
1712.57104492188	44.7962989807129
1713.56213378906	44.5155181884766
1714.552734375	44.1685943603516
1715.54284667969	43.7431106567383
1716.53247070313	43.3651885986328
1717.52160644531	42.9794731140137
1718.51037597656	42.6281852722168
1719.49865722656	42.2468681335449
1720.48657226563	42.0691375732422
1721.47387695313	41.6321029663086
1722.46081542969	41.2836875915527
1723.447265625	40.9097595214844
1724.43334960938	40.6618766784668
1725.41882324219	40.3468399047852
1726.40393066406	40.1944618225098
1727.38854980469	39.8707237243652
1728.37268066406	39.5734634399414
1729.3564453125	39.3262481689453
1730.33972167969	39.1565742492676
1731.32250976563	38.9048194885254
1732.30480957031	38.7110137939453
1733.28674316406	38.5045204162598
1734.26806640625	38.3285331726074
1735.2490234375	38.2196731567383
1736.2294921875	38.0673332214355
1737.20959472656	37.774242401123
1738.18908691406	37.5952529907227
1739.16821289063	37.4967079162598
1740.14685058594	37.2386932373047
1741.125	37.0248756408691
1742.10266113281	36.9149551391602
1743.07995605469	36.7289543151855
1744.05676269531	36.5528106689453
1745.03308105469	36.2074241638184
1746.00891113281	36.1513595581055
1746.98425292969	35.8111038208008
1747.95910644531	35.7455978393555
1748.93359375	35.4658966064453
1749.90759277344	35.2649383544922
1750.88110351563	35.0429229736328
1751.85412597656	34.8608932495117
1752.82678222656	34.5950508117676
1753.798828125	34.4041023254395
1754.7705078125	34.1438484191895
1755.74169921875	33.9269180297852
1756.71240234375	33.8758506774902
1757.6826171875	33.6808166503906
1758.65246582031	33.5062828063965
1759.62170410156	33.3481254577637
1760.59057617188	33.0079345703125
1761.55895996094	32.943904876709
1762.52673339844	32.736759185791
1763.49426269531	32.6441040039063
1764.46118164063	32.5359878540039
1765.42761230469	32.3982315063477
1766.39367675781	32.2939796447754
1767.35913085938	32.2069892883301
1768.32421875	32.0801162719727
1769.28881835938	32.0316543579102
1770.2529296875	31.8072204589844
1771.21655273438	31.8179702758789
1772.17980957031	31.7299518585205
1773.14245605469	31.6763725280762
1774.10461425781	31.6380271911621
1775.06640625	31.5910911560059
1776.02770996094	31.3380126953125
1776.98852539063	31.3037605285645
1777.94873046875	31.224723815918
1778.90856933594	31.1025619506836
1779.86804199219	31.0929355621338
1780.82690429688	30.8850688934326
1781.78527832031	30.6649551391602
1782.7431640625	30.5781497955322
1783.70068359375	30.3626689910889
1784.65771484375	30.236572265625
1785.61413574219	30.1896514892578
1786.57019042969	29.9365921020508
1787.52575683594	29.8606338500977
1788.48083496094	29.6587715148926
1789.43530273438	29.5239582061768
1790.38940429688	29.4820728302002
1791.34301757813	29.2734603881836
1792.29626464844	29.204195022583
1793.24890136719	29.0811233520508
1794.20104980469	28.9107055664063
1795.15270996094	28.9081630706787
1796.10400390625	28.7847175598145
1797.0546875	28.6271457672119
1798.0048828125	28.5988731384277
1798.95471191406	28.4756965637207
1799.90393066406	28.4124431610107
1800.85278320313	28.3807525634766
1801.80102539063	28.2999744415283
1802.74890136719	28.2684593200684
1803.6962890625	28.2356719970703
1804.64306640625	28.1780071258545
1805.58947753906	28.2396450042725
1806.53540039063	28.1174240112305
1807.48071289063	28.0276317596436
1808.42565917969	28.0285377502441
1809.3701171875	28.0167827606201
1810.31396484375	27.902416229248
1811.25744628906	27.8849449157715
1812.20043945313	27.7597103118896
1813.14294433594	27.7472743988037
1814.08483886719	27.6646556854248
1815.0263671875	27.6803207397461
1815.96740722656	27.6196460723877
1816.90783691406	27.4963207244873
1817.84790039063	27.4681663513184
1818.78747558594	27.3015689849854
1819.72644042969	27.3036422729492
1820.6650390625	27.0769710540771
1821.60314941406	27.0982761383057
1822.54064941406	27.0057964324951
1823.47778320313	26.8891010284424
1824.41430664063	26.8336334228516
1825.35034179688	26.7117519378662
1826.28601074219	26.615686416626
1827.22106933594	26.5484485626221
1828.15563964844	26.4567546844482
1829.08984375	26.3386840820313
1830.0234375	26.188060760498
1830.95654296875	26.2134971618652
1831.88916015625	26.078275680542
1832.8212890625	26.1032829284668
1833.7529296875	26.0617485046387
1834.68408203125	26.0382843017578
1835.61474609375	25.986083984375
1836.54479980469	25.9362049102783
1837.47448730469	25.8850212097168
1838.40356445313	25.9737396240234
1839.33227539063	25.9304370880127
1840.26037597656	25.9137535095215
1841.18811035156	25.8925895690918
1842.115234375	25.8871955871582
1843.04187011719	25.9061260223389
1843.96801757813	25.8979778289795
1844.89367675781	25.9162940979004
1845.81872558594	25.8259696960449
1846.74340820313	25.8342571258545
1847.66760253906	25.817346572876
1848.59118652344	25.7978744506836
1849.51428222656	25.7719841003418
1850.43701171875	25.5945072174072
1851.35913085938	25.5574340820313
1852.28076171875	25.4933986663818
1853.20190429688	25.4744663238525
1854.12243652344	25.270393371582
1855.04260253906	25.2404880523682
1855.96215820313	25.1940822601318
1856.88122558594	25.1416511535645
1857.79992675781	25.0561943054199
1858.71801757813	24.9906311035156
1859.63549804688	24.8984451293945
1860.55261230469	24.8510437011719
1861.46923828125	24.7004089355469
1862.38525390625	24.7246112823486
1863.30078125	24.6700458526611
1864.2158203125	24.6055774688721
1865.13037109375	24.564058303833
1866.04443359375	24.6619834899902
1866.95788574219	24.5944633483887
1867.87084960938	24.6587162017822
1868.78332519531	24.5920238494873
1869.6953125	24.6494388580322
1870.60681152344	24.6115589141846
1871.51782226563	24.6169261932373
1872.42822265625	24.6113300323486
1873.33813476563	24.7278690338135
1874.24755859375	24.7356700897217
1875.15649414063	24.597993850708
1876.06481933594	24.6909351348877
1876.97277832031	24.6569156646729
1877.88012695313	24.6552352905273
1878.78698730469	24.5855922698975
1879.69323730469	24.5206508636475
1880.59912109375	24.5483169555664
1881.50439453125	24.5109939575195
1882.4091796875	24.4980545043945
1883.3134765625	24.2730884552002
1884.21716308594	24.253173828125
1885.12048339844	24.1303043365479
1886.02319335938	24.1962337493896
1886.92541503906	24.077823638916
1887.82702636719	24.0859851837158
1888.72814941406	23.9995307922363
1889.62878417969	23.9307899475098
1890.52893066406	23.9099006652832
1891.42858886719	23.8098831176758
1892.32763671875	23.7911224365234
1893.22619628906	23.6942768096924
1894.12426757813	23.667667388916
1895.02172851563	23.5531539916992
1895.91870117188	23.4353160858154
1896.81518554688	23.5860424041748
1897.71118164063	23.4479465484619
1898.60656738281	23.3934345245361
1899.50146484375	23.451488494873
1900.39587402344	23.4245700836182
1901.28967285156	23.3469581604004
1902.18298339844	23.4174671173096
1903.07580566406	23.3043403625488
1903.96801757813	23.313720703125
1904.85986328125	23.3623065948486
1905.7509765625	23.4261856079102
1906.64172363281	23.4360618591309
1907.53186035156	23.44704246521
1908.42150878906	23.4580402374268
1909.31066894531	23.5425548553467
1910.19921875	23.4093608856201
1911.08728027344	23.5020046234131
1911.97473144531	23.5143642425537
1912.86181640625	23.5428943634033
1913.74816894531	23.458065032959
1914.63415527344	23.4885711669922
1915.51953125	23.462926864624
1916.40441894531	23.4372653961182
1917.28869628906	23.3669681549072
1918.17260742188	23.427490234375
1919.05578613281	23.3689708709717
1919.93859863281	23.3005714416504
1920.82080078125	23.2443962097168
1921.70239257813	23.1888446807861
1922.58349609375	23.1481685638428
1923.46411132813	23.0769939422607
1924.34423828125	22.9590625762939
1925.22375488281	22.9648017883301
1926.10278320313	22.8158187866211
1926.98120117188	22.7916679382324
1927.85913085938	22.7339038848877
1928.73645019531	22.5877914428711
1929.61328125	22.5297107696533
1930.48962402344	22.5881118774414
1931.36535644531	22.4642505645752
1932.24060058594	22.4898986816406
1933.11535644531	22.4700241088867
1933.98950195313	22.4690685272217
1934.86303710938	22.4223136901855
1935.73608398438	22.3832473754883
1936.60864257813	22.4045295715332
1937.48059082031	22.4007053375244
1938.35205078125	22.3909301757813
1939.22302246094	22.3674736022949
1940.09338378906	22.4552116394043
1940.96313476563	22.4909286499023
1941.83239746094	22.4829559326172
1942.701171875	22.5138511657715
1943.5693359375	22.5120697021484
1944.43701171875	22.5478706359863
1945.30407714844	22.6610774993896
1946.17065429688	22.5837287902832
1947.03662109375	22.6837596893311
1947.90209960938	22.6922378540039
1948.76696777344	22.6294479370117
1949.63134765625	22.6715908050537
1950.4951171875	22.6661319732666
1951.3583984375	22.6992321014404
1952.22106933594	22.586727142334
1953.08325195313	22.5488739013672
1953.94482421875	22.5214252471924
1954.80590820313	22.3721408843994
1955.66650390625	22.4360847473145
1956.5263671875	22.3957061767578
1957.38586425781	22.4337120056152
1958.24462890625	22.3162117004395
1959.10302734375	22.2748775482178
1959.96069335938	22.2546405792236
1960.81799316406	22.1383094787598
1961.67456054688	22.1302585601807
1962.53063964844	22.029842376709
1963.38623046875	21.9436073303223
1964.2412109375	21.9793758392334
1965.09558105469	21.8861675262451
1965.94946289063	21.8443813323975
1966.80285644531	21.815954208374
1967.65563964844	21.7170276641846
1968.5078125	21.7556934356689
1969.35949707031	21.7544441223145
1970.21057128906	21.7695026397705
1971.06103515625	21.8055534362793
1971.91101074219	21.8157329559326
1972.76049804688	21.8341808319092
1973.60925292969	21.9264278411865
1974.45764160156	21.8668937683105
1975.30529785156	21.8780040740967
1976.15246582031	21.9484481811523
1976.99914550781	22.024528503418
1977.84521484375	22.0746974945068
1978.69067382813	22.120189666748
1979.53552246094	22.1836528778076
1980.3798828125	22.1846160888672
1981.22375488281	22.2021808624268
1982.06701660156	22.2071952819824
1982.90966796875	22.1929168701172
1983.75170898438	22.2414932250977
1984.59326171875	22.2058906555176
1985.43420410156	22.1862163543701
1986.27465820313	22.1440620422363
1987.11450195313	22.0668087005615
1987.95373535156	22.1610984802246
1988.79248046875	22.1807689666748
1989.63061523438	22.0624980926514
1990.46813964844	21.9824256896973
1991.30517578125	21.9862937927246
1992.1416015625	21.8797836303711
1992.9775390625	21.9039134979248
1993.81274414063	21.7008247375488
1994.6474609375	21.7603206634521
1995.48168945313	21.6005802154541
1996.31518554688	21.5580883026123
1997.14819335938	21.5568771362305
1997.98071289063	21.4901752471924
1998.8125	21.5409164428711
1999.64379882813	21.4624176025391
2000.47448730469	21.4806289672852
2001.3046875	21.4748821258545
2002.13427734375	21.4514904022217
2002.96325683594	21.4744853973389
2003.79162597656	21.4931869506836
2004.61950683594	21.5800838470459
2005.44677734375	21.6874370574951
2006.2734375	21.7406997680664
2007.09948730469	21.7652053833008
2007.92504882813	21.7768077850342
2008.75	21.830623626709
2009.57434082031	21.8104915618896
2010.39819335938	21.8931980133057
2011.22131347656	21.9546165466309
2012.0439453125	21.915657043457
2012.86608886719	22.0253124237061
2013.6875	22.0775318145752
2014.50842285156	21.998104095459
2015.32873535156	22.0080299377441
2016.1484375	21.9970359802246
2016.96752929688	22.0463733673096
2017.7861328125	22.0365219116211
2018.60412597656	22.0152778625488
2019.42150878906	22.0320911407471
2020.23828125	22.0352382659912
2021.05444335938	22.0751075744629
2021.8701171875	21.9256191253662
2022.68518066406	21.8684749603271
2023.49963378906	21.9236392974854
2024.3134765625	21.7759914398193
2025.12683105469	21.7466220855713
2025.939453125	21.7631759643555
2026.75158691406	21.7763175964355
2027.56311035156	21.7542419433594
2028.3740234375	21.6806659698486
2029.18432617188	21.5790996551514
2029.994140625	21.6380043029785
2030.80322265625	21.5883655548096
2031.61181640625	21.4545764923096
2032.41979980469	21.3956680297852
2033.22717285156	21.3851108551025
2034.03393554688	21.3380756378174
2034.84008789063	21.3329982757568
2035.64575195313	21.3387145996094
2036.45080566406	21.2564754486084
2037.25512695313	21.2568912506104
2038.05895996094	21.0803260803223
2038.86218261719	21.107349395752
2039.66479492188	21.1516532897949
2040.466796875	21.133861541748
2041.26831054688	21.0575885772705
2042.06909179688	21.2138385772705
2042.86938476563	21.0742015838623
2043.6689453125	21.1697387695313
2044.46801757813	21.1809749603271
2045.26647949219	21.1993713378906
2046.06433105469	21.2540054321289
2046.86145019531	21.143217086792
2047.65808105469	21.2943744659424
2048.4541015625	21.3010730743408
2049.24951171875	21.2500171661377
2050.04443359375	21.3218841552734
2050.83862304688	21.3729953765869
2051.63232421875	21.3466682434082
2052.42529296875	21.3561840057373
2053.2177734375	21.33909034729
2054.00952148438	21.3805694580078
2054.80078125	21.4070262908936
2055.59130859375	21.4719715118408
2056.38134765625	21.4560623168945
2057.17065429688	21.527099609375
2057.95947265625	21.4044952392578
2058.74755859375	21.4078102111816
2059.53515625	21.3907012939453
2060.32202148438	21.3786945343018
2061.1083984375	21.2988395690918
2061.89428710938	21.1847610473633
2062.67919921875	21.1024475097656
2063.4638671875	21.1007881164551
2064.24780273438	21.0949363708496
2065.03100585938	21.1393642425537
2065.81372070313	20.8848495483398
2066.595703125	20.8546924591064
2067.37719726563	20.869255065918
2068.15795898438	20.7418689727783
2068.93823242188	20.7419376373291
2069.7177734375	20.6095123291016
2070.49682617188	20.5126991271973
2071.27514648438	20.4867744445801
2072.05297851563	20.4122619628906
2072.830078125	20.4031085968018
2073.60668945313	20.2946262359619
2074.38256835938	20.2805099487305
2075.15795898438	20.2509517669678
2075.9326171875	20.1699028015137
2076.70654296875	20.1309204101563
2077.47998046875	20.097297668457
2078.25268554688	20.0739574432373
2079.02490234375	20.0020904541016
2079.79663085938	20.0952110290527
2080.5673828125	20.0303344726563
2081.337890625	20.0956192016602
2082.107421875	20.1086139678955
2082.87670898438	20.0749034881592
2083.64501953125	20.1928901672363
2084.41284179688	20.1274642944336
2085.18017578125	20.2004337310791
2085.94677734375	20.1596584320068
2086.71264648438	20.1623668670654
2087.47802734375	20.1904850006104
2088.24267578125	20.1774349212646
2089.0068359375	20.2004108428955
2089.77026367188	20.23046875
2090.53295898438	20.1952686309814
2091.29516601563	20.2093124389648
2092.056640625	20.1955490112305
2092.81762695313	20.1098079681396
2093.57788085938	20.0535049438477
2094.33764648438	20.0262031555176
2095.0966796875	19.9662857055664
2095.85498046875	19.8432331085205
2096.61279296875	19.8032932281494
2097.36987304688	19.7633266448975
2098.12646484375	19.6447868347168
2098.88232421875	19.5720691680908
2099.63745117188	19.497163772583
2100.39208984375	19.4480171203613
2101.14624023438	19.2889041900635
2101.8994140625	19.2140445709229
2102.65209960938	19.0684661865234
2103.404296875	19.039722442627
2104.15551757813	18.9634914398193
2104.90649414063	18.8736801147461
2105.65649414063	18.7790470123291
2106.40600585938	18.73779296875
2107.15502929688	18.7271728515625
2107.90307617188	18.6240463256836
2108.65063476563	18.5298900604248
2109.39770507813	18.5981674194336
2110.14404296875	18.5496253967285
2110.8896484375	18.4593811035156
2111.63452148438	18.476734161377
2112.37890625	18.5367603302002
2113.12280273438	18.5148181915283
2113.86572265625	18.6016101837158
2114.60815429688	18.5563049316406
2115.35009765625	18.5727767944336
2116.09106445313	18.6319961547852
2116.83154296875	18.6735877990723
2117.57153320313	18.6595363616943
2118.31079101563	18.68994140625
2119.04931640625	18.6883201599121
2119.787109375	18.6398124694824
2120.5244140625	18.5697231292725
2121.26098632813	18.5498600006104
2121.9970703125	18.4645977020264
2122.732421875	18.4326992034912
2123.46704101563	18.3418121337891
2124.20092773438	18.3388500213623
2124.93432617188	18.2790470123291
2125.6669921875	18.2187099456787
2126.39916992188	18.0334930419922
2127.13037109375	18.1195049285889
2127.86108398438	18.0208396911621
2128.59130859375	18.0030841827393
2129.32080078125	17.8675079345703
2130.04956054688	17.8037414550781
2130.77758789063	17.6949310302734
2131.50512695313	17.603120803833
2132.23193359375	17.4717502593994
2132.9580078125	17.4344730377197
2133.68334960938	17.3605327606201
2134.408203125	17.3313770294189
2135.13232421875	17.2467212677002
2135.85595703125	17.1523494720459
2136.57885742188	17.1361141204834
2137.30102539063	17.0232715606689
2138.0224609375	17.0086574554443
2138.74340820313	16.8913288116455
2139.46337890625	16.9005851745605
2140.18310546875	16.7690982818604
2140.90185546875	16.7911319732666
2141.6201171875	16.6653060913086
2142.33764648438	16.7103214263916
2143.05444335938	16.6623592376709
2143.77075195313	16.6557922363281
2144.48608398438	16.5990447998047
2145.201171875	16.721212387085
2145.91528320313	16.6319351196289
2146.62890625	16.6505832672119
2147.34155273438	16.6036930084229
2148.05395507813	16.5696411132813
2148.76538085938	16.6922779083252
2149.47631835938	16.6154499053955
2150.18627929688	16.5718765258789
2150.89599609375	16.6396808624268
2151.60473632813	16.5739326477051
2152.31298828125	16.4959564208984
2153.02026367188	16.5667304992676
2153.72729492188	16.46164894104
2154.43334960938	16.4495868682861
2155.138671875	16.4621467590332
2155.84350585938	16.464714050293
2156.54760742188	16.4043197631836
2157.25122070313	16.351936340332
2157.95385742188	16.334924697876
2158.65600585938	16.2812461853027
2159.357421875	16.2490348815918
2160.05810546875	16.2642345428467
2160.75805664063	16.2752838134766
2161.45751953125	16.140739440918
2162.15600585938	16.1025409698486
2162.85400390625	16.0182723999023
2163.55151367188	15.9246273040771
2164.248046875	15.8375177383423
2164.94409179688	15.8837261199951
2165.63916015625	15.7820653915405
2166.33374023438	15.6722202301025
2167.02783203125	15.6224317550659
2167.72094726563	15.5256986618042
2168.41357421875	15.499397277832
2169.10522460938	15.3924570083618
2169.79638671875	15.3820600509644
2170.48706054688	15.2666273117065
2171.1767578125	15.182843208313
2171.86572265625	15.0704383850098
2172.55419921875	14.9815797805786
2173.24194335938	14.842887878418
2173.92895507813	14.7528858184814
2174.615234375	14.7256746292114
2175.30078125	14.687349319458
2175.98583984375	14.623815536499
2176.67016601563	14.562949180603
2177.35375976563	14.5726585388184
2178.03662109375	14.5280256271362
2178.71875	14.4480152130127
2179.40014648438	14.48166847229
2180.08081054688	14.4775018692017
2180.76098632813	14.5047588348389
2181.4404296875	14.5142059326172
2182.119140625	14.4199123382568
2182.79711914063	14.4489078521729
2183.47436523438	14.4905605316162
2184.15087890625	14.4804277420044
2184.82690429688	14.5231151580811
2185.501953125	14.4623699188232
2186.17651367188	14.5204658508301
2186.85034179688	14.4775505065918
2187.5234375	14.4673843383789
2188.19580078125	14.4616851806641
2188.86743164063	14.4385719299316
2189.53833007813	14.3652057647705
2190.20874023438	14.3601999282837
2190.87817382813	14.2966947555542
2191.54711914063	14.2289066314697
2192.21533203125	14.1969299316406
2192.8828125	14.1432476043701
2193.54956054688	14.0556201934814
2194.21557617188	13.9349966049194
2194.880859375	13.9395189285278
2195.54541015625	13.8514518737793
2196.20947265625	13.8219842910767
2196.87255859375	13.7185583114624
2197.53515625	13.5568237304688
2198.19677734375	13.4622049331665
2198.85791015625	13.3747606277466
2199.51831054688	13.3487854003906
2200.17797851563	13.2331972122192
2200.8369140625	13.1723432540894
2201.4951171875	13.075366973877
2202.15258789063	13.0121421813965
2202.80932617188	12.9413433074951
2203.46533203125	12.884786605835
2204.12060546875	12.7980737686157
2204.775390625	12.8490810394287
2205.42919921875	12.7331523895264
2206.08251953125	12.8012495040894
2206.73486328125	12.7520446777344
2207.38671875	12.719651222229
2208.03759765625	12.6248569488525
2208.68798828125	12.6864681243896
2209.33764648438	12.7108793258667
2209.98657226563	12.600606918335
2210.63452148438	12.6912393569946
2211.28198242188	12.6839227676392
2211.9287109375	12.6748352050781
2212.57470703125	12.7161741256714
2213.21997070313	12.6972484588623
2213.86450195313	12.7055606842041
2214.50830078125	12.6727256774902
2215.1513671875	12.6224374771118
2215.79370117188	12.6094970703125
2216.43530273438	12.6107034683228
2217.076171875	12.5408525466919
2217.71630859375	12.4929485321045
2218.35571289063	12.3635168075562
2218.99462890625	12.3795537948608
2219.63256835938	12.3196210861206
2220.26977539063	12.2715435028076
2220.90625	12.1813545227051
2221.5419921875	12.1367330551147
2222.17700195313	12.04234790802
2222.81127929688	11.9773283004761
2223.44482421875	11.8957538604736
2224.07763671875	11.8928413391113
2224.70971679688	11.7839784622192
2225.34106445313	11.6435070037842
2225.9716796875	11.6186199188232
2226.6015625	11.4863615036011
2227.23071289063	11.4674921035767
2227.85913085938	11.3780860900879
2228.48681640625	11.3609399795532
2229.11376953125	11.3045425415039
2229.73999023438	11.251410484314
2230.36547851563	11.1281118392944
2230.990234375	11.1307258605957
2231.61401367188	11.0881729125977
2232.2373046875	11.0294990539551
2232.85986328125	10.9687347412109
2233.4814453125	10.939341545105
2234.1025390625	10.9114580154419
2234.72265625	10.9109115600586
2235.34228515625	10.8021602630615
2235.9609375	10.8332939147949
2236.57885742188	10.7379903793335
2237.1962890625	10.7558031082153
2237.81274414063	10.7162399291992
2238.42846679688	10.7332830429077
2239.04345703125	10.765209197998
2239.65771484375	10.7445755004883
2240.27124023438	10.7542028427124
2240.88403320313	10.7466306686401
2241.49584960938	10.7239027023315
2242.10717773438	10.6890811920166
2242.71752929688	10.8086910247803
2243.32739257813	10.7622985839844
2243.93627929688	10.6963205337524
2244.54443359375	10.7216272354126
2245.15209960938	10.6900701522827
2245.7587890625	10.612133026123
2246.36474609375	10.6194019317627
2246.9697265625	10.6019268035889
2247.57421875	10.5480890274048
2248.17797851563	10.5011720657349
2248.78076171875	10.4823322296143
2249.38305664063	10.4877443313599
2249.984375	10.4446077346802
2250.5849609375	10.4373464584351
2251.18481445313	10.3329057693481
2251.78393554688	10.2570791244507
2252.38232421875	10.2375679016113
2252.97973632813	10.1916532516479
2253.57666015625	10.1115283966064
2254.17260742188	10.0471353530884
2254.76782226563	10.0513305664063
2255.3623046875	9.94125366210938
2255.9560546875	9.92000198364258
2256.54907226563	9.88342952728271
2257.14135742188	9.83930397033691
2257.73266601563	9.69651317596436
2258.32348632813	9.64707851409912
2258.91333007813	9.6085147857666
2259.50244140625	9.54861068725586
2260.09057617188	9.48501777648926
2260.67822265625	9.49392318725586
2261.26513671875	9.35428810119629
2261.85107421875	9.38006496429443
2262.43627929688	9.31811428070068
2263.02075195313	9.31862735748291
2263.6044921875	9.2321081161499
2264.18725585938	9.16168308258057
2264.76953125	9.23513507843018
2265.35083007813	9.10751914978027
2265.93139648438	9.12724590301514
2266.51123046875	9.06162166595459
2267.09033203125	9.04059791564941
2267.66845703125	9.07128715515137
2268.24584960938	9.02881526947021
2268.82250976563	9.05350112915039
2269.3984375	9.09625625610352
2269.9736328125	9.01867198944092
2270.5478515625	9.06902980804443
2271.12133789063	9.11995124816895
2271.69409179688	9.10279178619385
2272.26611328125	9.11444854736328
2272.83740234375	9.04928874969482
2273.40771484375	9.08400630950928
2273.97729492188	8.98781681060791
2274.54614257813	8.99575805664063
2275.11401367188	8.95276165008545
2275.68139648438	8.91629505157471
2276.24780273438	8.89845752716064
2276.8134765625	8.93160438537598
2277.37817382813	8.87140655517578
2277.9423828125	8.79958724975586
2278.50561523438	8.8677282333374
2279.06811523438	8.8495569229126
2279.62963867188	8.81240463256836
2280.19067382813	8.83055686950684
2280.75073242188	8.82420444488525
2281.31005859375	8.80729579925537
2281.86840820313	8.80435466766357
2282.42602539063	8.77791976928711
2282.98291015625	8.72452926635742
2283.5390625	8.68985080718994
2284.09448242188	8.62264060974121
2284.64892578125	8.64920997619629
2285.20263671875	8.57373046875
2285.75537109375	8.57542991638184
2286.3076171875	8.52049922943115
2286.85888671875	8.47187805175781
2287.40942382813	8.47220516204834
2287.958984375	8.41186618804932
2288.5078125	8.32788753509521
2289.05590820313	8.33186817169189
2289.60302734375	8.24858474731445
2290.14965820313	8.28171443939209
2290.6953125	8.12375926971436
2291.23999023438	8.16110610961914
2291.78393554688	8.09887218475342
2292.3271484375	8.0033655166626
2292.86962890625	8.0266170501709
2293.4111328125	7.93632650375366
2293.95190429688	7.88373994827271
2294.49194335938	7.92745399475098
2295.03100585938	7.81252145767212
2295.5693359375	7.81175374984741
2296.10693359375	7.77581644058228
2296.6435546875	7.74331140518188
2297.17944335938	7.73158073425293
2297.71459960938	7.73930883407593
2298.24877929688	7.73502969741821
2298.7822265625	7.75743818283081
2299.31469726563	7.73927116394043
2299.8466796875	7.78119945526123
2300.37744140625	7.74351072311401
2300.90771484375	7.64483594894409
2301.43701171875	7.69853162765503
2301.96557617188	7.72417163848877
2302.4931640625	7.76053476333618
2303.02001953125	7.68071413040161
2303.54614257813	7.75163698196411
2304.0712890625	7.71354866027832
2304.595703125	7.70223522186279
2305.119140625	7.69707775115967
2305.64184570313	7.73993158340454
2306.16381835938	7.71116065979004
2306.68481445313	7.68961429595947
2307.205078125	7.69705677032471
2307.72436523438	7.65022993087769
2308.24291992188	7.68426132202148
2308.7607421875	7.6583571434021
2309.27758789063	7.67062616348267
2309.79370117188	7.64119338989258
2310.30883789063	7.64242172241211
2310.8232421875	7.63960886001587
2311.3369140625	7.56487274169922
2311.849609375	7.58977794647217
2312.361328125	7.56347846984863
2312.87255859375	7.52475452423096
2313.38256835938	7.505690574646
2313.89208984375	7.51386594772339
2314.40063476563	7.44375610351563
2314.908203125	7.37331962585449
2315.4150390625	7.3779354095459
2315.92114257813	7.32876682281494
2316.42626953125	7.29442977905273
2316.9306640625	7.22409105300903
2317.43408203125	7.20267057418823
2317.93676757813	7.16932058334351
2318.4384765625	7.10940885543823
2318.939453125	7.09035110473633
2319.439453125	7.04011631011963
2319.93872070313	6.99986696243286
2320.43701171875	7.00378274917603
2320.9345703125	6.91195011138916
2321.43139648438	6.9106764793396
2321.92724609375	6.8599967956543
2322.42211914063	6.83398485183716
2322.91625976563	6.83050203323364
2323.40966796875	6.75988531112671
2323.90209960938	6.76098585128784
2324.3935546875	6.75256633758545
2324.88427734375	6.71665906906128
2325.37426757813	6.72671461105347
2325.86303710938	6.72860813140869
2326.35131835938	6.69264554977417
2326.83862304688	6.63730716705322
2327.32495117188	6.67785930633545
2327.810546875	6.74297571182251
2328.29541015625	6.7238621711731
2328.77905273438	6.77921104431152
2329.26220703125	6.7892951965332
2329.74438476563	6.77235221862793
2330.2255859375	6.71687936782837
2330.7060546875	6.768470287323
2331.185546875	6.74411058425903
2331.6640625	6.74105644226074
2332.14184570313	6.78668355941772
2332.61889648438	6.7590126991272
2333.09497070313	6.74992942810059
2333.57006835938	6.71318101882935
2334.04443359375	6.70489120483398
2334.51782226563	6.70453500747681
2334.99047851563	6.66416120529175
2335.46215820313	6.65528535842896
2335.93310546875	6.63213729858398
2336.40307617188	6.6366810798645
2336.8720703125	6.55091857910156
2337.34033203125	6.52055883407593
2337.8076171875	6.52423620223999
2338.27416992188	6.48504781723022
2338.73974609375	6.46919059753418
2339.20458984375	6.3991494178772
2339.66845703125	6.38517093658447
2340.13134765625	6.37723159790039
2340.59350585938	6.33570051193237
2341.0546875	6.28973388671875
2341.51489257813	6.27595996856689
2341.97436523438	6.22469568252563
2342.43286132813	6.18552207946777
2342.890625	6.14824962615967
2343.34741210938	6.08253192901611
2343.80322265625	6.06202411651611
2344.25830078125	6.06357908248901
2344.71240234375	6.04718160629272
2345.16577148438	6.09485626220703
2345.61791992188	6.06242609024048
2346.06958007813	6.14164018630981
2346.52001953125	6.22837495803833
2346.9697265625	6.27173757553101
2347.41845703125	6.36991262435913
2347.86645507813	6.51133441925049
2348.3134765625	6.60217523574829
2348.75952148438	6.72797727584839
2349.20483398438	6.84527349472046
2349.64916992188	6.97567081451416
2350.09252929688	7.05485916137695
2350.53515625	7.11801195144653
2350.97680664063	7.23447704315186
2351.41748046875	7.25026226043701
2351.857421875	7.3340802192688
2352.29638671875	7.36740303039551
2352.734375	7.3682336807251
2353.17138671875	7.34627199172974
2353.60766601563	7.32623529434204
2354.04296875	7.23999357223511
2354.4775390625	7.09387063980103
2354.91088867188	7.0010814666748
2355.34350585938	6.8962516784668
2355.775390625	6.83841419219971
2356.2060546875	6.68470096588135
2356.63598632813	6.48628902435303
2357.06494140625	6.35241842269897
2357.4931640625	6.24494647979736
2357.92041015625	6.14130306243896
2358.3466796875	6.03731203079224
2358.77197265625	5.89276647567749
2359.1962890625	5.85060691833496
2359.61987304688	5.70282554626465
2360.04248046875	5.61054944992065
2360.46411132813	5.53134441375732
2360.88500976563	5.47920656204224
2361.30493164063	5.43066835403442
2361.72387695313	5.37006139755249
