# Supplementary material for: Optics miniaturization strategy for demanding Raman spectroscopy applications
Source: Nat Commun. 2024 Apr 8;15:3049. doi: 10.1038/s41467-024-47044-7 (PMC11001912; doi:10.1038/s41467-024-47044-7)
Supplement: Supplementary file 6 — Source Data [file 41467_2024_47044_MOESM6_ESM.zip › Source Data/NCOMMS-23-34016B s3/S3 pHCA, Glucose, Salts/calibraiton/pHCA time + standards/pHCA_26_5h_1.csv]

347.42919921875	88.2152786254883
348.892913818359	88.4614562988281
350.356079101563	88.9157791137695
351.818634033203	89.2462997436523
353.280670166016	89.7782516479492
354.742095947266	90.186408996582
356.202972412109	90.5380325317383
357.663299560547	90.9087295532227
359.123046875	91.2067184448242
360.582244873047	91.5900115966797
362.040863037109	91.9599456787109
363.498931884766	92.1816177368164
364.956451416016	92.2781219482422
366.413391113281	92.5950012207031
367.869750976563	92.7273788452148
369.325592041016	93.0775527954102
370.780853271484	92.8755950927734
372.235565185547	93.2680587768555
373.689727783203	93.2029113769531
375.143310546875	93.4505462646484
376.596343994141	93.663818359375
378.048828125	93.7705383300781
379.500762939453	93.8209075927734
380.9521484375	94.0639572143555
382.402954101563	94.1188049316406
383.853240966797	94.2982482910156
385.302947998047	94.367317199707
386.752136230469	94.6592178344727
388.200744628906	94.8843994140625
389.648803710938	94.8945999145508
391.096343994141	94.9774856567383
392.543304443359	95.0956420898438
393.989715576172	95.4963150024414
395.435607910156	95.7204208374023
396.880920410156	95.9965057373047
398.325714111328	95.9018859863281
399.769927978516	96.1095809936523
401.213623046875	96.483154296875
402.656768798828	96.588737487793
404.099395751953	96.6929702758789
405.541442871094	97.0164184570313
406.982971191406	96.835823059082
408.423950195313	96.9867477416992
409.864379882813	97.2601013183594
411.304290771484	97.2642822265625
412.743621826172	97.5085830688477
414.182434082031	97.7267837524414
415.620727539063	97.8383331298828
417.058471679688	97.6171035766602
418.495666503906	97.6516799926758
419.932342529297	97.6985244750977
421.368469238281	97.4356079101563
422.804077148438	97.5748519897461
424.239135742188	97.5126800537109
425.673645019531	97.5144958496094
427.107635498047	97.4809494018555
428.541107177734	97.3801727294922
429.974029541016	97.2468032836914
431.406433105469	97.3070220947266
432.838287353516	97.1943130493164
434.269622802734	96.9862365722656
435.700408935547	97.1053924560547
437.130706787109	96.8531188964844
438.560455322266	96.9336395263672
439.989654541016	96.6129302978516
441.418334960938	96.6956253051758
442.846496582031	96.6173782348633
444.274139404297	96.4286575317383
445.701263427734	96.2260360717773
447.127838134766	96.1343078613281
448.553894042969	96.0903625488281
449.979431152344	95.9876480102539
451.404449462891	95.8502349853516
452.828918457031	95.780387878418
454.252899169922	95.8157424926758
455.676330566406	95.6865844726563
457.099273681641	95.6703872680664
458.521667480469	95.5645751953125
459.943542480469	95.8263473510742
461.364929199219	95.7285461425781
462.785766601563	95.6542434692383
464.206085205078	95.6206970214844
465.625885009766	95.4283676147461
467.045196533203	95.7116546630859
468.463958740234	95.6857147216797
469.882202148438	95.8852462768555
471.299957275391	95.7975158691406
472.717193603516	95.8363647460938
474.133911132813	95.8047103881836
475.550109863281	95.8860244750977
476.965789794922	96.0225448608398
478.380950927734	96.2908096313477
479.795623779297	96.2592163085938
481.209777832031	96.2609252929688
482.623413085938	96.6997680664063
484.036529541016	96.6590805053711
485.449157714844	96.8461380004883
486.861267089844	96.9489517211914
488.272857666016	97.1334533691406
489.683959960938	97.3268661499023
491.094543457031	97.3894119262695
492.504608154297	97.5460357666016
493.914184570313	97.6159439086914
495.3232421875	97.7058029174805
496.731811523438	97.8623962402344
498.139862060547	97.9001998901367
499.547393798828	98.0349349975586
500.954467773438	97.9304046630859
502.360992431641	97.9403991699219
503.767028808594	98.0039901733398
505.172576904297	98.266975402832
506.577606201172	98.090576171875
507.982147216797	98.2878189086914
509.386169433594	98.1749267578125
510.789703369141	98.10498046875
512.192749023438	98.2618179321289
513.595275878906	98.1302719116211
514.997314453125	98.0927124023438
516.398803710938	98.2282943725586
517.799865722656	97.8464050292969
519.200378417969	98.0751800537109
520.600463867188	97.7902145385742
522	97.5004577636719
523.399047851563	97.4657974243164
524.797607421875	97.2047576904297
526.195678710938	96.9685134887695
527.59326171875	96.9065093994141
528.990295410156	96.5879211425781
530.386901855469	96.0168304443359
531.782958984375	95.9928283691406
533.178588867188	95.8090286254883
534.573669433594	95.4032440185547
535.968322753906	95.116081237793
537.362426757813	94.8295745849609
538.756042480469	94.8223876953125
540.149230957031	94.2845230102539
541.541870117188	94.061882019043
542.934020996094	93.9371337890625
544.32568359375	93.7244338989258
545.716918945313	93.4124526977539
547.107604980469	92.9371490478516
548.497802734375	92.9387512207031
549.887573242188	92.7970657348633
551.276794433594	92.4511947631836
552.66552734375	92.2334442138672
554.053833007813	91.9698638916016
555.441650390625	91.9153518676758
556.828918457031	91.6765365600586
558.215759277344	91.3558731079102
559.602111816406	91.3809051513672
560.987976074219	91.2511520385742
562.373352050781	91.1014175415039
563.758239746094	90.9962310791016
565.142639160156	90.7966690063477
566.526611328125	90.7659530639648
567.910034179688	90.7323608398438
569.293029785156	90.5658721923828
570.675537109375	90.6128616333008
572.057556152344	90.4294815063477
573.439086914063	90.4545745849609
574.820129394531	90.47216796875
576.200744628906	90.4208297729492
577.580871582031	90.2980804443359
578.96044921875	90.4356994628906
580.339660644531	90.2743072509766
581.718322753906	90.4543151855469
583.096557617188	90.225212097168
584.474243164063	90.353645324707
585.851501464844	90.1471481323242
587.228332519531	90.3189010620117
588.604614257813	90.1213302612305
589.98046875	90.0317611694336
591.355834960938	90.0811767578125
592.730712890625	90.0039901733398
594.105163574219	90.2629623413086
595.479125976563	90.1700286865234
596.852600097656	90.1085052490234
598.225646972656	90.1083374023438
599.598205566406	90.1097717285156
600.970275878906	90.0598449707031
602.341857910156	90.0109252929688
603.713012695313	89.8645248413086
605.083679199219	89.8391036987305
606.453918457031	89.9291000366211
607.823608398438	89.7153015136719
609.192932128906	89.7365036010742
610.561706542969	89.5424194335938
611.930053710938	89.6966781616211
613.297912597656	89.4705581665039
614.665344238281	89.3949737548828
616.032287597656	89.2704238891602
617.398803710938	89.1570434570313
618.764831542969	89.0033493041992
620.13037109375	88.89697265625
621.495483398438	88.8463439941406
622.860107421875	88.6482009887695
624.224304199219	88.4812088012695
625.588012695313	88.407829284668
626.951232910156	88.3231430053711
628.314025878906	88.0815505981445
629.676391601563	88.2506484985352
631.038269042969	87.8439865112305
632.399658203125	87.8276062011719
633.760620117188	87.6981582641602
635.12109375	87.5743103027344
636.481140136719	87.3802337646484
637.840759277344	87.4557342529297
639.199890136719	87.4554214477539
640.558532714844	87.3697357177734
641.916748046875	87.2118682861328
643.274536132813	87.1932220458984
644.6318359375	87.0870666503906
645.988647460938	86.8302917480469
647.345031738281	86.7173156738281
648.700988769531	86.6454315185547
650.056457519531	86.2945861816406
651.411499023438	86.1314544677734
652.76611328125	86.1452331542969
654.120239257813	85.8099136352539
655.473876953125	85.7685241699219
656.827087402344	85.5637283325195
658.179870605469	85.502067565918
659.5322265625	85.4344711303711
660.884094238281	85.4996337890625
662.235473632813	85.5383377075195
663.586486816406	85.3064956665039
664.93701171875	85.2405548095703
666.287048339844	85.2689743041992
667.636657714844	85.2345428466797
668.98583984375	85.1316452026367
670.334594726563	85.1110763549805
671.682861328125	85.0726776123047
673.030700683594	85.0605621337891
674.378051757813	85.0800857543945
675.725036621094	85.1036911010742
677.071533203125	85.0293502807617
678.417541503906	84.9651947021484
679.76318359375	85.1547775268555
681.108337402344	85.023796081543
682.453002929688	85.0946044921875
683.797302246094	85.0625534057617
685.14111328125	85.0441131591797
686.484497070313	85.0825805664063
687.827453613281	85.2118835449219
689.169921875	85.0257110595703
690.512023925781	85.1539077758789
691.853637695313	85.2479858398438
693.194763183594	85.2829055786133
694.535522460938	85.1142883300781
695.875793457031	85.1879425048828
697.215637207031	85.3531265258789
698.555053710938	85.2554244995117
699.89404296875	85.4095230102539
701.232543945313	85.4755783081055
702.570617675781	85.4470672607422
703.908325195313	85.4564819335938
705.245483398438	85.573112487793
706.582275390625	85.4948806762695
707.918640136719	85.5790023803711
709.254516601563	85.563232421875
710.589965820313	85.4709320068359
711.924987792969	85.5901184082031
713.259582519531	85.6507568359375
714.59375	85.7150497436523
715.927490234375	85.6423645019531
717.2607421875	85.7003707885742
718.593627929688	85.62255859375
719.926025390625	85.5553207397461
721.257995605469	85.6902923583984
722.589538574219	85.5561294555664
723.920654296875	85.4587326049805
725.251342773438	85.7484893798828
726.581604003906	85.4990768432617
727.911437988281	85.5061950683594
729.240783691406	85.4532623291016
730.569763183594	85.5145263671875
731.898254394531	85.388801574707
733.226379394531	85.3311767578125
734.554016113281	85.3164138793945
735.881225585938	85.2226867675781
737.208068847656	85.1517715454102
738.534423828125	85.2473678588867
739.8603515625	85.1535568237305
741.185852050781	85.022102355957
742.510925292969	85.0453186035156
743.835571289063	85.0003280639648
745.159790039063	84.8655395507813
746.483581542969	84.9205551147461
747.806945800781	84.5643081665039
749.1298828125	84.6812896728516
750.452453613281	84.6075897216797
751.774536132813	84.6011505126953
753.09619140625	84.3809356689453
754.417419433594	84.4756393432617
755.738220214844	84.3059310913086
757.05859375	84.1117858886719
758.378540039063	84.1614761352539
759.698059082031	84.040771484375
761.017211914063	83.730583190918
762.335876464844	83.7683029174805
763.654113769531	83.5170516967773
764.971984863281	83.4843215942383
766.289367675781	83.3970108032227
767.606384277344	83.3156509399414
768.922973632813	83.2946548461914
770.239074707031	83.0856094360352
771.554809570313	82.9281311035156
772.8701171875	83.037841796875
774.184997558594	82.7162094116211
775.499450683594	82.6256637573242
776.8134765625	82.7190246582031
778.127136230469	82.6497268676758
779.440307617188	82.5642166137695
780.753112792969	82.7091827392578
782.0654296875	82.4104690551758
783.377380371094	82.3575057983398
784.688903808594	82.3708114624023
786	82.2157821655273
787.310668945313	82.254508972168
788.620971679688	81.9004440307617
789.930786132813	82.10107421875
791.240234375	81.8635177612305
792.549255371094	81.7626419067383
793.857788085938	81.8068313598633
795.166015625	81.7987518310547
796.473754882813	81.6544494628906
797.781066894531	81.4996719360352
799.088012695313	81.756721496582
800.39453125	81.8786697387695
801.700622558594	82.0416641235352
803.006286621094	81.8678970336914
804.311584472656	82.0175704956055
805.616394042969	82.0148162841797
806.920837402344	81.8823547363281
808.224853515625	81.9551696777344
809.528503417969	81.6796951293945
810.831665039063	81.5871887207031
812.134460449219	81.4138259887695
813.436828613281	81.2601470947266
814.73876953125	81.151496887207
816.040344238281	80.9683303833008
817.341430664063	80.9732360839844
818.642150878906	80.9213256835938
819.942504882813	80.7965927124023
821.242370605469	80.6301116943359
822.541870117188	80.7991333007813
823.840942382813	80.7404708862305
825.139587402344	80.7418823242188
826.437866210938	80.6927795410156
827.735656738281	80.7081832885742
829.033081054688	80.586296081543
830.330139160156	80.7008819580078
831.626770019531	80.5952453613281
832.922973632813	80.6837539672852
834.21875	80.671989440918
835.514099121094	80.8838653564453
836.80908203125	80.861083984375
838.103637695313	80.8135299682617
839.397827148438	80.919075012207
840.691589355469	81.0370407104492
841.984924316406	81.0419845581055
843.27783203125	81.040641784668
844.570373535156	81.0505828857422
845.862487792969	81.2841415405273
847.154235839844	81.2182388305664
848.445556640625	81.480598449707
849.736450195313	81.3752899169922
851.026916503906	81.4179229736328
852.317016601563	81.7216873168945
853.606689453125	81.8712539672852
854.89599609375	82.1390151977539
856.184875488281	82.3221740722656
857.473327636719	82.601188659668
858.761413574219	83.0387802124023
860.049072265625	83.5680160522461
861.336303710938	84.0046463012695
862.623168945313	84.6848373413086
863.909606933594	85.3533706665039
865.195678710938	86.2659759521484
866.481323242188	86.9021224975586
867.766540527344	87.5955963134766
869.051391601563	88.5264892578125
870.335815429688	89.3451309204102
871.619873046875	90.1123199462891
872.903503417969	90.7644500732422
874.186706542969	91.4682006835938
875.469543457031	91.6647796630859
876.752014160156	91.5411224365234
878.033996582031	91.2952346801758
879.315612792969	90.5871658325195
880.596862792969	89.5981826782227
881.877685546875	88.4387588500977
883.158081054688	86.9123153686523
884.438110351563	85.2701416015625
885.7177734375	83.8261413574219
886.996948242188	82.4437255859375
888.275817871094	80.8111114501953
889.55419921875	79.6080780029297
890.832275390625	78.489143371582
892.10986328125	77.3041305541992
893.387084960938	76.3747940063477
894.663940429688	75.6384658813477
895.940368652344	74.7271347045898
897.216369628906	74.2855224609375
898.492004394531	73.5898971557617
899.767272949219	73.076171875
901.042114257813	72.6521987915039
902.316528320313	72.0859909057617
903.590576171875	71.8437652587891
904.8642578125	71.2823791503906
906.137512207031	70.8509216308594
907.410339355469	70.6249618530273
908.682800292969	70.198127746582
909.954833984375	69.9859390258789
911.226501464844	69.7600784301758
912.497802734375	69.3974761962891
913.768676757813	69.1478729248047
915.039123535156	69.045654296875
916.309204101563	68.6325073242188
917.578918457031	68.4962539672852
918.848205566406	68.4445877075195
920.117126464844	67.9736175537109
921.385620117188	67.9330291748047
922.653747558594	67.9370193481445
923.921447753906	67.5988464355469
925.188781738281	67.4056015014648
926.455688476563	67.2173461914063
927.722229003906	67.1778182983398
928.988342285156	67.0196838378906
930.254089355469	66.9533386230469
931.519470214844	66.7588729858398
932.784423828125	66.7485580444336
934.049011230469	66.5739440917969
935.313171386719	66.4755249023438
936.576965332031	66.3843307495117
937.84033203125	66.306510925293
939.103332519531	66.1736602783203
940.365966796875	66.0452270507813
941.628173828125	66.0849380493164
942.890014648438	65.9030380249023
944.151428222656	65.80322265625
945.412475585938	65.782829284668
946.673095703125	65.8029937744141
947.933349609375	65.6468811035156
949.193237304688	65.6322402954102
950.452697753906	65.7212142944336
951.711791992188	65.5685882568359
952.970520019531	65.4675750732422
954.228820800781	65.3911361694336
955.486755371094	65.4912261962891
956.744262695313	65.5167007446289
958.001403808594	65.4584197998047
959.258117675781	65.4523086547852
960.514526367188	65.5747451782227
961.770446777344	65.596305847168
963.026062011719	65.8155059814453
964.28125	65.8761215209961
965.536010742188	66.0028305053711
966.790466308594	66.2578811645508
968.044494628906	66.6915512084961
969.298095703125	66.8040390014648
970.551391601563	67.4112014770508
971.80419921875	67.7813339233398
973.056701660156	68.6545486450195
974.308776855469	69.5028305053711
975.560485839844	70.7643051147461
976.811767578125	72.1271057128906
978.062683105469	73.7808990478516
979.313232421875	75.2465972900391
980.563415527344	76.4798355102539
981.813171386719	77.7193984985352
983.0625	78.7247924804688
984.3115234375	79.4850006103516
985.560119628906	80.1336364746094
986.808349609375	80.5043106079102
988.05615234375	81.0041046142578
989.303588867188	80.9563064575195
990.550659179688	80.4069900512695
991.797302246094	79.4682846069336
993.043579101563	78.5530014038086
994.289489746094	76.6837463378906
995.535034179688	75.2484359741211
996.780151367188	73.5055923461914
998.02490234375	71.778923034668
999.269226074219	70.5210723876953
1000.51318359375	69.1383056640625
1001.75677490234	68.0771636962891
1003	67.1078109741211
1004.24279785156	66.224723815918
1005.48522949219	65.5711135864258
1006.72729492188	64.9241714477539
1007.96893310547	64.5781402587891
1009.21026611328	63.9445381164551
1010.45111083984	63.7821083068848
1011.69165039063	63.3745765686035
1012.93176269531	63.0556335449219
1014.17150878906	62.931713104248
1015.41088867188	62.6152534484863
1016.64984130859	62.5225982666016
1017.88842773438	62.4840621948242
1019.12664794922	62.3057250976563
1020.36450195313	62.1708297729492
1021.60192871094	62.0929145812988
1022.83898925781	62.0066184997559
1024.07568359375	61.7249221801758
1025.31201171875	61.8306694030762
1026.5478515625	61.6756591796875
1027.78344726563	61.7067794799805
1029.0185546875	61.7358131408691
1030.25329589844	61.5480842590332
1031.48767089844	61.5341186523438
1032.7216796875	61.5912055969238
1033.95532226563	61.625846862793
1035.18859863281	61.6277351379395
1036.42138671875	61.5686798095703
1037.65393066406	61.6978797912598
1038.88598632813	61.768985748291
1040.11767578125	61.8351593017578
1041.34899902344	61.8882141113281
1042.57995605469	61.9883422851563
1043.810546875	62.1475677490234
1045.04077148438	62.1736221313477
1046.2705078125	62.382438659668
1047.5	62.4540824890137
1048.72900390625	62.6339874267578
1049.95764160156	62.7834243774414
1051.18591308594	62.9769096374512
1052.41381835938	63.1456451416016
1053.64135742188	63.2359008789063
1054.86853027344	63.6671142578125
1056.09521484375	63.9769554138184
1057.32165527344	64.0890274047852
1058.54760742188	64.4768829345703
1059.77331542969	65.2038421630859
1060.99853515625	65.573112487793
1062.22338867188	66.1151123046875
1063.44787597656	66.6321640014648
1064.671875	67.4306259155273
1065.89562988281	68.2975692749023
1067.11901855469	68.9261093139648
1068.34191894531	69.7236175537109
1069.56457519531	70.8631591796875
1070.78674316406	71.7164688110352
1072.00854492188	72.6201553344727
1073.22998046875	73.2686538696289
1074.45104980469	74.0245590209961
1075.67175292969	74.1467819213867
1076.89208984375	74.3569412231445
1078.11193847656	74.1783752441406
1079.33154296875	73.6445999145508
1080.55065917969	73.011100769043
1081.76940917969	72.1773681640625
1082.98791503906	70.8298950195313
1084.20593261719	70.0086822509766
1085.42358398438	68.9994049072266
1086.64086914063	67.9084625244141
1087.85766601563	67.0385055541992
1089.07421875	66.1166458129883
1090.29040527344	65.2422332763672
1091.50610351563	64.7074737548828
1092.72155761719	64.1549682617188
1093.9365234375	63.5251808166504
1095.15112304688	63.0178375244141
1096.36535644531	62.731372833252
1097.57922363281	62.3739585876465
1098.79272460938	62.0813865661621
1100.005859375	61.7039222717285
1101.21862792969	61.5891532897949
1102.43090820313	61.4604873657227
1103.64294433594	61.1455917358398
1104.8544921875	61.1592597961426
1106.06579589844	60.8838806152344
1107.27661132813	60.9443359375
1108.48706054688	60.7414779663086
1109.69714355469	60.612476348877
1110.90686035156	60.5340538024902
1112.1162109375	60.4483909606934
1113.3251953125	60.2549171447754
1114.53369140625	60.2883796691895
1115.74194335938	60.2132453918457
1116.94982910156	60.233959197998
1118.1572265625	60.1248931884766
1119.3642578125	60.0078163146973
1120.57104492188	60.0429039001465
1121.77734375	60.0151977539063
1122.98327636719	59.9451217651367
1124.18884277344	59.9613609313965
1125.39404296875	60.050365447998
1126.59875488281	59.9303131103516
1127.80322265625	59.9422302246094
1129.00732421875	59.9936904907227
1130.2109375	59.7203369140625
1131.41430664063	59.8210906982422
1132.6171875	59.7910652160645
1133.81970214844	59.8099403381348
1135.02197265625	59.7577934265137
1136.22375488281	59.7495918273926
1137.42517089844	59.5297546386719
1138.62622070313	59.6912040710449
1139.82690429688	59.5430335998535
1141.02709960938	59.4940032958984
1142.22705078125	59.5850372314453
1143.42663574219	59.618782043457
1144.62573242188	59.5331420898438
1145.82458496094	59.5380630493164
1147.02294921875	59.4803428649902
1148.22094726563	59.4633369445801
1149.41857910156	59.4792137145996
1150.61584472656	59.4460067749023
1151.81274414063	59.559009552002
1153.00927734375	59.3467445373535
1154.20544433594	59.5114097595215
1155.40124511719	59.4625930786133
1156.5966796875	59.5646171569824
1157.79162597656	59.474925994873
1158.986328125	59.5538673400879
1160.18054199219	59.5674514770508
1161.37438964844	59.5820159912109
1162.56799316406	59.5826416015625
1163.76110839844	59.8094940185547
1164.95385742188	59.7591133117676
1166.14624023438	59.9519958496094
1167.33825683594	60.1717071533203
1168.52990722656	60.5165405273438
1169.72119140625	61.2309646606445
1170.91198730469	61.9462394714355
1172.1025390625	62.7800445556641
1173.29260253906	63.7752265930176
1174.482421875	64.0722351074219
1175.67175292969	64.2644577026367
1176.86071777344	63.9141082763672
1178.04943847656	63.255859375
1179.23767089844	62.3034477233887
1180.42553710938	61.4701728820801
1181.61303710938	60.7392044067383
1182.80017089844	60.2035789489746
1183.98681640625	59.8807525634766
1185.17321777344	59.5378074645996
1186.35925292969	59.4226264953613
1187.54479980469	59.527042388916
1188.73010253906	59.299129486084
1189.91491699219	59.3731498718262
1191.09936523438	59.5004196166992
1192.28356933594	59.4950294494629
1193.46728515625	59.5451889038086
1194.65063476563	59.6520538330078
1195.83361816406	59.8470573425293
1197.01623535156	60.0394325256348
1198.19836425781	60.107723236084
1199.38024902344	60.4777336120605
1200.56176757813	60.6420745849609
1201.74279785156	60.8533935546875
1202.92358398438	60.8706855773926
1204.10388183594	60.947395324707
1205.28393554688	60.8813781738281
1206.46350097656	60.7816543579102
1207.64270019531	60.6407356262207
1208.82153320313	60.5003890991211
1210	60.5181655883789
1211.17810058594	60.4345817565918
1212.35583496094	60.2271690368652
1213.53308105469	60.2141380310059
1214.71008300781	60.1365089416504
1215.88671875	59.9701271057129
1217.06286621094	60.0815582275391
1218.23864746094	60.1805839538574
1219.41418457031	60.0834541320801
1220.58923339844	60.1873168945313
1221.76391601563	60.1510238647461
1222.93823242188	60.2846755981445
1224.11218261719	60.2739219665527
1225.28576660156	60.5712852478027
1226.458984375	60.7537879943848
1227.6318359375	60.7203025817871
1228.80419921875	60.9566116333008
1229.97631835938	61.1722450256348
1231.14794921875	61.3656730651855
1232.31921386719	61.6840858459473
1233.490234375	61.8791618347168
1234.66076660156	62.16064453125
1235.83093261719	62.3686981201172
1237.00073242188	62.6887016296387
1238.17016601563	62.9765319824219
1239.33923339844	63.1432685852051
1240.5078125	63.3307914733887
1241.67614746094	63.4916687011719
1242.84411621094	63.8816986083984
1244.01159667969	64.1876907348633
1245.1787109375	64.4804992675781
1246.34558105469	64.8308029174805
1247.51196289063	65.0384674072266
1248.67797851563	65.375862121582
1249.84362792969	65.5361709594727
1251.00891113281	65.5430221557617
1252.173828125	65.0650634765625
1253.33825683594	64.735595703125
1254.50244140625	64.3138656616211
1255.66625976563	63.6375961303711
1256.82958984375	63.0696640014648
1257.99255371094	62.5570182800293
1259.1552734375	62.2542572021484
1260.31750488281	61.8393783569336
1261.47937011719	61.4940605163574
1262.64086914063	61.245231628418
1263.80200195313	60.8263893127441
1264.96276855469	60.8136901855469
1266.123046875	60.5682830810547
1267.28308105469	60.2024307250977
1268.44262695313	60.0104598999023
1269.60192871094	59.8519325256348
1270.7607421875	59.5689277648926
1271.91918945313	59.3844184875488
1273.07727050781	59.3066940307617
1274.23498535156	59.1500778198242
1275.39233398438	58.8096389770508
1276.54931640625	58.7809982299805
1277.70581054688	58.4628372192383
1278.86206054688	58.4919662475586
1280.01794433594	58.2631034851074
1281.17333984375	58.3018798828125
1282.32836914063	58.2068481445313
1283.48303222656	58.1663398742676
1284.63732910156	58.0595512390137
1285.79125976563	57.9737854003906
1286.94482421875	58.066593170166
1288.09802246094	58.0636978149414
1289.25073242188	58.1928100585938
1290.40319824219	58.4420051574707
1291.55517578125	58.385814666748
1292.70690917969	58.5102272033691
1293.85815429688	58.4199600219727
1295.00903320313	58.3532104492188
1296.15954589844	58.3215637207031
1297.30969238281	58.1578559875488
1298.45935058594	57.9060249328613
1299.60876464844	57.8126754760742
1300.7578125	57.4367980957031
1301.90637207031	57.4969520568848
1303.05456542969	57.3517227172852
1304.20239257813	57.3009986877441
1305.34985351563	57.0733757019043
1306.49694824219	57.0817031860352
1307.64367675781	57.0531959533691
1308.7900390625	56.9438362121582
1309.93591308594	56.9923667907715
1311.08154296875	56.9754829406738
1312.22668457031	57.0057106018066
1313.37145996094	57.0375175476074
1314.51599121094	57.1112480163574
1315.66003417969	57.1376991271973
1316.80358886719	57.1968231201172
1317.94689941406	57.1839370727539
1319.08984375	57.1986846923828
1320.23229980469	57.1128044128418
1321.37451171875	57.0549697875977
1322.51623535156	57.1211547851563
1323.65759277344	56.7817993164063
1324.79858398438	56.8058929443359
1325.93920898438	56.7443923950195
1327.07934570313	56.5733070373535
1328.21923828125	56.4265670776367
1329.35864257813	56.4041213989258
1330.49780273438	56.269157409668
1331.63647460938	56.2490577697754
1332.77478027344	56.2775077819824
1333.91271972656	56.0561027526855
1335.05029296875	56.1698913574219
1336.18737792969	56.0956916809082
1337.32421875	55.9806518554688
1338.46057128906	55.8847770690918
1339.5966796875	55.9535789489746
1340.73229980469	55.8863677978516
1341.86755371094	55.921932220459
1343.00231933594	55.9950752258301
1344.13684082031	55.8657608032227
1345.27099609375	55.8528099060059
1346.40466308594	55.8743324279785
1347.53796386719	55.9005241394043
1348.6708984375	55.801628112793
1349.80346679688	55.8090744018555
1350.93566894531	55.8611030578613
1352.06750488281	55.8559951782227
1353.19885253906	55.7437629699707
1354.32995605469	55.8566970825195
1355.46057128906	55.6787986755371
1356.5908203125	55.729175567627
1357.720703125	55.5878868103027
1358.85021972656	55.6059455871582
1359.97924804688	55.6566009521484
1361.10803222656	55.559139251709
1362.236328125	55.5380821228027
1363.3642578125	55.4055213928223
1364.49182128906	55.5309371948242
1365.61901855469	55.5314598083496
1366.74584960938	55.4458656311035
1367.87231445313	55.5975875854492
1368.99829101563	55.6814346313477
1370.12390136719	55.5807495117188
1371.24914550781	55.6087455749512
1372.3740234375	55.9314880371094
1373.49853515625	56.0514259338379
1374.62255859375	56.1416816711426
1375.74633789063	56.297435760498
1376.86962890625	56.6880798339844
1377.99255371094	56.8820457458496
1379.11511230469	57.1641006469727
1380.2373046875	57.4271850585938
1381.35900878906	57.7453651428223
1382.48034667969	57.919807434082
1383.60144042969	58.2484588623047
1384.72204589844	58.391170501709
1385.84228515625	58.369270324707
1386.96203613281	58.4047470092773
1388.08154296875	58.2821578979492
1389.20056152344	58.1727867126465
1390.31921386719	57.8710403442383
1391.4375	57.4779930114746
1392.55541992188	57.3051147460938
1393.6728515625	56.9273262023926
1394.7900390625	56.6860809326172
1395.90673828125	56.2458686828613
1397.02307128906	56.0142478942871
1398.13903808594	55.7705192565918
1399.25463867188	55.5436859130859
1400.36975097656	55.3462219238281
1401.48449707031	55.2854385375977
1402.59899902344	55.2232971191406
1403.712890625	55.0863571166992
1404.82653808594	54.9887619018555
1405.93981933594	55.0162582397461
1407.05261230469	54.9122314453125
1408.1650390625	54.706657409668
1409.27709960938	54.7501678466797
1410.38879394531	54.764461517334
1411.5	54.467601776123
1412.61096191406	54.6271896362305
1413.72143554688	54.5254859924316
1414.83154296875	54.4516830444336
1415.94116210938	54.2877502441406
1417.05053710938	54.3323516845703
1418.15942382813	54.1904487609863
1419.26794433594	54.2405624389648
1420.37609863281	54.0998153686523
1421.48388671875	54.0182075500488
1422.59118652344	53.7472114562988
1423.6982421875	53.8479461669922
1424.80480957031	53.7042274475098
1425.91088867188	53.6083335876465
1427.01672363281	53.7452850341797
1428.1220703125	53.6750106811523
1429.22717285156	53.6486930847168
1430.33166503906	53.6524848937988
1431.43591308594	53.4665222167969
1432.53979492188	53.6783103942871
1433.64318847656	53.6782569885254
1434.74621582031	53.6467514038086
1435.84887695313	53.6525955200195
1436.95104980469	53.6021423339844
1438.05297851563	53.7365379333496
1439.15441894531	53.7089996337891
1440.25549316406	53.6499824523926
1441.35620117188	53.6101417541504
1442.45642089844	53.7127914428711
1443.55627441406	53.5862808227539
1444.65576171875	53.6408309936523
1445.7548828125	53.4773063659668
1446.853515625	53.4700164794922
1447.95190429688	53.3552207946777
1449.0498046875	53.3322830200195
1450.14721679688	53.1720314025879
1451.24438476563	53.2372627258301
1452.34106445313	53.0374031066895
1453.43737792969	53.0926818847656
1454.53332519531	53.0423469543457
1455.62890625	52.8996734619141
1456.72399902344	52.9406967163086
1457.81872558594	52.8440895080566
1458.9130859375	52.8533897399902
1460.00695800781	52.8340682983398
1461.10046386719	52.6886138916016
1462.19360351563	52.8341293334961
1463.28637695313	52.7149620056152
1464.37878417969	52.7600746154785
1465.470703125	52.632453918457
1466.56225585938	52.7535858154297
1467.65344238281	52.6668090820313
1468.744140625	52.528980255127
1469.83447265625	52.4162521362305
1470.92443847656	52.3815155029297
1472.01403808594	52.1522560119629
1473.10314941406	52.1570091247559
1474.19189453125	52.1173439025879
1475.2802734375	51.8396530151367
1476.3681640625	51.9281730651855
1477.45581054688	51.9036521911621
1478.54296875	51.8360862731934
1479.62963867188	51.7620315551758
1480.71606445313	51.8606986999512
1481.80200195313	51.8138084411621
1482.88757324219	51.7590599060059
1483.97265625	51.7426795959473
1485.05737304688	51.9076232910156
1486.14172363281	51.857250213623
1487.22570800781	51.8242111206055
1488.30932617188	51.7840805053711
1489.39245605469	51.953929901123
1490.47509765625	52.0253524780273
1491.55749511719	51.9665870666504
1492.63940429688	52.0207252502441
1493.72094726563	51.9418678283691
1494.80212402344	51.9617576599121
1495.8828125	52.0499000549316
1496.96313476563	51.9324150085449
1498.04309082031	51.9517822265625
1499.12255859375	51.8946380615234
1500.20166015625	51.9424591064453
1501.28039550781	51.918285369873
1502.35864257813	51.8303909301758
1503.4365234375	51.8101692199707
1504.51403808594	51.8754577636719
1505.59118652344	51.8481674194336
1506.66784667969	51.877384185791
1507.744140625	51.9172821044922
1508.81994628906	52.0018730163574
1509.89538574219	52.0007476806641
1510.97045898438	52.1496276855469
1512.04516601563	52.3078765869141
1513.11938476563	52.345401763916
1514.19323730469	52.470157623291
1515.26672363281	52.6517295837402
1516.33972167969	52.6876106262207
1517.41235351563	52.7425155639648
1518.48449707031	52.9393157958984
1519.55639648438	52.9236869812012
1520.62768554688	52.9951477050781
1521.69873046875	53.1527481079102
1522.76928710938	53.0051498413086
1523.83947753906	52.9897956848145
1524.90930175781	53.0316772460938
1525.97863769531	53.0967826843262
1527.04760742188	53.1272506713867
1528.11608886719	53.1131591796875
1529.18420410156	52.9881172180176
1530.251953125	53.0539207458496
1531.31921386719	53.1566467285156
1532.38610839844	53.3478622436523
1533.45263671875	53.4308776855469
1534.51867675781	53.4782447814941
1535.58435058594	53.586742401123
1536.64965820313	53.5897407531738
1537.71447753906	53.8356666564941
1538.77893066406	54.0390205383301
1539.84301757813	54.1007270812988
1540.90661621094	54.4146308898926
1541.9697265625	54.5044631958008
1543.03259277344	54.5897789001465
1544.09497070313	54.7675285339355
1545.15686035156	54.8742179870605
1546.21850585938	55.1010093688965
1547.27966308594	55.1283226013184
1548.34033203125	55.2290382385254
1549.40063476563	55.3862724304199
1550.46057128906	55.4489212036133
1551.52001953125	55.5696983337402
1552.5791015625	55.6855621337891
1553.63781738281	55.8305435180664
1554.69604492188	55.8681144714355
1555.75378417969	55.8910102844238
1556.81127929688	55.8715133666992
1557.86828613281	56.050952911377
1558.9248046875	56.0074195861816
1559.98095703125	56.2718620300293
1561.03674316406	56.351131439209
1562.09204101563	56.4952125549316
1563.14697265625	56.622615814209
1564.20153808594	56.7140159606934
1565.25561523438	56.9252967834473
1566.30932617188	57.1249046325684
1567.36254882813	57.3647117614746
1568.41540527344	57.6098136901855
1569.4677734375	57.8669929504395
1570.51977539063	58.1310806274414
1571.57141113281	58.4160385131836
1572.62255859375	58.5485992431641
1573.67333984375	58.9340324401855
1574.7236328125	59.1989974975586
1575.77355957031	59.3480262756348
1576.82299804688	59.6244087219238
1577.8720703125	59.9706573486328
1578.92077636719	60.1137886047363
1579.96899414063	60.2355918884277
1581.01684570313	60.629810333252
1582.06420898438	60.8036041259766
1583.11120605469	61.2799415588379
1584.15771484375	61.5212020874023
1585.20385742188	61.9318504333496
1586.24951171875	62.4457817077637
1587.29479980469	62.8804397583008
1588.33972167969	63.4432220458984
1589.38415527344	63.8482627868652
1590.42810058594	64.4135131835938
1591.47180175781	64.9082870483398
1592.51489257813	65.652946472168
1593.55773925781	65.8702239990234
1594.59997558594	66.1667938232422
1595.64196777344	66.466911315918
1596.68334960938	66.8810806274414
1597.72448730469	67.1405792236328
1598.76513671875	67.62109375
1599.80529785156	68.0313949584961
1600.84509277344	68.7983016967773
1601.88452148438	69.7181015014648
1602.92346191406	70.3507843017578
1603.9619140625	71.3695068359375
1605	72.4720153808594
1606.03771972656	73.7742691040039
1607.07495117188	74.9191436767578
1608.11169433594	75.925048828125
1609.14807128906	76.7908630371094
1610.18408203125	76.948127746582
1611.21960449219	76.9526672363281
1612.25463867188	76.4948196411133
1613.28930664063	75.8877410888672
1614.32360839844	75.0967102050781
1615.357421875	74.7210159301758
1616.39074707031	73.8942718505859
1617.42370605469	73.4473495483398
1618.45629882813	73.3689956665039
1619.48840332031	73.0233383178711
1620.52001953125	73.0655975341797
1621.55126953125	73.2628555297852
1622.58215332031	73.5581817626953
1623.61254882813	73.6701965332031
1624.64245605469	74.0131607055664
1625.67199707031	74.5140151977539
1626.70104980469	75.0203247070313
1627.72973632813	75.529914855957
1628.75793457031	76.0720367431641
1629.78576660156	76.8681182861328
1630.81311035156	77.703727722168
1631.84008789063	78.3876800537109
1632.86657714844	79.3195419311523
1633.89270019531	80.1607513427734
1634.91833496094	80.9176483154297
1635.94348144531	81.6439971923828
1636.96826171875	82.0221786499023
1637.99255371094	82.2145385742188
1639.01647949219	82.3542404174805
1640.03991699219	81.708984375
1641.06298828125	81.3629302978516
1642.08557128906	80.4092788696289
1643.10778808594	79.5890350341797
1644.12951660156	78.4823913574219
1645.15075683594	77.4571151733398
1646.17163085938	76.656623840332
1647.19213867188	75.678581237793
1648.21203613281	74.866081237793
1649.23156738281	74.1629104614258
1650.25073242188	73.3783569335938
1651.26940917969	72.6034164428711
1652.28759765625	72.0557098388672
1653.30541992188	71.6781768798828
1654.32275390625	71.1384048461914
1655.33972167969	70.5963821411133
1656.35620117188	69.9796600341797
1657.37231445313	69.6280288696289
1658.38793945313	69.2224578857422
1659.40307617188	68.8705673217773
1660.41772460938	68.5475921630859
1661.43212890625	68.2665557861328
1662.44592285156	67.7764663696289
1663.45935058594	67.6876907348633
1664.47229003906	67.2642211914063
1665.48486328125	66.9105377197266
1666.49694824219	66.484504699707
1667.50854492188	66.2088775634766
1668.51977539063	65.9569549560547
1669.53051757813	65.369270324707
1670.54089355469	64.9350738525391
1671.55078125	64.6163558959961
1672.56018066406	64.1408920288086
1673.56909179688	63.7428550720215
1674.57763671875	63.2380638122559
1675.58581542969	62.7687606811523
1676.59350585938	62.1622314453125
1677.60070800781	61.7789726257324
1678.607421875	61.1909599304199
1679.61376953125	60.5368003845215
1680.61962890625	60.1994895935059
1681.62512207031	59.6464920043945
1682.63012695313	59.0989723205566
1683.63464355469	58.5361251831055
1684.638671875	58.1088600158691
1685.64233398438	57.4717979431152
1686.64562988281	57.2879295349121
1687.64831542969	56.7313652038574
1688.65063476563	56.2502136230469
1689.65246582031	55.635311126709
1690.65393066406	55.2161026000977
1691.65490722656	54.9636611938477
1692.65539550781	54.659553527832
1693.65551757813	54.166187286377
1694.65502929688	53.7753868103027
1695.654296875	53.3223609924316
1696.65295410156	53.0680465698242
1697.65124511719	52.6605758666992
1698.64904785156	52.3412628173828
1699.646484375	52.1257476806641
1700.64331054688	51.5644454956055
1701.63977050781	51.1087265014648
1702.63586425781	50.8035736083984
1703.63134765625	50.5106163024902
1704.62646484375	49.9349174499512
1705.62121582031	49.6108512878418
1706.61535644531	49.4239959716797
1707.60913085938	48.9234733581543
1708.60241699219	48.4905052185059
1709.59521484375	48.1017265319824
1710.58764648438	47.7156562805176
1711.57958984375	47.3382606506348
1712.57104492188	46.8761940002441
1713.56213378906	46.5996208190918
1714.552734375	46.1995010375977
1715.54284667969	45.8156700134277
1716.53247070313	45.4355773925781
1717.52160644531	45.0604591369629
1718.51037597656	44.6983528137207
1719.49865722656	44.2450408935547
1720.48657226563	44.131664276123
1721.47387695313	43.7886924743652
1722.46081542969	43.3216743469238
1723.447265625	43.0653610229492
1724.43334960938	42.8712158203125
1725.41882324219	42.6074676513672
1726.40393066406	42.3460884094238
1727.38854980469	42.1452751159668
1728.37268066406	41.8516731262207
1729.3564453125	41.662223815918
1730.33972167969	41.3995742797852
1731.32250976563	41.2078742980957
1732.30480957031	40.9673271179199
1733.28674316406	40.6822319030762
1734.26806640625	40.6386909484863
1735.2490234375	40.3854484558105
1736.2294921875	40.2417259216309
1737.20959472656	40.0180816650391
1738.18908691406	39.8464851379395
1739.16821289063	39.7298812866211
1740.14685058594	39.5370292663574
1741.125	39.316349029541
1742.10266113281	39.2206840515137
1743.07995605469	39.0412750244141
1744.05676269531	38.8936996459961
1745.03308105469	38.4972877502441
1746.00891113281	38.5015296936035
1746.98425292969	38.2454719543457
1747.95910644531	38.1127433776855
1748.93359375	37.8164215087891
1749.90759277344	37.6640243530273
1750.88110351563	37.4417991638184
1751.85412597656	37.228401184082
1752.82678222656	37.1046485900879
1753.798828125	36.9066581726074
1754.7705078125	36.6422729492188
1755.74169921875	36.3677749633789
1756.71240234375	36.2611961364746
1757.6826171875	36.1279373168945
1758.65246582031	35.925121307373
1759.62170410156	35.7648887634277
1760.59057617188	35.5641860961914
1761.55895996094	35.3317413330078
1762.52673339844	35.3055992126465
1763.49426269531	35.2371673583984
1764.46118164063	35.0503349304199
1765.42761230469	34.8448638916016
1766.39367675781	34.8492698669434
1767.35913085938	34.716236114502
1768.32421875	34.6169357299805
1769.28881835938	34.546817779541
1770.2529296875	34.3904685974121
1771.21655273438	34.332592010498
1772.17980957031	34.2091102600098
1773.14245605469	34.2038230895996
1774.10461425781	34.1626014709473
1775.06640625	34.1830101013184
1776.02770996094	34.0161399841309
1776.98852539063	33.9037590026855
1777.94873046875	33.736946105957
1778.90856933594	33.6999855041504
1779.86804199219	33.611743927002
1780.82690429688	33.4491424560547
1781.78527832031	33.2161102294922
1782.7431640625	33.037410736084
1783.70068359375	33.0195426940918
1784.65771484375	32.8767738342285
1785.61413574219	32.8075103759766
1786.57019042969	32.5534858703613
1787.52575683594	32.5451507568359
1788.48083496094	32.2955551147461
1789.43530273438	32.1280937194824
1790.38940429688	32.0237350463867
1791.34301757813	32.0050048828125
1792.29626464844	31.7674140930176
1793.24890136719	31.6580753326416
1794.20104980469	31.6308460235596
1795.15270996094	31.4730758666992
1796.10400390625	31.3015613555908
1797.0546875	31.3291339874268
1798.0048828125	31.2321834564209
1798.95471191406	31.1215209960938
1799.90393066406	31.0459499359131
1800.85278320313	30.9840354919434
1801.80102539063	30.9511604309082
1802.74890136719	30.9452438354492
1803.6962890625	30.8289108276367
1804.64306640625	30.8078022003174
1805.58947753906	30.8575286865234
1806.53540039063	30.7586059570313
1807.48071289063	30.7395935058594
1808.42565917969	30.7150974273682
1809.3701171875	30.5561237335205
1810.31396484375	30.6496047973633
1811.25744628906	30.5494823455811
1812.20043945313	30.4171810150146
1813.14294433594	30.3888034820557
1814.08483886719	30.3720397949219
1815.0263671875	30.2916297912598
1815.96740722656	30.2646923065186
1816.90783691406	30.1169471740723
1817.84790039063	30.0726051330566
1818.78747558594	29.9867610931396
1819.72644042969	30.0228481292725
1820.6650390625	29.7982215881348
1821.60314941406	29.7539901733398
1822.54064941406	29.6906719207764
1823.47778320313	29.5202655792236
1824.41430664063	29.4740371704102
1825.35034179688	29.3951225280762
1826.28601074219	29.3378086090088
1827.22106933594	29.1631183624268
1828.15563964844	29.087251663208
1829.08984375	29.0695323944092
1830.0234375	28.9851226806641
1830.95654296875	29.0260334014893
1831.88916015625	28.8639965057373
1832.8212890625	28.7463111877441
1833.7529296875	28.7382926940918
1834.68408203125	28.7051830291748
1835.61474609375	28.5956726074219
1836.54479980469	28.6734085083008
1837.47448730469	28.5791664123535
1838.40356445313	28.6392841339111
1839.33227539063	28.6278648376465
1840.26037597656	28.6347732543945
1841.18811035156	28.6487293243408
1842.115234375	28.6682415008545
1843.04187011719	28.5681285858154
1843.96801757813	28.5567092895508
1844.89367675781	28.6799545288086
1845.81872558594	28.5430545806885
1846.74340820313	28.4189014434814
1847.66760253906	28.436502456665
1848.59118652344	28.4366092681885
1849.51428222656	28.4085121154785
1850.43701171875	28.3797607421875
1851.35913085938	28.3056697845459
1852.28076171875	28.2362442016602
1853.20190429688	28.1877479553223
1854.12243652344	28.0880851745605
1855.04260253906	28.0072116851807
1855.96215820313	27.9545631408691
1856.88122558594	27.8628978729248
1857.79992675781	27.7405414581299
1858.71801757813	27.6826457977295
1859.63549804688	27.6242923736572
1860.55261230469	27.5635528564453
1861.46923828125	27.4439945220947
1862.38525390625	27.4456329345703
1863.30078125	27.4631671905518
1864.2158203125	27.3686180114746
1865.13037109375	27.2780952453613
1866.04443359375	27.3216247558594
1866.95788574219	27.3006954193115
1867.87084960938	27.340181350708
1868.78332519531	27.3345317840576
1869.6953125	27.3093090057373
1870.60681152344	27.302152633667
1871.51782226563	27.31028175354
1872.42822265625	27.3819580078125
1873.33813476563	27.4202842712402
1874.24755859375	27.3698711395264
1875.15649414063	27.3588848114014
1876.06481933594	27.3856220245361
1876.97277832031	27.436544418335
1877.88012695313	27.399263381958
1878.78698730469	27.2842788696289
1879.69323730469	27.2493152618408
1880.59912109375	27.2607688903809
1881.50439453125	27.2182331085205
1882.4091796875	27.1821537017822
1883.3134765625	27.0838165283203
1884.21716308594	27.0347175598145
1885.12048339844	26.9512119293213
1886.02319335938	26.8957862854004
1886.92541503906	26.8890209197998
1887.82702636719	26.8294372558594
1888.72814941406	26.748384475708
1889.62878417969	26.6818065643311
1890.52893066406	26.6158409118652
1891.42858886719	26.5842971801758
1892.32763671875	26.5360507965088
1893.22619628906	26.4793281555176
1894.12426757813	26.349889755249
1895.02172851563	26.3905200958252
1895.91870117188	26.3004989624023
1896.81518554688	26.2592906951904
1897.71118164063	26.1652660369873
1898.60656738281	26.1402969360352
1899.50146484375	26.2235679626465
1900.39587402344	26.1677360534668
1901.28967285156	26.0464096069336
1902.18298339844	26.1858749389648
1903.07580566406	26.1071510314941
1903.96801757813	26.1189422607422
1904.85986328125	26.0852279663086
1905.7509765625	26.1519432067871
1906.64172363281	26.1552791595459
1907.53186035156	26.2153015136719
1908.42150878906	26.2274055480957
1909.31066894531	26.2560901641846
1910.19921875	26.2455253601074
1911.08728027344	26.2502460479736
1911.97473144531	26.3763694763184
1912.86181640625	26.3066577911377
1913.74816894531	26.2543983459473
1914.63415527344	26.2381649017334
1915.51953125	26.2623767852783
1916.40441894531	26.254674911499
1917.28869628906	26.1852931976318
1918.17260742188	26.1802024841309
1919.05578613281	26.0479278564453
1919.93859863281	26.0679874420166
1920.82080078125	25.9636459350586
1921.70239257813	25.9622249603271
1922.58349609375	26.004207611084
1923.46411132813	25.8857269287109
1924.34423828125	25.828369140625
1925.22375488281	25.6891403198242
1926.10278320313	25.6549587249756
1926.98120117188	25.5856266021729
1927.85913085938	25.4956188201904
1928.73645019531	25.4218139648438
1929.61328125	25.3345508575439
1930.48962402344	25.3962936401367
1931.36535644531	25.298641204834
1932.24060058594	25.2737483978271
1933.11535644531	25.251708984375
1933.98950195313	25.2761039733887
1934.86303710938	25.2214698791504
1935.73608398438	25.2602024078369
1936.60864257813	25.1861515045166
1937.48059082031	25.1504001617432
1938.35205078125	25.22532081604
1939.22302246094	25.2028045654297
1940.09338378906	25.2369899749756
1940.96313476563	25.2711982727051
1941.83239746094	25.3359069824219
1942.701171875	25.3677539825439
1943.5693359375	25.3757591247559
1944.43701171875	25.4222431182861
1945.30407714844	25.4577083587646
1946.17065429688	25.4454212188721
1947.03662109375	25.4860172271729
1947.90209960938	25.5022945404053
1948.76696777344	25.5015449523926
1949.63134765625	25.4965953826904
1950.4951171875	25.4858875274658
1951.3583984375	25.4895763397217
1952.22106933594	25.4325408935547
1953.08325195313	25.4058456420898
1953.94482421875	25.39333152771
1954.80590820313	25.3140316009521
1955.66650390625	25.3037147521973
1956.5263671875	25.3033866882324
1957.38586425781	25.2175464630127
1958.24462890625	25.1983089447021
1959.10302734375	25.1864070892334
1959.96069335938	25.0971164703369
1960.81799316406	24.9641780853271
1961.67456054688	25.0750122070313
1962.53063964844	24.9097156524658
1963.38623046875	24.8571910858154
1964.2412109375	24.8768043518066
1965.09558105469	24.8055248260498
1965.94946289063	24.8006191253662
1966.80285644531	24.700963973999
1967.65563964844	24.6494197845459
1968.5078125	24.6725769042969
1969.35949707031	24.6359481811523
1970.21057128906	24.7107086181641
1971.06103515625	24.6490592956543
1971.91101074219	24.7498016357422
1972.76049804688	24.7659111022949
1973.60925292969	24.7943267822266
1974.45764160156	24.7576999664307
1975.30529785156	24.7619762420654
1976.15246582031	24.8757152557373
1976.99914550781	24.9216861724854
1977.84521484375	24.9061164855957
1978.69067382813	25.0802879333496
1979.53552246094	25.0421333312988
1980.3798828125	25.0483474731445
1981.22375488281	25.1808319091797
1982.06701660156	25.1177825927734
1982.90966796875	25.1574745178223
1983.75170898438	25.1383934020996
1984.59326171875	25.0764007568359
1985.43420410156	25.0945644378662
1986.27465820313	25.0819644927979
1987.11450195313	24.9924716949463
1987.95373535156	24.9919853210449
1988.79248046875	25.0544853210449
1989.63061523438	25.0128345489502
1990.46813964844	24.8246116638184
1991.30517578125	24.8983898162842
1992.1416015625	24.7886180877686
1992.9775390625	24.8157978057861
1993.81274414063	24.6858730316162
1994.6474609375	24.6147136688232
1995.48168945313	24.5525321960449
1996.31518554688	24.5271072387695
1997.14819335938	24.618143081665
1997.98071289063	24.5649433135986
1998.8125	24.4649505615234
1999.64379882813	24.3990154266357
2000.47448730469	24.4209766387939
2001.3046875	24.4567489624023
2002.13427734375	24.4258193969727
2002.96325683594	24.4946746826172
2003.79162597656	24.5099258422852
2004.61950683594	24.5883750915527
2005.44677734375	24.5699234008789
2006.2734375	24.6235332489014
2007.09948730469	24.6574554443359
2007.92504882813	24.6737174987793
2008.75	24.8240833282471
2009.57434082031	24.7868576049805
2010.39819335938	24.8953723907471
2011.22131347656	24.911304473877
2012.0439453125	24.8804416656494
2012.86608886719	24.9688873291016
2013.6875	24.9100646972656
2014.50842285156	24.9651679992676
2015.32873535156	24.9825267791748
2016.1484375	24.9530200958252
2016.96752929688	25.0510120391846
2017.7861328125	24.9773235321045
2018.60412597656	25.1100254058838
2019.42150878906	24.9570007324219
2020.23828125	25.0941352844238
2021.05444335938	24.9539947509766
2021.8701171875	24.9728031158447
2022.68518066406	24.8523826599121
2023.49963378906	24.8857917785645
2024.3134765625	24.8356151580811
2025.12683105469	24.7426795959473
2025.939453125	24.6830520629883
2026.75158691406	24.7564830780029
2027.56311035156	24.7407474517822
2028.3740234375	24.6975421905518
2029.18432617188	24.6185913085938
2029.994140625	24.6937122344971
2030.80322265625	24.5810394287109
2031.61181640625	24.5530738830566
2032.41979980469	24.4826889038086
2033.22717285156	24.4514636993408
2034.03393554688	24.3798484802246
2034.84008789063	24.3878135681152
2035.64575195313	24.3452835083008
2036.45080566406	24.3082389831543
2037.25512695313	24.1902961730957
2038.05895996094	24.195463180542
2038.86218261719	24.0932540893555
2039.66479492188	24.1211700439453
2040.466796875	24.1074562072754
2041.26831054688	24.1805152893066
2042.06909179688	24.2649154663086
2042.86938476563	24.2275199890137
2043.6689453125	24.1465492248535
2044.46801757813	24.2365665435791
2045.26647949219	24.2576999664307
2046.06433105469	24.3192253112793
2046.86145019531	24.3058013916016
2047.65808105469	24.3392353057861
2048.4541015625	24.3858509063721
2049.24951171875	24.3622722625732
2050.04443359375	24.3763542175293
2050.83862304688	24.4110221862793
2051.63232421875	24.4406318664551
2052.42529296875	24.4892387390137
2053.2177734375	24.4980735778809
2054.00952148438	24.4124431610107
2054.80078125	24.5155353546143
2055.59130859375	24.567964553833
2056.38134765625	24.4901523590088
2057.17065429688	24.5827198028564
2057.95947265625	24.5503330230713
2058.74755859375	24.4640827178955
2059.53515625	24.4864158630371
2060.32202148438	24.4565162658691
2061.1083984375	24.3652629852295
2061.89428710938	24.2753372192383
2062.67919921875	24.2202091217041
2063.4638671875	24.2660007476807
2064.24780273438	24.1843185424805
2065.03100585938	24.2417697906494
2065.81372070313	24.0212459564209
2066.595703125	24.0537509918213
2067.37719726563	24.0345592498779
2068.15795898438	23.8337669372559
2068.93823242188	23.8380241394043
2069.7177734375	23.7284545898438
2070.49682617188	23.7714328765869
2071.27514648438	23.6094589233398
2072.05297851563	23.5811901092529
2072.830078125	23.6120109558105
2073.60668945313	23.4607963562012
2074.38256835938	23.4375839233398
2075.15795898438	23.3968162536621
2075.9326171875	23.279748916626
2076.70654296875	23.2861766815186
2077.47998046875	23.3415546417236
2078.25268554688	23.218240737915
2079.02490234375	23.2572288513184
2079.79663085938	23.2798480987549
2080.5673828125	23.2091407775879
2081.337890625	23.3349761962891
2082.107421875	23.3625736236572
2082.87670898438	23.2915916442871
2083.64501953125	23.2886657714844
2084.41284179688	23.2939605712891
2085.18017578125	23.3685989379883
2085.94677734375	23.3158569335938
2086.71264648438	23.4140853881836
2087.47802734375	23.4123802185059
2088.24267578125	23.4485740661621
2089.0068359375	23.4294605255127
2089.77026367188	23.4701709747314
2090.53295898438	23.3921298980713
2091.29516601563	23.395133972168
2092.056640625	23.3613548278809
2092.81762695313	23.343355178833
2093.57788085938	23.2578353881836
2094.33764648438	23.2508792877197
2095.0966796875	23.1428279876709
2095.85498046875	23.112434387207
2096.61279296875	23.0744495391846
2097.36987304688	22.9373607635498
2098.12646484375	22.9167881011963
2098.88232421875	22.859992980957
2099.63745117188	22.7863464355469
2100.39208984375	22.6830387115479
2101.14624023438	22.5296630859375
2101.8994140625	22.5032176971436
2102.65209960938	22.3766822814941
2103.404296875	22.2823104858398
2104.15551757813	22.1919021606445
2104.90649414063	22.2362670898438
2105.65649414063	22.0358200073242
2106.40600585938	22.034538269043
2107.15502929688	21.9158668518066
2107.90307617188	21.8976497650146
2108.65063476563	21.8644504547119
2109.39770507813	21.8690567016602
2110.14404296875	21.8710422515869
2110.8896484375	21.7980327606201
2111.63452148438	21.8178634643555
2112.37890625	21.867977142334
2113.12280273438	21.7941608428955
2113.86572265625	21.9120254516602
2114.60815429688	21.908317565918
2115.35009765625	21.8711891174316
2116.09106445313	21.9803905487061
2116.83154296875	22.0610122680664
2117.57153320313	21.9648761749268
2118.31079101563	22.0056419372559
2119.04931640625	22.0538482666016
2119.787109375	21.9226722717285
2120.5244140625	21.9447975158691
2121.26098632813	21.8908042907715
2121.9970703125	21.8037261962891
2122.732421875	21.7795925140381
2123.46704101563	21.6861667633057
2124.20092773438	21.6492557525635
2124.93432617188	21.6840438842773
2125.6669921875	21.5482387542725
2126.39916992188	21.4312896728516
2127.13037109375	21.4240036010742
2127.86108398438	21.3453636169434
2128.59130859375	21.4050846099854
2129.32080078125	21.2172164916992
2130.04956054688	21.2461528778076
2130.77758789063	21.1110076904297
2131.50512695313	20.936279296875
2132.23193359375	20.9121608734131
2132.9580078125	20.891637802124
2133.68334960938	20.7660293579102
2134.408203125	20.6911849975586
2135.13232421875	20.6871871948242
2135.85595703125	20.54469871521
2136.57885742188	20.5563354492188
2137.30102539063	20.4508628845215
2138.0224609375	20.3854122161865
2138.74340820313	20.342622756958
2139.46337890625	20.2676486968994
2140.18310546875	20.2187366485596
2140.90185546875	20.172679901123
2141.6201171875	20.2047729492188
2142.33764648438	20.1756267547607
2143.05444335938	20.1215114593506
2143.77075195313	20.1330165863037
2144.48608398438	20.0938720703125
2145.201171875	20.2358379364014
2145.91528320313	20.1025733947754
2146.62890625	20.1458797454834
2147.34155273438	20.1535320281982
2148.05395507813	20.0540733337402
2148.76538085938	20.0483245849609
2149.47631835938	20.0389308929443
2150.18627929688	20.0647888183594
2150.89599609375	20.1091480255127
2151.60473632813	20.060338973999
2152.31298828125	20.0246315002441
2153.02026367188	20.0814456939697
2153.72729492188	20.034029006958
2154.43334960938	19.9473190307617
2155.138671875	19.8954181671143
2155.84350585938	19.9683666229248
2156.54760742188	19.9271678924561
2157.25122070313	19.916690826416
2157.95385742188	19.8456478118896
2158.65600585938	19.8514938354492
2159.357421875	19.8167743682861
2160.05810546875	19.7678508758545
2160.75805664063	19.7147254943848
2161.45751953125	19.6346378326416
2162.15600585938	19.6193561553955
2162.85400390625	19.6074924468994
2163.55151367188	19.4829235076904
2164.248046875	19.4928016662598
2164.94409179688	19.4661598205566
2165.63916015625	19.3607597351074
2166.33374023438	19.2906074523926
2167.02783203125	19.2432270050049
2167.72094726563	19.1722297668457
2168.41357421875	19.0842323303223
2169.10522460938	19.0035266876221
2169.79638671875	18.9134197235107
2170.48706054688	18.8288993835449
2171.1767578125	18.7588233947754
2171.86572265625	18.6219825744629
2172.55419921875	18.6071739196777
2173.24194335938	18.4809989929199
2173.92895507813	18.3480739593506
2174.615234375	18.3439788818359
2175.30078125	18.276008605957
2175.98583984375	18.2190685272217
2176.67016601563	18.2260265350342
2177.35375976563	18.1623611450195
2178.03662109375	18.1495323181152
2178.71875	18.1144485473633
2179.40014648438	18.1221122741699
2180.08081054688	18.0850067138672
2180.76098632813	18.1060199737549
2181.4404296875	18.1280288696289
2182.119140625	18.0893974304199
2182.79711914063	18.1359443664551
2183.47436523438	18.1109066009521
2184.15087890625	18.12526512146
2184.82690429688	18.1644344329834
2185.501953125	18.1867580413818
2186.17651367188	18.1125431060791
2186.85034179688	18.1686344146729
2187.5234375	18.1102485656738
2188.19580078125	18.1119594573975
2188.86743164063	18.1002349853516
2189.53833007813	18.1131248474121
2190.20874023438	18.0051116943359
2190.87817382813	17.9403114318848
2191.54711914063	17.8784484863281
2192.21533203125	17.8974876403809
2192.8828125	17.8310680389404
2193.54956054688	17.7471466064453
2194.21557617188	17.6534214019775
2194.880859375	17.5810794830322
2195.54541015625	17.5371341705322
2196.20947265625	17.4284801483154
2196.87255859375	17.4303932189941
2197.53515625	17.2656326293945
2198.19677734375	17.1997318267822
2198.85791015625	17.1225242614746
2199.51831054688	17.0469970703125
2200.17797851563	16.9591541290283
2200.8369140625	16.9148006439209
2201.4951171875	16.7935085296631
2202.15258789063	16.7826290130615
2202.80932617188	16.6406269073486
2203.46533203125	16.6229038238525
2204.12060546875	16.5218658447266
2204.775390625	16.5602951049805
2205.42919921875	16.4435787200928
2206.08251953125	16.5407752990723
2206.73486328125	16.4699382781982
2207.38671875	16.4289608001709
2208.03759765625	16.4020290374756
2208.68798828125	16.4548263549805
2209.33764648438	16.4157943725586
2209.98657226563	16.4207954406738
2210.63452148438	16.4472026824951
2211.28198242188	16.4764003753662
2211.9287109375	16.4317626953125
2212.57470703125	16.4367656707764
2213.21997070313	16.403923034668
2213.86450195313	16.4316253662109
2214.50830078125	16.4742393493652
2215.1513671875	16.3880786895752
2215.79370117188	16.3930568695068
2216.43530273438	16.3434352874756
2217.076171875	16.2968101501465
2217.71630859375	16.2190246582031
2218.35571289063	16.1801567077637
2218.99462890625	16.2075786590576
2219.63256835938	16.0795116424561
2220.26977539063	16.0387496948242
2220.90625	15.9693174362183
2221.5419921875	15.909966468811
2222.17700195313	15.8548746109009
2222.81127929688	15.7725849151611
2223.44482421875	15.6823606491089
2224.07763671875	15.6766271591187
2224.70971679688	15.5956878662109
2225.34106445313	15.471212387085
2225.9716796875	15.4076652526855
2226.6015625	15.2921695709229
2227.23071289063	15.2971982955933
2227.85913085938	15.2116012573242
2228.48681640625	15.2158365249634
2229.11376953125	15.0789222717285
2229.73999023438	15.0823402404785
2230.36547851563	15.0380706787109
2230.990234375	15.0085601806641
2231.61401367188	14.9430437088013
2232.2373046875	14.8583221435547
2232.85986328125	14.8274173736572
2233.4814453125	14.7691450119019
2234.1025390625	14.7645015716553
2234.72265625	14.734281539917
2235.34228515625	14.7004537582397
2235.9609375	14.6786222457886
2236.57885742188	14.6344985961914
2237.1962890625	14.6781797409058
2237.81274414063	14.5551052093506
2238.42846679688	14.6233863830566
2239.04345703125	14.6245422363281
2239.65771484375	14.5797815322876
2240.27124023438	14.5981035232544
2240.88403320313	14.6672601699829
2241.49584960938	14.6347799301147
2242.10717773438	14.5585975646973
2242.71752929688	14.6787014007568
2243.32739257813	14.6420640945435
2243.93627929688	14.6056480407715
2244.54443359375	14.63352394104
2245.15209960938	14.5602626800537
2245.7587890625	14.4980125427246
2246.36474609375	14.5150527954102
2246.9697265625	14.4717931747437
2247.57421875	14.4238624572754
2248.17797851563	14.4395942687988
2248.78076171875	14.3487663269043
2249.38305664063	14.3505382537842
2249.984375	14.3541059494019
2250.5849609375	14.275276184082
2251.18481445313	14.2180814743042
2251.78393554688	14.1877307891846
2252.38232421875	14.1909704208374
2252.97973632813	14.096155166626
2253.57666015625	14.0426683425903
2254.17260742188	14.0341911315918
2254.76782226563	13.9549865722656
2255.3623046875	13.8995637893677
2255.9560546875	13.8464212417603
2256.54907226563	13.858585357666
2257.14135742188	13.7579002380371
2257.73266601563	13.6376667022705
2258.32348632813	13.5638122558594
2258.91333007813	13.5278196334839
2259.50244140625	13.4964714050293
2260.09057617188	13.4123258590698
2260.67822265625	13.4053411483765
2261.26513671875	13.3398180007935
2261.85107421875	13.3590831756592
2262.43627929688	13.2583303451538
2263.02075195313	13.3408622741699
2263.6044921875	13.2196941375732
2264.18725585938	13.1565618515015
2264.76953125	13.1259603500366
2265.35083007813	13.1472473144531
2265.93139648438	13.0881729125977
2266.51123046875	13.0449752807617
2267.09033203125	13.0103549957275
2267.66845703125	13.0232553482056
2268.24584960938	12.984148979187
2268.82250976563	13.0817527770996
2269.3984375	13.0277233123779
2269.9736328125	13.0312156677246
2270.5478515625	13.0642824172974
2271.12133789063	13.0704030990601
2271.69409179688	13.0723276138306
2272.26611328125	13.0412311553955
2272.83740234375	13.0426177978516
2273.40771484375	12.9973106384277
2273.97729492188	13.0049667358398
2274.54614257813	13.0092134475708
2275.11401367188	12.9837884902954
2275.68139648438	12.9044876098633
2276.24780273438	12.866117477417
2276.8134765625	12.9142045974731
2277.37817382813	12.8600149154663
2277.9423828125	12.8149938583374
2278.50561523438	12.8436269760132
2279.06811523438	12.8596363067627
2279.62963867188	12.85484790802
2280.19067382813	12.8134250640869
2280.75073242188	12.7948989868164
2281.31005859375	12.8385887145996
2281.86840820313	12.8261194229126
2282.42602539063	12.8228712081909
2282.98291015625	12.7538747787476
2283.5390625	12.7389707565308
2284.09448242188	12.6688222885132
2284.64892578125	12.6723604202271
2285.20263671875	12.6420545578003
2285.75537109375	12.5485000610352
2286.3076171875	12.5403423309326
2286.85888671875	12.4784374237061
2287.40942382813	12.4964485168457
2287.958984375	12.4471874237061
2288.5078125	12.4318017959595
2289.05590820313	12.3570203781128
2289.60302734375	12.297553062439
2290.14965820313	12.2884492874146
2290.6953125	12.1808605194092
2291.23999023438	12.1623973846436
2291.78393554688	12.0929231643677
2292.3271484375	12.0714826583862
2292.86962890625	12.0566740036011
2293.4111328125	11.9695100784302
2293.95190429688	11.9655456542969
2294.49194335938	11.9546546936035
2295.03100585938	11.8721351623535
2295.5693359375	11.929370880127
2296.10693359375	11.8289203643799
2296.6435546875	11.8499231338501
2297.17944335938	11.8685483932495
2297.71459960938	11.7767457962036
2298.24877929688	11.7977418899536
2298.7822265625	11.8037996292114
2299.31469726563	11.8023834228516
2299.8466796875	11.7902803421021
2300.37744140625	11.8051452636719
2300.90771484375	11.7753734588623
2301.43701171875	11.8070907592773
2301.96557617188	11.8021688461304
2302.4931640625	11.8138389587402
2303.02001953125	11.7716875076294
2303.54614257813	11.8152189254761
2304.0712890625	11.8346576690674
2304.595703125	11.8015689849854
2305.119140625	11.7746200561523
2305.64184570313	11.843412399292
2306.16381835938	11.8301305770874
2306.68481445313	11.7999229431152
2307.205078125	11.7960138320923
2307.72436523438	11.7684478759766
2308.24291992188	11.8265924453735
2308.7607421875	11.7796468734741
2309.27758789063	11.7757024765015
2309.79370117188	11.7636728286743
2310.30883789063	11.7562055587769
2310.8232421875	11.7498064041138
2311.3369140625	11.7337007522583
2311.849609375	11.6922512054443
2312.361328125	11.7122201919556
2312.87255859375	11.6602020263672
2313.38256835938	11.6111068725586
2313.89208984375	11.6159429550171
2314.40063476563	11.578667640686
2314.908203125	11.5753803253174
2315.4150390625	11.5245447158813
2315.92114257813	11.4417724609375
2316.42626953125	11.4140872955322
2316.9306640625	11.4090919494629
2317.43408203125	11.3307733535767
2317.93676757813	11.3048944473267
2318.4384765625	11.2530002593994
2318.939453125	11.2211074829102
2319.439453125	11.1610078811646
2319.93872070313	11.1317529678345
2320.43701171875	11.0965089797974
2320.9345703125	11.0788669586182
2321.43139648438	11.0519828796387
2321.92724609375	11.0595474243164
2322.42211914063	11.0060081481934
2322.91625976563	10.9660186767578
2323.40966796875	10.9121227264404
2323.90209960938	10.9332189559937
2324.3935546875	10.8860692977905
2324.88427734375	10.8788652420044
2325.37426757813	10.8553247451782
2325.86303710938	10.8957376480103
2326.35131835938	10.8495750427246
2326.83862304688	10.8499526977539
2327.32495117188	10.8808536529541
2327.810546875	10.87060546875
2328.29541015625	10.9364356994629
2328.77905273438	10.9169101715088
2329.26220703125	10.9817037582397
2329.74438476563	10.9613542556763
2330.2255859375	10.9327840805054
2330.7060546875	10.9539222717285
2331.185546875	10.9152088165283
2331.6640625	10.9683313369751
2332.14184570313	10.9077072143555
2332.61889648438	10.9778213500977
2333.09497070313	10.9280920028687
2333.57006835938	10.9256906509399
2334.04443359375	10.9353361129761
2334.51782226563	10.9071655273438
2334.99047851563	10.8403301239014
2335.46215820313	10.8496627807617
2335.93310546875	10.8260822296143
2336.40307617188	10.787935256958
2336.8720703125	10.736029624939
2337.34033203125	10.7315864562988
2337.8076171875	10.7007694244385
2338.27416992188	10.6649799346924
2338.73974609375	10.6472940444946
2339.20458984375	10.5905494689941
2339.66845703125	10.596474647522
2340.13134765625	10.5633211135864
2340.59350585938	10.564549446106
2341.0546875	10.5109758377075
2341.51489257813	10.4631462097168
2341.97436523438	10.3946075439453
2342.43286132813	10.365159034729
2342.890625	10.3742923736572
2343.34741210938	10.3288021087646
2343.80322265625	10.291561126709
2344.25830078125	10.2689161300659
2344.71240234375	10.2895965576172
2345.16577148438	10.2790794372559
2345.61791992188	10.3265733718872
2346.06958007813	10.3818292617798
2346.52001953125	10.430212020874
2346.9697265625	10.5021305084229
2347.41845703125	10.575478553772
2347.86645507813	10.7429828643799
2348.3134765625	10.7499942779541
2348.75952148438	10.9013166427612
2349.20483398438	11.0776786804199
2349.64916992188	11.1424474716187
2350.09252929688	11.2116918563843
2350.53515625	11.3492107391357
2350.97680664063	11.4427051544189
2351.41748046875	11.4041347503662
2351.857421875	11.5759916305542
2352.29638671875	11.5752048492432
2352.734375	11.5355100631714
2353.17138671875	11.5588722229004
2353.60766601563	11.5194082260132
2354.04296875	11.4551639556885
2354.4775390625	11.3310508728027
2354.91088867188	11.2377424240112
2355.34350585938	11.1270990371704
2355.775390625	10.9634628295898
2356.2060546875	10.8412218093872
2356.63598632813	10.7609691619873
2357.06494140625	10.6104097366333
2357.4931640625	10.4614162445068
2357.92041015625	10.3865156173706
2358.3466796875	10.2747325897217
2358.77197265625	10.1849117279053
2359.1962890625	10.0838642120361
2359.61987304688	9.93580913543701
2360.04248046875	9.88936519622803
2360.46411132813	9.80402851104736
2360.88500976563	9.74715042114258
2361.30493164063	9.70673179626465
2361.72387695313	9.67830944061279
