# Supplementary material for: Optics miniaturization strategy for demanding Raman spectroscopy applications
Source: Nat Commun. 2024 Apr 8;15:3049. doi: 10.1038/s41467-024-47044-7 (PMC11001912; doi:10.1038/s41467-024-47044-7)
Supplement: Supplementary file 6 — Source Data [file 41467_2024_47044_MOESM6_ESM.zip › Source Data/NCOMMS-23-34016B s3/S3 pHCA, Glucose, Salts/calibraiton/pHCA time + standards/pHCA_26_5h_2.csv]

347.42919921875	88.851432800293
348.892913818359	89.1659698486328
350.356079101563	89.6211853027344
351.818634033203	89.890266418457
353.280670166016	90.3553009033203
354.742095947266	90.8404083251953
356.202972412109	91.1933135986328
357.663299560547	91.6010589599609
359.123046875	91.8386154174805
360.582244873047	92.2900009155273
362.040863037109	92.4901657104492
363.498931884766	92.7709350585938
364.956451416016	92.8505783081055
366.413391113281	93.2597351074219
367.869750976563	93.4933547973633
369.325592041016	93.7380676269531
370.780853271484	93.619743347168
372.235565185547	93.7801208496094
373.689727783203	93.9623184204102
375.143310546875	94.0614166259766
376.596343994141	94.2463226318359
378.048828125	94.4479904174805
379.500762939453	94.4912567138672
380.9521484375	94.6613006591797
382.402954101563	94.7736053466797
383.853240966797	94.7382965087891
385.302947998047	95.0264739990234
386.752136230469	95.3307723999023
388.200744628906	95.4502487182617
389.648803710938	95.6468887329102
391.096343994141	95.6558456420898
392.543304443359	95.8306350708008
393.989715576172	96.0753707885742
395.435607910156	96.33544921875
396.880920410156	96.6338882446289
398.325714111328	96.595085144043
399.769927978516	96.842643737793
401.213623046875	96.9826507568359
402.656768798828	97.2776336669922
404.099395751953	97.2601089477539
405.541442871094	97.5873794555664
406.982971191406	97.6179351806641
408.423950195313	97.6335372924805
409.864379882813	97.9616851806641
411.304290771484	98.0346832275391
412.743621826172	98.1366729736328
414.182434082031	98.1888656616211
415.620727539063	98.4030914306641
417.058471679688	98.2146682739258
418.495666503906	98.1661224365234
419.932342529297	98.2467651367188
421.368469238281	98.2381439208984
422.804077148438	98.2122268676758
424.239135742188	98.0205078125
425.673645019531	98.1064453125
427.107635498047	98.1595458984375
428.541107177734	97.8967971801758
429.974029541016	97.8955230712891
431.406433105469	97.8316955566406
432.838287353516	97.6676406860352
434.269622802734	97.5792007446289
435.700408935547	97.5813293457031
437.130706787109	97.425178527832
438.560455322266	97.3984527587891
439.989654541016	97.1231231689453
441.418334960938	97.365592956543
442.846496582031	97.0400848388672
444.274139404297	97.0464706420898
445.701263427734	96.9787063598633
447.127838134766	96.7265625
448.553894042969	96.6293869018555
449.979431152344	96.6968231201172
451.404449462891	96.5152893066406
452.828918457031	96.3588333129883
454.252899169922	96.4453659057617
455.676330566406	96.2377548217773
457.099273681641	96.2843627929688
458.521667480469	95.9825820922852
459.943542480469	96.2417907714844
461.364929199219	96.044075012207
462.785766601563	96.1721878051758
464.206085205078	96.2330169677734
465.625885009766	96.112190246582
467.045196533203	96.2215118408203
468.463958740234	96.2472686767578
469.882202148438	96.2633819580078
471.299957275391	96.3905639648438
472.717193603516	96.4313049316406
474.133911132813	96.3914489746094
475.550109863281	96.521728515625
476.965789794922	96.4652328491211
478.380950927734	96.7578659057617
479.795623779297	96.7043304443359
481.209777832031	96.9568405151367
482.623413085938	97.1306762695313
484.036529541016	97.2018814086914
485.449157714844	97.3638916015625
486.861267089844	97.4738388061523
488.272857666016	97.560920715332
489.683959960938	97.7806243896484
491.094543457031	97.8783645629883
492.504608154297	97.9894485473633
493.914184570313	98.0951156616211
495.3232421875	98.1609268188477
496.731811523438	98.2832489013672
498.139862060547	98.2881164550781
499.547393798828	98.5516662597656
500.954467773438	98.5289077758789
502.360992431641	98.5808258056641
503.767028808594	98.4699096679688
505.172576904297	98.685661315918
506.577606201172	98.5444259643555
507.982147216797	98.8239974975586
509.386169433594	98.5979614257813
510.789703369141	98.6544036865234
512.192749023438	98.7464447021484
513.595275878906	98.5460433959961
514.997314453125	98.5592575073242
516.398803710938	98.5825347900391
517.799865722656	98.4068069458008
519.200378417969	98.4759368896484
520.600463867188	98.2222213745117
522	98.0182189941406
523.399047851563	97.8338012695313
524.797607421875	97.6528854370117
526.195678710938	97.3816452026367
527.59326171875	97.3416366577148
528.990295410156	97.0606536865234
530.386901855469	96.5549926757813
531.782958984375	96.548713684082
533.178588867188	96.283203125
534.573669433594	96.1084594726563
535.968322753906	95.7081069946289
537.362426757813	95.2561340332031
538.756042480469	95.1199951171875
540.149230957031	94.7750930786133
541.541870117188	94.5749969482422
542.934020996094	94.3751449584961
544.32568359375	94.0958404541016
545.716918945313	93.8654327392578
547.107604980469	93.4321441650391
548.497802734375	93.4865646362305
549.887573242188	93.18359375
551.276794433594	92.6026000976563
552.66552734375	92.6557769775391
554.053833007813	92.5439224243164
555.441650390625	92.3869705200195
556.828918457031	92.1909408569336
558.215759277344	91.8561401367188
559.602111816406	92.0182037353516
560.987976074219	91.7162704467773
562.373352050781	91.5333480834961
563.758239746094	91.4632110595703
565.142639160156	91.3497467041016
566.526611328125	91.2679061889648
567.910034179688	91.1978759765625
569.293029785156	91.1192016601563
570.675537109375	91.0112609863281
572.057556152344	90.9717483520508
573.439086914063	90.9241943359375
574.820129394531	90.9290390014648
576.200744628906	90.9192581176758
577.580871582031	90.7331085205078
578.96044921875	90.9775772094727
580.339660644531	90.7577896118164
581.718322753906	90.9158096313477
583.096557617188	90.6173629760742
584.474243164063	90.6291122436523
585.851501464844	90.6331787109375
587.228332519531	90.7704620361328
588.604614257813	90.7583847045898
589.98046875	90.5688934326172
591.355834960938	90.6130676269531
592.730712890625	90.5525741577148
594.105163574219	90.6296844482422
595.479125976563	90.7739562988281
596.852600097656	90.4699783325195
598.225646972656	90.6998748779297
599.598205566406	90.6675872802734
600.970275878906	90.496452331543
602.341857910156	90.3676986694336
603.713012695313	90.4162521362305
605.083679199219	90.3723449707031
606.453918457031	90.3469390869141
607.823608398438	90.3069076538086
609.192932128906	90.2317657470703
610.561706542969	89.9492034912109
611.930053710938	90.022705078125
613.297912597656	89.9860763549805
614.665344238281	89.9450607299805
616.032287597656	89.6793975830078
617.398803710938	89.6180725097656
618.764831542969	89.5905990600586
620.13037109375	89.3539047241211
621.495483398438	89.255973815918
622.860107421875	89.1844024658203
624.224304199219	89.0504302978516
625.588012695313	88.900749206543
626.951232910156	88.8869018554688
628.314025878906	88.6291427612305
629.676391601563	88.6639556884766
631.038269042969	88.3154449462891
632.399658203125	88.2593002319336
633.760620117188	88.1532440185547
635.12109375	88.0915679931641
636.481140136719	87.9285736083984
637.840759277344	87.8220367431641
639.199890136719	87.8462753295898
640.558532714844	87.8104553222656
641.916748046875	87.8021011352539
643.274536132813	87.677848815918
644.6318359375	87.5083160400391
645.988647460938	87.3572692871094
647.345031738281	87.2275619506836
648.700988769531	87.0890655517578
650.056457519531	86.8903503417969
651.411499023438	86.6751861572266
652.76611328125	86.5841827392578
654.120239257813	86.3343887329102
655.473876953125	86.3079147338867
656.827087402344	86.1650619506836
658.179870605469	86.1825790405273
659.5322265625	86.0017852783203
660.884094238281	85.8588333129883
662.235473632813	85.9978103637695
663.586486816406	85.7672729492188
664.93701171875	85.7471313476563
666.287048339844	85.7331466674805
667.636657714844	85.6727981567383
668.98583984375	85.6893310546875
670.334594726563	85.6361312866211
671.682861328125	85.4405136108398
673.030700683594	85.4412155151367
674.378051757813	85.5055847167969
675.725036621094	85.4047622680664
677.071533203125	85.4848785400391
678.417541503906	85.383903503418
679.76318359375	85.527473449707
681.108337402344	85.4501190185547
682.453002929688	85.4601669311523
683.797302246094	85.5646896362305
685.14111328125	85.5209274291992
686.484497070313	85.6264266967773
687.827453613281	85.6760177612305
689.169921875	85.6564559936523
690.512023925781	85.5591812133789
691.853637695313	85.8363342285156
693.194763183594	85.7193450927734
694.535522460938	85.6349792480469
695.875793457031	85.7574234008789
697.215637207031	85.814582824707
698.555053710938	85.800910949707
699.89404296875	85.8332290649414
701.232543945313	85.8885269165039
702.570617675781	85.9411697387695
703.908325195313	85.8965682983398
705.245483398438	86.0460968017578
706.582275390625	86.0195388793945
707.918640136719	86.0783538818359
709.254516601563	86.0681076049805
710.589965820313	86.0666961669922
711.924987792969	86.0978012084961
713.259582519531	86.143684387207
714.59375	86.1212615966797
715.927490234375	86.0657958984375
717.2607421875	86.2338027954102
718.593627929688	85.9477996826172
719.926025390625	86.101318359375
721.257995605469	86.054328918457
722.589538574219	86.045051574707
723.920654296875	86.0042572021484
725.251342773438	86.2052307128906
726.581604003906	85.868782043457
727.911437988281	86.0663757324219
729.240783691406	85.8007507324219
730.569763183594	85.9736785888672
731.898254394531	85.8878936767578
733.226379394531	85.8128356933594
734.554016113281	85.931510925293
735.881225585938	85.6349105834961
737.208068847656	85.6656799316406
738.534423828125	85.6748504638672
739.8603515625	85.5811996459961
741.185852050781	85.474006652832
742.510925292969	85.5541763305664
743.835571289063	85.4225692749023
745.159790039063	85.3238754272461
746.483581542969	85.4417495727539
747.806945800781	85.2163925170898
749.1298828125	85.147216796875
750.452453613281	85.1075134277344
751.774536132813	84.9951782226563
753.09619140625	84.7462768554688
754.417419433594	84.7771530151367
755.738220214844	84.7692489624023
757.05859375	84.5279083251953
758.378540039063	84.5605773925781
759.698059082031	84.5032730102539
761.017211914063	84.3000640869141
762.335876464844	84.1406097412109
763.654113769531	84.0436859130859
764.971984863281	84.0630798339844
766.289367675781	84.0282669067383
767.606384277344	83.6575317382813
768.922973632813	83.6157073974609
770.239074707031	83.4962005615234
771.554809570313	83.4340057373047
772.8701171875	83.3754653930664
774.184997558594	83.2657775878906
775.499450683594	83.2857513427734
776.8134765625	83.3124618530273
778.127136230469	83.1493835449219
779.440307617188	83.0300750732422
780.753112792969	83.0917892456055
782.0654296875	82.9875946044922
783.377380371094	82.8519515991211
784.688903808594	82.8682861328125
786	82.7458724975586
787.310668945313	82.6742553710938
788.620971679688	82.3919448852539
789.930786132813	82.4327926635742
791.240234375	82.4567031860352
792.549255371094	82.2718276977539
793.857788085938	82.2438735961914
795.166015625	82.095703125
796.473754882813	82.1034774780273
797.781066894531	82.0811157226563
799.088012695313	82.3221130371094
800.39453125	82.3432998657227
801.700622558594	82.453239440918
803.006286621094	82.446403503418
804.311584472656	82.4708938598633
805.616394042969	82.5196380615234
806.920837402344	82.4480056762695
808.224853515625	82.3098297119141
809.528503417969	82.0202178955078
810.831665039063	82.0299453735352
812.134460449219	81.9073028564453
813.436828613281	81.5958633422852
814.73876953125	81.6461029052734
816.040344238281	81.5472030639648
817.341430664063	81.4267959594727
818.642150878906	81.319938659668
819.942504882813	81.2648086547852
821.242370605469	81.1528625488281
822.541870117188	81.2463531494141
823.840942382813	81.2065353393555
825.139587402344	81.2001190185547
826.437866210938	81.1647415161133
827.735656738281	81.1120529174805
829.033081054688	81.1211547851563
830.330139160156	81.2288589477539
831.626770019531	81.1157836914063
832.922973632813	81.2484970092773
834.21875	81.155876159668
835.514099121094	81.3650665283203
836.80908203125	81.2328414916992
838.103637695313	81.3471374511719
839.397827148438	81.4622039794922
840.691589355469	81.5338287353516
841.984924316406	81.5564956665039
843.27783203125	81.5343551635742
844.570373535156	81.5633392333984
845.862487792969	81.8144149780273
847.154235839844	81.7105865478516
848.445556640625	82.0724258422852
849.736450195313	81.8891525268555
851.026916503906	82.0011444091797
852.317016601563	82.1590805053711
853.606689453125	82.3948059082031
854.89599609375	82.6143341064453
856.184875488281	82.7711715698242
857.473327636719	83.1462326049805
858.761413574219	83.5900955200195
860.049072265625	84.1772613525391
861.336303710938	84.5218276977539
862.623168945313	85.1888427734375
863.909606933594	86.013053894043
865.195678710938	86.6190719604492
866.481323242188	87.494514465332
867.766540527344	88.175422668457
869.051391601563	89.0546493530273
870.335815429688	89.9460678100586
871.619873046875	90.7858352661133
872.903503417969	91.3034362792969
874.186706542969	91.9050521850586
875.469543457031	92.0639190673828
876.752014160156	91.8731994628906
878.033996582031	91.6853866577148
879.315612792969	90.9287414550781
880.596862792969	89.7469711303711
881.877685546875	88.6384048461914
883.158081054688	87.2860641479492
884.438110351563	85.5478744506836
885.7177734375	84.0705261230469
886.996948242188	82.7048797607422
888.275817871094	81.1993103027344
889.55419921875	79.8722763061523
890.832275390625	78.7437973022461
892.10986328125	77.6563186645508
893.387084960938	76.8008804321289
894.663940429688	76.0553970336914
895.940368652344	75.1579666137695
897.216369628906	74.7222595214844
898.492004394531	74.1508026123047
899.767272949219	73.5599365234375
901.042114257813	73.1317672729492
902.316528320313	72.6139144897461
903.590576171875	72.1861953735352
904.8642578125	71.8428649902344
906.137512207031	71.5047149658203
907.410339355469	71.1363143920898
908.682800292969	70.8585662841797
909.954833984375	70.5366821289063
911.226501464844	70.2790069580078
912.497802734375	70.1167602539063
913.768676757813	69.6612701416016
915.039123535156	69.6447525024414
916.309204101563	69.124382019043
917.578918457031	69.0277404785156
918.848205566406	68.8608551025391
920.117126464844	68.501091003418
921.385620117188	68.5465698242188
922.653747558594	68.4623870849609
923.921447753906	68.1493530273438
925.188781738281	67.9749526977539
926.455688476563	67.81982421875
927.722229003906	67.6909790039063
928.988342285156	67.5134201049805
930.254089355469	67.4524078369141
931.519470214844	67.3203887939453
932.784423828125	67.325309753418
934.049011230469	66.9890289306641
935.313171386719	67.0274963378906
936.576965332031	66.938606262207
937.84033203125	66.8118362426758
939.103332519531	66.7658157348633
940.365966796875	66.5277099609375
941.628173828125	66.7012710571289
942.890014648438	66.5127029418945
944.151428222656	66.5391159057617
945.412475585938	66.3140335083008
946.673095703125	66.3698120117188
947.933349609375	66.3863906860352
949.193237304688	66.2036361694336
950.452697753906	66.1482772827148
951.711791992188	66.1016998291016
952.970520019531	66.0471420288086
954.228820800781	66.0931396484375
955.486755371094	66.1545639038086
956.744262695313	66.1278686523438
958.001403808594	66.1248016357422
959.258117675781	66.0551147460938
960.514526367188	66.1899185180664
961.770446777344	66.2255630493164
963.026062011719	66.527587890625
964.28125	66.5278472900391
965.536010742188	66.5115661621094
966.790466308594	66.8246917724609
968.044494628906	67.2469482421875
969.298095703125	67.4296875
970.551391601563	68.0764541625977
971.80419921875	68.4401245117188
973.056701660156	69.2169876098633
974.308776855469	70.1667556762695
975.560485839844	71.2001342773438
976.811767578125	72.7565765380859
978.062683105469	74.4278793334961
979.313232421875	75.7504043579102
980.563415527344	77.1949996948242
981.813171386719	78.3509826660156
983.0625	79.1970062255859
984.3115234375	79.9351196289063
985.560119628906	80.6854400634766
986.808349609375	81.0683059692383
988.05615234375	81.2847747802734
989.303588867188	81.4862442016602
990.550659179688	81.0125045776367
991.797302246094	79.9127044677734
993.043579101563	79.0216217041016
994.289489746094	77.2176818847656
995.535034179688	75.8058013916016
996.780151367188	73.9534606933594
998.02490234375	72.1927108764648
999.269226074219	71.0405502319336
1000.51318359375	69.6505584716797
1001.75677490234	68.5460052490234
1003	67.5880889892578
1004.24279785156	66.9076232910156
1005.48522949219	66.1650924682617
1006.72729492188	65.4621658325195
1007.96893310547	65.0607147216797
1009.21026611328	64.4733963012695
1010.45111083984	64.2631759643555
1011.69165039063	63.9150695800781
1012.93176269531	63.5869903564453
1014.17150878906	63.4607849121094
1015.41088867188	63.3047027587891
1016.64984130859	63.1267356872559
1017.88842773438	62.9423027038574
1019.12664794922	62.7820701599121
1020.36450195313	62.6542358398438
1021.60192871094	62.6778373718262
1022.83898925781	62.6096496582031
1024.07568359375	62.3391990661621
1025.31201171875	62.4582862854004
1026.5478515625	62.2851943969727
1027.78344726563	62.2496528625488
1029.0185546875	62.23583984375
1030.25329589844	62.2052726745605
1031.48767089844	62.1273078918457
1032.7216796875	62.1579360961914
1033.95532226563	62.1842002868652
1035.18859863281	62.1045684814453
1036.42138671875	62.2423133850098
1037.65393066406	62.3153266906738
1038.88598632813	62.3531036376953
1040.11767578125	62.4253807067871
1041.34899902344	62.450065612793
1042.57995605469	62.5475387573242
1043.810546875	62.7751731872559
1045.04077148438	62.8338241577148
1046.2705078125	62.9511947631836
1047.5	63.0241851806641
1048.72900390625	63.1275024414063
1049.95764160156	63.1934928894043
1051.18591308594	63.5594329833984
1052.41381835938	63.6544418334961
1053.64135742188	63.8253135681152
1054.86853027344	64.2702560424805
1056.09521484375	64.5252304077148
1057.32165527344	64.674674987793
1058.54760742188	65.1101837158203
1059.77331542969	65.6334228515625
1060.99853515625	65.9948959350586
1062.22338867188	66.6541061401367
1063.44787597656	67.2312316894531
1064.671875	67.8898010253906
1065.89562988281	68.7352142333984
1067.11901855469	69.5073089599609
1068.34191894531	70.256217956543
1069.56457519531	71.4417037963867
1070.78674316406	72.1859893798828
1072.00854492188	73.0851135253906
1073.22998046875	73.9389495849609
1074.45104980469	74.4565582275391
1075.67175292969	74.660400390625
1076.89208984375	74.6917419433594
1078.11193847656	74.6046981811523
1079.33154296875	74.0511093139648
1080.55065917969	73.5531921386719
1081.76940917969	72.7539901733398
1082.98791503906	71.4952087402344
1084.20593261719	70.5582504272461
1085.42358398438	69.4820556640625
1086.64086914063	68.443962097168
1087.85766601563	67.5046005249023
1089.07421875	66.6626586914063
1090.29040527344	65.8307952880859
1091.50610351563	65.1816253662109
1092.72155761719	64.6268463134766
1093.9365234375	64.1094284057617
1095.15112304688	63.7272300720215
1096.36535644531	63.2847518920898
1097.57922363281	62.9405136108398
1098.79272460938	62.7328567504883
1100.005859375	62.2709007263184
1101.21862792969	62.2744445800781
1102.43090820313	62.0017471313477
1103.64294433594	61.5788879394531
1104.8544921875	61.6561088562012
1106.06579589844	61.6051445007324
1107.27661132813	61.3713798522949
1108.48706054688	61.3000144958496
1109.69714355469	61.1174125671387
1110.90686035156	61.1485481262207
1112.1162109375	60.86767578125
1113.3251953125	60.7198295593262
1114.53369140625	60.8985595703125
1115.74194335938	60.7123641967773
1116.94982910156	60.775089263916
1118.1572265625	60.7038383483887
1119.3642578125	60.5991973876953
1120.57104492188	60.5470581054688
1121.77734375	60.5892486572266
1122.98327636719	60.4917068481445
1124.18884277344	60.493839263916
1125.39404296875	60.5259742736816
1126.59875488281	60.4731521606445
1127.80322265625	60.5297698974609
1129.00732421875	60.5501251220703
1130.2109375	60.300666809082
1131.41430664063	60.2605171203613
1132.6171875	60.3576965332031
1133.81970214844	60.3750762939453
1135.02197265625	60.2291679382324
1136.22375488281	60.2628173828125
1137.42517089844	60.1518821716309
1138.62622070313	60.1357078552246
1139.82690429688	60.2070465087891
1141.02709960938	60.1032295227051
1142.22705078125	60.0775604248047
1143.42663574219	60.0996704101563
1144.62573242188	60.1107330322266
1145.82458496094	59.9183006286621
1147.02294921875	60.0568428039551
1148.22094726563	60.0272521972656
1149.41857910156	60.008186340332
1150.61584472656	59.9826431274414
1151.81274414063	60.0125389099121
1153.00927734375	59.8551559448242
1154.20544433594	60.0441246032715
1155.40124511719	60.0610885620117
1156.5966796875	60.0753974914551
1157.79162597656	60.0799751281738
1158.986328125	60.1375427246094
1160.18054199219	60.1568946838379
1161.37438964844	60.1187133789063
1162.56799316406	60.0740509033203
1163.76110839844	60.1171684265137
1164.95385742188	60.2358474731445
1166.14624023438	60.4691047668457
1167.33825683594	60.7029991149902
1168.52990722656	61.0832443237305
1169.72119140625	61.7053146362305
1170.91198730469	62.4921531677246
1172.1025390625	63.3254089355469
1173.29260253906	64.3452987670898
1174.482421875	64.71044921875
1175.67175292969	64.8730621337891
1176.86071777344	64.4930953979492
1178.04943847656	63.7298202514648
1179.23767089844	62.7873878479004
1180.42553710938	61.8929023742676
1181.61303710938	61.1985130310059
1182.80017089844	60.6466445922852
1183.98681640625	60.3653755187988
1185.17321777344	60.1533851623535
1186.35925292969	60.0043678283691
1187.54479980469	60.0634307861328
1188.73010253906	59.9441070556641
1189.91491699219	59.9306678771973
1191.09936523438	59.9515151977539
1192.28356933594	60.1316986083984
1193.46728515625	60.0055351257324
1194.65063476563	60.3010597229004
1195.83361816406	60.3220138549805
1197.01623535156	60.5326118469238
1198.19836425781	60.7227516174316
1199.38024902344	61.0541076660156
1200.56176757813	61.1462707519531
1201.74279785156	61.325626373291
1202.92358398438	61.5006256103516
1204.10388183594	61.4649047851563
1205.28393554688	61.2988967895508
1206.46350097656	61.3415794372559
1207.64270019531	61.2495613098145
1208.82153320313	61.0632667541504
1210	61.009204864502
1211.17810058594	60.895565032959
1212.35583496094	60.6885566711426
1213.53308105469	60.6757392883301
1214.71008300781	60.7149085998535
1215.88671875	60.4803085327148
1217.06286621094	60.6751899719238
1218.23864746094	60.6446151733398
1219.41418457031	60.4756164550781
1220.58923339844	60.6991806030273
1221.76391601563	60.855281829834
1222.93823242188	60.753059387207
1224.11218261719	60.8810272216797
1225.28576660156	61.112060546875
1226.458984375	61.2053871154785
1227.6318359375	61.2630729675293
1228.80419921875	61.4886703491211
1229.97631835938	61.680362701416
1231.14794921875	61.848690032959
1232.31921386719	62.1398811340332
1233.490234375	62.4002456665039
1234.66076660156	62.6374320983887
1235.83093261719	62.8677825927734
1237.00073242188	63.0952949523926
1238.17016601563	63.3461036682129
1239.33923339844	63.6073265075684
1240.5078125	64.0005264282227
1241.67614746094	64.1215209960938
1242.84411621094	64.2799911499023
1244.01159667969	64.7206497192383
1245.1787109375	64.9739379882813
1246.34558105469	65.4506759643555
1247.51196289063	65.6226425170898
1248.67797851563	65.8377075195313
1249.84362792969	66.02783203125
1251.00891113281	65.9615020751953
1252.173828125	65.6740188598633
1253.33825683594	65.2896423339844
1254.50244140625	64.8366241455078
1255.66625976563	64.1928863525391
1256.82958984375	63.5183029174805
1257.99255371094	63.0870094299316
1259.1552734375	62.6937484741211
1260.31750488281	62.3931083679199
1261.47937011719	62.0299530029297
1262.64086914063	61.7263641357422
1263.80200195313	61.5383338928223
1264.96276855469	61.2354774475098
1266.123046875	61.1122436523438
1267.28308105469	60.7827911376953
1268.44262695313	60.4738922119141
1269.60192871094	60.4499015808105
1270.7607421875	60.0316772460938
1271.91918945313	59.8393096923828
1273.07727050781	59.7414245605469
1274.23498535156	59.4651374816895
1275.39233398438	59.3911094665527
1276.54931640625	59.2570266723633
1277.70581054688	59.1633758544922
1278.86206054688	59.0670394897461
1280.01794433594	58.9849472045898
1281.17333984375	58.8237190246582
1282.32836914063	58.6882858276367
1283.48303222656	58.6270141601563
1284.63732910156	58.7614288330078
1285.79125976563	58.5826759338379
1286.94482421875	58.7123413085938
1288.09802246094	58.7474594116211
1289.25073242188	58.687801361084
1290.40319824219	58.8929138183594
1291.55517578125	58.8541145324707
1292.70690917969	59.0122871398926
1293.85815429688	58.9802742004395
1295.00903320313	58.970645904541
1296.15954589844	58.7185020446777
1297.30969238281	58.6913414001465
1298.45935058594	58.4270172119141
1299.60876464844	58.4513549804688
1300.7578125	58.0273323059082
1301.90637207031	58.0275573730469
1303.05456542969	57.9184341430664
1304.20239257813	57.8110542297363
1305.34985351563	57.7117729187012
1306.49694824219	57.7269172668457
1307.64367675781	57.4935455322266
1308.7900390625	57.5310897827148
1309.93591308594	57.5285224914551
1311.08154296875	57.597972869873
1312.22668457031	57.6518096923828
1313.37145996094	57.5707473754883
1314.51599121094	57.769645690918
1315.66003417969	57.7654609680176
1316.80358886719	57.7960586547852
1317.94689941406	57.6820335388184
1319.08984375	57.7713890075684
1320.23229980469	57.7564659118652
1321.37451171875	57.7118186950684
1322.51623535156	57.6258239746094
1323.65759277344	57.4040031433105
1324.79858398438	57.4333801269531
1325.93920898438	57.2395515441895
1327.07934570313	57.1806221008301
1328.21923828125	57.1307907104492
1329.35864257813	57.0450134277344
1330.49780273438	56.9246215820313
1331.63647460938	56.8798217773438
1332.77478027344	56.8775901794434
1333.91271972656	56.7175636291504
1335.05029296875	56.622127532959
1336.18737792969	56.6518478393555
1337.32421875	56.5500335693359
1338.46057128906	56.521167755127
1339.5966796875	56.5486183166504
1340.73229980469	56.5555992126465
1341.86755371094	56.5653038024902
1343.00231933594	56.5188865661621
1344.13684082031	56.4709434509277
1345.27099609375	56.4787673950195
1346.40466308594	56.4554328918457
1347.53796386719	56.4518585205078
1348.6708984375	56.4417304992676
1349.80346679688	56.5218887329102
1350.93566894531	56.3947982788086
1352.06750488281	56.4974708557129
1353.19885253906	56.3593521118164
1354.32995605469	56.3822479248047
1355.46057128906	56.3148612976074
1356.5908203125	56.2432060241699
1357.720703125	56.2283592224121
1358.85021972656	56.2305946350098
1359.97924804688	56.1124458312988
1361.10803222656	56.2312469482422
1362.236328125	56.0634536743164
1363.3642578125	56.0657501220703
1364.49182128906	56.1565246582031
1365.61901855469	56.0566253662109
1366.74584960938	56.0062103271484
1367.87231445313	56.1948623657227
1368.99829101563	56.2318153381348
1370.12390136719	56.2311515808105
1371.24914550781	56.2914505004883
1372.3740234375	56.434684753418
1373.49853515625	56.624195098877
1374.62255859375	56.6720008850098
1375.74633789063	57.0016250610352
1376.86962890625	57.4224548339844
1377.99255371094	57.3799133300781
1379.11511230469	57.6338539123535
1380.2373046875	57.9667549133301
1381.35900878906	58.2980117797852
1382.48034667969	58.5347099304199
1383.60144042969	58.8768501281738
1384.72204589844	58.9416885375977
1385.84228515625	59.0339736938477
1386.96203613281	59.0833396911621
1388.08154296875	58.8826675415039
1389.20056152344	58.673583984375
1390.31921386719	58.4572830200195
1391.4375	58.1362915039063
1392.55541992188	57.8650512695313
1393.6728515625	57.4579544067383
1394.7900390625	57.2529640197754
1395.90673828125	56.8412322998047
1397.02307128906	56.6237106323242
1398.13903808594	56.321460723877
1399.25463867188	56.2409172058105
1400.36975097656	56.0966987609863
1401.48449707031	55.7970504760742
1402.59899902344	55.746467590332
1403.712890625	55.6207046508789
1404.82653808594	55.5646667480469
1405.93981933594	55.6128959655762
1407.05261230469	55.5407104492188
1408.1650390625	55.3367652893066
1409.27709960938	55.391674041748
1410.38879394531	55.3859710693359
1411.5	55.2338562011719
1412.61096191406	55.2628974914551
1413.72143554688	55.1322212219238
1414.83154296875	55.0657081604004
1415.94116210938	54.9373664855957
1417.05053710938	54.8784523010254
1418.15942382813	54.7801322937012
1419.26794433594	54.76318359375
1420.37609863281	54.6779479980469
1421.48388671875	54.5427322387695
1422.59118652344	54.4980888366699
1423.6982421875	54.6213760375977
1424.80480957031	54.414680480957
1425.91088867188	54.4255218505859
1427.01672363281	54.4074859619141
1428.1220703125	54.2566146850586
1429.22717285156	54.2954444885254
1430.33166503906	54.3008918762207
1431.43591308594	54.2615928649902
1432.53979492188	54.2610092163086
1433.64318847656	54.395938873291
1434.74621582031	54.2256965637207
1435.84887695313	54.345832824707
1436.95104980469	54.3336067199707
1438.05297851563	54.4096260070801
1439.15441894531	54.4222869873047
1440.25549316406	54.4240264892578
1441.35620117188	54.4197120666504
1442.45642089844	54.382926940918
1443.55627441406	54.3614349365234
1444.65576171875	54.3796844482422
1445.7548828125	54.2090110778809
1446.853515625	54.2184677124023
1447.95190429688	54.1215972900391
1449.0498046875	54.134822845459
1450.14721679688	54.071849822998
1451.24438476563	53.8958129882813
1452.34106445313	53.8030433654785
1453.43737792969	53.8159103393555
1454.53332519531	53.6966667175293
1455.62890625	53.7272033691406
1456.72399902344	53.8107109069824
1457.81872558594	53.6340179443359
1458.9130859375	53.6159782409668
1460.00695800781	53.6081428527832
1461.10046386719	53.5597267150879
1462.19360351563	53.6049003601074
1463.28637695313	53.5015487670898
1464.37878417969	53.3981857299805
1465.470703125	53.4930839538574
1466.56225585938	53.4934005737305
1467.65344238281	53.4603576660156
1468.744140625	53.2990684509277
1469.83447265625	53.1670112609863
1470.92443847656	53.1687355041504
1472.01403808594	52.9904823303223
1473.10314941406	52.9090843200684
1474.19189453125	52.8990249633789
1475.2802734375	52.6198768615723
1476.3681640625	52.6931686401367
1477.45581054688	52.7285575866699
1478.54296875	52.511646270752
1479.62963867188	52.4792022705078
1480.71606445313	52.6594200134277
1481.80200195313	52.5280494689941
1482.88757324219	52.4293251037598
1483.97265625	52.5161895751953
1485.05737304688	52.6513290405273
1486.14172363281	52.5370826721191
1487.22570800781	52.6348991394043
1488.30932617188	52.5746192932129
1489.39245605469	52.6017799377441
1490.47509765625	52.6183471679688
1491.55749511719	52.7419242858887
1492.63940429688	52.7906723022461
1493.72094726563	52.7318420410156
1494.80212402344	52.7021865844727
1495.8828125	52.663272857666
1496.96313476563	52.7044296264648
1498.04309082031	52.687629699707
1499.12255859375	52.6777534484863
1500.20166015625	52.6191596984863
1501.28039550781	52.6811332702637
1502.35864257813	52.5305976867676
1503.4365234375	52.4704208374023
1504.51403808594	52.5717468261719
1505.59118652344	52.5696563720703
1506.66784667969	52.6639556884766
1507.744140625	52.6166801452637
1508.81994628906	52.6429023742676
1509.89538574219	52.7466087341309
1510.97045898438	52.8701210021973
1512.04516601563	53.0411338806152
1513.11938476563	53.0347023010254
1514.19323730469	53.1929817199707
1515.26672363281	53.3533172607422
1516.33972167969	53.3410682678223
1517.41235351563	53.5102119445801
1518.48449707031	53.6048583984375
1519.55639648438	53.6643295288086
1520.62768554688	53.7091979980469
1521.69873046875	53.8639526367188
1522.76928710938	53.7750816345215
1523.83947753906	53.7442054748535
1524.90930175781	53.7765121459961
1525.97863769531	53.8375816345215
1527.04760742188	53.8301429748535
1528.11608886719	53.878002166748
1529.18420410156	53.7324752807617
1530.251953125	53.7674903869629
1531.31921386719	53.7872734069824
1532.38610839844	54.046199798584
1533.45263671875	54.1188316345215
1534.51867675781	54.1189117431641
1535.58435058594	54.2860412597656
1536.64965820313	54.3719100952148
1537.71447753906	54.6866340637207
1538.77893066406	54.8107376098633
1539.84301757813	54.896800994873
1540.90661621094	55.0434646606445
1541.9697265625	55.2734184265137
1543.03259277344	55.3409957885742
1544.09497070313	55.5431137084961
1545.15686035156	55.7039833068848
1546.21850585938	55.7290000915527
1547.27966308594	55.9255905151367
1548.34033203125	55.9719734191895
1549.40063476563	56.1822280883789
1550.46057128906	56.2955360412598
1551.52001953125	56.2676773071289
1552.5791015625	56.447135925293
1553.63781738281	56.6201057434082
1554.69604492188	56.6592178344727
1555.75378417969	56.6080055236816
1556.81127929688	56.6159172058105
1557.86828613281	56.708080291748
1558.9248046875	56.7805786132813
1559.98095703125	56.8760452270508
1561.03674316406	57.0311317443848
1562.09204101563	57.1460456848145
1563.14697265625	57.2151756286621
1564.20153808594	57.5130043029785
1565.25561523438	57.6081886291504
1566.30932617188	57.8868980407715
1567.36254882813	58.0911407470703
1568.41540527344	58.4123840332031
1569.4677734375	58.581127166748
1570.51977539063	58.8844604492188
1571.57141113281	59.0889205932617
1572.62255859375	59.3196258544922
1573.67333984375	59.6497039794922
1574.7236328125	59.9487571716309
1575.77355957031	60.139274597168
1576.82299804688	60.4361801147461
1577.8720703125	60.6464996337891
1578.92077636719	60.8121376037598
1579.96899414063	61.0070533752441
1581.01684570313	61.3722229003906
1582.06420898438	61.6053581237793
1583.11120605469	61.9470291137695
1584.15771484375	62.2482299804688
1585.20385742188	62.6526260375977
1586.24951171875	63.3488121032715
1587.29479980469	63.4837799072266
1588.33972167969	64.1720199584961
1589.38415527344	64.4706649780273
1590.42810058594	65.0436401367188
1591.47180175781	65.7284622192383
1592.51489257813	66.1731185913086
1593.55773925781	66.5999298095703
1594.59997558594	66.8018264770508
1595.64196777344	67.1556015014648
1596.68334960938	67.4535903930664
1597.72448730469	67.7880249023438
1598.76513671875	68.2454071044922
1599.80529785156	68.8366165161133
1600.84509277344	69.4146347045898
1601.88452148438	70.2313766479492
1602.92346191406	71.0368270874023
1603.9619140625	72.1159286499023
1605	73.2260131835938
1606.03771972656	74.4964828491211
1607.07495117188	75.551887512207
1608.11169433594	76.662223815918
1609.14807128906	77.3133010864258
1610.18408203125	77.7016906738281
1611.21960449219	77.5285949707031
1612.25463867188	77.1283950805664
1613.28930664063	76.6248474121094
1614.32360839844	75.7436294555664
1615.357421875	75.2871551513672
1616.39074707031	74.5531234741211
1617.42370605469	74.2082061767578
1618.45629882813	73.9922790527344
1619.48840332031	73.8050765991211
1620.52001953125	73.8585662841797
1621.55126953125	73.9264221191406
1622.58215332031	74.2502975463867
1623.61254882813	74.4205169677734
1624.64245605469	74.7144470214844
1625.67199707031	75.1801452636719
1626.70104980469	75.7608261108398
1627.72973632813	76.3399810791016
1628.75793457031	76.6923675537109
1629.78576660156	77.6468276977539
1630.81311035156	78.3919525146484
1631.84008789063	79.1594543457031
1632.86657714844	80.0256423950195
1633.89270019531	80.8582992553711
1634.91833496094	81.7240600585938
1635.94348144531	82.416015625
1636.96826171875	82.7895202636719
1637.99255371094	82.9153137207031
1639.01647949219	83.1271438598633
1640.03991699219	82.486930847168
1641.06298828125	82.0730590820313
1642.08557128906	81.2559432983398
1643.10778808594	80.3553314208984
1644.12951660156	79.3676834106445
1645.15075683594	78.2415542602539
1646.17163085938	77.3517227172852
1647.19213867188	76.3636932373047
1648.21203613281	75.4889526367188
1649.23156738281	74.9141845703125
1650.25073242188	74.1897964477539
1651.26940917969	73.4661407470703
1652.28759765625	72.8689270019531
1653.30541992188	72.5416717529297
1654.32275390625	72.0781707763672
1655.33972167969	71.4121627807617
1656.35620117188	70.7988739013672
1657.37231445313	70.4567642211914
1658.38793945313	70.0239562988281
1659.40307617188	69.8351287841797
1660.41772460938	69.4183197021484
1661.43212890625	68.9818267822266
1662.44592285156	68.6268463134766
1663.45935058594	68.4038848876953
1664.47229003906	68.0112762451172
1665.48486328125	67.7021026611328
1666.49694824219	67.4609603881836
1667.50854492188	67.0970306396484
1668.51977539063	66.7691955566406
1669.53051757813	66.1829147338867
1670.54089355469	65.848876953125
1671.55078125	65.5089874267578
1672.56018066406	65.0958480834961
1673.56909179688	64.6134796142578
1674.57763671875	64.209358215332
1675.58581542969	63.6114463806152
1676.59350585938	62.9912452697754
1677.60070800781	62.6589508056641
1678.607421875	62.1239700317383
1679.61376953125	61.4382057189941
1680.61962890625	61.0349769592285
1681.62512207031	60.5897445678711
1682.63012695313	60.0367317199707
1683.63464355469	59.3852615356445
1684.638671875	58.9937362670898
1685.64233398438	58.4114265441895
1686.64562988281	58.2200088500977
1687.64831542969	57.6244201660156
1688.65063476563	57.1635093688965
1689.65246582031	56.6792869567871
1690.65393066406	56.1637840270996
1691.65490722656	55.8203048706055
1692.65539550781	55.4842758178711
1693.65551757813	55.0001106262207
1694.65502929688	54.6539344787598
1695.654296875	54.1757125854492
1696.65295410156	53.9777336120605
1697.65124511719	53.5850296020508
1698.64904785156	53.1786308288574
1699.646484375	52.9192352294922
1700.64331054688	52.5254364013672
1701.63977050781	52.1175193786621
1702.63586425781	51.7607154846191
1703.63134765625	51.4166793823242
1704.62646484375	50.9302749633789
1705.62121582031	50.6284065246582
1706.61535644531	50.2309265136719
1707.60913085938	49.698558807373
1708.60241699219	49.4192314147949
1709.59521484375	49.0573883056641
1710.58764648438	48.6978569030762
1711.57958984375	48.2292251586914
1712.57104492188	47.7712745666504
1713.56213378906	47.5272102355957
1714.552734375	47.1267051696777
1715.54284667969	46.7221031188965
1716.53247070313	46.3790817260742
1717.52160644531	46.049072265625
1718.51037597656	45.6487045288086
1719.49865722656	45.2024116516113
1720.48657226563	45.1098823547363
1721.47387695313	44.629280090332
1722.46081542969	44.2896499633789
1723.447265625	44.0370750427246
1724.43334960938	43.8041954040527
1725.41882324219	43.5320205688477
1726.40393066406	43.2972831726074
1727.38854980469	42.9202423095703
1728.37268066406	42.7692756652832
1729.3564453125	42.4487266540527
1730.33972167969	42.2174606323242
1731.32250976563	42.0997200012207
1732.30480957031	41.7771492004395
1733.28674316406	41.5852737426758
1734.26806640625	41.5413360595703
1735.2490234375	41.2881126403809
1736.2294921875	41.0771827697754
1737.20959472656	40.8899612426758
1738.18908691406	40.7649421691895
1739.16821289063	40.5978546142578
1740.14685058594	40.3339920043945
1741.125	40.2228660583496
1742.10266113281	40.0253028869629
1743.07995605469	39.8827781677246
1744.05676269531	39.7018432617188
1745.03308105469	39.4424629211426
1746.00891113281	39.3445053100586
1746.98425292969	39.1351280212402
1747.95910644531	38.8831214904785
1748.93359375	38.7175331115723
1749.90759277344	38.5763664245605
1750.88110351563	38.3010177612305
1751.85412597656	38.0595932006836
1752.82678222656	37.93896484375
1753.798828125	37.7064895629883
1754.7705078125	37.5005111694336
1755.74169921875	37.1380844116211
1756.71240234375	37.0173568725586
1757.6826171875	36.9633369445801
1758.65246582031	36.7626113891602
1759.62170410156	36.6005172729492
1760.59057617188	36.3450736999512
1761.55895996094	36.2750511169434
1762.52673339844	36.0110778808594
1763.49426269531	35.9122047424316
1764.46118164063	35.8514213562012
1765.42761230469	35.707447052002
1766.39367675781	35.6117897033691
1767.35913085938	35.5680122375488
1768.32421875	35.3525314331055
1769.28881835938	35.405517578125
1770.2529296875	35.2051429748535
1771.21655273438	35.0858879089355
1772.17980957031	35.0887565612793
1773.14245605469	35.0770149230957
1774.10461425781	34.8843231201172
1775.06640625	34.9107818603516
1776.02770996094	34.7229881286621
1776.98852539063	34.6572227478027
1777.94873046875	34.499813079834
1778.90856933594	34.5356597900391
1779.86804199219	34.4016036987305
1780.82690429688	34.2241401672363
1781.78527832031	33.9741477966309
1782.7431640625	33.9556846618652
1783.70068359375	33.7413291931152
1784.65771484375	33.6781806945801
1785.61413574219	33.608715057373
1786.57019042969	33.3133926391602
1787.52575683594	33.2943572998047
1788.48083496094	33.0372009277344
1789.43530273438	32.9247169494629
1790.38940429688	32.7737617492676
1791.34301757813	32.7065277099609
1792.29626464844	32.5766639709473
1793.24890136719	32.4599800109863
1794.20104980469	32.2841911315918
1795.15270996094	32.2478866577148
1796.10400390625	32.046516418457
1797.0546875	32.0761909484863
1798.0048828125	31.9011859893799
1798.95471191406	31.8264846801758
1799.90393066406	31.7216396331787
1800.85278320313	31.7329750061035
1801.80102539063	31.685567855835
1802.74890136719	31.6735324859619
1803.6962890625	31.632209777832
1804.64306640625	31.4903354644775
1805.58947753906	31.5436267852783
1806.53540039063	31.5066928863525
1807.48071289063	31.4488582611084
1808.42565917969	31.4636001586914
1809.3701171875	31.3172969818115
1810.31396484375	31.2864151000977
1811.25744628906	31.2508888244629
1812.20043945313	31.110969543457
1813.14294433594	31.1812648773193
1814.08483886719	31.1032085418701
1815.0263671875	31.078405380249
1815.96740722656	30.944881439209
1816.90783691406	30.934419631958
1817.84790039063	30.8746547698975
1818.78747558594	30.6688041687012
1819.72644042969	30.7474346160889
1820.6650390625	30.4939956665039
1821.60314941406	30.4453048706055
1822.54064941406	30.4843292236328
1823.47778320313	30.3557033538818
1824.41430664063	30.233377456665
1825.35034179688	29.9680233001709
1826.28601074219	30.0759429931641
1827.22106933594	29.9443359375
1828.15563964844	29.8139247894287
1829.08984375	29.8102188110352
1830.0234375	29.6561412811279
1830.95654296875	29.5754928588867
1831.88916015625	29.5334911346436
1832.8212890625	29.5273971557617
1833.7529296875	29.5313053131104
1834.68408203125	29.434606552124
1835.61474609375	29.3716945648193
1836.54479980469	29.38112449646
1837.47448730469	29.2830429077148
1838.40356445313	29.3457088470459
1839.33227539063	29.3511142730713
1840.26037597656	29.3467273712158
1841.18811035156	29.329984664917
1842.115234375	29.3164348602295
1843.04187011719	29.2495670318604
1843.96801757813	29.2592601776123
1844.89367675781	29.3688411712646
1845.81872558594	29.3265037536621
1846.74340820313	29.27880859375
1847.66760253906	29.2520275115967
1848.59118652344	29.1254596710205
1849.51428222656	29.1990833282471
1850.43701171875	29.1395721435547
1851.35913085938	28.9919242858887
1852.28076171875	28.969123840332
1853.20190429688	28.96364402771
1854.12243652344	28.8522281646729
1855.04260253906	28.7364673614502
1855.96215820313	28.6964588165283
1856.88122558594	28.6090888977051
1857.79992675781	28.4713096618652
1858.71801757813	28.4194240570068
1859.63549804688	28.3825206756592
1860.55261230469	28.3016338348389
1861.46923828125	28.2425899505615
1862.38525390625	28.2204284667969
1863.30078125	28.1594066619873
1864.2158203125	28.0674304962158
1865.13037109375	28.0381336212158
1866.04443359375	28.0664196014404
1866.95788574219	28.129545211792
1867.87084960938	28.074893951416
1868.78332519531	28.0410747528076
1869.6953125	27.9971351623535
1870.60681152344	28.0403347015381
1871.51782226563	28.0803318023682
1872.42822265625	28.0719242095947
1873.33813476563	28.1432037353516
1874.24755859375	28.1440811157227
1875.15649414063	28.1654453277588
1876.06481933594	28.0930366516113
1876.97277832031	28.1385688781738
1877.88012695313	28.1780910491943
1878.78698730469	28.0680980682373
1879.69323730469	28.0666179656982
1880.59912109375	28.0552215576172
1881.50439453125	27.9334411621094
1882.4091796875	27.9786109924316
1883.3134765625	27.8602027893066
1884.21716308594	27.7462673187256
1885.12048339844	27.66579246521
1886.02319335938	27.6462860107422
1886.92541503906	27.5557880401611
1887.82702636719	27.5728244781494
1888.72814941406	27.4642925262451
1889.62878417969	27.4618377685547
1890.52893066406	27.2988262176514
1891.42858886719	27.3019618988037
1892.32763671875	27.2530708312988
1893.22619628906	27.1885509490967
1894.12426757813	27.1068439483643
1895.02172851563	27.0739288330078
1895.91870117188	27.0058307647705
1896.81518554688	27.1103420257568
1897.71118164063	26.9160137176514
1898.60656738281	26.9099655151367
1899.50146484375	26.9317474365234
1900.39587402344	26.8470058441162
1901.28967285156	26.8287734985352
1902.18298339844	26.7711486816406
1903.07580566406	26.8621501922607
1903.96801757813	26.8511123657227
1904.85986328125	26.7827816009521
1905.7509765625	26.9416522979736
1906.64172363281	26.9302005767822
1907.53186035156	26.899356842041
1908.42150878906	26.9395885467529
1909.31066894531	27.0409259796143
1910.19921875	27.0072650909424
1911.08728027344	26.9672622680664
1911.97473144531	27.0936164855957
1912.86181640625	27.0374603271484
1913.74816894531	27.0459575653076
1914.63415527344	26.9917278289795
1915.51953125	26.9376983642578
1916.40441894531	26.9455261230469
1917.28869628906	26.9861869812012
1918.17260742188	26.918327331543
1919.05578613281	26.8018360137939
1919.93859863281	26.8201713562012
1920.82080078125	26.6972370147705
1921.70239257813	26.7278213500977
1922.58349609375	26.6589279174805
1923.46411132813	26.5834140777588
1924.34423828125	26.5482196807861
1925.22375488281	26.5048847198486
1926.10278320313	26.4167537689209
1926.98120117188	26.2822551727295
1927.85913085938	26.3134803771973
1928.73645019531	26.1542644500732
1929.61328125	26.0720748901367
1930.48962402344	26.1131782531738
1931.36535644531	25.9968509674072
1932.24060058594	25.9807643890381
1933.11535644531	25.9428977966309
1933.98950195313	25.998556137085
1934.86303710938	25.9316082000732
1935.73608398438	25.8910598754883
1936.60864257813	25.8994007110596
1937.48059082031	25.9474239349365
1938.35205078125	25.9593315124512
1939.22302246094	25.8827991485596
1940.09338378906	26.0502529144287
1940.96313476563	25.9472332000732
1941.83239746094	26.0221042633057
1942.701171875	25.9903469085693
1943.5693359375	26.0546779632568
1944.43701171875	26.0839252471924
1945.30407714844	26.1567516326904
1946.17065429688	26.1876049041748
1947.03662109375	26.1979198455811
1947.90209960938	26.1639785766602
1948.76696777344	26.1362228393555
1949.63134765625	26.293363571167
1950.4951171875	26.194091796875
1951.3583984375	26.183837890625
1952.22106933594	26.0966663360596
1953.08325195313	26.121862411499
1953.94482421875	26.0847434997559
1954.80590820313	25.9251308441162
1955.66650390625	25.9847202301025
1956.5263671875	25.9504299163818
1957.38586425781	25.9369964599609
1958.24462890625	25.9315528869629
1959.10302734375	25.8992309570313
1959.96069335938	25.7212429046631
1960.81799316406	25.7348728179932
1961.67456054688	25.6047763824463
1962.53063964844	25.5865612030029
1963.38623046875	25.4946346282959
1964.2412109375	25.5298309326172
1965.09558105469	25.4380588531494
1965.94946289063	25.354471206665
1966.80285644531	25.360013961792
1967.65563964844	25.3046779632568
1968.5078125	25.3970012664795
1969.35949707031	25.3077278137207
1970.21057128906	25.2989959716797
1971.06103515625	25.373556137085
1971.91101074219	25.3355903625488
1972.76049804688	25.3114452362061
1973.60925292969	25.3322257995605
1974.45764160156	25.3237400054932
1975.30529785156	25.4053955078125
1976.15246582031	25.5007781982422
1976.99914550781	25.533088684082
1977.84521484375	25.6198501586914
1978.69067382813	25.7071208953857
1979.53552246094	25.7057132720947
1980.3798828125	25.766185760498
1981.22375488281	25.7511291503906
1982.06701660156	25.7427921295166
1982.90966796875	25.8455429077148
1983.75170898438	25.7880821228027
1984.59326171875	25.7629203796387
1985.43420410156	25.7002258300781
1986.27465820313	25.7467174530029
1987.11450195313	25.653413772583
1987.95373535156	25.6747417449951
1988.79248046875	25.6596450805664
1989.63061523438	25.5835494995117
1990.46813964844	25.536226272583
1991.30517578125	25.5735473632813
1992.1416015625	25.45094871521
1992.9775390625	25.4332866668701
1993.81274414063	25.2607460021973
1994.6474609375	25.251127243042
1995.48168945313	25.1463069915771
1996.31518554688	25.100549697876
1997.14819335938	25.1360301971436
1997.98071289063	25.0638179779053
1998.8125	25.0611457824707
1999.64379882813	25.0584716796875
2000.47448730469	25.0196266174316
2001.3046875	25.0687255859375
2002.13427734375	25.0045299530029
2002.96325683594	25.0883026123047
2003.79162597656	25.0165996551514
2004.61950683594	25.1350917816162
2005.44677734375	25.1569328308105
2006.2734375	25.2646942138672
2007.09948730469	25.2537269592285
2007.92504882813	25.3078479766846
2008.75	25.3533935546875
2009.57434082031	25.437328338623
2010.39819335938	25.4386825561523
2011.22131347656	25.4754772186279
2012.0439453125	25.4616298675537
2012.86608886719	25.518009185791
2013.6875	25.4575672149658
2014.50842285156	25.5733623504639
2015.32873535156	25.6200637817383
2016.1484375	25.4970092773438
2016.96752929688	25.5692405700684
2017.7861328125	25.5381050109863
2018.60412597656	25.5630073547363
2019.42150878906	25.5523777008057
2020.23828125	25.5679607391357
2021.05444335938	25.6337432861328
2021.8701171875	25.5177059173584
2022.68518066406	25.3842487335205
2023.49963378906	25.4694519042969
2024.3134765625	25.4046382904053
2025.12683105469	25.4083442687988
2025.939453125	25.2954635620117
2026.75158691406	25.2877063751221
2027.56311035156	25.3147125244141
2028.3740234375	25.2930011749268
2029.18432617188	25.2378444671631
2029.994140625	25.2470073699951
2030.80322265625	25.0942134857178
2031.61181640625	25.0827045440674
2032.41979980469	25.0521774291992
2033.22717285156	24.993408203125
2034.03393554688	24.964204788208
2034.84008789063	24.9475975036621
2035.64575195313	24.8476390838623
2036.45080566406	24.7981472015381
2037.25512695313	24.7853889465332
2038.05895996094	24.7305526733398
2038.86218261719	24.631067276001
2039.66479492188	24.6568794250488
2040.466796875	24.7324123382568
2041.26831054688	24.6871509552002
2042.06909179688	24.7270660400391
2042.86938476563	24.6677284240723
2043.6689453125	24.675407409668
2044.46801757813	24.7748374938965
2045.26647949219	24.7987079620361
2046.06433105469	24.8140621185303
2046.86145019531	24.8107433319092
2047.65808105469	24.8656005859375
2048.4541015625	24.8657608032227
2049.24951171875	24.8735485076904
2050.04443359375	24.8804244995117
2050.83862304688	24.9460296630859
2051.63232421875	24.8588008880615
2052.42529296875	25.0202465057373
2053.2177734375	24.9172477722168
2054.00952148438	24.917911529541
2054.80078125	25.1052761077881
2055.59130859375	24.9984951019287
2056.38134765625	25.0416126251221
2057.17065429688	25.1044750213623
2057.95947265625	24.9931774139404
2058.74755859375	25.0416870117188
2059.53515625	24.9725341796875
2060.32202148438	24.9690589904785
2061.1083984375	24.8403625488281
2061.89428710938	24.764554977417
2062.67919921875	24.6991519927979
2063.4638671875	24.731164932251
2064.24780273438	24.6940956115723
2065.03100585938	24.7049541473389
2065.81372070313	24.4783172607422
2066.595703125	24.5054054260254
2067.37719726563	24.4756622314453
2068.15795898438	24.3326110839844
2068.93823242188	24.3253974914551
2069.7177734375	24.2507667541504
2070.49682617188	24.1662883758545
2071.27514648438	24.0315418243408
2072.05297851563	24.0160446166992
2072.830078125	23.9802112579346
2073.60668945313	23.98268699646
2074.38256835938	23.9189910888672
2075.15795898438	23.7359638214111
2075.9326171875	23.8024635314941
2076.70654296875	23.7082042694092
2077.47998046875	23.7052021026611
2078.25268554688	23.6497249603271
2079.02490234375	23.6398983001709
2079.79663085938	23.6710968017578
2080.5673828125	23.6601047515869
2081.337890625	23.7077579498291
2082.107421875	23.7282180786133
2082.87670898438	23.6557312011719
2083.64501953125	23.7013282775879
2084.41284179688	23.7392024993896
2085.18017578125	23.7860374450684
2085.94677734375	23.7560234069824
2086.71264648438	23.82737159729
2087.47802734375	23.8444118499756
2088.24267578125	23.7894344329834
2089.0068359375	23.8088359832764
2089.77026367188	23.8143501281738
2090.53295898438	23.8281211853027
2091.29516601563	23.8381252288818
2092.056640625	23.7766857147217
2092.81762695313	23.7444534301758
2093.57788085938	23.636661529541
2094.33764648438	23.6083660125732
2095.0966796875	23.6220989227295
2095.85498046875	23.5465183258057
2096.61279296875	23.459529876709
2097.36987304688	23.3083972930908
2098.12646484375	23.2787380218506
2098.88232421875	23.215934753418
2099.63745117188	23.2011337280273
2100.39208984375	23.0868511199951
2101.14624023438	22.8966732025146
2101.8994140625	22.8995189666748
2102.65209960938	22.7207336425781
2103.404296875	22.624361038208
2104.15551757813	22.5900859832764
2104.90649414063	22.5493774414063
2105.65649414063	22.4131717681885
2106.40600585938	22.3702259063721
2107.15502929688	22.2747325897217
2107.90307617188	22.2585582733154
2108.65063476563	22.2083740234375
2109.39770507813	22.1916942596436
2110.14404296875	22.1028804779053
2110.8896484375	22.0371055603027
2111.63452148438	22.1177711486816
2112.37890625	22.0998439788818
2113.12280273438	22.1295757293701
2113.86572265625	22.1855659484863
2114.60815429688	22.2239532470703
2115.35009765625	22.1578330993652
2116.09106445313	22.2857685089111
2116.83154296875	22.2850551605225
2117.57153320313	22.2764644622803
2118.31079101563	22.3032455444336
2119.04931640625	22.310676574707
2119.787109375	22.2516098022461
2120.5244140625	22.2015838623047
2121.26098632813	22.1922168731689
2121.9970703125	22.1450138092041
2122.732421875	22.1181392669678
2123.46704101563	22.0063877105713
2124.20092773438	22.0067672729492
2124.93432617188	21.9411869049072
2125.6669921875	21.8496360778809
2126.39916992188	21.7414436340332
2127.13037109375	21.7935962677002
2127.86108398438	21.6759376525879
2128.59130859375	21.7028636932373
2129.32080078125	21.4999675750732
2130.04956054688	21.5357475280762
2130.77758789063	21.3934955596924
2131.50512695313	21.2357273101807
2132.23193359375	21.2793884277344
2132.9580078125	21.1775875091553
2133.68334960938	21.0311222076416
2134.408203125	21.0089416503906
2135.13232421875	20.9515247344971
2135.85595703125	20.85498046875
2136.57885742188	20.8037433624268
2137.30102539063	20.6916046142578
2138.0224609375	20.5929107666016
2138.74340820313	20.6079616546631
2139.46337890625	20.5792617797852
2140.18310546875	20.5229721069336
2140.90185546875	20.3841342926025
2141.6201171875	20.3698387145996
2142.33764648438	20.3320426940918
2143.05444335938	20.3528308868408
2143.77075195313	20.3268699645996
2144.48608398438	20.3316764831543
2145.201171875	20.4048633575439
2145.91528320313	20.3097534179688
2146.62890625	20.2876148223877
2147.34155273438	20.2989616394043
2148.05395507813	20.2724285125732
2148.76538085938	20.3289680480957
2149.47631835938	20.3580894470215
2150.18627929688	20.3162269592285
2150.89599609375	20.3572826385498
2151.60473632813	20.2591648101807
2152.31298828125	20.3131294250488
2153.02026367188	20.25266456604
2153.72729492188	20.2245635986328
2154.43334960938	20.2091026306152
2155.138671875	20.1626682281494
2155.84350585938	20.1625423431396
2156.54760742188	20.1709537506104
2157.25122070313	20.0839195251465
2157.95385742188	20.1345634460449
2158.65600585938	20.1055850982666
2159.357421875	20.0128002166748
2160.05810546875	19.9556369781494
2160.75805664063	19.9590911865234
2161.45751953125	19.8639240264893
2162.15600585938	19.8308658599854
2162.85400390625	19.7764720916748
2163.55151367188	19.7222843170166
2164.248046875	19.6349544525146
2164.94409179688	19.6448993682861
2165.63916015625	19.5604209899902
2166.33374023438	19.520528793335
2167.02783203125	19.4415721893311
2167.72094726563	19.3826885223389
2168.41357421875	19.2522716522217
2169.10522460938	19.1507434844971
2169.79638671875	19.1108512878418
2170.48706054688	19.034029006958
2171.1767578125	18.9364776611328
2171.86572265625	18.8208789825439
2172.55419921875	18.7504940032959
2173.24194335938	18.6852245330811
2173.92895507813	18.5679054260254
2174.615234375	18.489933013916
2175.30078125	18.4096851348877
2175.98583984375	18.3920345306396
2176.67016601563	18.3847427368164
2177.35375976563	18.3408946990967
2178.03662109375	18.2732963562012
2178.71875	18.272611618042
2179.40014648438	18.2855319976807
2180.08081054688	18.2198009490967
2180.76098632813	18.2730312347412
2181.4404296875	18.2691173553467
2182.119140625	18.2704067230225
2182.79711914063	18.2352809906006
2183.47436523438	18.3381538391113
2184.15087890625	18.2373218536377
2184.82690429688	18.357141494751
2185.501953125	18.3217296600342
2186.17651367188	18.3138427734375
2186.85034179688	18.3044605255127
2187.5234375	18.2779235839844
2188.19580078125	18.2764682769775
2188.86743164063	18.2367172241211
2189.53833007813	18.2213115692139
2190.20874023438	18.1235389709473
2190.87817382813	18.0874099731445
2191.54711914063	18.1259498596191
2192.21533203125	18.0272674560547
2192.8828125	17.9357299804688
2193.54956054688	17.8755321502686
2194.21557617188	17.8721408843994
2194.880859375	17.7886562347412
2195.54541015625	17.7113475799561
2196.20947265625	17.6159954071045
2196.87255859375	17.5340538024902
2197.53515625	17.5027732849121
2198.19677734375	17.3754730224609
2198.85791015625	17.2508182525635
2199.51831054688	17.2256278991699
2200.17797851563	17.0840454101563
2200.8369140625	17.0710411071777
2201.4951171875	16.976110458374
2202.15258789063	16.8853664398193
2202.80932617188	16.7815055847168
2203.46533203125	16.7756271362305
2204.12060546875	16.6789169311523
2204.775390625	16.6684665679932
2205.42919921875	16.6821022033691
2206.08251953125	16.5797080993652
2206.73486328125	16.5802478790283
2207.38671875	16.5579147338867
2208.03759765625	16.516450881958
2208.68798828125	16.5733184814453
2209.33764648438	16.5559787750244
2209.98657226563	16.5441646575928
2210.63452148438	16.586238861084
2211.28198242188	16.5512390136719
2211.9287109375	16.5822505950928
2212.57470703125	16.5726852416992
2213.21997070313	16.6150779724121
2213.86450195313	16.5668983459473
2214.50830078125	16.6030025482178
2215.1513671875	16.5411376953125
2215.79370117188	16.5001907348633
2216.43530273438	16.454402923584
2217.076171875	16.423755645752
2217.71630859375	16.4388618469238
2218.35571289063	16.299861907959
2218.99462890625	16.2809982299805
2219.63256835938	16.2142543792725
2220.26977539063	16.1667041778564
2220.90625	16.0897178649902
2221.5419921875	15.9992275238037
2222.17700195313	15.9921140670776
2222.81127929688	15.950737953186
2223.44482421875	15.7831506729126
2224.07763671875	15.8094577789307
2224.70971679688	15.703670501709
2225.34106445313	15.5967779159546
2225.9716796875	15.5376043319702
2226.6015625	15.4605703353882
2227.23071289063	15.4305477142334
2227.85913085938	15.264554977417
2228.48681640625	15.2512378692627
2229.11376953125	15.2241497039795
2229.73999023438	15.1781778335571
2230.36547851563	15.1344556808472
2230.990234375	15.0690155029297
2231.61401367188	15.0382270812988
2232.2373046875	15.0043478012085
2232.85986328125	14.8925428390503
2233.4814453125	14.9045543670654
2234.1025390625	14.842456817627
2234.72265625	14.8490867614746
2235.34228515625	14.8086547851563
2235.9609375	14.8160381317139
2236.57885742188	14.744833946228
2237.1962890625	14.7247896194458
2237.81274414063	14.7044687271118
2238.42846679688	14.7351341247559
2239.04345703125	14.7301788330078
2239.65771484375	14.724702835083
2240.27124023438	14.7430849075317
2240.88403320313	14.7268161773682
2241.49584960938	14.7405834197998
2242.10717773438	14.7047758102417
2242.71752929688	14.7514362335205
2243.32739257813	14.7135381698608
2243.93627929688	14.7093048095703
2244.54443359375	14.6366119384766
2245.15209960938	14.6086568832397
2245.7587890625	14.5907163619995
2246.36474609375	14.613977432251
2246.9697265625	14.5594167709351
2247.57421875	14.5079107284546
2248.17797851563	14.5048494338989
2248.78076171875	14.5046110153198
2249.38305664063	14.4597234725952
2249.984375	14.435188293457
2250.5849609375	14.3734407424927
2251.18481445313	14.3232612609863
2251.78393554688	14.2552080154419
2252.38232421875	14.3019208908081
2252.97973632813	14.1424674987793
2253.57666015625	14.1550016403198
2254.17260742188	14.1152381896973
2254.76782226563	14.0795812606812
2255.3623046875	13.9454317092896
2255.9560546875	13.9519309997559
2256.54907226563	13.9252367019653
2257.14135742188	13.8414402008057
2257.73266601563	13.7622480392456
2258.32348632813	13.7006454467773
2258.91333007813	13.6184711456299
2259.50244140625	13.5785846710205
2260.09057617188	13.5157852172852
2260.67822265625	13.460732460022
2261.26513671875	13.4230670928955
2261.85107421875	13.4199829101563
2262.43627929688	13.3512763977051
2263.02075195313	13.3385200500488
2263.6044921875	13.253044128418
2264.18725585938	13.2261571884155
2264.76953125	13.2219209671021
2265.35083007813	13.1983766555786
2265.93139648438	13.1904706954956
2266.51123046875	13.1154632568359
2267.09033203125	13.1401557922363
2267.66845703125	13.0883111953735
2268.24584960938	13.1182327270508
2268.82250976563	13.0807075500488
2269.3984375	13.1281681060791
2269.9736328125	13.0801486968994
2270.5478515625	13.080512046814
2271.12133789063	13.1507997512817
2271.69409179688	13.1116228103638
2272.26611328125	13.0776643753052
2272.83740234375	13.0793228149414
2273.40771484375	13.1271419525146
2273.97729492188	13.0285816192627
2274.54614257813	13.0128879547119
2275.11401367188	13.0735940933228
2275.68139648438	12.9843454360962
2276.24780273438	12.9930458068848
2276.8134765625	12.9631042480469
2277.37817382813	12.9002552032471
2277.9423828125	12.9620676040649
2278.50561523438	12.924165725708
2279.06811523438	12.938627243042
2279.62963867188	12.8743391036987
2280.19067382813	12.9125022888184
2280.75073242188	12.8584260940552
2281.31005859375	12.818811416626
2281.86840820313	12.868857383728
2282.42602539063	12.8621959686279
2282.98291015625	12.7644367218018
2283.5390625	12.7920560836792
2284.09448242188	12.7496709823608
2284.64892578125	12.7381763458252
2285.20263671875	12.6991691589355
2285.75537109375	12.6241521835327
2286.3076171875	12.5697154998779
2286.85888671875	12.6086797714233
2287.40942382813	12.569540977478
2287.958984375	12.5155382156372
2288.5078125	12.4646654129028
2289.05590820313	12.4206514358521
2289.60302734375	12.3588209152222
2290.14965820313	12.3494749069214
2290.6953125	12.2822551727295
2291.23999023438	12.2486953735352
2291.78393554688	12.1667699813843
2292.3271484375	12.1387128829956
2292.86962890625	12.1350955963135
2293.4111328125	12.0623216629028
2293.95190429688	12.0301933288574
2294.49194335938	12.0073499679565
2295.03100585938	11.9504089355469
2295.5693359375	11.968789100647
2296.10693359375	11.8915328979492
2296.6435546875	11.90163230896
2297.17944335938	11.9018774032593
2297.71459960938	11.8589019775391
2298.24877929688	11.8348340988159
2298.7822265625	11.8491792678833
2299.31469726563	11.8995866775513
2299.8466796875	11.8738965988159
2300.37744140625	11.8465690612793
2300.90771484375	11.8200206756592
2301.43701171875	11.831428527832
2301.96557617188	11.8926029205322
2302.4931640625	11.8828926086426
2303.02001953125	11.8589735031128
2303.54614257813	11.8663778305054
2304.0712890625	11.9075422286987
2304.595703125	11.8827896118164
2305.119140625	11.874641418457
2305.64184570313	11.8262434005737
2306.16381835938	11.8566970825195
2306.68481445313	11.8587121963501
2307.205078125	11.8080987930298
2307.72436523438	11.8474321365356
2308.24291992188	11.8865251541138
2308.7607421875	11.8199758529663
2309.27758789063	11.8216934204102
2309.79370117188	11.7569456100464
2310.30883789063	11.848256111145
2310.8232421875	11.806619644165
2311.3369140625	11.7759895324707
2311.849609375	11.7658128738403
2312.361328125	11.7251586914063
2312.87255859375	11.7381315231323
2313.38256835938	11.7092990875244
2313.89208984375	11.6723442077637
2314.40063476563	11.6421060562134
2314.908203125	11.5624179840088
2315.4150390625	11.5642576217651
2315.92114257813	11.497447013855
2316.42626953125	11.4427461624146
2316.9306640625	11.4212627410889
2317.43408203125	11.404634475708
2317.93676757813	11.3295249938965
2318.4384765625	11.2814302444458
2318.939453125	11.2587566375732
2319.439453125	11.2384986877441
2319.93872070313	11.2046670913696
2320.43701171875	11.1409788131714
2320.9345703125	11.1285047531128
2321.43139648438	11.0717897415161
2321.92724609375	11.0676898956299
2322.42211914063	11.0304498672485
2322.91625976563	11.0043201446533
2323.40966796875	10.9773406982422
2323.90209960938	10.946268081665
2324.3935546875	10.9450798034668
2324.88427734375	10.9621095657349
2325.37426757813	10.9034910202026
2325.86303710938	10.9109840393066
2326.35131835938	10.91575050354
2326.83862304688	10.9295043945313
2327.32495117188	11.002402305603
2327.810546875	10.9373979568481
2328.29541015625	10.9607086181641
2328.77905273438	10.9660177230835
2329.26220703125	10.9721517562866
2329.74438476563	11.0012149810791
2330.2255859375	10.9986057281494
2330.7060546875	10.9490041732788
2331.185546875	11.0133295059204
2331.6640625	10.9595813751221
2332.14184570313	11.0116424560547
2332.61889648438	10.9906816482544
2333.09497070313	10.9743480682373
2333.57006835938	10.9475946426392
2334.04443359375	10.9725866317749
2334.51782226563	10.9734745025635
2334.99047851563	10.9206390380859
2335.46215820313	10.8973722457886
2335.93310546875	10.8757286071777
2336.40307617188	10.8408918380737
2336.8720703125	10.8068475723267
2337.34033203125	10.7741470336914
2337.8076171875	10.7664175033569
2338.27416992188	10.7298269271851
2338.73974609375	10.7407522201538
2339.20458984375	10.6774387359619
2339.66845703125	10.6228799819946
2340.13134765625	10.613676071167
2340.59350585938	10.5711555480957
2341.0546875	10.564395904541
2341.51489257813	10.4818782806396
2341.97436523438	10.4447574615479
2342.43286132813	10.4100894927979
2342.890625	10.3696031570435
2343.34741210938	10.3436975479126
2343.80322265625	10.3263292312622
2344.25830078125	10.3426170349121
2344.71240234375	10.2970504760742
2345.16577148438	10.311674118042
2345.61791992188	10.3779678344727
2346.06958007813	10.432689666748
2346.52001953125	10.4434843063354
2346.9697265625	10.5884313583374
2347.41845703125	10.6416082382202
2347.86645507813	10.7285890579224
2348.3134765625	10.8014974594116
2348.75952148438	11.0040788650513
2349.20483398438	11.0970735549927
2349.64916992188	11.2239370346069
2350.09252929688	11.3112316131592
2350.53515625	11.4105091094971
2350.97680664063	11.4890403747559
2351.41748046875	11.5701131820679
2351.857421875	11.5418405532837
2352.29638671875	11.6324195861816
2352.734375	11.6391429901123
2353.17138671875	11.6013956069946
2353.60766601563	11.5666723251343
2354.04296875	11.5155153274536
2354.4775390625	11.4095077514648
2354.91088867188	11.2942380905151
2355.34350585938	11.2058868408203
2355.775390625	11.0937976837158
2356.2060546875	10.9147691726685
2356.63598632813	10.8342609405518
2357.06494140625	10.6957130432129
2357.4931640625	10.516074180603
2357.92041015625	10.3937673568726
2358.3466796875	10.3400316238403
2358.77197265625	10.226224899292
2359.1962890625	10.1184892654419
2359.61987304688	10.0285482406616
2360.04248046875	9.93910312652588
2360.46411132813	9.86719799041748
2360.88500976563	9.74715042114258
2361.30493164063	9.7816915512085
2361.72387695313	9.71048641204834
