# Supplementary material for: Optics miniaturization strategy for demanding Raman spectroscopy applications
Source: Nat Commun. 2024 Apr 8;15:3049. doi: 10.1038/s41467-024-47044-7 (PMC11001912; doi:10.1038/s41467-024-47044-7)
Supplement: Supplementary file 6 — Source Data [file 41467_2024_47044_MOESM6_ESM.zip › Source Data/NCOMMS-23-34016B s3/S3 pHCA, Glucose, Salts/calibraiton/pHCA time + standards/pHCA_31_25uM.csv]

347.42919921875	76.4740524291992
348.892913818359	76.7008056640625
350.356079101563	77.1548538208008
351.818634033203	77.1659469604492
353.280670166016	77.6020889282227
354.742095947266	77.9271774291992
356.202972412109	78.1687698364258
357.663299560547	78.4505615234375
359.123046875	78.7688446044922
360.582244873047	78.833366394043
362.040863037109	79.1500091552734
363.498931884766	79.0744934082031
364.956451416016	79.3073120117188
366.413391113281	79.5951309204102
367.869750976563	79.6869430541992
369.325592041016	79.7892684936523
370.780853271484	79.5887069702148
372.235565185547	79.9558715820313
373.689727783203	79.7686309814453
375.143310546875	79.9519500732422
376.596343994141	80.2039031982422
378.048828125	80.1969604492188
379.500762939453	80.1947402954102
380.9521484375	80.2859497070313
382.402954101563	80.2870559692383
383.853240966797	80.4045791625977
385.302947998047	80.5213088989258
386.752136230469	80.7715759277344
388.200744628906	80.7290344238281
389.648803710938	81.0657958984375
391.096343994141	81.1177749633789
392.543304443359	81.3281707763672
393.989715576172	81.4327621459961
395.435607910156	81.8053970336914
396.880920410156	81.9983825683594
398.325714111328	81.9182510375977
399.769927978516	82.2118988037109
401.213623046875	82.5109558105469
402.656768798828	82.6551666259766
404.099395751953	82.7853469848633
405.541442871094	83.1139068603516
406.982971191406	83.2193145751953
408.423950195313	83.2260284423828
409.864379882813	83.6391525268555
411.304290771484	83.706787109375
412.743621826172	83.9164581298828
414.182434082031	84.1103439331055
415.620727539063	84.1972122192383
417.058471679688	84.133918762207
418.495666503906	84.3602600097656
419.932342529297	84.4980926513672
421.368469238281	84.4122772216797
422.804077148438	84.4894332885742
424.239135742188	84.528678894043
425.673645019531	84.4343948364258
427.107635498047	84.4033050537109
428.541107177734	84.4192733764648
429.974029541016	84.27880859375
431.406433105469	84.3210754394531
432.838287353516	84.3977127075195
434.269622802734	84.0984115600586
435.700408935547	84.2174606323242
437.130706787109	84.1438064575195
438.560455322266	84.0245361328125
439.989654541016	83.8913116455078
441.418334960938	84.0323333740234
442.846496582031	83.591796875
444.274139404297	83.6534576416016
445.701263427734	83.5495071411133
447.127838134766	83.3561172485352
448.553894042969	83.4038543701172
449.979431152344	83.2068557739258
451.404449462891	83.0786209106445
452.828918457031	82.9925155639648
454.252899169922	83.1206588745117
455.676330566406	82.8846435546875
457.099273681641	82.9751739501953
458.521667480469	82.8119964599609
459.943542480469	82.9795303344727
461.364929199219	82.6845397949219
462.785766601563	82.7460327148438
464.206085205078	82.80810546875
465.625885009766	82.6660385131836
467.045196533203	82.7886352539063
468.463958740234	82.7867813110352
469.882202148438	82.8677139282227
471.299957275391	82.7627716064453
472.717193603516	82.8402252197266
474.133911132813	82.8225402832031
475.550109863281	82.7982711791992
476.965789794922	82.8513565063477
478.380950927734	83.0582504272461
479.795623779297	83.0237884521484
481.209777832031	82.9848556518555
482.623413085938	83.0398941040039
484.036529541016	83.231086730957
485.449157714844	83.3023910522461
486.861267089844	83.4751510620117
488.272857666016	83.215217590332
489.683959960938	83.4756927490234
491.094543457031	83.4014663696289
492.504608154297	83.4230575561523
493.914184570313	83.515510559082
495.3232421875	83.3987808227539
496.731811523438	83.3521270751953
498.139862060547	83.3505935668945
499.547393798828	83.2693557739258
500.954467773438	83.1442489624023
502.360992431641	83.0704345703125
503.767028808594	82.8953094482422
505.172576904297	82.8921432495117
506.577606201172	82.7391357421875
507.982147216797	82.7267532348633
509.386169433594	82.2559661865234
510.789703369141	82.3571243286133
512.192749023438	82.1984939575195
513.595275878906	81.9701232910156
514.997314453125	81.7170791625977
516.398803710938	81.7808380126953
517.799865722656	81.5043106079102
519.200378417969	81.5201797485352
520.600463867188	81.2545776367188
522	80.9888305664063
523.399047851563	80.9715881347656
524.797607421875	80.705940246582
526.195678710938	80.4898071289063
527.59326171875	80.4541244506836
528.990295410156	80.2743835449219
530.386901855469	79.8440628051758
531.782958984375	79.7965087890625
533.178588867188	79.6951293945313
534.573669433594	79.4063110351563
535.968322753906	79.343994140625
537.362426757813	79.1348190307617
538.756042480469	79.0802917480469
540.149230957031	78.8385848999023
541.541870117188	78.6916961669922
542.934020996094	78.6280059814453
544.32568359375	78.5678176879883
545.716918945313	78.3725967407227
547.107604980469	78.0937347412109
548.497802734375	78.1119613647461
549.887573242188	78.1631774902344
551.276794433594	77.7278366088867
552.66552734375	77.812858581543
554.053833007813	77.7330322265625
555.441650390625	77.6996994018555
556.828918457031	77.4479370117188
558.215759277344	77.3712921142578
559.602111816406	77.3686904907227
560.987976074219	77.3553161621094
562.373352050781	77.1991500854492
563.758239746094	77.1605606079102
565.142639160156	77.1231842041016
566.526611328125	77.0343551635742
567.910034179688	77.1432647705078
569.293029785156	76.9048004150391
570.675537109375	76.9859619140625
572.057556152344	76.9775695800781
573.439086914063	76.8675079345703
574.820129394531	76.9067535400391
576.200744628906	76.909782409668
577.580871582031	76.8737487792969
578.96044921875	76.9650039672852
580.339660644531	76.8731689453125
581.718322753906	76.9205551147461
583.096557617188	76.7667694091797
584.474243164063	76.8107452392578
585.851501464844	76.6479721069336
587.228332519531	76.7708969116211
588.604614257813	76.7908325195313
589.98046875	76.6543273925781
591.355834960938	76.6695022583008
592.730712890625	76.64697265625
594.105163574219	76.8237915039063
595.479125976563	76.7506942749023
596.852600097656	76.5972137451172
598.225646972656	76.5768890380859
599.598205566406	76.5952377319336
600.970275878906	76.5272369384766
602.341857910156	76.3831329345703
603.713012695313	76.5067291259766
605.083679199219	76.3378448486328
606.453918457031	76.4120712280273
607.823608398438	76.1461563110352
609.192932128906	76.2423324584961
610.561706542969	76.0511093139648
611.930053710938	75.8583755493164
613.297912597656	75.8540725708008
614.665344238281	75.8084564208984
616.032287597656	75.7438354492188
617.398803710938	75.5714263916016
618.764831542969	75.4492263793945
620.13037109375	75.3706817626953
621.495483398438	75.2681274414063
622.860107421875	75.1796417236328
624.224304199219	74.9486389160156
625.588012695313	74.8995971679688
626.951232910156	74.8158187866211
628.314025878906	74.6243057250977
629.676391601563	74.6343078613281
631.038269042969	74.3063354492188
632.399658203125	74.2801055908203
633.760620117188	74.2471771240234
635.12109375	74.0445175170898
636.481140136719	73.9968643188477
637.840759277344	73.7491683959961
639.199890136719	73.7528228759766
640.558532714844	73.5359420776367
641.916748046875	73.4851303100586
643.274536132813	73.4865417480469
644.6318359375	73.3119812011719
645.988647460938	73.159538269043
647.345031738281	72.9581985473633
648.700988769531	72.9984664916992
650.056457519531	72.7676544189453
651.411499023438	72.7845687866211
652.76611328125	72.6518478393555
654.120239257813	72.5053634643555
655.473876953125	72.5096817016602
656.827087402344	72.3239288330078
658.179870605469	72.3672332763672
659.5322265625	72.240608215332
660.884094238281	72.0724105834961
662.235473632813	72.1322631835938
663.586486816406	71.7819595336914
664.93701171875	71.8853759765625
666.287048339844	71.9387588500977
667.636657714844	71.8522033691406
668.98583984375	71.9040756225586
670.334594726563	71.7934188842773
671.682861328125	71.781494140625
673.030700683594	71.7628707885742
674.378051757813	71.7578887939453
675.725036621094	71.6078567504883
677.071533203125	71.6830215454102
678.417541503906	71.5834274291992
679.76318359375	71.7651596069336
681.108337402344	71.6246109008789
682.453002929688	71.5940551757813
683.797302246094	71.6758041381836
685.14111328125	71.6935653686523
686.484497070313	71.6312789916992
687.827453613281	71.6398849487305
689.169921875	71.6845169067383
690.512023925781	71.6196212768555
691.853637695313	71.767692565918
693.194763183594	71.8562088012695
694.535522460938	71.6157608032227
695.875793457031	71.7265396118164
697.215637207031	71.9161987304688
698.555053710938	71.7931976318359
699.89404296875	71.8099899291992
701.232543945313	72.0393142700195
702.570617675781	71.8838272094727
703.908325195313	71.9144439697266
705.245483398438	71.8886108398438
706.582275390625	71.9255752563477
707.918640136719	71.9300308227539
709.254516601563	71.9298934936523
710.589965820313	71.8587799072266
711.924987792969	71.9436492919922
713.259582519531	71.8687515258789
714.59375	71.9270553588867
715.927490234375	71.8382415771484
717.2607421875	72.0192108154297
718.593627929688	71.8062591552734
719.926025390625	71.8527679443359
721.257995605469	71.8713607788086
722.589538574219	71.7958450317383
723.920654296875	71.7316513061523
725.251342773438	71.8396072387695
726.581604003906	71.6769561767578
727.911437988281	71.7733001708984
729.240783691406	71.6734161376953
730.569763183594	71.7255859375
731.898254394531	71.6244277954102
733.226379394531	71.5328521728516
734.554016113281	71.4778137207031
735.881225585938	71.4143981933594
737.208068847656	71.36572265625
738.534423828125	71.3547286987305
739.8603515625	71.2730178833008
741.185852050781	71.2637939453125
742.510925292969	71.1890182495117
743.835571289063	71.174674987793
745.159790039063	71.1586227416992
746.483581542969	71.052375793457
747.806945800781	70.9069900512695
749.1298828125	70.861572265625
750.452453613281	70.6518478393555
751.774536132813	70.7369842529297
753.09619140625	70.4128570556641
754.417419433594	70.3853302001953
755.738220214844	70.3264617919922
757.05859375	70.2269287109375
758.378540039063	70.2260208129883
759.698059082031	70.2323760986328
761.017211914063	69.9395904541016
762.335876464844	69.9519119262695
763.654113769531	69.7342758178711
764.971984863281	69.6486434936523
766.289367675781	69.7275085449219
767.606384277344	69.4925842285156
768.922973632813	69.4066543579102
770.239074707031	69.2602233886719
771.554809570313	69.0987167358398
772.8701171875	69.0986175537109
774.184997558594	68.9156036376953
775.499450683594	68.8110885620117
776.8134765625	68.8083801269531
778.127136230469	68.6699295043945
779.440307617188	68.4832153320313
780.753112792969	68.5143585205078
782.0654296875	68.3460159301758
783.377380371094	68.1884002685547
784.688903808594	68.2049179077148
786	68.1153030395508
787.310668945313	67.9875411987305
788.620971679688	67.770866394043
789.930786132813	67.7489013671875
791.240234375	67.6055755615234
792.549255371094	67.4176025390625
793.857788085938	67.414421081543
795.166015625	67.2621994018555
796.473754882813	67.293212890625
797.781066894531	67.1328353881836
799.088012695313	67.2694091796875
800.39453125	67.0398101806641
801.700622558594	67.0632629394531
803.006286621094	66.8373489379883
804.311584472656	66.8152542114258
805.616394042969	66.6493072509766
806.920837402344	66.5732498168945
808.224853515625	66.4508514404297
809.528503417969	66.3040771484375
810.831665039063	66.2237091064453
812.134460449219	66.2133560180664
813.436828613281	66.0903015136719
814.73876953125	65.9287490844727
816.040344238281	65.9125518798828
817.341430664063	65.7794723510742
818.642150878906	65.7114334106445
819.942504882813	65.6941604614258
821.242370605469	65.5704879760742
822.541870117188	65.4655227661133
823.840942382813	65.4364929199219
825.139587402344	65.378303527832
826.437866210938	65.170036315918
827.735656738281	65.0287704467773
829.033081054688	65.0901947021484
830.330139160156	65.0618286132813
831.626770019531	64.7333755493164
832.922973632813	64.7483520507813
834.21875	64.8077545166016
835.514099121094	64.4934921264648
836.80908203125	64.4227142333984
838.103637695313	64.2530364990234
839.397827148438	64.2414016723633
840.691589355469	64.1436233520508
841.984924316406	64.094108581543
843.27783203125	63.8656044006348
844.570373535156	63.8258514404297
845.862487792969	63.784595489502
847.154235839844	63.4524803161621
848.445556640625	63.3296890258789
849.736450195313	63.3308029174805
851.026916503906	63.0999870300293
852.317016601563	62.9694480895996
853.606689453125	62.871711730957
854.89599609375	62.7730445861816
856.184875488281	62.4950714111328
857.473327636719	62.4732437133789
858.761413574219	62.2263984680176
860.049072265625	62.105712890625
861.336303710938	62.0612754821777
862.623168945313	61.9932403564453
863.909606933594	61.6258697509766
865.195678710938	61.7270622253418
866.481323242188	61.5013198852539
867.766540527344	61.2668304443359
869.051391601563	61.1537399291992
870.335815429688	60.9553108215332
871.619873046875	60.7241325378418
872.903503417969	60.6048240661621
874.186706542969	60.3517990112305
875.469543457031	60.138801574707
876.752014160156	59.9580230712891
878.033996582031	59.8064117431641
879.315612792969	59.6039657592773
880.596862792969	59.3702964782715
881.877685546875	59.1530380249023
883.158081054688	58.8906555175781
884.438110351563	58.6732597351074
885.7177734375	58.347297668457
886.996948242188	58.2714729309082
888.275817871094	57.9101448059082
889.55419921875	57.7244567871094
890.832275390625	57.5395584106445
892.10986328125	57.3661041259766
893.387084960938	57.1427688598633
894.663940429688	56.8857421875
895.940368652344	56.5403671264648
897.216369628906	56.4883308410645
898.492004394531	56.1942405700684
899.767272949219	55.9022598266602
901.042114257813	55.804386138916
902.316528320313	55.4918785095215
903.590576171875	55.2803497314453
904.8642578125	55.1743392944336
906.137512207031	54.8474311828613
907.410339355469	54.619010925293
908.682800292969	54.5246734619141
909.954833984375	54.2164916992188
911.226501464844	54.057258605957
912.497802734375	53.7666397094727
913.768676757813	53.4709091186523
915.039123535156	53.5358657836914
916.309204101563	53.1619110107422
917.578918457031	53.0357131958008
918.848205566406	52.8697395324707
920.117126464844	52.6165618896484
921.385620117188	52.5852508544922
922.653747558594	52.2942276000977
923.921447753906	52.0715789794922
925.188781738281	51.9770927429199
926.455688476563	51.782096862793
927.722229003906	51.7160186767578
928.988342285156	51.4216575622559
930.254089355469	51.3255271911621
931.519470214844	51.2433166503906
932.784423828125	51.1510391235352
934.049011230469	50.8569374084473
935.313171386719	50.8789291381836
936.576965332031	50.6678771972656
937.84033203125	50.6044044494629
939.103332519531	50.4008140563965
940.365966796875	50.255313873291
941.628173828125	50.3493537902832
942.890014648438	50.0972557067871
944.151428222656	49.9934997558594
945.412475585938	49.9103164672852
946.673095703125	49.9233016967773
947.933349609375	49.7097358703613
949.193237304688	49.6641044616699
950.452697753906	49.6076354980469
951.711791992188	49.5184440612793
952.970520019531	49.4410705566406
954.228820800781	49.327709197998
955.486755371094	49.3463287353516
956.744262695313	49.2371978759766
958.001403808594	49.1804389953613
959.258117675781	49.1762428283691
960.514526367188	49.0538291931152
961.770446777344	48.9500923156738
963.026062011719	48.9962120056152
964.28125	48.9178123474121
965.536010742188	48.7830810546875
966.790466308594	48.822193145752
968.044494628906	48.85009765625
969.298095703125	48.5981140136719
970.551391601563	48.7212409973145
971.80419921875	48.6231346130371
973.056701660156	48.4641151428223
974.308776855469	48.4631385803223
975.560485839844	48.4109535217285
976.811767578125	48.3829689025879
978.062683105469	48.2957916259766
979.313232421875	48.2893562316895
980.563415527344	48.2376136779785
981.813171386719	48.1605606079102
983.0625	48.1532096862793
984.3115234375	48.0482025146484
985.560119628906	48.066967010498
986.808349609375	48.029956817627
988.05615234375	47.9360237121582
989.303588867188	47.9057121276855
990.550659179688	47.8420753479004
991.797302246094	47.7626609802246
993.043579101563	47.8959503173828
994.289489746094	47.6200485229492
995.535034179688	47.6543579101563
996.780151367188	47.5568885803223
998.02490234375	47.5400009155273
999.269226074219	47.5600624084473
1000.51318359375	47.3798141479492
1001.75677490234	47.3644866943359
1003	47.2406272888184
1004.24279785156	47.2034225463867
1005.48522949219	47.1496734619141
1006.72729492188	47.1500091552734
1007.96893310547	47.043342590332
1009.21026611328	47.0313339233398
1010.45111083984	46.9606781005859
1011.69165039063	46.8862190246582
1012.93176269531	46.8152160644531
1014.17150878906	46.8137435913086
1015.41088867188	46.7890281677246
1016.64984130859	46.7677726745605
1017.88842773438	46.7632865905762
1019.12664794922	46.6498756408691
1020.36450195313	46.5534133911133
1021.60192871094	46.467830657959
1022.83898925781	46.5915794372559
1024.07568359375	46.415355682373
1025.31201171875	46.3911437988281
1026.5478515625	46.4259796142578
1027.78344726563	46.2987480163574
1029.0185546875	46.3341903686523
1030.25329589844	46.2536430358887
1031.48767089844	46.1513938903809
1032.7216796875	46.1705017089844
1033.95532226563	46.1985702514648
1035.18859863281	46.0971183776855
1036.42138671875	46.1564598083496
1037.65393066406	46.1280059814453
1038.88598632813	46.2151908874512
1040.11767578125	46.1806602478027
1041.34899902344	46.156623840332
1042.57995605469	46.2028999328613
1043.810546875	46.2276611328125
1045.04077148438	46.1139183044434
1046.2705078125	46.1545295715332
1047.5	46.1332244873047
1048.72900390625	46.1912040710449
1049.95764160156	46.2469100952148
1051.18591308594	46.1989707946777
1052.41381835938	46.1392288208008
1053.64135742188	46.0448150634766
1054.86853027344	46.1579513549805
1056.09521484375	46.1519889831543
1057.32165527344	46.0008239746094
1058.54760742188	46.0263366699219
1059.77331542969	45.9571342468262
1060.99853515625	45.9369316101074
1062.22338867188	46.012809753418
1063.44787597656	45.9019050598145
1064.671875	45.9436950683594
1065.89562988281	45.8459701538086
1067.11901855469	45.7202262878418
1068.34191894531	45.6945762634277
1069.56457519531	45.7735900878906
1070.78674316406	45.7992477416992
1072.00854492188	45.790599822998
1073.22998046875	45.632698059082
1074.45104980469	45.5159873962402
1075.67175292969	45.5319709777832
1076.89208984375	45.4820022583008
1078.11193847656	45.5310020446777
1079.33154296875	45.3714294433594
1080.55065917969	45.3054809570313
1081.76940917969	45.3694000244141
1082.98791503906	45.1821937561035
1084.20593261719	45.1193313598633
1085.42358398438	45.2734870910645
1086.64086914063	45.1475257873535
1087.85766601563	45.0608558654785
1089.07421875	45.0853843688965
1090.29040527344	45.1127853393555
1091.50610351563	45.0396881103516
1092.72155761719	45.0530128479004
1093.9365234375	45.0825576782227
1095.15112304688	44.9654388427734
1096.36535644531	44.9675445556641
1097.57922363281	45.0194473266602
1098.79272460938	45.0980834960938
1100.005859375	44.9876861572266
1101.21862792969	45.0865707397461
1102.43090820313	45.0298118591309
1103.64294433594	45.0201759338379
1104.8544921875	45.119499206543
1106.06579589844	45.0486488342285
1107.27661132813	44.9894409179688
1108.48706054688	45.0584869384766
1109.69714355469	45.0809936523438
1110.90686035156	45.0998764038086
1112.1162109375	44.962287902832
1113.3251953125	44.9869270324707
1114.53369140625	45.1135063171387
1115.74194335938	45.0347290039063
1116.94982910156	44.9891777038574
1118.1572265625	45.061408996582
1119.3642578125	45.0198936462402
1120.57104492188	44.9533843994141
1121.77734375	45.0333023071289
1122.98327636719	45.1737594604492
1124.18884277344	45.0339813232422
1125.39404296875	45.0328102111816
1126.59875488281	45.0818710327148
1127.80322265625	45.0805473327637
1129.00732421875	45.1059722900391
1130.2109375	44.9583930969238
1131.41430664063	44.9773483276367
1132.6171875	45.075382232666
1133.81970214844	45.0540771484375
1135.02197265625	44.9733848571777
1136.22375488281	44.9097023010254
1137.42517089844	44.9648246765137
1138.62622070313	44.9834938049316
1139.82690429688	44.93359375
1141.02709960938	44.8913459777832
1142.22705078125	44.8246574401855
1143.42663574219	44.8594398498535
1144.62573242188	44.8126373291016
1145.82458496094	44.7308807373047
1147.02294921875	44.8109893798828
1148.22094726563	44.8332176208496
1149.41857910156	44.7920074462891
1150.61584472656	44.8874626159668
1151.81274414063	44.7191886901855
1153.00927734375	44.7143325805664
1154.20544433594	44.8100242614746
1155.40124511719	44.7662048339844
1156.5966796875	44.7950439453125
1157.79162597656	44.7674942016602
1158.986328125	44.8019027709961
1160.18054199219	44.7912101745605
1161.37438964844	44.691822052002
1162.56799316406	44.7308616638184
1163.76110839844	44.7337875366211
1164.95385742188	44.7036437988281
1166.14624023438	44.6474952697754
1167.33825683594	44.654670715332
1168.52990722656	44.697624206543
1169.72119140625	44.7587661743164
1170.91198730469	44.6160202026367
1172.1025390625	44.6978645324707
1173.29260253906	44.8725090026855
1174.482421875	44.8415107727051
1175.67175292969	44.9071578979492
1176.86071777344	44.9314994812012
1178.04943847656	44.8852424621582
1179.23767089844	44.951904296875
1180.42553710938	44.8605194091797
1181.61303710938	44.9941902160645
1182.80017089844	44.9403419494629
1183.98681640625	44.95654296875
1185.17321777344	44.9467430114746
1186.35925292969	44.963939666748
1187.54479980469	45.0416450500488
1188.73010253906	44.9277381896973
1189.91491699219	44.8894691467285
1191.09936523438	44.9992065429688
1192.28356933594	45.0093994140625
1193.46728515625	44.9845695495605
1194.65063476563	45.1759567260742
1195.83361816406	45.0862426757813
1197.01623535156	45.1499443054199
1198.19836425781	45.2021827697754
1199.38024902344	45.3176422119141
1200.56176757813	45.2582473754883
1201.74279785156	45.4450225830078
1202.92358398438	45.4168853759766
1204.10388183594	45.4801483154297
1205.28393554688	45.4717674255371
1206.46350097656	45.5463905334473
1207.64270019531	45.5388069152832
1208.82153320313	45.58740234375
1210	45.5488128662109
1211.17810058594	45.6407661437988
1212.35583496094	45.4779853820801
1213.53308105469	45.6602592468262
1214.71008300781	45.6777114868164
1215.88671875	45.7283401489258
1217.06286621094	45.6035537719727
1218.23864746094	45.7311096191406
1219.41418457031	45.5785331726074
1220.58923339844	45.6576194763184
1221.76391601563	45.7056655883789
1222.93823242188	45.658016204834
1224.11218261719	45.6661987304688
1225.28576660156	45.7597579956055
1226.458984375	45.7603034973145
1227.6318359375	45.7668151855469
1228.80419921875	45.7424468994141
1229.97631835938	45.764720916748
1231.14794921875	45.6532707214355
1232.31921386719	45.846565246582
1233.490234375	45.7621879577637
1234.66076660156	45.7578544616699
1235.83093261719	45.7466278076172
1237.00073242188	45.8037490844727
1238.17016601563	45.8647422790527
1239.33923339844	45.8910064697266
1240.5078125	45.7844161987305
1241.67614746094	45.7300567626953
1242.84411621094	45.7335205078125
1244.01159667969	45.6966552734375
1245.1787109375	45.5660781860352
1246.34558105469	45.6698265075684
1247.51196289063	45.5542449951172
1248.67797851563	45.4472961425781
1249.84362792969	45.4696578979492
1251.00891113281	45.539680480957
1252.173828125	45.3703079223633
1253.33825683594	45.3569679260254
1254.50244140625	45.3449859619141
1255.66625976563	45.2826614379883
1256.82958984375	45.1968879699707
1257.99255371094	45.090934753418
1259.1552734375	45.2447128295898
1260.31750488281	45.1664695739746
1261.47937011719	45.1018676757813
1262.64086914063	45.1476631164551
1263.80200195313	45.0348167419434
1264.96276855469	44.9919738769531
1266.123046875	45.0337791442871
1267.28308105469	44.8890113830566
1268.44262695313	44.7448081970215
1269.60192871094	44.8176231384277
1270.7607421875	44.7111358642578
1271.91918945313	44.6262054443359
1273.07727050781	44.6829071044922
1274.23498535156	44.4149551391602
1275.39233398438	44.4306831359863
1276.54931640625	44.4431571960449
1277.70581054688	44.3103065490723
1278.86206054688	44.3551483154297
1280.01794433594	44.3287734985352
1281.17333984375	44.1986198425293
1282.32836914063	44.247745513916
1283.48303222656	44.2250633239746
1284.63732910156	44.2014198303223
1285.79125976563	44.2440528869629
1286.94482421875	44.0886764526367
1288.09802246094	44.053897857666
1289.25073242188	44.0898399353027
1290.40319824219	44.1762886047363
1291.55517578125	44.0143547058105
1292.70690917969	44.112979888916
1293.85815429688	44.0393295288086
1295.00903320313	43.9566116333008
1296.15954589844	43.8847007751465
1297.30969238281	43.8787231445313
1298.45935058594	43.8187713623047
1299.60876464844	43.8371162414551
1300.7578125	43.7513389587402
1301.90637207031	43.693531036377
1303.05456542969	43.7109489440918
1304.20239257813	43.6130294799805
1305.34985351563	43.5652618408203
1306.49694824219	43.6016387939453
1307.64367675781	43.5214805603027
1308.7900390625	43.3660469055176
1309.93591308594	43.430061340332
1311.08154296875	43.5730361938477
1312.22668457031	43.4595031738281
1313.37145996094	43.4181747436523
1314.51599121094	43.4370956420898
1315.66003417969	43.5075874328613
1316.80358886719	43.4023704528809
1317.94689941406	43.475227355957
1319.08984375	43.3974494934082
1320.23229980469	43.4288063049316
1321.37451171875	43.4296798706055
1322.51623535156	43.4552841186523
1323.65759277344	43.3228530883789
1324.79858398438	43.225959777832
1325.93920898438	43.2701606750488
1327.07934570313	43.2130928039551
1328.21923828125	43.2229232788086
1329.35864257813	43.0578002929688
1330.49780273438	43.1231346130371
1331.63647460938	43.0181312561035
1332.77478027344	42.9759826660156
1333.91271972656	42.9009590148926
1335.05029296875	42.9601821899414
1336.18737792969	42.9190292358398
1337.32421875	42.7221298217773
1338.46057128906	42.7775192260742
1339.5966796875	42.736759185791
1340.73229980469	42.7819404602051
1341.86755371094	42.7717895507813
1343.00231933594	42.7339630126953
1344.13684082031	42.7097129821777
1345.27099609375	42.734058380127
1346.40466308594	42.7208557128906
1347.53796386719	42.789005279541
1348.6708984375	42.6241874694824
1349.80346679688	42.7249145507813
1350.93566894531	42.6358337402344
1352.06750488281	42.5829772949219
1353.19885253906	42.6076278686523
1354.32995605469	42.5623397827148
1355.46057128906	42.5038909912109
1356.5908203125	42.5119132995605
1357.720703125	42.3693389892578
1358.85021972656	42.351016998291
1359.97924804688	42.3185577392578
1361.10803222656	42.2248229980469
1362.236328125	42.2458915710449
1363.3642578125	42.1310195922852
1364.49182128906	42.1571617126465
1365.61901855469	42.0754508972168
1366.74584960938	41.9161376953125
1367.87231445313	42.1303367614746
1368.99829101563	41.970043182373
1370.12390136719	42.0552597045898
1371.24914550781	41.9075660705566
1372.3740234375	41.990306854248
1373.49853515625	42.0323104858398
1374.62255859375	41.9244079589844
1375.74633789063	41.8998184204102
1376.86962890625	42.0368499755859
1377.99255371094	41.9827766418457
1379.11511230469	41.9312324523926
1380.2373046875	41.9465217590332
1381.35900878906	41.951545715332
1382.48034667969	41.8864135742188
1383.60144042969	41.8863983154297
1384.72204589844	41.8566627502441
1385.84228515625	41.7878456115723
1386.96203613281	41.8541717529297
1388.08154296875	41.8822250366211
1389.20056152344	41.829963684082
1390.31921386719	41.7248077392578
1391.4375	41.615161895752
1392.55541992188	41.655704498291
1393.6728515625	41.5199813842773
1394.7900390625	41.6212692260742
1395.90673828125	41.4584808349609
1397.02307128906	41.4054565429688
1398.13903808594	41.3687896728516
1399.25463867188	41.3802146911621
1400.36975097656	41.3026695251465
1401.48449707031	41.306526184082
1402.59899902344	41.3830451965332
1403.712890625	41.4062309265137
1404.82653808594	41.352668762207
1405.93981933594	41.3852424621582
1407.05261230469	41.3455276489258
1408.1650390625	41.3853416442871
1409.27709960938	41.2953643798828
1410.38879394531	41.4135894775391
1411.5	41.2325668334961
1412.61096191406	41.2628936767578
1413.72143554688	41.3010330200195
1414.83154296875	41.2808990478516
1415.94116210938	41.2549133300781
1417.05053710938	41.1994667053223
1418.15942382813	41.1052017211914
1419.26794433594	41.1233253479004
1420.37609863281	41.0885772705078
1421.48388671875	41.0081672668457
1422.59118652344	40.8510131835938
1423.6982421875	40.9580230712891
1424.80480957031	40.7817153930664
1425.91088867188	40.8766632080078
1427.01672363281	40.9005508422852
1428.1220703125	40.7681655883789
1429.22717285156	40.7772216796875
1430.33166503906	40.8204956054688
1431.43591308594	40.666389465332
1432.53979492188	40.820915222168
1433.64318847656	40.7610321044922
1434.74621582031	40.8073196411133
1435.84887695313	40.7040328979492
1436.95104980469	40.7597427368164
1438.05297851563	40.852840423584
1439.15441894531	40.7853698730469
1440.25549316406	40.691478729248
1441.35620117188	40.781322479248
1442.45642089844	40.6866455078125
1443.55627441406	40.6634140014648
1444.65576171875	40.6033782958984
1445.7548828125	40.4622802734375
1446.853515625	40.3988914489746
1447.95190429688	40.375862121582
1449.0498046875	40.468204498291
1450.14721679688	40.3325538635254
1451.24438476563	40.313850402832
1452.34106445313	40.1550407409668
1453.43737792969	40.2241477966309
1454.53332519531	40.1627311706543
1455.62890625	40.2503128051758
1456.72399902344	40.1449928283691
1457.81872558594	40.1290855407715
1458.9130859375	40.197322845459
1460.00695800781	40.2114524841309
1461.10046386719	40.2203140258789
1462.19360351563	40.1189117431641
1463.28637695313	40.1729202270508
1464.37878417969	40.2026252746582
1465.470703125	40.1716918945313
1466.56225585938	40.1971130371094
1467.65344238281	40.2092094421387
1468.744140625	40.0810928344727
1469.83447265625	40.1041946411133
1470.92443847656	40.0406951904297
1472.01403808594	40.017261505127
1473.10314941406	39.984992980957
1474.19189453125	39.9305191040039
1475.2802734375	39.7415885925293
1476.3681640625	39.8888168334961
1477.45581054688	39.6955223083496
1478.54296875	39.7192993164063
1479.62963867188	39.6781997680664
1480.71606445313	39.8367805480957
1481.80200195313	39.7998390197754
1482.88757324219	39.8016738891602
1483.97265625	39.8106079101563
1485.05737304688	39.8971099853516
1486.14172363281	39.859432220459
1487.22570800781	39.8792572021484
1488.30932617188	39.9571990966797
1489.39245605469	40.0054321289063
1490.47509765625	40.0302505493164
1491.55749511719	40.0087928771973
1492.63940429688	40.0738525390625
1493.72094726563	40.1015014648438
1494.80212402344	40.0388870239258
1495.8828125	40.2189712524414
1496.96313476563	40.1694030761719
1498.04309082031	40.0456695556641
1499.12255859375	39.9945030212402
1500.20166015625	40.0682182312012
1501.28039550781	40.050422668457
1502.35864257813	40.0519790649414
1503.4365234375	40.052547454834
1504.51403808594	40.119873046875
1505.59118652344	40.0640182495117
1506.66784667969	40.0863571166992
1507.744140625	40.1624488830566
1508.81994628906	40.0738296508789
1509.89538574219	40.2098426818848
1510.97045898438	40.2984886169434
1512.04516601563	40.336181640625
1513.11938476563	40.5021896362305
1514.19323730469	40.4397277832031
1515.26672363281	40.7474250793457
1516.33972167969	40.7346534729004
1517.41235351563	40.8057518005371
1518.48449707031	40.8640365600586
1519.55639648438	40.8942642211914
1520.62768554688	40.9941711425781
1521.69873046875	41.137077331543
1522.76928710938	40.9838905334473
1523.83947753906	41.0959777832031
1524.90930175781	41.0960426330566
1525.97863769531	41.219123840332
1527.04760742188	41.2877807617188
1528.11608886719	41.1632804870605
1529.18420410156	41.1663856506348
1530.251953125	41.251163482666
1531.31921386719	41.3189468383789
1532.38610839844	41.4321708679199
1533.45263671875	41.5736122131348
1534.51867675781	41.5847969055176
1535.58435058594	41.7247505187988
1536.64965820313	41.7510833740234
1537.71447753906	41.8802375793457
1538.77893066406	42.0533065795898
1539.84301757813	42.1349487304688
1540.90661621094	42.3466720581055
1541.9697265625	42.5303001403809
1543.03259277344	42.6170692443848
1544.09497070313	42.7112464904785
1545.15686035156	43.0421104431152
1546.21850585938	43.1256866455078
1547.27966308594	43.2075233459473
1548.34033203125	43.3426818847656
1549.40063476563	43.5960159301758
1550.46057128906	43.6012535095215
1551.52001953125	43.7079658508301
1552.5791015625	43.8503456115723
1553.63781738281	43.9957618713379
1554.69604492188	44.0381622314453
1555.75378417969	44.1303749084473
1556.81127929688	44.0430297851563
1557.86828613281	44.3290405273438
1558.9248046875	44.2748031616211
1559.98095703125	44.5920791625977
1561.03674316406	44.5990715026855
1562.09204101563	44.7166786193848
1563.14697265625	44.8588562011719
1564.20153808594	45.0515403747559
1565.25561523438	45.2261657714844
1566.30932617188	45.4957962036133
1567.36254882813	45.7108955383301
1568.41540527344	45.9390640258789
1569.4677734375	46.2589149475098
1570.51977539063	46.4182472229004
1571.57141113281	46.650505065918
1572.62255859375	46.8892631530762
1573.67333984375	46.9957504272461
1574.7236328125	47.3203773498535
1575.77355957031	47.5109024047852
1576.82299804688	47.689136505127
1577.8720703125	48.0043411254883
1578.92077636719	48.1128120422363
1579.96899414063	48.2485313415527
1581.01684570313	48.4850883483887
1582.06420898438	48.6595726013184
1583.11120605469	48.9635467529297
1584.15771484375	49.1388206481934
1585.20385742188	49.298957824707
1586.24951171875	49.6297073364258
1587.29479980469	49.8360977172852
1588.33972167969	50.0317497253418
1589.38415527344	50.1912651062012
1590.42810058594	50.5251159667969
1591.47180175781	50.8436851501465
1592.51489257813	51.2818260192871
1593.55773925781	51.5522117614746
1594.59997558594	51.8038711547852
1595.64196777344	52.3124923706055
1596.68334960938	52.6165809631348
1597.72448730469	52.9717483520508
1598.76513671875	53.4594955444336
1599.80529785156	53.6573028564453
1600.84509277344	54.1205291748047
1601.88452148438	54.5927734375
1602.92346191406	54.8281288146973
1603.9619140625	55.1967277526855
1605	55.5653038024902
1606.03771972656	55.9193725585938
1607.07495117188	56.1697196960449
1608.11169433594	56.5116386413574
1609.14807128906	57.0010604858398
1610.18408203125	57.0781288146973
1611.21960449219	57.400390625
1612.25463867188	57.5554542541504
1613.28930664063	57.9982833862305
1614.32360839844	58.0179481506348
1615.357421875	58.4258804321289
1616.39074707031	58.6107559204102
1617.42370605469	58.8547172546387
1618.45629882813	59.2579002380371
1619.48840332031	59.3683929443359
1620.52001953125	59.5553016662598
1621.55126953125	59.8339996337891
1622.58215332031	60.2353820800781
1623.61254882813	60.4159965515137
1624.64245605469	60.6330108642578
1625.67199707031	60.940486907959
1626.70104980469	61.1847686767578
1627.72973632813	61.3254776000977
1628.75793457031	61.5613059997559
1629.78576660156	61.7734413146973
1630.81311035156	62.069465637207
1631.84008789063	62.2065391540527
1632.86657714844	62.3567962646484
1633.89270019531	62.4938201904297
1634.91833496094	62.4892692565918
1635.94348144531	62.6468391418457
1636.96826171875	62.6094169616699
1637.99255371094	62.486888885498
1639.01647949219	62.6290321350098
1640.03991699219	62.3440704345703
1641.06298828125	62.4118537902832
1642.08557128906	62.0579681396484
1643.10778808594	62.1269760131836
1644.12951660156	61.8338470458984
1645.15075683594	61.4675216674805
1646.17163085938	61.3661766052246
1647.19213867188	60.9643898010254
1648.21203613281	60.5969047546387
1649.23156738281	60.5677223205566
1650.25073242188	60.1562347412109
1651.26940917969	59.870288848877
1652.28759765625	59.5246162414551
1653.30541992188	59.3339996337891
1654.32275390625	58.9451065063477
1655.33972167969	58.7474174499512
1656.35620117188	58.3385772705078
1657.37231445313	57.9669189453125
1658.38793945313	57.6988830566406
1659.40307617188	57.4890556335449
1660.41772460938	57.2210464477539
1661.43212890625	56.8954315185547
1662.44592285156	56.5889892578125
1663.45935058594	56.4109115600586
1664.47229003906	56.0528373718262
1665.48486328125	55.7483100891113
1666.49694824219	55.4312477111816
1667.50854492188	55.0473251342773
1668.51977539063	54.8409309387207
1669.53051757813	54.2896156311035
1670.54089355469	53.9765129089355
1671.55078125	53.6237564086914
1672.56018066406	53.1215591430664
1673.56909179688	52.682918548584
1674.57763671875	52.2640609741211
1675.58581542969	51.8788909912109
1676.59350585938	51.2916946411133
1677.60070800781	50.8704605102539
1678.607421875	50.3662414550781
1679.61376953125	49.7665252685547
1680.61962890625	49.4214324951172
1681.62512207031	48.8220672607422
1682.63012695313	48.4117088317871
1683.63464355469	47.8182144165039
1684.638671875	47.4111404418945
1685.64233398438	46.9452590942383
1686.64562988281	46.7248229980469
1687.64831542969	46.2072906494141
1688.65063476563	45.6875038146973
1689.65246582031	45.2709617614746
1690.65393066406	44.7838706970215
1691.65490722656	44.4375267028809
1692.65539550781	43.9958915710449
1693.65551757813	43.6476058959961
1694.65502929688	43.2465438842773
1695.654296875	42.8764419555664
1696.65295410156	42.5672264099121
1697.65124511719	42.1029739379883
1698.64904785156	41.7729606628418
1699.646484375	41.5127067565918
1700.64331054688	41.0999984741211
1701.63977050781	40.734691619873
1702.63586425781	40.3837852478027
1703.63134765625	39.9707565307617
1704.62646484375	39.5651435852051
1705.62121582031	39.1846008300781
1706.61535644531	38.8693771362305
1707.60913085938	38.4803009033203
1708.60241699219	38.0711097717285
1709.59521484375	37.7092094421387
1710.58764648438	37.3672790527344
1711.57958984375	37.0019760131836
1712.57104492188	36.6679649353027
1713.56213378906	36.172550201416
1714.552734375	35.9999008178711
1715.54284667969	35.5039024353027
1716.53247070313	35.1480522155762
1717.52160644531	34.8107681274414
1718.51037597656	34.5394401550293
1719.49865722656	34.060359954834
1720.48657226563	33.9552040100098
1721.47387695313	33.5443992614746
1722.46081542969	33.2583084106445
1723.447265625	32.9953880310059
1724.43334960938	32.6944007873535
1725.41882324219	32.4374237060547
1726.40393066406	32.1762046813965
1727.38854980469	31.9181690216064
1728.37268066406	31.6655826568604
1729.3564453125	31.4896965026855
1730.33972167969	31.2573528289795
1731.32250976563	31.0395698547363
1732.30480957031	30.7063770294189
1733.28674316406	30.6107311248779
1734.26806640625	30.4083633422852
1735.2490234375	30.2367172241211
1736.2294921875	30.0620956420898
1737.20959472656	29.8824367523193
1738.18908691406	29.721321105957
1739.16821289063	29.5735855102539
1740.14685058594	29.3489665985107
1741.125	29.2497539520264
1742.10266113281	29.0572719573975
1743.07995605469	28.8247184753418
1744.05676269531	28.759729385376
1745.03308105469	28.4550590515137
1746.00891113281	28.3088722229004
1746.98425292969	28.1321392059326
1747.95910644531	27.9706745147705
1748.93359375	27.7371215820313
1749.90759277344	27.5700912475586
1750.88110351563	27.3855419158936
1751.85412597656	27.2291603088379
1752.82678222656	26.98876953125
1753.798828125	26.8540344238281
1754.7705078125	26.5354957580566
1755.74169921875	26.4286518096924
1756.71240234375	26.203857421875
1757.6826171875	26.1243553161621
1758.65246582031	25.9661617279053
1759.62170410156	25.7983322143555
1760.59057617188	25.5904426574707
1761.55895996094	25.4168128967285
1762.52673339844	25.3028812408447
1763.49426269531	25.194314956665
1764.46118164063	25.1121673583984
1765.42761230469	24.9878749847412
1766.39367675781	24.8274574279785
1767.35913085938	24.749963760376
1768.32421875	24.6227874755859
1769.28881835938	24.5074520111084
1770.2529296875	24.4653244018555
1771.21655273438	24.3294353485107
1772.17980957031	24.3233795166016
1773.14245605469	24.2396240234375
1774.10461425781	24.2153835296631
1775.06640625	24.1599826812744
1776.02770996094	23.9969024658203
1776.98852539063	23.9157199859619
1777.94873046875	23.8083438873291
1778.90856933594	23.7854537963867
1779.86804199219	23.7242622375488
1780.82690429688	23.5049839019775
1781.78527832031	23.33229637146
1782.7431640625	23.2451858520508
1783.70068359375	23.1469306945801
1784.65771484375	23.0096549987793
1785.61413574219	22.9066867828369
1786.57019042969	22.7619400024414
1787.52575683594	22.6917953491211
1788.48083496094	22.5083236694336
1789.43530273438	22.4198226928711
1790.38940429688	22.3749465942383
1791.34301757813	22.2364063262939
1792.29626464844	22.0826721191406
1793.24890136719	21.9914684295654
1794.20104980469	21.855037689209
1795.15270996094	21.852014541626
1796.10400390625	21.7030792236328
1797.0546875	21.6293621063232
1798.0048828125	21.6086235046387
1798.95471191406	21.4349002838135
1799.90393066406	21.3840065002441
1800.85278320313	21.3463592529297
1801.80102539063	21.3402900695801
1802.74890136719	21.2545909881592
1803.6962890625	21.2718963623047
1804.64306640625	21.148416519165
1805.58947753906	21.1703510284424
1806.53540039063	21.2028541564941
1807.48071289063	21.0507869720459
1808.42565917969	21.0552196502686
1809.3701171875	21.0039329528809
1810.31396484375	20.980073928833
1811.25744628906	20.9323444366455
1812.20043945313	20.774097442627
1813.14294433594	20.7062225341797
1814.08483886719	20.8296089172363
1815.0263671875	20.7331733703613
1815.96740722656	20.6337280273438
1816.90783691406	20.5503120422363
1817.84790039063	20.5043087005615
1818.78747558594	20.4563827514648
1819.72644042969	20.4048385620117
1820.6650390625	20.2791347503662
1821.60314941406	20.2806968688965
1822.54064941406	20.1892318725586
1823.47778320313	20.0898742675781
1824.41430664063	20.0947971343994
1825.35034179688	19.8888912200928
1826.28601074219	19.8973731994629
1827.22106933594	19.8050632476807
1828.15563964844	19.7579154968262
1829.08984375	19.6572322845459
1830.0234375	19.530590057373
1830.95654296875	19.6087036132813
1831.88916015625	19.4828319549561
1832.8212890625	19.486364364624
1833.7529296875	19.3788928985596
1834.68408203125	19.3926219940186
1835.61474609375	19.3391227722168
1836.54479980469	19.3398761749268
1837.47448730469	19.2797393798828
1838.40356445313	19.3405418395996
1839.33227539063	19.3012599945068
1840.26037597656	19.2839088439941
1841.18811035156	19.2431049346924
1842.115234375	19.2741374969482
1843.04187011719	19.2842979431152
1843.96801757813	19.1984558105469
1844.89367675781	19.305492401123
1845.81872558594	19.2554836273193
1846.74340820313	19.1890087127686
1847.66760253906	19.1421489715576
1848.59118652344	19.125394821167
1849.51428222656	19.1462497711182
1850.43701171875	19.0922985076904
1851.35913085938	19.0357551574707
1852.28076171875	18.96848487854
1853.20190429688	18.8789234161377
1854.12243652344	18.8239936828613
1855.04260253906	18.8050079345703
1855.96215820313	18.7633094787598
1856.88122558594	18.7368011474609
1857.79992675781	18.559196472168
1858.71801757813	18.5169773101807
1859.63549804688	18.5390625
1860.55261230469	18.4777336120605
1861.46923828125	18.3298969268799
1862.38525390625	18.3901615142822
1863.30078125	18.3092060089111
1864.2158203125	18.2359371185303
1865.13037109375	18.2517738342285
1866.04443359375	18.2461490631104
1866.95788574219	18.2177295684814
1867.87084960938	18.2585391998291
1868.78332519531	18.1903285980225
1869.6953125	18.2864551544189
1870.60681152344	18.2715950012207
1871.51782226563	18.2388572692871
1872.42822265625	18.1983604431152
1873.33813476563	18.2864379882813
1874.24755859375	18.2836437225342
1875.15649414063	18.2543449401855
1876.06481933594	18.2916507720947
1876.97277832031	18.2649345397949
1877.88012695313	18.3352851867676
1878.78698730469	18.2684345245361
1879.69323730469	18.2527046203613
1880.59912109375	18.2656936645508
1881.50439453125	18.1637783050537
1882.4091796875	18.1564426422119
1883.3134765625	18.0695667266846
1884.21716308594	17.9878311157227
1885.12048339844	17.9752616882324
1886.02319335938	17.9680957794189
1886.92541503906	17.9548683166504
1887.82702636719	17.8905467987061
1888.72814941406	17.846981048584
1889.62878417969	17.7503223419189
1890.52893066406	17.7300968170166
1891.42858886719	17.7224311828613
1892.32763671875	17.5920467376709
1893.22619628906	17.6992988586426
1894.12426757813	17.5909633636475
1895.02172851563	17.516637802124
1895.91870117188	17.469841003418
1896.81518554688	17.4883861541748
1897.71118164063	17.3876819610596
1898.60656738281	17.38623046875
1899.50146484375	17.4073886871338
1900.39587402344	17.3261489868164
1901.28967285156	17.3462181091309
1902.18298339844	17.3286666870117
1903.07580566406	17.3713932037354
1903.96801757813	17.3834552764893
1904.85986328125	17.3203907012939
1905.7509765625	17.4045658111572
1906.64172363281	17.3671894073486
1907.53186035156	17.4769420623779
1908.42150878906	17.4136295318604
1909.31066894531	17.4709053039551
1910.19921875	17.4472694396973
1911.08728027344	17.4991455078125
1911.97473144531	17.5506229400635
1912.86181640625	17.5870590209961
1913.74816894531	17.4874210357666
1914.63415527344	17.4475975036621
1915.51953125	17.4945507049561
1916.40441894531	17.5076389312744
1917.28869628906	17.4684581756592
1918.17260742188	17.4627304077148
1919.05578613281	17.3764495849609
1919.93859863281	17.3858108520508
1920.82080078125	17.3196125030518
1921.70239257813	17.3440837860107
1922.58349609375	17.264684677124
1923.46411132813	17.2319374084473
1924.34423828125	17.1840381622314
1925.22375488281	17.1459865570068
1926.10278320313	17.0868434906006
1926.98120117188	17.0529136657715
1927.85913085938	16.987340927124
1928.73645019531	16.9248046875
1929.61328125	16.8936557769775
1930.48962402344	16.8629322052002
1931.36535644531	16.8203163146973
1932.24060058594	16.7726135253906
1933.11535644531	16.8613204956055
1933.98950195313	16.7337036132813
1934.86303710938	16.7870101928711
1935.73608398438	16.7242736816406
1936.60864257813	16.8175010681152
1937.48059082031	16.8146877288818
1938.35205078125	16.8092384338379
1939.22302246094	16.7517280578613
1940.09338378906	16.8203926086426
1940.96313476563	16.8630619049072
1941.83239746094	16.8642578125
1942.701171875	16.8685474395752
1943.5693359375	16.8940525054932
1944.43701171875	16.8676414489746
1945.30407714844	16.9760780334473
1946.17065429688	16.9567584991455
1947.03662109375	16.9608860015869
1947.90209960938	17.0241031646729
1948.76696777344	17.0388851165771
1949.63134765625	17.0326461791992
1950.4951171875	17.0680522918701
1951.3583984375	17.0518493652344
1952.22106933594	17.0624618530273
1953.08325195313	16.9879341125488
1953.94482421875	16.9972076416016
1954.80590820313	16.9385948181152
1955.66650390625	16.9771690368652
1956.5263671875	16.9411640167236
1957.38586425781	16.9366779327393
1958.24462890625	16.919303894043
1959.10302734375	16.8941440582275
1959.96069335938	16.8138275146484
1960.81799316406	16.7476959228516
1961.67456054688	16.7449321746826
1962.53063964844	16.7368316650391
1963.38623046875	16.6149501800537
1964.2412109375	16.6005706787109
1965.09558105469	16.6178207397461
1965.94946289063	16.5693321228027
1966.80285644531	16.565185546875
1967.65563964844	16.4843158721924
1968.5078125	16.5169544219971
1969.35949707031	16.4953842163086
1970.21057128906	16.5452499389648
1971.06103515625	16.5183162689209
1971.91101074219	16.5269031524658
1972.76049804688	16.5623054504395
1973.60925292969	16.5671119689941
1974.45764160156	16.6481895446777
1975.30529785156	16.6246185302734
1976.15246582031	16.6612434387207
1976.99914550781	16.749828338623
1977.84521484375	16.815637588501
1978.69067382813	16.8404941558838
1979.53552246094	16.8577575683594
1980.3798828125	16.8752555847168
1981.22375488281	16.9082469940186
1982.06701660156	16.9632472991943
1982.90966796875	16.9518585205078
1983.75170898438	16.9997367858887
1984.59326171875	17.0108165740967
1985.43420410156	16.8938541412354
1986.27465820313	17.0073928833008
1987.11450195313	16.9085636138916
1987.95373535156	16.9209938049316
1988.79248046875	16.9817981719971
1989.63061523438	16.8770141601563
1990.46813964844	16.8437519073486
1991.30517578125	16.8496513366699
1992.1416015625	16.8228912353516
1992.9775390625	16.7343711853027
1993.81274414063	16.7215404510498
1994.6474609375	16.6730651855469
1995.48168945313	16.6101207733154
1996.31518554688	16.5791873931885
1997.14819335938	16.6486892700195
1997.98071289063	16.5509014129639
1998.8125	16.56103515625
1999.64379882813	16.5438346862793
2000.47448730469	16.565731048584
2001.3046875	16.5421886444092
2002.13427734375	16.5516662597656
2002.96325683594	16.6003074645996
2003.79162597656	16.5937385559082
2004.61950683594	16.6206912994385
2005.44677734375	16.6295413970947
2006.2734375	16.7050304412842
2007.09948730469	16.7880573272705
2007.92504882813	16.8230609893799
2008.75	16.8569602966309
2009.57434082031	16.867280960083
2010.39819335938	16.8896484375
2011.22131347656	16.9922065734863
2012.0439453125	16.902624130249
2012.86608886719	17.0266284942627
2013.6875	17.0356769561768
2014.50842285156	17.0511074066162
2015.32873535156	17.0772342681885
2016.1484375	17.028736114502
2016.96752929688	17.0815277099609
2017.7861328125	17.1147651672363
2018.60412597656	17.1591968536377
2019.42150878906	17.0794410705566
2020.23828125	17.1660823822021
2021.05444335938	17.1111354827881
2021.8701171875	17.107946395874
2022.68518066406	17.054084777832
2023.49963378906	17.0734882354736
2024.3134765625	17.0351104736328
2025.12683105469	17.0277881622314
2025.939453125	16.9326782226563
2026.75158691406	16.8960514068604
2027.56311035156	16.9506740570068
2028.3740234375	16.8739757537842
2029.18432617188	16.9201602935791
2029.994140625	16.9295082092285
2030.80322265625	16.8398990631104
2031.61181640625	16.8434982299805
2032.41979980469	16.7819976806641
2033.22717285156	16.7672367095947
2034.03393554688	16.7079639434814
2034.84008789063	16.754674911499
2035.64575195313	16.6492042541504
2036.45080566406	16.646556854248
2037.25512695313	16.5903778076172
2038.05895996094	16.5235786437988
2038.86218261719	16.5592842102051
2039.66479492188	16.553617477417
2040.466796875	16.5721073150635
2041.26831054688	16.5726566314697
2042.06909179688	16.587718963623
2042.86938476563	16.5984134674072
2043.6689453125	16.5538139343262
2044.46801757813	16.6283626556396
2045.26647949219	16.70827293396
2046.06433105469	16.6731281280518
2046.86145019531	16.7053489685059
2047.65808105469	16.6992702484131
2048.4541015625	16.7707862854004
2049.24951171875	16.7180595397949
2050.04443359375	16.736946105957
2050.83862304688	16.6901836395264
2051.63232421875	16.8249492645264
2052.42529296875	16.8309440612793
2053.2177734375	16.8154182434082
2054.00952148438	16.757043838501
2054.80078125	16.8969078063965
2055.59130859375	16.9263458251953
2056.38134765625	16.9226589202881
2057.17065429688	16.9507369995117
2057.95947265625	16.8985767364502
2058.74755859375	16.8800277709961
2059.53515625	16.8867721557617
2060.32202148438	16.9427604675293
2061.1083984375	16.7678565979004
2061.89428710938	16.7246036529541
2062.67919921875	16.6957302093506
2063.4638671875	16.6682357788086
2064.24780273438	16.7256469726563
2065.03100585938	16.6713809967041
2065.81372070313	16.5649127960205
2066.595703125	16.5748348236084
2067.37719726563	16.5120658874512
2068.15795898438	16.3809490203857
2068.93823242188	16.4204292297363
2069.7177734375	16.3729286193848
2070.49682617188	16.3263320922852
2071.27514648438	16.2222671508789
2072.05297851563	16.2068710327148
2072.830078125	16.222074508667
2073.60668945313	16.1017322540283
2074.38256835938	16.0883808135986
2075.15795898438	16.0209922790527
2075.9326171875	15.9470062255859
2076.70654296875	15.992335319519
2077.47998046875	15.9836130142212
2078.25268554688	15.9399814605713
2079.02490234375	15.9134216308594
2079.79663085938	15.9733486175537
2080.5673828125	15.8717412948608
2081.337890625	15.9553937911987
2082.107421875	15.9222326278687
2082.87670898438	15.9423456192017
2083.64501953125	15.9784440994263
2084.41284179688	15.9804992675781
2085.18017578125	16.0044174194336
2085.94677734375	16.0071964263916
2086.71264648438	16.0330276489258
2087.47802734375	15.9995784759521
2088.24267578125	16.0242481231689
2089.0068359375	16.0790843963623
2089.77026367188	16.1332530975342
2090.53295898438	16.0170764923096
2091.29516601563	16.0646591186523
2092.056640625	16.0554466247559
2092.81762695313	16.0349006652832
2093.57788085938	15.9534435272217
2094.33764648438	15.9576358795166
2095.0966796875	15.8727827072144
2095.85498046875	15.7928266525269
2096.61279296875	15.8366765975952
2097.36987304688	15.7081727981567
2098.12646484375	15.651951789856
2098.88232421875	15.5990104675293
2099.63745117188	15.5618867874146
2100.39208984375	15.482102394104
2101.14624023438	15.4228763580322
2101.8994140625	15.3676328659058
2102.65209960938	15.1982927322388
2103.404296875	15.1675882339478
2104.15551757813	15.0455017089844
2104.90649414063	15.0612459182739
2105.65649414063	14.9421148300171
2106.40600585938	14.9354991912842
2107.15502929688	14.8635244369507
2107.90307617188	14.8212080001831
2108.65063476563	14.8597316741943
2109.39770507813	14.8033466339111
2110.14404296875	14.7892866134644
2110.8896484375	14.7235479354858
2111.63452148438	14.6930112838745
2112.37890625	14.7839879989624
2113.12280273438	14.697904586792
2113.86572265625	14.7758312225342
2114.60815429688	14.7820119857788
2115.35009765625	14.7860469818115
2116.09106445313	14.828763961792
2116.83154296875	14.8244590759277
2117.57153320313	14.8827543258667
2118.31079101563	14.8548059463501
2119.04931640625	14.9136371612549
2119.787109375	14.8194122314453
2120.5244140625	14.8684644699097
2121.26098632813	14.826096534729
2121.9970703125	14.7080202102661
2122.732421875	14.7031774520874
2123.46704101563	14.6463174819946
2124.20092773438	14.6035594940186
2124.93432617188	14.5595750808716
2125.6669921875	14.4594011306763
2126.39916992188	14.4604482650757
2127.13037109375	14.3426265716553
2127.86108398438	14.3445987701416
2128.59130859375	14.3722801208496
2129.32080078125	14.1624431610107
2130.04956054688	14.2336139678955
2130.77758789063	14.1130666732788
2131.50512695313	14.0333452224731
2132.23193359375	13.9819736480713
2132.9580078125	13.9404458999634
2133.68334960938	13.8287553787231
2134.408203125	13.8028039932251
2135.13232421875	13.7013378143311
2135.85595703125	13.6912384033203
2136.57885742188	13.6888570785522
2137.30102539063	13.5138206481934
2138.0224609375	13.4898662567139
2138.74340820313	13.4661350250244
2139.46337890625	13.4211091995239
2140.18310546875	13.3733921051025
2140.90185546875	13.295147895813
2141.6201171875	13.3180150985718
2142.33764648438	13.3021574020386
2143.05444335938	13.2979125976563
2143.77075195313	13.2403554916382
2144.48608398438	13.2162075042725
2145.201171875	13.2764272689819
2145.91528320313	13.2568836212158
2146.62890625	13.2909555435181
2147.34155273438	13.2080297470093
2148.05395507813	13.2047061920166
2148.76538085938	13.2103672027588
2149.47631835938	13.1737384796143
2150.18627929688	13.242862701416
2150.89599609375	13.2273788452148
2151.60473632813	13.1590757369995
2152.31298828125	13.1265029907227
2153.02026367188	13.1506538391113
2153.72729492188	13.1304807662964
2154.43334960938	13.0098648071289
2155.138671875	13.053014755249
2155.84350585938	13.0327758789063
2156.54760742188	12.9993419647217
2157.25122070313	12.9539184570313
2157.95385742188	12.9431409835815
2158.65600585938	12.9589815139771
2159.357421875	12.9393939971924
2160.05810546875	12.8880052566528
2160.75805664063	12.8368186950684
2161.45751953125	12.7782487869263
2162.15600585938	12.7490091323853
2162.85400390625	12.7197437286377
2163.55151367188	12.6130390167236
2164.248046875	12.5699691772461
2164.94409179688	12.5923328399658
2165.63916015625	12.4859390258789
2166.33374023438	12.4430122375488
2167.02783203125	12.449146270752
2167.72094726563	12.3192358016968
2168.41357421875	12.3130407333374
2169.10522460938	12.1682243347168
2169.79638671875	12.1971225738525
2170.48706054688	12.0841226577759
2171.1767578125	11.9833326339722
2171.86572265625	11.9213581085205
2172.55419921875	11.8255929946899
2173.24194335938	11.7726173400879
2173.92895507813	11.6464061737061
2174.615234375	11.6850280761719
2175.30078125	11.5959253311157
2175.98583984375	11.5018081665039
2176.67016601563	11.4708089828491
2177.35375976563	11.4711456298828
2178.03662109375	11.4662952423096
2178.71875	11.4275817871094
2179.40014648438	11.3838930130005
2180.08081054688	11.4178276062012
2180.76098632813	11.3980979919434
2181.4404296875	11.4115152359009
2182.119140625	11.395975112915
2182.79711914063	11.391074180603
2183.47436523438	11.4240808486938
2184.15087890625	11.3884401321411
2184.82690429688	11.4264326095581
2185.501953125	11.4289703369141
2186.17651367188	11.3947715759277
2186.85034179688	11.3506174087524
2187.5234375	11.3459205627441
2188.19580078125	11.3690547943115
2188.86743164063	11.3394966125488
2189.53833007813	11.3151397705078
2190.20874023438	11.1994524002075
2190.87817382813	11.2285299301147
2191.54711914063	11.1707305908203
2192.21533203125	11.2279644012451
2192.8828125	11.1010885238647
2193.54956054688	11.0825548171997
2194.21557617188	10.9565143585205
2194.880859375	10.9134531021118
2195.54541015625	10.8950672149658
2196.20947265625	10.8035049438477
2196.87255859375	10.7126207351685
2197.53515625	10.6503963470459
2198.19677734375	10.5961246490479
2198.85791015625	10.4912881851196
2199.51831054688	10.4614191055298
2200.17797851563	10.3782234191895
2200.8369140625	10.2846879959106
2201.4951171875	10.2193813323975
2202.15258789063	10.1921110153198
2202.80932617188	10.1169347763062
2203.46533203125	10.0519847869873
2204.12060546875	9.96891403198242
2204.775390625	10.0285873413086
2205.42919921875	9.9539737701416
2206.08251953125	9.95038795471191
2206.73486328125	9.94050979614258
2207.38671875	9.90171909332275
2208.03759765625	9.85937404632568
2208.68798828125	9.9168701171875
2209.33764648438	9.88279914855957
2209.98657226563	9.89200592041016
2210.63452148438	9.8606653213501
2211.28198242188	9.90740966796875
2211.9287109375	9.85033512115479
2212.57470703125	9.81389331817627
2213.21997070313	9.84679412841797
2213.86450195313	9.84893035888672
2214.50830078125	9.81900215148926
2215.1513671875	9.82138061523438
2215.79370117188	9.81036376953125
2216.43530273438	9.80641460418701
2217.076171875	9.74632549285889
2217.71630859375	9.70844554901123
2218.35571289063	9.67154884338379
2218.99462890625	9.64803791046143
2219.63256835938	9.50648021697998
2220.26977539063	9.5135383605957
2220.90625	9.46661281585693
2221.5419921875	9.41584491729736
2222.17700195313	9.31581687927246
2222.81127929688	9.32864284515381
2223.44482421875	9.26506042480469
2224.07763671875	9.2186918258667
2224.70971679688	9.16136455535889
2225.34106445313	9.04095077514648
2225.9716796875	9.02393341064453
2226.6015625	8.91608619689941
2227.23071289063	8.85751724243164
2227.85913085938	8.81723499298096
2228.48681640625	8.80340480804443
2229.11376953125	8.72128105163574
2229.73999023438	8.67936038970947
2230.36547851563	8.62542057037354
2230.990234375	8.62219905853271
2231.61401367188	8.59064865112305
2232.2373046875	8.55575180053711
2232.85986328125	8.46744823455811
2233.4814453125	8.42582511901855
2234.1025390625	8.39337158203125
2234.72265625	8.38748168945313
2235.34228515625	8.33068370819092
2235.9609375	8.35751438140869
2236.57885742188	8.29579257965088
2237.1962890625	8.33184814453125
2237.81274414063	8.2585334777832
2238.42846679688	8.27435207366943
2239.04345703125	8.1978759765625
2239.65771484375	8.28165245056152
2240.27124023438	8.24334812164307
2240.88403320313	8.27585983276367
2241.49584960938	8.22467994689941
2242.10717773438	8.2173900604248
2242.71752929688	8.26560497283936
2243.32739257813	8.20047092437744
2243.93627929688	8.21373176574707
2244.54443359375	8.22391128540039
2245.15209960938	8.21247863769531
2245.7587890625	8.15854358673096
2246.36474609375	8.16922664642334
2246.9697265625	8.11316299438477
2247.57421875	8.08541679382324
2248.17797851563	8.07389545440674
2248.78076171875	8.04842758178711
2249.38305664063	8.03636360168457
2249.984375	8.06688976287842
2250.5849609375	8.00573825836182
2251.18481445313	7.93522882461548
2251.78393554688	7.87035274505615
2252.38232421875	7.83154249191284
2252.97973632813	7.77148818969727
2253.57666015625	7.76858186721802
2254.17260742188	7.72864437103271
2254.76782226563	7.6889328956604
2255.3623046875	7.62431383132935
2255.9560546875	7.61045026779175
2256.54907226563	7.59372091293335
2257.14135742188	7.5074462890625
2257.73266601563	7.47482824325562
2258.32348632813	7.39258909225464
2258.91333007813	7.38664960861206
2259.50244140625	7.32405757904053
2260.09057617188	7.27883052825928
2260.67822265625	7.25774812698364
2261.26513671875	7.19242477416992
2261.85107421875	7.16946935653687
2262.43627929688	7.11629009246826
2263.02075195313	7.09328365325928
2263.6044921875	7.05227565765381
2264.18725585938	7.00315618515015
2264.76953125	7.00953483581543
2265.35083007813	6.94496250152588
2265.93139648438	6.92470264434814
2266.51123046875	6.92374801635742
2267.09033203125	6.90189218521118
2267.66845703125	6.90170383453369
2268.24584960938	6.90621709823608
2268.82250976563	6.86889410018921
2269.3984375	6.86685657501221
2269.9736328125	6.87423515319824
2270.5478515625	6.9172158241272
2271.12133789063	6.96442127227783
2271.69409179688	6.95166540145874
2272.26611328125	6.91452693939209
2272.83740234375	6.91773128509521
2273.40771484375	6.90572309494019
2273.97729492188	6.89317798614502
2274.54614257813	6.86356163024902
2275.11401367188	6.8368067741394
2275.68139648438	6.79348087310791
2276.24780273438	6.75064420700073
2276.8134765625	6.76350736618042
2277.37817382813	6.70063161849976
2277.9423828125	6.67743635177612
2278.50561523438	6.6892237663269
2279.06811523438	6.69074964523315
2279.62963867188	6.70544528961182
2280.19067382813	6.6787805557251
2280.75073242188	6.68688917160034
2281.31005859375	6.70475816726685
2281.86840820313	6.65009212493896
2282.42602539063	6.65924835205078
2282.98291015625	6.57996225357056
2283.5390625	6.55343961715698
2284.09448242188	6.55225563049316
2284.64892578125	6.53758955001831
2285.20263671875	6.52714061737061
2285.75537109375	6.52011966705322
2286.3076171875	6.42418003082275
2286.85888671875	6.44384813308716
2287.40942382813	6.39599561691284
2287.958984375	6.35261201858521
2288.5078125	6.30813074111938
2289.05590820313	6.30285358428955
2289.60302734375	6.20023155212402
2290.14965820313	6.21533298492432
2290.6953125	6.15824794769287
2291.23999023438	6.177321434021
2291.78393554688	6.07156419754028
2292.3271484375	6.06165075302124
2292.86962890625	6.04136276245117
2293.4111328125	5.99924850463867
2293.95190429688	5.91666221618652
2294.49194335938	5.95936346054077
2295.03100585938	5.90811252593994
2295.5693359375	5.88105487823486
2296.10693359375	5.86250400543213
2296.6435546875	5.85539436340332
2297.17944335938	5.82135057449341
2297.71459960938	5.82061958312988
2298.24877929688	5.80787754058838
2298.7822265625	5.79325246810913
2299.31469726563	5.79971361160278
2299.8466796875	5.81018733978271
2300.37744140625	5.83268737792969
2300.90771484375	5.74265098571777
2301.43701171875	5.792151927948
2301.96557617188	5.78042030334473
2302.4931640625	5.7716212272644
2303.02001953125	5.83296251296997
2303.54614257813	5.75935363769531
2304.0712890625	5.8030481338501
2304.595703125	5.76233530044556
2305.119140625	5.79426097869873
2305.64184570313	5.78087329864502
2306.16381835938	5.77820491790771
2306.68481445313	5.79164028167725
2307.205078125	5.75701475143433
2307.72436523438	5.75809001922607
2308.24291992188	5.7739462852478
2308.7607421875	5.75862169265747
2309.27758789063	5.71827411651611
2309.79370117188	5.71206140518188
2310.30883789063	5.71714782714844
2310.8232421875	5.76181554794312
2311.3369140625	5.70254325866699
2311.849609375	5.68094873428345
2312.361328125	5.65825510025024
2312.87255859375	5.64012718200684
2313.38256835938	5.62764930725098
2313.89208984375	5.62568426132202
2314.40063476563	5.57242441177368
2314.908203125	5.51830959320068
2315.4150390625	5.52899360656738
2315.92114257813	5.46941423416138
2316.42626953125	5.42952585220337
2316.9306640625	5.42881870269775
2317.43408203125	5.39348030090332
2317.93676757813	5.30316972732544
2318.4384765625	5.36441230773926
2318.939453125	5.2832293510437
2319.439453125	5.25265264511108
2319.93872070313	5.20903921127319
2320.43701171875	5.20986032485962
2320.9345703125	5.16972160339355
2321.43139648438	5.14176321029663
2321.92724609375	5.14038324356079
2322.42211914063	5.07464170455933
2322.91625976563	5.11289358139038
2323.40966796875	5.06665325164795
2323.90209960938	5.05300188064575
2324.3935546875	5.02438116073608
2324.88427734375	5.0384464263916
2325.37426757813	5.04000091552734
2325.86303710938	5.01650953292847
2326.35131835938	4.97747659683228
2326.83862304688	4.9858136177063
2327.32495117188	4.99851560592651
2327.810546875	4.97332954406738
2328.29541015625	5.01766872406006
2328.77905273438	5.03939199447632
2329.26220703125	4.99917650222778
2329.74438476563	5.04138135910034
2330.2255859375	5.0147852897644
2330.7060546875	5.02232360839844
2331.185546875	5.01291656494141
2331.6640625	5.0163516998291
2332.14184570313	5.03483104705811
2332.61889648438	5.01994180679321
2333.09497070313	4.9973726272583
2333.57006835938	5.01585626602173
2334.04443359375	4.9760103225708
2334.51782226563	4.9758620262146
2334.99047851563	4.98009872436523
2335.46215820313	4.97802829742432
2335.93310546875	4.93755388259888
2336.40307617188	4.90390539169312
2336.8720703125	4.89081811904907
2337.34033203125	4.88348579406738
2337.8076171875	4.84648180007935
2338.27416992188	4.7742772102356
2338.73974609375	4.82626056671143
2339.20458984375	4.74354314804077
2339.66845703125	4.74713706970215
2340.13134765625	4.75045442581177
2340.59350585938	4.70092105865479
2341.0546875	4.68439483642578
2341.51489257813	4.62901592254639
2341.97436523438	4.60170078277588
2342.43286132813	4.60358285903931
2342.890625	4.59360837936401
2343.34741210938	4.54803848266602
2343.80322265625	4.51595830917358
2344.25830078125	4.48937273025513
2344.71240234375	4.48292112350464
2345.16577148438	4.52729177474976
2345.61791992188	4.52996444702148
2346.06958007813	4.59372282028198
2346.52001953125	4.65393018722534
2346.9697265625	4.66908931732178
2347.41845703125	4.7977032661438
2347.86645507813	4.88820648193359
2348.3134765625	4.95966196060181
2348.75952148438	5.02894830703735
2349.20483398438	5.15286636352539
2349.64916992188	5.22031927108765
2350.09252929688	5.31720781326294
2350.53515625	5.38392734527588
2350.97680664063	5.47760391235352
2351.41748046875	5.49806499481201
2351.857421875	5.55990791320801
2352.29638671875	5.53013515472412
2352.734375	5.54090070724487
2353.17138671875	5.55889797210693
2353.60766601563	5.46930694580078
2354.04296875	5.42721366882324
2354.4775390625	5.35003280639648
2354.91088867188	5.28754758834839
2355.34350585938	5.17295408248901
2355.775390625	5.0593957901001
2356.2060546875	4.9736180305481
2356.63598632813	4.8744010925293
2357.06494140625	4.75838947296143
2357.4931640625	4.62417221069336
2357.92041015625	4.57187461853027
2358.3466796875	4.49945068359375
2358.77197265625	4.42194747924805
2359.1962890625	4.32708072662354
2359.61987304688	4.20309638977051
2360.04248046875	4.17514944076538
2360.46411132813	4.14410591125488
2360.88500976563	4.07193756103516
2361.30493164063	4.02517223358154
2361.72387695313	3.99627947807312
