# Supplementary material for: Optics miniaturization strategy for demanding Raman spectroscopy applications
Source: Nat Commun. 2024 Apr 8;15:3049. doi: 10.1038/s41467-024-47044-7 (PMC11001912; doi:10.1038/s41467-024-47044-7)
Supplement: Supplementary file 6 — Source Data [file 41467_2024_47044_MOESM6_ESM.zip › Source Data/NCOMMS-23-34016B s3/S3 pHCA, Glucose, Salts/calibraiton/pHCA time + standards/pHCA_31_25uM_1.csv]

347.42919921875	76.6095275878906
348.892913818359	76.734619140625
350.356079101563	77.0651397705078
351.818634033203	77.2505722045898
353.280670166016	77.5313568115234
354.742095947266	77.8298721313477
356.202972412109	78.2201461791992
357.663299560547	78.4425506591797
359.123046875	78.7057495117188
360.582244873047	78.8282928466797
362.040863037109	79.0988464355469
363.498931884766	79.0850372314453
364.956451416016	79.2514724731445
366.413391113281	79.6144714355469
367.869750976563	79.7128982543945
369.325592041016	79.6860122680664
370.780853271484	79.50732421875
372.235565185547	79.8134155273438
373.689727783203	79.9024810791016
375.143310546875	79.8009414672852
376.596343994141	80.0728149414063
378.048828125	79.9864959716797
379.500762939453	80.0389099121094
380.9521484375	80.2631301879883
382.402954101563	80.2420196533203
383.853240966797	80.3833236694336
385.302947998047	80.4873962402344
386.752136230469	80.5766372680664
388.200744628906	80.7918014526367
389.648803710938	80.9077224731445
391.096343994141	80.8568344116211
392.543304443359	81.1360473632813
393.989715576172	81.4349060058594
395.435607910156	81.6300582885742
396.880920410156	81.8203430175781
398.325714111328	81.7879409790039
399.769927978516	82.1116027832031
401.213623046875	82.2605285644531
402.656768798828	82.451301574707
404.099395751953	82.7029876708984
405.541442871094	82.9273986816406
406.982971191406	82.9890365600586
408.423950195313	83.1061477661133
409.864379882813	83.5988616943359
411.304290771484	83.4662551879883
412.743621826172	83.7637252807617
414.182434082031	83.9058685302734
415.620727539063	83.9349822998047
417.058471679688	84.0393905639648
418.495666503906	84.1747131347656
419.932342529297	84.1768035888672
421.368469238281	84.0970611572266
422.804077148438	84.0943298339844
424.239135742188	84.1299209594727
425.673645019531	84.0838851928711
427.107635498047	84.271110534668
428.541107177734	84.2317047119141
429.974029541016	84.0032272338867
431.406433105469	84.0286026000977
432.838287353516	84.0646667480469
434.269622802734	83.7617111206055
435.700408935547	83.9550094604492
437.130706787109	83.7034301757813
438.560455322266	83.6308288574219
439.989654541016	83.464241027832
441.418334960938	83.4633636474609
442.846496582031	83.2972412109375
444.274139404297	83.3076705932617
445.701263427734	83.1117324829102
447.127838134766	83.0540618896484
448.553894042969	82.9929428100586
449.979431152344	82.9184417724609
451.404449462891	82.7947082519531
452.828918457031	82.5848388671875
454.252899169922	82.5729293823242
455.676330566406	82.4960556030273
457.099273681641	82.6137771606445
458.521667480469	82.1808166503906
459.943542480469	82.496208190918
461.364929199219	82.3482513427734
462.785766601563	82.3622741699219
464.206085205078	82.3768920898438
465.625885009766	82.1361770629883
467.045196533203	82.3522567749023
468.463958740234	82.1752014160156
469.882202148438	82.3548431396484
471.299957275391	82.3462753295898
472.717193603516	82.4379119873047
474.133911132813	82.3528442382813
475.550109863281	82.2575225830078
476.965789794922	82.2970733642578
478.380950927734	82.6097869873047
479.795623779297	82.4279479980469
481.209777832031	82.3644866943359
482.623413085938	82.6755981445313
484.036529541016	82.6179885864258
485.449157714844	82.6686248779297
486.861267089844	82.8255844116211
488.272857666016	82.740119934082
489.683959960938	82.7842178344727
491.094543457031	82.8813629150391
492.504608154297	82.6949462890625
493.914184570313	82.7648239135742
495.3232421875	82.8232879638672
496.731811523438	82.744743347168
498.139862060547	82.6349258422852
499.547393798828	82.6266784667969
500.954467773438	82.4650650024414
502.360992431641	82.3367691040039
503.767028808594	82.1616897583008
505.172576904297	82.3374938964844
506.577606201172	82.0453033447266
507.982147216797	82.0161590576172
509.386169433594	81.7577209472656
510.789703369141	81.5685653686523
512.192749023438	81.4646911621094
513.595275878906	81.3616409301758
514.997314453125	80.9453353881836
516.398803710938	81.1227951049805
517.799865722656	80.7655334472656
519.200378417969	80.7041931152344
520.600463867188	80.4094772338867
522	80.1356964111328
523.399047851563	80.2069854736328
524.797607421875	79.9265441894531
526.195678710938	79.5897598266602
527.59326171875	79.6636428833008
528.990295410156	79.4241104125977
530.386901855469	79.1572189331055
531.782958984375	79.0981369018555
533.178588867188	78.8002700805664
534.573669433594	78.6080474853516
535.968322753906	78.4960098266602
537.362426757813	78.2606430053711
538.756042480469	78.1940307617188
540.149230957031	77.9888763427734
541.541870117188	77.7666015625
542.934020996094	77.7786254882813
544.32568359375	77.7416534423828
545.716918945313	77.4834213256836
547.107604980469	77.1637191772461
548.497802734375	77.1426696777344
549.887573242188	77.1195373535156
551.276794433594	76.8032684326172
552.66552734375	76.8295440673828
554.053833007813	76.857780456543
555.441650390625	76.7147979736328
556.828918457031	76.6279754638672
558.215759277344	76.4609603881836
559.602111816406	76.4252853393555
560.987976074219	76.4732666015625
562.373352050781	76.3135147094727
563.758239746094	76.28271484375
565.142639160156	76.0979766845703
566.526611328125	76.1161727905273
567.910034179688	76.1399765014648
569.293029785156	75.9389572143555
570.675537109375	75.9678039550781
572.057556152344	75.9643173217773
573.439086914063	76.0039978027344
574.820129394531	75.9358215332031
576.200744628906	75.9210205078125
577.580871582031	75.8900680541992
578.96044921875	75.9773559570313
580.339660644531	75.8746109008789
581.718322753906	75.9116897583008
583.096557617188	75.7013778686523
584.474243164063	75.8651504516602
585.851501464844	75.6947555541992
587.228332519531	75.7607727050781
588.604614257813	75.5890960693359
589.98046875	75.6909255981445
591.355834960938	75.7121505737305
592.730712890625	75.6298446655273
594.105163574219	75.7020721435547
595.479125976563	75.5630645751953
596.852600097656	75.5120162963867
598.225646972656	75.5617752075195
599.598205566406	75.5659790039063
600.970275878906	75.4988174438477
602.341857910156	75.3259353637695
603.713012695313	75.363639831543
605.083679199219	75.2502288818359
606.453918457031	75.2439575195313
607.823608398438	75.204231262207
609.192932128906	75.1226425170898
610.561706542969	74.8494033813477
611.930053710938	74.9962310791016
613.297912597656	74.6930847167969
614.665344238281	74.6911849975586
616.032287597656	74.5786056518555
617.398803710938	74.6249694824219
618.764831542969	74.4142456054688
620.13037109375	74.2197036743164
621.495483398438	74.1652679443359
622.860107421875	74.0593719482422
624.224304199219	73.8588027954102
625.588012695313	73.6769104003906
626.951232910156	73.6529388427734
628.314025878906	73.4935836791992
629.676391601563	73.5261306762695
631.038269042969	73.2596817016602
632.399658203125	73.1739883422852
633.760620117188	73.0253524780273
635.12109375	72.8250885009766
636.481140136719	72.7275848388672
637.840759277344	72.6151275634766
639.199890136719	72.5326538085938
640.558532714844	72.3945693969727
641.916748046875	72.2695388793945
643.274536132813	72.1981048583984
644.6318359375	72.0675735473633
645.988647460938	71.9021606445313
647.345031738281	71.9398040771484
648.700988769531	71.7527694702148
650.056457519531	71.6640090942383
651.411499023438	71.431770324707
652.76611328125	71.481575012207
654.120239257813	71.2070159912109
655.473876953125	71.3142318725586
656.827087402344	71.040901184082
658.179870605469	70.9619064331055
659.5322265625	70.9278182983398
660.884094238281	70.8287506103516
662.235473632813	70.8785095214844
663.586486816406	70.6974029541016
664.93701171875	70.6866073608398
666.287048339844	70.6744918823242
667.636657714844	70.5423889160156
668.98583984375	70.5314559936523
670.334594726563	70.5295639038086
671.682861328125	70.4515838623047
673.030700683594	70.5346374511719
674.378051757813	70.4325561523438
675.725036621094	70.3983535766602
677.071533203125	70.3106918334961
678.417541503906	70.3203964233398
679.76318359375	70.4736633300781
681.108337402344	70.1946487426758
682.453002929688	70.404052734375
683.797302246094	70.4289779663086
685.14111328125	70.390869140625
686.484497070313	70.3594970703125
687.827453613281	70.2647399902344
689.169921875	70.2362823486328
690.512023925781	70.3991851806641
691.853637695313	70.5088348388672
693.194763183594	70.4103240966797
694.535522460938	70.2971115112305
695.875793457031	70.4906768798828
697.215637207031	70.4914093017578
698.555053710938	70.4326324462891
699.89404296875	70.4801330566406
701.232543945313	70.5891036987305
702.570617675781	70.3688125610352
703.908325195313	70.4150009155273
705.245483398438	70.5532989501953
706.582275390625	70.5141525268555
707.918640136719	70.5473861694336
709.254516601563	70.4851303100586
710.589965820313	70.4717025756836
711.924987792969	70.5520401000977
713.259582519531	70.4276504516602
714.59375	70.5120544433594
715.927490234375	70.541748046875
717.2607421875	70.5452346801758
718.593627929688	70.5001449584961
719.926025390625	70.4156723022461
721.257995605469	70.4431304931641
722.589538574219	70.4509048461914
723.920654296875	70.4041748046875
725.251342773438	70.4860076904297
726.581604003906	70.2388687133789
727.911437988281	70.3425521850586
729.240783691406	70.2092742919922
730.569763183594	70.1900024414063
731.898254394531	70.2252502441406
733.226379394531	70.1098327636719
734.554016113281	70.0822219848633
735.881225585938	69.9896087646484
737.208068847656	69.9656753540039
738.534423828125	70.0466918945313
739.8603515625	69.9174499511719
741.185852050781	69.7702713012695
742.510925292969	69.8484802246094
743.835571289063	69.7175979614258
745.159790039063	69.5471801757813
746.483581542969	69.6241073608398
747.806945800781	69.4768753051758
749.1298828125	69.2706069946289
750.452453613281	69.2312088012695
751.774536132813	69.238655090332
753.09619140625	69.0726089477539
754.417419433594	69.0099792480469
755.738220214844	68.9765853881836
757.05859375	68.7598037719727
758.378540039063	68.7574310302734
759.698059082031	68.5626831054688
761.017211914063	68.5030288696289
762.335876464844	68.4286880493164
763.654113769531	68.2636413574219
764.971984863281	68.1440734863281
766.289367675781	68.1628341674805
767.606384277344	68.0412368774414
768.922973632813	67.8841247558594
770.239074707031	67.8399200439453
771.554809570313	67.6248168945313
772.8701171875	67.6539916992188
774.184997558594	67.4876403808594
775.499450683594	67.3904418945313
776.8134765625	67.3539962768555
778.127136230469	67.2556991577148
779.440307617188	67.2004013061523
780.753112792969	67.1332626342773
782.0654296875	66.9762420654297
783.377380371094	66.8413925170898
784.688903808594	66.7584991455078
786	66.6616973876953
787.310668945313	66.5901031494141
788.620971679688	66.427116394043
789.930786132813	66.4563446044922
791.240234375	66.2474212646484
792.549255371094	66.1955795288086
793.857788085938	66.03173828125
795.166015625	65.9377822875977
796.473754882813	65.9734191894531
797.781066894531	65.7461166381836
799.088012695313	65.7806396484375
800.39453125	65.61865234375
801.700622558594	65.639289855957
803.006286621094	65.4477691650391
804.311584472656	65.5018310546875
805.616394042969	65.1552734375
806.920837402344	65.3055191040039
808.224853515625	65.0513458251953
809.528503417969	64.9973220825195
810.831665039063	64.9521026611328
812.134460449219	64.9070739746094
813.436828613281	64.7371368408203
814.73876953125	64.7856216430664
816.040344238281	64.5897979736328
817.341430664063	64.5031051635742
818.642150878906	64.312858581543
819.942504882813	64.3797225952148
821.242370605469	64.1424255371094
822.541870117188	64.0981521606445
823.840942382813	64.2087554931641
825.139587402344	64.0628814697266
826.437866210938	63.7844886779785
827.735656738281	63.8236427307129
829.033081054688	63.6313056945801
830.330139160156	63.6601982116699
831.626770019531	63.5012741088867
832.922973632813	63.4173240661621
834.21875	63.3427391052246
835.514099121094	63.2496643066406
836.80908203125	63.062068939209
838.103637695313	63.0159492492676
839.397827148438	62.9547958374023
840.691589355469	62.898609161377
841.984924316406	62.8232002258301
843.27783203125	62.5859642028809
844.570373535156	62.463321685791
845.862487792969	62.345085144043
847.154235839844	62.2331619262695
848.445556640625	62.2095069885254
849.736450195313	61.9617385864258
851.026916503906	61.8251037597656
852.317016601563	61.7902717590332
853.606689453125	61.554012298584
854.89599609375	61.4083023071289
856.184875488281	61.2553787231445
857.473327636719	61.1381072998047
858.761413574219	61.0500221252441
860.049072265625	60.7927322387695
861.336303710938	60.8131141662598
862.623168945313	60.63916015625
863.909606933594	60.4187240600586
865.195678710938	60.5380554199219
866.481323242188	60.180290222168
867.766540527344	59.9239196777344
869.051391601563	59.816764831543
870.335815429688	59.7780227661133
871.619873046875	59.6528015136719
872.903503417969	59.3576622009277
874.186706542969	59.2791709899902
875.469543457031	59.0139961242676
876.752014160156	58.9589614868164
878.033996582031	58.7180404663086
879.315612792969	58.6221008300781
880.596862792969	58.2406196594238
881.877685546875	58.1121520996094
883.158081054688	57.7970237731934
884.438110351563	57.528018951416
885.7177734375	57.2864646911621
886.996948242188	57.1401748657227
888.275817871094	56.7655372619629
889.55419921875	56.5794868469238
890.832275390625	56.2734642028809
892.10986328125	56.133171081543
893.387084960938	55.9725151062012
894.663940429688	55.6515121459961
895.940368652344	55.4705238342285
897.216369628906	55.2729911804199
898.492004394531	55.0766220092773
899.767272949219	54.7863731384277
901.042114257813	54.5131034851074
902.316528320313	54.4343032836914
903.590576171875	54.2404899597168
904.8642578125	53.8558616638184
906.137512207031	53.6916236877441
907.410339355469	53.5868072509766
908.682800292969	53.3747940063477
909.954833984375	53.1759414672852
911.226501464844	52.9517784118652
912.497802734375	52.705924987793
913.768676757813	52.4616203308105
915.039123535156	52.3209190368652
916.309204101563	52.1056060791016
917.578918457031	51.920955657959
918.848205566406	51.7528991699219
920.117126464844	51.4890632629395
921.385620117188	51.4198760986328
922.653747558594	51.2377700805664
923.921447753906	50.9913368225098
925.188781738281	50.8722991943359
926.455688476563	50.7965049743652
927.722229003906	50.6578903198242
928.988342285156	50.4263725280762
930.254089355469	50.3723297119141
931.519470214844	50.0953407287598
932.784423828125	50.1759567260742
934.049011230469	49.7891273498535
935.313171386719	49.7701950073242
936.576965332031	49.6160774230957
937.84033203125	49.5998306274414
939.103332519531	49.3509292602539
940.365966796875	49.1951484680176
941.628173828125	49.174186706543
942.890014648438	49.1222076416016
944.151428222656	49.0331192016602
945.412475585938	48.7957153320313
946.673095703125	48.7951889038086
947.933349609375	48.8944396972656
949.193237304688	48.5910186767578
950.452697753906	48.6280403137207
951.711791992188	48.5605583190918
952.970520019531	48.3942604064941
954.228820800781	48.333080291748
955.486755371094	48.4326057434082
956.744262695313	48.2353363037109
958.001403808594	48.1991348266602
959.258117675781	48.0708045959473
960.514526367188	48.087947845459
961.770446777344	47.9737358093262
963.026062011719	48.0777282714844
964.28125	47.7756271362305
965.536010742188	47.8840255737305
966.790466308594	47.9058113098145
968.044494628906	47.8099517822266
969.298095703125	47.7019119262695
970.551391601563	47.6858444213867
971.80419921875	47.5860290527344
973.056701660156	47.5153503417969
974.308776855469	47.4642944335938
975.560485839844	47.4098243713379
976.811767578125	47.3079681396484
978.062683105469	47.3913803100586
979.313232421875	47.3158187866211
980.563415527344	47.2328491210938
981.813171386719	47.1653099060059
983.0625	47.1571884155273
984.3115234375	47.1890830993652
985.560119628906	47.0558929443359
986.808349609375	47.0620994567871
988.05615234375	47.0290908813477
989.303588867188	46.9528770446777
990.550659179688	46.860107421875
991.797302246094	46.8237228393555
993.043579101563	46.9495735168457
994.289489746094	46.789436340332
995.535034179688	46.7639465332031
996.780151367188	46.6024971008301
998.02490234375	46.5330429077148
999.269226074219	46.6332588195801
1000.51318359375	46.5017509460449
1001.75677490234	46.4148101806641
1003	46.3537864685059
1004.24279785156	46.2097396850586
1005.48522949219	46.1814918518066
1006.72729492188	46.2250480651855
1007.96893310547	46.131893157959
1009.21026611328	45.99951171875
1010.45111083984	46.0667266845703
1011.69165039063	46.0158843994141
1012.93176269531	45.9511489868164
1014.17150878906	45.8868064880371
1015.41088867188	45.8384666442871
1016.64984130859	45.8467216491699
1017.88842773438	45.7614669799805
1019.12664794922	45.6819381713867
1020.36450195313	45.7307968139648
1021.60192871094	45.6297721862793
1022.83898925781	45.6150283813477
1024.07568359375	45.408317565918
1025.31201171875	45.4941825866699
1026.5478515625	45.4025382995605
1027.78344726563	45.3461418151855
1029.0185546875	45.333568572998
1030.25329589844	45.3438606262207
1031.48767089844	45.2103538513184
1032.7216796875	45.2408752441406
1033.95532226563	45.1302452087402
1035.18859863281	45.1926078796387
1036.42138671875	45.3107986450195
1037.65393066406	45.2036437988281
1038.88598632813	45.1494522094727
1040.11767578125	45.2785568237305
1041.34899902344	45.1702919006348
1042.57995605469	45.2738952636719
1043.810546875	45.3487434387207
1045.04077148438	45.2254600524902
1046.2705078125	45.2473793029785
1047.5	45.3278045654297
1048.72900390625	45.2495307922363
1049.95764160156	45.2168006896973
1051.18591308594	45.2258110046387
1052.41381835938	45.2897186279297
1053.64135742188	45.1146812438965
1054.86853027344	45.3326034545898
1056.09521484375	45.1949348449707
1057.32165527344	45.121696472168
1058.54760742188	45.0745697021484
1059.77331542969	45.0068740844727
1060.99853515625	45.0142860412598
1062.22338867188	45.0236206054688
1063.44787597656	44.9043083190918
1064.671875	44.9108047485352
1065.89562988281	45.0358772277832
1067.11901855469	44.8609313964844
1068.34191894531	44.8419380187988
1069.56457519531	44.8290405273438
1070.78674316406	44.786994934082
1072.00854492188	44.8008193969727
1073.22998046875	44.716480255127
1074.45104980469	44.7192726135254
1075.67175292969	44.617603302002
1076.89208984375	44.566650390625
1078.11193847656	44.5408821105957
1079.33154296875	44.5155143737793
1080.55065917969	44.4327583312988
1081.76940917969	44.4421119689941
1082.98791503906	44.3197174072266
1084.20593261719	44.2695999145508
1085.42358398438	44.3154220581055
1086.64086914063	44.2880172729492
1087.85766601563	44.3004951477051
1089.07421875	44.2527122497559
1090.29040527344	44.2312622070313
1091.50610351563	44.2203178405762
1092.72155761719	44.1813507080078
1093.9365234375	44.093563079834
1095.15112304688	44.0412635803223
1096.36535644531	44.1799201965332
1097.57922363281	44.1163902282715
1098.79272460938	44.2369651794434
1100.005859375	44.1354904174805
1101.21862792969	44.1189308166504
1102.43090820313	44.1701202392578
1103.64294433594	44.0768852233887
1104.8544921875	44.1593818664551
1106.06579589844	44.1709327697754
1107.27661132813	44.1286697387695
1108.48706054688	44.1520767211914
1109.69714355469	44.2247352600098
1110.90686035156	44.2115287780762
1112.1162109375	44.0372581481934
1113.3251953125	44.178092956543
1114.53369140625	44.1420288085938
1115.74194335938	44.0366821289063
1116.94982910156	44.165168762207
1118.1572265625	44.1047096252441
1119.3642578125	44.0978965759277
1120.57104492188	44.1523742675781
1121.77734375	44.1314659118652
1122.98327636719	44.1724243164063
1124.18884277344	44.1796035766602
1125.39404296875	44.1747779846191
1126.59875488281	44.0536727905273
1127.80322265625	44.1185646057129
1129.00732421875	44.1741104125977
1130.2109375	44.0165672302246
1131.41430664063	44.0270805358887
1132.6171875	44.1474189758301
1133.81970214844	44.1996002197266
1135.02197265625	44.0617599487305
1136.22375488281	44.0816917419434
1137.42517089844	43.9543685913086
1138.62622070313	44.1521682739258
1139.82690429688	44.081413269043
1141.02709960938	43.8196182250977
1142.22705078125	43.9504203796387
1143.42663574219	44.0541305541992
1144.62573242188	43.842212677002
1145.82458496094	43.8183059692383
1147.02294921875	43.8930244445801
1148.22094726563	43.9260940551758
1149.41857910156	43.9272689819336
1150.61584472656	43.9727973937988
1151.81274414063	43.9027099609375
1153.00927734375	43.7946090698242
1154.20544433594	43.921989440918
1155.40124511719	43.7949752807617
1156.5966796875	43.9114990234375
1157.79162597656	43.849308013916
1158.986328125	43.8379821777344
1160.18054199219	43.8562965393066
1161.37438964844	43.8893623352051
1162.56799316406	43.7541694641113
1163.76110839844	43.7491989135742
1164.95385742188	43.7964515686035
1166.14624023438	43.8483123779297
1167.33825683594	43.7710990905762
1168.52990722656	43.796028137207
1169.72119140625	43.8928871154785
1170.91198730469	43.7816581726074
1172.1025390625	43.9238967895508
1173.29260253906	43.9454498291016
1174.482421875	43.8929901123047
1175.67175292969	43.9472885131836
1176.86071777344	43.9292907714844
1178.04943847656	43.8460502624512
1179.23767089844	44.028995513916
1180.42553710938	44.0496940612793
1181.61303710938	44.031566619873
1182.80017089844	44.141487121582
1183.98681640625	44.0460586547852
1185.17321777344	43.9473838806152
1186.35925292969	44.0495147705078
1187.54479980469	44.1143379211426
1188.73010253906	44.0331153869629
1189.91491699219	44.0684928894043
1191.09936523438	44.0447311401367
1192.28356933594	44.1655540466309
1193.46728515625	44.0811157226563
1194.65063476563	44.2768516540527
1195.83361816406	44.1857376098633
1197.01623535156	44.1402168273926
1198.19836425781	44.3837356567383
1199.38024902344	44.3273277282715
1200.56176757813	44.3737983703613
1201.74279785156	44.4348487854004
1202.92358398438	44.5401802062988
1204.10388183594	44.498966217041
1205.28393554688	44.5171585083008
1206.46350097656	44.5436172485352
1207.64270019531	44.5992164611816
1208.82153320313	44.6119079589844
1210	44.6579627990723
1211.17810058594	44.6641807556152
1212.35583496094	44.6939811706543
1213.53308105469	44.7813148498535
1214.71008300781	44.7013130187988
1215.88671875	44.6542930603027
1217.06286621094	44.7610549926758
1218.23864746094	44.7251853942871
1219.41418457031	44.685489654541
1220.58923339844	44.6950798034668
1221.76391601563	44.748046875
1222.93823242188	44.6861381530762
1224.11218261719	44.7870864868164
1225.28576660156	44.8217010498047
1226.458984375	44.8705291748047
1227.6318359375	44.787181854248
1228.80419921875	44.8187789916992
1229.97631835938	44.8014526367188
1231.14794921875	44.8098602294922
1232.31921386719	44.8676071166992
1233.490234375	44.8115653991699
1234.66076660156	44.9779930114746
1235.83093261719	44.894344329834
1237.00073242188	44.9108963012695
1238.17016601563	44.889461517334
1239.33923339844	44.8467292785645
1240.5078125	44.8934745788574
1241.67614746094	44.822925567627
1242.84411621094	44.8941040039063
1244.01159667969	44.731575012207
1245.1787109375	44.6247291564941
1246.34558105469	44.7570381164551
1247.51196289063	44.5238075256348
1248.67797851563	44.5322532653809
1249.84362792969	44.5708694458008
1251.00891113281	44.5876045227051
1252.173828125	44.4592781066895
1253.33825683594	44.480842590332
1254.50244140625	44.415168762207
1255.66625976563	44.3016357421875
1256.82958984375	44.1992568969727
1257.99255371094	44.2291374206543
1259.1552734375	44.2703819274902
1260.31750488281	44.2739601135254
1261.47937011719	44.2627449035645
1262.64086914063	44.0696334838867
1263.80200195313	44.0801620483398
1264.96276855469	44.0714797973633
1266.123046875	44.1709098815918
1267.28308105469	43.9820175170898
1268.44262695313	43.9535598754883
1269.60192871094	43.8710403442383
1270.7607421875	43.8202743530273
1271.91918945313	43.7695198059082
1273.07727050781	43.7559013366699
1274.23498535156	43.587760925293
1275.39233398438	43.5366287231445
1276.54931640625	43.4770355224609
1277.70581054688	43.4045524597168
1278.86206054688	43.4100379943848
1280.01794433594	43.4180488586426
1281.17333984375	43.3118782043457
1282.32836914063	43.2469177246094
1283.48303222656	43.2649879455566
1284.63732910156	43.3136825561523
1285.79125976563	43.0794296264648
1286.94482421875	43.1795921325684
1288.09802246094	43.2096557617188
1289.25073242188	43.1854057312012
1290.40319824219	43.3108863830566
1291.55517578125	43.0866317749023
1292.70690917969	43.1587715148926
1293.85815429688	43.084644317627
1295.00903320313	43.1009254455566
1296.15954589844	42.9762954711914
1297.30969238281	42.9609870910645
1298.45935058594	42.8444480895996
1299.60876464844	43.0140838623047
1300.7578125	42.7803153991699
1301.90637207031	42.8026466369629
1303.05456542969	42.8936653137207
1304.20239257813	42.7238998413086
1305.34985351563	42.6803016662598
1306.49694824219	42.6596717834473
1307.64367675781	42.6344146728516
1308.7900390625	42.603572845459
1309.93591308594	42.5491943359375
1311.08154296875	42.5675849914551
1312.22668457031	42.5444946289063
1313.37145996094	42.5584831237793
1314.51599121094	42.4562644958496
1315.66003417969	42.5347633361816
1316.80358886719	42.5082473754883
1317.94689941406	42.5039520263672
1319.08984375	42.5481491088867
1320.23229980469	42.5440788269043
1321.37451171875	42.5009994506836
1322.51623535156	42.5336647033691
1323.65759277344	42.4774589538574
1324.79858398438	42.4206886291504
1325.93920898438	42.3602447509766
1327.07934570313	42.3657073974609
1328.21923828125	42.3317642211914
1329.35864257813	42.2065658569336
1330.49780273438	42.233341217041
1331.63647460938	42.1907081604004
1332.77478027344	42.1635513305664
1333.91271972656	42.014949798584
1335.05029296875	41.9823875427246
1336.18737792969	42.0208396911621
1337.32421875	41.9633331298828
1338.46057128906	41.8603744506836
1339.5966796875	41.9389152526855
1340.73229980469	41.901180267334
1341.86755371094	41.8860931396484
1343.00231933594	41.931022644043
1344.13684082031	41.8693199157715
1345.27099609375	41.7472038269043
1346.40466308594	41.8026351928711
1347.53796386719	41.8234367370605
1348.6708984375	41.7605857849121
1349.80346679688	41.789737701416
1350.93566894531	41.7681579589844
1352.06750488281	41.7341957092285
1353.19885253906	41.6940383911133
1354.32995605469	41.7153091430664
1355.46057128906	41.6430053710938
1356.5908203125	41.5933685302734
1357.720703125	41.602466583252
1358.85021972656	41.5817375183105
1359.97924804688	41.4028015136719
1361.10803222656	41.3700485229492
1362.236328125	41.4187507629395
1363.3642578125	41.3324928283691
1364.49182128906	41.3552436828613
1365.61901855469	41.2173767089844
1366.74584960938	41.2013473510742
1367.87231445313	41.1608734130859
1368.99829101563	41.1861953735352
1370.12390136719	41.147102355957
1371.24914550781	41.1394577026367
1372.3740234375	41.0966911315918
1373.49853515625	41.0900497436523
1374.62255859375	41.1183586120605
1375.74633789063	41.0973625183105
1376.86962890625	41.1562194824219
1377.99255371094	41.0497817993164
1379.11511230469	41.1720085144043
1380.2373046875	41.0630531311035
1381.35900878906	41.0732154846191
1382.48034667969	40.918773651123
1383.60144042969	41.0228309631348
1384.72204589844	41.0787086486816
1385.84228515625	40.942928314209
1386.96203613281	40.9963150024414
1388.08154296875	40.9314994812012
1389.20056152344	40.8573379516602
1390.31921386719	40.8917198181152
1391.4375	40.7990875244141
1392.55541992188	40.7541236877441
1393.6728515625	40.6498107910156
1394.7900390625	40.6836585998535
1395.90673828125	40.5201721191406
1397.02307128906	40.6058197021484
1398.13903808594	40.4763793945313
1399.25463867188	40.4275321960449
1400.36975097656	40.4217262268066
1401.48449707031	40.3481483459473
1402.59899902344	40.4105224609375
1403.712890625	40.4647560119629
1404.82653808594	40.4868659973145
1405.93981933594	40.4183921813965
1407.05261230469	40.4835968017578
1408.1650390625	40.4398803710938
1409.27709960938	40.4983100891113
1410.38879394531	40.4661254882813
1411.5	40.3202629089355
1412.61096191406	40.392204284668
1413.72143554688	40.347354888916
1414.83154296875	40.3120727539063
1415.94116210938	40.246940612793
1417.05053710938	40.305305480957
1418.15942382813	40.2684745788574
1419.26794433594	40.0958290100098
1420.37609863281	40.1122741699219
1421.48388671875	40.0498924255371
1422.59118652344	39.9835891723633
1423.6982421875	40.0607986450195
1424.80480957031	39.8925704956055
1425.91088867188	39.8821334838867
1427.01672363281	39.8627090454102
1428.1220703125	39.8968315124512
1429.22717285156	39.8070983886719
1430.33166503906	39.8185806274414
1431.43591308594	39.8122901916504
1432.53979492188	39.8066062927246
1433.64318847656	39.8241958618164
1434.74621582031	39.8269462585449
1435.84887695313	39.6949768066406
1436.95104980469	39.8463821411133
1438.05297851563	39.7625274658203
1439.15441894531	39.7334365844727
1440.25549316406	39.8066940307617
1441.35620117188	39.7737159729004
1442.45642089844	39.77734375
1443.55627441406	39.7160110473633
1444.65576171875	39.6227569580078
1445.7548828125	39.5737380981445
1446.853515625	39.5805320739746
1447.95190429688	39.4698295593262
1449.0498046875	39.4309997558594
1450.14721679688	39.4464492797852
1451.24438476563	39.3527641296387
1452.34106445313	39.3360900878906
1453.43737792969	39.2933540344238
1454.53332519531	39.2906150817871
1455.62890625	39.2749519348145
1456.72399902344	39.2351684570313
1457.81872558594	39.1893196105957
1458.9130859375	39.1770095825195
1460.00695800781	39.2060928344727
1461.10046386719	39.1565361022949
1462.19360351563	39.226863861084
1463.28637695313	39.1521987915039
1464.37878417969	39.3036460876465
1465.470703125	39.1956214904785
1466.56225585938	39.1082038879395
1467.65344238281	39.2143898010254
1468.744140625	39.179027557373
1469.83447265625	39.1267585754395
1470.92443847656	39.0481758117676
1472.01403808594	38.9591636657715
1473.10314941406	39.0216598510742
1474.19189453125	38.9302787780762
1475.2802734375	38.7826766967773
1476.3681640625	38.863697052002
1477.45581054688	38.8544921875
1478.54296875	38.741268157959
1479.62963867188	38.7887268066406
1480.71606445313	38.7886047363281
1481.80200195313	38.7841644287109
1482.88757324219	38.8653411865234
1483.97265625	38.8593673706055
1485.05737304688	38.9315528869629
1486.14172363281	38.8413543701172
1487.22570800781	38.9821166992188
1488.30932617188	38.9783821105957
1489.39245605469	39.0422210693359
1490.47509765625	39.0627517700195
1491.55749511719	39.0925674438477
1492.63940429688	39.1738395690918
1493.72094726563	39.0531234741211
1494.80212402344	39.2239418029785
1495.8828125	39.1197929382324
1496.96313476563	39.1179580688477
1498.04309082031	39.0293617248535
1499.12255859375	39.0484580993652
1500.20166015625	38.9748497009277
1501.28039550781	39.0740776062012
1502.35864257813	39.0517959594727
1503.4365234375	39.0881233215332
1504.51403808594	39.1803588867188
1505.59118652344	39.0507049560547
1506.66784667969	39.1441764831543
1507.744140625	39.108715057373
1508.81994628906	39.2123336791992
1509.89538574219	39.2784538269043
1510.97045898438	39.3398704528809
1512.04516601563	39.4837417602539
1513.11938476563	39.5191497802734
1514.19323730469	39.5011978149414
1515.26672363281	39.6458053588867
1516.33972167969	39.692569732666
1517.41235351563	39.9011726379395
1518.48449707031	39.9169654846191
1519.55639648438	39.8880615234375
1520.62768554688	40.0000762939453
1521.69873046875	40.1293563842773
1522.76928710938	40.1078414916992
1523.83947753906	40.1265296936035
1524.90930175781	40.1535530090332
1525.97863769531	40.2010116577148
1527.04760742188	40.2405700683594
1528.11608886719	40.2680625915527
1529.18420410156	40.2182998657227
1530.251953125	40.245044708252
1531.31921386719	40.3408012390137
1532.38610839844	40.5018348693848
1533.45263671875	40.4553146362305
1534.51867675781	40.5868988037109
1535.58435058594	40.7423553466797
1536.64965820313	40.7591857910156
1537.71447753906	40.9598083496094
1538.77893066406	41.0564994812012
1539.84301757813	41.2487335205078
1540.90661621094	41.3284645080566
1541.9697265625	41.4910545349121
1543.03259277344	41.5412979125977
1544.09497070313	41.741569519043
1545.15686035156	41.8896522521973
1546.21850585938	42.0654449462891
1547.27966308594	42.1609992980957
1548.34033203125	42.2212181091309
1549.40063476563	42.5588607788086
1550.46057128906	42.5549659729004
1551.52001953125	42.6774063110352
1552.5791015625	42.7316551208496
1553.63781738281	42.8977737426758
1554.69604492188	43.0617752075195
1555.75378417969	43.0733795166016
1556.81127929688	43.1696090698242
1557.86828613281	43.2885932922363
1558.9248046875	43.4016647338867
1559.98095703125	43.4175834655762
1561.03674316406	43.4430885314941
1562.09204101563	43.657527923584
1563.14697265625	43.80908203125
1564.20153808594	43.9752578735352
1565.25561523438	44.2425994873047
1566.30932617188	44.4484329223633
1567.36254882813	44.6240463256836
1568.41540527344	44.881534576416
1569.4677734375	45.066104888916
1570.51977539063	45.2952575683594
1571.57141113281	45.5061569213867
1572.62255859375	45.7828216552734
1573.67333984375	45.9402236938477
1574.7236328125	46.2642440795898
1575.77355957031	46.4405860900879
1576.82299804688	46.6447982788086
1577.8720703125	46.8750762939453
1578.92077636719	46.9873275756836
1579.96899414063	47.1316223144531
1581.01684570313	47.3761787414551
1582.06420898438	47.6098327636719
1583.11120605469	47.8184013366699
1584.15771484375	48.0390586853027
1585.20385742188	48.2374076843262
1586.24951171875	48.555549621582
1587.29479980469	48.5699501037598
1588.33972167969	48.861270904541
1589.38415527344	48.9324493408203
1590.42810058594	49.3491744995117
1591.47180175781	49.6769332885742
1592.51489257813	50.0699577331543
1593.55773925781	50.2799797058105
1594.59997558594	50.63623046875
1595.64196777344	51.0395584106445
1596.68334960938	51.4256210327148
1597.72448730469	51.7177734375
1598.76513671875	52.2754859924316
1599.80529785156	52.5220146179199
1600.84509277344	52.861385345459
1601.88452148438	53.1697959899902
1602.92346191406	53.5425834655762
1603.9619140625	53.9272003173828
1605	54.243896484375
1606.03771972656	54.7087936401367
1607.07495117188	55.0191879272461
1608.11169433594	55.2497291564941
1609.14807128906	55.6795997619629
1610.18408203125	55.8848686218262
1611.21960449219	56.0425910949707
1612.25463867188	56.3568801879883
1613.28930664063	56.6216354370117
1614.32360839844	56.7989730834961
1615.357421875	57.2382507324219
1616.39074707031	57.3284759521484
1617.42370605469	57.543384552002
1618.45629882813	57.9102439880371
1619.48840332031	57.9596252441406
1620.52001953125	58.3654403686523
1621.55126953125	58.5203704833984
1622.58215332031	58.8313903808594
1623.61254882813	58.9214019775391
1624.64245605469	59.2133140563965
1625.67199707031	59.5390472412109
1626.70104980469	59.7287750244141
1627.72973632813	59.949878692627
1628.75793457031	60.1430473327637
1629.78576660156	60.5064735412598
1630.81311035156	60.5046539306641
1631.84008789063	60.6696548461914
1632.86657714844	60.8327140808105
1633.89270019531	61.0069999694824
1634.91833496094	61.0888137817383
1635.94348144531	61.198787689209
1636.96826171875	61.1970481872559
1637.99255371094	61.1746940612793
1639.01647949219	61.1543884277344
1640.03991699219	60.9376754760742
1641.06298828125	60.9268569946289
1642.08557128906	60.7296829223633
1643.10778808594	60.5739479064941
1644.12951660156	60.3774490356445
1645.15075683594	60.0618438720703
1646.17163085938	59.7683944702148
1647.19213867188	59.5830116271973
1648.21203613281	59.2660827636719
1649.23156738281	59.1170387268066
1650.25073242188	58.7548980712891
1651.26940917969	58.496223449707
1652.28759765625	58.1429595947266
1653.30541992188	57.8804359436035
1654.32275390625	57.6626586914063
1655.33972167969	57.3640365600586
1656.35620117188	56.8059043884277
1657.37231445313	56.549633026123
1658.38793945313	56.3657531738281
1659.40307617188	56.137752532959
1660.41772460938	55.9013404846191
1661.43212890625	55.4748497009277
1662.44592285156	55.165657043457
1663.45935058594	55.0094261169434
1664.47229003906	54.7699775695801
1665.48486328125	54.3925628662109
1666.49694824219	53.9905776977539
1667.50854492188	53.6740875244141
1668.51977539063	53.3973693847656
1669.53051757813	52.8770790100098
1670.54089355469	52.5840187072754
1671.55078125	52.2995796203613
1672.56018066406	51.7716178894043
1673.56909179688	51.3764724731445
1674.57763671875	51.0151977539063
1675.58581542969	50.6578788757324
1676.59350585938	50.0120887756348
1677.60070800781	49.6833534240723
1678.607421875	49.0697288513184
1679.61376953125	48.6160049438477
1680.61962890625	48.1847381591797
1681.62512207031	47.7330780029297
1682.63012695313	47.142391204834
1683.63464355469	46.6962471008301
1684.638671875	46.3095436096191
1685.64233398438	45.714282989502
1686.64562988281	45.4514656066895
1687.64831542969	44.9640922546387
1688.65063476563	44.5807876586914
1689.65246582031	44.0361747741699
1690.65393066406	43.6144599914551
1691.65490722656	43.2027854919434
1692.65539550781	42.9141387939453
1693.65551757813	42.4519920349121
1694.65502929688	42.2029800415039
1695.654296875	41.701358795166
1696.65295410156	41.4565887451172
1697.65124511719	41.0562133789063
1698.64904785156	40.7034072875977
1699.646484375	40.3244132995605
1700.64331054688	39.9887199401855
1701.63977050781	39.6690826416016
1702.63586425781	39.2785377502441
1703.63134765625	39.0263175964355
1704.62646484375	38.5426979064941
1705.62121582031	38.1902351379395
1706.61535644531	37.8450088500977
1707.60913085938	37.4086494445801
1708.60241699219	37.0669937133789
1709.59521484375	36.7042274475098
1710.58764648438	36.383228302002
1711.57958984375	36.0254974365234
1712.57104492188	35.6774749755859
1713.56213378906	35.3379249572754
1714.552734375	34.9616088867188
1715.54284667969	34.5040435791016
1716.53247070313	34.2800903320313
1717.52160644531	33.928394317627
1718.51037597656	33.5680923461914
1719.49865722656	33.1588020324707
1720.48657226563	33.0309677124023
1721.47387695313	32.6693916320801
1722.46081542969	32.3398017883301
1723.447265625	32.016658782959
1724.43334960938	31.7970962524414
1725.41882324219	31.5685710906982
1726.40393066406	31.3226070404053
1727.38854980469	30.9970817565918
1728.37268066406	30.7729625701904
1729.3564453125	30.566499710083
1730.33972167969	30.3669681549072
1731.32250976563	30.1721019744873
1732.30480957031	29.9661922454834
1733.28674316406	29.7157535552979
1734.26806640625	29.6252174377441
1735.2490234375	29.3812007904053
1736.2294921875	29.2311840057373
1737.20959472656	29.1013889312744
1738.18908691406	28.9239292144775
1739.16821289063	28.8242263793945
1740.14685058594	28.4760131835938
1741.125	28.347375869751
1742.10266113281	28.2692241668701
1743.07995605469	28.0335674285889
1744.05676269531	27.9553203582764
1745.03308105469	27.693151473999
1746.00891113281	27.611888885498
1746.98425292969	27.2509899139404
1747.95910644531	27.2339096069336
1748.93359375	26.9644737243652
1749.90759277344	26.857442855835
1750.88110351563	26.5744972229004
1751.85412597656	26.3896579742432
1752.82678222656	26.2907333374023
1753.798828125	26.0610599517822
1754.7705078125	25.9337501525879
1755.74169921875	25.5916061401367
1756.71240234375	25.4980316162109
1757.6826171875	25.4073162078857
1758.65246582031	25.2187671661377
1759.62170410156	25.0207710266113
1760.59057617188	24.9534111022949
1761.55895996094	24.7577495574951
1762.52673339844	24.58740234375
1763.49426269531	24.5311527252197
1764.46118164063	24.4058990478516
1765.42761230469	24.2878837585449
1766.39367675781	24.1908798217773
1767.35913085938	24.0241622924805
1768.32421875	23.9695987701416
1769.28881835938	23.8924865722656
1770.2529296875	23.7389392852783
1771.21655273438	23.7283401489258
1772.17980957031	23.6536254882813
1773.14245605469	23.5832691192627
1774.10461425781	23.5968780517578
1775.06640625	23.4692096710205
1776.02770996094	23.3619709014893
1776.98852539063	23.2356567382813
1777.94873046875	23.1055107116699
1778.90856933594	23.1606826782227
1779.86804199219	23.0488815307617
1780.82690429688	22.8369617462158
1781.78527832031	22.680419921875
1782.7431640625	22.629789352417
1783.70068359375	22.5014133453369
1784.65771484375	22.359977722168
1785.61413574219	22.3121757507324
1786.57019042969	22.1551094055176
1787.52575683594	22.0304698944092
1788.48083496094	21.9288520812988
1789.43530273438	21.8578224182129
1790.38940429688	21.7067813873291
1791.34301757813	21.6022853851318
1792.29626464844	21.4649696350098
1793.24890136719	21.381368637085
1794.20104980469	21.2819633483887
1795.15270996094	21.2176170349121
1796.10400390625	21.0937385559082
1797.0546875	20.997350692749
1798.0048828125	20.9004898071289
1798.95471191406	20.8749256134033
1799.90393066406	20.8118782043457
1800.85278320313	20.7580718994141
1801.80102539063	20.6827602386475
1802.74890136719	20.6187877655029
1803.6962890625	20.6114711761475
1804.64306640625	20.5984687805176
1805.58947753906	20.6040153503418
1806.53540039063	20.5422954559326
1807.48071289063	20.4727401733398
1808.42565917969	20.5052890777588
1809.3701171875	20.3907318115234
1810.31396484375	20.3512878417969
1811.25744628906	20.2843761444092
1812.20043945313	20.2510089874268
1813.14294433594	20.2091884613037
1814.08483886719	20.2132167816162
1815.0263671875	20.1739101409912
1815.96740722656	19.9973201751709
1816.90783691406	19.9207000732422
1817.84790039063	19.9576873779297
1818.78747558594	19.8171005249023
1819.72644042969	19.8322868347168
1820.6650390625	19.6778221130371
1821.60314941406	19.7402305603027
1822.54064941406	19.5903339385986
1823.47778320313	19.4982242584229
1824.41430664063	19.4410572052002
1825.35034179688	19.3259563446045
1826.28601074219	19.3512496948242
1827.22106933594	19.2471084594727
1828.15563964844	19.2119026184082
1829.08984375	19.0955619812012
1830.0234375	18.9940357208252
1830.95654296875	18.9587421417236
1831.88916015625	18.859676361084
1832.8212890625	18.865364074707
1833.7529296875	18.8536205291748
1834.68408203125	18.7714729309082
1835.61474609375	18.7435436248779
1836.54479980469	18.6975059509277
1837.47448730469	18.6710319519043
1838.40356445313	18.7831974029541
1839.33227539063	18.743537902832
1840.26037597656	18.7051410675049
1841.18811035156	18.6407203674316
1842.115234375	18.6500396728516
1843.04187011719	18.6578807830811
1843.96801757813	18.6689300537109
1844.89367675781	18.6778545379639
1845.81872558594	18.6387577056885
1846.74340820313	18.6128883361816
1847.66760253906	18.6226749420166
1848.59118652344	18.5382480621338
1849.51428222656	18.5381984710693
1850.43701171875	18.4445133209229
1851.35913085938	18.4649791717529
1852.28076171875	18.4033145904541
1853.20190429688	18.3339138031006
1854.12243652344	18.2820301055908
1855.04260253906	18.2502479553223
1855.96215820313	18.1687622070313
1856.88122558594	18.0816631317139
1857.79992675781	17.9679374694824
1858.71801757813	17.9339008331299
1859.63549804688	17.9474468231201
1860.55261230469	17.929048538208
1861.46923828125	17.8102321624756
1862.38525390625	17.7662487030029
1863.30078125	17.7304019927979
1864.2158203125	17.6870231628418
1865.13037109375	17.7078514099121
1866.04443359375	17.7072162628174
1866.95788574219	17.6766986846924
1867.87084960938	17.686595916748
1868.78332519531	17.6676807403564
1869.6953125	17.6846885681152
1870.60681152344	17.6377925872803
1871.51782226563	17.6031379699707
1872.42822265625	17.6272678375244
1873.33813476563	17.7543716430664
1874.24755859375	17.6604843139648
1875.15649414063	17.7169933319092
1876.06481933594	17.7226581573486
1876.97277832031	17.7634868621826
1877.88012695313	17.6932353973389
1878.78698730469	17.6736660003662
1879.69323730469	17.6786918640137
1880.59912109375	17.6383819580078
1881.50439453125	17.5969696044922
1882.4091796875	17.5689277648926
1883.3134765625	17.4812240600586
1884.21716308594	17.3934707641602
1885.12048339844	17.3545455932617
1886.02319335938	17.3567047119141
1886.92541503906	17.3272743225098
1887.82702636719	17.35671043396
1888.72814941406	17.2066497802734
1889.62878417969	17.2001190185547
1890.52893066406	17.1639041900635
1891.42858886719	17.1916084289551
1892.32763671875	17.0961818695068
1893.22619628906	17.0202255249023
1894.12426757813	17.0216732025146
1895.02172851563	16.9519424438477
1895.91870117188	16.8860816955566
1896.81518554688	16.9578628540039
1897.71118164063	16.8819732666016
1898.60656738281	16.9012222290039
1899.50146484375	16.8467979431152
1900.39587402344	16.7566833496094
1901.28967285156	16.7957153320313
1902.18298339844	16.8369483947754
1903.07580566406	16.8660259246826
1903.96801757813	16.8049945831299
1904.85986328125	16.7434864044189
1905.7509765625	16.8098297119141
1906.64172363281	16.8260936737061
1907.53186035156	16.8183917999268
1908.42150878906	16.8610649108887
1909.31066894531	16.8935165405273
1910.19921875	16.8873653411865
1911.08728027344	16.8465156555176
1911.97473144531	16.9728946685791
1912.86181640625	16.9556350708008
1913.74816894531	16.9099769592285
1914.63415527344	16.8725872039795
1915.51953125	16.9506206512451
1916.40441894531	16.911262512207
1917.28869628906	16.8559188842773
1918.17260742188	16.9257144927979
1919.05578613281	16.8094882965088
1919.93859863281	16.7880077362061
1920.82080078125	16.7831630706787
1921.70239257813	16.7231025695801
1922.58349609375	16.7331485748291
1923.46411132813	16.7309246063232
1924.34423828125	16.571662902832
1925.22375488281	16.5775108337402
1926.10278320313	16.5352993011475
1926.98120117188	16.4311561584473
1927.85913085938	16.4497146606445
1928.73645019531	16.3749198913574
1929.61328125	16.3479843139648
1930.48962402344	16.3408222198486
1931.36535644531	16.263729095459
1932.24060058594	16.2730388641357
1933.11535644531	16.29270362854
1933.98950195313	16.2632961273193
1934.86303710938	16.2561130523682
1935.73608398438	16.216329574585
1936.60864257813	16.2038459777832
1937.48059082031	16.2131729125977
1938.35205078125	16.1967163085938
1939.22302246094	16.2448749542236
1940.09338378906	16.2465190887451
1940.96313476563	16.3267421722412
1941.83239746094	16.3323955535889
1942.701171875	16.3722858428955
1943.5693359375	16.3280277252197
1944.43701171875	16.3648586273193
1945.30407714844	16.424711227417
1946.17065429688	16.4571781158447
1947.03662109375	16.4418926239014
1947.90209960938	16.4841327667236
1948.76696777344	16.4599914550781
1949.63134765625	16.4838981628418
1950.4951171875	16.5013961791992
1951.3583984375	16.5182437896729
1952.22106933594	16.449764251709
1953.08325195313	16.4286937713623
1953.94482421875	16.4293479919434
1954.80590820313	16.3807506561279
1955.66650390625	16.3787384033203
1956.5263671875	16.4619903564453
1957.38586425781	16.3624992370605
1958.24462890625	16.337818145752
1959.10302734375	16.3035717010498
1959.96069335938	16.2728576660156
1960.81799316406	16.2261142730713
1961.67456054688	16.2200584411621
1962.53063964844	16.1336574554443
1963.38623046875	16.0331707000732
1964.2412109375	16.0602397918701
1965.09558105469	16.0022220611572
1965.94946289063	16.0520362854004
1966.80285644531	16.0156078338623
1967.65563964844	15.979154586792
1968.5078125	16.00514793396
1969.35949707031	15.9733610153198
1970.21057128906	15.9882202148438
1971.06103515625	16.0296611785889
1971.91101074219	16.0141716003418
1972.76049804688	16.0140895843506
1973.60925292969	16.0938243865967
1974.45764160156	16.0933322906494
1975.30529785156	16.1073760986328
1976.15246582031	16.1626243591309
1976.99914550781	16.1926040649414
1977.84521484375	16.2519512176514
1978.69067382813	16.2759399414063
1979.53552246094	16.3331241607666
1980.3798828125	16.3654613494873
1981.22375488281	16.4121799468994
1982.06701660156	16.4035186767578
1982.90966796875	16.4190902709961
1983.75170898438	16.4667835235596
1984.59326171875	16.4437694549561
1985.43420410156	16.4119777679443
1986.27465820313	16.474781036377
1987.11450195313	16.3409233093262
1987.95373535156	16.3913822174072
1988.79248046875	16.422306060791
1989.63061523438	16.4197235107422
1990.46813964844	16.3270931243896
1991.30517578125	16.2636756896973
1992.1416015625	16.3115043640137
1992.9775390625	16.2241554260254
1993.81274414063	16.1915283203125
1994.6474609375	16.1593341827393
1995.48168945313	16.0887641906738
1996.31518554688	16.1255741119385
1997.14819335938	16.0612697601318
1997.98071289063	16.0721263885498
1998.8125	16.0427856445313
1999.64379882813	16.0172634124756
2000.47448730469	16.0104904174805
2001.3046875	16.0731410980225
2002.13427734375	16.0136756896973
2002.96325683594	16.0336112976074
2003.79162597656	16.0694065093994
2004.61950683594	16.1548271179199
2005.44677734375	16.1911525726318
2006.2734375	16.2247867584229
2007.09948730469	16.2459716796875
2007.92504882813	16.2038974761963
2008.75	16.3224296569824
2009.57434082031	16.3970184326172
2010.39819335938	16.3774433135986
2011.22131347656	16.423490524292
2012.0439453125	16.4895668029785
2012.86608886719	16.4690971374512
2013.6875	16.4631671905518
2014.50842285156	16.485445022583
2015.32873535156	16.5545997619629
2016.1484375	16.5106925964355
2016.96752929688	16.5892562866211
2017.7861328125	16.5993118286133
2018.60412597656	16.5941123962402
2019.42150878906	16.564302444458
2020.23828125	16.5543022155762
2021.05444335938	16.6305236816406
2021.8701171875	16.6251068115234
2022.68518066406	16.5096664428711
2023.49963378906	16.5656394958496
2024.3134765625	16.484130859375
2025.12683105469	16.5191135406494
2025.939453125	16.4526252746582
2026.75158691406	16.4830532073975
2027.56311035156	16.4165096282959
2028.3740234375	16.3643341064453
2029.18432617188	16.4080429077148
2029.994140625	16.407133102417
2030.80322265625	16.428674697876
2031.61181640625	16.3177623748779
2032.41979980469	16.3074245452881
2033.22717285156	16.305793762207
2034.03393554688	16.2410736083984
2034.84008789063	16.2605323791504
2035.64575195313	16.1681976318359
2036.45080566406	16.1656055450439
2037.25512695313	16.1216564178467
2038.05895996094	16.0804309844971
2038.86218261719	16.1279296875
2039.66479492188	16.0823154449463
2040.466796875	16.0974082946777
2041.26831054688	16.0984745025635
2042.06909179688	16.1382312774658
2042.86938476563	16.1344814300537
2043.6689453125	16.1171340942383
2044.46801757813	16.1412658691406
2045.26647949219	16.1847915649414
2046.06433105469	16.1799049377441
2046.86145019531	16.1355571746826
2047.65808105469	16.2539348602295
2048.4541015625	16.3372974395752
2049.24951171875	16.1996192932129
2050.04443359375	16.3311004638672
2050.83862304688	16.3373641967773
2051.63232421875	16.3394718170166
2052.42529296875	16.3950328826904
2053.2177734375	16.354808807373
2054.00952148438	16.3861064910889
2054.80078125	16.4336414337158
2055.59130859375	16.4300060272217
2056.38134765625	16.4620628356934
2057.17065429688	16.5082912445068
2057.95947265625	16.4327716827393
2058.74755859375	16.3660125732422
2059.53515625	16.389741897583
2060.32202148438	16.4362525939941
2061.1083984375	16.3568801879883
2061.89428710938	16.2430553436279
2062.67919921875	16.2116737365723
2063.4638671875	16.2642402648926
2064.24780273438	16.180736541748
2065.03100585938	16.2875633239746
2065.81372070313	16.0624389648438
2066.595703125	16.0863819122314
2067.37719726563	16.0492935180664
2068.15795898438	15.9669551849365
2068.93823242188	15.9470491409302
2069.7177734375	15.8923759460449
2070.49682617188	15.8462972640991
2071.27514648438	15.7686653137207
2072.05297851563	15.7675800323486
2072.830078125	15.7685995101929
2073.60668945313	15.6572036743164
2074.38256835938	15.7327613830566
2075.15795898438	15.6079349517822
2075.9326171875	15.5768480300903
2076.70654296875	15.4574861526489
2077.47998046875	15.5087394714355
2078.25268554688	15.4827327728271
2079.02490234375	15.4721689224243
2079.79663085938	15.5096597671509
2080.5673828125	15.4674444198608
2081.337890625	15.4988622665405
2082.107421875	15.5382823944092
2082.87670898438	15.484058380127
2083.64501953125	15.5469932556152
2084.41284179688	15.556170463562
2085.18017578125	15.5738172531128
2085.94677734375	15.5707874298096
2086.71264648438	15.5731658935547
2087.47802734375	15.5910758972168
2088.24267578125	15.619122505188
2089.0068359375	15.644603729248
2089.77026367188	15.7030839920044
2090.53295898438	15.7083463668823
2091.29516601563	15.6322755813599
2092.056640625	15.5917673110962
2092.81762695313	15.6165819168091
2093.57788085938	15.5295352935791
2094.33764648438	15.5278987884521
2095.0966796875	15.4915399551392
2095.85498046875	15.4948539733887
2096.61279296875	15.3797369003296
2097.36987304688	15.3156156539917
2098.12646484375	15.2627954483032
2098.88232421875	15.1858005523682
2099.63745117188	15.204155921936
2100.39208984375	15.0794725418091
2101.14624023438	15.0234079360962
2101.8994140625	14.9002237319946
2102.65209960938	14.8665714263916
2103.404296875	14.8402462005615
2104.15551757813	14.7654914855957
2104.90649414063	14.6631488800049
2105.65649414063	14.6300687789917
2106.40600585938	14.6150178909302
2107.15502929688	14.5029935836792
2107.90307617188	14.4783697128296
2108.65063476563	14.414963722229
2109.39770507813	14.4038543701172
2110.14404296875	14.449146270752
2110.8896484375	14.4006595611572
2111.63452148438	14.3940582275391
2112.37890625	14.4277267456055
2113.12280273438	14.3817949295044
2113.86572265625	14.4214420318604
2114.60815429688	14.391939163208
2115.35009765625	14.3991641998291
2116.09106445313	14.5097799301147
2116.83154296875	14.5251741409302
2117.57153320313	14.4631662368774
2118.31079101563	14.5113077163696
2119.04931640625	14.559006690979
2119.787109375	14.4534025192261
2120.5244140625	14.4953699111938
2121.26098632813	14.4935569763184
2121.9970703125	14.363377571106
2122.732421875	14.3837985992432
2123.46704101563	14.3349637985229
2124.20092773438	14.2465267181396
2124.93432617188	14.229510307312
2125.6669921875	14.1980781555176
2126.39916992188	14.1354084014893
2127.13037109375	14.0395545959473
2127.86108398438	13.9996061325073
2128.59130859375	14.0487842559814
2129.32080078125	13.8741645812988
2130.04956054688	13.8939914703369
2130.77758789063	13.8041105270386
2131.50512695313	13.6968278884888
2132.23193359375	13.6913213729858
2132.9580078125	13.623420715332
2133.68334960938	13.5378742218018
2134.408203125	13.4645547866821
2135.13232421875	13.4647388458252
2135.85595703125	13.4267988204956
2136.57885742188	13.3103866577148
2137.30102539063	13.2868432998657
2138.0224609375	13.1818780899048
2138.74340820313	13.1268529891968
2139.46337890625	13.1382656097412
2140.18310546875	13.1320352554321
2140.90185546875	13.0236949920654
2141.6201171875	12.9878835678101
2142.33764648438	12.9711713790894
2143.05444335938	13.0295333862305
2143.77075195313	12.9440040588379
2144.48608398438	12.9199819564819
2145.201171875	12.9946365356445
2145.91528320313	12.9584856033325
2146.62890625	12.9538516998291
2147.34155273438	12.8700675964355
2148.05395507813	12.9300031661987
2148.76538085938	12.8733520507813
2149.47631835938	12.8932285308838
2150.18627929688	12.8970727920532
2150.89599609375	12.8928880691528
2151.60473632813	12.8782358169556
2152.31298828125	12.8881578445435
2153.02026367188	12.8715410232544
2153.72729492188	12.8346929550171
2154.43334960938	12.8270559310913
2155.138671875	12.7813768386841
2155.84350585938	12.7729845046997
2156.54760742188	12.7924022674561
2157.25122070313	12.7434797286987
2157.95385742188	12.6183223724365
2158.65600585938	12.6850967407227
2159.357421875	12.6707811355591
2160.05810546875	12.6048603057861
2160.75805664063	12.6484708786011
2161.45751953125	12.5225324630737
2162.15600585938	12.5095930099487
2162.85400390625	12.4927225112915
2163.55151367188	12.4711875915527
2164.248046875	12.3314962387085
2164.94409179688	12.3226261138916
2165.63916015625	12.2656726837158
2166.33374023438	12.177264213562
2167.02783203125	12.2088232040405
2167.72094726563	12.0667839050293
2168.41357421875	11.9983358383179
2169.10522460938	11.9659585952759
2169.79638671875	11.917820930481
2170.48706054688	11.7968397140503
2171.1767578125	11.8074016571045
2171.86572265625	11.6225233078003
2172.55419921875	11.6209564208984
2173.24194335938	11.5866231918335
2173.92895507813	11.4886808395386
2174.615234375	11.4197454452515
2175.30078125	11.3746862411499
2175.98583984375	11.3490753173828
2176.67016601563	11.2587766647339
2177.35375976563	11.3039712905884
2178.03662109375	11.215558052063
2178.71875	11.201455116272
2179.40014648438	11.2021799087524
2180.08081054688	11.1593704223633
2180.76098632813	11.2085704803467
2181.4404296875	11.1694383621216
2182.119140625	11.226601600647
2182.79711914063	11.1787786483765
2183.47436523438	11.1950988769531
2184.15087890625	11.1370553970337
2184.82690429688	11.2069396972656
2185.501953125	11.1895427703857
2186.17651367188	11.1378746032715
2186.85034179688	11.197413444519
2187.5234375	11.1633424758911
2188.19580078125	11.1342182159424
2188.86743164063	11.116003036499
2189.53833007813	11.0614643096924
2190.20874023438	11.0345001220703
2190.87817382813	11.0065145492554
2191.54711914063	10.9590835571289
2192.21533203125	10.9691562652588
2192.8828125	10.8581237792969
2193.54956054688	10.8295221328735
2194.21557617188	10.7542581558228
2194.880859375	10.7617626190186
2195.54541015625	10.6934003829956
2196.20947265625	10.6057510375977
2196.87255859375	10.5217819213867
2197.53515625	10.4579849243164
2198.19677734375	10.4293832778931
2198.85791015625	10.3192310333252
2199.51831054688	10.2895431518555
2200.17797851563	10.1985187530518
2200.8369140625	10.1622524261475
2201.4951171875	10.0645837783813
2202.15258789063	9.97560882568359
2202.80932617188	9.87853908538818
2203.46533203125	9.8791971206665
2204.12060546875	9.86078548431396
2204.775390625	9.80747604370117
2205.42919921875	9.74382209777832
2206.08251953125	9.78033924102783
2206.73486328125	9.78622531890869
2207.38671875	9.69031143188477
2208.03759765625	9.74771881103516
2208.68798828125	9.72366142272949
2209.33764648438	9.63968086242676
2209.98657226563	9.6714506149292
2210.63452148438	9.71911144256592
2211.28198242188	9.71439647674561
2211.9287109375	9.69656944274902
2212.57470703125	9.65023136138916
2213.21997070313	9.71157455444336
2213.86450195313	9.61750221252441
2214.50830078125	9.73921871185303
2215.1513671875	9.62310981750488
2215.79370117188	9.60948657989502
2216.43530273438	9.5506067276001
2217.076171875	9.57588768005371
2217.71630859375	9.50480079650879
2218.35571289063	9.48452568054199
2218.99462890625	9.43233108520508
2219.63256835938	9.36084461212158
2220.26977539063	9.38102149963379
2220.90625	9.28664398193359
2221.5419921875	9.22211074829102
2222.17700195313	9.19658756256104
2222.81127929688	9.15252113342285
2223.44482421875	9.0459623336792
2224.07763671875	9.0782413482666
2224.70971679688	8.96445178985596
2225.34106445313	8.92402744293213
2225.9716796875	8.79686069488525
2226.6015625	8.74183559417725
2227.23071289063	8.71220874786377
2227.85913085938	8.62171459197998
2228.48681640625	8.63251209259033
2229.11376953125	8.60153198242188
2229.73999023438	8.5192928314209
2230.36547851563	8.49129772186279
2230.990234375	8.45001602172852
2231.61401367188	8.41329193115234
2232.2373046875	8.36760234832764
2232.85986328125	8.27718257904053
2233.4814453125	8.30191135406494
2234.1025390625	8.29241275787354
2234.72265625	8.23202037811279
2235.34228515625	8.18130016326904
2235.9609375	8.1934871673584
2236.57885742188	8.14449882507324
2237.1962890625	8.16845893859863
2237.81274414063	8.08124446868896
2238.42846679688	8.15645408630371
2239.04345703125	8.12710952758789
2239.65771484375	8.11466884613037
2240.27124023438	8.09503269195557
2240.88403320313	8.12055397033691
2241.49584960938	8.10886192321777
2242.10717773438	8.10383605957031
2242.71752929688	8.1144847869873
2243.32739257813	8.09814167022705
2243.93627929688	8.04808902740479
2244.54443359375	8.04508018493652
2245.15209960938	8.03409194946289
2245.7587890625	8.03828525543213
2246.36474609375	7.97189283370972
2246.9697265625	7.99435520172119
2247.57421875	7.94516468048096
2248.17797851563	7.92533493041992
2248.78076171875	7.85981416702271
2249.38305664063	7.88716888427734
2249.984375	7.8590202331543
2250.5849609375	7.8466100692749
2251.18481445313	7.76311683654785
2251.78393554688	7.70360279083252
2252.38232421875	7.71334981918335
2252.97973632813	7.66437387466431
2253.57666015625	7.66038990020752
2254.17260742188	7.59348154067993
2254.76782226563	7.58221006393433
2255.3623046875	7.48204851150513
2255.9560546875	7.43779802322388
2256.54907226563	7.40829372406006
2257.14135742188	7.3925142288208
2257.73266601563	7.31754398345947
2258.32348632813	7.29132747650146
2258.91333007813	7.1871657371521
2259.50244140625	7.20868539810181
2260.09057617188	7.11844205856323
2260.67822265625	7.08585500717163
2261.26513671875	7.03060960769653
2261.85107421875	7.01175546646118
2262.43627929688	6.9655442237854
2263.02075195313	6.92580938339233
2263.6044921875	6.91131258010864
2264.18725585938	6.90775394439697
2264.76953125	6.88071918487549
2265.35083007813	6.84009552001953
2265.93139648438	6.8124885559082
2266.51123046875	6.81488275527954
2267.09033203125	6.76007747650146
2267.66845703125	6.79458332061768
2268.24584960938	6.75514507293701
2268.82250976563	6.73240566253662
2269.3984375	6.76118040084839
2269.9736328125	6.7899751663208
2270.5478515625	6.77768850326538
2271.12133789063	6.84683799743652
2271.69409179688	6.79893064498901
2272.26611328125	6.798424243927
2272.83740234375	6.78218126296997
2273.40771484375	6.78402185440063
2273.97729492188	6.75621175765991
2274.54614257813	6.75909042358398
2275.11401367188	6.7233681678772
2275.68139648438	6.72570610046387
2276.24780273438	6.63317584991455
2276.8134765625	6.63311147689819
2277.37817382813	6.60595321655273
2277.9423828125	6.5635142326355
2278.50561523438	6.55630826950073
2279.06811523438	6.55988883972168
2279.62963867188	6.52264404296875
2280.19067382813	6.49775314331055
2280.75073242188	6.55772113800049
2281.31005859375	6.51040601730347
2281.86840820313	6.55010890960693
2282.42602539063	6.510666847229
2282.98291015625	6.46960496902466
2283.5390625	6.44039964675903
2284.09448242188	6.43864393234253
2284.64892578125	6.39115858078003
2285.20263671875	6.38752841949463
2285.75537109375	6.30876922607422
2286.3076171875	6.28340244293213
2286.85888671875	6.30513381958008
2287.40942382813	6.26067161560059
2287.958984375	6.24558305740356
2288.5078125	6.16528224945068
2289.05590820313	6.19865989685059
2289.60302734375	6.108726978302
2290.14965820313	6.10415983200073
2290.6953125	6.01889657974243
2291.23999023438	6.03871393203735
2291.78393554688	5.98815584182739
2292.3271484375	5.91018152236938
2292.86962890625	5.87548160552979
2293.4111328125	5.83410310745239
2293.95190429688	5.80758762359619
2294.49194335938	5.80500411987305
2295.03100585938	5.75502443313599
2295.5693359375	5.75374412536621
2296.10693359375	5.7681827545166
2296.6435546875	5.75384140014648
2297.17944335938	5.70776081085205
2297.71459960938	5.71578931808472
2298.24877929688	5.72648954391479
2298.7822265625	5.64830112457275
2299.31469726563	5.71452665328979
2299.8466796875	5.68703174591064
2300.37744140625	5.67126989364624
2300.90771484375	5.66939640045166
2301.43701171875	5.7073712348938
2301.96557617188	5.63621044158936
2302.4931640625	5.66509628295898
2303.02001953125	5.69132137298584
2303.54614257813	5.63399934768677
2304.0712890625	5.71971416473389
2304.595703125	5.68004322052002
2305.119140625	5.69155836105347
2305.64184570313	5.67813158035278
2306.16381835938	5.66227579116821
2306.68481445313	5.67432451248169
2307.205078125	5.64234209060669
2307.72436523438	5.66218090057373
2308.24291992188	5.63499927520752
2308.7607421875	5.6147837638855
2309.27758789063	5.64377355575562
2309.79370117188	5.60417079925537
2310.30883789063	5.53465938568115
2310.8232421875	5.59918451309204
2311.3369140625	5.58564233779907
2311.849609375	5.54271793365479
2312.361328125	5.56660652160645
2312.87255859375	5.51743412017822
2313.38256835938	5.55535507202148
2313.89208984375	5.52988624572754
2314.40063476563	5.44986486434937
2314.908203125	5.44215393066406
2315.4150390625	5.4133677482605
2315.92114257813	5.36347484588623
2316.42626953125	5.31868028640747
2316.9306640625	5.32523441314697
2317.43408203125	5.27037858963013
2317.93676757813	5.25445222854614
2318.4384765625	5.26883602142334
2318.939453125	5.18518114089966
2319.439453125	5.12205505371094
2319.93872070313	5.09953498840332
2320.43701171875	5.10736560821533
2320.9345703125	5.085364818573
2321.43139648438	5.01422929763794
2321.92724609375	5.0236611366272
2322.42211914063	4.98421669006348
2322.91625976563	4.9887523651123
2323.40966796875	4.93458557128906
2323.90209960938	4.92496347427368
2324.3935546875	4.8930344581604
2324.88427734375	4.89480924606323
2325.37426757813	4.89386320114136
2325.86303710938	4.92966556549072
2326.35131835938	4.89795398712158
2326.83862304688	4.87438821792603
2327.32495117188	4.9023118019104
2327.810546875	4.92752695083618
2328.29541015625	4.92221403121948
2328.77905273438	4.90843439102173
2329.26220703125	4.89764881134033
2329.74438476563	4.95838260650635
2330.2255859375	4.95415210723877
2330.7060546875	4.93680620193481
2331.185546875	4.92299604415894
2331.6640625	4.9209303855896
2332.14184570313	4.91421175003052
2332.61889648438	4.92746067047119
2333.09497070313	4.92511320114136
2333.57006835938	4.92522621154785
2334.04443359375	4.90287780761719
2334.51782226563	4.91339015960693
2334.99047851563	4.86251068115234
2335.46215820313	4.83681726455688
2335.93310546875	4.87035179138184
2336.40307617188	4.77960634231567
2336.8720703125	4.80106067657471
2337.34033203125	4.76733636856079
2337.8076171875	4.75830841064453
2338.27416992188	4.67645597457886
2338.73974609375	4.70861387252808
2339.20458984375	4.65637683868408
2339.66845703125	4.67671918869019
2340.13134765625	4.6214017868042
2340.59350585938	4.58806419372559
2341.0546875	4.60509204864502
2341.51489257813	4.5323314666748
2341.97436523438	4.54135465621948
2342.43286132813	4.5244722366333
2342.890625	4.46842050552368
2343.34741210938	4.44294357299805
2343.80322265625	4.43069458007813
2344.25830078125	4.42119312286377
2344.71240234375	4.38103055953979
2345.16577148438	4.41265964508057
2345.61791992188	4.39291095733643
2346.06958007813	4.45468616485596
2346.52001953125	4.53807306289673
2346.9697265625	4.56840515136719
2347.41845703125	4.61840105056763
2347.86645507813	4.70718193054199
2348.3134765625	4.759192943573
2348.75952148438	4.88546991348267
2349.20483398438	4.9386830329895
2349.64916992188	5.0257420539856
2350.09252929688	5.14280462265015
2350.53515625	5.2471866607666
2350.97680664063	5.29142951965332
2351.41748046875	5.33153247833252
2351.857421875	5.3466739654541
2352.29638671875	5.35599040985107
2352.734375	5.37225341796875
2353.17138671875	5.40548038482666
2353.60766601563	5.3364109992981
2354.04296875	5.3354344367981
2354.4775390625	5.24152994155884
2354.91088867188	5.15702104568481
2355.34350585938	5.08219528198242
2355.775390625	4.98002576828003
2356.2060546875	4.89004182815552
2356.63598632813	4.75456809997559
2357.06494140625	4.62485694885254
2357.4931640625	4.52684736251831
2357.92041015625	4.46391677856445
2358.3466796875	4.3858757019043
2358.77197265625	4.28432893753052
2359.1962890625	4.21733999252319
2359.61987304688	4.12600088119507
2360.04248046875	4.04996776580811
2360.46411132813	4.03257894515991
2360.88500976563	4.00371313095093
2361.30493164063	3.96671485900879
2361.72387695313	3.89527440071106
