# Supplementary material for: Optics miniaturization strategy for demanding Raman spectroscopy applications
Source: Nat Commun. 2024 Apr 8;15:3049. doi: 10.1038/s41467-024-47044-7 (PMC11001912; doi:10.1038/s41467-024-47044-7)
Supplement: Supplementary file 6 — Source Data [file 41467_2024_47044_MOESM6_ESM.zip › Source Data/NCOMMS-23-34016B s3/S3 pHCA, Glucose, Salts/calibraiton/pHCA time + standards/pHCA_31_25uM_2.csv]

347.42919921875	77.1264343261719
348.892913818359	77.2031936645508
350.356079101563	77.5174255371094
351.818634033203	77.7379913330078
353.280670166016	78.038459777832
354.742095947266	78.4502487182617
356.202972412109	78.5726089477539
357.663299560547	78.8512268066406
359.123046875	79.0182800292969
360.582244873047	79.2056198120117
362.040863037109	79.6505279541016
363.498931884766	79.5733947753906
364.956451416016	79.6761322021484
366.413391113281	79.9313125610352
367.869750976563	80.1464462280273
369.325592041016	80.1242065429688
370.780853271484	79.997184753418
372.235565185547	80.3557205200195
373.689727783203	80.3235549926758
375.143310546875	80.2014770507813
376.596343994141	80.4327392578125
378.048828125	80.5108108520508
379.500762939453	80.5434722900391
380.9521484375	80.6116333007813
382.402954101563	80.5980834960938
383.853240966797	80.8169555664063
385.302947998047	80.765007019043
386.752136230469	81.1721649169922
388.200744628906	81.1866989135742
389.648803710938	81.2945938110352
391.096343994141	81.3808441162109
392.543304443359	81.5787506103516
393.989715576172	81.7526702880859
395.435607910156	82.0502624511719
396.880920410156	82.1853790283203
398.325714111328	82.173210144043
399.769927978516	82.4413223266602
401.213623046875	82.8108520507813
402.656768798828	82.8917388916016
404.099395751953	83.1393051147461
405.541442871094	83.1569290161133
406.982971191406	83.4900817871094
408.423950195313	83.46875
409.864379882813	83.8454360961914
411.304290771484	83.8751068115234
412.743621826172	84.0400161743164
414.182434082031	84.3208541870117
415.620727539063	84.4345474243164
417.058471679688	84.3362197875977
418.495666503906	84.5426940917969
419.932342529297	84.5027618408203
421.368469238281	84.4286117553711
422.804077148438	84.5946273803711
424.239135742188	84.4223327636719
425.673645019531	84.4894104003906
427.107635498047	84.5619125366211
428.541107177734	84.5652389526367
429.974029541016	84.4088287353516
431.406433105469	84.3993759155273
432.838287353516	84.3819732666016
434.269622802734	84.2410202026367
435.700408935547	84.2089157104492
437.130706787109	84.0260848999023
438.560455322266	83.9586868286133
439.989654541016	83.886833190918
441.418334960938	83.9282531738281
442.846496582031	83.5716094970703
444.274139404297	83.6884002685547
445.701263427734	83.4699172973633
447.127838134766	83.3262329101563
448.553894042969	83.2571029663086
449.979431152344	83.2920532226563
451.404449462891	82.9829406738281
452.828918457031	82.9048080444336
454.252899169922	82.846305847168
455.676330566406	82.7897720336914
457.099273681641	82.7912750244141
458.521667480469	82.6432418823242
459.943542480469	82.69384765625
461.364929199219	82.6135635375977
462.785766601563	82.6174697875977
464.206085205078	82.6956558227539
465.625885009766	82.4944686889648
467.045196533203	82.7289276123047
468.463958740234	82.5210113525391
469.882202148438	82.7138137817383
471.299957275391	82.5538330078125
472.717193603516	82.6094207763672
474.133911132813	82.5398330688477
475.550109863281	82.5789566040039
476.965789794922	82.563850402832
478.380950927734	82.8267593383789
479.795623779297	82.6404418945313
481.209777832031	82.8268127441406
482.623413085938	82.7352600097656
484.036529541016	82.8906555175781
485.449157714844	83.0276260375977
486.861267089844	83.0486145019531
488.272857666016	82.9422378540039
489.683959960938	83.0995635986328
491.094543457031	82.9429244995117
492.504608154297	83.0487442016602
493.914184570313	83.0586013793945
495.3232421875	83.0009307861328
496.731811523438	82.9450225830078
498.139862060547	82.980842590332
499.547393798828	82.8032989501953
500.954467773438	82.7144241333008
502.360992431641	82.7394790649414
503.767028808594	82.4260940551758
505.172576904297	82.5088424682617
506.577606201172	82.2436981201172
507.982147216797	82.1165084838867
509.386169433594	81.8288650512695
510.789703369141	81.6642532348633
512.192749023438	81.6396331787109
513.595275878906	81.5833435058594
514.997314453125	81.2294540405273
516.398803710938	81.1855926513672
517.799865722656	80.8244857788086
519.200378417969	80.919059753418
520.600463867188	80.5470504760742
522	80.3839416503906
523.399047851563	80.4513626098633
524.797607421875	80.0037994384766
526.195678710938	79.9262161254883
527.59326171875	79.9230194091797
528.990295410156	79.6268844604492
530.386901855469	79.1883087158203
531.782958984375	79.2336730957031
533.178588867188	79.0402526855469
534.573669433594	78.8759994506836
535.968322753906	78.7683715820313
537.362426757813	78.5048217773438
538.756042480469	78.3411026000977
540.149230957031	78.2654266357422
541.541870117188	78.0325164794922
542.934020996094	77.9737091064453
544.32568359375	77.8151626586914
545.716918945313	77.5808486938477
547.107604980469	77.4565582275391
548.497802734375	77.4985656738281
549.887573242188	77.3978576660156
551.276794433594	77.1010360717773
552.66552734375	77.0557479858398
554.053833007813	77.0155181884766
555.441650390625	76.8916091918945
556.828918457031	76.7652435302734
558.215759277344	76.6117172241211
559.602111816406	76.5050964355469
560.987976074219	76.6492538452148
562.373352050781	76.6336517333984
563.758239746094	76.5106964111328
565.142639160156	76.3375015258789
566.526611328125	76.3238983154297
567.910034179688	76.3542327880859
569.293029785156	76.2855682373047
570.675537109375	76.2785491943359
572.057556152344	76.1633071899414
573.439086914063	76.1103210449219
574.820129394531	76.0691070556641
576.200744628906	76.1007080078125
577.580871582031	76.0383529663086
578.96044921875	76.1464233398438
580.339660644531	76.0130615234375
581.718322753906	76.1244354248047
583.096557617188	75.942985534668
584.474243164063	76.0370712280273
585.851501464844	75.8910980224609
587.228332519531	75.964225769043
588.604614257813	75.9106979370117
589.98046875	75.6845855712891
591.355834960938	75.9665374755859
592.730712890625	75.8118667602539
594.105163574219	75.8232803344727
595.479125976563	75.8035583496094
596.852600097656	75.7617263793945
598.225646972656	75.8422470092773
599.598205566406	75.8664245605469
600.970275878906	75.6413345336914
602.341857910156	75.4953689575195
603.713012695313	75.4294204711914
605.083679199219	75.5361709594727
606.453918457031	75.3806686401367
607.823608398438	75.2972946166992
609.192932128906	75.2476043701172
610.561706542969	74.9238052368164
611.930053710938	75.1217575073242
613.297912597656	74.8877944946289
614.665344238281	74.8172760009766
616.032287597656	74.5930099487305
617.398803710938	74.6822357177734
618.764831542969	74.5414505004883
620.13037109375	74.3599700927734
621.495483398438	74.1606597900391
622.860107421875	74.0822372436523
624.224304199219	73.8816604614258
625.588012695313	73.8985900878906
626.951232910156	73.6942367553711
628.314025878906	73.5921173095703
629.676391601563	73.5948944091797
631.038269042969	73.3522491455078
632.399658203125	73.2557983398438
633.760620117188	73.0197830200195
635.12109375	73.1345977783203
636.481140136719	72.8205032348633
637.840759277344	72.7848434448242
639.199890136719	72.6008148193359
640.558532714844	72.4728775024414
641.916748046875	72.281623840332
643.274536132813	72.2850494384766
644.6318359375	72.2489395141602
645.988647460938	72.1144104003906
647.345031738281	71.8148880004883
648.700988769531	71.8615570068359
650.056457519531	71.7478561401367
651.411499023438	71.6197814941406
652.76611328125	71.5278091430664
654.120239257813	71.3297882080078
655.473876953125	71.3646926879883
656.827087402344	71.1486892700195
658.179870605469	71.2074127197266
659.5322265625	71.0233306884766
660.884094238281	71.0650177001953
662.235473632813	70.9822463989258
663.586486816406	70.8184051513672
664.93701171875	70.7729034423828
666.287048339844	70.7941360473633
667.636657714844	70.7329559326172
668.98583984375	70.678108215332
670.334594726563	70.6601028442383
671.682861328125	70.5853729248047
673.030700683594	70.4777069091797
674.378051757813	70.5235824584961
675.725036621094	70.4248046875
677.071533203125	70.4306640625
678.417541503906	70.3717575073242
679.76318359375	70.6604919433594
681.108337402344	70.3080825805664
682.453002929688	70.5368347167969
683.797302246094	70.5197906494141
685.14111328125	70.3960342407227
686.484497070313	70.4552764892578
687.827453613281	70.4313888549805
689.169921875	70.5136260986328
690.512023925781	70.3968811035156
691.853637695313	70.5628433227539
693.194763183594	70.6914596557617
694.535522460938	70.3700637817383
695.875793457031	70.4244232177734
697.215637207031	70.5055847167969
698.555053710938	70.402961730957
699.89404296875	70.6610565185547
701.232543945313	70.5933151245117
702.570617675781	70.525016784668
703.908325195313	70.5878601074219
705.245483398438	70.5598068237305
706.582275390625	70.6171340942383
707.918640136719	70.575325012207
709.254516601563	70.6100997924805
710.589965820313	70.5899658203125
711.924987792969	70.6102142333984
713.259582519531	70.5644760131836
714.59375	70.579216003418
715.927490234375	70.4791793823242
717.2607421875	70.5727844238281
718.593627929688	70.4741287231445
719.926025390625	70.5289306640625
721.257995605469	70.4379653930664
722.589538574219	70.5264587402344
723.920654296875	70.3156127929688
725.251342773438	70.5259780883789
726.581604003906	70.3132705688477
727.911437988281	70.4098663330078
729.240783691406	70.2829055786133
730.569763183594	70.1750869750977
731.898254394531	70.2740097045898
733.226379394531	70.1681594848633
734.554016113281	70.1011505126953
735.881225585938	70.0767974853516
737.208068847656	69.9320297241211
738.534423828125	69.9488143920898
739.8603515625	69.88037109375
741.185852050781	69.7876586914063
742.510925292969	69.8362426757813
743.835571289063	69.8418426513672
745.159790039063	69.4990158081055
746.483581542969	69.5717391967773
747.806945800781	69.429084777832
749.1298828125	69.4825439453125
750.452453613281	69.3269577026367
751.774536132813	69.257568359375
753.09619140625	68.9703826904297
754.417419433594	68.8960952758789
755.738220214844	69.0128860473633
757.05859375	68.8058395385742
758.378540039063	68.700309753418
759.698059082031	68.6769180297852
761.017211914063	68.5121917724609
762.335876464844	68.4042282104492
763.654113769531	68.1526641845703
764.971984863281	68.1673812866211
766.289367675781	68.1548156738281
767.606384277344	68.0114440917969
768.922973632813	68.0477981567383
770.239074707031	67.7805328369141
771.554809570313	67.7625122070313
772.8701171875	67.6986770629883
774.184997558594	67.4666366577148
775.499450683594	67.3270416259766
776.8134765625	67.4065093994141
778.127136230469	67.2820510864258
779.440307617188	67.0940475463867
780.753112792969	67.1002349853516
782.0654296875	66.7704391479492
783.377380371094	66.8709869384766
784.688903808594	66.7216491699219
786	66.6385955810547
787.310668945313	66.6298065185547
788.620971679688	66.3897018432617
789.930786132813	66.3444976806641
791.240234375	66.2296676635742
792.549255371094	66.0900421142578
793.857788085938	66.0517807006836
795.166015625	65.8425521850586
796.473754882813	65.81884765625
797.781066894531	65.7060317993164
799.088012695313	65.7846527099609
800.39453125	65.5135116577148
801.700622558594	65.6183013916016
803.006286621094	65.3987274169922
804.311584472656	65.2755432128906
805.616394042969	65.2727890014648
806.920837402344	65.2183380126953
808.224853515625	65.0946578979492
809.528503417969	64.9784469604492
810.831665039063	64.8734970092773
812.134460449219	64.8584289550781
813.436828613281	64.7241668701172
814.73876953125	64.6500015258789
816.040344238281	64.4969024658203
817.341430664063	64.5383834838867
818.642150878906	64.3161010742188
819.942504882813	64.3534088134766
821.242370605469	64.1046676635742
822.541870117188	64.1115036010742
823.840942382813	64.0705032348633
825.139587402344	64.0003280639648
826.437866210938	63.9027214050293
827.735656738281	63.7393569946289
829.033081054688	63.6499977111816
830.330139160156	63.6239624023438
831.626770019531	63.4987983703613
832.922973632813	63.2773857116699
834.21875	63.1568450927734
835.514099121094	63.2363243103027
836.80908203125	63.1026725769043
838.103637695313	62.890697479248
839.397827148438	62.867862701416
840.691589355469	62.8305549621582
841.984924316406	62.6836624145508
843.27783203125	62.6050148010254
844.570373535156	62.5292739868164
845.862487792969	62.3736801147461
847.154235839844	62.1895141601563
848.445556640625	62.1393775939941
849.736450195313	61.9636459350586
851.026916503906	61.6833038330078
852.317016601563	61.6776313781738
853.606689453125	61.5393371582031
854.89599609375	61.5032157897949
856.184875488281	61.2660484313965
857.473327636719	61.0271949768066
858.761413574219	60.9343566894531
860.049072265625	60.7875862121582
861.336303710938	60.697826385498
862.623168945313	60.5606498718262
863.909606933594	60.4147300720215
865.195678710938	60.3717041015625
866.481323242188	60.056812286377
867.766540527344	59.8757057189941
869.051391601563	59.7754173278809
870.335815429688	59.6174049377441
871.619873046875	59.5076179504395
872.903503417969	59.3245162963867
874.186706542969	59.2041053771973
875.469543457031	58.9764633178711
876.752014160156	58.7957038879395
878.033996582031	58.7309951782227
879.315612792969	58.6089515686035
880.596862792969	58.262149810791
881.877685546875	58.051383972168
883.158081054688	57.6840591430664
884.438110351563	57.3809547424316
885.7177734375	57.1756019592285
886.996948242188	56.9875984191895
888.275817871094	56.7786750793457
889.55419921875	56.569393157959
890.832275390625	56.3304138183594
892.10986328125	56.1108818054199
893.387084960938	55.8439445495605
894.663940429688	55.6473197937012
895.940368652344	55.4111022949219
897.216369628906	55.1844253540039
898.492004394531	54.9695777893066
899.767272949219	54.7724723815918
901.042114257813	54.5875701904297
902.316528320313	54.2634696960449
903.590576171875	54.2233467102051
904.8642578125	53.8257789611816
906.137512207031	53.6333465576172
907.410339355469	53.5654754638672
908.682800292969	53.2576675415039
909.954833984375	53.1170921325684
911.226501464844	52.816951751709
912.497802734375	52.7264862060547
913.768676757813	52.2934684753418
915.039123535156	52.3632049560547
916.309204101563	52.068660736084
917.578918457031	51.9342803955078
918.848205566406	51.6203575134277
920.117126464844	51.4353675842285
921.385620117188	51.3926391601563
922.653747558594	51.2598648071289
923.921447753906	50.919734954834
925.188781738281	50.8726768493652
926.455688476563	50.6700706481934
927.722229003906	50.5249862670898
928.988342285156	50.3612518310547
930.254089355469	50.3357734680176
931.519470214844	50.1267585754395
932.784423828125	50.0649452209473
934.049011230469	49.7670440673828
935.313171386719	49.7562980651855
936.576965332031	49.6196899414063
937.84033203125	49.4553184509277
939.103332519531	49.3602561950684
940.365966796875	49.2187614440918
941.628173828125	49.1378211975098
942.890014648438	49.1368751525879
944.151428222656	48.9940872192383
945.412475585938	48.7384033203125
946.673095703125	48.902759552002
947.933349609375	48.6977577209473
949.193237304688	48.5634155273438
950.452697753906	48.5473175048828
951.711791992188	48.5190505981445
952.970520019531	48.2611694335938
954.228820800781	48.2430152893066
955.486755371094	48.3216094970703
956.744262695313	48.2025833129883
958.001403808594	48.2137985229492
959.258117675781	48.0826034545898
960.514526367188	47.9434394836426
961.770446777344	48.0660820007324
963.026062011719	47.9655876159668
964.28125	47.8624420166016
965.536010742188	47.834903717041
966.790466308594	47.8047142028809
968.044494628906	47.6964683532715
969.298095703125	47.6293678283691
970.551391601563	47.6551933288574
971.80419921875	47.47216796875
973.056701660156	47.4818382263184
974.308776855469	47.4684791564941
975.560485839844	47.3926887512207
976.811767578125	47.3005332946777
978.062683105469	47.3374900817871
979.313232421875	47.3514251708984
980.563415527344	47.140308380127
981.813171386719	47.193302154541
983.0625	47.0680770874023
984.3115234375	47.1016883850098
985.560119628906	47.0168571472168
986.808349609375	47.0598068237305
988.05615234375	46.9489288330078
989.303588867188	46.9138450622559
990.550659179688	46.8597259521484
991.797302246094	46.7804985046387
993.043579101563	46.8865432739258
994.289489746094	46.6310119628906
995.535034179688	46.6643524169922
996.780151367188	46.6268692016602
998.02490234375	46.5673217773438
999.269226074219	46.5045318603516
1000.51318359375	46.4705276489258
1001.75677490234	46.336540222168
1003	46.3227424621582
1004.24279785156	46.1796569824219
1005.48522949219	46.2380561828613
1006.72729492188	46.188102722168
1007.96893310547	46.0644760131836
1009.21026611328	45.977222442627
1010.45111083984	45.9438934326172
1011.69165039063	46.0023612976074
1012.93176269531	45.9300117492676
1014.17150878906	45.8091011047363
1015.41088867188	45.793140411377
1016.64984130859	45.8335800170898
1017.88842773438	45.7098579406738
1019.12664794922	45.6512718200684
1020.36450195313	45.6304168701172
1021.60192871094	45.4493942260742
1022.83898925781	45.5580787658691
1024.07568359375	45.3902244567871
1025.31201171875	45.505615234375
1026.5478515625	45.3844413757324
1027.78344726563	45.3316612243652
1029.0185546875	45.2861366271973
1030.25329589844	45.2554740905762
1031.48767089844	45.1431159973145
1032.7216796875	45.2896423339844
1033.95532226563	45.1500625610352
1035.18859863281	45.142505645752
1036.42138671875	45.2065925598145
1037.65393066406	45.1849784851074
1038.88598632813	45.1597366333008
1040.11767578125	45.3042755126953
1041.34899902344	45.1036071777344
1042.57995605469	45.2178764343262
1043.810546875	45.2353820800781
1045.04077148438	45.1858329772949
1046.2705078125	45.1905937194824
1047.5	45.2765502929688
1048.72900390625	45.1674003601074
1049.95764160156	45.2554779052734
1051.18591308594	45.1465454101563
1052.41381835938	45.235221862793
1053.64135742188	45.1299285888672
1054.86853027344	45.1517524719238
1056.09521484375	45.0998420715332
1057.32165527344	45.0498466491699
1058.54760742188	45.1191635131836
1059.77331542969	45.0531921386719
1060.99853515625	45.0933799743652
1062.22338867188	45.0758438110352
1063.44787597656	44.8254013061523
1064.671875	44.8921279907227
1065.89562988281	44.9192237854004
1067.11901855469	44.7162551879883
1068.34191894531	44.7784538269043
1069.56457519531	44.8730735778809
1070.78674316406	44.6750984191895
1072.00854492188	44.6904411315918
1073.22998046875	44.5496635437012
1074.45104980469	44.636344909668
1075.67175292969	44.5541114807129
1076.89208984375	44.5395851135254
1078.11193847656	44.4508934020996
1079.33154296875	44.4787216186523
1080.55065917969	44.3902359008789
1081.76940917969	44.4531745910645
1082.98791503906	44.2718544006348
1084.20593261719	44.3367233276367
1085.42358398438	44.1525650024414
1086.64086914063	44.2046813964844
1087.85766601563	44.1950263977051
1089.07421875	44.1337051391602
1090.29040527344	44.095085144043
1091.50610351563	44.1238098144531
1092.72155761719	44.0503158569336
1093.9365234375	44.0786819458008
1095.15112304688	44.0830345153809
1096.36535644531	44.0936965942383
1097.57922363281	44.0343627929688
1098.79272460938	44.1844940185547
1100.005859375	44.0381965637207
1101.21862792969	44.0561676025391
1102.43090820313	44.0922775268555
1103.64294433594	44.0778388977051
1104.8544921875	44.0554008483887
1106.06579589844	44.1787567138672
1107.27661132813	44.0956649780273
1108.48706054688	44.1146774291992
1109.69714355469	44.108325958252
1110.90686035156	44.0695457458496
1112.1162109375	44.0483283996582
1113.3251953125	43.9591865539551
1114.53369140625	44.0985145568848
1115.74194335938	43.9672050476074
1116.94982910156	44.0321235656738
1118.1572265625	44.0367546081543
1119.3642578125	44.0295562744141
1120.57104492188	44.0702857971191
1121.77734375	44.053768157959
1122.98327636719	44.0496635437012
1124.18884277344	44.1408500671387
1125.39404296875	44.0968780517578
1126.59875488281	44.020637512207
1127.80322265625	44.167064666748
1129.00732421875	44.1916809082031
1130.2109375	44.0419616699219
1131.41430664063	43.986400604248
1132.6171875	44.1227798461914
1133.81970214844	44.076416015625
1135.02197265625	43.9702796936035
1136.22375488281	43.9321365356445
1137.42517089844	43.9201774597168
1138.62622070313	43.9796829223633
1139.82690429688	43.8892364501953
1141.02709960938	43.7561912536621
1142.22705078125	43.89501953125
1143.42663574219	43.8793144226074
1144.62573242188	43.8338088989258
1145.82458496094	43.7445526123047
1147.02294921875	43.8683738708496
1148.22094726563	43.9266624450684
1149.41857910156	43.8544616699219
1150.61584472656	43.8944435119629
1151.81274414063	43.7912940979004
1153.00927734375	43.8091354370117
1154.20544433594	43.7985153198242
1155.40124511719	43.742603302002
1156.5966796875	43.7889671325684
1157.79162597656	43.7936820983887
1158.986328125	43.788272857666
1160.18054199219	43.777717590332
1161.37438964844	43.7427024841309
1162.56799316406	43.6174507141113
1163.76110839844	43.7771148681641
1164.95385742188	43.7715911865234
1166.14624023438	43.733943939209
1167.33825683594	43.6752815246582
1168.52990722656	43.6032371520996
1169.72119140625	43.7557525634766
1170.91198730469	43.6598091125488
1172.1025390625	43.8091201782227
1173.29260253906	43.9154205322266
1174.482421875	43.795036315918
1175.67175292969	43.9145736694336
1176.86071777344	43.8542861938477
1178.04943847656	43.8552360534668
1179.23767089844	43.9367637634277
1180.42553710938	43.8795776367188
1181.61303710938	43.9067840576172
1182.80017089844	43.9740180969238
1183.98681640625	43.9532279968262
1185.17321777344	43.9322624206543
1186.35925292969	43.8672790527344
1187.54479980469	43.9673194885254
1188.73010253906	43.9176750183105
1189.91491699219	44.0221633911133
1191.09936523438	44.0885810852051
1192.28356933594	44.0349617004395
1193.46728515625	44.0290260314941
1194.65063476563	44.190673828125
1195.83361816406	44.1288566589355
1197.01623535156	44.1405944824219
1198.19836425781	44.167293548584
1199.38024902344	44.1673812866211
1200.56176757813	44.306755065918
1201.74279785156	44.3354187011719
1202.92358398438	44.4395942687988
1204.10388183594	44.3715515136719
1205.28393554688	44.3531379699707
1206.46350097656	44.4387969970703
1207.64270019531	44.5516891479492
1208.82153320313	44.6076889038086
1210	44.6610260009766
1211.17810058594	44.6967697143555
1212.35583496094	44.5783958435059
1213.53308105469	44.7239990234375
1214.71008300781	44.5184173583984
1215.88671875	44.5843124389648
1217.06286621094	44.7081336975098
1218.23864746094	44.5951728820801
1219.41418457031	44.6128044128418
1220.58923339844	44.6498222351074
1221.76391601563	44.6276054382324
1222.93823242188	44.6203498840332
1224.11218261719	44.6121482849121
1225.28576660156	44.7438163757324
1226.458984375	44.7408409118652
1227.6318359375	44.6546096801758
1228.80419921875	44.6497344970703
1229.97631835938	44.7187538146973
1231.14794921875	44.7129592895508
1232.31921386719	44.8359375
1233.490234375	44.7539901733398
1234.66076660156	44.8100433349609
1235.83093261719	44.8390579223633
1237.00073242188	44.7421569824219
1238.17016601563	44.7103385925293
1239.33923339844	44.7989196777344
1240.5078125	44.8328018188477
1241.67614746094	44.6921539306641
1242.84411621094	44.7049407958984
1244.01159667969	44.5813789367676
1245.1787109375	44.6327972412109
1246.34558105469	44.6254539489746
1247.51196289063	44.4717483520508
1248.67797851563	44.4448394775391
1249.84362792969	44.509391784668
1251.00891113281	44.5017127990723
1252.173828125	44.2603874206543
1253.33825683594	44.3503494262695
1254.50244140625	44.3344497680664
1255.66625976563	44.2787628173828
1256.82958984375	44.2305908203125
1257.99255371094	44.0690002441406
1259.1552734375	44.1309928894043
1260.31750488281	44.1585960388184
1261.47937011719	44.0810356140137
1262.64086914063	43.9625205993652
1263.80200195313	43.962272644043
1264.96276855469	44.0168533325195
1266.123046875	43.9912605285645
1267.28308105469	43.9264297485352
1268.44262695313	43.8179321289063
1269.60192871094	43.8140907287598
1270.7607421875	43.6390266418457
1271.91918945313	43.6496276855469
1273.07727050781	43.617919921875
1274.23498535156	43.4255180358887
1275.39233398438	43.4105567932129
1276.54931640625	43.3963813781738
1277.70581054688	43.3221549987793
1278.86206054688	43.3141632080078
1280.01794433594	43.3406410217285
1281.17333984375	43.1562957763672
1282.32836914063	43.230167388916
1283.48303222656	43.2268524169922
1284.63732910156	43.2476081848145
1285.79125976563	43.1283569335938
1286.94482421875	43.0930938720703
1288.09802246094	43.1079254150391
1289.25073242188	42.9782752990723
1290.40319824219	43.1756134033203
1291.55517578125	43.0099296569824
1292.70690917969	43.0018882751465
1293.85815429688	43.0108222961426
1295.00903320313	42.9738960266113
1296.15954589844	42.9097938537598
1297.30969238281	42.8210067749023
1298.45935058594	42.8299942016602
1299.60876464844	42.8472785949707
1300.7578125	42.6686515808105
1301.90637207031	42.6662826538086
1303.05456542969	42.6822547912598
1304.20239257813	42.6558036804199
1305.34985351563	42.5558624267578
1306.49694824219	42.5653190612793
1307.64367675781	42.5008811950684
1308.7900390625	42.4611473083496
1309.93591308594	42.467945098877
1311.08154296875	42.4629707336426
1312.22668457031	42.4255790710449
1313.37145996094	42.4768180847168
1314.51599121094	42.4271087646484
1315.66003417969	42.4629325866699
1316.80358886719	42.398754119873
1317.94689941406	42.4232215881348
1319.08984375	42.3976860046387
1320.23229980469	42.3993873596191
1321.37451171875	42.4167709350586
1322.51623535156	42.3966751098633
1323.65759277344	42.3843231201172
1324.79858398438	42.3414535522461
1325.93920898438	42.2777137756348
1327.07934570313	42.2796936035156
1328.21923828125	42.1925811767578
1329.35864257813	42.1282691955566
1330.49780273438	42.109790802002
1331.63647460938	42.0402603149414
1332.77478027344	42.0337867736816
1333.91271972656	41.8983268737793
1335.05029296875	41.8682708740234
1336.18737792969	41.9328193664551
1337.32421875	41.7574882507324
1338.46057128906	41.6966743469238
1339.5966796875	41.87060546875
1340.73229980469	41.7177124023438
1341.86755371094	41.6764793395996
1343.00231933594	41.852237701416
1344.13684082031	41.6459159851074
1345.27099609375	41.7011184692383
1346.40466308594	41.6856803894043
1347.53796386719	41.7376441955566
1348.6708984375	41.7183609008789
1349.80346679688	41.7242698669434
1350.93566894531	41.6352691650391
1352.06750488281	41.6049728393555
1353.19885253906	41.5802955627441
1354.32995605469	41.5901260375977
1355.46057128906	41.4554023742676
1356.5908203125	41.4912185668945
1357.720703125	41.467357635498
1358.85021972656	41.4167556762695
1359.97924804688	41.2129821777344
1361.10803222656	41.2352714538574
1362.236328125	41.1974754333496
1363.3642578125	41.2153434753418
1364.49182128906	41.1092758178711
1365.61901855469	41.140941619873
1366.74584960938	41.0567970275879
1367.87231445313	41.1319618225098
1368.99829101563	41.030158996582
1370.12390136719	41.0644187927246
1371.24914550781	41.0047416687012
1372.3740234375	40.9493446350098
1373.49853515625	40.9785957336426
1374.62255859375	40.9315567016602
1375.74633789063	41.0464820861816
1376.86962890625	41.1130981445313
1377.99255371094	40.9652786254883
1379.11511230469	40.8827323913574
1380.2373046875	40.957160949707
1381.35900878906	40.8979377746582
1382.48034667969	40.9172210693359
1383.60144042969	40.8844375610352
1384.72204589844	40.8992805480957
1385.84228515625	40.8414421081543
1386.96203613281	40.8213195800781
1388.08154296875	40.8004341125488
1389.20056152344	40.8260231018066
1390.31921386719	40.6709518432617
1391.4375	40.6214866638184
1392.55541992188	40.5626792907715
1393.6728515625	40.5357856750488
1394.7900390625	40.592586517334
1395.90673828125	40.4310264587402
1397.02307128906	40.5147171020508
1398.13903808594	40.3621101379395
1399.25463867188	40.2902679443359
1400.36975097656	40.318904876709
1401.48449707031	40.3754119873047
1402.59899902344	40.3047637939453
1403.712890625	40.2800827026367
1404.82653808594	40.3237915039063
1405.93981933594	40.4413833618164
1407.05261230469	40.2614326477051
1408.1650390625	40.3434028625488
1409.27709960938	40.2201538085938
1410.38879394531	40.2933921813965
1411.5	40.1829986572266
1412.61096191406	40.1888198852539
1413.72143554688	40.2348175048828
1414.83154296875	40.2063522338867
1415.94116210938	40.0680541992188
1417.05053710938	40.1180038452148
1418.15942382813	40.1108131408691
1419.26794433594	40.0743598937988
1420.37609863281	40.0668067932129
1421.48388671875	40.055549621582
1422.59118652344	39.7961654663086
1423.6982421875	39.9026374816895
1424.80480957031	39.7955169677734
1425.91088867188	39.7704124450684
1427.01672363281	39.8000068664551
1428.1220703125	39.8104820251465
1429.22717285156	39.6660270690918
1430.33166503906	39.6706466674805
1431.43591308594	39.6428375244141
1432.53979492188	39.697925567627
1433.64318847656	39.6410179138184
1434.74621582031	39.684211730957
1435.84887695313	39.687744140625
1436.95104980469	39.6621437072754
1438.05297851563	39.7073631286621
1439.15441894531	39.7048721313477
1440.25549316406	39.6509437561035
1441.35620117188	39.6541481018066
1442.45642089844	39.6697044372559
1443.55627441406	39.6373176574707
1444.65576171875	39.5107688903809
1445.7548828125	39.4503860473633
1446.853515625	39.3831405639648
1447.95190429688	39.3816986083984
1449.0498046875	39.4104347229004
1450.14721679688	39.304801940918
1451.24438476563	39.3069152832031
1452.34106445313	39.1230735778809
1453.43737792969	39.188102722168
1454.53332519531	39.1863327026367
1455.62890625	39.0992889404297
1456.72399902344	39.1449775695801
1457.81872558594	39.0794982910156
1458.9130859375	39.1981925964355
1460.00695800781	39.1248817443848
1461.10046386719	39.0639343261719
1462.19360351563	39.1230621337891
1463.28637695313	39.1602478027344
1464.37878417969	39.0790977478027
1465.470703125	39.0986404418945
1466.56225585938	39.1231231689453
1467.65344238281	39.0753593444824
1468.744140625	39.0340805053711
1469.83447265625	38.9982948303223
1470.92443847656	39.0507316589355
1472.01403808594	38.9571990966797
1473.10314941406	38.8888092041016
1474.19189453125	38.7924995422363
1475.2802734375	38.6570625305176
1476.3681640625	38.7948837280273
1477.45581054688	38.7654190063477
1478.54296875	38.6594543457031
1479.62963867188	38.6207427978516
1480.71606445313	38.7032279968262
1481.80200195313	38.7396926879883
1482.88757324219	38.6681594848633
1483.97265625	38.7154922485352
1485.05737304688	38.7524223327637
1486.14172363281	38.773624420166
1487.22570800781	38.8409271240234
1488.30932617188	38.7836074829102
1489.39245605469	38.9275817871094
1490.47509765625	38.9313507080078
1491.55749511719	39.0007476806641
1492.63940429688	39.015007019043
1493.72094726563	39.0221824645996
1494.80212402344	39.0041427612305
1495.8828125	39.0492057800293
1496.96313476563	38.9430503845215
1498.04309082031	39.0329093933105
1499.12255859375	38.9318771362305
1500.20166015625	39.0638236999512
1501.28039550781	38.9813346862793
1502.35864257813	38.9416694641113
1503.4365234375	38.8838310241699
1504.51403808594	38.9671478271484
1505.59118652344	38.9800186157227
1506.66784667969	39.0876922607422
1507.744140625	38.9834861755371
1508.81994628906	39.0669364929199
1509.89538574219	39.1134757995605
1510.97045898438	39.2317810058594
1512.04516601563	39.253288269043
1513.11938476563	39.385124206543
1514.19323730469	39.3985862731934
1515.26672363281	39.5595855712891
1516.33972167969	39.6039695739746
1517.41235351563	39.7243347167969
1518.48449707031	39.7401008605957
1519.55639648438	39.7562789916992
1520.62768554688	39.847095489502
1521.69873046875	39.9904022216797
1522.76928710938	39.9761924743652
1523.83947753906	39.9932670593262
1524.90930175781	40.1196899414063
1525.97863769531	40.1596145629883
1527.04760742188	40.1427040100098
1528.11608886719	40.1872215270996
1529.18420410156	40.0433082580566
1530.251953125	40.2127342224121
1531.31921386719	40.200439453125
1532.38610839844	40.4423522949219
1533.45263671875	40.3720245361328
1534.51867675781	40.495662689209
1535.58435058594	40.6352272033691
1536.64965820313	40.6577911376953
1537.71447753906	40.882209777832
1538.77893066406	40.9512939453125
1539.84301757813	41.0960693359375
1540.90661621094	41.3199272155762
1541.9697265625	41.407844543457
1543.03259277344	41.4848937988281
1544.09497070313	41.6299209594727
1545.15686035156	41.8588600158691
1546.21850585938	41.9489860534668
1547.27966308594	42.0902366638184
1548.34033203125	42.115062713623
1549.40063476563	42.3427238464355
1550.46057128906	42.4243049621582
1551.52001953125	42.6513481140137
1552.5791015625	42.7358360290527
1553.63781738281	42.8834419250488
1554.69604492188	42.9065361022949
1555.75378417969	42.9075660705566
1556.81127929688	42.955192565918
1557.86828613281	43.2169036865234
1558.9248046875	43.1961288452148
1559.98095703125	43.3231658935547
1561.03674316406	43.3871002197266
1562.09204101563	43.654541015625
1563.14697265625	43.6797256469727
1564.20153808594	43.9513359069824
1565.25561523438	44.0767135620117
1566.30932617188	44.275333404541
1567.36254882813	44.4852180480957
1568.41540527344	44.7482719421387
1569.4677734375	44.9637336730957
1570.51977539063	45.2495613098145
1571.57141113281	45.4816017150879
1572.62255859375	45.709358215332
1573.67333984375	45.9482078552246
1574.7236328125	46.1917533874512
1575.77355957031	46.3131446838379
1576.82299804688	46.44580078125
1577.8720703125	46.8255157470703
1578.92077636719	46.8997802734375
1579.96899414063	47.1056365966797
1581.01684570313	47.3763771057129
1582.06420898438	47.3964424133301
1583.11120605469	47.7741966247559
1584.15771484375	47.9186210632324
1585.20385742188	48.1873893737793
1586.24951171875	48.3858299255371
1587.29479980469	48.6175918579102
1588.33972167969	48.9509696960449
1589.38415527344	49.0239601135254
1590.42810058594	49.2336044311523
1591.47180175781	49.529483795166
1592.51489257813	50.0475196838379
1593.55773925781	50.3004264831543
1594.59997558594	50.5552444458008
1595.64196777344	51.0457763671875
1596.68334960938	51.3020896911621
1597.72448730469	51.6519889831543
1598.76513671875	52.1549224853516
1599.80529785156	52.4592094421387
1600.84509277344	52.7879257202148
1601.88452148438	53.2023086547852
1602.92346191406	53.4393882751465
1603.9619140625	53.8639373779297
1605	54.154712677002
1606.03771972656	54.6418952941895
1607.07495117188	54.8845634460449
1608.11169433594	55.2573661804199
1609.14807128906	55.534065246582
1610.18408203125	55.7919883728027
1611.21960449219	56.0900535583496
1612.25463867188	56.2378120422363
1613.28930664063	56.4767799377441
1614.32360839844	56.6492691040039
1615.357421875	57.1036071777344
1616.39074707031	57.1394538879395
1617.42370605469	57.5568771362305
1618.45629882813	57.864330291748
1619.48840332031	57.9398880004883
1620.52001953125	58.2228050231934
1621.55126953125	58.5461616516113
1622.58215332031	58.8118362426758
1623.61254882813	58.9314804077148
1624.64245605469	59.2211761474609
1625.67199707031	59.531982421875
1626.70104980469	59.7106170654297
1627.72973632813	59.9383811950684
1628.75793457031	60.1186294555664
1629.78576660156	60.5316963195801
1630.81311035156	60.5940856933594
1631.84008789063	60.7161026000977
1632.86657714844	60.8607902526855
1633.89270019531	60.975887298584
1634.91833496094	60.9619255065918
1635.94348144531	61.2084922790527
1636.96826171875	61.1465072631836
1637.99255371094	61.0414619445801
1639.01647949219	61.1556053161621
1640.03991699219	60.9888496398926
1641.06298828125	60.8145790100098
1642.08557128906	60.6159591674805
1643.10778808594	60.5488433837891
1644.12951660156	60.2381744384766
1645.15075683594	60.057788848877
1646.17163085938	59.775074005127
1647.19213867188	59.5953750610352
1648.21203613281	59.232250213623
1649.23156738281	59.1889801025391
1650.25073242188	58.6920623779297
1651.26940917969	58.4694633483887
1652.28759765625	58.0725860595703
1653.30541992188	58.0007286071777
1654.32275390625	57.7600517272949
1655.33972167969	57.2507972717285
1656.35620117188	56.7575912475586
1657.37231445313	56.6026229858398
1658.38793945313	56.3109283447266
1659.40307617188	56.0418891906738
1660.41772460938	55.6975784301758
1661.43212890625	55.4336013793945
1662.44592285156	55.0863876342773
1663.45935058594	55.0252876281738
1664.47229003906	54.4908065795898
1665.48486328125	54.277042388916
1666.49694824219	53.8831634521484
1667.50854492188	53.6163024902344
1668.51977539063	53.4118156433105
1669.53051757813	52.9481239318848
1670.54089355469	52.5188636779785
1671.55078125	52.2048759460449
1672.56018066406	51.7512474060059
1673.56909179688	51.3813667297363
1674.57763671875	50.9324645996094
1675.58581542969	50.4167327880859
1676.59350585938	49.8302192687988
1677.60070800781	49.6205368041992
1678.607421875	49.0428047180176
1679.61376953125	48.4650230407715
1680.61962890625	48.040657043457
1681.62512207031	47.6504096984863
1682.63012695313	47.1021614074707
1683.63464355469	46.5633010864258
1684.638671875	46.2176284790039
1685.64233398438	45.6503372192383
1686.64562988281	45.4291915893555
1687.64831542969	44.9048194885254
1688.65063476563	44.410888671875
1689.65246582031	43.8429222106934
1690.65393066406	43.5375556945801
1691.65490722656	43.2410469055176
1692.65539550781	42.7792778015137
1693.65551757813	42.3422775268555
1694.65502929688	42.1163749694824
1695.654296875	41.5172538757324
1696.65295410156	41.3693237304688
1697.65124511719	40.9904441833496
1698.64904785156	40.6396713256836
1699.646484375	40.3389663696289
1700.64331054688	39.9278297424316
1701.63977050781	39.5681838989258
1702.63586425781	39.1694145202637
1703.63134765625	38.8937759399414
1704.62646484375	38.4478797912598
1705.62121582031	38.1208534240723
1706.61535644531	37.7719078063965
1707.60913085938	37.3903694152832
1708.60241699219	36.9147682189941
1709.59521484375	36.6308746337891
1710.58764648438	36.3238296508789
1711.57958984375	35.909553527832
1712.57104492188	35.4963188171387
1713.56213378906	35.2019729614258
1714.552734375	34.8747901916504
1715.54284667969	34.5203018188477
1716.53247070313	34.1594772338867
1717.52160644531	33.8491249084473
1718.51037597656	33.5450286865234
1719.49865722656	33.094539642334
1720.48657226563	32.8669738769531
1721.47387695313	32.5284385681152
1722.46081542969	32.2377700805664
1723.447265625	31.9143943786621
1724.43334960938	31.7517280578613
1725.41882324219	31.4646053314209
1726.40393066406	31.2276954650879
1727.38854980469	30.9246425628662
1728.37268066406	30.6990566253662
1729.3564453125	30.4880352020264
1730.33972167969	30.2626705169678
1731.32250976563	30.0673637390137
1732.30480957031	29.8250560760498
1733.28674316406	29.6636657714844
1734.26806640625	29.5762176513672
1735.2490234375	29.2871074676514
1736.2294921875	29.1827850341797
1737.20959472656	28.9830379486084
1738.18908691406	28.8904037475586
1739.16821289063	28.7049942016602
1740.14685058594	28.5290203094482
1741.125	28.3049182891846
1742.10266113281	28.2319374084473
1743.07995605469	27.9674663543701
1744.05676269531	27.8769721984863
1745.03308105469	27.6923236846924
1746.00891113281	27.5264530181885
1746.98425292969	27.2078437805176
1747.95910644531	27.0872211456299
1748.93359375	26.9389476776123
1749.90759277344	26.7592525482178
1750.88110351563	26.552074432373
1751.85412597656	26.3182106018066
1752.82678222656	26.1143569946289
1753.798828125	25.9983062744141
1754.7705078125	25.8302364349365
1755.74169921875	25.6575145721436
1756.71240234375	25.5360870361328
1757.6826171875	25.3623847961426
1758.65246582031	25.1376171112061
1759.62170410156	24.9793567657471
1760.59057617188	24.7500171661377
1761.55895996094	24.7319278717041
1762.52673339844	24.5499114990234
1763.49426269531	24.5005264282227
1764.46118164063	24.3189945220947
1765.42761230469	24.2547416687012
1766.39367675781	24.1316604614258
1767.35913085938	24.0204086303711
1768.32421875	23.963550567627
1769.28881835938	23.9137687683105
1770.2529296875	23.6713104248047
1771.21655273438	23.6300010681152
1772.17980957031	23.6743011474609
1773.14245605469	23.5686435699463
1774.10461425781	23.4689998626709
1775.06640625	23.408597946167
1776.02770996094	23.2923564910889
1776.98852539063	23.2053337097168
1777.94873046875	23.1057205200195
1778.90856933594	23.0797100067139
1779.86804199219	23.0283718109131
1780.82690429688	22.7860889434814
1781.78527832031	22.6046199798584
1782.7431640625	22.5795211791992
1783.70068359375	22.4689350128174
1784.65771484375	22.3344097137451
1785.61413574219	22.2633323669434
1786.57019042969	22.0265712738037
1787.52575683594	22.0155811309814
1788.48083496094	21.8377990722656
1789.43530273438	21.7719898223877
1790.38940429688	21.6839046478271
1791.34301757813	21.5407638549805
1792.29626464844	21.4143524169922
1793.24890136719	21.2922897338867
1794.20104980469	21.2645225524902
1795.15270996094	21.1333255767822
1796.10400390625	21.0439071655273
1797.0546875	20.985782623291
1798.0048828125	20.9000682830811
1798.95471191406	20.785701751709
1799.90393066406	20.7796745300293
1800.85278320313	20.7205944061279
1801.80102539063	20.6258945465088
1802.74890136719	20.5911865234375
1803.6962890625	20.6093616485596
1804.64306640625	20.5339679718018
1805.58947753906	20.5321159362793
1806.53540039063	20.470796585083
1807.48071289063	20.4227409362793
1808.42565917969	20.4156036376953
1809.3701171875	20.3710994720459
1810.31396484375	20.3035678863525
1811.25744628906	20.3033809661865
1812.20043945313	20.1815052032471
1813.14294433594	20.160587310791
1814.08483886719	20.206241607666
1815.0263671875	20.1256999969482
1815.96740722656	19.9861106872559
1816.90783691406	19.9577255249023
1817.84790039063	19.9164218902588
1818.78747558594	19.8018589019775
1819.72644042969	19.7986183166504
1820.6650390625	19.6373672485352
1821.60314941406	19.6614189147949
1822.54064941406	19.604320526123
1823.47778320313	19.4354763031006
1824.41430664063	19.4115829467773
1825.35034179688	19.3155632019043
1826.28601074219	19.2729625701904
1827.22106933594	19.2021179199219
1828.15563964844	19.0883483886719
1829.08984375	19.0671062469482
1830.0234375	19.0271701812744
1830.95654296875	18.9621429443359
1831.88916015625	18.9034557342529
1832.8212890625	18.8415546417236
1833.7529296875	18.8117294311523
1834.68408203125	18.8118896484375
1835.61474609375	18.7812023162842
1836.54479980469	18.6789875030518
1837.47448730469	18.7378845214844
1838.40356445313	18.7178134918213
1839.33227539063	18.6838893890381
1840.26037597656	18.6380138397217
1841.18811035156	18.6332588195801
1842.115234375	18.6357555389404
1843.04187011719	18.6235427856445
1843.96801757813	18.5846557617188
1844.89367675781	18.6539535522461
1845.81872558594	18.579626083374
1846.74340820313	18.5202121734619
1847.66760253906	18.6087894439697
1848.59118652344	18.5000019073486
1849.51428222656	18.5730381011963
1850.43701171875	18.5163497924805
1851.35913085938	18.3860664367676
1852.28076171875	18.3367881774902
1853.20190429688	18.3713607788086
1854.12243652344	18.2347278594971
1855.04260253906	18.1718845367432
1855.96215820313	18.2133102416992
1856.88122558594	18.1167964935303
1857.79992675781	18.0249462127686
1858.71801757813	17.8676643371582
1859.63549804688	17.8944854736328
1860.55261230469	17.8730697631836
1861.46923828125	17.7426452636719
1862.38525390625	17.7889976501465
1863.30078125	17.7638912200928
1864.2158203125	17.747371673584
1865.13037109375	17.6455535888672
1866.04443359375	17.6365184783936
1866.95788574219	17.640588760376
1867.87084960938	17.6575698852539
1868.78332519531	17.6687545776367
1869.6953125	17.6478977203369
1870.60681152344	17.6842784881592
1871.51782226563	17.6089515686035
1872.42822265625	17.6089630126953
1873.33813476563	17.7492046356201
1874.24755859375	17.6969013214111
1875.15649414063	17.637674331665
1876.06481933594	17.6877288818359
1876.97277832031	17.7028827667236
1877.88012695313	17.680290222168
1878.78698730469	17.6529483795166
1879.69323730469	17.5916938781738
1880.59912109375	17.6476669311523
1881.50439453125	17.5600318908691
1882.4091796875	17.5386791229248
1883.3134765625	17.5227241516113
1884.21716308594	17.4367122650146
1885.12048339844	17.3413505554199
1886.02319335938	17.3476181030273
1886.92541503906	17.4326667785645
1887.82702636719	17.2789897918701
1888.72814941406	17.2512607574463
1889.62878417969	17.1797580718994
1890.52893066406	17.1784210205078
1891.42858886719	17.1601810455322
1892.32763671875	17.0684299468994
1893.22619628906	17.0570945739746
1894.12426757813	17.0162487030029
1895.02172851563	16.9601879119873
1895.91870117188	16.9054012298584
1896.81518554688	16.9561252593994
1897.71118164063	16.8737182617188
1898.60656738281	16.8638458251953
1899.50146484375	16.8146286010742
1900.39587402344	16.7612495422363
1901.28967285156	16.7994117736816
1902.18298339844	16.7971343994141
1903.07580566406	16.7757053375244
1903.96801757813	16.7618865966797
1904.85986328125	16.7709274291992
1905.7509765625	16.8093948364258
1906.64172363281	16.8101844787598
1907.53186035156	16.8251495361328
1908.42150878906	16.8335914611816
1909.31066894531	16.8263320922852
1910.19921875	16.8574733734131
1911.08728027344	16.9357891082764
1911.97473144531	16.9442901611328
1912.86181640625	16.9468994140625
1913.74816894531	16.9265804290771
1914.63415527344	16.8782711029053
1915.51953125	16.8946533203125
1916.40441894531	16.8974857330322
1917.28869628906	16.8950786590576
1918.17260742188	16.8318347930908
1919.05578613281	16.8326892852783
1919.93859863281	16.797643661499
1920.82080078125	16.8087921142578
1921.70239257813	16.7185020446777
1922.58349609375	16.7164916992188
1923.46411132813	16.6342315673828
1924.34423828125	16.6251792907715
1925.22375488281	16.6040573120117
1926.10278320313	16.5605411529541
1926.98120117188	16.4772624969482
1927.85913085938	16.446418762207
1928.73645019531	16.3575630187988
1929.61328125	16.3490829467773
1930.48962402344	16.3289527893066
1931.36535644531	16.2784633636475
1932.24060058594	16.3086738586426
1933.11535644531	16.1740951538086
1933.98950195313	16.2137660980225
1934.86303710938	16.2387180328369
1935.73608398438	16.201789855957
1936.60864257813	16.2373352050781
1937.48059082031	16.2286033630371
1938.35205078125	16.2533836364746
1939.22302246094	16.2064990997314
1940.09338378906	16.2379150390625
1940.96313476563	16.2720050811768
1941.83239746094	16.3573436737061
1942.701171875	16.3011684417725
1943.5693359375	16.3445987701416
1944.43701171875	16.3104915618896
1945.30407714844	16.4375343322754
1946.17065429688	16.4087448120117
1947.03662109375	16.4425563812256
1947.90209960938	16.4259300231934
1948.76696777344	16.4635353088379
1949.63134765625	16.4903202056885
1950.4951171875	16.5299739837646
1951.3583984375	16.4440116882324
1952.22106933594	16.4462184906006
1953.08325195313	16.5200519561768
1953.94482421875	16.4182567596436
1954.80590820313	16.3734264373779
1955.66650390625	16.4080371856689
1956.5263671875	16.3647365570068
1957.38586425781	16.3336200714111
1958.24462890625	16.3751468658447
1959.10302734375	16.3166828155518
1959.96069335938	16.2475128173828
1960.81799316406	16.225004196167
1961.67456054688	16.1653251647949
1962.53063964844	16.1194133758545
1963.38623046875	16.1364765167236
1964.2412109375	16.0816230773926
1965.09558105469	16.0686168670654
1965.94946289063	16.024845123291
1966.80285644531	16.0445919036865
1967.65563964844	15.9405698776245
1968.5078125	16.0321426391602
1969.35949707031	15.9842967987061
1970.21057128906	15.9942464828491
1971.06103515625	15.9758348464966
1971.91101074219	16.0528221130371
1972.76049804688	15.9966564178467
1973.60925292969	16.0741500854492
1974.45764160156	16.011926651001
1975.30529785156	16.1420555114746
1976.15246582031	16.1852264404297
1976.99914550781	16.2035732269287
1977.84521484375	16.230001449585
1978.69067382813	16.2817649841309
1979.53552246094	16.3385009765625
1980.3798828125	16.3538036346436
1981.22375488281	16.3917713165283
1982.06701660156	16.3952178955078
1982.90966796875	16.4323310852051
1983.75170898438	16.4705982208252
1984.59326171875	16.3905448913574
1985.43420410156	16.4110774993896
1986.27465820313	16.4455642700195
1987.11450195313	16.2878665924072
1987.95373535156	16.3884582519531
1988.79248046875	16.4565029144287
1989.63061523438	16.4017200469971
1990.46813964844	16.3153858184814
1991.30517578125	16.3379917144775
1992.1416015625	16.2822189331055
1992.9775390625	16.27463722229
1993.81274414063	16.1773300170898
1994.6474609375	16.1703834533691
1995.48168945313	16.1072616577148
1996.31518554688	16.0799903869629
1997.14819335938	16.1700839996338
1997.98071289063	16.0741577148438
1998.8125	16.0463981628418
1999.64379882813	16.0581684112549
2000.47448730469	16.012975692749
2001.3046875	16.0342445373535
2002.13427734375	16.0738544464111
2002.96325683594	16.0915508270264
2003.79162597656	16.0884208679199
2004.61950683594	16.1484851837158
2005.44677734375	16.2249088287354
2006.2734375	16.2048435211182
2007.09948730469	16.2031211853027
2007.92504882813	16.3145771026611
2008.75	16.3047332763672
2009.57434082031	16.441276550293
2010.39819335938	16.3853874206543
2011.22131347656	16.4725494384766
2012.0439453125	16.39573097229
2012.86608886719	16.5200080871582
2013.6875	16.5243301391602
2014.50842285156	16.5441265106201
2015.32873535156	16.5395851135254
2016.1484375	16.5648651123047
2016.96752929688	16.5516872406006
2017.7861328125	16.5346221923828
2018.60412597656	16.5535545349121
2019.42150878906	16.6035060882568
2020.23828125	16.6329689025879
2021.05444335938	16.6036071777344
2021.8701171875	16.5575656890869
2022.68518066406	16.5019073486328
2023.49963378906	16.5106067657471
2024.3134765625	16.4850463867188
2025.12683105469	16.5392227172852
2025.939453125	16.4501094818115
2026.75158691406	16.4444065093994
2027.56311035156	16.4684391021729
2028.3740234375	16.4183444976807
2029.18432617188	16.4309368133545
2029.994140625	16.4705677032471
2030.80322265625	16.3830833435059
2031.61181640625	16.2618427276611
2032.41979980469	16.2950458526611
2033.22717285156	16.2695560455322
2034.03393554688	16.2020683288574
2034.84008789063	16.2421703338623
2035.64575195313	16.1695728302002
2036.45080566406	16.1842098236084
2037.25512695313	16.0387115478516
2038.05895996094	16.0976696014404
2038.86218261719	16.0003185272217
2039.66479492188	16.029411315918
2040.466796875	16.0697994232178
2041.26831054688	16.0749950408936
2042.06909179688	16.1520481109619
2042.86938476563	16.079195022583
2043.6689453125	16.0740413665771
2044.46801757813	16.1578636169434
2045.26647949219	16.1727981567383
2046.06433105469	16.1676788330078
2046.86145019531	16.1524028778076
2047.65808105469	16.2190742492676
2048.4541015625	16.2255191802979
2049.24951171875	16.2509098052979
2050.04443359375	16.2146167755127
2050.83862304688	16.308464050293
2051.63232421875	16.3193492889404
2052.42529296875	16.2842063903809
2053.2177734375	16.3390693664551
2054.00952148438	16.3115463256836
2054.80078125	16.4056148529053
2055.59130859375	16.4566535949707
2056.38134765625	16.4184856414795
2057.17065429688	16.4851016998291
2057.95947265625	16.3775596618652
2058.74755859375	16.4400367736816
2059.53515625	16.3929920196533
2060.32202148438	16.4195327758789
2061.1083984375	16.307861328125
2061.89428710938	16.2288761138916
2062.67919921875	16.2239971160889
2063.4638671875	16.2374935150146
2064.24780273438	16.1930675506592
2065.03100585938	16.1967906951904
2065.81372070313	16.0908470153809
2066.595703125	16.0672817230225
2067.37719726563	16.0180702209473
2068.15795898438	15.9065809249878
2068.93823242188	15.9064741134644
2069.7177734375	15.8550500869751
2070.49682617188	15.8063936233521
2071.27514648438	15.7705326080322
2072.05297851563	15.7173681259155
2072.830078125	15.7052841186523
2073.60668945313	15.7184362411499
2074.38256835938	15.6158599853516
2075.15795898438	15.5707454681396
2075.9326171875	15.5302858352661
2076.70654296875	15.4925975799561
2077.47998046875	15.5045251846313
2078.25268554688	15.4222974777222
2079.02490234375	15.4463920593262
2079.79663085938	15.4634790420532
2080.5673828125	15.4425849914551
2081.337890625	15.4969863891602
2082.107421875	15.4462842941284
2082.87670898438	15.4662170410156
2083.64501953125	15.4979066848755
2084.41284179688	15.4927320480347
2085.18017578125	15.4922561645508
2085.94677734375	15.5439825057983
2086.71264648438	15.5922193527222
2087.47802734375	15.5435419082642
2088.24267578125	15.608528137207
2089.0068359375	15.6130475997925
2089.77026367188	15.586236000061
2090.53295898438	15.5775508880615
2091.29516601563	15.5815887451172
2092.056640625	15.5427112579346
2092.81762695313	15.5245656967163
2093.57788085938	15.4507007598877
2094.33764648438	15.4924812316895
2095.0966796875	15.4282379150391
2095.85498046875	15.3847398757935
2096.61279296875	15.3416786193848
2097.36987304688	15.2870016098022
2098.12646484375	15.1776304244995
2098.88232421875	15.1370477676392
2099.63745117188	15.1411800384521
2100.39208984375	15.0261831283569
2101.14624023438	14.9350337982178
2101.8994140625	14.9466800689697
2102.65209960938	14.7868995666504
2103.404296875	14.7657642364502
2104.15551757813	14.6696243286133
2104.90649414063	14.6216068267822
2105.65649414063	14.5602502822876
2106.40600585938	14.5432710647583
2107.15502929688	14.4830303192139
2107.90307617188	14.3823184967041
2108.65063476563	14.3464651107788
2109.39770507813	14.3681631088257
2110.14404296875	14.330132484436
2110.8896484375	14.2954111099243
2111.63452148438	14.3561840057373
2112.37890625	14.3369340896606
2113.12280273438	14.3736896514893
2113.86572265625	14.4207258224487
2114.60815429688	14.3561515808105
2115.35009765625	14.429235458374
2116.09106445313	14.4527149200439
2116.83154296875	14.4410991668701
2117.57153320313	14.4552803039551
2118.31079101563	14.4302749633789
2119.04931640625	14.4920501708984
2119.787109375	14.4184741973877
2120.5244140625	14.3785839080811
2121.26098632813	14.387978553772
2121.9970703125	14.3348760604858
2122.732421875	14.2879600524902
2123.46704101563	14.2688102722168
2124.20092773438	14.2079219818115
2124.93432617188	14.162823677063
2125.6669921875	14.1246471405029
2126.39916992188	14.0993995666504
2127.13037109375	14.0143375396729
2127.86108398438	13.9847106933594
2128.59130859375	13.9564943313599
2129.32080078125	13.8340110778809
2130.04956054688	13.867772102356
2130.77758789063	13.7232608795166
2131.50512695313	13.6568689346313
2132.23193359375	13.6106510162354
2132.9580078125	13.5342874526978
2133.68334960938	13.4706382751465
2134.408203125	13.4903535842896
2135.13232421875	13.4150543212891
2135.85595703125	13.3775777816772
2136.57885742188	13.3036289215088
2137.30102539063	13.2733211517334
2138.0224609375	13.1823616027832
2138.74340820313	13.1188793182373
2139.46337890625	13.1723508834839
2140.18310546875	13.0411024093628
2140.90185546875	12.94700050354
2141.6201171875	13.0024061203003
2142.33764648438	12.9300088882446
2143.05444335938	12.895827293396
2143.77075195313	12.9333419799805
2144.48608398438	12.9003477096558
2145.201171875	12.9893016815186
2145.91528320313	12.8740615844727
2146.62890625	12.8803148269653
2147.34155273438	12.871039390564
2148.05395507813	12.8877410888672
2148.76538085938	12.8561010360718
2149.47631835938	12.8261394500732
2150.18627929688	12.7959127426147
2150.89599609375	12.8293962478638
2151.60473632813	12.803524017334
2152.31298828125	12.8509101867676
2153.02026367188	12.8106546401978
2153.72729492188	12.7891302108765
2154.43334960938	12.7376012802124
2155.138671875	12.745777130127
2155.84350585938	12.7398090362549
2156.54760742188	12.7030878067017
2157.25122070313	12.7124757766724
2157.95385742188	12.6727857589722
2158.65600585938	12.6215744018555
2159.357421875	12.6206741333008
2160.05810546875	12.5434865951538
2160.75805664063	12.5486707687378
2161.45751953125	12.5264472961426
2162.15600585938	12.4581842422485
2162.85400390625	12.4537839889526
2163.55151367188	12.3690252304077
2164.248046875	12.314094543457
2164.94409179688	12.2814331054688
2165.63916015625	12.2519378662109
2166.33374023438	12.1664686203003
2167.02783203125	12.1329689025879
2167.72094726563	12.0378065109253
2168.41357421875	11.9460096359253
2169.10522460938	11.9170513153076
2169.79638671875	11.9018392562866
2170.48706054688	11.8246326446533
2171.1767578125	11.7271862030029
2171.86572265625	11.6062774658203
2172.55419921875	11.5783538818359
2173.24194335938	11.5198612213135
2173.92895507813	11.4053792953491
2174.615234375	11.4268960952759
2175.30078125	11.2908277511597
2175.98583984375	11.2637023925781
2176.67016601563	11.2526054382324
2177.35375976563	11.2217407226563
2178.03662109375	11.1962881088257
2178.71875	11.2182607650757
2179.40014648438	11.1984710693359
2180.08081054688	11.124249458313
2180.76098632813	11.173189163208
2181.4404296875	11.1583003997803
2182.119140625	11.0951175689697
2182.79711914063	11.1517772674561
2183.47436523438	11.1016712188721
2184.15087890625	11.0520210266113
2184.82690429688	11.172963142395
2185.501953125	11.106424331665
2186.17651367188	11.1078424453735
2186.85034179688	11.1648845672607
2187.5234375	11.0557813644409
2188.19580078125	11.1096153259277
2188.86743164063	11.0993461608887
2189.53833007813	11.0323657989502
2190.20874023438	10.9954385757446
2190.87817382813	10.8875408172607
2191.54711914063	10.938666343689
2192.21533203125	10.9380187988281
2192.8828125	10.8648538589478
2193.54956054688	10.7863960266113
2194.21557617188	10.7275743484497
2194.880859375	10.7171039581299
2195.54541015625	10.6315011978149
2196.20947265625	10.562554359436
2196.87255859375	10.5525064468384
2197.53515625	10.4205017089844
2198.19677734375	10.3711366653442
2198.85791015625	10.2842178344727
2199.51831054688	10.2202415466309
2200.17797851563	10.132194519043
2200.8369140625	10.0873861312866
2201.4951171875	10.0124835968018
2202.15258789063	9.96358108520508
2202.80932617188	9.91764450073242
2203.46533203125	9.88471508026123
2204.12060546875	9.84422779083252
2204.775390625	9.80898094177246
2205.42919921875	9.71796226501465
2206.08251953125	9.71252155303955
2206.73486328125	9.72667217254639
2207.38671875	9.68050861358643
2208.03759765625	9.65291118621826
2208.68798828125	9.6708288192749
2209.33764648438	9.65377426147461
2209.98657226563	9.60749912261963
2210.63452148438	9.64455604553223
2211.28198242188	9.65241050720215
2211.9287109375	9.65951442718506
2212.57470703125	9.64871788024902
2213.21997070313	9.63311672210693
2213.86450195313	9.61573505401611
2214.50830078125	9.67105007171631
2215.1513671875	9.64331531524658
2215.79370117188	9.56400585174561
2216.43530273438	9.567795753479
2217.076171875	9.50735950469971
2217.71630859375	9.51921939849854
2218.35571289063	9.41088104248047
2218.99462890625	9.42625427246094
2219.63256835938	9.34058380126953
2220.26977539063	9.33364009857178
2220.90625	9.24684810638428
2221.5419921875	9.22591495513916
2222.17700195313	9.16741466522217
2222.81127929688	9.08298492431641
2223.44482421875	9.00051879882813
2224.07763671875	8.99849128723145
2224.70971679688	8.9088077545166
2225.34106445313	8.84396171569824
2225.9716796875	8.77677154541016
2226.6015625	8.77770233154297
2227.23071289063	8.70788192749023
2227.85913085938	8.64284610748291
2228.48681640625	8.58666896820068
2229.11376953125	8.51388645172119
2229.73999023438	8.47366905212402
2230.36547851563	8.48594284057617
2230.990234375	8.44874000549316
2231.61401367188	8.38675308227539
2232.2373046875	8.35330581665039
2232.85986328125	8.29046249389648
2233.4814453125	8.2449369430542
2234.1025390625	8.24436187744141
2234.72265625	8.21718978881836
2235.34228515625	8.20380973815918
2235.9609375	8.1374454498291
2236.57885742188	8.1411714553833
2237.1962890625	8.09726333618164
2237.81274414063	8.08022022247314
2238.42846679688	8.13159275054932
2239.04345703125	8.07429122924805
2239.65771484375	8.07952880859375
2240.27124023438	8.05525970458984
2240.88403320313	8.12235164642334
2241.49584960938	8.10372543334961
2242.10717773438	8.06889820098877
2242.71752929688	8.11422824859619
2243.32739257813	8.04646301269531
2243.93627929688	8.04654693603516
2244.54443359375	8.04816818237305
2245.15209960938	7.96459007263184
2245.7587890625	7.97236156463623
2246.36474609375	7.94999599456787
2246.9697265625	7.94770908355713
2247.57421875	7.95006275177002
2248.17797851563	7.89670562744141
2248.78076171875	7.91786956787109
2249.38305664063	7.81747579574585
2249.984375	7.8024697303772
2250.5849609375	7.79494524002075
2251.18481445313	7.72254419326782
2251.78393554688	7.71989011764526
2252.38232421875	7.6603307723999
2252.97973632813	7.62815093994141
2253.57666015625	7.62208318710327
2254.17260742188	7.56292676925659
2254.76782226563	7.50657272338867
2255.3623046875	7.47945737838745
2255.9560546875	7.43105792999268
2256.54907226563	7.37250518798828
2257.14135742188	7.39744329452515
2257.73266601563	7.29652166366577
2258.32348632813	7.24614953994751
2258.91333007813	7.20794486999512
2259.50244140625	7.14892053604126
2260.09057617188	7.14833688735962
2260.67822265625	7.06609058380127
2261.26513671875	7.02124452590942
2261.85107421875	6.99405765533447
2262.43627929688	6.95200490951538
2263.02075195313	6.92919540405273
2263.6044921875	6.90245342254639
2264.18725585938	6.88455629348755
2264.76953125	6.8181357383728
2265.35083007813	6.81844425201416
2265.93139648438	6.82057809829712
2266.51123046875	6.78668737411499
2267.09033203125	6.73317670822144
2267.66845703125	6.75983428955078
2268.24584960938	6.72900819778442
2268.82250976563	6.72011613845825
2269.3984375	6.72115898132324
2269.9736328125	6.75412511825562
2270.5478515625	6.76093530654907
2271.12133789063	6.76748895645142
2271.69409179688	6.77640056610107
2272.26611328125	6.80418920516968
2272.83740234375	6.80341863632202
2273.40771484375	6.7593674659729
2273.97729492188	6.73233556747437
2274.54614257813	6.679030418396
2275.11401367188	6.73964834213257
2275.68139648438	6.65136384963989
2276.24780273438	6.65262269973755
2276.8134765625	6.55555772781372
2277.37817382813	6.55835056304932
2277.9423828125	6.55825233459473
2278.50561523438	6.53683185577393
2279.06811523438	6.53724479675293
2279.62963867188	6.50525903701782
2280.19067382813	6.51698923110962
2280.75073242188	6.53162479400635
2281.31005859375	6.51963520050049
2281.86840820313	6.52689266204834
2282.42602539063	6.46157932281494
2282.98291015625	6.42578029632568
2283.5390625	6.4327392578125
2284.09448242188	6.37708187103271
2284.64892578125	6.34622430801392
2285.20263671875	6.38488435745239
2285.75537109375	6.31009149551392
2286.3076171875	6.27996206283569
2286.85888671875	6.2731032371521
2287.40942382813	6.23339462280273
2287.958984375	6.19948577880859
2288.5078125	6.18595361709595
2289.05590820313	6.11726570129395
2289.60302734375	6.06549501419067
2290.14965820313	6.08850526809692
2290.6953125	6.00323629379272
2291.23999023438	6.01401948928833
2291.78393554688	5.93635654449463
2292.3271484375	5.90194416046143
2292.86962890625	5.8576717376709
2293.4111328125	5.78915929794312
2293.95190429688	5.83791589736938
2294.49194335938	5.79701900482178
2295.03100585938	5.71934843063354
2295.5693359375	5.75214624404907
2296.10693359375	5.72768402099609
2296.6435546875	5.68747282028198
2297.17944335938	5.66963005065918
2297.71459960938	5.67631101608276
2298.24877929688	5.66618299484253
2298.7822265625	5.6867413520813
2299.31469726563	5.65817928314209
2299.8466796875	5.67367458343506
2300.37744140625	5.66939830780029
2300.90771484375	5.59347009658813
2301.43701171875	5.62927532196045
2301.96557617188	5.65253067016602
2302.4931640625	5.66536426544189
2303.02001953125	5.67659616470337
2303.54614257813	5.63265991210938
2304.0712890625	5.65674495697021
2304.595703125	5.64921760559082
2305.119140625	5.67680931091309
2305.64184570313	5.68376493453979
2306.16381835938	5.61719226837158
2306.68481445313	5.63969469070435
2307.205078125	5.61172676086426
2307.72436523438	5.61570310592651
2308.24291992188	5.62344312667847
2308.7607421875	5.61128854751587
2309.27758789063	5.55152130126953
2309.79370117188	5.61896800994873
2310.30883789063	5.58983612060547
2310.8232421875	5.60995531082153
2311.3369140625	5.56436347961426
2311.849609375	5.57424449920654
2312.361328125	5.54611968994141
2312.87255859375	5.5301079750061
2313.38256835938	5.47550773620605
2313.89208984375	5.4761848449707
2314.40063476563	5.45067453384399
2314.908203125	5.44944524765015
2315.4150390625	5.40310144424438
2315.92114257813	5.35266494750977
2316.42626953125	5.31543588638306
2316.9306640625	5.32848072052002
2317.43408203125	5.25333452224731
2317.93676757813	5.24741506576538
2318.4384765625	5.21928882598877
2318.939453125	5.14915800094604
2319.439453125	5.13777017593384
2319.93872070313	5.08652448654175
2320.43701171875	5.06940507888794
2320.9345703125	5.06474924087524
2321.43139648438	5.0375657081604
2321.92724609375	5.02529001235962
2322.42211914063	5.00078153610229
2322.91625976563	4.98033142089844
2323.40966796875	4.96040153503418
2323.90209960938	4.91082811355591
2324.3935546875	4.92811441421509
2324.88427734375	4.87386274337769
2325.37426757813	4.88379335403442
2325.86303710938	4.91986560821533
2326.35131835938	4.85519790649414
2326.83862304688	4.85994911193848
2327.32495117188	4.87914657592773
2327.810546875	4.88063478469849
2328.29541015625	4.89112329483032
2328.77905273438	4.91689252853394
2329.26220703125	4.90337991714478
2329.74438476563	4.90869188308716
2330.2255859375	4.911545753479
2330.7060546875	4.90292692184448
2331.185546875	4.93119478225708
2331.6640625	4.88839387893677
2332.14184570313	4.92296457290649
2332.61889648438	4.90228843688965
2333.09497070313	4.89801645278931
2333.57006835938	4.87429904937744
2334.04443359375	4.87932205200195
2334.51782226563	4.86406898498535
2334.99047851563	4.81399488449097
2335.46215820313	4.80555963516235
2335.93310546875	4.81988143920898
2336.40307617188	4.82542943954468
2336.8720703125	4.82137250900269
2337.34033203125	4.72724723815918
2337.8076171875	4.74429941177368
2338.27416992188	4.69761371612549
2338.73974609375	4.71631050109863
2339.20458984375	4.69872236251831
2339.66845703125	4.66021537780762
2340.13134765625	4.60874366760254
2340.59350585938	4.5913667678833
2341.0546875	4.58526611328125
2341.51489257813	4.55960130691528
2341.97436523438	4.49616432189941
2342.43286132813	4.4897403717041
2342.890625	4.45022106170654
2343.34741210938	4.43135833740234
2343.80322265625	4.40917158126831
2344.25830078125	4.44576025009155
2344.71240234375	4.38517284393311
2345.16577148438	4.4046483039856
2345.61791992188	4.41860866546631
2346.06958007813	4.45883178710938
2346.52001953125	4.47226333618164
2346.9697265625	4.54046773910522
2347.41845703125	4.63361978530884
2347.86645507813	4.71216440200806
2348.3134765625	4.7508864402771
2348.75952148438	4.85472536087036
2349.20483398438	4.9494891166687
2349.64916992188	5.04320478439331
2350.09252929688	5.13504123687744
2350.53515625	5.18727588653564
2350.97680664063	5.30779838562012
2351.41748046875	5.29184293746948
2351.857421875	5.35639190673828
2352.29638671875	5.36154556274414
2352.734375	5.36725282669067
2353.17138671875	5.36823749542236
2353.60766601563	5.31806135177612
2354.04296875	5.3001127243042
2354.4775390625	5.22594976425171
2354.91088867188	5.13420009613037
2355.34350585938	5.04349851608276
2355.775390625	4.99283599853516
2356.2060546875	4.84881067276001
2356.63598632813	4.74286317825317
2357.06494140625	4.62931728363037
2357.4931640625	4.49477767944336
2357.92041015625	4.46084833145142
2358.3466796875	4.37666749954224
2358.77197265625	4.26562595367432
2359.1962890625	4.18829965591431
2359.61987304688	4.12013483047485
2360.04248046875	4.05332136154175
2360.46411132813	3.98590016365051
2360.88500976563	3.95338344573975
2361.30493164063	3.93706655502319
2361.72387695313	3.89891147613525
