# Supplementary material for: Optics miniaturization strategy for demanding Raman spectroscopy applications
Source: Nat Commun. 2024 Apr 8;15:3049. doi: 10.1038/s41467-024-47044-7 (PMC11001912; doi:10.1038/s41467-024-47044-7)
Supplement: Supplementary file 6 — Source Data [file 41467_2024_47044_MOESM6_ESM.zip › Source Data/NCOMMS-23-34016B s3/S3 pHCA, Glucose, Salts/calibraiton/pHCA time + standards/pHCA_31_25uM_3.csv]

347.42919921875	75.6873474121094
348.892913818359	75.967170715332
350.356079101563	76.3356857299805
351.818634033203	76.4952087402344
353.280670166016	76.825325012207
354.742095947266	77.0852203369141
356.202972412109	77.3163604736328
357.663299560547	77.6052703857422
359.123046875	77.7921829223633
360.582244873047	78.0091552734375
362.040863037109	78.2202377319336
363.498931884766	78.2668685913086
364.956451416016	78.3892593383789
366.413391113281	78.6307220458984
367.869750976563	78.7591323852539
369.325592041016	78.9127044677734
370.780853271484	78.8449478149414
372.235565185547	78.8720550537109
373.689727783203	78.928825378418
375.143310546875	78.9428787231445
376.596343994141	79.1132125854492
378.048828125	79.2538604736328
379.500762939453	79.1836547851563
380.9521484375	79.3211975097656
382.402954101563	79.430046081543
383.853240966797	79.3171920776367
385.302947998047	79.5061798095703
386.752136230469	79.7087860107422
388.200744628906	79.7252197265625
389.648803710938	80.0692825317383
391.096343994141	79.880126953125
392.543304443359	80.172477722168
393.989715576172	80.4544906616211
395.435607910156	80.5788269042969
396.880920410156	80.7951278686523
398.325714111328	80.7883605957031
399.769927978516	81.2015151977539
401.213623046875	81.3069076538086
402.656768798828	81.5867614746094
404.099395751953	81.7246551513672
405.541442871094	81.9184036254883
406.982971191406	81.9585342407227
408.423950195313	82.1886367797852
409.864379882813	82.4222106933594
411.304290771484	82.4847183227539
412.743621826172	82.5719299316406
414.182434082031	82.8396987915039
415.620727539063	82.9671478271484
417.058471679688	82.9763412475586
418.495666503906	83.0695648193359
419.932342529297	83.1773834228516
421.368469238281	83.1029815673828
422.804077148438	83.1829833984375
424.239135742188	83.084716796875
425.673645019531	83.0026321411133
427.107635498047	83.1808242797852
428.541107177734	83.1603851318359
429.974029541016	83.0219879150391
431.406433105469	82.9468002319336
432.838287353516	82.7968368530273
434.269622802734	82.7730026245117
435.700408935547	82.7509307861328
437.130706787109	82.5847473144531
438.560455322266	82.6923065185547
439.989654541016	82.3834609985352
441.418334960938	82.4543228149414
442.846496582031	82.2378387451172
444.274139404297	82.2475738525391
445.701263427734	82.0517501831055
447.127838134766	81.8402557373047
448.553894042969	81.8464050292969
449.979431152344	81.8991317749023
451.404449462891	81.6737899780273
452.828918457031	81.4019393920898
454.252899169922	81.6660537719727
455.676330566406	81.4295959472656
457.099273681641	81.3489685058594
458.521667480469	81.1696472167969
459.943542480469	81.4096908569336
461.364929199219	81.2145233154297
462.785766601563	81.3149337768555
464.206085205078	81.2745742797852
465.625885009766	81.0469589233398
467.045196533203	81.1555480957031
468.463958740234	81.2594833374023
469.882202148438	81.1957702636719
471.299957275391	81.1101684570313
472.717193603516	81.2462921142578
474.133911132813	81.2301177978516
475.550109863281	81.2356491088867
476.965789794922	81.2431488037109
478.380950927734	81.3940048217773
479.795623779297	81.2550888061523
481.209777832031	81.4433288574219
482.623413085938	81.3853912353516
484.036529541016	81.3637313842773
485.449157714844	81.5825576782227
486.861267089844	81.6987457275391
488.272857666016	81.5957794189453
489.683959960938	81.7479858398438
491.094543457031	81.6108245849609
492.504608154297	81.6534805297852
493.914184570313	81.635009765625
495.3232421875	81.6767349243164
496.731811523438	81.5979156494141
498.139862060547	81.6073608398438
499.547393798828	81.4413452148438
500.954467773438	81.3843002319336
502.360992431641	81.1595764160156
503.767028808594	81.0557861328125
505.172576904297	81.0324859619141
506.577606201172	80.839599609375
507.982147216797	80.7751846313477
509.386169433594	80.5325164794922
510.789703369141	80.4124755859375
512.192749023438	80.3709564208984
513.595275878906	80.1046752929688
514.997314453125	79.823371887207
516.398803710938	79.8724060058594
517.799865722656	79.5042495727539
519.200378417969	79.4776000976563
520.600463867188	79.2753372192383
522	79.1113891601563
523.399047851563	78.9488220214844
524.797607421875	78.756950378418
526.195678710938	78.636589050293
527.59326171875	78.4565887451172
528.990295410156	78.2349319458008
530.386901855469	77.8302612304688
531.782958984375	77.9663009643555
533.178588867188	77.7640991210938
534.573669433594	77.5296936035156
535.968322753906	77.3816223144531
537.362426757813	77.1793670654297
538.756042480469	76.9667434692383
540.149230957031	76.884033203125
541.541870117188	76.7176208496094
542.934020996094	76.619743347168
544.32568359375	76.4377822875977
545.716918945313	76.3305130004883
547.107604980469	76.133415222168
548.497802734375	76.1708908081055
549.887573242188	76.1059722900391
551.276794433594	75.8108062744141
552.66552734375	75.6986923217773
554.053833007813	75.737434387207
555.441650390625	75.5683288574219
556.828918457031	75.5014419555664
558.215759277344	75.4048919677734
559.602111816406	75.3615875244141
560.987976074219	75.4381942749023
562.373352050781	75.2883377075195
563.758239746094	75.1577758789063
565.142639160156	75.1103363037109
566.526611328125	75.0187759399414
567.910034179688	75.0332183837891
569.293029785156	74.8627319335938
570.675537109375	74.9479141235352
572.057556152344	74.90771484375
573.439086914063	74.8490447998047
574.820129394531	74.8603134155273
576.200744628906	74.902214050293
577.580871582031	74.7111129760742
578.96044921875	74.8629989624023
580.339660644531	74.7888412475586
581.718322753906	74.8113555908203
583.096557617188	74.6271209716797
584.474243164063	74.8362274169922
585.851501464844	74.6776428222656
587.228332519531	74.6646270751953
588.604614257813	74.5873336791992
589.98046875	74.4983367919922
591.355834960938	74.5533065795898
592.730712890625	74.4789810180664
594.105163574219	74.5841827392578
595.479125976563	74.4995269775391
596.852600097656	74.4495086669922
598.225646972656	74.4576034545898
599.598205566406	74.5615234375
600.970275878906	74.4315414428711
602.341857910156	74.2935409545898
603.713012695313	74.1990203857422
605.083679199219	74.2376022338867
606.453918457031	74.1660232543945
607.823608398438	74.0390930175781
609.192932128906	73.8899002075195
610.561706542969	73.758430480957
611.930053710938	73.7257919311523
613.297912597656	73.6507110595703
614.665344238281	73.5597076416016
616.032287597656	73.3455200195313
617.398803710938	73.3283615112305
618.764831542969	73.1236877441406
620.13037109375	73.0427932739258
621.495483398438	72.9169616699219
622.860107421875	72.8368988037109
624.224304199219	72.7155609130859
625.588012695313	72.619987487793
626.951232910156	72.5161895751953
628.314025878906	72.3054351806641
629.676391601563	72.2956237792969
631.038269042969	72.1173934936523
632.399658203125	72.1224212646484
633.760620117188	71.9245071411133
635.12109375	71.8802185058594
636.481140136719	71.5341491699219
637.840759277344	71.5191040039063
639.199890136719	71.443244934082
640.558532714844	71.3151931762695
641.916748046875	71.1975250244141
643.274536132813	71.1566772460938
644.6318359375	70.987060546875
645.988647460938	70.7735443115234
647.345031738281	70.7373886108398
648.700988769531	70.7296447753906
650.056457519531	70.4128112792969
651.411499023438	70.4450302124023
652.76611328125	70.3843994140625
654.120239257813	70.0934066772461
655.473876953125	70.3113784790039
656.827087402344	69.9725036621094
658.179870605469	69.9808502197266
659.5322265625	69.9675445556641
660.884094238281	69.7787780761719
662.235473632813	69.8671417236328
663.586486816406	69.6834259033203
664.93701171875	69.391975402832
666.287048339844	69.6610107421875
667.636657714844	69.4400024414063
668.98583984375	69.4563598632813
670.334594726563	69.4242401123047
671.682861328125	69.3854446411133
673.030700683594	69.2707443237305
674.378051757813	69.3306884765625
675.725036621094	69.2394409179688
677.071533203125	69.2959594726563
678.417541503906	69.211067199707
679.76318359375	69.2980880737305
681.108337402344	69.1235733032227
682.453002929688	69.4004821777344
683.797302246094	69.3223876953125
685.14111328125	69.1814651489258
686.484497070313	69.2984161376953
687.827453613281	69.3307342529297
689.169921875	69.2099990844727
690.512023925781	69.2266387939453
691.853637695313	69.4639053344727
693.194763183594	69.3882369995117
694.535522460938	69.2457809448242
695.875793457031	69.3660659790039
697.215637207031	69.3862075805664
698.555053710938	69.2981948852539
699.89404296875	69.3467102050781
701.232543945313	69.5895614624023
702.570617675781	69.4158325195313
703.908325195313	69.206916809082
705.245483398438	69.3931198120117
706.582275390625	69.4541549682617
707.918640136719	69.3658981323242
709.254516601563	69.3193969726563
710.589965820313	69.4472579956055
711.924987792969	69.4235534667969
713.259582519531	69.352424621582
714.59375	69.5122604370117
715.927490234375	69.3072509765625
717.2607421875	69.5273742675781
718.593627929688	69.2129669189453
719.926025390625	69.3217849731445
721.257995605469	69.3135223388672
722.589538574219	69.3473587036133
723.920654296875	69.238525390625
725.251342773438	69.3020477294922
726.581604003906	69.2058792114258
727.911437988281	69.2273788452148
729.240783691406	68.9650650024414
730.569763183594	69.1164321899414
731.898254394531	69.0886306762695
733.226379394531	69.0206985473633
734.554016113281	68.9151153564453
735.881225585938	68.8961639404297
737.208068847656	68.8936996459961
738.534423828125	68.8380813598633
739.8603515625	68.7197799682617
741.185852050781	68.5969314575195
742.510925292969	68.6947021484375
743.835571289063	68.4768981933594
745.159790039063	68.3862380981445
746.483581542969	68.4238433837891
747.806945800781	68.4184722900391
749.1298828125	68.2265930175781
750.452453613281	68.0492706298828
751.774536132813	68.1255569458008
753.09619140625	67.8814010620117
754.417419433594	67.9313659667969
755.738220214844	67.8141403198242
757.05859375	67.7298126220703
758.378540039063	67.6298522949219
759.698059082031	67.5629653930664
761.017211914063	67.3365859985352
762.335876464844	67.4512176513672
763.654113769531	67.1624374389648
764.971984863281	67.0591430664063
766.289367675781	67.06591796875
767.606384277344	66.9042434692383
768.922973632813	66.8543395996094
770.239074707031	66.8063583374023
771.554809570313	66.5861434936523
772.8701171875	66.6056137084961
774.184997558594	66.3577728271484
775.499450683594	66.2504959106445
776.8134765625	66.272331237793
778.127136230469	66.1410369873047
779.440307617188	66.0036849975586
780.753112792969	66.0517272949219
782.0654296875	65.7834396362305
783.377380371094	65.8435516357422
784.688903808594	65.6123657226563
786	65.5665740966797
787.310668945313	65.4862518310547
788.620971679688	65.3148956298828
789.930786132813	65.2237396240234
791.240234375	65.2028503417969
792.549255371094	65.0949325561523
793.857788085938	64.9574737548828
795.166015625	64.8101119995117
796.473754882813	64.8234634399414
797.781066894531	64.5689163208008
799.088012695313	64.6798095703125
800.39453125	64.4856109619141
801.700622558594	64.483772277832
803.006286621094	64.3476181030273
804.311584472656	64.2437438964844
805.616394042969	64.1818771362305
806.920837402344	64.1421432495117
808.224853515625	64.0364303588867
809.528503417969	63.7638282775879
810.831665039063	63.8138313293457
812.134460449219	63.8197746276855
813.436828613281	63.6716194152832
814.73876953125	63.6068382263184
816.040344238281	63.5285377502441
817.341430664063	63.4128875732422
818.642150878906	63.3794479370117
819.942504882813	63.2541160583496
821.242370605469	63.0912132263184
822.541870117188	63.0767250061035
823.840942382813	62.9793014526367
825.139587402344	62.9524574279785
826.437866210938	62.7309303283691
827.735656738281	62.6673316955566
829.033081054688	62.6546516418457
830.330139160156	62.6747894287109
831.626770019531	62.3957862854004
832.922973632813	62.2590560913086
834.21875	62.2033729553223
835.514099121094	62.1721076965332
836.80908203125	62.0928153991699
838.103637695313	61.9481620788574
839.397827148438	61.9076271057129
840.691589355469	61.7877922058105
841.984924316406	61.68115234375
843.27783203125	61.5606002807617
844.570373535156	61.4370384216309
845.862487792969	61.2361068725586
847.154235839844	61.2075042724609
848.445556640625	61.167293548584
849.736450195313	60.9090614318848
851.026916503906	60.6925964355469
852.317016601563	60.6227226257324
853.606689453125	60.5603065490723
854.89599609375	60.5211524963379
856.184875488281	60.2068290710449
857.473327636719	60.0730018615723
858.761413574219	59.9790420532227
860.049072265625	59.9533042907715
861.336303710938	59.6739540100098
862.623168945313	59.593204498291
863.909606933594	59.3733673095703
865.195678710938	59.4384078979492
866.481323242188	59.1418342590332
867.766540527344	58.9696998596191
869.051391601563	58.824836730957
870.335815429688	58.7609672546387
871.619873046875	58.5467987060547
872.903503417969	58.3280830383301
874.186706542969	58.2898101806641
875.469543457031	58.0465507507324
876.752014160156	57.9214363098145
878.033996582031	57.6557655334473
879.315612792969	57.5705108642578
880.596862792969	57.3285026550293
881.877685546875	57.1669006347656
883.158081054688	56.8049240112305
884.438110351563	56.533073425293
885.7177734375	56.3347854614258
886.996948242188	56.1090850830078
888.275817871094	55.8815040588379
889.55419921875	55.6076545715332
890.832275390625	55.2662162780762
892.10986328125	55.2175674438477
893.387084960938	55.0799713134766
894.663940429688	54.829647064209
895.940368652344	54.4942016601563
897.216369628906	54.2774353027344
898.492004394531	54.0906105041504
899.767272949219	53.9458847045898
901.042114257813	53.7457618713379
902.316528320313	53.4355659484863
903.590576171875	53.3086204528809
904.8642578125	52.974853515625
906.137512207031	52.7719612121582
907.410339355469	52.6854476928711
908.682800292969	52.4126815795898
909.954833984375	52.2553596496582
911.226501464844	51.9540748596191
912.497802734375	51.8232612609863
913.768676757813	51.5079307556152
915.039123535156	51.4826431274414
916.309204101563	51.1606941223145
917.578918457031	51.090503692627
918.848205566406	50.8938865661621
920.117126464844	50.5836143493652
921.385620117188	50.5252723693848
922.653747558594	50.4477233886719
923.921447753906	50.2496566772461
925.188781738281	50.0321769714355
926.455688476563	49.9421157836914
927.722229003906	49.7791290283203
928.988342285156	49.5794143676758
930.254089355469	49.417797088623
931.519470214844	49.3026580810547
932.784423828125	49.194206237793
934.049011230469	48.988655090332
935.313171386719	48.9868583679199
936.576965332031	48.8681640625
937.84033203125	48.7001686096191
939.103332519531	48.4983024597168
940.365966796875	48.4493370056152
941.628173828125	48.3583183288574
942.890014648438	48.24560546875
944.151428222656	48.1022491455078
945.412475585938	48.047061920166
946.673095703125	48.1226921081543
947.933349609375	47.9959449768066
949.193237304688	47.7959098815918
950.452697753906	47.7872467041016
951.711791992188	47.7111930847168
952.970520019531	47.6134376525879
954.228820800781	47.5486450195313
955.486755371094	47.5598258972168
956.744262695313	47.3833045959473
958.001403808594	47.4013748168945
959.258117675781	47.1942138671875
960.514526367188	47.1995582580566
961.770446777344	47.1554107666016
963.026062011719	47.0863418579102
964.28125	47.0814361572266
965.536010742188	47.0352401733398
966.790466308594	47.0004692077637
968.044494628906	46.918888092041
969.298095703125	46.8658752441406
970.551391601563	46.8916931152344
971.80419921875	46.6671600341797
973.056701660156	46.6477012634277
974.308776855469	46.6212005615234
975.560485839844	46.5960464477539
976.811767578125	46.6767807006836
978.062683105469	46.5347595214844
979.313232421875	46.4487228393555
980.563415527344	46.3415641784668
981.813171386719	46.3913116455078
983.0625	46.3174934387207
984.3115234375	46.2796897888184
985.560119628906	46.3403358459473
986.808349609375	46.2593231201172
988.05615234375	46.2209854125977
989.303588867188	46.1255264282227
990.550659179688	46.1353874206543
991.797302246094	46.0496788024902
993.043579101563	46.014045715332
994.289489746094	45.8965606689453
995.535034179688	45.9198036193848
996.780151367188	45.8488006591797
998.02490234375	45.751537322998
999.269226074219	45.8909759521484
1000.51318359375	45.6377792358398
1001.75677490234	45.5454940795898
1003	45.5509262084961
1004.24279785156	45.4417266845703
1005.48522949219	45.3826141357422
1006.72729492188	45.4029312133789
1007.96893310547	45.3124237060547
1009.21026611328	45.1937446594238
1010.45111083984	45.1857299804688
1011.69165039063	45.2331428527832
1012.93176269531	45.0625114440918
1014.17150878906	45.0592918395996
1015.41088867188	45.057991027832
1016.64984130859	45.0193748474121
1017.88842773438	45.0135307312012
1019.12664794922	44.8821830749512
1020.36450195313	44.8498916625977
1021.60192871094	44.8058013916016
1022.83898925781	44.8036231994629
1024.07568359375	44.6487045288086
1025.31201171875	44.6425590515137
1026.5478515625	44.5983276367188
1027.78344726563	44.6219253540039
1029.0185546875	44.5969505310059
1030.25329589844	44.4588432312012
1031.48767089844	44.3986701965332
1032.7216796875	44.4640312194824
1033.95532226563	44.4543533325195
1035.18859863281	44.440315246582
1036.42138671875	44.4697074890137
1037.65393066406	44.4448432922363
1038.88598632813	44.4555969238281
1040.11767578125	44.3987464904785
1041.34899902344	44.329517364502
1042.57995605469	44.5102615356445
1043.810546875	44.5561447143555
1045.04077148438	44.4183616638184
1046.2705078125	44.5473403930664
1047.5	44.4890365600586
1048.72900390625	44.5248794555664
1049.95764160156	44.4467849731445
1051.18591308594	44.4803657531738
1052.41381835938	44.4607887268066
1053.64135742188	44.4092140197754
1054.86853027344	44.4895286560059
1056.09521484375	44.4273147583008
1057.32165527344	44.2959251403809
1058.54760742188	44.3164367675781
1059.77331542969	44.1940307617188
1060.99853515625	44.3172950744629
1062.22338867188	44.2578086853027
1063.44787597656	44.1451454162598
1064.671875	44.1657218933105
1065.89562988281	44.1604080200195
1067.11901855469	44.0220336914063
1068.34191894531	43.9940528869629
1069.56457519531	44.0291748046875
1070.78674316406	43.9724388122559
1072.00854492188	43.9667854309082
1073.22998046875	43.9468574523926
1074.45104980469	43.9564971923828
1075.67175292969	43.7680549621582
1076.89208984375	43.7714195251465
1078.11193847656	43.7082557678223
1079.33154296875	43.6449203491211
1080.55065917969	43.7045707702637
1081.76940917969	43.6067428588867
1082.98791503906	43.517505645752
1084.20593261719	43.483570098877
1085.42358398438	43.4650993347168
1086.64086914063	43.5780258178711
1087.85766601563	43.4602241516113
1089.07421875	43.4353065490723
1090.29040527344	43.3369674682617
1091.50610351563	43.3862609863281
1092.72155761719	43.3478393554688
1093.9365234375	43.4187164306641
1095.15112304688	43.3591461181641
1096.36535644531	43.3365898132324
1097.57922363281	43.278564453125
1098.79272460938	43.4613037109375
1100.005859375	43.3222160339355
1101.21862792969	43.3647766113281
1102.43090820313	43.3779716491699
1103.64294433594	43.2883224487305
1104.8544921875	43.334545135498
1106.06579589844	43.3628540039063
1107.27661132813	43.3455696105957
1108.48706054688	43.3055839538574
1109.69714355469	43.4013023376465
1110.90686035156	43.3703193664551
1112.1162109375	43.2797966003418
1113.3251953125	43.2984580993652
1114.53369140625	43.2631187438965
1115.74194335938	43.256420135498
1116.94982910156	43.3491821289063
1118.1572265625	43.3346862792969
1119.3642578125	43.3226890563965
1120.57104492188	43.3213958740234
1121.77734375	43.2716217041016
1122.98327636719	43.2447738647461
1124.18884277344	43.3452758789063
1125.39404296875	43.4662322998047
1126.59875488281	43.3932189941406
1127.80322265625	43.370059967041
1129.00732421875	43.430347442627
1130.2109375	43.3226089477539
1131.41430664063	43.2576560974121
1132.6171875	43.4287643432617
1133.81970214844	43.2801895141602
1135.02197265625	43.2748565673828
1136.22375488281	43.310230255127
1137.42517089844	43.1599426269531
1138.62622070313	43.3353614807129
1139.82690429688	43.1583518981934
1141.02709960938	43.133602142334
1142.22705078125	43.130256652832
1143.42663574219	43.1913146972656
1144.62573242188	43.0978202819824
1145.82458496094	43.1453399658203
1147.02294921875	43.0730819702148
1148.22094726563	43.1122283935547
1149.41857910156	43.1259765625
1150.61584472656	43.120246887207
1151.81274414063	43.0633087158203
1153.00927734375	43.0130767822266
1154.20544433594	43.1033363342285
1155.40124511719	43.1372299194336
1156.5966796875	43.1504898071289
1157.79162597656	43.1465682983398
1158.986328125	43.0688629150391
1160.18054199219	42.9965209960938
1161.37438964844	43.0610847473145
1162.56799316406	42.9139938354492
1163.76110839844	43.0568008422852
1164.95385742188	43.0359306335449
1166.14624023438	43.0254058837891
1167.33825683594	42.930362701416
1168.52990722656	42.9106864929199
1169.72119140625	43.0553169250488
1170.91198730469	42.9346656799316
1172.1025390625	43.1405563354492
1173.29260253906	43.1069793701172
1174.482421875	43.0468101501465
1175.67175292969	43.232120513916
1176.86071777344	43.1511383056641
1178.04943847656	43.1015243530273
1179.23767089844	43.2277908325195
1180.42553710938	43.2442398071289
1181.61303710938	43.1780204772949
1182.80017089844	43.1721038818359
1183.98681640625	43.2699317932129
1185.17321777344	43.1871032714844
1186.35925292969	43.2258224487305
1187.54479980469	43.3442077636719
1188.73010253906	43.2328796386719
1189.91491699219	43.238151550293
1191.09936523438	43.3230934143066
1192.28356933594	43.4113121032715
1193.46728515625	43.3306617736816
1194.65063476563	43.4011077880859
1195.83361816406	43.2750816345215
1197.01623535156	43.3834915161133
1198.19836425781	43.4340858459473
1199.38024902344	43.4580726623535
1200.56176757813	43.5345611572266
1201.74279785156	43.6363639831543
1202.92358398438	43.6523628234863
1204.10388183594	43.7760581970215
1205.28393554688	43.7164115905762
1206.46350097656	43.8675651550293
1207.64270019531	43.8271102905273
1208.82153320313	43.796443939209
1210	43.885181427002
1211.17810058594	43.8152542114258
1212.35583496094	43.847297668457
1213.53308105469	43.9409027099609
1214.71008300781	43.9227714538574
1215.88671875	43.890266418457
1217.06286621094	43.8993835449219
1218.23864746094	43.9593276977539
1219.41418457031	43.952751159668
1220.58923339844	43.9241371154785
1221.76391601563	43.9308166503906
1222.93823242188	43.8243560791016
1224.11218261719	43.9313888549805
1225.28576660156	44.0125541687012
1226.458984375	44.0267906188965
1227.6318359375	43.9859733581543
1228.80419921875	43.9123649597168
1229.97631835938	43.987663269043
1231.14794921875	43.9649276733398
1232.31921386719	44.0606079101563
1233.490234375	44.0818557739258
1234.66076660156	44.0374717712402
1235.83093261719	44.0743064880371
1237.00073242188	43.9808044433594
1238.17016601563	43.9637107849121
1239.33923339844	43.9888725280762
1240.5078125	44.0125160217285
1241.67614746094	43.9119453430176
1242.84411621094	43.9406127929688
1244.01159667969	43.8273658752441
1245.1787109375	43.8685455322266
1246.34558105469	43.8398208618164
1247.51196289063	43.6194000244141
1248.67797851563	43.6821441650391
1249.84362792969	43.7218437194824
1251.00891113281	43.6401290893555
1252.173828125	43.5009689331055
1253.33825683594	43.5610847473145
1254.50244140625	43.6419830322266
1255.66625976563	43.4688110351563
1256.82958984375	43.3844337463379
1257.99255371094	43.3894462585449
1259.1552734375	43.3973579406738
1260.31750488281	43.5158462524414
1261.47937011719	43.4261169433594
1262.64086914063	43.2827415466309
1263.80200195313	43.2464752197266
1264.96276855469	43.250804901123
1266.123046875	43.2682228088379
1267.28308105469	43.078296661377
1268.44262695313	42.9914703369141
1269.60192871094	42.9408073425293
1270.7607421875	42.9294090270996
1271.91918945313	42.9153289794922
1273.07727050781	42.8858642578125
1274.23498535156	42.720344543457
1275.39233398438	42.6610527038574
1276.54931640625	42.6475830078125
1277.70581054688	42.5698280334473
1278.86206054688	42.6122093200684
1280.01794433594	42.6151428222656
1281.17333984375	42.4507522583008
1282.32836914063	42.5798377990723
1283.48303222656	42.4352912902832
1284.63732910156	42.4721603393555
1285.79125976563	42.2998657226563
1286.94482421875	42.3348426818848
1288.09802246094	42.294319152832
1289.25073242188	42.3630523681641
1290.40319824219	42.3396987915039
1291.55517578125	42.2982368469238
1292.70690917969	42.2643013000488
1293.85815429688	42.290901184082
1295.00903320313	42.1825828552246
1296.15954589844	42.2022666931152
1297.30969238281	42.0827713012695
1298.45935058594	42.0135879516602
1299.60876464844	42.1409111022949
1300.7578125	41.9859390258789
1301.90637207031	41.8959426879883
1303.05456542969	41.860538482666
1304.20239257813	41.8812675476074
1305.34985351563	41.8018989562988
1306.49694824219	41.7944946289063
1307.64367675781	41.7529449462891
1308.7900390625	41.7143020629883
1309.93591308594	41.707893371582
1311.08154296875	41.6254539489746
1312.22668457031	41.6020736694336
1313.37145996094	41.6497573852539
1314.51599121094	41.6422462463379
1315.66003417969	41.6876449584961
1316.80358886719	41.7044982910156
1317.94689941406	41.5819244384766
1319.08984375	41.6436080932617
1320.23229980469	41.654125213623
1321.37451171875	41.5986022949219
1322.51623535156	41.6812057495117
1323.65759277344	41.5505294799805
1324.79858398438	41.536750793457
1325.93920898438	41.4860801696777
1327.07934570313	41.437141418457
1328.21923828125	41.3634719848633
1329.35864257813	41.3348503112793
1330.49780273438	41.3549499511719
1331.63647460938	41.2004623413086
1332.77478027344	41.2977485656738
1333.91271972656	41.1521530151367
1335.05029296875	41.1601219177246
1336.18737792969	41.1565055847168
1337.32421875	41.0054626464844
1338.46057128906	41.050422668457
1339.5966796875	41.0340538024902
1340.73229980469	41.0689926147461
1341.86755371094	40.9527816772461
1343.00231933594	41.0553016662598
1344.13684082031	41.0101509094238
1345.27099609375	40.9493141174316
1346.40466308594	41.0071792602539
1347.53796386719	40.8499183654785
1348.6708984375	40.7991676330566
1349.80346679688	40.9330101013184
1350.93566894531	40.9130859375
1352.06750488281	40.8548011779785
1353.19885253906	40.8180351257324
1354.32995605469	40.8872718811035
1355.46057128906	40.6919975280762
1356.5908203125	40.7038917541504
1357.720703125	40.6053123474121
1358.85021972656	40.5623664855957
1359.97924804688	40.4851112365723
1361.10803222656	40.5877952575684
1362.236328125	40.5000762939453
1363.3642578125	40.3537788391113
1364.49182128906	40.3560562133789
1365.61901855469	40.345531463623
1366.74584960938	40.3210563659668
1367.87231445313	40.3126945495605
1368.99829101563	40.2243843078613
1370.12390136719	40.2515640258789
1371.24914550781	40.1391830444336
1372.3740234375	40.202880859375
1373.49853515625	40.2372970581055
1374.62255859375	40.1730804443359
1375.74633789063	40.1263427734375
1376.86962890625	40.3169593811035
1377.99255371094	40.1849746704102
1379.11511230469	40.2457008361816
1380.2373046875	40.1539344787598
1381.35900878906	40.1738967895508
1382.48034667969	40.1410102844238
1383.60144042969	40.1353530883789
1384.72204589844	40.126579284668
1385.84228515625	40.0486183166504
1386.96203613281	40.0443458557129
1388.08154296875	39.9934158325195
1389.20056152344	39.9702949523926
1390.31921386719	39.9252052307129
1391.4375	39.7525024414063
1392.55541992188	39.7136306762695
1393.6728515625	39.7654418945313
1394.7900390625	39.736515045166
1395.90673828125	39.6680793762207
1397.02307128906	39.6965866088867
1398.13903808594	39.6285552978516
1399.25463867188	39.5671424865723
1400.36975097656	39.4455528259277
1401.48449707031	39.559986114502
1402.59899902344	39.5268249511719
1403.712890625	39.4375686645508
1404.82653808594	39.4521369934082
1405.93981933594	39.5828666687012
1407.05261230469	39.408073425293
1408.1650390625	39.3973541259766
1409.27709960938	39.5197792053223
1410.38879394531	39.543025970459
1411.5	39.411865234375
1412.61096191406	39.3811225891113
1413.72143554688	39.3431549072266
1414.83154296875	39.3580665588379
1415.94116210938	39.3653755187988
1417.05053710938	39.2751502990723
1418.15942382813	39.2378005981445
1419.26794433594	39.2324562072754
1420.37609863281	39.1972694396973
1421.48388671875	39.0695533752441
1422.59118652344	38.9630966186523
1423.6982421875	39.0827445983887
1424.80480957031	38.9885902404785
1425.91088867188	38.8307571411133
1427.01672363281	38.9565315246582
1428.1220703125	38.9008560180664
1429.22717285156	38.8928565979004
1430.33166503906	38.8684539794922
1431.43591308594	38.8211822509766
1432.53979492188	38.8169250488281
1433.64318847656	38.8347778320313
1434.74621582031	38.909538269043
1435.84887695313	38.763557434082
1436.95104980469	38.7393951416016
1438.05297851563	38.8594055175781
1439.15441894531	38.8282318115234
1440.25549316406	38.7751617431641
1441.35620117188	38.813663482666
1442.45642089844	38.7435646057129
1443.55627441406	38.641960144043
1444.65576171875	38.5740051269531
1445.7548828125	38.5777015686035
1446.853515625	38.5794563293457
1447.95190429688	38.4744873046875
1449.0498046875	38.4216194152832
1450.14721679688	38.4228096008301
1451.24438476563	38.3444595336914
1452.34106445313	38.2051582336426
1453.43737792969	38.1663780212402
1454.53332519531	38.3142127990723
1455.62890625	38.1717567443848
1456.72399902344	38.3212356567383
1457.81872558594	38.2205352783203
1458.9130859375	38.1582565307617
1460.00695800781	38.2056427001953
1461.10046386719	38.209888458252
1462.19360351563	38.1539039611816
1463.28637695313	38.1375617980957
1464.37878417969	38.2602043151855
1465.470703125	38.1182594299316
1466.56225585938	38.2056198120117
1467.65344238281	38.2128982543945
1468.744140625	38.1457595825195
1469.83447265625	38.1175003051758
1470.92443847656	37.9629287719727
1472.01403808594	37.9631614685059
1473.10314941406	37.9402122497559
1474.19189453125	37.8956451416016
1475.2802734375	37.8149223327637
1476.3681640625	37.8238372802734
1477.45581054688	37.7904815673828
1478.54296875	37.7225189208984
1479.62963867188	37.7005805969238
1480.71606445313	37.8321075439453
1481.80200195313	37.7911109924316
1482.88757324219	37.8156623840332
1483.97265625	37.7744903564453
1485.05737304688	37.8608779907227
1486.14172363281	37.8984870910645
1487.22570800781	37.9420280456543
1488.30932617188	37.8368988037109
1489.39245605469	37.9436912536621
1490.47509765625	37.9622802734375
1491.55749511719	38.0362548828125
1492.63940429688	38.0787353515625
1493.72094726563	38.0812301635742
1494.80212402344	38.0961532592773
1495.8828125	38.0902061462402
1496.96313476563	38.0420684814453
1498.04309082031	38.0856399536133
1499.12255859375	38.1286506652832
1500.20166015625	37.9459838867188
1501.28039550781	38.0799751281738
1502.35864257813	37.9764175415039
1503.4365234375	38.0279731750488
1504.51403808594	38.0762100219727
1505.59118652344	38.0599060058594
1506.66784667969	38.1117477416992
1507.744140625	38.1272659301758
1508.81994628906	38.1023178100586
1509.89538574219	38.2725868225098
1510.97045898438	38.3146629333496
1512.04516601563	38.376537322998
1513.11938476563	38.41650390625
1514.19323730469	38.5856056213379
1515.26672363281	38.6286125183105
1516.33972167969	38.6787757873535
1517.41235351563	38.8569374084473
1518.48449707031	38.8153877258301
1519.55639648438	38.8610916137695
1520.62768554688	38.9919281005859
1521.69873046875	39.0198936462402
1522.76928710938	38.9407768249512
1523.83947753906	39.0584678649902
1524.90930175781	39.0758094787598
1525.97863769531	39.1135711669922
1527.04760742188	39.1832542419434
1528.11608886719	39.207592010498
1529.18420410156	39.192138671875
1530.251953125	39.2327728271484
1531.31921386719	39.1648025512695
1532.38610839844	39.4519386291504
1533.45263671875	39.4847526550293
1534.51867675781	39.4894332885742
1535.58435058594	39.6754417419434
1536.64965820313	39.6724510192871
1537.71447753906	39.8304061889648
1538.77893066406	39.9400062561035
1539.84301757813	40.0635528564453
1540.90661621094	40.2794799804688
1541.9697265625	40.3523254394531
1543.03259277344	40.5656356811523
1544.09497070313	40.5913047790527
1545.15686035156	40.7999954223633
1546.21850585938	40.9115943908691
1547.27966308594	41.0944023132324
1548.34033203125	41.1633796691895
1549.40063476563	41.4495315551758
1550.46057128906	41.4537925720215
1551.52001953125	41.4827346801758
1552.5791015625	41.7182083129883
1553.63781738281	41.878173828125
1554.69604492188	41.8766059875488
1555.75378417969	41.9276123046875
1556.81127929688	41.9099578857422
1557.86828613281	42.1316566467285
1558.9248046875	42.2174301147461
1559.98095703125	42.3116149902344
1561.03674316406	42.4249839782715
1562.09204101563	42.5762634277344
1563.14697265625	42.7431640625
1564.20153808594	42.8798332214355
1565.25561523438	43.106502532959
1566.30932617188	43.2568817138672
1567.36254882813	43.5718994140625
1568.41540527344	43.7465934753418
1569.4677734375	43.8088455200195
1570.51977539063	44.2437210083008
1571.57141113281	44.3512153625488
1572.62255859375	44.5841522216797
1573.67333984375	44.8669204711914
1574.7236328125	45.1579895019531
1575.77355957031	45.2791862487793
1576.82299804688	45.4771842956543
1577.8720703125	45.7024459838867
1578.92077636719	45.7503128051758
1579.96899414063	45.9555511474609
1581.01684570313	46.1398849487305
1582.06420898438	46.2975120544434
1583.11120605469	46.6472473144531
1584.15771484375	46.909294128418
1585.20385742188	47.0764122009277
1586.24951171875	47.2548294067383
1587.29479980469	47.4457321166992
1588.33972167969	47.7196197509766
1589.38415527344	47.8710784912109
1590.42810058594	48.1507949829102
1591.47180175781	48.4518775939941
1592.51489257813	48.7701301574707
1593.55773925781	49.1851196289063
1594.59997558594	49.4052467346191
1595.64196777344	49.8654708862305
1596.68334960938	50.1708831787109
1597.72448730469	50.5454292297363
1598.76513671875	50.9472312927246
1599.80529785156	51.2807846069336
1600.84509277344	51.5829811096191
1601.88452148438	52.0723915100098
1602.92346191406	52.3138618469238
1603.9619140625	52.602840423584
1605	52.9913749694824
1606.03771972656	53.2601623535156
1607.07495117188	53.711109161377
1608.11169433594	54.0718269348145
1609.14807128906	54.3189315795898
1610.18408203125	54.5546989440918
1611.21960449219	54.8511009216309
1612.25463867188	54.9579849243164
1613.28930664063	55.2894401550293
1614.32360839844	55.4164047241211
1615.357421875	55.767448425293
1616.39074707031	55.9648628234863
1617.42370605469	56.2966842651367
1618.45629882813	56.5128479003906
1619.48840332031	56.6638717651367
1620.52001953125	56.8334922790527
1621.55126953125	57.1569709777832
1622.58215332031	57.4932975769043
1623.61254882813	57.5511894226074
1624.64245605469	57.9137916564941
1625.67199707031	58.0581474304199
1626.70104980469	58.3244209289551
1627.72973632813	58.5418014526367
1628.75793457031	58.8049011230469
1629.78576660156	59.0574340820313
1630.81311035156	59.0946807861328
1631.84008789063	59.4059829711914
1632.86657714844	59.4984970092773
1633.89270019531	59.569465637207
1634.91833496094	59.5857124328613
1635.94348144531	59.786922454834
1636.96826171875	59.5419044494629
1637.99255371094	59.573184967041
1639.01647949219	59.670841217041
1640.03991699219	59.4934501647949
1641.06298828125	59.4693832397461
1642.08557128906	59.2041015625
1643.10778808594	59.0915451049805
1644.12951660156	58.8880577087402
1645.15075683594	58.6636505126953
1646.17163085938	58.4266090393066
1647.19213867188	58.085765838623
1648.21203613281	57.7466239929199
1649.23156738281	57.7251319885254
1650.25073242188	57.3363418579102
1651.26940917969	57.0191688537598
1652.28759765625	56.6396179199219
1653.30541992188	56.4566841125488
1654.32275390625	56.3459281921387
1655.33972167969	55.9471702575684
1656.35620117188	55.4126739501953
1657.37231445313	55.0602645874023
1658.38793945313	54.8716011047363
1659.40307617188	54.6637802124023
1660.41772460938	54.3203887939453
1661.43212890625	54.0097732543945
1662.44592285156	53.7041168212891
1663.45935058594	53.5459327697754
1664.47229003906	53.0599174499512
1665.48486328125	52.8556022644043
1666.49694824219	52.6042098999023
1667.50854492188	52.181812286377
1668.51977539063	51.8968238830566
1669.53051757813	51.437671661377
1670.54089355469	51.024959564209
1671.55078125	50.8534126281738
1672.56018066406	50.3078002929688
1673.56909179688	49.9104995727539
1674.57763671875	49.4957008361816
1675.58581542969	49.0538368225098
1676.59350585938	48.5583648681641
1677.60070800781	48.1997222900391
1678.607421875	47.7330360412598
1679.61376953125	47.1612815856934
1680.61962890625	46.8141593933105
1681.62512207031	46.2989158630371
1682.63012695313	45.8742942810059
1683.63464355469	45.2759132385254
1684.638671875	44.8868446350098
1685.64233398438	44.3840141296387
1686.64562988281	44.0969772338867
1687.64831542969	43.6182823181152
1688.65063476563	43.1232376098633
1689.65246582031	42.6424942016602
1690.65393066406	42.2540016174316
1691.65490722656	41.9132080078125
1692.65539550781	41.6457443237305
1693.65551757813	41.1440048217773
1694.65502929688	40.7091903686523
1695.654296875	40.4392356872559
1696.65295410156	40.1181755065918
1697.65124511719	39.689208984375
1698.64904785156	39.3774757385254
1699.646484375	39.2050018310547
1700.64331054688	38.7017288208008
1701.63977050781	38.431209564209
1702.63586425781	37.978630065918
1703.63134765625	37.7215881347656
1704.62646484375	37.3162536621094
1705.62121582031	36.9563102722168
1706.61535644531	36.6157112121582
1707.60913085938	36.3756065368652
1708.60241699219	35.8670997619629
1709.59521484375	35.3967895507813
1710.58764648438	35.1180114746094
1711.57958984375	34.9094352722168
1712.57104492188	34.4426956176758
1713.56213378906	34.1295852661133
1714.552734375	33.7435150146484
1715.54284667969	33.4634437561035
1716.53247070313	33.0963935852051
1717.52160644531	32.7569618225098
1718.51037597656	32.4921340942383
1719.49865722656	32.0955581665039
1720.48657226563	31.9412956237793
1721.47387695313	31.6043872833252
1722.46081542969	31.2650527954102
1723.447265625	30.965970993042
1724.43334960938	30.7620296478271
1725.41882324219	30.5627460479736
1726.40393066406	30.3600673675537
1727.38854980469	30.0151100158691
1728.37268066406	29.8031311035156
1729.3564453125	29.5338649749756
1730.33972167969	29.4294967651367
1731.32250976563	29.24245262146
1732.30480957031	28.962329864502
1733.28674316406	28.7383060455322
1734.26806640625	28.6225051879883
1735.2490234375	28.4121532440186
1736.2294921875	28.270170211792
1737.20959472656	28.1697158813477
1738.18908691406	27.8603992462158
1739.16821289063	27.8475780487061
1740.14685058594	27.6660041809082
1741.125	27.4971866607666
1742.10266113281	27.268835067749
1743.07995605469	27.0878372192383
1744.05676269531	27.0507984161377
1745.03308105469	26.7340850830078
1746.00891113281	26.6492576599121
1746.98425292969	26.3648567199707
1747.95910644531	26.2917404174805
1748.93359375	26.1019611358643
1749.90759277344	25.9664745330811
1750.88110351563	25.7649078369141
1751.85412597656	25.5819339752197
1752.82678222656	25.3573226928711
1753.798828125	25.193904876709
1754.7705078125	25.1012878417969
1755.74169921875	24.819637298584
1756.71240234375	24.7052707672119
1757.6826171875	24.6253776550293
1758.65246582031	24.4305877685547
1759.62170410156	24.2463302612305
1760.59057617188	24.0592746734619
1761.55895996094	23.9562473297119
1762.52673339844	23.820894241333
1763.49426269531	23.7731971740723
1764.46118164063	23.6254444122314
1765.42761230469	23.5472412109375
1766.39367675781	23.3995819091797
1767.35913085938	23.3083648681641
1768.32421875	23.2454776763916
1769.28881835938	23.1224727630615
1770.2529296875	22.9793720245361
1771.21655273438	22.9752464294434
1772.17980957031	22.853343963623
1773.14245605469	22.8941135406494
1774.10461425781	22.8214550018311
1775.06640625	22.7449932098389
1776.02770996094	22.610387802124
1776.98852539063	22.5139789581299
1777.94873046875	22.4131336212158
1778.90856933594	22.4262771606445
1779.86804199219	22.361156463623
1780.82690429688	22.1783561706543
1781.78527832031	22.0088691711426
1782.7431640625	21.9419269561768
1783.70068359375	21.7620315551758
1784.65771484375	21.6650371551514
1785.61413574219	21.5554122924805
1786.57019042969	21.404426574707
1787.52575683594	21.3079032897949
1788.48083496094	21.2308406829834
1789.43530273438	21.1210079193115
1790.38940429688	21.0174179077148
1791.34301757813	20.9221801757813
1792.29626464844	20.7806873321533
1793.24890136719	20.7284145355225
1794.20104980469	20.6895618438721
1795.15270996094	20.6141223907471
1796.10400390625	20.4204788208008
1797.0546875	20.3390445709229
1798.0048828125	20.2514705657959
1798.95471191406	20.1788005828857
1799.90393066406	20.0848293304443
1800.85278320313	20.0805110931396
1801.80102539063	20.0355472564697
1802.74890136719	19.9638118743896
1803.6962890625	19.9234390258789
1804.64306640625	19.9325904846191
1805.58947753906	19.8738498687744
1806.53540039063	19.8988189697266
1807.48071289063	19.7978610992432
1808.42565917969	19.8373947143555
1809.3701171875	19.7724685668945
1810.31396484375	19.7216567993164
1811.25744628906	19.6437931060791
1812.20043945313	19.6220798492432
1813.14294433594	19.5242938995361
1814.08483886719	19.5746326446533
1815.0263671875	19.4873561859131
1815.96740722656	19.3442001342773
1816.90783691406	19.390739440918
1817.84790039063	19.2936172485352
1818.78747558594	19.2425937652588
1819.72644042969	19.2190761566162
1820.6650390625	19.0208072662354
1821.60314941406	19.0603618621826
1822.54064941406	18.9501075744629
1823.47778320313	18.8633270263672
1824.41430664063	18.8187007904053
1825.35034179688	18.7411766052246
1826.28601074219	18.6901340484619
1827.22106933594	18.5792255401611
1828.15563964844	18.5249290466309
1829.08984375	18.5400485992432
1830.0234375	18.3820686340332
1830.95654296875	18.322380065918
1831.88916015625	18.2888011932373
1832.8212890625	18.2919864654541
1833.7529296875	18.1461029052734
1834.68408203125	18.156494140625
1835.61474609375	18.1834926605225
1836.54479980469	18.1698570251465
1837.47448730469	18.0687122344971
1838.40356445313	18.1483287811279
1839.33227539063	18.0869693756104
1840.26037597656	18.0025634765625
1841.18811035156	18.050271987915
1842.115234375	18.0186901092529
1843.04187011719	18.04660987854
1843.96801757813	17.9693641662598
1844.89367675781	18.0670757293701
1845.81872558594	17.9791278839111
1846.74340820313	17.9259414672852
1847.66760253906	17.8998527526855
1848.59118652344	17.9267463684082
1849.51428222656	17.9318580627441
1850.43701171875	17.8659992218018
1851.35913085938	17.8041706085205
1852.28076171875	17.7872352600098
1853.20190429688	17.7255630493164
1854.12243652344	17.597728729248
1855.04260253906	17.6107044219971
1855.96215820313	17.5677928924561
1856.88122558594	17.500862121582
1857.79992675781	17.4214687347412
1858.71801757813	17.3190975189209
1859.63549804688	17.3749179840088
1860.55261230469	17.2675476074219
1861.46923828125	17.1931552886963
1862.38525390625	17.1801052093506
1863.30078125	17.1432228088379
1864.2158203125	17.0766887664795
1865.13037109375	17.0709114074707
1866.04443359375	17.0359134674072
1866.95788574219	17.0486145019531
1867.87084960938	17.0690689086914
1868.78332519531	17.029748916626
1869.6953125	17.0540904998779
1870.60681152344	16.9925842285156
1871.51782226563	17.0089683532715
1872.42822265625	17.0710315704346
1873.33813476563	17.0874614715576
1874.24755859375	17.1450653076172
1875.15649414063	17.0559253692627
1876.06481933594	17.0838069915771
1876.97277832031	17.0966148376465
1877.88012695313	17.0507526397705
1878.78698730469	17.0514869689941
1879.69323730469	17.0187587738037
1880.59912109375	17.047779083252
1881.50439453125	17.0007839202881
1882.4091796875	16.9818496704102
1883.3134765625	16.874942779541
1884.21716308594	16.8168354034424
1885.12048339844	16.8153667449951
1886.02319335938	16.7686786651611
1886.92541503906	16.7327899932861
1887.82702636719	16.7092189788818
1888.72814941406	16.6219730377197
1889.62878417969	16.5407447814941
1890.52893066406	16.5678081512451
1891.42858886719	16.4826164245605
1892.32763671875	16.4502792358398
1893.22619628906	16.476053237915
1894.12426757813	16.3797016143799
1895.02172851563	16.3635902404785
1895.91870117188	16.337703704834
1896.81518554688	16.3354816436768
1897.71118164063	16.2274608612061
1898.60656738281	16.2630195617676
1899.50146484375	16.3285980224609
1900.39587402344	16.2213573455811
1901.28967285156	16.1951847076416
1902.18298339844	16.1881427764893
1903.07580566406	16.2006931304932
1903.96801757813	16.2306671142578
1904.85986328125	16.1411018371582
1905.7509765625	16.253438949585
1906.64172363281	16.2555770874023
1907.53186035156	16.2690582275391
1908.42150878906	16.2914924621582
1909.31066894531	16.316780090332
1910.19921875	16.3017196655273
1911.08728027344	16.2766151428223
1911.97473144531	16.261323928833
1912.86181640625	16.3617782592773
1913.74816894531	16.3725147247314
1914.63415527344	16.2951774597168
1915.51953125	16.2995643615723
1916.40441894531	16.3085460662842
1917.28869628906	16.2670097351074
1918.17260742188	16.2978801727295
1919.05578613281	16.2031211853027
1919.93859863281	16.2044372558594
1920.82080078125	16.1658916473389
1921.70239257813	16.1700477600098
1922.58349609375	16.1676425933838
1923.46411132813	16.0520915985107
1924.34423828125	16.0601787567139
1925.22375488281	15.9963102340698
1926.10278320313	15.9514961242676
1926.98120117188	15.903582572937
1927.85913085938	15.8846340179443
1928.73645019531	15.7771396636963
1929.61328125	15.8111019134521
1930.48962402344	15.7138519287109
1931.36535644531	15.7139596939087
1932.24060058594	15.6581945419312
1933.11535644531	15.6908597946167
1933.98950195313	15.675121307373
1934.86303710938	15.7034149169922
1935.73608398438	15.6870174407959
1936.60864257813	15.6913251876831
1937.48059082031	15.6508913040161
1938.35205078125	15.6238861083984
1939.22302246094	15.6595029830933
1940.09338378906	15.6711015701294
1940.96313476563	15.7171411514282
1941.83239746094	15.7603454589844
1942.701171875	15.7987203598022
1943.5693359375	15.8019943237305
1944.43701171875	15.8236227035522
1945.30407714844	15.8660497665405
1946.17065429688	15.8622817993164
1947.03662109375	15.9007749557495
1947.90209960938	15.89990234375
1948.76696777344	15.8574151992798
1949.63134765625	15.9068059921265
1950.4951171875	15.9234457015991
1951.3583984375	15.9035358428955
1952.22106933594	15.9073362350464
1953.08325195313	15.8701152801514
1953.94482421875	15.8541669845581
1954.80590820313	15.8981275558472
1955.66650390625	15.8018379211426
1956.5263671875	15.8380432128906
1957.38586425781	15.782096862793
1958.24462890625	15.7318897247314
1959.10302734375	15.7390041351318
1959.96069335938	15.718994140625
1960.81799316406	15.6960849761963
1961.67456054688	15.6702699661255
1962.53063964844	15.5981473922729
1963.38623046875	15.5021514892578
1964.2412109375	15.5172386169434
1965.09558105469	15.4951276779175
1965.94946289063	15.5082168579102
1966.80285644531	15.4874315261841
1967.65563964844	15.4510221481323
1968.5078125	15.4763870239258
1969.35949707031	15.4676294326782
1970.21057128906	15.4499425888062
1971.06103515625	15.5115232467651
1971.91101074219	15.4717264175415
1972.76049804688	15.5311298370361
1973.60925292969	15.567325592041
1974.45764160156	15.4736175537109
1975.30529785156	15.6286182403564
1976.15246582031	15.6123065948486
1976.99914550781	15.6893339157104
1977.84521484375	15.7088670730591
1978.69067382813	15.7980871200562
1979.53552246094	15.7941455841064
1980.3798828125	15.8433361053467
1981.22375488281	15.8723802566528
1982.06701660156	15.8821535110474
1982.90966796875	15.885425567627
1983.75170898438	15.9252996444702
1984.59326171875	15.8684091567993
1985.43420410156	15.8988704681396
1986.27465820313	15.8943014144897
1987.11450195313	15.8193645477295
1987.95373535156	15.8437814712524
1988.79248046875	15.8864374160767
1989.63061523438	15.8550853729248
1990.46813964844	15.7473993301392
1991.30517578125	15.8380422592163
1992.1416015625	15.7956085205078
1992.9775390625	15.7292633056641
1993.81274414063	15.6259021759033
1994.6474609375	15.5671195983887
1995.48168945313	15.6195192337036
1996.31518554688	15.5834989547729
1997.14819335938	15.6242036819458
1997.98071289063	15.5256013870239
1998.8125	15.5816879272461
1999.64379882813	15.5503540039063
2000.47448730469	15.5018186569214
2001.3046875	15.4946336746216
2002.13427734375	15.5295305252075
2002.96325683594	15.5406932830811
2003.79162597656	15.5484666824341
2004.61950683594	15.6140003204346
2005.44677734375	15.6313285827637
2006.2734375	15.6896924972534
2007.09948730469	15.6977663040161
2007.92504882813	15.7865877151489
2008.75	15.8042364120483
2009.57434082031	15.8616170883179
2010.39819335938	15.9131412506104
2011.22131347656	15.9174613952637
2012.0439453125	15.8808889389038
2012.86608886719	15.9770250320435
2013.6875	15.9127130508423
2014.50842285156	15.9898338317871
2015.32873535156	16.0187683105469
2016.1484375	16.0211009979248
2016.96752929688	16.0653343200684
2017.7861328125	16.0779361724854
2018.60412597656	16.0714092254639
2019.42150878906	16.0705852508545
2020.23828125	16.1231155395508
2021.05444335938	16.0953941345215
2021.8701171875	16.0249824523926
2022.68518066406	16.0341873168945
2023.49963378906	16.0507106781006
2024.3134765625	16.0025978088379
2025.12683105469	15.9089784622192
2025.939453125	15.9334802627563
2026.75158691406	15.8932867050171
2027.56311035156	15.8672485351563
2028.3740234375	15.8750619888306
2029.18432617188	15.8560953140259
2029.994140625	15.8737621307373
2030.80322265625	15.8144693374634
2031.61181640625	15.7505435943604
2032.41979980469	15.7775993347168
2033.22717285156	15.7234830856323
2034.03393554688	15.7092542648315
2034.84008789063	15.734260559082
2035.64575195313	15.6823701858521
2036.45080566406	15.6178178787231
2037.25512695313	15.5899820327759
2038.05895996094	15.5837287902832
2038.86218261719	15.5859785079956
2039.66479492188	15.5624752044678
2040.466796875	15.5348129272461
2041.26831054688	15.5446481704712
2042.06909179688	15.5941038131714
2042.86938476563	15.6083517074585
2043.6689453125	15.5659217834473
2044.46801757813	15.6308879852295
2045.26647949219	15.670072555542
2046.06433105469	15.7044467926025
2046.86145019531	15.6223068237305
2047.65808105469	15.6938619613647
2048.4541015625	15.7215881347656
2049.24951171875	15.7084407806396
2050.04443359375	15.8170909881592
2050.83862304688	15.7801609039307
2051.63232421875	15.7314119338989
2052.42529296875	15.879298210144
2053.2177734375	15.8180503845215
2054.00952148438	15.7910289764404
2054.80078125	15.9071407318115
2055.59130859375	15.9176769256592
2056.38134765625	15.855432510376
2057.17065429688	15.929723739624
2057.95947265625	15.8897123336792
2058.74755859375	15.9369268417358
2059.53515625	15.8975849151611
2060.32202148438	15.8837652206421
2061.1083984375	15.8181247711182
2061.89428710938	15.8005466461182
2062.67919921875	15.7657480239868
2063.4638671875	15.7304639816284
2064.24780273438	15.7319173812866
2065.03100585938	15.6763496398926
2065.81372070313	15.603271484375
2066.595703125	15.5976943969727
2067.37719726563	15.5643844604492
2068.15795898438	15.4317464828491
2068.93823242188	15.4459218978882
2069.7177734375	15.3938579559326
2070.49682617188	15.3543615341187
2071.27514648438	15.288215637207
2072.05297851563	15.1666774749756
2072.830078125	15.2233066558838
2073.60668945313	15.2304344177246
2074.38256835938	15.1152820587158
2075.15795898438	15.1499729156494
2075.9326171875	15.0927391052246
2076.70654296875	15.0099449157715
2077.47998046875	15.0823392868042
2078.25268554688	14.9545078277588
2079.02490234375	14.987566947937
2079.79663085938	15.0161991119385
2080.5673828125	14.9470634460449
2081.337890625	15.0371704101563
2082.107421875	15.0203237533569
2082.87670898438	15.0224857330322
2083.64501953125	15.1077938079834
2084.41284179688	15.093542098999
2085.18017578125	15.0846891403198
2085.94677734375	15.1026363372803
2086.71264648438	15.1102476119995
2087.47802734375	15.1851615905762
2088.24267578125	15.095588684082
2089.0068359375	15.1288795471191
2089.77026367188	15.1994123458862
2090.53295898438	15.0970182418823
2091.29516601563	15.1352939605713
2092.056640625	15.1035585403442
2092.81762695313	15.1034145355225
2093.57788085938	15.0038976669312
2094.33764648438	15.0525894165039
2095.0966796875	15.0304613113403
2095.85498046875	14.9440412521362
2096.61279296875	14.927996635437
2097.36987304688	14.8842754364014
2098.12646484375	14.7719125747681
2098.88232421875	14.7363815307617
2099.63745117188	14.7870016098022
2100.39208984375	14.6747093200684
2101.14624023438	14.5604429244995
2101.8994140625	14.5039215087891
2102.65209960938	14.3859405517578
2103.404296875	14.3352365493774
2104.15551757813	14.2823600769043
2104.90649414063	14.2422609329224
2105.65649414063	14.1396760940552
2106.40600585938	14.1118450164795
2107.15502929688	14.0008172988892
2107.90307617188	14.0147542953491
2108.65063476563	13.9770946502686
2109.39770507813	13.9653396606445
2110.14404296875	13.9409599304199
2110.8896484375	13.9525232315063
2111.63452148438	13.9474153518677
2112.37890625	13.977575302124
2113.12280273438	13.9688968658447
2113.86572265625	13.9625968933105
2114.60815429688	14.0121231079102
2115.35009765625	13.9939041137695
2116.09106445313	14.0967216491699
2116.83154296875	14.0403032302856
2117.57153320313	14.088020324707
2118.31079101563	14.0944242477417
2119.04931640625	14.0912666320801
2119.787109375	14.0141868591309
2120.5244140625	14.0717811584473
2121.26098632813	14.070761680603
2121.9970703125	13.9586181640625
2122.732421875	13.9494142532349
2123.46704101563	13.9116764068604
2124.20092773438	13.8312273025513
2124.93432617188	13.8346796035767
2125.6669921875	13.7493410110474
2126.39916992188	13.7042608261108
2127.13037109375	13.7009382247925
2127.86108398438	13.614972114563
2128.59130859375	13.6613578796387
2129.32080078125	13.4683132171631
2130.04956054688	13.4723491668701
2130.77758789063	13.4503984451294
2131.50512695313	13.3331098556519
2132.23193359375	13.3014545440674
2132.9580078125	13.1734180450439
2133.68334960938	13.1033630371094
2134.408203125	13.0829133987427
2135.13232421875	13.0643749237061
2135.85595703125	13.0069761276245
2136.57885742188	12.9097127914429
2137.30102539063	12.901948928833
2138.0224609375	12.7994909286499
2138.74340820313	12.7679986953735
2139.46337890625	12.7294683456421
2140.18310546875	12.6841440200806
2140.90185546875	12.7060317993164
2141.6201171875	12.6943006515503
2142.33764648438	12.5823163986206
2143.05444335938	12.6240549087524
2143.77075195313	12.6343240737915
2144.48608398438	12.628363609314
2145.201171875	12.6374263763428
2145.91528320313	12.5734786987305
2146.62890625	12.5240383148193
2147.34155273438	12.5444860458374
2148.05395507813	12.5272989273071
2148.76538085938	12.5800752639771
2149.47631835938	12.5062522888184
2150.18627929688	12.5311002731323
2150.89599609375	12.5401515960693
2151.60473632813	12.4881258010864
2152.31298828125	12.4813413619995
2153.02026367188	12.4957389831543
2153.72729492188	12.4334030151367
2154.43334960938	12.4002590179443
2155.138671875	12.4370756149292
2155.84350585938	12.4244003295898
2156.54760742188	12.4451456069946
2157.25122070313	12.3621530532837
2157.95385742188	12.3399076461792
2158.65600585938	12.3552656173706
2159.357421875	12.3129558563232
2160.05810546875	12.238579750061
2160.75805664063	12.2338590621948
2161.45751953125	12.1748065948486
2162.15600585938	12.1695642471313
2162.85400390625	12.1515808105469
2163.55151367188	12.0904674530029
2164.248046875	12.019250869751
2164.94409179688	12.0176134109497
2165.63916015625	11.9622573852539
2166.33374023438	11.8781452178955
2167.02783203125	11.8280868530273
2167.72094726563	11.7192974090576
2168.41357421875	11.6897735595703
2169.10522460938	11.6150026321411
2169.79638671875	11.5974588394165
2170.48706054688	11.5299692153931
2171.1767578125	11.415675163269
2171.86572265625	11.3487987518311
2172.55419921875	11.2496061325073
2173.24194335938	11.1855630874634
2173.92895507813	11.1310834884644
2174.615234375	11.1206846237183
2175.30078125	11.0629291534424
2175.98583984375	11.070258140564
2176.67016601563	11.008975982666
2177.35375976563	10.9715967178345
2178.03662109375	10.941349029541
2178.71875	10.9479007720947
2179.40014648438	10.9042692184448
2180.08081054688	10.8860740661621
2180.76098632813	10.9069623947144
2181.4404296875	10.9377584457397
2182.119140625	10.8930578231812
2182.79711914063	10.9275922775269
2183.47436523438	10.8764066696167
2184.15087890625	10.8849267959595
2184.82690429688	10.8847713470459
2185.501953125	10.9270401000977
2186.17651367188	10.9122543334961
2186.85034179688	10.9297361373901
2187.5234375	10.8712177276611
2188.19580078125	10.8874530792236
2188.86743164063	10.8716278076172
2189.53833007813	10.7801837921143
2190.20874023438	10.7289714813232
2190.87817382813	10.7449235916138
2191.54711914063	10.693902015686
2192.21533203125	10.7661418914795
2192.8828125	10.5904903411865
2193.54956054688	10.5757446289063
2194.21557617188	10.4312973022461
2194.880859375	10.4990491867065
2195.54541015625	10.4116134643555
2196.20947265625	10.3051271438599
2196.87255859375	10.268497467041
2197.53515625	10.2370843887329
2198.19677734375	10.1094026565552
2198.85791015625	10.0819005966187
2199.51831054688	9.99657821655273
2200.17797851563	9.95974922180176
2200.8369140625	9.889084815979
2201.4951171875	9.78229331970215
2202.15258789063	9.75960826873779
2202.80932617188	9.70932960510254
2203.46533203125	9.64797973632813
2204.12060546875	9.62847137451172
2204.775390625	9.56929779052734
2205.42919921875	9.5346736907959
2206.08251953125	9.51660346984863
2206.73486328125	9.5181131362915
2207.38671875	9.50379085540771
2208.03759765625	9.4572639465332
2208.68798828125	9.47434902191162
2209.33764648438	9.46149444580078
2209.98657226563	9.43755054473877
2210.63452148438	9.45439052581787
2211.28198242188	9.44705104827881
2211.9287109375	9.4505443572998
2212.57470703125	9.43714332580566
2213.21997070313	9.49865436553955
2213.86450195313	9.41913604736328
2214.50830078125	9.4736156463623
2215.1513671875	9.42938423156738
2215.79370117188	9.38485908508301
2216.43530273438	9.34130859375
2217.076171875	9.31188583374023
2217.71630859375	9.3608570098877
2218.35571289063	9.26055431365967
2218.99462890625	9.2366247177124
2219.63256835938	9.17975330352783
2220.26977539063	9.15298271179199
2220.90625	9.11960315704346
2221.5419921875	9.01113510131836
2222.17700195313	9.00176334381104
2222.81127929688	8.95787334442139
2223.44482421875	8.83575057983398
2224.07763671875	8.78845119476318
2224.70971679688	8.7952356338501
2225.34106445313	8.69551944732666
2225.9716796875	8.62878131866455
2226.6015625	8.54011058807373
2227.23071289063	8.54043292999268
2227.85913085938	8.49442386627197
2228.48681640625	8.43716907501221
2229.11376953125	8.40407466888428
2229.73999023438	8.3528528213501
2230.36547851563	8.29138946533203
2230.990234375	8.24466991424561
2231.61401367188	8.2509937286377
2232.2373046875	8.16158485412598
2232.85986328125	8.15204238891602
2233.4814453125	8.1212797164917
2234.1025390625	8.08154964447021
2234.72265625	8.08269596099854
2235.34228515625	8.01887130737305
2235.9609375	8.02485275268555
2236.57885742188	7.97451829910278
2237.1962890625	7.94258213043213
2237.81274414063	7.93623685836792
2238.42846679688	7.98652839660645
2239.04345703125	7.92557954788208
2239.65771484375	7.96692514419556
2240.27124023438	7.91207551956177
2240.88403320313	7.93418741226196
2241.49584960938	7.93603181838989
2242.10717773438	7.88341188430786
2242.71752929688	7.94743013381958
2243.32739257813	7.90171098709106
2243.93627929688	7.79190874099731
2244.54443359375	7.8816876411438
2245.15209960938	7.87346649169922
2245.7587890625	7.84849691390991
2246.36474609375	7.82917451858521
2246.9697265625	7.7853479385376
2247.57421875	7.77526235580444
2248.17797851563	7.77496814727783
2248.78076171875	7.73983573913574
2249.38305664063	7.72997236251831
2249.984375	7.67697286605835
2250.5849609375	7.66474962234497
2251.18481445313	7.66181325912476
2251.78393554688	7.52728700637817
2252.38232421875	7.57006883621216
2252.97973632813	7.47524166107178
2253.57666015625	7.45927715301514
2254.17260742188	7.43449640274048
2254.76782226563	7.36798810958862
2255.3623046875	7.34004163742065
2255.9560546875	7.29651355743408
2256.54907226563	7.23998212814331
2257.14135742188	7.21868801116943
2257.73266601563	7.18310213088989
2258.32348632813	7.10022926330566
2258.91333007813	7.09002065658569
2259.50244140625	7.05745458602905
2260.09057617188	6.93959712982178
2260.67822265625	6.94880819320679
2261.26513671875	6.93435382843018
2261.85107421875	6.867835521698
2262.43627929688	6.8463020324707
2263.02075195313	6.83126306533813
2263.6044921875	6.76618194580078
2264.18725585938	6.74197435379028
2264.76953125	6.69114542007446
2265.35083007813	6.645751953125
2265.93139648438	6.66608667373657
2266.51123046875	6.64205646514893
2267.09033203125	6.65326023101807
2267.66845703125	6.62371206283569
2268.24584960938	6.63020944595337
2268.82250976563	6.62572431564331
2269.3984375	6.62045240402222
2269.9736328125	6.61648368835449
2270.5478515625	6.66224431991577
2271.12133789063	6.64623832702637
2271.69409179688	6.71273899078369
2272.26611328125	6.66109275817871
2272.83740234375	6.68989276885986
2273.40771484375	6.6667799949646
2273.97729492188	6.60087871551514
2274.54614257813	6.58899736404419
2275.11401367188	6.61911964416504
2275.68139648438	6.49532508850098
2276.24780273438	6.48811292648315
2276.8134765625	6.47327136993408
2277.37817382813	6.46393489837646
2277.9423828125	6.43880653381348
2278.50561523438	6.41128540039063
2279.06811523438	6.46510124206543
2279.62963867188	6.39989757537842
2280.19067382813	6.39156055450439
2280.75073242188	6.39771270751953
2281.31005859375	6.4022855758667
2281.86840820313	6.38206243515015
2282.42602539063	6.36393260955811
2282.98291015625	6.34868860244751
2283.5390625	6.33475351333618
2284.09448242188	6.26822566986084
2284.64892578125	6.28226041793823
2285.20263671875	6.229407787323
2285.75537109375	6.19634962081909
2286.3076171875	6.17464351654053
2286.85888671875	6.1992449760437
2287.40942382813	6.17248582839966
2287.958984375	6.09378099441528
2288.5078125	6.04734516143799
2289.05590820313	6.00723743438721
2289.60302734375	5.97372579574585
2290.14965820313	6.00704908370972
2290.6953125	5.90555763244629
2291.23999023438	5.86771154403687
2291.78393554688	5.86091756820679
2292.3271484375	5.79591655731201
2292.86962890625	5.77340126037598
2293.4111328125	5.74474859237671
2293.95190429688	5.72378587722778
2294.49194335938	5.72835540771484
2295.03100585938	5.67089366912842
2295.5693359375	5.66052484512329
2296.10693359375	5.61444664001465
2296.6435546875	5.59125137329102
2297.17944335938	5.60590314865112
2297.71459960938	5.56961345672607
2298.24877929688	5.60534238815308
2298.7822265625	5.54285764694214
2299.31469726563	5.59221839904785
2299.8466796875	5.58311128616333
2300.37744140625	5.58762121200562
2300.90771484375	5.53117752075195
2301.43701171875	5.5891580581665
2301.96557617188	5.55407285690308
2302.4931640625	5.55910682678223
2303.02001953125	5.56226634979248
2303.54614257813	5.54400014877319
2304.0712890625	5.58493423461914
2304.595703125	5.56183195114136
2305.119140625	5.5655255317688
2305.64184570313	5.55554008483887
2306.16381835938	5.56056928634644
2306.68481445313	5.57123899459839
2307.205078125	5.52632617950439
2307.72436523438	5.55364370346069
2308.24291992188	5.52964735031128
2308.7607421875	5.50347757339478
2309.27758789063	5.48616456985474
2309.79370117188	5.50838661193848
2310.30883789063	5.50505208969116
2310.8232421875	5.48771238327026
2311.3369140625	5.4822096824646
2311.849609375	5.47589302062988
2312.361328125	5.45096731185913
2312.87255859375	5.43545913696289
2313.38256835938	5.44718313217163
2313.89208984375	5.41276836395264
2314.40063476563	5.33000421524048
2314.908203125	5.35141515731812
2315.4150390625	5.27828979492188
2315.92114257813	5.25861644744873
2316.42626953125	5.18972110748291
2316.9306640625	5.20001459121704
2317.43408203125	5.1629695892334
2317.93676757813	5.16080617904663
2318.4384765625	5.12425422668457
2318.939453125	5.06817293167114
2319.439453125	5.03616333007813
2319.93872070313	4.98677825927734
2320.43701171875	4.97450304031372
2320.9345703125	4.96601486206055
2321.43139648438	4.9496488571167
2321.92724609375	4.94521331787109
2322.42211914063	4.89026260375977
2322.91625976563	4.87547588348389
2323.40966796875	4.87561750411987
2323.90209960938	4.84939193725586
2324.3935546875	4.81308317184448
2324.88427734375	4.79306650161743
2325.37426757813	4.81711959838867
2325.86303710938	4.83601665496826
2326.35131835938	4.80617713928223
2326.83862304688	4.79510879516602
2327.32495117188	4.79493379592896
2327.810546875	4.79203033447266
2328.29541015625	4.8368501663208
2328.77905273438	4.82767724990845
2329.26220703125	4.81713533401489
2329.74438476563	4.84535074234009
2330.2255859375	4.85828685760498
2330.7060546875	4.8157696723938
2331.185546875	4.84482717514038
2331.6640625	4.8238673210144
2332.14184570313	4.82203817367554
2332.61889648438	4.82458353042603
2333.09497070313	4.81152391433716
2333.57006835938	4.82556056976318
2334.04443359375	4.81303787231445
2334.51782226563	4.77611541748047
2334.99047851563	4.75424146652222
2335.46215820313	4.7943172454834
2335.93310546875	4.73759365081787
2336.40307617188	4.76122236251831
2336.8720703125	4.70279455184937
2337.34033203125	4.65915060043335
2337.8076171875	4.65063285827637
2338.27416992188	4.62177515029907
2338.73974609375	4.61295700073242
2339.20458984375	4.58460903167725
2339.66845703125	4.54771184921265
2340.13134765625	4.55178451538086
2340.59350585938	4.53658962249756
2341.0546875	4.52854204177856
2341.51489257813	4.4543776512146
2341.97436523438	4.43719720840454
2342.43286132813	4.42523956298828
2342.890625	4.36749839782715
2343.34741210938	4.35881233215332
2343.80322265625	4.31645727157593
2344.25830078125	4.35218477249146
2344.71240234375	4.33767890930176
2345.16577148438	4.33200216293335
2345.61791992188	4.31333017349243
2346.06958007813	4.37673711776733
2346.52001953125	4.42276906967163
2346.9697265625	4.47021055221558
2347.41845703125	4.5204496383667
2347.86645507813	4.5812406539917
2348.3134765625	4.67806434631348
2348.75952148438	4.7921257019043
2349.20483398438	4.88437461853027
2349.64916992188	4.97612810134888
2350.09252929688	5.03494739532471
2350.53515625	5.11211013793945
2350.97680664063	5.17101097106934
2351.41748046875	5.17443704605103
2351.857421875	5.21534633636475
2352.29638671875	5.25461387634277
2352.734375	5.24444913864136
2353.17138671875	5.23621988296509
2353.60766601563	5.25189113616943
2354.04296875	5.19943475723267
2354.4775390625	5.11800289154053
2354.91088867188	5.00590133666992
2355.34350585938	4.98225021362305
2355.775390625	4.85080432891846
2356.2060546875	4.76802110671997
2356.63598632813	4.70161914825439
2357.06494140625	4.55042409896851
2357.4931640625	4.44067764282227
2357.92041015625	4.36739730834961
2358.3466796875	4.3144383430481
2358.77197265625	4.23575735092163
2359.1962890625	4.128821849823
2359.61987304688	4.07320737838745
2360.04248046875	3.99380373954773
2360.46411132813	3.91126918792725
2360.88500976563	3.90333342552185
2361.30493164063	3.87553238868713
2361.72387695313	3.8188910484314
