# Supplementary material for: Optics miniaturization strategy for demanding Raman spectroscopy applications
Source: Nat Commun. 2024 Apr 8;15:3049. doi: 10.1038/s41467-024-47044-7 (PMC11001912; doi:10.1038/s41467-024-47044-7)
Supplement: Supplementary file 6 — Source Data [file 41467_2024_47044_MOESM6_ESM.zip › Source Data/NCOMMS-23-34016B s3/S3 pHCA, Glucose, Salts/calibraiton/pHCA time + standards/pHCA_3h.csv]

347.42919921875	85.15234375
348.892913818359	85.5099029541016
350.356079101563	86.1001968383789
351.818634033203	86.2508392333984
353.280670166016	86.8122253417969
354.742095947266	87.2168121337891
356.202972412109	87.4398040771484
357.663299560547	88.0530853271484
359.123046875	88.2285079956055
360.582244873047	88.5632934570313
362.040863037109	88.8638534545898
363.498931884766	89.2106246948242
364.956451416016	89.1721267700195
366.413391113281	89.5770111083984
367.869750976563	89.7676849365234
369.325592041016	90.0490951538086
370.780853271484	90.0297088623047
372.235565185547	90.436164855957
373.689727783203	90.4109268188477
375.143310546875	90.746467590332
376.596343994141	90.9428482055664
378.048828125	91.2248306274414
379.500762939453	91.3027648925781
380.9521484375	91.4464416503906
382.402954101563	91.6938247680664
383.853240966797	92.058349609375
385.302947998047	92.1344909667969
386.752136230469	92.5985412597656
388.200744628906	92.613037109375
389.648803710938	92.9855880737305
391.096343994141	92.8849182128906
392.543304443359	93.3240203857422
393.989715576172	93.7453460693359
395.435607910156	93.88330078125
396.880920410156	94.3882827758789
398.325714111328	94.4905548095703
399.769927978516	94.915153503418
401.213623046875	95.2574996948242
402.656768798828	95.3737182617188
404.099395751953	95.6947708129883
405.541442871094	95.9258346557617
406.982971191406	95.8806457519531
408.423950195313	95.9758148193359
409.864379882813	96.2874145507813
411.304290771484	96.2862396240234
412.743621826172	96.6238403320313
414.182434082031	96.6489410400391
415.620727539063	96.8014602661133
417.058471679688	96.9108123779297
418.495666503906	97.208610534668
419.932342529297	97.4457015991211
421.368469238281	97.5388641357422
422.804077148438	97.6934661865234
424.239135742188	97.5134506225586
425.673645019531	97.406608581543
427.107635498047	97.282096862793
428.541107177734	96.8180847167969
429.974029541016	96.6276321411133
431.406433105469	96.2840881347656
432.838287353516	96.110466003418
434.269622802734	95.8071136474609
435.700408935547	95.6709136962891
437.130706787109	95.4712371826172
438.560455322266	95.494987487793
439.989654541016	95.4119338989258
441.418334960938	95.527946472168
442.846496582031	95.5280532836914
444.274139404297	95.5955352783203
445.701263427734	95.4941482543945
447.127838134766	95.3873443603516
448.553894042969	95.3791885375977
449.979431152344	95.2435455322266
451.404449462891	94.9932632446289
452.828918457031	94.7445831298828
454.252899169922	94.5830993652344
455.676330566406	94.2567520141602
457.099273681641	94.1877288818359
458.521667480469	93.936393737793
459.943542480469	93.8538513183594
461.364929199219	93.5820922851563
462.785766601563	93.4265289306641
464.206085205078	93.4253692626953
465.625885009766	92.8964996337891
467.045196533203	93.1780776977539
468.463958740234	92.7962799072266
469.882202148438	93.0454940795898
471.299957275391	92.9619140625
472.717193603516	92.9054794311523
474.133911132813	92.8849411010742
475.550109863281	92.8987045288086
476.965789794922	92.9272308349609
478.380950927734	93.326530456543
479.795623779297	93.3422622680664
481.209777832031	93.4252014160156
482.623413085938	93.855583190918
484.036529541016	93.8709335327148
485.449157714844	94.2293930053711
486.861267089844	94.5210266113281
488.272857666016	94.6455535888672
489.683959960938	95.1719512939453
491.094543457031	95.3655319213867
492.504608154297	95.7495422363281
493.914184570313	95.9814224243164
495.3232421875	96.4425582885742
496.731811523438	96.3575973510742
498.139862060547	96.7265777587891
499.547393798828	96.8832855224609
500.954467773438	96.7006988525391
502.360992431641	96.8734741210938
503.767028808594	96.8125839233398
505.172576904297	97.1072158813477
506.577606201172	97.2047424316406
507.982147216797	97.3885116577148
509.386169433594	97.6030197143555
510.789703369141	97.7593231201172
512.192749023438	97.929328918457
513.595275878906	98.1410980224609
514.997314453125	98.4001998901367
516.398803710938	98.7794647216797
517.799865722656	98.4404373168945
519.200378417969	98.7327499389648
520.600463867188	98.4308853149414
522	98.0605316162109
523.399047851563	97.8971481323242
524.797607421875	97.3807144165039
526.195678710938	96.887565612793
527.59326171875	96.4961242675781
528.990295410156	96.2150192260742
530.386901855469	95.3266983032227
531.782958984375	95.2280426025391
533.178588867188	94.8682250976563
534.573669433594	94.4962997436523
535.968322753906	94.004020690918
537.362426757813	93.8557968139648
538.756042480469	93.8346099853516
540.149230957031	93.4222717285156
541.541870117188	93.1008987426758
542.934020996094	92.9233627319336
544.32568359375	92.515495300293
545.716918945313	91.9338836669922
547.107604980469	91.5412826538086
548.497802734375	91.2553939819336
549.887573242188	90.7838363647461
551.276794433594	90.2832565307617
552.66552734375	89.9320297241211
554.053833007813	89.7482757568359
555.441650390625	89.6046524047852
556.828918457031	89.1065292358398
558.215759277344	88.790283203125
559.602111816406	88.7071914672852
560.987976074219	88.5614624023438
562.373352050781	88.4610900878906
563.758239746094	88.2595520019531
565.142639160156	88.0706100463867
566.526611328125	87.921012878418
567.910034179688	87.8722229003906
569.293029785156	87.7177124023438
570.675537109375	87.5720672607422
572.057556152344	87.4384384155273
573.439086914063	87.1761779785156
574.820129394531	87.1069641113281
576.200744628906	87.0171661376953
577.580871582031	86.8638534545898
578.96044921875	86.861930847168
580.339660644531	86.7210311889648
581.718322753906	86.8626022338867
583.096557617188	86.5636901855469
584.474243164063	86.6866226196289
585.851501464844	86.4936676025391
587.228332519531	86.665901184082
588.604614257813	86.5894622802734
589.98046875	86.5086135864258
591.355834960938	86.500373840332
592.730712890625	86.31298828125
594.105163574219	86.3525009155273
595.479125976563	86.2671661376953
596.852600097656	86.0878067016602
598.225646972656	86.0537033081055
599.598205566406	86.085807800293
600.970275878906	85.8376693725586
602.341857910156	85.7548217773438
603.713012695313	85.5200729370117
605.083679199219	85.5178527832031
606.453918457031	85.4039459228516
607.823608398438	85.2465972900391
609.192932128906	85.1633453369141
610.561706542969	84.9086227416992
611.930053710938	84.9119338989258
613.297912597656	84.7630233764648
614.665344238281	84.6091690063477
616.032287597656	84.5554656982422
617.398803710938	84.4679718017578
618.764831542969	84.2913436889648
620.13037109375	84.1024780273438
621.495483398438	83.9480438232422
622.860107421875	83.9396514892578
624.224304199219	83.6907806396484
625.588012695313	83.6167526245117
626.951232910156	83.547737121582
628.314025878906	83.4030990600586
629.676391601563	83.4163513183594
631.038269042969	83.055534362793
632.399658203125	82.9252014160156
633.760620117188	83.0386047363281
635.12109375	82.9131317138672
636.481140136719	82.6420059204102
637.840759277344	82.6636581420898
639.199890136719	82.571907043457
640.558532714844	82.487678527832
641.916748046875	82.4616165161133
643.274536132813	82.5407791137695
644.6318359375	82.3681182861328
645.988647460938	82.1329574584961
647.345031738281	81.87060546875
648.700988769531	81.8289642333984
650.056457519531	81.6365280151367
651.411499023438	81.5038070678711
652.76611328125	81.3218078613281
654.120239257813	81.0009841918945
655.473876953125	80.8967819213867
656.827087402344	80.6590957641602
658.179870605469	80.6940231323242
659.5322265625	80.6785125732422
660.884094238281	80.4716491699219
662.235473632813	80.5150604248047
663.586486816406	80.2672271728516
664.93701171875	80.1154937744141
666.287048339844	80.2071151733398
667.636657714844	80.1982727050781
668.98583984375	79.9243240356445
670.334594726563	79.9793930053711
671.682861328125	80.1017227172852
673.030700683594	79.9151077270508
674.378051757813	79.9081115722656
675.725036621094	79.8802490234375
677.071533203125	79.7918395996094
678.417541503906	79.743896484375
679.76318359375	80.04052734375
681.108337402344	79.6308517456055
682.453002929688	79.9780654907227
683.797302246094	79.8901672363281
685.14111328125	79.9085998535156
686.484497070313	80.0531234741211
687.827453613281	79.9547576904297
689.169921875	79.9334182739258
690.512023925781	79.8303146362305
691.853637695313	80.1596984863281
693.194763183594	80.1242294311523
694.535522460938	79.9072494506836
695.875793457031	80.1075744628906
697.215637207031	80.1466598510742
698.555053710938	80.1126403808594
699.89404296875	80.3152465820313
701.232543945313	80.3591842651367
702.570617675781	80.2243118286133
703.908325195313	80.2856826782227
705.245483398438	80.3667907714844
706.582275390625	80.3912506103516
707.918640136719	80.5261611938477
709.254516601563	80.5326614379883
710.589965820313	80.3254241943359
711.924987792969	80.4936676025391
713.259582519531	80.480712890625
714.59375	80.5439147949219
715.927490234375	80.5160980224609
717.2607421875	80.5028076171875
718.593627929688	80.3284683227539
719.926025390625	80.4170150756836
721.257995605469	80.4294281005859
722.589538574219	80.4106750488281
723.920654296875	80.2498474121094
725.251342773438	80.5476989746094
726.581604003906	80.3480834960938
727.911437988281	80.2607727050781
729.240783691406	80.2209243774414
730.569763183594	80.2109146118164
731.898254394531	80.2273254394531
733.226379394531	80.095573425293
734.554016113281	80.1104965209961
735.881225585938	79.9539337158203
737.208068847656	80.0526580810547
738.534423828125	80.0823440551758
739.8603515625	79.9126739501953
741.185852050781	79.7434310913086
742.510925292969	79.7596282958984
743.835571289063	79.6638412475586
745.159790039063	79.5130462646484
746.483581542969	79.5287475585938
747.806945800781	79.3986358642578
749.1298828125	79.3796005249023
750.452453613281	79.2306442260742
751.774536132813	79.2594223022461
753.09619140625	79.0052337646484
754.417419433594	79.0864181518555
755.738220214844	78.9515151977539
757.05859375	78.7570419311523
758.378540039063	78.7836532592773
759.698059082031	78.8198318481445
761.017211914063	78.482551574707
762.335876464844	78.5779876708984
763.654113769531	78.4064102172852
764.971984863281	78.3616790771484
766.289367675781	78.2929153442383
767.606384277344	78.1945724487305
768.922973632813	78.1382751464844
770.239074707031	78.0934677124023
771.554809570313	78.0626220703125
772.8701171875	78.0558471679688
774.184997558594	77.9123916625977
775.499450683594	77.7746658325195
776.8134765625	77.7334213256836
778.127136230469	77.5795364379883
779.440307617188	77.6145248413086
780.753112792969	77.4442825317383
782.0654296875	77.2593612670898
783.377380371094	77.1638412475586
784.688903808594	77.2120742797852
786	77.1574478149414
787.310668945313	76.9907913208008
788.620971679688	76.8243713378906
789.930786132813	76.8690490722656
791.240234375	76.6101226806641
792.549255371094	76.5416793823242
793.857788085938	76.5835876464844
795.166015625	76.3255004882813
796.473754882813	76.3191680908203
797.781066894531	76.2472076416016
799.088012695313	76.3699111938477
800.39453125	76.3474273681641
801.700622558594	76.2865905761719
803.006286621094	76.2757873535156
804.311584472656	76.2518310546875
805.616394042969	76.4371948242188
806.920837402344	76.338493347168
808.224853515625	76.2546844482422
809.528503417969	76.1676788330078
810.831665039063	76.167106628418
812.134460449219	76.191162109375
813.436828613281	76.1406478881836
814.73876953125	76.1792297363281
816.040344238281	76.0782318115234
817.341430664063	76.2223358154297
818.642150878906	76.1518859863281
819.942504882813	76.2531127929688
821.242370605469	76.427375793457
822.541870117188	76.5261535644531
823.840942382813	76.5417861938477
825.139587402344	76.782470703125
826.437866210938	76.6896286010742
827.735656738281	76.8613128662109
829.033081054688	76.9080963134766
830.330139160156	77.1227035522461
831.626770019531	77.0951690673828
832.922973632813	77.191764831543
834.21875	77.397819519043
835.514099121094	77.5613708496094
836.80908203125	77.695198059082
838.103637695313	77.8602905273438
839.397827148438	78.3125152587891
840.691589355469	78.467903137207
841.984924316406	78.751220703125
843.27783203125	78.955436706543
844.570373535156	79.0479583740234
845.862487792969	79.2205581665039
847.154235839844	79.3647689819336
848.445556640625	79.5600814819336
849.736450195313	79.6540069580078
851.026916503906	79.7382278442383
852.317016601563	79.8102645874023
853.606689453125	79.9557037353516
854.89599609375	80.1102981567383
856.184875488281	80.0165939331055
857.473327636719	80.3400573730469
858.761413574219	80.6275482177734
860.049072265625	80.8391571044922
861.336303710938	81.2005920410156
862.623168945313	81.7325820922852
863.909606933594	82.1540374755859
865.195678710938	82.8592071533203
866.481323242188	83.3650894165039
867.766540527344	83.8850555419922
869.051391601563	84.8066787719727
870.335815429688	85.4158248901367
871.619873046875	85.8319549560547
872.903503417969	86.2703857421875
874.186706542969	86.8930587768555
875.469543457031	86.768913269043
876.752014160156	86.6230621337891
878.033996582031	86.3433227539063
879.315612792969	85.7132873535156
880.596862792969	84.5826568603516
881.877685546875	83.4829330444336
883.158081054688	82.1091766357422
884.438110351563	80.6783218383789
885.7177734375	79.3113632202148
886.996948242188	78.0545425415039
888.275817871094	76.7681121826172
889.55419921875	75.5554428100586
890.832275390625	74.6390228271484
892.10986328125	73.7453155517578
893.387084960938	73.0021286010742
894.663940429688	72.3961181640625
895.940368652344	71.6863555908203
897.216369628906	71.1421279907227
898.492004394531	70.6594848632813
899.767272949219	70.0734329223633
901.042114257813	69.5641708374023
902.316528320313	69.0543670654297
903.590576171875	68.6144943237305
904.8642578125	68.2074127197266
906.137512207031	67.7455215454102
907.410339355469	67.4041976928711
908.682800292969	67.1244125366211
909.954833984375	66.9040679931641
911.226501464844	66.7311706542969
912.497802734375	66.369010925293
913.768676757813	66.0996246337891
915.039123535156	66.1874771118164
916.309204101563	65.8888168334961
917.578918457031	65.5903396606445
918.848205566406	65.349609375
920.117126464844	65.0013046264648
921.385620117188	64.9133224487305
922.653747558594	64.6705551147461
923.921447753906	64.2038879394531
925.188781738281	64.0127639770508
926.455688476563	63.6754302978516
927.722229003906	63.5313911437988
928.988342285156	63.1025161743164
930.254089355469	62.8509292602539
931.519470214844	62.6422119140625
932.784423828125	62.3933486938477
934.049011230469	62.1003112792969
935.313171386719	61.9194679260254
936.576965332031	61.6611328125
937.84033203125	61.678524017334
939.103332519531	61.4567909240723
940.365966796875	61.3512268066406
941.628173828125	61.4050483703613
942.890014648438	61.3054237365723
944.151428222656	61.2322731018066
945.412475585938	61.0369110107422
946.673095703125	61.0765113830566
947.933349609375	61.0354194641113
949.193237304688	60.9183692932129
950.452697753906	60.9917335510254
951.711791992188	60.9948539733887
952.970520019531	61.0092277526855
954.228820800781	61.0828323364258
955.486755371094	61.0761108398438
956.744262695313	61.2638053894043
958.001403808594	61.2990074157715
959.258117675781	61.3787803649902
960.514526367188	61.5328140258789
961.770446777344	61.7430534362793
963.026062011719	62.1204719543457
964.28125	62.3434944152832
965.536010742188	62.5478706359863
966.790466308594	63.0729026794434
968.044494628906	63.7011528015137
969.298095703125	64.1376953125
970.551391601563	65.1224136352539
971.80419921875	66.0026321411133
973.056701660156	67.3501129150391
974.308776855469	68.9761734008789
975.560485839844	71.1592025756836
976.811767578125	73.7942733764648
978.062683105469	76.6377105712891
979.313232421875	79.4419555664063
980.563415527344	82.1647644042969
981.813171386719	84.6796951293945
983.0625	87.0840530395508
984.3115234375	89.0634765625
985.560119628906	90.6667175292969
986.808349609375	91.9375228881836
988.05615234375	92.7955627441406
989.303588867188	93.0580291748047
990.550659179688	92.5961990356445
991.797302246094	90.7506256103516
993.043579101563	88.7715759277344
994.289489746094	85.5736465454102
995.535034179688	82.5680236816406
996.780151367188	79.1737060546875
998.02490234375	75.9793014526367
999.269226074219	73.2715911865234
1000.51318359375	70.7182846069336
1001.75677490234	68.5789413452148
1003	66.8848266601563
1004.24279785156	65.3923416137695
1005.48522949219	64.2620544433594
1006.72729492188	63.3772430419922
1007.96893310547	62.6996307373047
1009.21026611328	61.887565612793
1010.45111083984	61.6156005859375
1011.69165039063	61.0720748901367
1012.93176269531	60.7936630249023
1014.17150878906	60.4023208618164
1015.41088867188	60.3711280822754
1016.64984130859	60.1514091491699
1017.88842773438	59.8930397033691
1019.12664794922	59.6748580932617
1020.36450195313	59.4096488952637
1021.60192871094	59.301399230957
1022.83898925781	59.2571640014648
1024.07568359375	58.8929557800293
1025.31201171875	58.8485527038574
1026.5478515625	58.7752151489258
1027.78344726563	58.7072296142578
1029.0185546875	58.6634521484375
1030.25329589844	58.7154998779297
1031.48767089844	58.6458549499512
1032.7216796875	58.7733879089355
1033.95532226563	58.8195877075195
1035.18859863281	58.9033470153809
1036.42138671875	58.9680709838867
1037.65393066406	59.1174125671387
1038.88598632813	59.1286392211914
1040.11767578125	59.2810745239258
1041.34899902344	59.2195739746094
1042.57995605469	59.4802627563477
1043.810546875	59.4605255126953
1045.04077148438	59.6305694580078
1046.2705078125	59.7842636108398
1047.5	59.830509185791
1048.72900390625	60.2117614746094
1049.95764160156	60.4394683837891
1051.18591308594	60.6826324462891
1052.41381835938	61.1276245117188
1053.64135742188	61.3176956176758
1054.86853027344	61.9657249450684
1056.09521484375	62.3942565917969
1057.32165527344	62.7950096130371
1058.54760742188	63.4475593566895
1059.77331542969	64.1678161621094
1060.99853515625	64.5460205078125
1062.22338867188	65.3128967285156
1063.44787597656	65.787239074707
1064.671875	66.4856033325195
1065.89562988281	67.1918411254883
1067.11901855469	67.766227722168
1068.34191894531	68.4395980834961
1069.56457519531	69.3051681518555
1070.78674316406	69.8372268676758
1072.00854492188	70.6230545043945
1073.22998046875	71.1708374023438
1074.45104980469	71.5827484130859
1075.67175292969	71.807487487793
1076.89208984375	71.724723815918
1078.11193847656	71.6395034790039
1079.33154296875	70.9800109863281
1080.55065917969	70.1755752563477
1081.76940917969	69.5000228881836
1082.98791503906	68.0964050292969
1084.20593261719	67.0308227539063
1085.42358398438	65.9190521240234
1086.64086914063	64.8009414672852
1087.85766601563	63.812255859375
1089.07421875	62.8952484130859
1090.29040527344	62.100643157959
1091.50610351563	61.4158668518066
1092.72155761719	60.8600082397461
1093.9365234375	60.4982986450195
1095.15112304688	60.136775970459
1096.36535644531	59.882266998291
1097.57922363281	59.511962890625
1098.79272460938	59.401668548584
1100.005859375	59.2003860473633
1101.21862792969	59.1877861022949
1102.43090820313	59.0773506164551
1103.64294433594	58.921875
1104.8544921875	59.0701713562012
1106.06579589844	59.0881843566895
1107.27661132813	58.9709167480469
1108.48706054688	59.0063209533691
1109.69714355469	59.1056861877441
1110.90686035156	59.1270141601563
1112.1162109375	59.124885559082
1113.3251953125	59.3699340820313
1114.53369140625	59.5325736999512
1115.74194335938	59.5894966125488
1116.94982910156	59.820140838623
1118.1572265625	60.0181884765625
1119.3642578125	60.1353340148926
1120.57104492188	60.2114601135254
1121.77734375	60.4243049621582
1122.98327636719	60.408088684082
1124.18884277344	60.5184745788574
1125.39404296875	60.5357093811035
1126.59875488281	60.4445114135742
1127.80322265625	60.3943901062012
1129.00732421875	60.2938613891602
1130.2109375	60.0109786987305
1131.41430664063	59.6377639770508
1132.6171875	59.4018516540527
1133.81970214844	59.1023330688477
1135.02197265625	58.748950958252
1136.22375488281	58.3157157897949
1137.42517089844	57.9905776977539
1138.62622070313	57.6509094238281
1139.82690429688	57.3104553222656
1141.02709960938	57.0135498046875
1142.22705078125	56.6083183288574
1143.42663574219	56.5563316345215
1144.62573242188	56.3897171020508
1145.82458496094	56.0920219421387
1147.02294921875	56.1191749572754
1148.22094726563	56.1423225402832
1149.41857910156	56.0189170837402
1150.61584472656	55.8829078674316
1151.81274414063	55.8879470825195
1153.00927734375	55.7035980224609
1154.20544433594	55.8327217102051
1155.40124511719	55.7592468261719
1156.5966796875	55.8251533508301
1157.79162597656	55.6758117675781
1158.986328125	55.5178909301758
1160.18054199219	55.4782981872559
1161.37438964844	55.2444763183594
1162.56799316406	55.0949630737305
1163.76110839844	55.1452827453613
1164.95385742188	54.9519958496094
1166.14624023438	54.9145660400391
1167.33825683594	54.7438468933105
1168.52990722656	54.5974311828613
1169.72119140625	54.7189826965332
1170.91198730469	54.7361106872559
1172.1025390625	54.7664756774902
1173.29260253906	54.9858589172363
1174.482421875	54.9097137451172
1175.67175292969	54.9776382446289
1176.86071777344	54.8963584899902
1178.04943847656	54.8707542419434
1179.23767089844	54.7121849060059
1180.42553710938	54.5038604736328
1181.61303710938	54.3125610351563
1182.80017089844	54.3581924438477
1183.98681640625	54.2132110595703
1185.17321777344	54.0479507446289
1186.35925292969	54.0004043579102
1187.54479980469	54.1559867858887
1188.73010253906	53.9599189758301
1189.91491699219	53.989574432373
1191.09936523438	54.0177345275879
1192.28356933594	54.1793632507324
1193.46728515625	54.1340217590332
1194.65063476563	54.267951965332
1195.83361816406	54.3676300048828
1197.01623535156	54.3943634033203
1198.19836425781	54.5488815307617
1199.38024902344	54.7547721862793
1200.56176757813	54.8264198303223
1201.74279785156	54.9869804382324
1202.92358398438	55.0504570007324
1204.10388183594	55.1233444213867
1205.28393554688	55.1144409179688
1206.46350097656	55.1904449462891
1207.64270019531	55.3481101989746
1208.82153320313	55.3214569091797
1210	55.2217826843262
1211.17810058594	55.2283172607422
1212.35583496094	55.0853462219238
1213.53308105469	55.0393753051758
1214.71008300781	54.9966812133789
1215.88671875	54.861011505127
1217.06286621094	54.7368431091309
1218.23864746094	54.7915840148926
1219.41418457031	54.6990776062012
1220.58923339844	54.6109809875488
1221.76391601563	54.7858428955078
1222.93823242188	54.7395935058594
1224.11218261719	54.658634185791
1225.28576660156	54.8748435974121
1226.458984375	54.892147064209
1227.6318359375	54.8254318237305
1228.80419921875	54.9235572814941
1229.97631835938	54.9823722839355
1231.14794921875	54.9249267578125
1232.31921386719	55.2355766296387
1233.490234375	55.128662109375
1234.66076660156	55.3405647277832
1235.83093261719	55.3106498718262
1237.00073242188	55.324333190918
1238.17016601563	55.4278907775879
1239.33923339844	55.3400459289551
1240.5078125	55.5698013305664
1241.67614746094	55.4914054870605
1242.84411621094	55.4650650024414
1244.01159667969	55.5109519958496
1245.1787109375	55.5363121032715
1246.34558105469	55.5311470031738
1247.51196289063	55.5012283325195
1248.67797851563	55.478443145752
1249.84362792969	55.5296249389648
1251.00891113281	55.6257972717285
1252.173828125	55.4614372253418
1253.33825683594	55.4819488525391
1254.50244140625	55.4111862182617
1255.66625976563	55.4128913879395
1256.82958984375	55.357536315918
1257.99255371094	55.2349014282227
1259.1552734375	55.2837562561035
1260.31750488281	55.1780548095703
1261.47937011719	55.1194686889648
1262.64086914063	55.1854972839355
1263.80200195313	55.020393371582
1264.96276855469	54.9512519836426
1266.123046875	55.0233116149902
1267.28308105469	54.7953071594238
1268.44262695313	54.6911811828613
1269.60192871094	54.587818145752
1270.7607421875	54.3980674743652
1271.91918945313	54.2554588317871
1273.07727050781	54.2535133361816
1274.23498535156	53.9490432739258
1275.39233398438	53.8202590942383
1276.54931640625	53.5786781311035
1277.70581054688	53.5195732116699
1278.86206054688	53.3990631103516
1280.01794433594	53.3012733459473
1281.17333984375	53.1647796630859
1282.32836914063	53.1497917175293
1283.48303222656	53.1452255249023
1284.63732910156	53.0468711853027
1285.79125976563	52.9458160400391
1286.94482421875	53.0237350463867
1288.09802246094	52.9055595397949
1289.25073242188	52.8650398254395
1290.40319824219	53.0353240966797
1291.55517578125	52.8564643859863
1292.70690917969	52.9046287536621
1293.85815429688	52.7340507507324
1295.00903320313	52.7201843261719
1296.15954589844	52.6373100280762
1297.30969238281	52.5365142822266
1298.45935058594	52.5047378540039
1299.60876464844	52.6395950317383
1300.7578125	52.3209114074707
1301.90637207031	52.564395904541
1303.05456542969	52.4844665527344
1304.20239257813	52.413990020752
1305.34985351563	52.3311805725098
1306.49694824219	52.4559898376465
1307.64367675781	52.3816871643066
1308.7900390625	52.4025344848633
1309.93591308594	52.4627799987793
1311.08154296875	52.5257568359375
1312.22668457031	52.5198440551758
1313.37145996094	52.5585517883301
1314.51599121094	52.6463241577148
1315.66003417969	52.7995948791504
1316.80358886719	52.8511352539063
1317.94689941406	52.8575286865234
1319.08984375	52.9294052124023
1320.23229980469	52.8915863037109
1321.37451171875	52.864429473877
1322.51623535156	52.9804306030273
1323.65759277344	52.8671264648438
1324.79858398438	52.8314933776855
1325.93920898438	52.8420639038086
1327.07934570313	52.8358459472656
1328.21923828125	52.7712669372559
1329.35864257813	52.738395690918
1330.49780273438	52.7018661499023
1331.63647460938	52.5984306335449
1332.77478027344	52.7288055419922
1333.91271972656	52.6890335083008
1335.05029296875	52.6266441345215
1336.18737792969	52.6493682861328
1337.32421875	52.4606475830078
1338.46057128906	52.373119354248
1339.5966796875	52.4098091125488
1340.73229980469	52.3733749389648
1341.86755371094	52.4031524658203
1343.00231933594	52.4795951843262
1344.13684082031	52.5330467224121
1345.27099609375	52.5044364929199
1346.40466308594	52.4280014038086
1347.53796386719	52.5541381835938
1348.6708984375	52.4992370605469
1349.80346679688	52.6333847045898
1350.93566894531	52.6191940307617
1352.06750488281	52.6796035766602
1353.19885253906	52.5803985595703
1354.32995605469	52.7195320129395
1355.46057128906	52.601936340332
1356.5908203125	52.7717666625977
1357.720703125	52.6890716552734
1358.85021972656	52.6668663024902
1359.97924804688	52.6190872192383
1361.10803222656	52.6473274230957
1362.236328125	52.6348609924316
1363.3642578125	52.5851707458496
1364.49182128906	52.5267639160156
1365.61901855469	52.4896926879883
1366.74584960938	52.5145416259766
1367.87231445313	52.5607566833496
1368.99829101563	52.3733253479004
1370.12390136719	52.3436851501465
1371.24914550781	52.3425750732422
1372.3740234375	52.4647827148438
1373.49853515625	52.3697662353516
1374.62255859375	52.3498802185059
1375.74633789063	52.2874794006348
1376.86962890625	52.3771781921387
1377.99255371094	52.2394409179688
1379.11511230469	52.1228675842285
1380.2373046875	52.1764869689941
1381.35900878906	52.1337585449219
1382.48034667969	52.0543060302734
1383.60144042969	51.9383125305176
1384.72204589844	52.0023155212402
1385.84228515625	51.8108901977539
1386.96203613281	51.8232078552246
1388.08154296875	51.6354598999023
1389.20056152344	51.5863380432129
1390.31921386719	51.4596099853516
1391.4375	51.2577857971191
1392.55541992188	51.1269454956055
1393.6728515625	50.9470672607422
1394.7900390625	50.8979187011719
1395.90673828125	50.745044708252
1397.02307128906	50.6567802429199
1398.13903808594	50.4842185974121
1399.25463867188	50.3928184509277
1400.36975097656	50.3234252929688
1401.48449707031	50.2713508605957
1402.59899902344	50.2535667419434
1403.712890625	50.1588516235352
1404.82653808594	50.1642761230469
1405.93981933594	50.2277870178223
1407.05261230469	50.1948623657227
1408.1650390625	50.1258888244629
1409.27709960938	50.0953254699707
1410.38879394531	50.0581398010254
1411.5	49.926197052002
1412.61096191406	50.0222015380859
1413.72143554688	49.9226341247559
1414.83154296875	49.9098663330078
1415.94116210938	49.7267990112305
1417.05053710938	49.6699371337891
1418.15942382813	49.5802955627441
1419.26794433594	49.6079406738281
1420.37609863281	49.5101051330566
1421.48388671875	49.3902130126953
1422.59118652344	49.2679557800293
1423.6982421875	49.3612518310547
1424.80480957031	49.1116714477539
1425.91088867188	49.0759048461914
1427.01672363281	49.0440521240234
1428.1220703125	48.9793930053711
1429.22717285156	48.9737358093262
1430.33166503906	48.9038009643555
1431.43591308594	48.8176460266113
1432.53979492188	48.8947067260742
1433.64318847656	48.818733215332
1434.74621582031	48.7959327697754
1435.84887695313	48.8007202148438
1436.95104980469	48.8694801330566
1438.05297851563	48.8263969421387
1439.15441894531	48.8470878601074
1440.25549316406	48.837085723877
1441.35620117188	48.890308380127
1442.45642089844	48.8453140258789
1443.55627441406	48.7149848937988
1444.65576171875	48.77099609375
1445.7548828125	48.6570930480957
1446.853515625	48.5841064453125
1447.95190429688	48.5451965332031
1449.0498046875	48.602668762207
1450.14721679688	48.5592842102051
1451.24438476563	48.5494003295898
1452.34106445313	48.5914726257324
1453.43737792969	48.7341117858887
1454.53332519531	48.801155090332
1455.62890625	48.7925491333008
1456.72399902344	48.9525909423828
1457.81872558594	48.9209060668945
1458.9130859375	49.0796699523926
1460.00695800781	49.160041809082
1461.10046386719	49.1564826965332
1462.19360351563	49.0140075683594
1463.28637695313	49.0510864257813
1464.37878417969	49.0514869689941
1465.470703125	49.0191192626953
1466.56225585938	48.8192825317383
1467.65344238281	48.8201026916504
1468.744140625	48.4186973571777
1469.83447265625	48.3772468566895
1470.92443847656	48.2043876647949
1472.01403808594	47.849925994873
1473.10314941406	47.7532081604004
1474.19189453125	47.5670394897461
1475.2802734375	47.3847808837891
1476.3681640625	47.2642097473145
1477.45581054688	47.11962890625
1478.54296875	46.976001739502
1479.62963867188	46.8299865722656
1480.71606445313	46.9495429992676
1481.80200195313	46.7816734313965
1482.88757324219	46.827091217041
1483.97265625	46.6938323974609
1485.05737304688	46.8256988525391
1486.14172363281	46.6817970275879
1487.22570800781	46.7873649597168
1488.30932617188	46.6822471618652
1489.39245605469	46.8207626342773
1490.47509765625	46.812385559082
1491.55749511719	46.7259902954102
1492.63940429688	46.854190826416
1493.72094726563	46.7197113037109
1494.80212402344	46.708812713623
1495.8828125	46.7069969177246
1496.96313476563	46.7255058288574
1498.04309082031	46.687629699707
1499.12255859375	46.6462173461914
1500.20166015625	46.4838676452637
1501.28039550781	46.5292549133301
1502.35864257813	46.4846954345703
1503.4365234375	46.5263786315918
1504.51403808594	46.5416488647461
1505.59118652344	46.4957275390625
1506.66784667969	46.5588188171387
1507.744140625	46.5496559143066
1508.81994628906	46.5023803710938
1509.89538574219	46.6518936157227
1510.97045898438	46.7860679626465
1512.04516601563	46.7742385864258
1513.11938476563	46.8709449768066
1514.19323730469	47.0382804870605
1515.26672363281	47.1604156494141
1516.33972167969	47.1220092773438
1517.41235351563	47.302978515625
1518.48449707031	47.2404823303223
1519.55639648438	47.3048210144043
1520.62768554688	47.2910270690918
1521.69873046875	47.4757766723633
1522.76928710938	47.4454116821289
1523.83947753906	47.3999977111816
1524.90930175781	47.5480690002441
1525.97863769531	47.5817413330078
1527.04760742188	47.5544013977051
1528.11608886719	47.4910125732422
1529.18420410156	47.3909683227539
1530.251953125	47.5311279296875
1531.31921386719	47.6905937194824
1532.38610839844	47.6506500244141
1533.45263671875	47.8157844543457
1534.51867675781	47.7933349609375
1535.58435058594	47.8879547119141
1536.64965820313	48.0183410644531
1537.71447753906	48.2559471130371
1538.77893066406	48.4186210632324
1539.84301757813	48.5160713195801
1540.90661621094	48.6338119506836
1541.9697265625	48.815372467041
1543.03259277344	48.9811172485352
1544.09497070313	48.9544410705566
1545.15686035156	49.266544342041
1546.21850585938	49.2546463012695
1547.27966308594	49.4647827148438
1548.34033203125	49.5245246887207
1549.40063476563	49.7606735229492
1550.46057128906	49.7143173217773
1551.52001953125	49.8275032043457
1552.5791015625	50.0473709106445
1553.63781738281	50.1137313842773
1554.69604492188	50.1852951049805
1555.75378417969	50.1786956787109
1556.81127929688	50.1746826171875
1557.86828613281	50.4375152587891
1558.9248046875	50.4369697570801
1559.98095703125	50.6087684631348
1561.03674316406	50.6068916320801
1562.09204101563	50.7901725769043
1563.14697265625	50.9739303588867
1564.20153808594	51.1041564941406
1565.25561523438	51.3387184143066
1566.30932617188	51.5478668212891
1567.36254882813	51.8007926940918
1568.41540527344	52.0119400024414
1569.4677734375	52.184268951416
1570.51977539063	52.4029846191406
1571.57141113281	52.6144142150879
1572.62255859375	52.8796463012695
1573.67333984375	53.1192474365234
1574.7236328125	53.4558143615723
1575.77355957031	53.5895729064941
1576.82299804688	53.7164115905762
1577.8720703125	53.9834022521973
1578.92077636719	54.0626258850098
1579.96899414063	54.2884407043457
1581.01684570313	54.4985694885254
1582.06420898438	54.7927856445313
1583.11120605469	54.9437255859375
1584.15771484375	55.173957824707
1585.20385742188	55.3818893432617
1586.24951171875	55.7570457458496
1587.29479980469	55.8599128723145
1588.33972167969	56.1580543518066
1589.38415527344	56.3199615478516
1590.42810058594	56.7182998657227
1591.47180175781	57.1456604003906
1592.51489257813	57.4978713989258
1593.55773925781	57.8684768676758
1594.59997558594	58.1460342407227
1595.64196777344	58.5871315002441
1596.68334960938	58.9798851013184
1597.72448730469	59.3046226501465
1598.76513671875	59.8170928955078
1599.80529785156	60.1865081787109
1600.84509277344	60.6415939331055
1601.88452148438	61.065975189209
1602.92346191406	61.2066459655762
1603.9619140625	61.8221054077148
1605	62.192008972168
1606.03771972656	62.6510696411133
1607.07495117188	63.1075325012207
1608.11169433594	63.3895454406738
1609.14807128906	63.9412612915039
1610.18408203125	64.1783752441406
1611.21960449219	64.3331451416016
1612.25463867188	64.5320587158203
1613.28930664063	64.9081039428711
1614.32360839844	64.7806854248047
1615.357421875	65.1435089111328
1616.39074707031	65.1077194213867
1617.42370605469	65.3658981323242
1618.45629882813	65.6483764648438
1619.48840332031	65.6308746337891
1620.52001953125	65.890998840332
1621.55126953125	66.0414276123047
1622.58215332031	66.3812103271484
1623.61254882813	66.5193634033203
1624.64245605469	66.7172775268555
1625.67199707031	66.9679412841797
1626.70104980469	67.1539764404297
1627.72973632813	67.4789276123047
1628.75793457031	67.7499542236328
1629.78576660156	68.0366516113281
1630.81311035156	68.2443542480469
1631.84008789063	68.3667755126953
1632.86657714844	68.8178482055664
1633.89270019531	68.9831161499023
1634.91833496094	69.0476303100586
1635.94348144531	69.3585662841797
1636.96826171875	69.3904876708984
1637.99255371094	69.224723815918
1639.01647949219	69.3612365722656
1640.03991699219	69.0127792358398
1641.06298828125	68.9648513793945
1642.08557128906	68.6987762451172
1643.10778808594	68.3581314086914
1644.12951660156	68.1665573120117
1645.15075683594	67.7230377197266
1646.17163085938	67.4085540771484
1647.19213867188	67.0607452392578
1648.21203613281	66.5671310424805
1649.23156738281	66.4073104858398
1650.25073242188	66.0015563964844
1651.26940917969	65.604362487793
1652.28759765625	65.3031463623047
1653.30541992188	65.1095352172852
1654.32275390625	64.7584228515625
1655.33972167969	64.3057098388672
1656.35620117188	63.8225860595703
1657.37231445313	63.5956687927246
1658.38793945313	63.3617744445801
1659.40307617188	63.1257820129395
1660.41772460938	62.8096618652344
1661.43212890625	62.4680099487305
1662.44592285156	62.0164680480957
1663.45935058594	62.0898628234863
1664.47229003906	61.4483757019043
1665.48486328125	61.2054634094238
1666.49694824219	61.0714912414551
1667.50854492188	60.7232246398926
1668.51977539063	60.3766555786133
1669.53051757813	59.7317352294922
1670.54089355469	59.4603729248047
1671.55078125	59.0703659057617
1672.56018066406	58.6070823669434
1673.56909179688	58.2155342102051
1674.57763671875	57.6597633361816
1675.58581542969	57.1981582641602
1676.59350585938	56.7371597290039
1677.60070800781	56.2435455322266
1678.607421875	55.7272987365723
1679.61376953125	55.1332969665527
1680.61962890625	54.7186279296875
1681.62512207031	54.3409385681152
1682.63012695313	53.8181304931641
1683.63464355469	53.1815643310547
1684.638671875	52.7967681884766
1685.64233398438	52.1455993652344
1686.64562988281	51.949878692627
1687.64831542969	51.5214576721191
1688.65063476563	50.9587364196777
1689.65246582031	50.4755210876465
1690.65393066406	50.0274963378906
1691.65490722656	49.6868896484375
1692.65539550781	49.3354988098145
1693.65551757813	48.9426193237305
1694.65502929688	48.5733108520508
1695.654296875	48.2122344970703
1696.65295410156	47.875804901123
1697.65124511719	47.5252990722656
1698.64904785156	47.1572265625
1699.646484375	46.9089050292969
1700.64331054688	46.5077323913574
1701.63977050781	46.1002235412598
1702.63586425781	45.6400375366211
1703.63134765625	45.3686141967773
1704.62646484375	44.9794807434082
1705.62121582031	44.4680328369141
1706.61535644531	44.1551094055176
1707.60913085938	43.6972694396973
1708.60241699219	43.374584197998
1709.59521484375	42.9888916015625
1710.58764648438	42.6067237854004
1711.57958984375	42.2593383789063
1712.57104492188	41.8930892944336
1713.56213378906	41.4034652709961
1714.552734375	41.2222099304199
1715.54284667969	40.733039855957
1716.53247070313	40.3605613708496
1717.52160644531	40.0266151428223
1718.51037597656	39.6836624145508
1719.49865722656	39.2812271118164
1720.48657226563	39.0077934265137
1721.47387695313	38.6944732666016
1722.46081542969	38.2822570800781
1723.447265625	38.1758346557617
1724.43334960938	37.843132019043
1725.41882324219	37.4966621398926
1726.40393066406	37.3701934814453
1727.38854980469	36.9815711975098
1728.37268066406	36.7719421386719
1729.3564453125	36.5616111755371
1730.33972167969	36.3286666870117
1731.32250976563	36.0472831726074
1732.30480957031	35.916820526123
1733.28674316406	35.6943321228027
1734.26806640625	35.6292762756348
1735.2490234375	35.3228721618652
1736.2294921875	35.2850151062012
1737.20959472656	35.0218467712402
1738.18908691406	34.8332595825195
1739.16821289063	34.7781066894531
1740.14685058594	34.503044128418
1741.125	34.2164649963379
1742.10266113281	34.2379989624023
1743.07995605469	34.0125694274902
1744.05676269531	33.8257827758789
1745.03308105469	33.6038856506348
1746.00891113281	33.4268684387207
1746.98425292969	33.2037391662598
1747.95910644531	33.0908813476563
1748.93359375	32.8264808654785
1749.90759277344	32.6754913330078
1750.88110351563	32.4449195861816
1751.85412597656	32.2439422607422
1752.82678222656	32.0549163818359
1753.798828125	31.9352073669434
1754.7705078125	31.666202545166
1755.74169921875	31.431583404541
1756.71240234375	31.277135848999
1757.6826171875	31.1681652069092
1758.65246582031	31.0000514984131
1759.62170410156	30.7350921630859
1760.59057617188	30.598445892334
1761.55895996094	30.4786033630371
1762.52673339844	30.2645587921143
1763.49426269531	30.1264667510986
1764.46118164063	30.1218872070313
1765.42761230469	29.9847431182861
1766.39367675781	29.8821487426758
1767.35913085938	29.7699127197266
1768.32421875	29.6626281738281
1769.28881835938	29.6915702819824
1770.2529296875	29.4761123657227
1771.21655273438	29.327356338501
1772.17980957031	29.3270206451416
1773.14245605469	29.3022556304932
1774.10461425781	29.2542896270752
1775.06640625	29.1782875061035
1776.02770996094	29.082202911377
1776.98852539063	28.8961448669434
1777.94873046875	28.8378067016602
1778.90856933594	28.8235912322998
1779.86804199219	28.7344532012939
1780.82690429688	28.5307598114014
1781.78527832031	28.382043838501
1782.7431640625	28.2014102935791
1783.70068359375	28.1248264312744
1784.65771484375	27.954532623291
1785.61413574219	27.8401203155518
1786.57019042969	27.7734603881836
1787.52575683594	27.5666675567627
1788.48083496094	27.3843173980713
1789.43530273438	27.3112087249756
1790.38940429688	27.1062431335449
1791.34301757813	27.0531997680664
1792.29626464844	26.9081363677979
1793.24890136719	26.7922039031982
1794.20104980469	26.7052192687988
1795.15270996094	26.697229385376
1796.10400390625	26.515775680542
1797.0546875	26.4783020019531
1798.0048828125	26.3524494171143
1798.95471191406	26.2764205932617
1799.90393066406	26.1883506774902
1800.85278320313	26.1493034362793
1801.80102539063	26.149621963501
1802.74890136719	26.0391368865967
1803.6962890625	26.040922164917
1804.64306640625	26.001823425293
1805.58947753906	26.023006439209
1806.53540039063	25.898265838623
1807.48071289063	25.8785247802734
1808.42565917969	25.9203987121582
1809.3701171875	25.7835121154785
1810.31396484375	25.7229919433594
1811.25744628906	25.732780456543
1812.20043945313	25.5822238922119
1813.14294433594	25.5199375152588
1814.08483886719	25.5582313537598
1815.0263671875	25.544750213623
1815.96740722656	25.4523830413818
1816.90783691406	25.2882499694824
1817.84790039063	25.2865505218506
1818.78747558594	25.1155185699463
1819.72644042969	25.1853618621826
1820.6650390625	24.9574508666992
1821.60314941406	24.9809055328369
1822.54064941406	24.8950252532959
1823.47778320313	24.7086162567139
1824.41430664063	24.6677932739258
1825.35034179688	24.4871654510498
1826.28601074219	24.5158557891846
1827.22106933594	24.4138412475586
1828.15563964844	24.2835350036621
1829.08984375	24.2238693237305
1830.0234375	24.1416664123535
1830.95654296875	24.1546115875244
1831.88916015625	24.0211334228516
1832.8212890625	23.920747756958
1833.7529296875	24.0219097137451
1834.68408203125	23.97487449646
1835.61474609375	23.888879776001
1836.54479980469	23.8179550170898
1837.47448730469	23.7970218658447
1838.40356445313	23.875545501709
1839.33227539063	23.8126697540283
1840.26037597656	23.7382526397705
1841.18811035156	23.7650527954102
1842.115234375	23.7607383728027
1843.04187011719	23.7615547180176
1843.96801757813	23.7162952423096
1844.89367675781	23.7516784667969
1845.81872558594	23.729663848877
1846.74340820313	23.6638774871826
1847.66760253906	23.7018585205078
1848.59118652344	23.6146678924561
1849.51428222656	23.6389942169189
1850.43701171875	23.4957294464111
1851.35913085938	23.4424228668213
1852.28076171875	23.3965759277344
1853.20190429688	23.3823738098145
1854.12243652344	23.2406005859375
1855.04260253906	23.1953182220459
1855.96215820313	23.1542930603027
1856.88122558594	23.0849685668945
1857.79992675781	22.9011726379395
1858.71801757813	22.8441791534424
1859.63549804688	22.8401203155518
1860.55261230469	22.7854499816895
1861.46923828125	22.6670227050781
1862.38525390625	22.6459674835205
1863.30078125	22.6244773864746
1864.2158203125	22.5671215057373
1865.13037109375	22.5370121002197
1866.04443359375	22.5275287628174
1866.95788574219	22.4537658691406
1867.87084960938	22.526611328125
1868.78332519531	22.5403594970703
1869.6953125	22.5005474090576
1870.60681152344	22.5524005889893
1871.51782226563	22.49147605896
1872.42822265625	22.5087032318115
1873.33813476563	22.6185646057129
1874.24755859375	22.5647373199463
1875.15649414063	22.5962448120117
1876.06481933594	22.5689086914063
1876.97277832031	22.5575256347656
1877.88012695313	22.5845413208008
1878.78698730469	22.4328956604004
1879.69323730469	22.5438766479492
1880.59912109375	22.4361877441406
1881.50439453125	22.4070625305176
1882.4091796875	22.3770542144775
1883.3134765625	22.2430725097656
1884.21716308594	22.1580982208252
1885.12048339844	22.1556911468506
1886.02319335938	22.0961723327637
1886.92541503906	22.0686511993408
1887.82702636719	22.0757541656494
1888.72814941406	21.9847717285156
1889.62878417969	21.8878917694092
1890.52893066406	21.7578048706055
1891.42858886719	21.7654857635498
1892.32763671875	21.7150802612305
1893.22619628906	21.7112770080566
1894.12426757813	21.621997833252
1895.02172851563	21.5365676879883
1895.91870117188	21.4895191192627
1896.81518554688	21.6046676635742
1897.71118164063	21.4020805358887
1898.60656738281	21.3932056427002
1899.50146484375	21.4160652160645
1900.39587402344	21.3487071990967
1901.28967285156	21.3324279785156
1902.18298339844	21.4401569366455
1903.07580566406	21.4021434783936
1903.96801757813	21.3210010528564
1904.85986328125	21.3349761962891
1905.7509765625	21.3857955932617
1906.64172363281	21.4412155151367
1907.53186035156	21.4596252441406
1908.42150878906	21.5234107971191
1909.31066894531	21.4986763000488
1910.19921875	21.465856552124
1911.08728027344	21.4910850524902
1911.97473144531	21.5848960876465
1912.86181640625	21.5477142333984
1913.74816894531	21.4692325592041
1914.63415527344	21.4394359588623
1915.51953125	21.4695339202881
1916.40441894531	21.4541625976563
1917.28869628906	21.4252281188965
1918.17260742188	21.4693622589111
1919.05578613281	21.2887172698975
1919.93859863281	21.3286914825439
1920.82080078125	21.2628974914551
1921.70239257813	21.1591510772705
1922.58349609375	21.1465301513672
1923.46411132813	21.1069355010986
1924.34423828125	21.0059070587158
1925.22375488281	20.9375076293945
1926.10278320313	20.9603710174561
1926.98120117188	20.8297901153564
1927.85913085938	20.8302440643311
1928.73645019531	20.7219543457031
1929.61328125	20.6230411529541
1930.48962402344	20.667407989502
1931.36535644531	20.5611686706543
1932.24060058594	20.4946784973145
1933.11535644531	20.557544708252
1933.98950195313	20.5900783538818
1934.86303710938	20.4885368347168
1935.73608398438	20.4884777069092
1936.60864257813	20.5886821746826
1937.48059082031	20.5284862518311
1938.35205078125	20.5344066619873
1939.22302246094	20.5286426544189
1940.09338378906	20.5632591247559
1940.96313476563	20.6089401245117
1941.83239746094	20.6078510284424
1942.701171875	20.6416530609131
1943.5693359375	20.6412391662598
1944.43701171875	20.6551990509033
1945.30407714844	20.7978439331055
1946.17065429688	20.7696228027344
1947.03662109375	20.751802444458
1947.90209960938	20.7452487945557
1948.76696777344	20.8230419158936
1949.63134765625	20.8067779541016
1950.4951171875	20.8334808349609
1951.3583984375	20.8059139251709
1952.22106933594	20.7688045501709
1953.08325195313	20.7445297241211
1953.94482421875	20.682975769043
1954.80590820313	20.5834465026855
1955.66650390625	20.6745281219482
1956.5263671875	20.5873699188232
1957.38586425781	20.5248126983643
1958.24462890625	20.5506477355957
1959.10302734375	20.5107173919678
1959.96069335938	20.4080543518066
1960.81799316406	20.3400287628174
1961.67456054688	20.2953224182129
1962.53063964844	20.2850914001465
1963.38623046875	20.1673126220703
1964.2412109375	20.1407833099365
1965.09558105469	20.1460952758789
1965.94946289063	20.042423248291
1966.80285644531	20.0782585144043
1967.65563964844	20.048770904541
1968.5078125	20.0449180603027
1969.35949707031	20.0243377685547
1970.21057128906	20.0202674865723
1971.06103515625	20.0320510864258
1971.91101074219	20.1327705383301
1972.76049804688	20.077112197876
1973.60925292969	20.133430480957
1974.45764160156	20.1604995727539
1975.30529785156	20.2050285339355
1976.15246582031	20.2314758300781
1976.99914550781	20.273609161377
1977.84521484375	20.2913665771484
1978.69067382813	20.454309463501
1979.53552246094	20.4504108428955
1980.3798828125	20.4079532623291
1981.22375488281	20.4789505004883
1982.06701660156	20.5982284545898
1982.90966796875	20.5515232086182
1983.75170898438	20.5418357849121
1984.59326171875	20.4829578399658
1985.43420410156	20.4541454315186
1986.27465820313	20.4648742675781
1987.11450195313	20.3951282501221
1987.95373535156	20.4152965545654
1988.79248046875	20.4204063415527
1989.63061523438	20.3708362579346
1990.46813964844	20.2654056549072
1991.30517578125	20.2770099639893
1992.1416015625	20.1996364593506
1992.9775390625	20.2013187408447
1993.81274414063	20.0481262207031
1994.6474609375	19.9595508575439
1995.48168945313	19.9871025085449
1996.31518554688	19.9248580932617
1997.14819335938	20.0154056549072
1997.98071289063	19.9526805877686
1998.8125	19.924934387207
1999.64379882813	19.8969421386719
2000.47448730469	19.8440647125244
2001.3046875	19.8872661590576
2002.13427734375	19.8825435638428
2002.96325683594	19.9552211761475
2003.79162597656	19.9190521240234
2004.61950683594	20.0076541900635
2005.44677734375	20.0630168914795
2006.2734375	20.0617637634277
2007.09948730469	20.1085758209229
2007.92504882813	20.2080402374268
2008.75	20.1821155548096
2009.57434082031	20.2381038665771
2010.39819335938	20.3263816833496
2011.22131347656	20.440616607666
2012.0439453125	20.3309078216553
2012.86608886719	20.3649959564209
2013.6875	20.413890838623
2014.50842285156	20.4339427947998
2015.32873535156	20.4444465637207
2016.1484375	20.4444980621338
2016.96752929688	20.3739719390869
2017.7861328125	20.3892555236816
2018.60412597656	20.4872722625732
2019.42150878906	20.4486026763916
2020.23828125	20.4659957885742
2021.05444335938	20.4918479919434
2021.8701171875	20.3506870269775
2022.68518066406	20.3694400787354
2023.49963378906	20.3466529846191
2024.3134765625	20.2669715881348
2025.12683105469	20.2569313049316
2025.939453125	20.2505474090576
2026.75158691406	20.1696090698242
2027.56311035156	20.1577014923096
2028.3740234375	20.0975036621094
2029.18432617188	20.1029605865479
2029.994140625	20.1336193084717
2030.80322265625	20.0412826538086
2031.61181640625	19.9892063140869
2032.41979980469	19.969202041626
2033.22717285156	19.9078979492188
2034.03393554688	19.9282302856445
2034.84008789063	19.8485069274902
2035.64575195313	19.7749309539795
2036.45080566406	19.7088890075684
2037.25512695313	19.7441234588623
2038.05895996094	19.6793994903564
2038.86218261719	19.7151069641113
2039.66479492188	19.7036991119385
2040.466796875	19.7242622375488
2041.26831054688	19.6909770965576
2042.06909179688	19.7523174285889
2042.86938476563	19.6978321075439
2043.6689453125	19.683406829834
2044.46801757813	19.7422733306885
2045.26647949219	19.7945079803467
2046.06433105469	19.8017902374268
2046.86145019531	19.8026256561279
2047.65808105469	19.8849544525146
2048.4541015625	19.8664207458496
2049.24951171875	19.8677406311035
2050.04443359375	19.8806247711182
2050.83862304688	19.9379100799561
2051.63232421875	19.9147510528564
2052.42529296875	19.9577522277832
2053.2177734375	19.9542617797852
2054.00952148438	19.9206676483154
2054.80078125	20.0244121551514
2055.59130859375	20.061731338501
2056.38134765625	20.0768241882324
2057.17065429688	20.0875225067139
2057.95947265625	20.0534629821777
2058.74755859375	20.0223960876465
2059.53515625	20.0063953399658
2060.32202148438	19.9820289611816
2061.1083984375	19.867036819458
2061.89428710938	19.772647857666
2062.67919921875	19.7904758453369
2063.4638671875	19.7955360412598
2064.24780273438	19.7240524291992
2065.03100585938	19.6988372802734
2065.81372070313	19.5685882568359
2066.595703125	19.5656585693359
2067.37719726563	19.5890579223633
2068.15795898438	19.3814697265625
2068.93823242188	19.4218406677246
2069.7177734375	19.3530712127686
2070.49682617188	19.2882251739502
2071.27514648438	19.1897048950195
2072.05297851563	19.0831756591797
2072.830078125	19.0961837768555
2073.60668945313	19.0559215545654
2074.38256835938	19.0266132354736
2075.15795898438	18.9886322021484
2075.9326171875	18.913890838623
2076.70654296875	18.8908157348633
2077.47998046875	18.8649253845215
2078.25268554688	18.7682685852051
2079.02490234375	18.8308849334717
2079.79663085938	18.8417491912842
2080.5673828125	18.8612957000732
2081.337890625	18.8672504425049
2082.107421875	18.8098468780518
2082.87670898438	18.8629779815674
2083.64501953125	18.904411315918
2084.41284179688	18.9369468688965
2085.18017578125	18.9137992858887
2085.94677734375	18.9132118225098
2086.71264648438	19.0212955474854
2087.47802734375	19.0073375701904
2088.24267578125	18.9672355651855
2089.0068359375	19.035436630249
2089.77026367188	19.0231170654297
2090.53295898438	19.0046634674072
2091.29516601563	18.9645042419434
2092.056640625	18.9405918121338
2092.81762695313	18.9525260925293
2093.57788085938	18.814115524292
2094.33764648438	18.8026313781738
2095.0966796875	18.8072090148926
2095.85498046875	18.7002544403076
2096.61279296875	18.7402496337891
2097.36987304688	18.6218395233154
2098.12646484375	18.5180015563965
2098.88232421875	18.4372825622559
2099.63745117188	18.4149742126465
2100.39208984375	18.3204154968262
2101.14624023438	18.2032775878906
2101.8994140625	18.1187648773193
2102.65209960938	17.9874668121338
2103.404296875	17.9148941040039
2104.15551757813	17.8633899688721
2104.90649414063	17.8156471252441
2105.65649414063	17.7172832489014
2106.40600585938	17.6715831756592
2107.15502929688	17.640588760376
2107.90307617188	17.5910129547119
2108.65063476563	17.4859943389893
2109.39770507813	17.4563179016113
2110.14404296875	17.5387268066406
2110.8896484375	17.478572845459
2111.63452148438	17.4855442047119
2112.37890625	17.5294589996338
2113.12280273438	17.5109462738037
2113.86572265625	17.5713558197021
2114.60815429688	17.557861328125
2115.35009765625	17.600435256958
2116.09106445313	17.6724128723145
2116.83154296875	17.6281223297119
2117.57153320313	17.6421031951904
2118.31079101563	17.6728286743164
2119.04931640625	17.6378173828125
2119.787109375	17.630765914917
2120.5244140625	17.6485977172852
2121.26098632813	17.5735492706299
2121.9970703125	17.4668369293213
2122.732421875	17.4458122253418
2123.46704101563	17.3646087646484
2124.20092773438	17.3315353393555
2124.93432617188	17.3255500793457
2125.6669921875	17.266284942627
2126.39916992188	17.164478302002
2127.13037109375	17.1807479858398
2127.86108398438	17.0608177185059
2128.59130859375	17.1020526885986
2129.32080078125	16.8992862701416
2130.04956054688	16.902250289917
2130.77758789063	16.8019905090332
2131.50512695313	16.671802520752
2132.23193359375	16.643856048584
2132.9580078125	16.6004734039307
2133.68334960938	16.4558410644531
2134.408203125	16.4735832214355
2135.13232421875	16.3733997344971
2135.85595703125	16.306676864624
2136.57885742188	16.2567977905273
2137.30102539063	16.1805591583252
2138.0224609375	16.1226196289063
2138.74340820313	16.0320110321045
2139.46337890625	15.9824266433716
2140.18310546875	15.9831123352051
2140.90185546875	15.8901605606079
2141.6201171875	15.8917741775513
2142.33764648438	15.8018646240234
2143.05444335938	15.8511610031128
2143.77075195313	15.8173789978027
2144.48608398438	15.835693359375
2145.201171875	15.8295211791992
2145.91528320313	15.8189840316772
2146.62890625	15.8501777648926
2147.34155273438	15.8549289703369
2148.05395507813	15.8074655532837
2148.76538085938	15.8797512054443
2149.47631835938	15.7826709747314
2150.18627929688	15.7810821533203
2150.89599609375	15.8133029937744
2151.60473632813	15.7666997909546
2152.31298828125	15.8215780258179
2153.02026367188	15.7479057312012
2153.72729492188	15.7153539657593
2154.43334960938	15.694709777832
2155.138671875	15.6867351531982
2155.84350585938	15.6950960159302
2156.54760742188	15.6719808578491
2157.25122070313	15.6341991424561
2157.95385742188	15.5392427444458
2158.65600585938	15.5326480865479
2159.357421875	15.5214071273804
2160.05810546875	15.4739685058594
2160.75805664063	15.4057006835938
2161.45751953125	15.3385972976685
2162.15600585938	15.3321523666382
2162.85400390625	15.3034143447876
2163.55151367188	15.1656351089478
2164.248046875	15.1154823303223
2164.94409179688	15.1339435577393
2165.63916015625	15.0776100158691
2166.33374023438	15.0153369903564
2167.02783203125	14.9382877349854
2167.72094726563	14.9070978164673
2168.41357421875	14.7798252105713
2169.10522460938	14.6721115112305
2169.79638671875	14.6415128707886
2170.48706054688	14.5646514892578
2171.1767578125	14.4771451950073
2171.86572265625	14.3651990890503
2172.55419921875	14.3460006713867
2173.24194335938	14.1600046157837
2173.92895507813	14.1034965515137
2174.615234375	14.0575361251831
2175.30078125	14.0591487884521
2175.98583984375	13.9583568572998
2176.67016601563	13.8999433517456
2177.35375976563	13.9130926132202
2178.03662109375	13.9109363555908
2178.71875	13.8645391464233
2179.40014648438	13.8082180023193
2180.08081054688	13.8324747085571
2180.76098632813	13.8931255340576
2181.4404296875	13.852578163147
2182.119140625	13.821662902832
2182.79711914063	13.8744487762451
2183.47436523438	13.8479709625244
2184.15087890625	13.8048610687256
2184.82690429688	13.855712890625
2185.501953125	13.8731060028076
2186.17651367188	13.8450899124146
2186.85034179688	13.9009799957275
2187.5234375	13.8751850128174
2188.19580078125	13.8772039413452
2188.86743164063	13.8322315216064
2189.53833007813	13.7772769927979
2190.20874023438	13.7598466873169
2190.87817382813	13.6595163345337
2191.54711914063	13.6549692153931
2192.21533203125	13.6534051895142
2192.8828125	13.5242500305176
2193.54956054688	13.5298633575439
2194.21557617188	13.391074180603
2194.880859375	13.3374996185303
2195.54541015625	13.248194694519
2196.20947265625	13.1967658996582
2196.87255859375	13.1475439071655
2197.53515625	12.9773378372192
2198.19677734375	12.892237663269
2198.85791015625	12.8813438415527
2199.51831054688	12.7873735427856
2200.17797851563	12.7421417236328
2200.8369140625	12.6558055877686
2201.4951171875	12.5235567092896
2202.15258789063	12.4926910400391
2202.80932617188	12.4261960983276
2203.46533203125	12.3859872817993
2204.12060546875	12.2907962799072
2204.775390625	12.2901515960693
2205.42919921875	12.2151794433594
2206.08251953125	12.2368535995483
2206.73486328125	12.2160720825195
2207.38671875	12.199803352356
2208.03759765625	12.1681756973267
2208.68798828125	12.2220611572266
2209.33764648438	12.1290054321289
2209.98657226563	12.1715803146362
2210.63452148438	12.2151956558228
2211.28198242188	12.1837530136108
2211.9287109375	12.2180767059326
2212.57470703125	12.2486419677734
2213.21997070313	12.2123756408691
2213.86450195313	12.1374654769897
2214.50830078125	12.152626991272
2215.1513671875	12.1768970489502
2215.79370117188	12.0988416671753
2216.43530273438	12.0644550323486
2217.076171875	12.0156297683716
2217.71630859375	11.9877548217773
2218.35571289063	11.9246854782104
2218.99462890625	11.8433275222778
2219.63256835938	11.7649459838867
2220.26977539063	11.736159324646
2220.90625	11.7288970947266
2221.5419921875	11.6174049377441
2222.17700195313	11.5654325485229
2222.81127929688	11.5431137084961
2223.44482421875	11.4656829833984
2224.07763671875	11.4143447875977
2224.70971679688	11.2839488983154
2225.34106445313	11.1966571807861
2225.9716796875	11.1276016235352
2226.6015625	11.055438041687
2227.23071289063	11.0190925598145
2227.85913085938	10.9279842376709
2228.48681640625	10.923394203186
2229.11376953125	10.8102598190308
2229.73999023438	10.7834405899048
2230.36547851563	10.7494564056396
2230.990234375	10.7169742584229
2231.61401367188	10.629599571228
2232.2373046875	10.6210374832153
2232.85986328125	10.5414686203003
2233.4814453125	10.5198240280151
2234.1025390625	10.5244922637939
2234.72265625	10.4823713302612
2235.34228515625	10.4783267974854
2235.9609375	10.413628578186
2236.57885742188	10.3399171829224
2237.1962890625	10.3790845870972
2237.81274414063	10.3670406341553
2238.42846679688	10.3393507003784
2239.04345703125	10.3549680709839
2239.65771484375	10.3657245635986
2240.27124023438	10.3533897399902
2240.88403320313	10.3710737228394
2241.49584960938	10.3569288253784
2242.10717773438	10.3016662597656
2242.71752929688	10.4021043777466
2243.32739257813	10.3370409011841
2243.93627929688	10.3130779266357
2244.54443359375	10.2896032333374
2245.15209960938	10.27126121521
2245.7587890625	10.2356472015381
2246.36474609375	10.1987152099609
2246.9697265625	10.1882925033569
2247.57421875	10.1466684341431
2248.17797851563	10.1576242446899
2248.78076171875	10.0452470779419
2249.38305664063	10.1119203567505
2249.984375	10.0322246551514
2250.5849609375	9.97262001037598
2251.18481445313	9.98971557617188
2251.78393554688	9.84653759002686
2252.38232421875	9.9080753326416
2252.97973632813	9.8302059173584
2253.57666015625	9.74605846405029
2254.17260742188	9.73149490356445
2254.76782226563	9.65733909606934
2255.3623046875	9.62070178985596
2255.9560546875	9.54255199432373
2256.54907226563	9.52502250671387
2257.14135742188	9.50021362304688
2257.73266601563	9.40919876098633
2258.32348632813	9.33265018463135
2258.91333007813	9.26123523712158
2259.50244140625	9.16377735137939
2260.09057617188	9.12706756591797
2260.67822265625	9.09162425994873
2261.26513671875	9.08971405029297
2261.85107421875	9.06619930267334
2262.43627929688	8.96325016021729
2263.02075195313	9.02040386199951
2263.6044921875	8.90380382537842
2264.18725585938	8.90988540649414
2264.76953125	8.81061553955078
2265.35083007813	8.81822204589844
2265.93139648438	8.80312824249268
2266.51123046875	8.82431316375732
2267.09033203125	8.75200748443604
2267.66845703125	8.72406101226807
2268.24584960938	8.72196578979492
2268.82250976563	8.71776962280273
2269.3984375	8.71226501464844
2269.9736328125	8.71617412567139
2270.5478515625	8.71091747283936
2271.12133789063	8.7873649597168
2271.69409179688	8.79627323150635
2272.26611328125	8.74858093261719
2272.83740234375	8.7483024597168
2273.40771484375	8.72074031829834
2273.97729492188	8.72569179534912
2274.54614257813	8.70859527587891
2275.11401367188	8.66102313995361
2275.68139648438	8.64729881286621
2276.24780273438	8.57784843444824
2276.8134765625	8.60876941680908
2277.37817382813	8.54976177215576
2277.9423828125	8.52912139892578
2278.50561523438	8.53767585754395
2279.06811523438	8.55808258056641
2279.62963867188	8.55532360076904
2280.19067382813	8.5135612487793
2280.75073242188	8.48520755767822
2281.31005859375	8.45445537567139
2281.86840820313	8.47327423095703
2282.42602539063	8.47283935546875
2282.98291015625	8.42329120635986
2283.5390625	8.39008331298828
2284.09448242188	8.38484859466553
2284.64892578125	8.34260272979736
2285.20263671875	8.30455303192139
2285.75537109375	8.28604698181152
2286.3076171875	8.18945980072021
2286.85888671875	8.22409915924072
2287.40942382813	8.15891933441162
2287.958984375	8.12071418762207
2288.5078125	8.07531833648682
2289.05590820313	8.05613708496094
2289.60302734375	7.97486972808838
2290.14965820313	7.95960569381714
2290.6953125	7.87451934814453
2291.23999023438	7.85733842849731
2291.78393554688	7.80614471435547
2292.3271484375	7.7434778213501
2292.86962890625	7.71293210983276
2293.4111328125	7.66613483428955
2293.95190429688	7.58019208908081
2294.49194335938	7.61075019836426
2295.03100585938	7.56971073150635
2295.5693359375	7.5779070854187
2296.10693359375	7.53015851974487
2296.6435546875	7.51968336105347
2297.17944335938	7.49133491516113
2297.71459960938	7.45282602310181
2298.24877929688	7.47085380554199
2298.7822265625	7.47314071655273
2299.31469726563	7.43457174301147
2299.8466796875	7.48226165771484
2300.37744140625	7.44659757614136
2300.90771484375	7.43630409240723
2301.43701171875	7.42867517471313
2301.96557617188	7.48417949676514
2302.4931640625	7.46183633804321
2303.02001953125	7.51149559020996
2303.54614257813	7.48780250549316
2304.0712890625	7.47801923751831
2304.595703125	7.46098756790161
2305.119140625	7.45600748062134
2305.64184570313	7.47918939590454
2306.16381835938	7.46507978439331
2306.68481445313	7.47243452072144
2307.205078125	7.43763256072998
2307.72436523438	7.41999244689941
2308.24291992188	7.47301912307739
2308.7607421875	7.41773080825806
2309.27758789063	7.43609666824341
2309.79370117188	7.39097213745117
2310.30883789063	7.37272691726685
2310.8232421875	7.40993309020996
2311.3369140625	7.37228345870972
2311.849609375	7.31520175933838
2312.361328125	7.35295629501343
2312.87255859375	7.26022148132324
2313.38256835938	7.28826808929443
2313.89208984375	7.2545337677002
2314.40063476563	7.20619583129883
2314.908203125	7.16537714004517
2315.4150390625	7.11561489105225
2315.92114257813	7.05797147750854
2316.42626953125	7.05192136764526
2316.9306640625	6.99258232116699
2317.43408203125	6.97324132919312
2317.93676757813	6.89947986602783
2318.4384765625	6.90147161483765
2318.939453125	6.83033275604248
2319.439453125	6.84367609024048
2319.93872070313	6.79170036315918
2320.43701171875	6.75161457061768
2320.9345703125	6.70552968978882
2321.43139648438	6.66917848587036
2321.92724609375	6.63415384292603
2322.42211914063	6.63820028305054
2322.91625976563	6.63953590393066
2323.40966796875	6.57156753540039
2323.90209960938	6.54677438735962
2324.3935546875	6.56519937515259
2324.88427734375	6.48052883148193
2325.37426757813	6.52723598480225
2325.86303710938	6.54076433181763
2326.35131835938	6.5099081993103
2326.83862304688	6.50980854034424
2327.32495117188	6.52987480163574
2327.810546875	6.54422760009766
2328.29541015625	6.54658889770508
2328.77905273438	6.56422281265259
2329.26220703125	6.59933853149414
2329.74438476563	6.59024477005005
2330.2255859375	6.55901479721069
2330.7060546875	6.55016803741455
2331.185546875	6.56618070602417
2331.6640625	6.56935167312622
2332.14184570313	6.54024839401245
2332.61889648438	6.56748580932617
2333.09497070313	6.53342533111572
2333.57006835938	6.52151679992676
2334.04443359375	6.53370141983032
2334.51782226563	6.52917432785034
2334.99047851563	6.42459964752197
2335.46215820313	6.45128393173218
2335.93310546875	6.43025779724121
2336.40307617188	6.42375373840332
2336.8720703125	6.34450483322144
2337.34033203125	6.36157417297363
2337.8076171875	6.33910083770752
2338.27416992188	6.23857164382935
2338.73974609375	6.26165914535522
2339.20458984375	6.22756719589233
2339.66845703125	6.20747661590576
2340.13134765625	6.17581081390381
2340.59350585938	6.13255882263184
2341.0546875	6.11130142211914
2341.51489257813	6.01262521743774
2341.97436523438	6.03594303131104
2342.43286132813	5.99091482162476
2342.890625	5.94254446029663
2343.34741210938	5.92723417282104
2343.80322265625	5.88763284683228
2344.25830078125	5.92666721343994
2344.71240234375	5.87404918670654
2345.16577148438	5.87663984298706
2345.61791992188	5.90464878082275
2346.06958007813	5.95450782775879
2346.52001953125	6.02375793457031
2346.9697265625	6.02998495101929
2347.41845703125	6.18646049499512
2347.86645507813	6.25557565689087
2348.3134765625	6.36155843734741
2348.75952148438	6.45791673660278
2349.20483398438	6.62444067001343
2349.64916992188	6.68768548965454
2350.09252929688	6.7842435836792
2350.53515625	6.85479307174683
2350.97680664063	6.95008087158203
2351.41748046875	7.00573825836182
2351.857421875	7.04532670974731
2352.29638671875	7.07966089248657
2352.734375	7.04872179031372
2353.17138671875	7.05889177322388
2353.60766601563	7.02374410629272
2354.04296875	6.92182493209839
2354.4775390625	6.84180974960327
2354.91088867188	6.70468473434448
2355.34350585938	6.65265083312988
2355.775390625	6.55100870132446
2356.2060546875	6.42700815200806
2356.63598632813	6.28926181793213
2357.06494140625	6.18376064300537
2357.4931640625	6.03021860122681
2357.92041015625	5.92036724090576
2358.3466796875	5.86039161682129
2358.77197265625	5.76268434524536
2359.1962890625	5.68334341049194
2359.61987304688	5.52349519729614
2360.04248046875	5.45966053009033
2360.46411132813	5.39493989944458
2360.88500976563	5.33269166946411
2361.30493164063	5.28242683410645
2361.72387695313	5.24863147735596
