# Supplementary material for: Optics miniaturization strategy for demanding Raman spectroscopy applications
Source: Nat Commun. 2024 Apr 8;15:3049. doi: 10.1038/s41467-024-47044-7 (PMC11001912; doi:10.1038/s41467-024-47044-7)
Supplement: Supplementary file 6 — Source Data [file 41467_2024_47044_MOESM6_ESM.zip › Source Data/NCOMMS-23-34016B s3/S3 pHCA, Glucose, Salts/calibraiton/pHCA time + standards/pHCA_3h_1.csv]

347.42919921875	87.1824340820313
348.892913818359	87.5161209106445
350.356079101563	88.0168609619141
351.818634033203	88.3705444335938
353.280670166016	88.8797225952148
354.742095947266	89.1775894165039
356.202972412109	89.7026138305664
357.663299560547	90.1124801635742
359.123046875	90.3074111938477
360.582244873047	90.6183395385742
362.040863037109	90.9253158569336
363.498931884766	91.1115417480469
364.956451416016	91.3280334472656
366.413391113281	91.5198974609375
367.869750976563	91.8065872192383
369.325592041016	92.1447830200195
370.780853271484	91.9967727661133
372.235565185547	92.429931640625
373.689727783203	92.4111099243164
375.143310546875	92.6106414794922
376.596343994141	92.9693374633789
378.048828125	93.1910171508789
379.500762939453	93.3214111328125
380.9521484375	93.4498519897461
382.402954101563	93.6948776245117
383.853240966797	94.0361862182617
385.302947998047	94.2444915771484
386.752136230469	94.5662231445313
388.200744628906	94.6212692260742
389.648803710938	94.9955520629883
391.096343994141	95.0601119995117
392.543304443359	95.3857727050781
393.989715576172	95.8343658447266
395.435607910156	96.1223220825195
396.880920410156	96.3582382202148
398.325714111328	96.5421142578125
399.769927978516	97.1760482788086
401.213623046875	97.3466110229492
402.656768798828	97.5858764648438
404.099395751953	97.8362197875977
405.541442871094	98.0505218505859
406.982971191406	98.0749969482422
408.423950195313	98.1043548583984
409.864379882813	98.3731002807617
411.304290771484	98.4773864746094
412.743621826172	98.3532180786133
414.182434082031	98.7896423339844
415.620727539063	98.9625701904297
417.058471679688	99.0586776733398
418.495666503906	99.3327255249023
419.932342529297	99.5031051635742
421.368469238281	99.6372756958008
422.804077148438	99.7152633666992
424.239135742188	99.6336212158203
425.673645019531	99.2872543334961
427.107635498047	99.3104705810547
428.541107177734	98.9603500366211
429.974029541016	98.625862121582
431.406433105469	98.2524108886719
432.838287353516	98.0890808105469
434.269622802734	97.759895324707
435.700408935547	97.65380859375
437.130706787109	97.5153045654297
438.560455322266	97.5243072509766
439.989654541016	97.3538436889648
441.418334960938	97.6561050415039
442.846496582031	97.408821105957
444.274139404297	97.6603851318359
445.701263427734	97.5993499755859
447.127838134766	97.4657669067383
448.553894042969	97.4350891113281
449.979431152344	97.2126922607422
451.404449462891	96.9690093994141
452.828918457031	96.6846313476563
454.252899169922	96.7241744995117
455.676330566406	96.4001312255859
457.099273681641	96.1596145629883
458.521667480469	95.9007415771484
459.943542480469	95.8645553588867
461.364929199219	95.4824295043945
462.785766601563	95.3759613037109
464.206085205078	95.2245559692383
465.625885009766	94.9225463867188
467.045196533203	95.0224685668945
468.463958740234	94.864013671875
469.882202148438	94.8201599121094
471.299957275391	94.8579330444336
472.717193603516	94.8339004516602
474.133911132813	94.7562026977539
475.550109863281	94.8643417358398
476.965789794922	94.9302597045898
478.380950927734	95.2699127197266
479.795623779297	95.0989456176758
481.209777832031	95.2828216552734
482.623413085938	95.7448043823242
484.036529541016	95.8881759643555
485.449157714844	96.1777191162109
486.861267089844	96.3894119262695
488.272857666016	96.8126754760742
489.683959960938	97.1499404907227
491.094543457031	97.3940658569336
492.504608154297	97.7101516723633
493.914184570313	98.0397720336914
495.3232421875	98.4488677978516
496.731811523438	98.5313034057617
498.139862060547	98.7396926879883
499.547393798828	98.839729309082
500.954467773438	98.8171310424805
502.360992431641	98.9945602416992
503.767028808594	98.8545989990234
505.172576904297	99.4211349487305
506.577606201172	99.3123168945313
507.982147216797	99.6886978149414
509.386169433594	99.6526336669922
510.789703369141	100.006713867188
512.192749023438	100.229118347168
513.595275878906	100.283348083496
514.997314453125	100.512893676758
516.398803710938	100.892166137695
517.799865722656	100.758178710938
519.200378417969	100.959869384766
520.600463867188	100.781272888184
522	100.57918548584
523.399047851563	100.331573486328
524.797607421875	99.5056762695313
526.195678710938	99.1294097900391
527.59326171875	98.7018280029297
528.990295410156	98.1247100830078
530.386901855469	97.4859085083008
531.782958984375	97.2437973022461
533.178588867188	96.9511795043945
534.573669433594	96.5696334838867
535.968322753906	96.2771682739258
537.362426757813	96.12451171875
538.756042480469	95.8999176025391
540.149230957031	95.5537796020508
541.541870117188	95.3410797119141
542.934020996094	94.9862289428711
544.32568359375	94.6565170288086
545.716918945313	94.218864440918
547.107604980469	93.5349731445313
548.497802734375	93.331672668457
549.887573242188	92.8601455688477
551.276794433594	92.2753067016602
552.66552734375	91.9765777587891
554.053833007813	91.7398147583008
555.441650390625	91.5833206176758
556.828918457031	91.1108627319336
558.215759277344	91.0119323730469
559.602111816406	90.7065963745117
560.987976074219	90.5790252685547
562.373352050781	90.4536209106445
563.758239746094	90.3205490112305
565.142639160156	90.1341400146484
566.526611328125	89.9254150390625
567.910034179688	89.9007568359375
569.293029785156	89.5377960205078
570.675537109375	89.5796813964844
572.057556152344	89.3505401611328
573.439086914063	89.2044677734375
574.820129394531	89.1455078125
576.200744628906	88.9819793701172
577.580871582031	88.7722930908203
578.96044921875	88.9030990600586
580.339660644531	88.6925201416016
581.718322753906	88.7771530151367
583.096557617188	88.5102462768555
584.474243164063	88.6365051269531
585.851501464844	88.5421524047852
587.228332519531	88.6591873168945
588.604614257813	88.6320571899414
589.98046875	88.3749771118164
591.355834960938	88.4547348022461
592.730712890625	88.1492462158203
594.105163574219	88.2180633544922
595.479125976563	88.193977355957
596.852600097656	88.056022644043
598.225646972656	87.8517303466797
599.598205566406	87.9412155151367
600.970275878906	87.8310546875
602.341857910156	87.663444519043
603.713012695313	87.5037384033203
605.083679199219	87.3906021118164
606.453918457031	87.3238754272461
607.823608398438	87.1679458618164
609.192932128906	87.1616439819336
610.561706542969	86.8890991210938
611.930053710938	86.8645858764648
613.297912597656	86.7091979980469
614.665344238281	86.5302124023438
616.032287597656	86.4204635620117
617.398803710938	86.421630859375
618.764831542969	86.2073974609375
620.13037109375	85.9688262939453
621.495483398438	85.8763122558594
622.860107421875	85.6374435424805
624.224304199219	85.6718063354492
625.588012695313	85.558464050293
626.951232910156	85.5613555908203
628.314025878906	85.0760269165039
629.676391601563	85.2368698120117
631.038269042969	84.9586944580078
632.399658203125	84.9509658813477
633.760620117188	84.9259643554688
635.12109375	84.7663879394531
636.481140136719	84.4795761108398
637.840759277344	84.6721878051758
639.199890136719	84.4113616943359
640.558532714844	84.5013122558594
641.916748046875	84.4106292724609
643.274536132813	84.394645690918
644.6318359375	84.1685256958008
645.988647460938	83.9274978637695
647.345031738281	83.8887710571289
648.700988769531	83.7215042114258
650.056457519531	83.5237731933594
651.411499023438	83.3299255371094
652.76611328125	83.1762084960938
654.120239257813	82.855842590332
655.473876953125	82.8811874389648
656.827087402344	82.8551483154297
658.179870605469	82.6131744384766
659.5322265625	82.5705032348633
660.884094238281	82.2695541381836
662.235473632813	82.4189071655273
663.586486816406	82.1001892089844
664.93701171875	82.054573059082
666.287048339844	82.2066650390625
667.636657714844	81.9872131347656
668.98583984375	81.9217147827148
670.334594726563	81.9707107543945
671.682861328125	81.9277191162109
673.030700683594	81.8186111450195
674.378051757813	81.9966354370117
675.725036621094	81.8431396484375
677.071533203125	81.7023010253906
678.417541503906	81.6895065307617
679.76318359375	81.8482437133789
681.108337402344	81.6423416137695
682.453002929688	81.7616119384766
683.797302246094	81.8858947753906
685.14111328125	81.7783584594727
686.484497070313	81.7649230957031
687.827453613281	81.9296417236328
689.169921875	81.8415374755859
690.512023925781	81.8262634277344
691.853637695313	81.9069290161133
693.194763183594	81.8822784423828
694.535522460938	81.9380950927734
695.875793457031	81.9715270996094
697.215637207031	82.0884323120117
698.555053710938	81.9943695068359
699.89404296875	82.1987991333008
701.232543945313	82.2332458496094
702.570617675781	82.2364959716797
703.908325195313	82.1302642822266
705.245483398438	82.2698440551758
706.582275390625	82.2052001953125
707.918640136719	82.3296890258789
709.254516601563	82.4084396362305
710.589965820313	82.3652954101563
711.924987792969	82.3849411010742
713.259582519531	82.4019241333008
714.59375	82.3540573120117
715.927490234375	82.314079284668
717.2607421875	82.6557922363281
718.593627929688	82.3175811767578
719.926025390625	82.31591796875
721.257995605469	82.3479385375977
722.589538574219	82.3229751586914
723.920654296875	82.2749099731445
725.251342773438	82.3215255737305
726.581604003906	82.2377243041992
727.911437988281	82.1837997436523
729.240783691406	82.0363693237305
730.569763183594	82.1763916015625
731.898254394531	82.0584716796875
733.226379394531	81.9379119873047
734.554016113281	81.9921264648438
735.881225585938	81.8813781738281
737.208068847656	81.7153930664063
738.534423828125	81.8262634277344
739.8603515625	81.7681655883789
741.185852050781	81.584098815918
742.510925292969	81.6074829101563
743.835571289063	81.6079483032227
745.159790039063	81.4501800537109
746.483581542969	81.4650268554688
747.806945800781	81.2408065795898
749.1298828125	81.2123184204102
750.452453613281	81.1370468139648
751.774536132813	81.0604400634766
753.09619140625	80.8828048706055
754.417419433594	81.0235290527344
755.738220214844	80.8529891967773
757.05859375	80.6091461181641
758.378540039063	80.6091156005859
759.698059082031	80.5577239990234
761.017211914063	80.4083480834961
762.335876464844	80.4970169067383
763.654113769531	80.1549758911133
764.971984863281	80.3651657104492
766.289367675781	80.2798919677734
767.606384277344	80.2084045410156
768.922973632813	80.275390625
770.239074707031	80.0252075195313
771.554809570313	79.9799499511719
772.8701171875	79.9608764648438
774.184997558594	79.7077331542969
775.499450683594	79.6803131103516
776.8134765625	79.645866394043
778.127136230469	79.5562515258789
779.440307617188	79.3477249145508
780.753112792969	79.4265670776367
782.0654296875	79.1707534790039
783.377380371094	79.2070541381836
784.688903808594	79.0337905883789
786	78.912841796875
787.310668945313	78.8396606445313
788.620971679688	78.7063751220703
789.930786132813	78.6845703125
791.240234375	78.4267120361328
792.549255371094	78.4809265136719
793.857788085938	78.5847930908203
795.166015625	78.2720489501953
796.473754882813	78.3713836669922
797.781066894531	78.1730194091797
799.088012695313	78.3288497924805
800.39453125	78.2698593139648
801.700622558594	78.1801528930664
803.006286621094	78.1946487426758
804.311584472656	78.284912109375
805.616394042969	78.2551879882813
806.920837402344	78.2623062133789
808.224853515625	78.2635345458984
809.528503417969	78.1232223510742
810.831665039063	78.1903228759766
812.134460449219	78.2898406982422
813.436828613281	78.0691146850586
814.73876953125	78.2426910400391
816.040344238281	78.1601104736328
817.341430664063	78.1601486206055
818.642150878906	78.3026809692383
819.942504882813	78.4372253417969
821.242370605469	78.2902679443359
822.541870117188	78.4955902099609
823.840942382813	78.6015472412109
825.139587402344	78.7563705444336
826.437866210938	79.0087966918945
827.735656738281	78.9567413330078
829.033081054688	79.07421875
830.330139160156	79.2729339599609
831.626770019531	79.2758331298828
832.922973632813	79.3729553222656
834.21875	79.5655975341797
835.514099121094	79.8335647583008
836.80908203125	79.9837265014648
838.103637695313	80.075927734375
839.397827148438	80.4810028076172
840.691589355469	80.7106781005859
841.984924316406	81.0162506103516
843.27783203125	81.1176605224609
844.570373535156	81.4079895019531
845.862487792969	81.6474380493164
847.154235839844	81.6068878173828
848.445556640625	82.0506973266602
849.736450195313	81.9714965820313
851.026916503906	82.1490478515625
852.317016601563	82.1520233154297
853.606689453125	82.3705978393555
854.89599609375	82.5604019165039
856.184875488281	82.6758804321289
857.473327636719	82.7597427368164
858.761413574219	83.0719451904297
860.049072265625	83.494270324707
861.336303710938	83.8201904296875
862.623168945313	84.3879470825195
863.909606933594	84.9122543334961
865.195678710938	85.6935806274414
866.481323242188	86.1048965454102
867.766540527344	86.7955322265625
869.051391601563	87.5820159912109
870.335815429688	88.387336730957
871.619873046875	88.9289703369141
872.903503417969	89.4050598144531
874.186706542969	89.9541320800781
875.469543457031	89.9101333618164
876.752014160156	89.7697525024414
878.033996582031	89.3655700683594
879.315612792969	88.8432846069336
880.596862792969	87.7051696777344
881.877685546875	86.5381622314453
883.158081054688	85.1454772949219
884.438110351563	83.4204635620117
885.7177734375	82.14697265625
886.996948242188	80.7181243896484
888.275817871094	79.4076309204102
889.55419921875	78.4008178710938
890.832275390625	77.2142715454102
892.10986328125	76.302619934082
893.387084960938	75.6885299682617
894.663940429688	74.8802032470703
895.940368652344	74.2980117797852
897.216369628906	73.6886138916016
898.492004394531	73.1190795898438
899.767272949219	72.5074691772461
901.042114257813	72.0619812011719
902.316528320313	71.5961380004883
903.590576171875	71.0143585205078
904.8642578125	70.6081848144531
906.137512207031	70.1316070556641
907.410339355469	69.8673858642578
908.682800292969	69.537109375
909.954833984375	69.3058853149414
911.226501464844	69.0166015625
912.497802734375	68.7454376220703
913.768676757813	68.4901123046875
915.039123535156	68.6200485229492
916.309204101563	68.2251739501953
917.578918457031	68.0137100219727
918.848205566406	67.9180603027344
920.117126464844	67.3694076538086
921.385620117188	67.2172317504883
922.653747558594	67.1766815185547
923.921447753906	66.5225982666016
925.188781738281	66.3366088867188
926.455688476563	66.0668563842773
927.722229003906	65.7628555297852
928.988342285156	65.4046020507813
930.254089355469	65.2638244628906
931.519470214844	64.8892440795898
932.784423828125	64.8077239990234
934.049011230469	64.4859313964844
935.313171386719	64.3669586181641
936.576965332031	64.2359924316406
937.84033203125	64.0747680664063
939.103332519531	63.8857765197754
940.365966796875	63.7918128967285
941.628173828125	63.8054466247559
942.890014648438	63.6159400939941
944.151428222656	63.572868347168
945.412475585938	63.4578437805176
946.673095703125	63.4818344116211
947.933349609375	63.4460563659668
949.193237304688	63.4510498046875
950.452697753906	63.4556732177734
951.711791992188	63.4778327941895
952.970520019531	63.3977661132813
954.228820800781	63.4827880859375
955.486755371094	63.5785026550293
956.744262695313	63.660717010498
958.001403808594	63.7958755493164
959.258117675781	63.8743057250977
960.514526367188	64.0563278198242
961.770446777344	64.2361068725586
963.026062011719	64.6070556640625
964.28125	64.9606857299805
965.536010742188	65.1239624023438
966.790466308594	65.7839813232422
968.044494628906	66.4225158691406
969.298095703125	66.8634490966797
970.551391601563	67.9342269897461
971.80419921875	68.7796173095703
973.056701660156	70.1434783935547
974.308776855469	72.0195388793945
975.560485839844	74.3708953857422
976.811767578125	77.0981369018555
978.062683105469	80.1531219482422
979.313232421875	82.9756698608398
980.563415527344	85.9203109741211
981.813171386719	88.5639724731445
983.0625	90.8834381103516
984.3115234375	93.0049438476563
985.560119628906	94.7075805664063
986.808349609375	96.1162719726563
988.05615234375	97.0158538818359
989.303588867188	97.352424621582
990.550659179688	96.5480575561523
991.797302246094	94.7219467163086
993.043579101563	92.5106201171875
994.289489746094	89.2215118408203
995.535034179688	85.9491348266602
996.780151367188	82.4813461303711
998.02490234375	79.1140594482422
999.269226074219	76.4002914428711
1000.51318359375	73.6609725952148
1001.75677490234	71.5435562133789
1003	69.6375122070313
1004.24279785156	68.1980056762695
1005.48522949219	66.9753875732422
1006.72729492188	66.1121215820313
1007.96893310547	65.4215927124023
1009.21026611328	64.5389099121094
1010.45111083984	64.2275619506836
1011.69165039063	63.905933380127
1012.93176269531	63.4664268493652
1014.17150878906	63.0983619689941
1015.41088867188	62.9096946716309
1016.64984130859	62.6462135314941
1017.88842773438	62.4979591369629
1019.12664794922	62.2914352416992
1020.36450195313	62.0215072631836
1021.60192871094	61.8832015991211
1022.83898925781	61.7711982727051
1024.07568359375	61.379207611084
1025.31201171875	61.4620895385742
1026.5478515625	61.3358345031738
1027.78344726563	61.3330535888672
1029.0185546875	61.1875877380371
1030.25329589844	61.2265396118164
1031.48767089844	61.2144622802734
1032.7216796875	61.4694786071777
1033.95532226563	61.517635345459
1035.18859863281	61.5292510986328
1036.42138671875	61.5844917297363
1037.65393066406	61.7679862976074
1038.88598632813	61.698299407959
1040.11767578125	61.9681396484375
1041.34899902344	61.9916648864746
1042.57995605469	61.9908218383789
1043.810546875	62.2018699645996
1045.04077148438	62.2681312561035
1046.2705078125	62.4712219238281
1047.5	62.5792694091797
1048.72900390625	62.8626403808594
1049.95764160156	63.0477142333984
1051.18591308594	63.3643035888672
1052.41381835938	63.8608131408691
1053.64135742188	64.112678527832
1054.86853027344	64.8162384033203
1056.09521484375	65.3561325073242
1057.32165527344	65.7931671142578
1058.54760742188	66.3888092041016
1059.77331542969	66.9658126831055
1060.99853515625	67.6065292358398
1062.22338867188	68.2991409301758
1063.44787597656	68.8267440795898
1064.671875	69.4905014038086
1065.89562988281	70.2991714477539
1067.11901855469	70.8688659667969
1068.34191894531	71.5905609130859
1069.56457519531	72.4752731323242
1070.78674316406	73.2073822021484
1072.00854492188	73.8995132446289
1073.22998046875	74.5490036010742
1074.45104980469	74.9535751342773
1075.67175292969	75.0582962036133
1076.89208984375	75.1325378417969
1078.11193847656	74.8325347900391
1079.33154296875	74.2122268676758
1080.55065917969	73.4799652099609
1081.76940917969	72.6372909545898
1082.98791503906	71.0669250488281
1084.20593261719	69.9943771362305
1085.42358398438	68.9580230712891
1086.64086914063	67.8150253295898
1087.85766601563	66.7324142456055
1089.07421875	65.7622909545898
1090.29040527344	64.9134292602539
1091.50610351563	64.3322982788086
1092.72155761719	63.6571426391602
1093.9365234375	63.2299118041992
1095.15112304688	62.7689094543457
1096.36535644531	62.6197891235352
1097.57922363281	62.3007049560547
1098.79272460938	62.1273536682129
1100.005859375	61.9542121887207
1101.21862792969	61.8970756530762
1102.43090820313	61.8882255554199
1103.64294433594	61.7630081176758
1104.8544921875	61.7555122375488
1106.06579589844	61.7923278808594
1107.27661132813	61.7823944091797
1108.48706054688	61.733943939209
1109.69714355469	61.8089866638184
1110.90686035156	61.8475875854492
1112.1162109375	61.8222846984863
1113.3251953125	62.0624771118164
1114.53369140625	62.3181686401367
1115.74194335938	62.408031463623
1116.94982910156	62.5641593933105
1118.1572265625	62.8029708862305
1119.3642578125	62.8721237182617
1120.57104492188	63.0789375305176
1121.77734375	63.3293113708496
1122.98327636719	63.1854934692383
1124.18884277344	63.2219161987305
1125.39404296875	63.4321098327637
1126.59875488281	63.2757263183594
1127.80322265625	63.2736625671387
1129.00732421875	63.0550537109375
1130.2109375	62.6953277587891
1131.41430664063	62.4104614257813
1132.6171875	62.2164993286133
1133.81970214844	61.8754692077637
1135.02197265625	61.3321723937988
1136.22375488281	61.0382919311523
1137.42517089844	60.5740203857422
1138.62622070313	60.3116455078125
1139.82690429688	59.8343505859375
1141.02709960938	59.5243797302246
1142.22705078125	59.1991233825684
1143.42663574219	59.1646385192871
1144.62573242188	58.8470153808594
1145.82458496094	58.7493019104004
1147.02294921875	58.6181716918945
1148.22094726563	58.6246299743652
1149.41857910156	58.536693572998
1150.61584472656	58.5502586364746
1151.81274414063	58.5447196960449
1153.00927734375	58.3014526367188
1154.20544433594	58.4077644348145
1155.40124511719	58.3485679626465
1156.5966796875	58.346736907959
1157.79162597656	58.2286987304688
1158.986328125	58.1693496704102
1160.18054199219	58.0572471618652
1161.37438964844	57.9004249572754
1162.56799316406	57.7672996520996
1163.76110839844	57.6187019348145
1164.95385742188	57.4592018127441
1166.14624023438	57.3672103881836
1167.33825683594	57.3008575439453
1168.52990722656	57.2268714904785
1169.72119140625	57.3303909301758
1170.91198730469	57.1397438049316
1172.1025390625	57.3050956726074
1173.29260253906	57.5403137207031
1174.482421875	57.3164176940918
1175.67175292969	57.4497222900391
1176.86071777344	57.4135398864746
1178.04943847656	57.2728958129883
1179.23767089844	57.1391487121582
1180.42553710938	57.0258750915527
1181.61303710938	56.8858261108398
1182.80017089844	56.746337890625
1183.98681640625	56.643798828125
1185.17321777344	56.4061317443848
1186.35925292969	56.4649696350098
1187.54479980469	56.5289993286133
1188.73010253906	56.4065933227539
1189.91491699219	56.4691352844238
1191.09936523438	56.4409523010254
1192.28356933594	56.7153167724609
1193.46728515625	56.5958366394043
1194.65063476563	56.7572937011719
1195.83361816406	56.808292388916
1197.01623535156	56.7949638366699
1198.19836425781	56.936222076416
1199.38024902344	57.2171592712402
1200.56176757813	57.1814956665039
1201.74279785156	57.4111785888672
1202.92358398438	57.6263465881348
1204.10388183594	57.5867385864258
1205.28393554688	57.5634269714355
1206.46350097656	57.8543968200684
1207.64270019531	57.7272834777832
1208.82153320313	57.7837677001953
1210	57.7879447937012
1211.17810058594	57.7396430969238
1212.35583496094	57.5485305786133
1213.53308105469	57.5857276916504
1214.71008300781	57.4739952087402
1215.88671875	57.3810577392578
1217.06286621094	57.3184204101563
1218.23864746094	57.2015228271484
1219.41418457031	57.1561584472656
1220.58923339844	57.139965057373
1221.76391601563	57.2031860351563
1222.93823242188	57.1582527160645
1224.11218261719	57.1405715942383
1225.28576660156	57.2414741516113
1226.458984375	57.3819160461426
1227.6318359375	57.2816162109375
1228.80419921875	57.3843231201172
1229.97631835938	57.4784317016602
1231.14794921875	57.4305686950684
1232.31921386719	57.7446632385254
1233.490234375	57.7198867797852
1234.66076660156	57.8108558654785
1235.83093261719	57.7884292602539
1237.00073242188	57.8239784240723
1238.17016601563	57.876838684082
1239.33923339844	58.001537322998
1240.5078125	58.1548728942871
1241.67614746094	58.0265617370605
1242.84411621094	58.0138473510742
1244.01159667969	58.0581970214844
1245.1787109375	58.060131072998
1246.34558105469	58.1281547546387
1247.51196289063	58.1272468566895
1248.67797851563	58.1947593688965
1249.84362792969	58.0473022460938
1251.00891113281	58.179988861084
1252.173828125	58.0183372497559
1253.33825683594	58.1307067871094
1254.50244140625	58.0553550720215
1255.66625976563	58.0249786376953
1256.82958984375	57.889476776123
1257.99255371094	57.8391304016113
1259.1552734375	57.7563171386719
1260.31750488281	57.8588523864746
1261.47937011719	57.7052917480469
1262.64086914063	57.7555770874023
1263.80200195313	57.6851119995117
1264.96276855469	57.6148490905762
1266.123046875	57.6567306518555
1267.28308105469	57.3802795410156
1268.44262695313	57.2049980163574
1269.60192871094	57.2367134094238
1270.7607421875	57.0658569335938
1271.91918945313	56.7856826782227
1273.07727050781	56.7993469238281
1274.23498535156	56.6098022460938
1275.39233398438	56.3698043823242
1276.54931640625	56.2780113220215
1277.70581054688	56.1192207336426
1278.86206054688	55.9307899475098
1280.01794433594	55.9601020812988
1281.17333984375	55.7812805175781
1282.32836914063	55.7809638977051
1283.48303222656	55.6782112121582
1284.63732910156	55.7871360778809
1285.79125976563	55.5728721618652
1286.94482421875	55.610179901123
1288.09802246094	55.5390625
1289.25073242188	55.3679389953613
1290.40319824219	55.4733200073242
1291.55517578125	55.369068145752
1292.70690917969	55.4180335998535
1293.85815429688	55.4481506347656
1295.00903320313	55.3900032043457
1296.15954589844	55.2952308654785
1297.30969238281	55.2336235046387
1298.45935058594	55.1780014038086
1299.60876464844	55.2375144958496
1300.7578125	55.0291862487793
1301.90637207031	55.1099472045898
1303.05456542969	55.0809898376465
1304.20239257813	55.0036239624023
1305.34985351563	54.8602867126465
1306.49694824219	55.0684967041016
1307.64367675781	55.1229553222656
1308.7900390625	55.0188255310059
1309.93591308594	55.1063423156738
1311.08154296875	55.1718864440918
1312.22668457031	55.2260665893555
1313.37145996094	55.3810768127441
1314.51599121094	55.2694854736328
1315.66003417969	55.4847946166992
1316.80358886719	55.4848518371582
1317.94689941406	55.5803337097168
1319.08984375	55.5775451660156
1320.23229980469	55.5631790161133
1321.37451171875	55.541690826416
1322.51623535156	55.6722602844238
1323.65759277344	55.4933280944824
1324.79858398438	55.5712089538574
1325.93920898438	55.5673789978027
1327.07934570313	55.4611129760742
1328.21923828125	55.5833473205566
1329.35864257813	55.4511947631836
1330.49780273438	55.5655632019043
1331.63647460938	55.4407653808594
1332.77478027344	55.4822845458984
1333.91271972656	55.4074058532715
1335.05029296875	55.341236114502
1336.18737792969	55.3437461853027
1337.32421875	55.1754264831543
1338.46057128906	55.1887855529785
1339.5966796875	55.217456817627
1340.73229980469	55.2376480102539
1341.86755371094	55.1154022216797
1343.00231933594	55.2573738098145
1344.13684082031	55.1297187805176
1345.27099609375	55.2220115661621
1346.40466308594	55.253719329834
1347.53796386719	55.3408622741699
1348.6708984375	55.3246002197266
1349.80346679688	55.3062324523926
1350.93566894531	55.3944282531738
1352.06750488281	55.4415817260742
1353.19885253906	55.3942222595215
1354.32995605469	55.5330810546875
1355.46057128906	55.5156097412109
1356.5908203125	55.4450340270996
1357.720703125	55.4469566345215
1358.85021972656	55.5679473876953
1359.97924804688	55.4440956115723
1361.10803222656	55.4798240661621
1362.236328125	55.5549545288086
1363.3642578125	55.4999771118164
1364.49182128906	55.4360847473145
1365.61901855469	55.4460945129395
1366.74584960938	55.433837890625
1367.87231445313	55.440990447998
1368.99829101563	55.3513259887695
1370.12390136719	55.3656921386719
1371.24914550781	55.255069732666
1372.3740234375	55.2574424743652
1373.49853515625	55.2804107666016
1374.62255859375	55.2847557067871
1375.74633789063	55.1236534118652
1376.86962890625	55.2859420776367
1377.99255371094	55.1648712158203
1379.11511230469	55.0872993469238
1380.2373046875	54.9646606445313
1381.35900878906	55.0029029846191
1382.48034667969	54.9276847839355
1383.60144042969	54.9202995300293
1384.72204589844	54.8585052490234
1385.84228515625	54.8219833374023
1386.96203613281	54.7668113708496
1388.08154296875	54.5939979553223
1389.20056152344	54.5018692016602
1390.31921386719	54.493766784668
1391.4375	54.1969871520996
1392.55541992188	54.0702133178711
1393.6728515625	53.8755073547363
1394.7900390625	53.7930679321289
1395.90673828125	53.653980255127
1397.02307128906	53.568229675293
1398.13903808594	53.3919410705566
1399.25463867188	53.3211517333984
1400.36975097656	53.1999282836914
1401.48449707031	53.170825958252
1402.59899902344	53.1434745788574
1403.712890625	53.1572418212891
1404.82653808594	53.060173034668
1405.93981933594	53.2320022583008
1407.05261230469	53.036937713623
1408.1650390625	53.0511665344238
1409.27709960938	53.0938758850098
1410.38879394531	53.1085395812988
1411.5	53.0249710083008
1412.61096191406	52.948802947998
1413.72143554688	52.9720840454102
1414.83154296875	52.9263572692871
1415.94116210938	52.8252410888672
1417.05053710938	52.7040100097656
1418.15942382813	52.6984786987305
1419.26794433594	52.6057357788086
1420.37609863281	52.4758949279785
1421.48388671875	52.4957847595215
1422.59118652344	52.1876792907715
1423.6982421875	52.3418960571289
1424.80480957031	52.0976028442383
1425.91088867188	52.0827407836914
1427.01672363281	52.1563911437988
1428.1220703125	52.1040725708008
1429.22717285156	52.0328063964844
1430.33166503906	52.0142936706543
1431.43591308594	51.9043273925781
1432.53979492188	51.9954872131348
1433.64318847656	51.9825057983398
1434.74621582031	52.0182113647461
1435.84887695313	51.921947479248
1436.95104980469	51.9498748779297
1438.05297851563	52.0112762451172
1439.15441894531	51.908763885498
1440.25549316406	51.9344215393066
1441.35620117188	51.9180183410645
1442.45642089844	51.9145431518555
1443.55627441406	51.8838882446289
1444.65576171875	52.0398063659668
1445.7548828125	51.8249435424805
1446.853515625	51.7298927307129
1447.95190429688	51.7570381164551
1449.0498046875	51.8182983398438
1450.14721679688	51.7412910461426
1451.24438476563	51.7884826660156
1452.34106445313	51.7808532714844
1453.43737792969	51.9445304870605
1454.53332519531	52.0002746582031
1455.62890625	52.0399703979492
1456.72399902344	52.1867637634277
1457.81872558594	52.2943916320801
1458.9130859375	52.3818702697754
1460.00695800781	52.4119110107422
1461.10046386719	52.3803901672363
1462.19360351563	52.4418754577637
1463.28637695313	52.3622932434082
1464.37878417969	52.2558212280273
1465.470703125	52.1881942749023
1466.56225585938	52.1411933898926
1467.65344238281	51.9950332641602
1468.744140625	51.6675643920898
1469.83447265625	51.6250305175781
1470.92443847656	51.380558013916
1472.01403808594	51.0670433044434
1473.10314941406	51.063175201416
1474.19189453125	50.7135963439941
1475.2802734375	50.5404663085938
1476.3681640625	50.3824272155762
1477.45581054688	50.3338890075684
1478.54296875	50.1809196472168
1479.62963867188	50.0692367553711
1480.71606445313	50.1103973388672
1481.80200195313	49.9707641601563
1482.88757324219	49.952320098877
1483.97265625	49.9972763061523
1485.05737304688	50.0536804199219
1486.14172363281	49.9000396728516
1487.22570800781	49.9940948486328
1488.30932617188	49.8558006286621
1489.39245605469	49.9751205444336
1490.47509765625	49.8876495361328
1491.55749511719	49.9546394348145
1492.63940429688	49.9247055053711
1493.72094726563	49.8516235351563
1494.80212402344	49.9192848205566
1495.8828125	49.9337615966797
1496.96313476563	49.821849822998
1498.04309082031	49.8158302307129
1499.12255859375	49.7908935546875
1500.20166015625	49.7957572937012
1501.28039550781	49.7734107971191
1502.35864257813	49.7917327880859
1503.4365234375	49.7021026611328
1504.51403808594	49.7826385498047
1505.59118652344	49.5990333557129
1506.66784667969	49.7163429260254
1507.744140625	49.6024208068848
1508.81994628906	49.8189849853516
1509.89538574219	49.8674850463867
1510.97045898438	49.8514137268066
1512.04516601563	49.9802207946777
1513.11938476563	50.0580902099609
1514.19323730469	50.0347709655762
1515.26672363281	50.2531089782715
1516.33972167969	50.2842483520508
1517.41235351563	50.4429931640625
1518.48449707031	50.4554138183594
1519.55639648438	50.4502449035645
1520.62768554688	50.6513175964355
1521.69873046875	50.6095886230469
1522.76928710938	50.6696395874023
1523.83947753906	50.5970573425293
1524.90930175781	50.674373626709
1525.97863769531	50.7101554870605
1527.04760742188	50.6486930847168
1528.11608886719	50.6522026062012
1529.18420410156	50.6555557250977
1530.251953125	50.7459335327148
1531.31921386719	50.706916809082
1532.38610839844	50.8453598022461
1533.45263671875	50.9852561950684
1534.51867675781	50.9865760803223
1535.58435058594	51.199779510498
1536.64965820313	51.1785583496094
1537.71447753906	51.4159240722656
1538.77893066406	51.5672454833984
1539.84301757813	51.6122360229492
1540.90661621094	51.8476791381836
1541.9697265625	51.9148139953613
1543.03259277344	52.0745544433594
1544.09497070313	52.2546348571777
1545.15686035156	52.3133888244629
1546.21850585938	52.5128898620605
1547.27966308594	52.5447158813477
1548.34033203125	52.699836730957
1549.40063476563	52.8592071533203
1550.46057128906	52.9621658325195
1551.52001953125	53.0268020629883
1552.5791015625	53.1147537231445
1553.63781738281	53.2733955383301
1554.69604492188	53.3170776367188
1555.75378417969	53.2375946044922
1556.81127929688	53.325122833252
1557.86828613281	53.5556640625
1558.9248046875	53.5554962158203
1559.98095703125	53.6581382751465
1561.03674316406	53.778564453125
1562.09204101563	53.9542579650879
1563.14697265625	54.0883712768555
1564.20153808594	54.2090072631836
1565.25561523438	54.4078598022461
1566.30932617188	54.6508750915527
1567.36254882813	54.8956031799316
1568.41540527344	55.1675758361816
1569.4677734375	55.3600540161133
1570.51977539063	55.563793182373
1571.57141113281	55.850471496582
1572.62255859375	56.0228729248047
1573.67333984375	56.1742095947266
1574.7236328125	56.5764579772949
1575.77355957031	56.682445526123
1576.82299804688	56.8562202453613
1577.8720703125	57.1653747558594
1578.92077636719	57.2661933898926
1579.96899414063	57.4826202392578
1581.01684570313	57.7165489196777
1582.06420898438	57.7733993530273
1583.11120605469	58.0975379943848
1584.15771484375	58.2007331848145
1585.20385742188	58.3922309875488
1586.24951171875	58.7661743164063
1587.29479980469	58.9140663146973
1588.33972167969	59.2998962402344
1589.38415527344	59.410945892334
1590.42810058594	59.8351211547852
1591.47180175781	60.0845947265625
1592.51489257813	60.6022834777832
1593.55773925781	60.9410400390625
1594.59997558594	61.2256088256836
1595.64196777344	61.6183891296387
1596.68334960938	62.0708999633789
1597.72448730469	62.3830070495605
1598.76513671875	62.743824005127
1599.80529785156	63.1659965515137
1600.84509277344	63.5813255310059
1601.88452148438	64.1580429077148
1602.92346191406	64.2718200683594
1603.9619140625	64.8634033203125
1605	65.2793121337891
1606.03771972656	65.6523971557617
1607.07495117188	66.1982727050781
1608.11169433594	66.4905624389648
1609.14807128906	66.9512405395508
1610.18408203125	67.1346740722656
1611.21960449219	67.3835525512695
1612.25463867188	67.4927825927734
1613.28930664063	67.8559417724609
1614.32360839844	67.8581085205078
1615.357421875	68.1754684448242
1616.39074707031	68.2327041625977
1617.42370605469	68.3560256958008
1618.45629882813	68.6876525878906
1619.48840332031	68.7475051879883
1620.52001953125	68.8827590942383
1621.55126953125	69.156135559082
1622.58215332031	69.4125213623047
1623.61254882813	69.4648132324219
1624.64245605469	69.8635559082031
1625.67199707031	70.0993423461914
1626.70104980469	70.1337280273438
1627.72973632813	70.4901733398438
1628.75793457031	70.6167373657227
1629.78576660156	71.0001220703125
1630.81311035156	71.2211685180664
1631.84008789063	71.4916152954102
1632.86657714844	71.8692321777344
1633.89270019531	72.0496826171875
1634.91833496094	72.2061767578125
1635.94348144531	72.4141082763672
1636.96826171875	72.3721008300781
1637.99255371094	72.3749694824219
1639.01647949219	72.497200012207
1640.03991699219	72.1890563964844
1641.06298828125	72.2219161987305
1642.08557128906	71.7284927368164
1643.10778808594	71.6267242431641
1644.12951660156	71.2406997680664
1645.15075683594	70.7423553466797
1646.17163085938	70.5273666381836
1647.19213867188	70.173957824707
1648.21203613281	69.7515335083008
1649.23156738281	69.6278686523438
1650.25073242188	69.1575393676758
1651.26940917969	68.8857269287109
1652.28759765625	68.4621276855469
1653.30541992188	68.2874603271484
1654.32275390625	67.9928436279297
1655.33972167969	67.6808700561523
1656.35620117188	67.1077499389648
1657.37231445313	66.853141784668
1658.38793945313	66.6483917236328
1659.40307617188	66.3310623168945
1660.41772460938	66.0250091552734
1661.43212890625	65.8084335327148
1662.44592285156	65.4155654907227
1663.45935058594	65.3002471923828
1664.47229003906	64.9675216674805
1665.48486328125	64.5889282226563
1666.49694824219	64.3839111328125
1667.50854492188	63.9659805297852
1668.51977539063	63.8444213867188
1669.53051757813	63.3238410949707
1670.54089355469	62.8287124633789
1671.55078125	62.5614585876465
1672.56018066406	62.1136322021484
1673.56909179688	61.7306251525879
1674.57763671875	61.1244964599609
1675.58581542969	60.7488899230957
1676.59350585938	60.1516876220703
1677.60070800781	59.7908020019531
1678.607421875	59.1860237121582
1679.61376953125	58.5919990539551
1680.61962890625	58.355052947998
1681.62512207031	57.8179626464844
1682.63012695313	57.334545135498
1683.63464355469	56.7812995910645
1684.638671875	56.3956985473633
1685.64233398438	55.7484321594238
1686.64562988281	55.4854850769043
1687.64831542969	54.9753112792969
1688.65063476563	54.5051956176758
1689.65246582031	54.0907096862793
1690.65393066406	53.5594596862793
1691.65490722656	53.318286895752
1692.65539550781	52.9859657287598
1693.65551757813	52.5765342712402
1694.65502929688	52.173900604248
1695.654296875	51.7768058776855
1696.65295410156	51.5622787475586
1697.65124511719	51.2142906188965
1698.64904785156	50.7833480834961
1699.646484375	50.5438842773438
1700.64331054688	50.0679168701172
1701.63977050781	49.7580604553223
1702.63586425781	49.286434173584
1703.63134765625	49.0501518249512
1704.62646484375	48.6179695129395
1705.62121582031	48.2133140563965
1706.61535644531	47.9374313354492
1707.60913085938	47.5790786743164
1708.60241699219	47.1174354553223
1709.59521484375	46.6379241943359
1710.58764648438	46.2214965820313
1711.57958984375	45.9732475280762
1712.57104492188	45.5826072692871
1713.56213378906	45.1734733581543
1714.552734375	44.8725814819336
1715.54284667969	44.4415092468262
1716.53247070313	44.140323638916
1717.52160644531	43.6755294799805
1718.51037597656	43.4193534851074
1719.49865722656	42.9552154541016
1720.48657226563	42.8025932312012
1721.47387695313	42.3836631774902
1722.46081542969	42.0735702514648
1723.447265625	41.7594223022461
1724.43334960938	41.5377349853516
1725.41882324219	41.2918167114258
1726.40393066406	40.9946174621582
1727.38854980469	40.6683959960938
1728.37268066406	40.5294609069824
1729.3564453125	40.3733367919922
1730.33972167969	39.9573211669922
1731.32250976563	39.9359092712402
1732.30480957031	39.5208358764648
1733.28674316406	39.4222373962402
1734.26806640625	39.3351669311523
1735.2490234375	39.0582313537598
1736.2294921875	38.992561340332
1737.20959472656	38.784538269043
1738.18908691406	38.5298461914063
1739.16821289063	38.4715003967285
1740.14685058594	38.1758308410645
1741.125	38.0297737121582
1742.10266113281	37.9180374145508
1743.07995605469	37.6485786437988
1744.05676269531	37.4921531677246
1745.03308105469	37.3335952758789
1746.00891113281	37.1770248413086
1746.98425292969	36.8040618896484
1747.95910644531	36.7873573303223
1748.93359375	36.5031509399414
1749.90759277344	36.3522796630859
1750.88110351563	36.1810035705566
1751.85412597656	35.8532562255859
1752.82678222656	35.7482643127441
1753.798828125	35.5734062194824
1754.7705078125	35.3916053771973
1755.74169921875	35.1009826660156
1756.71240234375	34.9965705871582
1757.6826171875	34.8956413269043
1758.65246582031	34.6408958435059
1759.62170410156	34.4570198059082
1760.59057617188	34.1762504577637
1761.55895996094	34.161247253418
1762.52673339844	33.9221343994141
1763.49426269531	33.8737564086914
1764.46118164063	33.8324432373047
1765.42761230469	33.7150382995605
1766.39367675781	33.5
1767.35913085938	33.4366912841797
1768.32421875	33.359790802002
1769.28881835938	33.2219429016113
1770.2529296875	33.1691856384277
1771.21655273438	33.0061721801758
1772.17980957031	33.1051788330078
1773.14245605469	33.0423545837402
1774.10461425781	32.8666725158691
1775.06640625	32.7889213562012
1776.02770996094	32.7075996398926
1776.98852539063	32.6086769104004
1777.94873046875	32.5588569641113
1778.90856933594	32.488525390625
1779.86804199219	32.3896980285645
1780.82690429688	32.2060432434082
1781.78527832031	32.0080642700195
1782.7431640625	31.9218330383301
1783.70068359375	31.6503562927246
1784.65771484375	31.5985889434814
1785.61413574219	31.498161315918
1786.57019042969	31.3377227783203
1787.52575683594	31.2069816589355
1788.48083496094	31.0140857696533
1789.43530273438	30.922248840332
1790.38940429688	30.8414878845215
1791.34301757813	30.7201747894287
1792.29626464844	30.589771270752
1793.24890136719	30.5217037200928
1794.20104980469	30.3668155670166
1795.15270996094	30.3531055450439
1796.10400390625	30.1499519348145
1797.0546875	30.0451240539551
1798.0048828125	30.0128288269043
1798.95471191406	29.902458190918
1799.90393066406	29.9016971588135
1800.85278320313	29.8251495361328
1801.80102539063	29.8275470733643
1802.74890136719	29.7096576690674
1803.6962890625	29.7879047393799
1804.64306640625	29.683666229248
1805.58947753906	29.6862697601318
1806.53540039063	29.5969314575195
1807.48071289063	29.598482131958
1808.42565917969	29.5939197540283
1809.3701171875	29.455322265625
1810.31396484375	29.3968887329102
1811.25744628906	29.5270481109619
1812.20043945313	29.2996025085449
1813.14294433594	29.1914520263672
1814.08483886719	29.2476940155029
1815.0263671875	29.2003746032715
1815.96740722656	29.0921230316162
1816.90783691406	28.967737197876
1817.84790039063	28.9821147918701
1818.78747558594	28.8392276763916
1819.72644042969	28.8281955718994
1820.6650390625	28.7055282592773
1821.60314941406	28.7406463623047
1822.54064941406	28.5606861114502
1823.47778320313	28.4955310821533
1824.41430664063	28.3682117462158
1825.35034179688	28.2039241790771
1826.28601074219	28.2300777435303
1827.22106933594	28.1123714447021
1828.15563964844	28.051908493042
1829.08984375	27.9854736328125
1830.0234375	27.960018157959
1830.95654296875	27.8533840179443
1831.88916015625	27.7755966186523
1832.8212890625	27.7105331420898
1833.7529296875	27.7424049377441
1834.68408203125	27.7081527709961
1835.61474609375	27.5926055908203
1836.54479980469	27.6777114868164
1837.47448730469	27.5829658508301
1838.40356445313	27.6225605010986
1839.33227539063	27.5367050170898
1840.26037597656	27.5266742706299
1841.18811035156	27.5633239746094
1842.115234375	27.5353984832764
1843.04187011719	27.5268726348877
1843.96801757813	27.562084197998
1844.89367675781	27.5569877624512
1845.81872558594	27.5309791564941
1846.74340820313	27.4372749328613
1847.66760253906	27.472957611084
1848.59118652344	27.4422225952148
1849.51428222656	27.4484558105469
1850.43701171875	27.3212871551514
1851.35913085938	27.2693328857422
1852.28076171875	27.1615238189697
1853.20190429688	27.1430931091309
1854.12243652344	27.061954498291
1855.04260253906	27.0120277404785
1855.96215820313	26.9976367950439
1856.88122558594	26.8000640869141
1857.79992675781	26.8093967437744
1858.71801757813	26.706205368042
1859.63549804688	26.6076755523682
1860.55261230469	26.5895309448242
1861.46923828125	26.4327716827393
1862.38525390625	26.4390411376953
1863.30078125	26.4182682037354
1864.2158203125	26.3730144500732
1865.13037109375	26.3777866363525
1866.04443359375	26.3404579162598
1866.95788574219	26.3385753631592
1867.87084960938	26.3717517852783
1868.78332519531	26.2989139556885
1869.6953125	26.3714790344238
1870.60681152344	26.3816871643066
1871.51782226563	26.3197841644287
1872.42822265625	26.4639415740967
1873.33813476563	26.47829246521
1874.24755859375	26.4357814788818
1875.15649414063	26.3837661743164
1876.06481933594	26.4048156738281
1876.97277832031	26.483039855957
1877.88012695313	26.4650974273682
1878.78698730469	26.3476696014404
1879.69323730469	26.3493309020996
1880.59912109375	26.4045600891113
1881.50439453125	26.3656463623047
1882.4091796875	26.3003463745117
1883.3134765625	26.0266590118408
1884.21716308594	26.0933399200439
1885.12048339844	26.0439300537109
1886.02319335938	25.9339141845703
1886.92541503906	25.9177646636963
1887.82702636719	25.8531112670898
1888.72814941406	25.8648700714111
1889.62878417969	25.8116607666016
1890.52893066406	25.6921195983887
1891.42858886719	25.7051563262939
1892.32763671875	25.572509765625
1893.22619628906	25.5525665283203
1894.12426757813	25.5065822601318
1895.02172851563	25.4462509155273
1895.91870117188	25.41628074646
1896.81518554688	25.4193134307861
1897.71118164063	25.2996063232422
1898.60656738281	25.2732810974121
1899.50146484375	25.3419284820557
1900.39587402344	25.2295036315918
1901.28967285156	25.2190208435059
1902.18298339844	25.3238487243652
1903.07580566406	25.1871719360352
1903.96801757813	25.2557144165039
1904.85986328125	25.2104015350342
1905.7509765625	25.3064632415771
1906.64172363281	25.2938346862793
1907.53186035156	25.3551139831543
1908.42150878906	25.292797088623
1909.31066894531	25.4348316192627
1910.19921875	25.4229106903076
1911.08728027344	25.3579578399658
1911.97473144531	25.4641437530518
1912.86181640625	25.436731338501
1913.74816894531	25.392276763916
1914.63415527344	25.352596282959
1915.51953125	25.3870182037354
1916.40441894531	25.3237037658691
1917.28869628906	25.3561820983887
1918.17260742188	25.3387851715088
1919.05578613281	25.1622409820557
1919.93859863281	25.2827396392822
1920.82080078125	25.2042121887207
1921.70239257813	25.0877246856689
1922.58349609375	25.165807723999
1923.46411132813	25.024471282959
1924.34423828125	24.9446754455566
1925.22375488281	24.8349990844727
1926.10278320313	24.8187561035156
1926.98120117188	24.7623271942139
1927.85913085938	24.7695579528809
1928.73645019531	24.6045589447021
1929.61328125	24.5884532928467
1930.48962402344	24.5560817718506
1931.36535644531	24.5027980804443
1932.24060058594	24.4305648803711
1933.11535644531	24.4423561096191
1933.98950195313	24.457239151001
1934.86303710938	24.407398223877
1935.73608398438	24.4220733642578
1936.60864257813	24.4951515197754
1937.48059082031	24.4318408966064
1938.35205078125	24.387903213501
1939.22302246094	24.4352512359619
1940.09338378906	24.488151550293
1940.96313476563	24.4746608734131
1941.83239746094	24.5468311309814
1942.701171875	24.5457286834717
1943.5693359375	24.5656127929688
1944.43701171875	24.6056327819824
1945.30407714844	24.6868076324463
1946.17065429688	24.6594505310059
1947.03662109375	24.6513385772705
1947.90209960938	24.7562923431396
1948.76696777344	24.663646697998
1949.63134765625	24.6630687713623
1950.4951171875	24.7019176483154
1951.3583984375	24.7221851348877
1952.22106933594	24.6238842010498
1953.08325195313	24.6013526916504
1953.94482421875	24.5266780853271
1954.80590820313	24.499454498291
1955.66650390625	24.481315612793
1956.5263671875	24.5313396453857
1957.38586425781	24.4803314208984
1958.24462890625	24.4112911224365
1959.10302734375	24.3933429718018
1959.96069335938	24.3862762451172
1960.81799316406	24.3242721557617
1961.67456054688	24.2126121520996
1962.53063964844	24.1627616882324
1963.38623046875	24.0563201904297
1964.2412109375	24.023099899292
1965.09558105469	24.0664958953857
1965.94946289063	23.9494533538818
1966.80285644531	23.9723567962646
1967.65563964844	23.9323768615723
1968.5078125	24.0032596588135
1969.35949707031	23.9739875793457
1970.21057128906	23.944263458252
1971.06103515625	23.9258975982666
1971.91101074219	23.9692001342773
1972.76049804688	23.9901790618896
1973.60925292969	24.025484085083
1974.45764160156	23.9847888946533
1975.30529785156	24.103120803833
1976.15246582031	24.1320381164551
1976.99914550781	24.1965599060059
1977.84521484375	24.2750186920166
1978.69067382813	24.3441257476807
1979.53552246094	24.3234252929688
1980.3798828125	24.3623447418213
1981.22375488281	24.4629688262939
1982.06701660156	24.3723011016846
1982.90966796875	24.4065742492676
1983.75170898438	24.4101276397705
1984.59326171875	24.4112110137939
1985.43420410156	24.4021854400635
1986.27465820313	24.3821544647217
1987.11450195313	24.2492542266846
1987.95373535156	24.2939300537109
1988.79248046875	24.307373046875
1989.63061523438	24.25465965271
1990.46813964844	24.1307773590088
1991.30517578125	24.1572494506836
1992.1416015625	24.0591583251953
1992.9775390625	24.1270961761475
1993.81274414063	23.9552249908447
1994.6474609375	23.9307136535645
1995.48168945313	23.9332675933838
1996.31518554688	23.8559379577637
1997.14819335938	23.7866802215576
1997.98071289063	23.8122310638428
1998.8125	23.8380336761475
1999.64379882813	23.8121032714844
2000.47448730469	23.7368717193604
2001.3046875	23.7448101043701
2002.13427734375	23.7762966156006
2002.96325683594	23.8883743286133
2003.79162597656	23.8592567443848
2004.61950683594	23.8971691131592
2005.44677734375	23.9645671844482
2006.2734375	23.9894027709961
2007.09948730469	23.9809265136719
2007.92504882813	24.0255241394043
2008.75	24.1942577362061
2009.57434082031	24.1608963012695
2010.39819335938	24.2467136383057
2011.22131347656	24.2365226745605
2012.0439453125	24.2247295379639
2012.86608886719	24.3261222839355
2013.6875	24.2432022094727
2014.50842285156	24.2923736572266
2015.32873535156	24.3393001556396
2016.1484375	24.394006729126
2016.96752929688	24.3986740112305
2017.7861328125	24.3523063659668
2018.60412597656	24.3984298706055
2019.42150878906	24.3636779785156
2020.23828125	24.3402976989746
2021.05444335938	24.3157653808594
2021.8701171875	24.2882461547852
2022.68518066406	24.1958866119385
2023.49963378906	24.2564601898193
2024.3134765625	24.1535167694092
2025.12683105469	24.1133480072021
2025.939453125	24.0587520599365
2026.75158691406	24.0205860137939
2027.56311035156	24.1093616485596
2028.3740234375	24.0700454711914
2029.18432617188	23.9991111755371
2029.994140625	24.0350761413574
2030.80322265625	23.9340744018555
2031.61181640625	23.8446826934814
2032.41979980469	23.8781204223633
2033.22717285156	23.8579177856445
2034.03393554688	23.7679595947266
2034.84008789063	23.8571815490723
2035.64575195313	23.7024097442627
2036.45080566406	23.6593933105469
2037.25512695313	23.5529289245605
2038.05895996094	23.5978565216064
2038.86218261719	23.4860019683838
2039.66479492188	23.5401496887207
2040.466796875	23.5517616271973
2041.26831054688	23.5992946624756
2042.06909179688	23.6291408538818
2042.86938476563	23.5882911682129
2043.6689453125	23.6382026672363
2044.46801757813	23.7031326293945
2045.26647949219	23.6657314300537
2046.06433105469	23.713191986084
2046.86145019531	23.6720848083496
2047.65808105469	23.7706146240234
2048.4541015625	23.7285709381104
2049.24951171875	23.7643547058105
2050.04443359375	23.7698974609375
2050.83862304688	23.8339328765869
2051.63232421875	23.8436717987061
2052.42529296875	23.8226451873779
2053.2177734375	23.7902641296387
2054.00952148438	23.8738651275635
2054.80078125	23.8889694213867
2055.59130859375	23.9682731628418
2056.38134765625	23.962329864502
2057.17065429688	24.0741844177246
2057.95947265625	23.8894309997559
2058.74755859375	23.9131603240967
2059.53515625	23.8846836090088
2060.32202148438	23.8947353363037
2061.1083984375	23.8513622283936
2061.89428710938	23.6936149597168
2062.67919921875	23.6171188354492
2063.4638671875	23.7417583465576
2064.24780273438	23.6570892333984
2065.03100585938	23.6037845611572
2065.81372070313	23.494556427002
2066.595703125	23.490062713623
2067.37719726563	23.4142665863037
2068.15795898438	23.2952938079834
2068.93823242188	23.2079410552979
2069.7177734375	23.2441673278809
2070.49682617188	23.1772785186768
2071.27514648438	23.0928268432617
2072.05297851563	23.0162525177002
2072.830078125	23.0078468322754
2073.60668945313	22.899169921875
2074.38256835938	22.8895435333252
2075.15795898438	22.788459777832
2075.9326171875	22.7715435028076
2076.70654296875	22.7941589355469
2077.47998046875	22.7601413726807
2078.25268554688	22.6605014801025
2079.02490234375	22.6950607299805
2079.79663085938	22.7758331298828
2080.5673828125	22.717134475708
2081.337890625	22.7290077209473
2082.107421875	22.8070659637451
2082.87670898438	22.7443237304688
2083.64501953125	22.7628002166748
2084.41284179688	22.8303928375244
2085.18017578125	22.8138961791992
2085.94677734375	22.8505249023438
2086.71264648438	22.868839263916
2087.47802734375	22.8542213439941
2088.24267578125	22.9205684661865
2089.0068359375	22.8953666687012
2089.77026367188	22.9273929595947
2090.53295898438	22.8955764770508
2091.29516601563	22.8887233734131
2092.056640625	22.7769203186035
2092.81762695313	22.7806415557861
2093.57788085938	22.7279491424561
2094.33764648438	22.6863174438477
2095.0966796875	22.6456089019775
2095.85498046875	22.5677642822266
2096.61279296875	22.591272354126
2097.36987304688	22.445011138916
2098.12646484375	22.3617916107178
2098.88232421875	22.2636127471924
2099.63745117188	22.2671527862549
2100.39208984375	22.1901721954346
2101.14624023438	22.1294841766357
2101.8994140625	22.0038051605225
2102.65209960938	21.8467311859131
2103.404296875	21.8313808441162
2104.15551757813	21.7025985717773
2104.90649414063	21.6356716156006
2105.65649414063	21.6325836181641
2106.40600585938	21.5273323059082
2107.15502929688	21.4586048126221
2107.90307617188	21.3895740509033
2108.65063476563	21.3878173828125
2109.39770507813	21.3089542388916
2110.14404296875	21.3554782867432
2110.8896484375	21.2439308166504
2111.63452148438	21.3109531402588
2112.37890625	21.3279857635498
2113.12280273438	21.3109378814697
2113.86572265625	21.3656539916992
2114.60815429688	21.429012298584
2115.35009765625	21.4687919616699
2116.09106445313	21.4940319061279
2116.83154296875	21.5140361785889
2117.57153320313	21.5001277923584
2118.31079101563	21.5055732727051
2119.04931640625	21.5346946716309
2119.787109375	21.4423122406006
2120.5244140625	21.463773727417
2121.26098632813	21.3813457489014
2121.9970703125	21.2832908630371
2122.732421875	21.2349948883057
2123.46704101563	21.2067928314209
2124.20092773438	21.2011070251465
2124.93432617188	21.1054706573486
2125.6669921875	21.0623092651367
2126.39916992188	20.9893398284912
2127.13037109375	20.9386539459229
2127.86108398438	20.8802433013916
2128.59130859375	20.8854713439941
2129.32080078125	20.7221641540527
2130.04956054688	20.7691879272461
2130.77758789063	20.6295280456543
2131.50512695313	20.4615936279297
2132.23193359375	20.4534225463867
2132.9580078125	20.4423599243164
2133.68334960938	20.3110294342041
2134.408203125	20.2538509368896
2135.13232421875	20.1517639160156
2135.85595703125	20.1323566436768
2136.57885742188	20.027250289917
2137.30102539063	19.966724395752
2138.0224609375	19.9564056396484
2138.74340820313	19.8982219696045
2139.46337890625	19.8861694335938
2140.18310546875	19.8095397949219
2140.90185546875	19.702356338501
2141.6201171875	19.7686347961426
2142.33764648438	19.680721282959
2143.05444335938	19.7140960693359
2143.77075195313	19.6944274902344
2144.48608398438	19.6987438201904
2145.201171875	19.7457370758057
2145.91528320313	19.6726856231689
2146.62890625	19.6740798950195
2147.34155273438	19.685432434082
2148.05395507813	19.6768703460693
2148.76538085938	19.6641712188721
2149.47631835938	19.5931282043457
2150.18627929688	19.6295108795166
2150.89599609375	19.5824775695801
2151.60473632813	19.6059799194336
2152.31298828125	19.6161098480225
2153.02026367188	19.6104125976563
2153.72729492188	19.5935134887695
2154.43334960938	19.4849376678467
2155.138671875	19.4608974456787
2155.84350585938	19.4668369293213
2156.54760742188	19.537446975708
2157.25122070313	19.4235553741455
2157.95385742188	19.3904132843018
2158.65600585938	19.437126159668
2159.357421875	19.3279438018799
2160.05810546875	19.3086585998535
2160.75805664063	19.2634220123291
2161.45751953125	19.225736618042
2162.15600585938	19.1542339324951
2162.85400390625	19.0895328521729
2163.55151367188	19.0732955932617
2164.248046875	19.0251712799072
2164.94409179688	18.969409942627
2165.63916015625	18.9010963439941
2166.33374023438	18.8386135101318
2167.02783203125	18.8030853271484
2167.72094726563	18.673469543457
2168.41357421875	18.671012878418
2169.10522460938	18.5191211700439
2169.79638671875	18.4986457824707
2170.48706054688	18.4188785552979
2171.1767578125	18.282205581665
2171.86572265625	18.176685333252
2172.55419921875	18.15012550354
2173.24194335938	18.0104675292969
2173.92895507813	17.906436920166
2174.615234375	17.8844184875488
2175.30078125	17.8611507415771
2175.98583984375	17.8030681610107
2176.67016601563	17.7503681182861
2177.35375976563	17.6837997436523
2178.03662109375	17.7152500152588
2178.71875	17.6893825531006
2179.40014648438	17.664737701416
2180.08081054688	17.6759262084961
2180.76098632813	17.7024707794189
2181.4404296875	17.6993217468262
2182.119140625	17.6647281646729
2182.79711914063	17.7698173522949
2183.47436523438	17.6626071929932
2184.15087890625	17.6899280548096
2184.82690429688	17.7423152923584
2185.501953125	17.6741619110107
2186.17651367188	17.7327861785889
2186.85034179688	17.7129936218262
2187.5234375	17.6993865966797
2188.19580078125	17.7039165496826
2188.86743164063	17.6900424957275
2189.53833007813	17.6301498413086
2190.20874023438	17.622953414917
2190.87817382813	17.5166873931885
2191.54711914063	17.4835414886475
2192.21533203125	17.4496154785156
2192.8828125	17.3745441436768
2193.54956054688	17.3283348083496
2194.21557617188	17.2663688659668
2194.880859375	17.2475128173828
2195.54541015625	17.1502742767334
2196.20947265625	17.0706748962402
2196.87255859375	16.9962635040283
2197.53515625	16.8550701141357
2198.19677734375	16.7837581634521
2198.85791015625	16.7066345214844
2199.51831054688	16.6837291717529
2200.17797851563	16.5511951446533
2200.8369140625	16.516695022583
2201.4951171875	16.3596782684326
2202.15258789063	16.3739318847656
2202.80932617188	16.2473087310791
2203.46533203125	16.2186470031738
2204.12060546875	16.1523208618164
2204.775390625	16.1589794158936
2205.42919921875	16.1716632843018
2206.08251953125	16.0828800201416
2206.73486328125	16.1111125946045
2207.38671875	16.0704975128174
2208.03759765625	16.0534839630127
2208.68798828125	16.0550689697266
2209.33764648438	16.0966720581055
2209.98657226563	16.0655403137207
2210.63452148438	16.08274269104
2211.28198242188	16.0815563201904
2211.9287109375	16.028694152832
2212.57470703125	16.0259704589844
2213.21997070313	16.0865612030029
2213.86450195313	16.0565948486328
2214.50830078125	16.0675029754639
2215.1513671875	16.0006294250488
2215.79370117188	15.9753847122192
2216.43530273438	15.9425344467163
2217.076171875	15.8767862319946
2217.71630859375	15.8759908676147
2218.35571289063	15.8390083312988
2218.99462890625	15.7827482223511
2219.63256835938	15.6780691146851
2220.26977539063	15.6989707946777
2220.90625	15.5977201461792
2221.5419921875	15.5280799865723
2222.17700195313	15.4768934249878
2222.81127929688	15.4124727249146
2223.44482421875	15.320837020874
2224.07763671875	15.2997217178345
2224.70971679688	15.2392129898071
2225.34106445313	15.1008710861206
2225.9716796875	15.0409908294678
2226.6015625	14.9736824035645
2227.23071289063	14.8925714492798
2227.85913085938	14.8401641845703
2228.48681640625	14.8340654373169
2229.11376953125	14.7380228042603
2229.73999023438	14.7321262359619
2230.36547851563	14.6645154953003
2230.990234375	14.6884260177612
2231.61401367188	14.5500526428223
2232.2373046875	14.5338497161865
2232.85986328125	14.5005207061768
2233.4814453125	14.4336862564087
2234.1025390625	14.4059057235718
2234.72265625	14.38756275177
2235.34228515625	14.346435546875
2235.9609375	14.3180675506592
2236.57885742188	14.3075933456421
2237.1962890625	14.2886562347412
2237.81274414063	14.2486934661865
2238.42846679688	14.2896871566772
2239.04345703125	14.3183994293213
2239.65771484375	14.2719802856445
2240.27124023438	14.2296237945557
2240.88403320313	14.2996616363525
2241.49584960938	14.2703733444214
2242.10717773438	14.1991844177246
2242.71752929688	14.3322563171387
2243.32739257813	14.2841682434082
2243.93627929688	14.235523223877
2244.54443359375	14.229546546936
2245.15209960938	14.2207374572754
2245.7587890625	14.1877088546753
2246.36474609375	14.1543941497803
2246.9697265625	14.1269693374634
2247.57421875	14.1180896759033
2248.17797851563	14.0715446472168
2248.78076171875	14.0610752105713
2249.38305664063	14.0653123855591
2249.984375	14.0111856460571
2250.5849609375	13.9836273193359
2251.18481445313	13.895824432373
2251.78393554688	13.8304471969604
2252.38232421875	13.8136291503906
2252.97973632813	13.7121992111206
2253.57666015625	13.6559724807739
2254.17260742188	13.6835947036743
2254.76782226563	13.6415548324585
2255.3623046875	13.5696830749512
2255.9560546875	13.5104475021362
2256.54907226563	13.4568691253662
2257.14135742188	13.4099903106689
2257.73266601563	13.3698196411133
2258.32348632813	13.2904052734375
2258.91333007813	13.2402811050415
2259.50244140625	13.1971273422241
2260.09057617188	13.1191034317017
2260.67822265625	13.0724763870239
2261.26513671875	13.0263357162476
2261.85107421875	12.984317779541
2262.43627929688	12.9453830718994
2263.02075195313	12.914234161377
2263.6044921875	12.8583002090454
2264.18725585938	12.8544549942017
2264.76953125	12.8305177688599
2265.35083007813	12.8331689834595
2265.93139648438	12.7147302627563
2266.51123046875	12.732479095459
2267.09033203125	12.7421350479126
2267.66845703125	12.7105159759521
2268.24584960938	12.7060508728027
2268.82250976563	12.7078466415405
2269.3984375	12.7352828979492
2269.9736328125	12.696270942688
2270.5478515625	12.7260656356812
2271.12133789063	12.7587671279907
2271.69409179688	12.7592611312866
2272.26611328125	12.7836055755615
2272.83740234375	12.7458248138428
2273.40771484375	12.7324018478394
2273.97729492188	12.6916770935059
2274.54614257813	12.6839895248413
2275.11401367188	12.6941518783569
2275.68139648438	12.6688528060913
2276.24780273438	12.592547416687
2276.8134765625	12.6108255386353
2277.37817382813	12.5694055557251
2277.9423828125	12.5424251556396
2278.50561523438	12.5493688583374
2279.06811523438	12.5310373306274
2279.62963867188	12.5018873214722
2280.19067382813	12.5367450714111
2280.75073242188	12.5276021957397
2281.31005859375	12.5453472137451
2281.86840820313	12.5625743865967
2282.42602539063	12.4935121536255
2282.98291015625	12.429141998291
2283.5390625	12.4069795608521
2284.09448242188	12.3758087158203
2284.64892578125	12.3895435333252
2285.20263671875	12.3834543228149
2285.75537109375	12.3263034820557
2286.3076171875	12.259316444397
2286.85888671875	12.2544813156128
2287.40942382813	12.2517538070679
2287.958984375	12.1674280166626
2288.5078125	12.1635971069336
2289.05590820313	12.062198638916
2289.60302734375	12.0294075012207
2290.14965820313	11.9992408752441
2290.6953125	11.930027961731
2291.23999023438	11.8801383972168
2291.78393554688	11.8031187057495
2292.3271484375	11.8501262664795
2292.86962890625	11.7647867202759
2293.4111328125	11.7054347991943
2293.95190429688	11.7096195220947
2294.49194335938	11.6254425048828
2295.03100585938	11.6250648498535
2295.5693359375	11.6366634368896
2296.10693359375	11.563009262085
2296.6435546875	11.5588607788086
2297.17944335938	11.5421772003174
2297.71459960938	11.5513458251953
2298.24877929688	11.5271615982056
2298.7822265625	11.5576753616333
2299.31469726563	11.5369386672974
2299.8466796875	11.5597314834595
2300.37744140625	11.5499238967896
2300.90771484375	11.4967966079712
2301.43701171875	11.5153007507324
2301.96557617188	11.5811729431152
2302.4931640625	11.5807151794434
2303.02001953125	11.5502557754517
2303.54614257813	11.6006698608398
2304.0712890625	11.5629549026489
2304.595703125	11.5420951843262
2305.119140625	11.5536613464355
2305.64184570313	11.5445775985718
2306.16381835938	11.5443334579468
2306.68481445313	11.572003364563
2307.205078125	11.5075855255127
2307.72436523438	11.5451955795288
2308.24291992188	11.539023399353
2308.7607421875	11.5064897537231
2309.27758789063	11.5188484191895
2309.79370117188	11.5118360519409
2310.30883789063	11.4900102615356
2310.8232421875	11.4983205795288
2311.3369140625	11.5039386749268
2311.849609375	11.4653692245483
2312.361328125	11.4442806243896
2312.87255859375	11.4231729507446
2313.38256835938	11.399619102478
2313.89208984375	11.3746938705444
2314.40063476563	11.3456974029541
2314.908203125	11.2826404571533
2315.4150390625	11.2343988418579
2315.92114257813	11.1766519546509
2316.42626953125	11.1396789550781
2316.9306640625	11.1481046676636
2317.43408203125	11.1432800292969
2317.93676757813	11.0729446411133
2318.4384765625	11.012843132019
2318.939453125	10.9453802108765
2319.439453125	10.9648370742798
2319.93872070313	10.8588056564331
2320.43701171875	10.8589820861816
2320.9345703125	10.8689203262329
2321.43139648438	10.8096694946289
2321.92724609375	10.8293590545654
2322.42211914063	10.7572746276855
2322.91625976563	10.7405529022217
2323.40966796875	10.7064123153687
2323.90209960938	10.6872005462646
2324.3935546875	10.6647100448608
2324.88427734375	10.6530733108521
2325.37426757813	10.6373414993286
2325.86303710938	10.6953725814819
2326.35131835938	10.6643867492676
2326.83862304688	10.6251955032349
2327.32495117188	10.7290534973145
2327.810546875	10.6571340560913
2328.29541015625	10.7144336700439
2328.77905273438	10.7414808273315
2329.26220703125	10.7647294998169
2329.74438476563	10.7281913757324
2330.2255859375	10.7506132125854
2330.7060546875	10.7520132064819
2331.185546875	10.7238874435425
2331.6640625	10.7733860015869
2332.14184570313	10.7755994796753
2332.61889648438	10.7252788543701
2333.09497070313	10.7600345611572
2333.57006835938	10.6943244934082
2334.04443359375	10.7214164733887
2334.51782226563	10.7049541473389
2334.99047851563	10.6706619262695
2335.46215820313	10.6377086639404
2335.93310546875	10.6129560470581
2336.40307617188	10.6216535568237
2336.8720703125	10.5449867248535
2337.34033203125	10.5198822021484
2337.8076171875	10.5414543151855
2338.27416992188	10.433066368103
2338.73974609375	10.458179473877
2339.20458984375	10.4283142089844
2339.66845703125	10.3599147796631
2340.13134765625	10.3943700790405
2340.59350585938	10.3388338088989
2341.0546875	10.3226318359375
2341.51489257813	10.2397537231445
2341.97436523438	10.2584848403931
2342.43286132813	10.1881942749023
2342.890625	10.1553516387939
2343.34741210938	10.1426105499268
2343.80322265625	10.1273803710938
2344.25830078125	10.0599594116211
2344.71240234375	10.0540609359741
2345.16577148438	10.1290903091431
2345.61791992188	10.0919790267944
2346.06958007813	10.1988430023193
2346.52001953125	10.2137050628662
2346.9697265625	10.3112735748291
2347.41845703125	10.4130554199219
2347.86645507813	10.525975227356
2348.3134765625	10.6126585006714
2348.75952148438	10.7556228637695
2349.20483398438	10.8305225372314
2349.64916992188	10.9384450912476
2350.09252929688	11.0691757202148
2350.53515625	11.1528367996216
2350.97680664063	11.2004823684692
2351.41748046875	11.2595291137695
2351.857421875	11.303617477417
2352.29638671875	11.3724517822266
2352.734375	11.3290767669678
2353.17138671875	11.3498687744141
2353.60766601563	11.3106126785278
2354.04296875	11.1928977966309
2354.4775390625	11.1215572357178
2354.91088867188	11.0326309204102
2355.34350585938	10.9427976608276
2355.775390625	10.8258895874023
2356.2060546875	10.6537342071533
2356.63598632813	10.553352355957
2357.06494140625	10.433388710022
2357.4931640625	10.3186359405518
2357.92041015625	10.1837120056152
2358.3466796875	10.0922317504883
2358.77197265625	10.0048637390137
2359.1962890625	9.90487194061279
2359.61987304688	9.76513862609863
2360.04248046875	9.73344612121582
2360.46411132813	9.6785249710083
2360.88500976563	9.60818481445313
2361.30493164063	9.54534435272217
2361.72387695313	9.51770877838135
