# Supplementary material for: Optics miniaturization strategy for demanding Raman spectroscopy applications
Source: Nat Commun. 2024 Apr 8;15:3049. doi: 10.1038/s41467-024-47044-7 (PMC11001912; doi:10.1038/s41467-024-47044-7)
Supplement: Supplementary file 6 — Source Data [file 41467_2024_47044_MOESM6_ESM.zip › Source Data/NCOMMS-23-34016B s3/S3 pHCA, Glucose, Salts/calibraiton/pHCA time + standards/pHCA_3h_2.csv]

347.42919921875	88.2737274169922
348.892913818359	88.4651718139648
350.356079101563	89.0494766235352
351.818634033203	89.38037109375
353.280670166016	89.8921813964844
354.742095947266	90.2557754516602
356.202972412109	90.6697082519531
357.663299560547	91.0441131591797
359.123046875	91.3569183349609
360.582244873047	91.6027069091797
362.040863037109	91.9076080322266
363.498931884766	92.1991958618164
364.956451416016	92.2956848144531
366.413391113281	92.5932388305664
367.869750976563	92.9116516113281
369.325592041016	93.1304550170898
370.780853271484	93.1047058105469
372.235565185547	93.37109375
373.689727783203	93.4634017944336
375.143310546875	93.7219390869141
376.596343994141	93.9141082763672
378.048828125	94.1228179931641
379.500762939453	94.3264389038086
380.9521484375	94.5542373657227
382.402954101563	94.782958984375
383.853240966797	95.1070098876953
385.302947998047	95.2005615234375
386.752136230469	95.5779571533203
388.200744628906	95.681022644043
389.648803710938	96.1271057128906
391.096343994141	96.109130859375
392.543304443359	96.4171447753906
393.989715576172	96.7828216552734
395.435607910156	97.1567764282227
396.880920410156	97.4426651000977
398.325714111328	97.5414962768555
399.769927978516	97.9792251586914
401.213623046875	98.4102478027344
402.656768798828	98.6128082275391
404.099395751953	98.7281112670898
405.541442871094	99.0733413696289
406.982971191406	99.0284118652344
408.423950195313	99.0572814941406
409.864379882813	99.4059295654297
411.304290771484	99.386344909668
412.743621826172	99.455322265625
414.182434082031	99.658332824707
415.620727539063	99.8520050048828
417.058471679688	100.053634643555
418.495666503906	100.24959564209
419.932342529297	100.585166931152
421.368469238281	100.458869934082
422.804077148438	100.676750183105
424.239135742188	100.617576599121
425.673645019531	100.369483947754
427.107635498047	100.342636108398
428.541107177734	99.9646224975586
429.974029541016	99.4974899291992
431.406433105469	99.3342208862305
432.838287353516	99.0380706787109
434.269622802734	98.6911087036133
435.700408935547	98.6301879882813
437.130706787109	98.4382019042969
438.560455322266	98.3948364257813
439.989654541016	98.2876205444336
441.418334960938	98.5359954833984
442.846496582031	98.3612442016602
444.274139404297	98.5049591064453
445.701263427734	98.3576507568359
447.127838134766	98.4479904174805
448.553894042969	98.3130035400391
449.979431152344	98.3204956054688
451.404449462891	97.8894424438477
452.828918457031	97.6942367553711
454.252899169922	97.5241317749023
455.676330566406	97.1988677978516
457.099273681641	97.0622482299805
458.521667480469	96.7640914916992
459.943542480469	96.8465347290039
461.364929199219	96.4548263549805
462.785766601563	96.2832946777344
464.206085205078	96.2209930419922
465.625885009766	95.7831726074219
467.045196533203	95.840576171875
468.463958740234	95.6481170654297
469.882202148438	95.7569351196289
471.299957275391	95.8006210327148
472.717193603516	95.6094512939453
474.133911132813	95.6415557861328
475.550109863281	95.7763519287109
476.965789794922	95.810417175293
478.380950927734	96.1567611694336
479.795623779297	96.1575241088867
481.209777832031	96.2411651611328
482.623413085938	96.5175247192383
484.036529541016	96.7179565429688
485.449157714844	97.0099411010742
486.861267089844	97.3882522583008
488.272857666016	97.3634490966797
489.683959960938	98.0615081787109
491.094543457031	98.2867736816406
492.504608154297	98.6041488647461
493.914184570313	99.0407028198242
495.3232421875	99.2449722290039
496.731811523438	99.3820877075195
498.139862060547	99.6621780395508
499.547393798828	99.603515625
500.954467773438	99.6733169555664
502.360992431641	99.7986450195313
503.767028808594	99.8231887817383
505.172576904297	100.121208190918
506.577606201172	100.148666381836
507.982147216797	100.532516479492
509.386169433594	100.602912902832
510.789703369141	100.849617004395
512.192749023438	101.110206604004
513.595275878906	101.268936157227
514.997314453125	101.435386657715
516.398803710938	101.831787109375
517.799865722656	101.605735778809
519.200378417969	101.885032653809
520.600463867188	101.578468322754
522	101.238151550293
523.399047851563	101.011940002441
524.797607421875	100.642227172852
526.195678710938	99.7803039550781
527.59326171875	99.5817260742188
528.990295410156	99.0628509521484
530.386901855469	98.3279876708984
531.782958984375	98.0771255493164
533.178588867188	97.7944946289063
534.573669433594	97.5045852661133
535.968322753906	97.2716674804688
537.362426757813	96.9593048095703
538.756042480469	96.7535552978516
540.149230957031	96.4494323730469
541.541870117188	96.1060180664063
542.934020996094	95.8273162841797
544.32568359375	95.4629974365234
545.716918945313	94.9527359008789
547.107604980469	94.313346862793
548.497802734375	94.0602264404297
549.887573242188	93.7078323364258
551.276794433594	93.1653594970703
552.66552734375	92.6984024047852
554.053833007813	92.5452728271484
555.441650390625	92.3515014648438
556.828918457031	91.9501342773438
558.215759277344	91.5995407104492
559.602111816406	91.4848022460938
560.987976074219	91.3909072875977
562.373352050781	91.1891098022461
563.758239746094	91.0284271240234
565.142639160156	90.8174819946289
566.526611328125	90.6063919067383
567.910034179688	90.7073135375977
569.293029785156	90.3046188354492
570.675537109375	90.2888259887695
572.057556152344	90.099494934082
573.439086914063	89.934684753418
574.820129394531	89.7772445678711
576.200744628906	89.7981796264648
577.580871582031	89.5331649780273
578.96044921875	89.4559478759766
580.339660644531	89.4076461791992
581.718322753906	89.4966506958008
583.096557617188	89.2052307128906
584.474243164063	89.4648513793945
585.851501464844	89.1550369262695
587.228332519531	89.237190246582
588.604614257813	89.2997055053711
589.98046875	89.2544708251953
591.355834960938	89.1752014160156
592.730712890625	89.1148147583008
594.105163574219	88.9370956420898
595.479125976563	88.8558120727539
596.852600097656	88.7191467285156
598.225646972656	88.7708511352539
599.598205566406	88.605598449707
600.970275878906	88.5507736206055
602.341857910156	88.3709869384766
603.713012695313	88.2060470581055
605.083679199219	88.2247924804688
606.453918457031	88.0804977416992
607.823608398438	87.9081726074219
609.192932128906	87.8501052856445
610.561706542969	87.6965179443359
611.930053710938	87.568717956543
613.297912597656	87.3619613647461
614.665344238281	87.2676849365234
616.032287597656	87.0950393676758
617.398803710938	87.0344696044922
618.764831542969	86.8895645141602
620.13037109375	86.7691116333008
621.495483398438	86.6314086914063
622.860107421875	86.4213027954102
624.224304199219	86.2992324829102
625.588012695313	86.2327194213867
626.951232910156	86.1343460083008
628.314025878906	85.9413070678711
629.676391601563	85.9403915405273
631.038269042969	85.6448745727539
632.399658203125	85.5205307006836
633.760620117188	85.5784606933594
635.12109375	85.50927734375
636.481140136719	85.3028564453125
637.840759277344	85.1955184936523
639.199890136719	85.1896057128906
640.558532714844	85.0441665649414
641.916748046875	85.0703430175781
643.274536132813	85.0441360473633
644.6318359375	84.9454193115234
645.988647460938	84.7214202880859
647.345031738281	84.4068908691406
648.700988769531	84.4213027954102
650.056457519531	84.2225723266602
651.411499023438	83.9507827758789
652.76611328125	83.8676223754883
654.120239257813	83.5429992675781
655.473876953125	83.5698394775391
656.827087402344	83.3097457885742
658.179870605469	83.2957916259766
659.5322265625	83.1232299804688
660.884094238281	83.0218887329102
662.235473632813	83.1075286865234
663.586486816406	82.7475509643555
664.93701171875	82.6497497558594
666.287048339844	82.9231491088867
667.636657714844	82.827880859375
668.98583984375	82.6883544921875
670.334594726563	82.5772399902344
671.682861328125	82.5209808349609
673.030700683594	82.488883972168
674.378051757813	82.5331039428711
675.725036621094	82.3858947753906
677.071533203125	82.410026550293
678.417541503906	82.3554153442383
679.76318359375	82.5685195922852
681.108337402344	82.2982025146484
682.453002929688	82.5383377075195
683.797302246094	82.4397583007813
685.14111328125	82.5007781982422
686.484497070313	82.3970718383789
687.827453613281	82.5962448120117
689.169921875	82.4314880371094
690.512023925781	82.4937362670898
691.853637695313	82.6636199951172
693.194763183594	82.6653594970703
694.535522460938	82.4936294555664
695.875793457031	82.5986404418945
697.215637207031	82.63720703125
698.555053710938	82.7799530029297
699.89404296875	82.7829360961914
701.232543945313	82.8221435546875
702.570617675781	82.846794128418
703.908325195313	82.7979583740234
705.245483398438	82.7830352783203
706.582275390625	82.955696105957
707.918640136719	83.0240707397461
709.254516601563	82.9894866943359
710.589965820313	82.9422912597656
711.924987792969	83.073844909668
713.259582519531	83.0090789794922
714.59375	82.9856872558594
715.927490234375	82.8090591430664
717.2607421875	83.1096343994141
718.593627929688	82.8567047119141
719.926025390625	82.9939117431641
721.257995605469	82.8728637695313
722.589538574219	82.9004821777344
723.920654296875	82.8317184448242
725.251342773438	82.9762420654297
726.581604003906	82.7736358642578
727.911437988281	82.7948532104492
729.240783691406	82.6498718261719
730.569763183594	82.7741851806641
731.898254394531	82.7702026367188
733.226379394531	82.5912780761719
734.554016113281	82.5818023681641
735.881225585938	82.4260864257813
737.208068847656	82.4583435058594
738.534423828125	82.451416015625
739.8603515625	82.3051452636719
741.185852050781	82.267692565918
742.510925292969	82.2885513305664
743.835571289063	82.1813735961914
745.159790039063	81.9650802612305
746.483581542969	82.0995559692383
747.806945800781	81.7472686767578
749.1298828125	81.7747421264648
750.452453613281	81.7707214355469
751.774536132813	81.6834030151367
753.09619140625	81.5896148681641
754.417419433594	81.4843902587891
755.738220214844	81.4705200195313
757.05859375	81.3248443603516
758.378540039063	81.2237243652344
759.698059082031	81.2126083374023
761.017211914063	81.0450592041016
762.335876464844	81.0953063964844
763.654113769531	80.8598251342773
764.971984863281	80.8994140625
766.289367675781	80.8700790405273
767.606384277344	80.6557006835938
768.922973632813	80.6852340698242
770.239074707031	80.6372756958008
771.554809570313	80.4571762084961
772.8701171875	80.4159393310547
774.184997558594	80.2697067260742
775.499450683594	80.1781158447266
776.8134765625	80.2925720214844
778.127136230469	80.0729064941406
779.440307617188	80.0906219482422
780.753112792969	79.9166488647461
782.0654296875	79.7434692382813
783.377380371094	79.701301574707
784.688903808594	79.6072311401367
786	79.4080047607422
787.310668945313	79.5735931396484
788.620971679688	79.3509521484375
789.930786132813	79.2869491577148
791.240234375	79.0848007202148
792.549255371094	79.1193237304688
793.857788085938	79.0582733154297
795.166015625	78.8586959838867
796.473754882813	78.8673553466797
797.781066894531	78.7367172241211
799.088012695313	78.8559036254883
800.39453125	78.7552795410156
801.700622558594	78.8867034912109
803.006286621094	78.834587097168
804.311584472656	78.8945007324219
805.616394042969	78.7663116455078
806.920837402344	78.8010711669922
808.224853515625	78.7793960571289
809.528503417969	78.6743545532227
810.831665039063	78.8041763305664
812.134460449219	78.7070236206055
813.436828613281	78.6682510375977
814.73876953125	78.7876281738281
816.040344238281	78.7714309692383
817.341430664063	78.8019561767578
818.642150878906	78.8298492431641
819.942504882813	78.9206848144531
821.242370605469	78.8887252807617
822.541870117188	78.9872360229492
823.840942382813	79.2634811401367
825.139587402344	79.3948135375977
826.437866210938	79.3856048583984
827.735656738281	79.435546875
829.033081054688	79.5962905883789
830.330139160156	79.7206268310547
831.626770019531	79.7919769287109
832.922973632813	79.8448486328125
834.21875	80.1135559082031
835.514099121094	80.3372573852539
836.80908203125	80.5179138183594
838.103637695313	80.674934387207
839.397827148438	80.9572143554688
840.691589355469	81.3205184936523
841.984924316406	81.5564956665039
843.27783203125	81.6477737426758
844.570373535156	82.0015716552734
845.862487792969	82.1212997436523
847.154235839844	82.2572402954102
848.445556640625	82.4025421142578
849.736450195313	82.5564422607422
851.026916503906	82.6363906860352
852.317016601563	82.8154678344727
853.606689453125	82.9299621582031
854.89599609375	83.0536117553711
856.184875488281	83.0829467773438
857.473327636719	83.3516616821289
858.761413574219	83.6232528686523
860.049072265625	84.0644378662109
861.336303710938	84.4141616821289
862.623168945313	84.8871917724609
863.909606933594	85.5631637573242
865.195678710938	86.1884307861328
866.481323242188	86.7477874755859
867.766540527344	87.3033142089844
869.051391601563	88.2062072753906
870.335815429688	88.9343414306641
871.619873046875	89.6074295043945
872.903503417969	89.9874954223633
874.186706542969	90.392707824707
875.469543457031	90.4513931274414
876.752014160156	90.2608947753906
878.033996582031	89.9406967163086
879.315612792969	89.2243041992188
880.596862792969	87.9391174316406
881.877685546875	86.8530502319336
883.158081054688	85.5163726806641
884.438110351563	83.8816299438477
885.7177734375	82.3730850219727
886.996948242188	81.1729888916016
888.275817871094	79.7084045410156
889.55419921875	78.636833190918
890.832275390625	77.5683670043945
892.10986328125	76.8024215698242
893.387084960938	76.0727081298828
894.663940429688	75.2289581298828
895.940368652344	74.6800842285156
897.216369628906	74.0230712890625
898.492004394531	73.6159973144531
899.767272949219	73.0580902099609
901.042114257813	72.6017303466797
902.316528320313	71.9391479492188
903.590576171875	71.5215301513672
904.8642578125	70.8868179321289
906.137512207031	70.6947479248047
907.410339355469	70.3286437988281
908.682800292969	69.9636840820313
909.954833984375	69.7829284667969
911.226501464844	69.4498443603516
912.497802734375	69.3696823120117
913.768676757813	68.8829727172852
915.039123535156	69.0964965820313
916.309204101563	68.6302261352539
917.578918457031	68.5008316040039
918.848205566406	68.2170333862305
920.117126464844	67.8934478759766
921.385620117188	67.7214660644531
922.653747558594	67.6567230224609
923.921447753906	67.1905899047852
925.188781738281	66.8016052246094
926.455688476563	66.4983367919922
927.722229003906	66.3302917480469
928.988342285156	65.9404220581055
930.254089355469	65.6998672485352
931.519470214844	65.3763046264648
932.784423828125	65.2582321166992
934.049011230469	65.0179214477539
935.313171386719	64.7854690551758
936.576965332031	64.6006164550781
937.84033203125	64.4856719970703
939.103332519531	64.2964782714844
940.365966796875	64.1417694091797
941.628173828125	64.2966842651367
942.890014648438	64.1224060058594
944.151428222656	64.0820083618164
945.412475585938	63.9639282226563
946.673095703125	63.8706283569336
947.933349609375	63.8350448608398
949.193237304688	63.9424667358398
950.452697753906	63.8690223693848
951.711791992188	63.9465942382813
952.970520019531	63.8962326049805
954.228820800781	63.8811073303223
955.486755371094	64.0285949707031
956.744262695313	64.1804962158203
958.001403808594	64.1677169799805
959.258117675781	64.3154602050781
960.514526367188	64.5913467407227
961.770446777344	64.8137741088867
963.026062011719	65.2172775268555
964.28125	65.3797454833984
965.536010742188	65.6138458251953
966.790466308594	66.2691192626953
968.044494628906	66.8452072143555
969.298095703125	67.3381195068359
970.551391601563	68.4957275390625
971.80419921875	69.3643264770508
973.056701660156	70.7409591674805
974.308776855469	72.6490097045898
975.560485839844	74.774543762207
976.811767578125	77.6217498779297
978.062683105469	80.6702499389648
979.313232421875	83.6769332885742
980.563415527344	86.4635391235352
981.813171386719	89.3638763427734
983.0625	91.5626220703125
984.3115234375	93.6151885986328
985.560119628906	95.4269485473633
986.808349609375	96.47119140625
988.05615234375	97.606315612793
989.303588867188	97.9535598754883
990.550659179688	97.1366271972656
991.797302246094	95.2370223999023
993.043579101563	93.2199325561523
994.289489746094	89.8194351196289
995.535034179688	86.3573989868164
996.780151367188	82.953971862793
998.02490234375	79.5899429321289
999.269226074219	76.8466491699219
1000.51318359375	74.1492309570313
1001.75677490234	71.86767578125
1003	70.1871032714844
1004.24279785156	68.6100997924805
1005.48522949219	67.4318618774414
1006.72729492188	66.5602188110352
1007.96893310547	65.8148574829102
1009.21026611328	65.0658645629883
1010.45111083984	64.6265411376953
1011.69165039063	64.2662582397461
1012.93176269531	63.9059906005859
1014.17150878906	63.5303039550781
1015.41088867188	63.294605255127
1016.64984130859	63.2225341796875
1017.88842773438	62.8729782104492
1019.12664794922	62.6175117492676
1020.36450195313	62.4268188476563
1021.60192871094	62.2420463562012
1022.83898925781	62.2728958129883
1024.07568359375	61.8399658203125
1025.31201171875	61.9470481872559
1026.5478515625	61.7613754272461
1027.78344726563	61.7641181945801
1029.0185546875	61.7219123840332
1030.25329589844	61.7383804321289
1031.48767089844	61.7181282043457
1032.7216796875	61.938102722168
1033.95532226563	61.9397888183594
1035.18859863281	61.7831916809082
1036.42138671875	61.9479827880859
1037.65393066406	62.1434898376465
1038.88598632813	62.1744003295898
1040.11767578125	62.5103569030762
1041.34899902344	62.4007186889648
1042.57995605469	62.5399208068848
1043.810546875	62.7256317138672
1045.04077148438	62.773998260498
1046.2705078125	62.9209022521973
1047.5	63.07373046875
1048.72900390625	63.3327178955078
1049.95764160156	63.5601119995117
1051.18591308594	63.9070053100586
1052.41381835938	64.1800003051758
1053.64135742188	64.5298309326172
1054.86853027344	65.2703552246094
1056.09521484375	65.7757568359375
1057.32165527344	66.0786437988281
1058.54760742188	66.8183670043945
1059.77331542969	67.4458923339844
1060.99853515625	68.0597534179688
1062.22338867188	68.8297653198242
1063.44787597656	69.2525482177734
1064.671875	69.882194519043
1065.89562988281	70.6535110473633
1067.11901855469	71.2855529785156
1068.34191894531	71.942253112793
1069.56457519531	72.7757034301758
1070.78674316406	73.6006546020508
1072.00854492188	74.2468566894531
1073.22998046875	74.8200988769531
1074.45104980469	75.3781433105469
1075.67175292969	75.44970703125
1076.89208984375	75.5430145263672
1078.11193847656	75.2783126831055
1079.33154296875	74.8500137329102
1080.55065917969	74.0119476318359
1081.76940917969	73.1292495727539
1082.98791503906	71.6445083618164
1084.20593261719	70.5927658081055
1085.42358398438	69.5182952880859
1086.64086914063	68.2685165405273
1087.85766601563	67.1182250976563
1089.07421875	66.4197006225586
1090.29040527344	65.3061218261719
1091.50610351563	64.8129425048828
1092.72155761719	64.2110443115234
1093.9365234375	63.6604156494141
1095.15112304688	63.2757301330566
1096.36535644531	62.9547576904297
1097.57922363281	62.7295341491699
1098.79272460938	62.6193504333496
1100.005859375	62.397575378418
1101.21862792969	62.3204154968262
1102.43090820313	62.3781776428223
1103.64294433594	62.1821784973145
1104.8544921875	62.2395820617676
1106.06579589844	62.0960922241211
1107.27661132813	62.1144142150879
1108.48706054688	62.1129188537598
1109.69714355469	62.2931175231934
1110.90686035156	62.4494895935059
1112.1162109375	62.2992057800293
1113.3251953125	62.3697395324707
1114.53369140625	62.6306076049805
1115.74194335938	62.7535018920898
1116.94982910156	62.9997406005859
1118.1572265625	63.2784614562988
1119.3642578125	63.3342666625977
1120.57104492188	63.4557685852051
1121.77734375	63.6561431884766
1122.98327636719	63.6576271057129
1124.18884277344	63.6860504150391
1125.39404296875	63.7763595581055
1126.59875488281	63.6444320678711
1127.80322265625	63.5239868164063
1129.00732421875	63.5148773193359
1130.2109375	63.0554847717285
1131.41430664063	62.8002319335938
1132.6171875	62.6509666442871
1133.81970214844	62.2872428894043
1135.02197265625	61.7676391601563
1136.22375488281	61.4141845703125
1137.42517089844	60.9573822021484
1138.62622070313	60.6864318847656
1139.82690429688	60.3233871459961
1141.02709960938	60.0046539306641
1142.22705078125	59.6522903442383
1143.42663574219	59.5020484924316
1144.62573242188	59.2444381713867
1145.82458496094	59.1031761169434
1147.02294921875	59.0597686767578
1148.22094726563	59.0133094787598
1149.41857910156	58.9431762695313
1150.61584472656	58.8715209960938
1151.81274414063	58.8166885375977
1153.00927734375	58.7542381286621
1154.20544433594	58.8468132019043
1155.40124511719	58.7029685974121
1156.5966796875	58.6443786621094
1157.79162597656	58.6685752868652
1158.986328125	58.5272331237793
1160.18054199219	58.3864822387695
1161.37438964844	58.2191505432129
1162.56799316406	58.1089897155762
1163.76110839844	57.9535293579102
1164.95385742188	57.9527626037598
1166.14624023438	57.8426246643066
1167.33825683594	57.6395568847656
1168.52990722656	57.546085357666
1169.72119140625	57.6287689208984
1170.91198730469	57.4543991088867
1172.1025390625	57.7052803039551
1173.29260253906	57.8148307800293
1174.482421875	57.8203353881836
1175.67175292969	57.8048210144043
1176.86071777344	57.7814788818359
1178.04943847656	57.679313659668
1179.23767089844	57.551326751709
1180.42553710938	57.3705291748047
1181.61303710938	57.3173713684082
1182.80017089844	57.1134185791016
1183.98681640625	57.0116691589355
1185.17321777344	56.7828254699707
1186.35925292969	56.7739295959473
1187.54479980469	56.8115539550781
1188.73010253906	56.8618431091309
1189.91491699219	56.8916778564453
1191.09936523438	56.9150238037109
1192.28356933594	56.8729095458984
1193.46728515625	56.9424362182617
1194.65063476563	57.1096649169922
1195.83361816406	57.0702857971191
1197.01623535156	57.272819519043
1198.19836425781	57.3535842895508
1199.38024902344	57.6061935424805
1200.56176757813	57.5489120483398
1201.74279785156	57.7987289428711
1202.92358398438	57.8922653198242
1204.10388183594	57.828727722168
1205.28393554688	58.0020294189453
1206.46350097656	58.1276588439941
1207.64270019531	58.0898590087891
1208.82153320313	58.1156997680664
1210	58.165714263916
1211.17810058594	58.0754547119141
1212.35583496094	57.9539489746094
1213.53308105469	57.8989677429199
1214.71008300781	57.804126739502
1215.88671875	57.5863952636719
1217.06286621094	57.6031494140625
1218.23864746094	57.5712242126465
1219.41418457031	57.458194732666
1220.58923339844	57.3915748596191
1221.76391601563	57.5111999511719
1222.93823242188	57.4263916015625
1224.11218261719	57.4321403503418
1225.28576660156	57.7101135253906
1226.458984375	57.5856590270996
1227.6318359375	57.6304130554199
1228.80419921875	57.793586730957
1229.97631835938	57.7856483459473
1231.14794921875	57.9059066772461
1232.31921386719	58.1277236938477
1233.490234375	57.9751510620117
1234.66076660156	58.1231460571289
1235.83093261719	58.1504554748535
1237.00073242188	58.250732421875
1238.17016601563	58.2416152954102
1239.33923339844	58.3050880432129
1240.5078125	58.3781852722168
1241.67614746094	58.2604484558105
1242.84411621094	58.3856391906738
1244.01159667969	58.3979454040527
1245.1787109375	58.3495788574219
1246.34558105469	58.3409805297852
1247.51196289063	58.4130897521973
1248.67797851563	58.4496917724609
1249.84362792969	58.4540405273438
1251.00891113281	58.427864074707
1252.173828125	58.3205986022949
1253.33825683594	58.3342208862305
1254.50244140625	58.3486366271973
1255.66625976563	58.2627372741699
1256.82958984375	58.2416229248047
1257.99255371094	58.1913108825684
1259.1552734375	58.1002616882324
1260.31750488281	58.1755180358887
1261.47937011719	58.0392913818359
1262.64086914063	58.0567207336426
1263.80200195313	57.9393463134766
1264.96276855469	57.897575378418
1266.123046875	57.9113922119141
1267.28308105469	57.7636528015137
1268.44262695313	57.5759010314941
1269.60192871094	57.4404602050781
1270.7607421875	57.3469657897949
1271.91918945313	57.0800971984863
1273.07727050781	57.0909004211426
1274.23498535156	56.8257369995117
1275.39233398438	56.6862411499023
1276.54931640625	56.6085205078125
1277.70581054688	56.4382171630859
1278.86206054688	56.3811149597168
1280.01794433594	56.2487258911133
1281.17333984375	56.1078643798828
1282.32836914063	56.1641845703125
1283.48303222656	55.9913749694824
1284.63732910156	56.0623779296875
1285.79125976563	55.8810768127441
1286.94482421875	55.9085960388184
1288.09802246094	55.9151344299316
1289.25073242188	55.8257446289063
1290.40319824219	55.8841552734375
1291.55517578125	55.7174987792969
1292.70690917969	55.7150421142578
1293.85815429688	55.7523078918457
1295.00903320313	55.6762580871582
1296.15954589844	55.549129486084
1297.30969238281	55.6144027709961
1298.45935058594	55.4084205627441
1299.60876464844	55.4280395507813
1300.7578125	55.3553009033203
1301.90637207031	55.3246192932129
1303.05456542969	55.3396644592285
1304.20239257813	55.3049507141113
1305.34985351563	55.294376373291
1306.49694824219	55.3301315307617
1307.64367675781	55.3491172790527
1308.7900390625	55.3252792358398
1309.93591308594	55.2842864990234
1311.08154296875	55.4531173706055
1312.22668457031	55.4467163085938
1313.37145996094	55.5530891418457
1314.51599121094	55.5477066040039
1315.66003417969	55.6819458007813
1316.80358886719	55.7053909301758
1317.94689941406	55.7806205749512
1319.08984375	55.8091354370117
1320.23229980469	55.8653030395508
1321.37451171875	55.8973579406738
1322.51623535156	56.0467071533203
1323.65759277344	55.8015403747559
1324.79858398438	55.9561653137207
1325.93920898438	55.8764152526855
1327.07934570313	55.7711563110352
1328.21923828125	55.802562713623
1329.35864257813	55.8521614074707
1330.49780273438	55.783275604248
1331.63647460938	55.7029762268066
1332.77478027344	55.7729454040527
1333.91271972656	55.690559387207
1335.05029296875	55.6826400756836
1336.18737792969	55.7933235168457
1337.32421875	55.4950408935547
1338.46057128906	55.4827041625977
1339.5966796875	55.5578460693359
1340.73229980469	55.3812446594238
1341.86755371094	55.3991470336914
1343.00231933594	55.4679718017578
1344.13684082031	55.4038505554199
1345.27099609375	55.4282112121582
1346.40466308594	55.5404968261719
1347.53796386719	55.6044235229492
1348.6708984375	55.5759925842285
1349.80346679688	55.7027359008789
1350.93566894531	55.7099952697754
1352.06750488281	55.8191833496094
1353.19885253906	55.8034477233887
1354.32995605469	55.9082489013672
1355.46057128906	55.8202705383301
1356.5908203125	55.8693161010742
1357.720703125	55.7733993530273
1358.85021972656	55.8376197814941
1359.97924804688	55.7002258300781
1361.10803222656	55.8127822875977
1362.236328125	55.7494697570801
1363.3642578125	55.7300148010254
1364.49182128906	55.7210388183594
1365.61901855469	55.7438926696777
1366.74584960938	55.5898323059082
1367.87231445313	55.7002372741699
1368.99829101563	55.5333595275879
1370.12390136719	55.5574607849121
1371.24914550781	55.4412231445313
1372.3740234375	55.5556335449219
1373.49853515625	55.5343704223633
1374.62255859375	55.5177764892578
1375.74633789063	55.4458503723145
1376.86962890625	55.5763168334961
1377.99255371094	55.3971862792969
1379.11511230469	55.3501586914063
1380.2373046875	55.3046798706055
1381.35900878906	55.294002532959
1382.48034667969	55.1721725463867
1383.60144042969	55.2398376464844
1384.72204589844	55.1687507629395
1385.84228515625	55.1410179138184
1386.96203613281	55.0497169494629
1388.08154296875	54.9329528808594
1389.20056152344	54.8546676635742
1390.31921386719	54.6172828674316
1391.4375	54.4341316223145
1392.55541992188	54.3900680541992
1393.6728515625	54.1759490966797
1394.7900390625	54.0618171691895
1395.90673828125	53.8299217224121
1397.02307128906	53.7385406494141
1398.13903808594	53.6860961914063
1399.25463867188	53.6363792419434
1400.36975097656	53.514030456543
1401.48449707031	53.3673286437988
1402.59899902344	53.4498519897461
1403.712890625	53.4024963378906
1404.82653808594	53.3824195861816
1405.93981933594	53.4155578613281
1407.05261230469	53.3210716247559
1408.1650390625	53.2349624633789
1409.27709960938	53.3256416320801
1410.38879394531	53.3372230529785
1411.5	53.2989044189453
1412.61096191406	53.222972869873
1413.72143554688	53.2303047180176
1414.83154296875	53.0787010192871
1415.94116210938	53.1356086730957
1417.05053710938	52.9334487915039
1418.15942382813	52.8206329345703
1419.26794433594	52.8289909362793
1420.37609863281	52.8446006774902
1421.48388671875	52.7179222106934
1422.59118652344	52.5541343688965
1423.6982421875	52.5086555480957
1424.80480957031	52.4506797790527
1425.91088867188	52.207160949707
1427.01672363281	52.317741394043
1428.1220703125	52.2900619506836
1429.22717285156	52.2555503845215
1430.33166503906	52.2831878662109
1431.43591308594	52.1779479980469
1432.53979492188	52.2392387390137
1433.64318847656	52.188159942627
1434.74621582031	52.1912536621094
1435.84887695313	52.1419486999512
1436.95104980469	52.2199668884277
1438.05297851563	52.1558380126953
1439.15441894531	52.1087112426758
1440.25549316406	52.2153930664063
1441.35620117188	52.1536293029785
1442.45642089844	52.1625213623047
1443.55627441406	52.1319046020508
1444.65576171875	52.1590309143066
1445.7548828125	52.114143371582
1446.853515625	52.0441970825195
1447.95190429688	52.0557136535645
1449.0498046875	52.0623664855957
1450.14721679688	52.013801574707
1451.24438476563	52.0206718444824
1452.34106445313	51.9970016479492
1453.43737792969	52.1350440979004
1454.53332519531	52.2094306945801
1455.62890625	52.2838706970215
1456.72399902344	52.4018669128418
1457.81872558594	52.4842300415039
1458.9130859375	52.5838928222656
1460.00695800781	52.6408386230469
1461.10046386719	52.6313285827637
1462.19360351563	52.5229148864746
1463.28637695313	52.6127128601074
1464.37878417969	52.5524063110352
1465.470703125	52.3542785644531
1466.56225585938	52.2788276672363
1467.65344238281	52.2239990234375
1468.744140625	51.9456634521484
1469.83447265625	51.7442665100098
1470.92443847656	51.6601219177246
1472.01403808594	51.3535270690918
1473.10314941406	51.2217712402344
1474.19189453125	51.0308227539063
1475.2802734375	50.8152809143066
1476.3681640625	50.6911010742188
1477.45581054688	50.5374069213867
1478.54296875	50.3825073242188
1479.62963867188	50.3471717834473
1480.71606445313	50.3159790039063
1481.80200195313	50.1350555419922
1482.88757324219	50.206974029541
1483.97265625	50.0911598205566
1485.05737304688	50.1568298339844
1486.14172363281	50.0010414123535
1487.22570800781	50.1988906860352
1488.30932617188	50.1252212524414
1489.39245605469	50.0879898071289
1490.47509765625	50.1325225830078
1491.55749511719	50.1361083984375
1492.63940429688	50.1982383728027
1493.72094726563	50.1504249572754
1494.80212402344	50.1509132385254
1495.8828125	50.0765075683594
1496.96313476563	50.0922050476074
1498.04309082031	50.0375099182129
1499.12255859375	50.0252342224121
1500.20166015625	49.9760818481445
1501.28039550781	49.9563293457031
1502.35864257813	49.8663368225098
1503.4365234375	49.9154739379883
1504.51403808594	50.0736389160156
1505.59118652344	49.8653907775879
1506.66784667969	49.9894599914551
1507.744140625	49.9166679382324
1508.81994628906	50.0704612731934
1509.89538574219	50.0223922729492
1510.97045898438	50.171142578125
1512.04516601563	50.1747016906738
1513.11938476563	50.3542098999023
1514.19323730469	50.3372688293457
1515.26672363281	50.5178833007813
1516.33972167969	50.4640274047852
1517.41235351563	50.6590003967285
1518.48449707031	50.6938171386719
1519.55639648438	50.709659576416
1520.62768554688	50.8009300231934
1521.69873046875	50.9051170349121
1522.76928710938	50.8715744018555
1523.83947753906	50.9237670898438
1524.90930175781	50.8860816955566
1525.97863769531	50.9660720825195
1527.04760742188	50.9046478271484
1528.11608886719	50.9678497314453
1529.18420410156	50.8574981689453
1530.251953125	50.9996490478516
1531.31921386719	51.089729309082
1532.38610839844	51.0791320800781
1533.45263671875	51.2811431884766
1534.51867675781	51.2537460327148
1535.58435058594	51.343807220459
1536.64965820313	51.3567314147949
1537.71447753906	51.5032424926758
1538.77893066406	51.7510414123535
1539.84301757813	51.8462944030762
1540.90661621094	52.069263458252
1541.9697265625	52.1205520629883
1543.03259277344	52.2656326293945
1544.09497070313	52.3817825317383
1545.15686035156	52.5780563354492
1546.21850585938	52.6599540710449
1547.27966308594	52.8557929992676
1548.34033203125	52.903018951416
1549.40063476563	53.0781288146973
1550.46057128906	53.0713500976563
1551.52001953125	53.2682800292969
1552.5791015625	53.3117141723633
1553.63781738281	53.4668006896973
1554.69604492188	53.6289405822754
1555.75378417969	53.4330635070801
1556.81127929688	53.548095703125
1557.86828613281	53.7482261657715
1558.9248046875	53.7940979003906
1559.98095703125	53.9344329833984
1561.03674316406	54.0768280029297
1562.09204101563	54.2214889526367
1563.14697265625	54.2372665405273
1564.20153808594	54.4954719543457
1565.25561523438	54.7466163635254
1566.30932617188	54.941234588623
1567.36254882813	55.1177978515625
1568.41540527344	55.3523101806641
1569.4677734375	55.4999237060547
1570.51977539063	55.7960968017578
1571.57141113281	56.0189399719238
1572.62255859375	56.343505859375
1573.67333984375	56.5128707885742
1574.7236328125	56.788761138916
1575.77355957031	56.8690147399902
1576.82299804688	57.1361312866211
1577.8720703125	57.347827911377
1578.92077636719	57.4656677246094
1579.96899414063	57.5969696044922
1581.01684570313	57.7907257080078
1582.06420898438	58.1117744445801
1583.11120605469	58.2967643737793
1584.15771484375	58.5562438964844
1585.20385742188	58.6911849975586
1586.24951171875	59.1000061035156
1587.29479980469	59.1973190307617
1588.33972167969	59.4818878173828
1589.38415527344	59.7746124267578
1590.42810058594	60.0909004211426
1591.47180175781	60.4866676330566
1592.51489257813	60.8968315124512
1593.55773925781	61.2462615966797
1594.59997558594	61.5116539001465
1595.64196777344	61.973258972168
1596.68334960938	62.3694839477539
1597.72448730469	62.6746368408203
1598.76513671875	63.1480560302734
1599.80529785156	63.5408058166504
1600.84509277344	64.0373077392578
1601.88452148438	64.2957534790039
1602.92346191406	64.5537109375
1603.9619140625	65.1330871582031
1605	65.5319747924805
1606.03771972656	65.9834671020508
1607.07495117188	66.3831329345703
1608.11169433594	66.9453659057617
1609.14807128906	67.2459259033203
1610.18408203125	67.5546722412109
1611.21960449219	67.6845932006836
1612.25463867188	67.8966674804688
1613.28930664063	68.1804504394531
1614.32360839844	68.2011795043945
1615.357421875	68.5331039428711
1616.39074707031	68.6254425048828
1617.42370605469	68.7174301147461
1618.45629882813	69.0008010864258
1619.48840332031	69.068977355957
1620.52001953125	69.1214981079102
1621.55126953125	69.4195098876953
1622.58215332031	69.7091979980469
1623.61254882813	69.8050842285156
1624.64245605469	70.1045150756836
1625.67199707031	70.2883148193359
1626.70104980469	70.5974807739258
1627.72973632813	70.8846130371094
1628.75793457031	71.120231628418
1629.78576660156	71.3931121826172
1630.81311035156	71.6420974731445
1631.84008789063	71.795524597168
1632.86657714844	72.1834945678711
1633.89270019531	72.4460372924805
1634.91833496094	72.4644088745117
1635.94348144531	72.7841567993164
1636.96826171875	72.7209930419922
1637.99255371094	72.7726669311523
1639.01647949219	72.8624267578125
1640.03991699219	72.449577331543
1641.06298828125	72.4907989501953
1642.08557128906	72.1742858886719
1643.10778808594	71.9556350708008
1644.12951660156	71.5783843994141
1645.15075683594	71.3151931762695
1646.17163085938	71.0405807495117
1647.19213867188	70.6968002319336
1648.21203613281	70.1454238891602
1649.23156738281	69.9827346801758
1650.25073242188	69.5958023071289
1651.26940917969	69.3054275512695
1652.28759765625	68.8677215576172
1653.30541992188	68.6738815307617
1654.32275390625	68.3521499633789
1655.33972167969	67.9814071655273
1656.35620117188	67.3689804077148
1657.37231445313	67.2630386352539
1658.38793945313	66.8762359619141
1659.40307617188	66.7454147338867
1660.41772460938	66.380729675293
1661.43212890625	66.1752090454102
1662.44592285156	65.7940063476563
1663.45935058594	65.7712631225586
1664.47229003906	65.1582641601563
1665.48486328125	64.9751434326172
1666.49694824219	64.6872177124023
1667.50854492188	64.3299942016602
1668.51977539063	63.9427223205566
1669.53051757813	63.5817565917969
1670.54089355469	63.2169952392578
1671.55078125	62.8498306274414
1672.56018066406	62.3216209411621
1673.56909179688	61.9555625915527
1674.57763671875	61.524341583252
1675.58581542969	61.010009765625
1676.59350585938	60.4632263183594
1677.60070800781	60.0504112243652
1678.607421875	59.5778656005859
1679.61376953125	58.9400749206543
1680.61962890625	58.6005630493164
1681.62512207031	58.1921234130859
1682.63012695313	57.5650444030762
1683.63464355469	56.9746894836426
1684.638671875	56.6140594482422
1685.64233398438	55.9701118469238
1686.64562988281	55.846794128418
1687.64831542969	55.2825355529785
1688.65063476563	54.8045196533203
1689.65246582031	54.2792587280273
1690.65393066406	53.8141174316406
1691.65490722656	53.5621643066406
1692.65539550781	53.217414855957
1693.65551757813	52.8090705871582
1694.65502929688	52.3573455810547
1695.654296875	52.041805267334
1696.65295410156	51.8271331787109
1697.65124511719	51.2538299560547
1698.64904785156	50.9843940734863
1699.646484375	50.7789993286133
1700.64331054688	50.314567565918
1701.63977050781	49.9221267700195
1702.63586425781	49.5297164916992
1703.63134765625	49.3162574768066
1704.62646484375	48.741512298584
1705.62121582031	48.4395370483398
1706.61535644531	48.1261253356934
1707.60913085938	47.7725410461426
1708.60241699219	47.4040031433105
1709.59521484375	46.9944229125977
1710.58764648438	46.4438667297363
1711.57958984375	46.2491302490234
1712.57104492188	45.689323425293
1713.56213378906	45.4139060974121
1714.552734375	45.0846824645996
1715.54284667969	44.6413154602051
1716.53247070313	44.1742820739746
1717.52160644531	43.9203224182129
1718.51037597656	43.6164169311523
1719.49865722656	43.0884819030762
1720.48657226563	43.0673370361328
1721.47387695313	42.5786056518555
1722.46081542969	42.2704238891602
1723.447265625	41.9565315246582
1724.43334960938	41.7497367858887
1725.41882324219	41.430850982666
1726.40393066406	41.3086585998535
1727.38854980469	40.9461898803711
1728.37268066406	40.7501411437988
1729.3564453125	40.6010894775391
1730.33972167969	40.2902603149414
1731.32250976563	40.1542701721191
1732.30480957031	39.8227386474609
1733.28674316406	39.5964736938477
1734.26806640625	39.5479049682617
1735.2490234375	39.2950134277344
1736.2294921875	39.2062377929688
1737.20959472656	38.9457168579102
1738.18908691406	38.7297668457031
1739.16821289063	38.6741523742676
1740.14685058594	38.3582496643066
1741.125	38.2441368103027
1742.10266113281	38.1421890258789
1743.07995605469	37.9235534667969
1744.05676269531	37.7667846679688
1745.03308105469	37.5351104736328
1746.00891113281	37.3618011474609
1746.98425292969	37.0959129333496
1747.95910644531	37.0089454650879
1748.93359375	36.7279090881348
1749.90759277344	36.549072265625
1750.88110351563	36.3375663757324
1751.85412597656	36.1139144897461
1752.82678222656	35.9969367980957
1753.798828125	35.7049407958984
1754.7705078125	35.4703826904297
1755.74169921875	35.2600326538086
1756.71240234375	35.1269607543945
1757.6826171875	35.0566482543945
1758.65246582031	34.8608283996582
1759.62170410156	34.6462097167969
1760.59057617188	34.5532608032227
1761.55895996094	34.2963943481445
1762.52673339844	34.1479225158691
1763.49426269531	34.1185607910156
1764.46118164063	33.9849891662598
1765.42761230469	33.8922271728516
1766.39367675781	33.8163108825684
1767.35913085938	33.6540145874023
1768.32421875	33.5496368408203
1769.28881835938	33.5005226135254
1770.2529296875	33.3438949584961
1771.21655273438	33.2610969543457
1772.17980957031	33.1555099487305
1773.14245605469	33.1025161743164
1774.10461425781	33.1236839294434
1775.06640625	33.0572853088379
1776.02770996094	32.8677444458008
1776.98852539063	32.7768096923828
1777.94873046875	32.7203407287598
1778.90856933594	32.6178283691406
1779.86804199219	32.5554580688477
1780.82690429688	32.3839874267578
1781.78527832031	32.1542320251465
1782.7431640625	32.090030670166
1783.70068359375	31.9836940765381
1784.65771484375	31.7484321594238
1785.61413574219	31.7369289398193
1786.57019042969	31.5568447113037
1787.52575683594	31.5006275177002
1788.48083496094	31.2864093780518
1789.43530273438	31.139030456543
1790.38940429688	30.9808731079102
1791.34301757813	30.877025604248
1792.29626464844	30.8317279815674
1793.24890136719	30.6901950836182
1794.20104980469	30.5473327636719
1795.15270996094	30.5187473297119
1796.10400390625	30.3072319030762
1797.0546875	30.3153896331787
1798.0048828125	30.231201171875
1798.95471191406	30.1192111968994
1799.90393066406	30.0961952209473
1800.85278320313	29.946216583252
1801.80102539063	30.0000381469727
1802.74890136719	29.8830394744873
1803.6962890625	29.9290943145752
1804.64306640625	29.8272171020508
1805.58947753906	29.871395111084
1806.53540039063	29.8455924987793
1807.48071289063	29.7400417327881
1808.42565917969	29.781307220459
1809.3701171875	29.6832942962646
1810.31396484375	29.6333713531494
1811.25744628906	29.645528793335
1812.20043945313	29.5281887054443
1813.14294433594	29.4820213317871
1814.08483886719	29.4457607269287
1815.0263671875	29.4211235046387
1815.96740722656	29.2644996643066
1816.90783691406	29.165548324585
1817.84790039063	29.1399841308594
1818.78747558594	29.0134449005127
1819.72644042969	29.0299835205078
1820.6650390625	28.8065567016602
1821.60314941406	28.8503932952881
1822.54064941406	28.7452754974365
1823.47778320313	28.6833477020264
1824.41430664063	28.5278835296631
1825.35034179688	28.3818855285645
1826.28601074219	28.4027824401855
1827.22106933594	28.2490463256836
1828.15563964844	28.2366008758545
1829.08984375	28.1572685241699
1830.0234375	28.113805770874
1830.95654296875	28.0337734222412
1831.88916015625	27.918420791626
1832.8212890625	27.9237670898438
1833.7529296875	27.8987102508545
1834.68408203125	27.7779235839844
1835.61474609375	27.768367767334
1836.54479980469	27.8316020965576
1837.47448730469	27.680477142334
1838.40356445313	27.8768463134766
1839.33227539063	27.7716846466064
1840.26037597656	27.7120685577393
1841.18811035156	27.7730731964111
1842.115234375	27.7417964935303
1843.04187011719	27.7100849151611
1843.96801757813	27.6973476409912
1844.89367675781	27.7789363861084
1845.81872558594	27.6996250152588
1846.74340820313	27.6328735351563
1847.66760253906	27.6233329772949
1848.59118652344	27.5973434448242
1849.51428222656	27.583740234375
1850.43701171875	27.5231056213379
1851.35913085938	27.4235210418701
1852.28076171875	27.3773670196533
1853.20190429688	27.2539329528809
1854.12243652344	27.2351131439209
1855.04260253906	27.1548404693604
1855.96215820313	27.169828414917
1856.88122558594	27.0434379577637
1857.79992675781	26.9084072113037
1858.71801757813	26.8491897583008
1859.63549804688	26.857702255249
1860.55261230469	26.724235534668
1861.46923828125	26.6928195953369
1862.38525390625	26.6356353759766
1863.30078125	26.6647300720215
1864.2158203125	26.5486831665039
1865.13037109375	26.4879894256592
1866.04443359375	26.5398712158203
1866.95788574219	26.5152645111084
1867.87084960938	26.5463428497314
1868.78332519531	26.5193729400635
1869.6953125	26.5369262695313
1870.60681152344	26.588077545166
1871.51782226563	26.5051345825195
1872.42822265625	26.5899200439453
1873.33813476563	26.691333770752
1874.24755859375	26.6318645477295
1875.15649414063	26.6704387664795
1876.06481933594	26.5986499786377
1876.97277832031	26.6560153961182
1877.88012695313	26.6260414123535
1878.78698730469	26.5479431152344
1879.69323730469	26.5410308837891
1880.59912109375	26.5393085479736
1881.50439453125	26.4643650054932
1882.4091796875	26.3815937042236
1883.3134765625	26.274356842041
1884.21716308594	26.2695541381836
1885.12048339844	26.1905612945557
1886.02319335938	26.1418209075928
1886.92541503906	26.0820178985596
1887.82702636719	26.0436134338379
1888.72814941406	26.0019435882568
1889.62878417969	25.8993873596191
1890.52893066406	25.9137859344482
1891.42858886719	25.8443088531494
1892.32763671875	25.7574520111084
1893.22619628906	25.6733722686768
1894.12426757813	25.6632251739502
1895.02172851563	25.5810203552246
1895.91870117188	25.5170135498047
1896.81518554688	25.6171474456787
1897.71118164063	25.541820526123
1898.60656738281	25.4610252380371
1899.50146484375	25.5653820037842
1900.39587402344	25.377140045166
1901.28967285156	25.4571895599365
1902.18298339844	25.4920349121094
1903.07580566406	25.4124336242676
1903.96801757813	25.4089832305908
1904.85986328125	25.4355850219727
1905.7509765625	25.5737648010254
1906.64172363281	25.4744930267334
1907.53186035156	25.5262355804443
1908.42150878906	25.5259037017822
1909.31066894531	25.5641841888428
1910.19921875	25.540958404541
1911.08728027344	25.5410842895508
1911.97473144531	25.6038837432861
1912.86181640625	25.6457481384277
1913.74816894531	25.5397491455078
1914.63415527344	25.5597820281982
1915.51953125	25.5717525482178
1916.40441894531	25.5353965759277
1917.28869628906	25.506254196167
1918.17260742188	25.4646167755127
1919.05578613281	25.3557529449463
1919.93859863281	25.4428119659424
1920.82080078125	25.3803234100342
1921.70239257813	25.36008644104
1922.58349609375	25.288553237915
1923.46411132813	25.1865043640137
1924.34423828125	25.1526050567627
1925.22375488281	25.0712966918945
1926.10278320313	25.0465717315674
1926.98120117188	24.8742980957031
1927.85913085938	24.848180770874
1928.73645019531	24.7236309051514
1929.61328125	24.7115230560303
1930.48962402344	24.6569862365723
1931.36535644531	24.6336421966553
1932.24060058594	24.6120491027832
1933.11535644531	24.6089363098145
1933.98950195313	24.597017288208
1934.86303710938	24.6223125457764
1935.73608398438	24.5967502593994
1936.60864257813	24.6141376495361
1937.48059082031	24.677827835083
1938.35205078125	24.5872249603271
1939.22302246094	24.5620708465576
1940.09338378906	24.6103820800781
1940.96313476563	24.6465950012207
1941.83239746094	24.6958599090576
1942.701171875	24.7533321380615
1943.5693359375	24.7366123199463
1944.43701171875	24.7727127075195
1945.30407714844	24.7924842834473
1946.17065429688	24.825756072998
1947.03662109375	24.8634910583496
1947.90209960938	24.8430442810059
1948.76696777344	24.8763866424561
1949.63134765625	24.8464241027832
1950.4951171875	24.8968601226807
1951.3583984375	24.8708782196045
1952.22106933594	24.8222789764404
1953.08325195313	24.7523593902588
1953.94482421875	24.7181091308594
1954.80590820313	24.665210723877
1955.66650390625	24.6853084564209
1956.5263671875	24.639030456543
1957.38586425781	24.6278190612793
1958.24462890625	24.591272354126
1959.10302734375	24.6527328491211
1959.96069335938	24.4774360656738
1960.81799316406	24.4690685272217
1961.67456054688	24.3890533447266
1962.53063964844	24.3321380615234
1963.38623046875	24.2108402252197
1964.2412109375	24.2676486968994
1965.09558105469	24.1894836425781
1965.94946289063	24.1712188720703
1966.80285644531	24.1221790313721
1967.65563964844	24.0608425140381
1968.5078125	24.1386814117432
1969.35949707031	24.0527725219727
1970.21057128906	24.1351490020752
1971.06103515625	24.1349391937256
1971.91101074219	24.1546363830566
1972.76049804688	24.1086273193359
1973.60925292969	24.1681213378906
1974.45764160156	24.1813716888428
1975.30529785156	24.2109565734863
1976.15246582031	24.3589668273926
1976.99914550781	24.3414058685303
1977.84521484375	24.4037914276123
1978.69067382813	24.3999099731445
1979.53552246094	24.5331878662109
1980.3798828125	24.4477577209473
1981.22375488281	24.5907974243164
1982.06701660156	24.5706157684326
1982.90966796875	24.5614242553711
1983.75170898438	24.5538063049316
1984.59326171875	24.5241680145264
1985.43420410156	24.5340538024902
1986.27465820313	24.5136241912842
1987.11450195313	24.4293270111084
1987.95373535156	24.4684467315674
1988.79248046875	24.4817218780518
1989.63061523438	24.4166889190674
1990.46813964844	24.3529777526855
1991.30517578125	24.3389854431152
1992.1416015625	24.2346534729004
1992.9775390625	24.2023658752441
1993.81274414063	24.140308380127
1994.6474609375	24.1005306243896
1995.48168945313	24.0246315002441
1996.31518554688	23.9331207275391
1997.14819335938	23.9837665557861
1997.98071289063	23.92063331604
1998.8125	23.9177799224854
1999.64379882813	23.9565162658691
2000.47448730469	23.9389839172363
2001.3046875	23.944278717041
2002.13427734375	23.9199542999268
2002.96325683594	23.9562683105469
2003.79162597656	24.0141124725342
2004.61950683594	24.0149345397949
2005.44677734375	24.0939273834229
2006.2734375	24.1426067352295
2007.09948730469	24.16139793396
2007.92504882813	24.211498260498
2008.75	24.2963581085205
2009.57434082031	24.3585834503174
2010.39819335938	24.3418445587158
2011.22131347656	24.402774810791
2012.0439453125	24.3401508331299
2012.86608886719	24.4070377349854
2013.6875	24.4169101715088
2014.50842285156	24.4811553955078
2015.32873535156	24.4769554138184
2016.1484375	24.4670715332031
2016.96752929688	24.5339202880859
2017.7861328125	24.4962615966797
2018.60412597656	24.493444442749
2019.42150878906	24.4876728057861
2020.23828125	24.5028743743896
2021.05444335938	24.5279006958008
2021.8701171875	24.3973178863525
2022.68518066406	24.3769054412842
2023.49963378906	24.3443756103516
2024.3134765625	24.3453979492188
2025.12683105469	24.3078155517578
2025.939453125	24.2082557678223
2026.75158691406	24.231201171875
2027.56311035156	24.1157646179199
2028.3740234375	24.2073535919189
2029.18432617188	24.0867881774902
2029.994140625	24.1566829681396
2030.80322265625	24.0623683929443
2031.61181640625	24.0795917510986
2032.41979980469	23.998025894165
2033.22717285156	23.9849758148193
2034.03393554688	23.8730392456055
2034.84008789063	23.8922958374023
2035.64575195313	23.8238697052002
2036.45080566406	23.8183326721191
2037.25512695313	23.7098598480225
2038.05895996094	23.6932430267334
2038.86218261719	23.6540813446045
2039.66479492188	23.70530128479
2040.466796875	23.6709575653076
2041.26831054688	23.6497020721436
2042.06909179688	23.728385925293
2042.86938476563	23.7375583648682
2043.6689453125	23.6985740661621
2044.46801757813	23.8303813934326
2045.26647949219	23.7577381134033
2046.06433105469	23.8126220703125
2046.86145019531	23.9095516204834
2047.65808105469	23.8682708740234
2048.4541015625	23.9045543670654
2049.24951171875	23.7964687347412
2050.04443359375	23.8549480438232
2050.83862304688	23.9740447998047
2051.63232421875	23.980131149292
2052.42529296875	23.9855327606201
2053.2177734375	24.0029773712158
2054.00952148438	23.9602336883545
2054.80078125	24.0457859039307
2055.59130859375	24.0408039093018
2056.38134765625	24.0659503936768
2057.17065429688	24.1024742126465
2057.95947265625	24.0794219970703
2058.74755859375	24.011791229248
2059.53515625	24.0279197692871
2060.32202148438	24.0136432647705
2061.1083984375	23.9338397979736
2061.89428710938	23.7684497833252
2062.67919921875	23.8205509185791
2063.4638671875	23.7817630767822
2064.24780273438	23.757137298584
2065.03100585938	23.7366886138916
2065.81372070313	23.5502033233643
2066.595703125	23.508695602417
2067.37719726563	23.5780773162842
2068.15795898438	23.4083518981934
2068.93823242188	23.3231353759766
2069.7177734375	23.2940921783447
2070.49682617188	23.2449531555176
2071.27514648438	23.1621608734131
2072.05297851563	23.1073341369629
2072.830078125	23.1786270141602
2073.60668945313	23.0415077209473
2074.38256835938	22.9999008178711
2075.15795898438	22.9128932952881
2075.9326171875	22.9219951629639
2076.70654296875	22.8920059204102
2077.47998046875	22.8268756866455
2078.25268554688	22.7345218658447
2079.02490234375	22.7902011871338
2079.79663085938	22.8248310089111
2080.5673828125	22.7745876312256
2081.337890625	22.7841396331787
2082.107421875	22.822322845459
2082.87670898438	22.8640632629395
2083.64501953125	22.8222217559814
2084.41284179688	22.8747978210449
2085.18017578125	22.840690612793
2085.94677734375	22.869571685791
2086.71264648438	22.9626941680908
2087.47802734375	22.9271659851074
2088.24267578125	22.9509353637695
2089.0068359375	22.9410552978516
2089.77026367188	22.9768657684326
2090.53295898438	22.8988761901855
2091.29516601563	22.936580657959
2092.056640625	22.9174842834473
2092.81762695313	22.9483947753906
2093.57788085938	22.7912082672119
2094.33764648438	22.7767543792725
2095.0966796875	22.7700901031494
2095.85498046875	22.7029266357422
2096.61279296875	22.6241283416748
2097.36987304688	22.479061126709
2098.12646484375	22.4717979431152
2098.88232421875	22.413890838623
2099.63745117188	22.3377017974854
2100.39208984375	22.2602767944336
2101.14624023438	22.1403827667236
2101.8994140625	22.0488414764404
2102.65209960938	21.9048252105713
2103.404296875	21.8755035400391
2104.15551757813	21.7282238006592
2104.90649414063	21.8317546844482
2105.65649414063	21.580099105835
2106.40600585938	21.6432628631592
2107.15502929688	21.5510559082031
2107.90307617188	21.4704113006592
2108.65063476563	21.3687858581543
2109.39770507813	21.4138851165771
2110.14404296875	21.3578586578369
2110.8896484375	21.3606109619141
2111.63452148438	21.3616924285889
2112.37890625	21.4252109527588
2113.12280273438	21.4437236785889
2113.86572265625	21.5049285888672
2114.60815429688	21.4781627655029
2115.35009765625	21.4761905670166
2116.09106445313	21.5515747070313
2116.83154296875	21.5503425598145
2117.57153320313	21.5565204620361
2118.31079101563	21.6121845245361
2119.04931640625	21.5516738891602
2119.787109375	21.5624027252197
2120.5244140625	21.4826774597168
2121.26098632813	21.4615478515625
2121.9970703125	21.3486728668213
2122.732421875	21.3547897338867
2123.46704101563	21.2813358306885
2124.20092773438	21.3109245300293
2124.93432617188	21.2304439544678
2125.6669921875	21.1477375030518
2126.39916992188	21.0988063812256
2127.13037109375	21.0224704742432
2127.86108398438	20.9381446838379
2128.59130859375	20.912389755249
2129.32080078125	20.773136138916
2130.04956054688	20.7800140380859
2130.77758789063	20.6901626586914
2131.50512695313	20.5689506530762
2132.23193359375	20.5104923248291
2132.9580078125	20.4529590606689
2133.68334960938	20.3370571136475
2134.408203125	20.3437786102295
2135.13232421875	20.2619857788086
2135.85595703125	20.2271785736084
2136.57885742188	20.1706237792969
2137.30102539063	20.0362663269043
2138.0224609375	19.9619579315186
2138.74340820313	19.8987064361572
2139.46337890625	19.898983001709
2140.18310546875	19.8755645751953
2140.90185546875	19.8129234313965
2141.6201171875	19.7720222473145
2142.33764648438	19.6908931732178
2143.05444335938	19.7308082580566
2143.77075195313	19.7157497406006
2144.48608398438	19.6985015869141
2145.201171875	19.7651348114014
2145.91528320313	19.6600742340088
2146.62890625	19.7498016357422
2147.34155273438	19.6936855316162
2148.05395507813	19.7188892364502
2148.76538085938	19.6576118469238
2149.47631835938	19.6906032562256
2150.18627929688	19.6611213684082
2150.89599609375	19.6890277862549
2151.60473632813	19.6076831817627
2152.31298828125	19.6309585571289
2153.02026367188	19.6781215667725
2153.72729492188	19.642972946167
2154.43334960938	19.5851154327393
2155.138671875	19.5442886352539
2155.84350585938	19.5192832946777
2156.54760742188	19.4822959899902
2157.25122070313	19.5019187927246
2157.95385742188	19.409215927124
2158.65600585938	19.4666900634766
2159.357421875	19.3567867279053
2160.05810546875	19.3267517089844
2160.75805664063	19.3297119140625
2161.45751953125	19.2313632965088
2162.15600585938	19.1422424316406
2162.85400390625	19.208065032959
2163.55151367188	19.079174041748
2164.248046875	19.0290908813477
2164.94409179688	18.9681854248047
2165.63916015625	18.9420604705811
2166.33374023438	18.8646259307861
2167.02783203125	18.7782917022705
2167.72094726563	18.7584400177002
2168.41357421875	18.5833072662354
2169.10522460938	18.5483646392822
2169.79638671875	18.5065155029297
2170.48706054688	18.498571395874
2171.1767578125	18.3575019836426
2171.86572265625	18.242654800415
2172.55419921875	18.1181144714355
2173.24194335938	18.0434799194336
2173.92895507813	17.9574527740479
2174.615234375	17.9652824401855
2175.30078125	17.9242935180664
2175.98583984375	17.8361301422119
2176.67016601563	17.7876415252686
2177.35375976563	17.7838096618652
2178.03662109375	17.7782440185547
2178.71875	17.7059440612793
2179.40014648438	17.7661037445068
2180.08081054688	17.7120380401611
2180.76098632813	17.7185554504395
2181.4404296875	17.7376899719238
2182.119140625	17.7402515411377
2182.79711914063	17.7373657226563
2183.47436523438	17.8224487304688
2184.15087890625	17.7318229675293
2184.82690429688	17.7956409454346
2185.501953125	17.7441291809082
2186.17651367188	17.7595901489258
2186.85034179688	17.792947769165
2187.5234375	17.7515506744385
2188.19580078125	17.7235469818115
2188.86743164063	17.7208690643311
2189.53833007813	17.6520347595215
2190.20874023438	17.6125068664551
2190.87817382813	17.5604934692383
2191.54711914063	17.5291061401367
2192.21533203125	17.509895324707
2192.8828125	17.4517936706543
2193.54956054688	17.3589973449707
2194.21557617188	17.3032779693604
2194.880859375	17.254997253418
2195.54541015625	17.1617546081543
2196.20947265625	17.1350955963135
2196.87255859375	17.0314846038818
2197.53515625	16.95827293396
2198.19677734375	16.8417549133301
2198.85791015625	16.8031673431396
2199.51831054688	16.6847305297852
2200.17797851563	16.6160202026367
2200.8369140625	16.5277118682861
2201.4951171875	16.4120273590088
2202.15258789063	16.3982372283936
2202.80932617188	16.3393077850342
2203.46533203125	16.2713108062744
2204.12060546875	16.2669734954834
2204.775390625	16.2011451721191
2205.42919921875	16.1387710571289
2206.08251953125	16.1481857299805
2206.73486328125	16.1736812591553
2207.38671875	16.1250457763672
2208.03759765625	16.0094738006592
2208.68798828125	16.1159496307373
2209.33764648438	16.1092548370361
2209.98657226563	16.0700721740723
2210.63452148438	16.1127128601074
2211.28198242188	16.0974311828613
2211.9287109375	16.1025524139404
2212.57470703125	16.0716133117676
2213.21997070313	16.170316696167
2213.86450195313	16.0636615753174
2214.50830078125	16.1227931976318
2215.1513671875	16.0966091156006
2215.79370117188	16.0329933166504
2216.43530273438	15.9733724594116
2217.076171875	15.9617528915405
2217.71630859375	15.9146957397461
2218.35571289063	15.8415412902832
2218.99462890625	15.8171796798706
2219.63256835938	15.7436666488647
2220.26977539063	15.6966924667358
2220.90625	15.6334600448608
2221.5419921875	15.5917272567749
2222.17700195313	15.5108861923218
2222.81127929688	15.4695749282837
2223.44482421875	15.374659538269
2224.07763671875	15.336802482605
2224.70971679688	15.2542037963867
2225.34106445313	15.1240015029907
2225.9716796875	15.1129541397095
2226.6015625	15.0489797592163
2227.23071289063	14.9724779129028
2227.85913085938	14.8388910293579
2228.48681640625	14.8371210098267
2229.11376953125	14.7803173065186
2229.73999023438	14.7443618774414
2230.36547851563	14.7188282012939
2230.990234375	14.6601114273071
2231.61401367188	14.5890960693359
2232.2373046875	14.5346155166626
2232.85986328125	14.5056285858154
2233.4814453125	14.409158706665
2234.1025390625	14.4915294647217
2234.72265625	14.4271945953369
2235.34228515625	14.3981056213379
2235.9609375	14.3807611465454
2236.57885742188	14.2899293899536
2237.1962890625	14.3480701446533
2237.81274414063	14.3127422332764
2238.42846679688	14.2778959274292
2239.04345703125	14.3099393844604
2239.65771484375	14.3099403381348
2240.27124023438	14.3217439651489
2240.88403320313	14.3196849822998
2241.49584960938	14.3651342391968
2242.10717773438	14.3307209014893
2242.71752929688	14.3255748748779
2243.32739257813	14.3098802566528
2243.93627929688	14.2802791595459
2244.54443359375	14.2660846710205
2245.15209960938	14.2009162902832
2245.7587890625	14.167106628418
2246.36474609375	14.2159643173218
2246.9697265625	14.181604385376
2247.57421875	14.1111297607422
2248.17797851563	14.1269969940186
2248.78076171875	14.088939666748
2249.38305664063	14.0854473114014
2249.984375	14.0586986541748
2250.5849609375	13.993444442749
2251.18481445313	13.9420824050903
2251.78393554688	13.8345832824707
2252.38232421875	13.8516483306885
2252.97973632813	13.7952527999878
2253.57666015625	13.7230100631714
2254.17260742188	13.6911039352417
2254.76782226563	13.6871452331543
2255.3623046875	13.5883417129517
2255.9560546875	13.5267810821533
2256.54907226563	13.5385618209839
2257.14135742188	13.4779624938965
2257.73266601563	13.3674840927124
2258.32348632813	13.3311719894409
2258.91333007813	13.2969045639038
2259.50244140625	13.17737865448
2260.09057617188	13.1248216629028
2260.67822265625	13.1229257583618
2261.26513671875	13.0596342086792
2261.85107421875	13.0215339660645
2262.43627929688	12.9633483886719
2263.02075195313	12.9936742782593
2263.6044921875	12.8992080688477
2264.18725585938	12.8708772659302
2264.76953125	12.7775821685791
2265.35083007813	12.8138637542725
2265.93139648438	12.8300771713257
2266.51123046875	12.7554531097412
2267.09033203125	12.785228729248
2267.66845703125	12.7491836547852
2268.24584960938	12.7246084213257
2268.82250976563	12.7070636749268
2269.3984375	12.7601318359375
2269.9736328125	12.743109703064
2270.5478515625	12.7561702728271
2271.12133789063	12.7815475463867
2271.69409179688	12.79567527771
2272.26611328125	12.809027671814
2272.83740234375	12.7791223526001
2273.40771484375	12.7796125411987
2273.97729492188	12.6740970611572
2274.54614257813	12.7692975997925
2275.11401367188	12.6991395950317
2275.68139648438	12.6551933288574
2276.24780273438	12.6380109786987
2276.8134765625	12.624231338501
2277.37817382813	12.5749263763428
2277.9423828125	12.5908346176147
2278.50561523438	12.5688457489014
2279.06811523438	12.600284576416
2279.62963867188	12.5835418701172
2280.19067382813	12.5401706695557
2280.75073242188	12.5502729415894
2281.31005859375	12.5669717788696
2281.86840820313	12.5799856185913
2282.42602539063	12.5206966400146
2282.98291015625	12.470591545105
2283.5390625	12.4193925857544
2284.09448242188	12.3943033218384
2284.64892578125	12.4476928710938
2285.20263671875	12.3485498428345
2285.75537109375	12.3239240646362
2286.3076171875	12.3125047683716
2286.85888671875	12.2645416259766
2287.40942382813	12.2345390319824
2287.958984375	12.1782903671265
2288.5078125	12.1484909057617
2289.05590820313	12.0712127685547
2289.60302734375	12.0256948471069
2290.14965820313	12.0050783157349
2290.6953125	11.9106531143188
2291.23999023438	11.8955383300781
2291.78393554688	11.8769636154175
2292.3271484375	11.8126573562622
2292.86962890625	11.8054599761963
2293.4111328125	11.7312326431274
2293.95190429688	11.6901979446411
2294.49194335938	11.6839923858643
2295.03100585938	11.6346492767334
2295.5693359375	11.6518449783325
2296.10693359375	11.6456060409546
2296.6435546875	11.5972423553467
2297.17944335938	11.6016368865967
2297.71459960938	11.5729532241821
2298.24877929688	11.5719928741455
2298.7822265625	11.6043910980225
2299.31469726563	11.55055809021
2299.8466796875	11.5877809524536
2300.37744140625	11.5574073791504
2300.90771484375	11.5438499450684
2301.43701171875	11.5888509750366
2301.96557617188	11.5544185638428
2302.4931640625	11.5700073242188
2303.02001953125	11.5534706115723
2303.54614257813	11.6432580947876
2304.0712890625	11.6307458877563
2304.595703125	11.6021385192871
2305.119140625	11.5799388885498
2305.64184570313	11.6003751754761
2306.16381835938	11.6095447540283
2306.68481445313	11.5644874572754
2307.205078125	11.568546295166
2307.72436523438	11.5521793365479
2308.24291992188	11.5750370025635
2308.7607421875	11.5236949920654
2309.27758789063	11.5591926574707
2309.79370117188	11.5260953903198
2310.30883789063	11.5064277648926
2310.8232421875	11.5352096557617
2311.3369140625	11.4972057342529
2311.849609375	11.4721050262451
2312.361328125	11.4076204299927
2312.87255859375	11.4668579101563
2313.38256835938	11.4033966064453
2313.89208984375	11.387375831604
2314.40063476563	11.3227500915527
2314.908203125	11.2767000198364
2315.4150390625	11.2446641921997
2315.92114257813	11.2536754608154
2316.42626953125	11.1613073348999
2316.9306640625	11.1408023834229
2317.43408203125	11.1478805541992
2317.93676757813	11.07483959198
2318.4384765625	11.0642862319946
2318.939453125	10.9884452819824
2319.439453125	10.9553546905518
2319.93872070313	10.9119310379028
2320.43701171875	10.9096879959106
2320.9345703125	10.8575277328491
2321.43139648438	10.8419580459595
2321.92724609375	10.7910861968994
2322.42211914063	10.7990922927856
2322.91625976563	10.786190032959
2323.40966796875	10.7390232086182
2323.90209960938	10.7652206420898
2324.3935546875	10.6829290390015
2324.88427734375	10.7251634597778
2325.37426757813	10.7119073867798
2325.86303710938	10.7318515777588
2326.35131835938	10.6711940765381
2326.83862304688	10.6701459884644
2327.32495117188	10.7197856903076
2327.810546875	10.6963930130005
2328.29541015625	10.7340698242188
2328.77905273438	10.7349319458008
2329.26220703125	10.7704591751099
2329.74438476563	10.7601346969604
2330.2255859375	10.7866649627686
2330.7060546875	10.7716846466064
2331.185546875	10.7665233612061
2331.6640625	10.7424907684326
2332.14184570313	10.77259349823
2332.61889648438	10.7477140426636
2333.09497070313	10.8019113540649
2333.57006835938	10.7197875976563
2334.04443359375	10.7279901504517
2334.51782226563	10.7033100128174
2334.99047851563	10.6777896881104
2335.46215820313	10.6793870925903
2335.93310546875	10.6266708374023
2336.40307617188	10.6337270736694
2336.8720703125	10.5795726776123
2337.34033203125	10.5215301513672
2337.8076171875	10.5554628372192
2338.27416992188	10.4828014373779
2338.73974609375	10.4730234146118
2339.20458984375	10.4965085983276
2339.66845703125	10.3926477432251
2340.13134765625	10.4144563674927
2340.59350585938	10.3393840789795
2341.0546875	10.3270359039307
2341.51489257813	10.2802448272705
2341.97436523438	10.2141227722168
2342.43286132813	10.1879177093506
2342.890625	10.1484575271606
2343.34741210938	10.1533689498901
2343.80322265625	10.1119289398193
2344.25830078125	10.1090936660767
2344.71240234375	10.0916137695313
2345.16577148438	10.1006393432617
2345.61791992188	10.1243076324463
2346.06958007813	10.1886157989502
2346.52001953125	10.2372093200684
2346.9697265625	10.2952308654785
2347.41845703125	10.4277210235596
2347.86645507813	10.5005102157593
2348.3134765625	10.6204099655151
2348.75952148438	10.7550687789917
2349.20483398438	10.8543529510498
2349.64916992188	10.9132232666016
2350.09252929688	11.0711145401001
2350.53515625	11.1170568466187
2350.97680664063	11.2257308959961
2351.41748046875	11.3075466156006
2351.857421875	11.3236083984375
2352.29638671875	11.389949798584
2352.734375	11.3679752349854
2353.17138671875	11.3529262542725
2353.60766601563	11.3142261505127
2354.04296875	11.2346162796021
2354.4775390625	11.1560564041138
2354.91088867188	11.042929649353
2355.34350585938	10.9436330795288
2355.775390625	10.8406476974487
2356.2060546875	10.7141876220703
2356.63598632813	10.5756464004517
2357.06494140625	10.4467687606812
2357.4931640625	10.2765254974365
2357.92041015625	10.2266712188721
2358.3466796875	10.1416234970093
2358.77197265625	9.9836483001709
2359.1962890625	9.89565658569336
2359.61987304688	9.82379722595215
2360.04248046875	9.73847675323486
2360.46411132813	9.67321491241455
2360.88500976563	9.59000968933105
2361.30493164063	9.58590030670166
2361.72387695313	9.55240345001221
