# Supplementary material for: Optics miniaturization strategy for demanding Raman spectroscopy applications
Source: Nat Commun. 2024 Apr 8;15:3049. doi: 10.1038/s41467-024-47044-7 (PMC11001912; doi:10.1038/s41467-024-47044-7)
Supplement: Supplementary file 6 — Source Data [file 41467_2024_47044_MOESM6_ESM.zip › Source Data/NCOMMS-23-34016B s3/S3 pHCA, Glucose, Salts/calibraiton/pHCA time + standards/pHCA_4_5h.csv]

347.42919921875	83.6295852661133
348.892913818359	83.7724838256836
350.356079101563	84.2671966552734
351.818634033203	84.5132064819336
353.280670166016	85.0009231567383
354.742095947266	85.4629364013672
356.202972412109	85.6552734375
357.663299560547	86.049934387207
359.123046875	86.3865509033203
360.582244873047	86.6598129272461
362.040863037109	86.8264083862305
363.498931884766	87.0784912109375
364.956451416016	87.2343139648438
366.413391113281	87.4924011230469
367.869750976563	87.7199859619141
369.325592041016	87.9571151733398
370.780853271484	87.8975677490234
372.235565185547	88.2511596679688
373.689727783203	88.297966003418
375.143310546875	88.3584365844727
376.596343994141	88.7468414306641
378.048828125	88.8964080810547
379.500762939453	89.1003952026367
380.9521484375	89.0787200927734
382.402954101563	89.4220962524414
383.853240966797	89.4212875366211
385.302947998047	89.5955657958984
386.752136230469	89.9481887817383
388.200744628906	90.0450286865234
389.648803710938	90.3917236328125
391.096343994141	90.5353088378906
392.543304443359	90.7552490234375
393.989715576172	91.1676712036133
395.435607910156	91.4966354370117
396.880920410156	91.7431716918945
398.325714111328	91.7759857177734
399.769927978516	92.1599731445313
401.213623046875	92.4926605224609
402.656768798828	92.8147811889648
404.099395751953	92.8964233398438
405.541442871094	93.1018905639648
406.982971191406	93.3487701416016
408.423950195313	93.283821105957
409.864379882813	93.6735229492188
411.304290771484	93.5512008666992
412.743621826172	93.7069549560547
414.182434082031	93.9099731445313
415.620727539063	94.1108169555664
417.058471679688	94.0187225341797
418.495666503906	94.3496780395508
419.932342529297	94.4989547729492
421.368469238281	94.6367568969727
422.804077148438	94.6014785766602
424.239135742188	94.6171722412109
425.673645019531	94.3842544555664
427.107635498047	94.4001922607422
428.541107177734	94.0627899169922
429.974029541016	93.8329544067383
431.406433105469	93.6482772827148
432.838287353516	93.4587783813477
434.269622802734	93.2757415771484
435.700408935547	93.2124557495117
437.130706787109	92.9308471679688
438.560455322266	93.1646118164063
439.989654541016	93.0070114135742
441.418334960938	93.1815185546875
442.846496582031	92.8692245483398
444.274139404297	92.8494186401367
445.701263427734	92.8204956054688
447.127838134766	92.7009429931641
448.553894042969	92.5816421508789
449.979431152344	92.7224426269531
451.404449462891	92.3254852294922
452.828918457031	92.2125091552734
454.252899169922	92.1659317016602
455.676330566406	91.8514633178711
457.099273681641	91.8204879760742
458.521667480469	91.3451385498047
459.943542480469	91.5562896728516
461.364929199219	91.2529296875
462.785766601563	91.286865234375
464.206085205078	91.2164916992188
465.625885009766	90.8122940063477
467.045196533203	91.0060348510742
468.463958740234	90.9349975585938
469.882202148438	90.8767776489258
471.299957275391	90.8908843994141
472.717193603516	90.8381423950195
474.133911132813	90.8028564453125
475.550109863281	90.8201065063477
476.965789794922	90.9425811767578
478.380950927734	91.1779937744141
479.795623779297	91.1964263916016
481.209777832031	91.2938995361328
482.623413085938	91.6700592041016
484.036529541016	91.7127075195313
485.449157714844	91.9182205200195
486.861267089844	92.1000823974609
488.272857666016	92.261604309082
489.683959960938	92.6559982299805
491.094543457031	92.8240661621094
492.504608154297	92.8850860595703
493.914184570313	93.2122421264648
495.3232421875	93.4532165527344
496.731811523438	93.5205841064453
498.139862060547	93.6326904296875
499.547393798828	93.6795883178711
500.954467773438	93.6328811645508
502.360992431641	93.7007141113281
503.767028808594	93.6261901855469
505.172576904297	94.0345993041992
506.577606201172	93.8144836425781
507.982147216797	94.1337127685547
509.386169433594	93.9948883056641
510.789703369141	94.1116561889648
512.192749023438	94.2866287231445
513.595275878906	94.3222351074219
514.997314453125	94.4088668823242
516.398803710938	94.6609344482422
517.799865722656	94.4196472167969
519.200378417969	94.5600280761719
520.600463867188	94.3889465332031
522	94.0681991577148
523.399047851563	93.8485565185547
524.797607421875	93.3034896850586
526.195678710938	93.0134811401367
527.59326171875	92.7822647094727
528.990295410156	92.3788452148438
530.386901855469	91.7984466552734
531.782958984375	91.6940994262695
533.178588867188	91.4446182250977
534.573669433594	91.2021179199219
535.968322753906	90.8975448608398
537.362426757813	90.626823425293
538.756042480469	90.4731216430664
540.149230957031	90.1073684692383
541.541870117188	89.8491744995117
542.934020996094	89.7315292358398
544.32568359375	89.4365844726563
545.716918945313	89.0545196533203
547.107604980469	88.4997100830078
548.497802734375	88.4032897949219
549.887573242188	88.1308212280273
551.276794433594	87.6426086425781
552.66552734375	87.4150161743164
554.053833007813	87.2115936279297
555.441650390625	87.026725769043
556.828918457031	86.7753982543945
558.215759277344	86.3928298950195
559.602111816406	86.4895782470703
560.987976074219	86.4500350952148
562.373352050781	86.1127548217773
563.758239746094	86.0584564208984
565.142639160156	85.7943267822266
566.526611328125	85.8204498291016
567.910034179688	85.7153701782227
569.293029785156	85.4275054931641
570.675537109375	85.41015625
572.057556152344	85.2876739501953
573.439086914063	85.0741119384766
574.820129394531	85.0042877197266
576.200744628906	85.0619812011719
577.580871582031	84.9588928222656
578.96044921875	84.9740600585938
580.339660644531	84.8891220092773
581.718322753906	84.9449691772461
583.096557617188	84.5772705078125
584.474243164063	84.8589782714844
585.851501464844	84.60302734375
587.228332519531	84.6472091674805
588.604614257813	84.662727355957
589.98046875	84.5783767700195
591.355834960938	84.6310577392578
592.730712890625	84.5067443847656
594.105163574219	84.4990615844727
595.479125976563	84.4048233032227
596.852600097656	84.3960266113281
598.225646972656	84.244514465332
599.598205566406	84.2059707641602
600.970275878906	84.133186340332
602.341857910156	83.8883285522461
603.713012695313	83.8171768188477
605.083679199219	83.8233413696289
606.453918457031	83.6880111694336
607.823608398438	83.532341003418
609.192932128906	83.5307159423828
610.561706542969	83.2382354736328
611.930053710938	83.4131317138672
613.297912597656	83.0544281005859
614.665344238281	83.0913543701172
616.032287597656	82.9174575805664
617.398803710938	82.7485885620117
618.764831542969	82.6658477783203
620.13037109375	82.4928588867188
621.495483398438	82.3998107910156
622.860107421875	82.3256378173828
624.224304199219	82.1458358764648
625.588012695313	82.0379028320313
626.951232910156	81.9394302368164
628.314025878906	81.845588684082
629.676391601563	81.7197036743164
631.038269042969	81.3987579345703
632.399658203125	81.4323425292969
633.760620117188	81.3478698730469
635.12109375	81.127082824707
636.481140136719	81.0294342041016
637.840759277344	81.0348892211914
639.199890136719	80.9743423461914
640.558532714844	80.8537445068359
641.916748046875	80.7285385131836
643.274536132813	80.7619400024414
644.6318359375	80.7037887573242
645.988647460938	80.4474334716797
647.345031738281	80.310302734375
648.700988769531	80.2163696289063
650.056457519531	79.835807800293
651.411499023438	79.8893127441406
652.76611328125	79.6007537841797
654.120239257813	79.3235778808594
655.473876953125	79.3894271850586
656.827087402344	79.2989730834961
658.179870605469	79.1122589111328
659.5322265625	79.0266418457031
660.884094238281	79.0369720458984
662.235473632813	78.9801864624023
663.586486816406	78.6313781738281
664.93701171875	78.6747512817383
666.287048339844	78.730224609375
667.636657714844	78.5832443237305
668.98583984375	78.5505523681641
670.334594726563	78.5014114379883
671.682861328125	78.5343322753906
673.030700683594	78.3976287841797
674.378051757813	78.6017379760742
675.725036621094	78.285530090332
677.071533203125	78.5528945922852
678.417541503906	78.432975769043
679.76318359375	78.486701965332
681.108337402344	78.2227478027344
682.453002929688	78.4809417724609
683.797302246094	78.4672698974609
685.14111328125	78.464714050293
686.484497070313	78.4403533935547
687.827453613281	78.5608291625977
689.169921875	78.4966659545898
690.512023925781	78.3610992431641
691.853637695313	78.615852355957
693.194763183594	78.5483016967773
694.535522460938	78.437126159668
695.875793457031	78.5389099121094
697.215637207031	78.6305465698242
698.555053710938	78.6454162597656
699.89404296875	78.7784271240234
701.232543945313	78.8190002441406
702.570617675781	78.7600173950195
703.908325195313	78.6880416870117
705.245483398438	78.8680114746094
706.582275390625	78.7482223510742
707.918640136719	78.9718399047852
709.254516601563	78.915657043457
710.589965820313	78.8547058105469
711.924987792969	79.0354690551758
713.259582519531	78.9370422363281
714.59375	78.9467620849609
715.927490234375	78.957275390625
717.2607421875	79.1110992431641
718.593627929688	78.7942962646484
719.926025390625	78.8479156494141
721.257995605469	78.7882843017578
722.589538574219	78.8241500854492
723.920654296875	78.8514022827148
725.251342773438	78.9379730224609
726.581604003906	78.7290725708008
727.911437988281	78.6621246337891
729.240783691406	78.5837097167969
730.569763183594	78.8040237426758
731.898254394531	78.735221862793
733.226379394531	78.5480804443359
734.554016113281	78.5835418701172
735.881225585938	78.4018096923828
737.208068847656	78.4535751342773
738.534423828125	78.3286743164063
739.8603515625	78.3510284423828
741.185852050781	78.1579513549805
742.510925292969	78.2745819091797
743.835571289063	78.2083053588867
745.159790039063	78.0306167602539
746.483581542969	78.1232147216797
747.806945800781	77.8638000488281
749.1298828125	77.7951278686523
750.452453613281	77.7129440307617
751.774536132813	77.6703109741211
753.09619140625	77.426513671875
754.417419433594	77.4418487548828
755.738220214844	77.3075866699219
757.05859375	77.2776870727539
758.378540039063	77.1893539428711
759.698059082031	77.2731704711914
761.017211914063	77.0735015869141
762.335876464844	76.9741439819336
763.654113769531	76.7617568969727
764.971984863281	76.8771591186523
766.289367675781	76.745231628418
767.606384277344	76.5927200317383
768.922973632813	76.394775390625
770.239074707031	76.4697799682617
771.554809570313	76.3788452148438
772.8701171875	76.3163833618164
774.184997558594	76.2289352416992
775.499450683594	76.0586395263672
776.8134765625	76.1073837280273
778.127136230469	75.7918548583984
779.440307617188	75.8311080932617
780.753112792969	75.8661651611328
782.0654296875	75.541374206543
783.377380371094	75.5860366821289
784.688903808594	75.3779602050781
786	75.2947692871094
787.310668945313	75.2724914550781
788.620971679688	75.1902923583984
789.930786132813	75.15087890625
791.240234375	74.919677734375
792.549255371094	74.9348983764648
793.857788085938	74.7718963623047
795.166015625	74.6907730102539
796.473754882813	74.6341247558594
797.781066894531	74.4631881713867
799.088012695313	74.6964416503906
800.39453125	74.690803527832
801.700622558594	74.5548477172852
803.006286621094	74.5194854736328
804.311584472656	74.4831924438477
805.616394042969	74.4799194335938
806.920837402344	74.4892578125
808.224853515625	74.5171279907227
809.528503417969	74.3855285644531
810.831665039063	74.2968902587891
812.134460449219	74.2651062011719
813.436828613281	74.23583984375
814.73876953125	74.0816421508789
816.040344238281	74.0205612182617
817.341430664063	74.1472015380859
818.642150878906	73.9835433959961
819.942504882813	74.1473846435547
821.242370605469	74.0047607421875
822.541870117188	74.2327117919922
823.840942382813	74.2434539794922
825.139587402344	74.3196411132813
826.437866210938	74.3536758422852
827.735656738281	74.4335174560547
829.033081054688	74.4431915283203
830.330139160156	74.5550994873047
831.626770019531	74.4913940429688
832.922973632813	74.4738693237305
834.21875	74.7520751953125
835.514099121094	74.8563919067383
836.80908203125	74.8903961181641
838.103637695313	74.9059143066406
839.397827148438	75.1561279296875
840.691589355469	75.2915878295898
841.984924316406	75.570426940918
843.27783203125	75.4931716918945
844.570373535156	75.6666030883789
845.862487792969	75.6826095581055
847.154235839844	75.7255020141602
848.445556640625	75.9523544311523
849.736450195313	75.8323211669922
851.026916503906	75.8970108032227
852.317016601563	75.865837097168
853.606689453125	76.0306167602539
854.89599609375	76.064094543457
856.184875488281	76.0019226074219
857.473327636719	76.1915130615234
858.761413574219	76.2549819946289
860.049072265625	76.4748916625977
861.336303710938	76.6159439086914
862.623168945313	77.0777130126953
863.909606933594	77.1800994873047
865.195678710938	77.6809234619141
866.481323242188	77.8572769165039
867.766540527344	78.0667953491211
869.051391601563	78.5737380981445
870.335815429688	79.0591354370117
871.619873046875	79.293830871582
872.903503417969	79.4250869750977
874.186706542969	79.80859375
875.469543457031	79.6022796630859
876.752014160156	79.4487457275391
878.033996582031	79.1527709960938
879.315612792969	78.5331420898438
880.596862792969	77.648193359375
881.877685546875	76.8353118896484
883.158081054688	75.866828918457
884.438110351563	74.6795349121094
885.7177734375	73.6747970581055
886.996948242188	72.8121948242188
888.275817871094	71.9197616577148
889.55419921875	71.1368942260742
890.832275390625	70.3159713745117
892.10986328125	69.6728057861328
893.387084960938	69.0572967529297
894.663940429688	68.5751419067383
895.940368652344	67.9301910400391
897.216369628906	67.5448760986328
898.492004394531	67.0603637695313
899.767272949219	66.6076736450195
901.042114257813	66.2493057250977
902.316528320313	65.8534393310547
903.590576171875	65.391716003418
904.8642578125	64.9757080078125
906.137512207031	64.6664047241211
907.410339355469	64.3953857421875
908.682800292969	64.1341094970703
909.954833984375	63.9132308959961
911.226501464844	63.6758155822754
912.497802734375	63.3717613220215
913.768676757813	63.246940612793
915.039123535156	63.2066764831543
916.309204101563	62.8147277832031
917.578918457031	62.6259803771973
918.848205566406	62.4372482299805
920.117126464844	62.0398445129395
921.385620117188	62.0347213745117
922.653747558594	61.8632011413574
923.921447753906	61.4687194824219
925.188781738281	61.2389602661133
926.455688476563	60.8230171203613
927.722229003906	60.8711204528809
928.988342285156	60.4679641723633
930.254089355469	60.2885704040527
931.519470214844	60.0602569580078
932.784423828125	59.9498291015625
934.049011230469	59.551513671875
935.313171386719	59.4588432312012
936.576965332031	59.3227615356445
937.84033203125	59.2430610656738
939.103332519531	59.1119728088379
940.365966796875	58.8434295654297
941.628173828125	58.9703750610352
942.890014648438	58.8541946411133
944.151428222656	58.7039451599121
945.412475585938	58.5238227844238
946.673095703125	58.4943199157715
947.933349609375	58.5322494506836
949.193237304688	58.4631805419922
950.452697753906	58.5262680053711
951.711791992188	58.5086402893066
952.970520019531	58.4678077697754
954.228820800781	58.4140357971191
955.486755371094	58.5822906494141
956.744262695313	58.5656967163086
958.001403808594	58.6435432434082
959.258117675781	58.6330680847168
960.514526367188	58.8345108032227
961.770446777344	58.9857215881348
963.026062011719	59.2079696655273
964.28125	59.3340644836426
965.536010742188	59.4919929504395
966.790466308594	60.0035018920898
968.044494628906	60.2783660888672
969.298095703125	60.7451705932617
970.551391601563	61.4878845214844
971.80419921875	62.0194702148438
973.056701660156	63.1093254089355
974.308776855469	64.3882751464844
975.560485839844	65.944091796875
976.811767578125	67.8381042480469
978.062683105469	70.0088119506836
979.313232421875	72.1835632324219
980.563415527344	74.3303527832031
981.813171386719	76.1498870849609
983.0625	78.0079116821289
984.3115234375	79.5396423339844
985.560119628906	80.9520111083984
986.808349609375	81.9234390258789
988.05615234375	82.7480850219727
989.303588867188	83.0017395019531
990.550659179688	82.6302719116211
991.797302246094	81.1589889526367
993.043579101563	79.7339706420898
994.289489746094	77.261100769043
995.535034179688	74.8108444213867
996.780151367188	72.3087844848633
998.02490234375	69.6237030029297
999.269226074219	67.6922988891602
1000.51318359375	65.6395797729492
1001.75677490234	64.0234756469727
1003	62.5408744812012
1004.24279785156	61.3869438171387
1005.48522949219	60.5053291320801
1006.72729492188	59.8177642822266
1007.96893310547	59.1818237304688
1009.21026611328	58.5525360107422
1010.45111083984	58.1994094848633
1011.69165039063	57.9030303955078
1012.93176269531	57.7089462280273
1014.17150878906	57.3777465820313
1015.41088867188	57.1831016540527
1016.64984130859	57.0753326416016
1017.88842773438	56.7883453369141
1019.12664794922	56.638126373291
1020.36450195313	56.4256324768066
1021.60192871094	56.2626724243164
1022.83898925781	56.2088584899902
1024.07568359375	55.9415512084961
1025.31201171875	55.9898643493652
1026.5478515625	55.8627662658691
1027.78344726563	55.8236923217773
1029.0185546875	55.6463279724121
1030.25329589844	55.6823234558105
1031.48767089844	55.6288223266602
1032.7216796875	55.765251159668
1033.95532226563	55.846076965332
1035.18859863281	55.8552856445313
1036.42138671875	55.8723335266113
1037.65393066406	55.9065437316895
1038.88598632813	55.8904647827148
1040.11767578125	56.0424537658691
1041.34899902344	56.0959663391113
1042.57995605469	56.2173156738281
1043.810546875	56.223991394043
1045.04077148438	56.3272819519043
1046.2705078125	56.4877700805664
1047.5	56.4762153625488
1048.72900390625	56.6481781005859
1049.95764160156	56.8590316772461
1051.18591308594	57.0756301879883
1052.41381835938	57.3238906860352
1053.64135742188	57.3608360290527
1054.86853027344	57.9569396972656
1056.09521484375	58.2365455627441
1057.32165527344	58.4283294677734
1058.54760742188	58.848258972168
1059.77331542969	59.2935829162598
1060.99853515625	59.8147926330566
1062.22338867188	60.1163024902344
1063.44787597656	60.4340324401855
1064.671875	60.8518867492676
1065.89562988281	61.3132362365723
1067.11901855469	61.8159790039063
1068.34191894531	62.2642593383789
1069.56457519531	62.8690757751465
1070.78674316406	63.1375045776367
1072.00854492188	63.7544326782227
1073.22998046875	64.1121444702148
1074.45104980469	64.4811553955078
1075.67175292969	64.5598297119141
1076.89208984375	64.4026947021484
1078.11193847656	64.2945709228516
1079.33154296875	63.8058891296387
1080.55065917969	63.4043273925781
1081.76940917969	62.7537460327148
1082.98791503906	61.8647766113281
1084.20593261719	61.155216217041
1085.42358398438	60.3483772277832
1086.64086914063	59.5294876098633
1087.85766601563	58.8131675720215
1089.07421875	58.194091796875
1090.29040527344	57.6833190917969
1091.50610351563	57.2862014770508
1092.72155761719	56.9344863891602
1093.9365234375	56.6359710693359
1095.15112304688	56.2756576538086
1096.36535644531	56.1184883117676
1097.57922363281	55.918586730957
1098.79272460938	55.883716583252
1100.005859375	55.7481307983398
1101.21862792969	55.7542991638184
1102.43090820313	55.7005882263184
1103.64294433594	55.4877624511719
1104.8544921875	55.5933837890625
1106.06579589844	55.5725212097168
1107.27661132813	55.5555000305176
1108.48706054688	55.5770416259766
1109.69714355469	55.5741806030273
1110.90686035156	55.6634979248047
1112.1162109375	55.691577911377
1113.3251953125	55.702320098877
1114.53369140625	55.8808517456055
1115.74194335938	55.94775390625
1116.94982910156	56.0513191223145
1118.1572265625	56.2360420227051
1119.3642578125	56.1466865539551
1120.57104492188	56.393123626709
1121.77734375	56.6084785461426
1122.98327636719	56.4538879394531
1124.18884277344	56.5790023803711
1125.39404296875	56.6785507202148
1126.59875488281	56.4781646728516
1127.80322265625	56.4979553222656
1129.00732421875	56.4165420532227
1130.2109375	56.165958404541
1131.41430664063	55.8712539672852
1132.6171875	55.8345565795898
1133.81970214844	55.6219749450684
1135.02197265625	55.2420768737793
1136.22375488281	55.0340766906738
1137.42517089844	54.744686126709
1138.62622070313	54.5064926147461
1139.82690429688	54.255687713623
1141.02709960938	54.0576057434082
1142.22705078125	53.9710884094238
1143.42663574219	53.8102645874023
1144.62573242188	53.6009140014648
1145.82458496094	53.5321884155273
1147.02294921875	53.4877471923828
1148.22094726563	53.5111541748047
1149.41857910156	53.4440040588379
1150.61584472656	53.3688316345215
1151.81274414063	53.2799034118652
1153.00927734375	53.2615165710449
1154.20544433594	53.2305297851563
1155.40124511719	53.2351112365723
1156.5966796875	53.2924728393555
1157.79162597656	53.2257843017578
1158.986328125	53.0585517883301
1160.18054199219	53.0836601257324
1161.37438964844	52.9946365356445
1162.56799316406	52.8098258972168
1163.76110839844	52.7449150085449
1164.95385742188	52.734691619873
1166.14624023438	52.7858810424805
1167.33825683594	52.7462463378906
1168.52990722656	52.6486854553223
1169.72119140625	52.7431564331055
1170.91198730469	52.8485450744629
1172.1025390625	52.9696769714355
1173.29260253906	53.3387565612793
1174.482421875	53.1771850585938
1175.67175292969	53.3831520080566
1176.86071777344	53.2994804382324
1178.04943847656	53.1159362792969
1179.23767089844	52.9323883056641
1180.42553710938	52.6546859741211
1181.61303710938	52.5758094787598
1182.80017089844	52.4251670837402
1183.98681640625	52.2260971069336
1185.17321777344	52.0681838989258
1186.35925292969	52.1518440246582
1187.54479980469	52.1869010925293
1188.73010253906	52.0977363586426
1189.91491699219	52.1125450134277
1191.09936523438	52.1984024047852
1192.28356933594	52.3007507324219
1193.46728515625	52.2803955078125
1194.65063476563	52.4145812988281
1195.83361816406	52.2781982421875
1197.01623535156	52.48388671875
1198.19836425781	52.6469078063965
1199.38024902344	52.8260498046875
1200.56176757813	52.7799644470215
1201.74279785156	52.9984397888184
1202.92358398438	53.0968437194824
1204.10388183594	53.2458648681641
1205.28393554688	53.0496368408203
1206.46350097656	53.2379875183105
1207.64270019531	53.236083984375
1208.82153320313	53.2242393493652
1210	53.1995620727539
1211.17810058594	53.2034721374512
1212.35583496094	53.1326293945313
1213.53308105469	53.0566253662109
1214.71008300781	52.996150970459
1215.88671875	52.9947509765625
1217.06286621094	52.9517555236816
1218.23864746094	52.8669700622559
1219.41418457031	52.846435546875
1220.58923339844	52.8023223876953
1221.76391601563	52.8343620300293
1222.93823242188	52.8336296081543
1224.11218261719	52.9380340576172
1225.28576660156	53.0376663208008
1226.458984375	52.9809837341309
1227.6318359375	53.0046920776367
1228.80419921875	53.038028717041
1229.97631835938	53.1210746765137
1231.14794921875	53.1757545471191
1232.31921386719	53.4264030456543
1233.490234375	53.4172401428223
1234.66076660156	53.4746932983398
1235.83093261719	53.5247001647949
1237.00073242188	53.6413269042969
1238.17016601563	53.7768211364746
1239.33923339844	53.7719879150391
1240.5078125	53.9204063415527
1241.67614746094	53.8587875366211
1242.84411621094	53.8440361022949
1244.01159667969	54.0568885803223
1245.1787109375	53.936164855957
1246.34558105469	54.0559272766113
1247.51196289063	54.0502891540527
1248.67797851563	53.9881973266602
1249.84362792969	53.9877738952637
1251.00891113281	54.2087211608887
1252.173828125	53.9595146179199
1253.33825683594	53.8941879272461
1254.50244140625	53.9716720581055
1255.66625976563	53.7024459838867
1256.82958984375	53.5300827026367
1257.99255371094	53.4413223266602
1259.1552734375	53.3712310791016
1260.31750488281	53.3465156555176
1261.47937011719	53.2323951721191
1262.64086914063	53.2017364501953
1263.80200195313	53.0191612243652
1264.96276855469	52.9577407836914
1266.123046875	52.9492301940918
1267.28308105469	52.7508735656738
1268.44262695313	52.5946350097656
1269.60192871094	52.5255393981934
1270.7607421875	52.3981513977051
1271.91918945313	52.2582550048828
1273.07727050781	52.1010284423828
1274.23498535156	51.8516120910645
1275.39233398438	51.8231315612793
1276.54931640625	51.7294006347656
1277.70581054688	51.5425071716309
1278.86206054688	51.504997253418
1280.01794433594	51.3764228820801
1281.17333984375	51.2697982788086
1282.32836914063	51.287956237793
1283.48303222656	51.1846237182617
1284.63732910156	51.2829399108887
1285.79125976563	51.0505561828613
1286.94482421875	51.0764846801758
1288.09802246094	51.0698776245117
1289.25073242188	51.0249481201172
1290.40319824219	51.1655883789063
1291.55517578125	51.0611419677734
1292.70690917969	51.1224365234375
1293.85815429688	50.9511222839355
1295.00903320313	50.9068260192871
1296.15954589844	50.9460144042969
1297.30969238281	50.8587417602539
1298.45935058594	50.7016830444336
1299.60876464844	50.7827568054199
1300.7578125	50.5292739868164
1301.90637207031	50.5870475769043
1303.05456542969	50.5082855224609
1304.20239257813	50.6129875183105
1305.34985351563	50.4414443969727
1306.49694824219	50.5745582580566
1307.64367675781	50.4726753234863
1308.7900390625	50.296501159668
1309.93591308594	50.505931854248
1311.08154296875	50.5104217529297
1312.22668457031	50.5583610534668
1313.37145996094	50.655948638916
1314.51599121094	50.6342620849609
1315.66003417969	50.7400207519531
1316.80358886719	50.8313407897949
1317.94689941406	50.7766914367676
1319.08984375	50.7318878173828
1320.23229980469	50.7614669799805
1321.37451171875	50.8192939758301
1322.51623535156	50.8176193237305
1323.65759277344	50.7224502563477
1324.79858398438	50.797534942627
1325.93920898438	50.7041130065918
1327.07934570313	50.6441268920898
1328.21923828125	50.7157974243164
1329.35864257813	50.5531997680664
1330.49780273438	50.5862312316895
1331.63647460938	50.5342102050781
1332.77478027344	50.5079231262207
1333.91271972656	50.3062324523926
1335.05029296875	50.3043251037598
1336.18737792969	50.3999366760254
1337.32421875	50.2816009521484
1338.46057128906	50.2673492431641
1339.5966796875	50.2722816467285
1340.73229980469	50.2114334106445
1341.86755371094	50.2200736999512
1343.00231933594	50.2728576660156
1344.13684082031	50.1502952575684
1345.27099609375	50.2008056640625
1346.40466308594	50.2098999023438
1347.53796386719	50.3419990539551
1348.6708984375	50.3033142089844
1349.80346679688	50.3572311401367
1350.93566894531	50.2999801635742
1352.06750488281	50.3153839111328
1353.19885253906	50.3499946594238
1354.32995605469	50.4427642822266
1355.46057128906	50.2621192932129
1356.5908203125	50.3584175109863
1357.720703125	50.2353324890137
1358.85021972656	50.309398651123
1359.97924804688	50.2534103393555
1361.10803222656	50.2996025085449
1362.236328125	50.2283096313477
1363.3642578125	50.1606941223145
1364.49182128906	50.2678642272949
1365.61901855469	50.1859130859375
1366.74584960938	50.1610221862793
1367.87231445313	50.1860046386719
1368.99829101563	50.0835037231445
1370.12390136719	50.1855735778809
1371.24914550781	49.9631271362305
1372.3740234375	50.0852432250977
1373.49853515625	50.166820526123
1374.62255859375	50.0179443359375
1375.74633789063	50.0931549072266
1376.86962890625	50.1769599914551
1377.99255371094	50.1102523803711
1379.11511230469	50.0878448486328
1380.2373046875	50.0640830993652
1381.35900878906	50.1411933898926
1382.48034667969	50.0603332519531
1383.60144042969	50.0906562805176
1384.72204589844	50.1361618041992
1385.84228515625	50.0461883544922
1386.96203613281	50.0314674377441
1388.08154296875	49.850887298584
1389.20056152344	49.8176803588867
1390.31921386719	49.6691513061523
1391.4375	49.4579620361328
1392.55541992188	49.3210678100586
1393.6728515625	49.1205215454102
1394.7900390625	49.1511459350586
1395.90673828125	48.8112030029297
1397.02307128906	48.864013671875
1398.13903808594	48.6668930053711
1399.25463867188	48.6124572753906
1400.36975097656	48.4968757629395
1401.48449707031	48.3250007629395
1402.59899902344	48.4762306213379
1403.712890625	48.2912902832031
1404.82653808594	48.4258422851563
1405.93981933594	48.4373054504395
1407.05261230469	48.2568206787109
1408.1650390625	48.3670997619629
1409.27709960938	48.3267555236816
1410.38879394531	48.2768592834473
1411.5	48.2222938537598
1412.61096191406	48.1673393249512
1413.72143554688	48.0903472900391
1414.83154296875	48.0045852661133
1415.94116210938	47.8848724365234
1417.05053710938	47.9602355957031
1418.15942382813	47.8475379943848
1419.26794433594	47.8490028381348
1420.37609863281	47.7364845275879
1421.48388671875	47.6237716674805
1422.59118652344	47.536808013916
1423.6982421875	47.5341987609863
1424.80480957031	47.3818130493164
1425.91088867188	47.3061676025391
1427.01672363281	47.3731155395508
1428.1220703125	47.3168296813965
1429.22717285156	47.1833534240723
1430.33166503906	47.2593612670898
1431.43591308594	47.2296524047852
1432.53979492188	47.216381072998
1433.64318847656	47.268611907959
1434.74621582031	47.1748237609863
1435.84887695313	47.158073425293
1436.95104980469	47.2753105163574
1438.05297851563	47.286376953125
1439.15441894531	47.1982765197754
1440.25549316406	47.1479339599609
1441.35620117188	47.1359519958496
1442.45642089844	47.1832809448242
1443.55627441406	47.0147438049316
1444.65576171875	46.9980888366699
1445.7548828125	46.9671478271484
1446.853515625	47.0016212463379
1447.95190429688	46.8815994262695
1449.0498046875	46.870475769043
1450.14721679688	46.8344802856445
1451.24438476563	46.8349304199219
1452.34106445313	46.8189430236816
1453.43737792969	46.8646965026855
1454.53332519531	46.8857917785645
1455.62890625	46.8829956054688
1456.72399902344	47.0290336608887
1457.81872558594	47.0539321899414
1458.9130859375	47.1553497314453
1460.00695800781	47.0877265930176
1461.10046386719	47.1425285339355
1462.19360351563	47.1637954711914
1463.28637695313	47.0585098266602
1464.37878417969	47.0287818908691
1465.470703125	46.9421272277832
1466.56225585938	46.9359664916992
1467.65344238281	46.8840713500977
1468.744140625	46.5813674926758
1469.83447265625	46.5869827270508
1470.92443847656	46.5837936401367
1472.01403808594	46.1681709289551
1473.10314941406	46.1981468200684
1474.19189453125	45.9026641845703
1475.2802734375	45.812141418457
1476.3681640625	45.6777687072754
1477.45581054688	45.5185928344727
1478.54296875	45.4461097717285
1479.62963867188	45.4696197509766
1480.71606445313	45.4593162536621
1481.80200195313	45.393726348877
1482.88757324219	45.3732032775879
1483.97265625	45.3725738525391
1485.05737304688	45.3682098388672
1486.14172363281	45.4187965393066
1487.22570800781	45.4717903137207
1488.30932617188	45.4007301330566
1489.39245605469	45.4789657592773
1490.47509765625	45.4398460388184
1491.55749511719	45.3758926391602
1492.63940429688	45.4648590087891
1493.72094726563	45.3177375793457
1494.80212402344	45.426872253418
1495.8828125	45.5139694213867
1496.96313476563	45.4881134033203
1498.04309082031	45.3658256530762
1499.12255859375	45.3378067016602
1500.20166015625	45.3605003356934
1501.28039550781	45.2800178527832
1502.35864257813	45.2703819274902
1503.4365234375	45.2500839233398
1504.51403808594	45.2927894592285
1505.59118652344	45.2808227539063
1506.66784667969	45.3725433349609
1507.744140625	45.321704864502
1508.81994628906	45.4178428649902
1509.89538574219	45.450813293457
1510.97045898438	45.5166091918945
1512.04516601563	45.6362037658691
1513.11938476563	45.7091941833496
1514.19323730469	45.791130065918
1515.26672363281	45.8776588439941
1516.33972167969	45.9893493652344
1517.41235351563	46.0981254577637
1518.48449707031	46.0524482727051
1519.55639648438	46.1482429504395
1520.62768554688	46.2856483459473
1521.69873046875	46.3255310058594
1522.76928710938	46.2559700012207
1523.83947753906	46.2709503173828
1524.90930175781	46.3366470336914
1525.97863769531	46.4449806213379
1527.04760742188	46.3827857971191
1528.11608886719	46.4327239990234
1529.18420410156	46.3102989196777
1530.251953125	46.4096450805664
1531.31921386719	46.5185623168945
1532.38610839844	46.6495399475098
1533.45263671875	46.6403694152832
1534.51867675781	46.6940879821777
1535.58435058594	46.8517951965332
1536.64965820313	46.9042129516602
1537.71447753906	47.1473846435547
1538.77893066406	47.1655693054199
1539.84301757813	47.3503456115723
1540.90661621094	47.5238723754883
1541.9697265625	47.7070159912109
1543.03259277344	47.7523994445801
1544.09497070313	47.9193992614746
1545.15686035156	48.1140899658203
1546.21850585938	48.2760848999023
1547.27966308594	48.2848854064941
1548.34033203125	48.3955116271973
1549.40063476563	48.6551170349121
1550.46057128906	48.6387939453125
1551.52001953125	48.7418403625488
1552.5791015625	48.9366455078125
1553.63781738281	48.9387321472168
1554.69604492188	49.1173515319824
1555.75378417969	49.1205101013184
1556.81127929688	49.1700630187988
1557.86828613281	49.4217567443848
1558.9248046875	49.3236389160156
1559.98095703125	49.5659408569336
1561.03674316406	49.5250358581543
1562.09204101563	49.664867401123
1563.14697265625	49.8866920471191
1564.20153808594	50.1985168457031
1565.25561523438	50.2129898071289
1566.30932617188	50.4805603027344
1567.36254882813	50.6640701293945
1568.41540527344	51.0655250549316
1569.4677734375	51.1859970092773
1570.51977539063	51.4015426635742
1571.57141113281	51.6576957702637
1572.62255859375	51.8774185180664
1573.67333984375	52.0733032226563
1574.7236328125	52.4783821105957
1575.77355957031	52.5056762695313
1576.82299804688	52.7783584594727
1577.8720703125	52.9944229125977
1578.92077636719	53.2021751403809
1579.96899414063	53.2790908813477
1581.01684570313	53.5390090942383
1582.06420898438	53.7928504943848
1583.11120605469	54.093017578125
1584.15771484375	54.1760368347168
1585.20385742188	54.5112419128418
1586.24951171875	54.869010925293
1587.29479980469	55.0115509033203
1588.33972167969	55.376594543457
1589.38415527344	55.5439643859863
1590.42810058594	55.9449577331543
1591.47180175781	56.4144401550293
1592.51489257813	56.8889350891113
1593.55773925781	57.0900650024414
1594.59997558594	57.3812942504883
1595.64196777344	57.8747787475586
1596.68334960938	58.1855773925781
1597.72448730469	58.4963111877441
1598.76513671875	58.9873657226563
1599.80529785156	59.2767562866211
1600.84509277344	59.8067169189453
1601.88452148438	60.3537788391113
1602.92346191406	60.5800361633301
1603.9619140625	61.2499961853027
1605	61.623592376709
1606.03771972656	62.1162948608398
1607.07495117188	62.6283073425293
1608.11169433594	63.2528800964355
1609.14807128906	63.5961265563965
1610.18408203125	63.8828163146973
1611.21960449219	64.2042388916016
1612.25463867188	64.2056121826172
1613.28930664063	64.4618988037109
1614.32360839844	64.2879028320313
1615.357421875	64.4992752075195
1616.39074707031	64.4758377075195
1617.42370605469	64.5750350952148
1618.45629882813	64.9223937988281
1619.48840332031	64.9420013427734
1620.52001953125	65.0595474243164
1621.55126953125	65.2718734741211
1622.58215332031	65.5869064331055
1623.61254882813	65.7136001586914
1624.64245605469	65.9230422973633
1625.67199707031	66.2072296142578
1626.70104980469	66.4522018432617
1627.72973632813	66.7929382324219
1628.75793457031	67.060188293457
1629.78576660156	67.5443496704102
1630.81311035156	67.7426681518555
1631.84008789063	68.0349960327148
1632.86657714844	68.4882354736328
1633.89270019531	68.7202911376953
1634.91833496094	68.9084091186523
1635.94348144531	69.1514129638672
1636.96826171875	69.214225769043
1637.99255371094	69.1224136352539
1639.01647949219	69.2394866943359
1640.03991699219	68.9167022705078
1641.06298828125	68.9086074829102
1642.08557128906	68.3600311279297
1643.10778808594	68.1371078491211
1644.12951660156	67.8479080200195
1645.15075683594	67.2704696655273
1646.17163085938	66.9751358032227
1647.19213867188	66.4542236328125
1648.21203613281	66.0247192382813
1649.23156738281	65.8635635375977
1650.25073242188	65.3871459960938
1651.26940917969	64.9969100952148
1652.28759765625	64.6793365478516
1653.30541992188	64.3886337280273
1654.32275390625	64.0608978271484
1655.33972167969	63.6301536560059
1656.35620117188	63.0131149291992
1657.37231445313	62.8388137817383
1658.38793945313	62.4735641479492
1659.40307617188	62.2639770507813
1660.41772460938	61.9279594421387
1661.43212890625	61.6033897399902
1662.44592285156	61.1809272766113
1663.45935058594	61.2222175598145
1664.47229003906	60.6909523010254
1665.48486328125	60.3803443908691
1666.49694824219	60.1170043945313
1667.50854492188	59.6696357727051
1668.51977539063	59.461841583252
1669.53051757813	58.8696327209473
1670.54089355469	58.660587310791
1671.55078125	58.2465705871582
1672.56018066406	57.6959190368652
1673.56909179688	57.3121147155762
1674.57763671875	56.8792304992676
1675.58581542969	56.4145851135254
1676.59350585938	55.8981552124023
1677.60070800781	55.3150253295898
1678.607421875	54.9599151611328
1679.61376953125	54.3220825195313
1680.61962890625	53.7539596557617
1681.62512207031	53.5636405944824
1682.63012695313	53.0239028930664
1683.63464355469	52.3103713989258
1684.638671875	51.8594017028809
1685.64233398438	51.2578735351563
1686.64562988281	51.0196380615234
1687.64831542969	50.5738258361816
1688.65063476563	49.9685707092285
1689.65246582031	49.5953521728516
1690.65393066406	49.0818634033203
1691.65490722656	48.8380126953125
1692.65539550781	48.4295310974121
1693.65551757813	48.0702133178711
1694.65502929688	47.5211410522461
1695.654296875	47.1760063171387
1696.65295410156	47.0011520385742
1697.65124511719	46.5754470825195
1698.64904785156	46.3169898986816
1699.646484375	45.9836044311523
1700.64331054688	45.4419708251953
1701.63977050781	45.0961532592773
1702.63586425781	44.6562309265137
1703.63134765625	44.459056854248
1704.62646484375	44.0255737304688
1705.62121582031	43.5038452148438
1706.61535644531	43.2594718933105
1707.60913085938	42.826057434082
1708.60241699219	42.4214057922363
1709.59521484375	42.0765762329102
1710.58764648438	41.6310958862305
1711.57958984375	41.3833808898926
1712.57104492188	40.8904647827148
1713.56213378906	40.5334625244141
1714.552734375	40.1557312011719
1715.54284667969	39.7475852966309
1716.53247070313	39.4180908203125
1717.52160644531	39.1232299804688
1718.51037597656	38.7444381713867
1719.49865722656	38.3576354980469
1720.48657226563	38.0821189880371
1721.47387695313	37.7296142578125
1722.46081542969	37.3664321899414
1723.447265625	37.0138092041016
1724.43334960938	36.8575553894043
1725.41882324219	36.4819717407227
1726.40393066406	36.3843421936035
1727.38854980469	36.075756072998
1728.37268066406	35.8723030090332
1729.3564453125	35.6016578674316
1730.33972167969	35.335018157959
1731.32250976563	35.2130813598633
1732.30480957031	34.9296989440918
1733.28674316406	34.7981109619141
1734.26806640625	34.6406288146973
1735.2490234375	34.3790512084961
1736.2294921875	34.2929725646973
1737.20959472656	34.0634841918945
1738.18908691406	33.8827285766602
1739.16821289063	33.7536392211914
1740.14685058594	33.490535736084
1741.125	33.3434944152832
1742.10266113281	33.2210388183594
1743.07995605469	33.0320205688477
1744.05676269531	32.922924041748
1745.03308105469	32.5938148498535
1746.00891113281	32.4273262023926
1746.98425292969	32.1481437683105
1747.95910644531	32.1449775695801
1748.93359375	31.8465042114258
1749.90759277344	31.6859245300293
1750.88110351563	31.4565505981445
1751.85412597656	31.209415435791
1752.82678222656	31.0494155883789
1753.798828125	30.9121971130371
1754.7705078125	30.6670417785645
1755.74169921875	30.4144897460938
1756.71240234375	30.2639389038086
1757.6826171875	30.0939598083496
1758.65246582031	29.9854927062988
1759.62170410156	29.8561744689941
1760.59057617188	29.6199989318848
1761.55895996094	29.5042724609375
1762.52673339844	29.3934898376465
1763.49426269531	29.2187061309814
1764.46118164063	29.1161518096924
1765.42761230469	28.941011428833
1766.39367675781	28.84543800354
1767.35913085938	28.8130168914795
1768.32421875	28.7088184356689
1769.28881835938	28.6250324249268
1770.2529296875	28.5025959014893
1771.21655273438	28.3594245910645
1772.17980957031	28.3034896850586
1773.14245605469	28.2953662872314
1774.10461425781	28.1612548828125
1775.06640625	28.2509155273438
1776.02770996094	28.0270519256592
1776.98852539063	27.9185066223145
1777.94873046875	27.8983860015869
1778.90856933594	27.7738647460938
1779.86804199219	27.6961650848389
1780.82690429688	27.5305042266846
1781.78527832031	27.3036231994629
1782.7431640625	27.2295207977295
1783.70068359375	27.102388381958
1784.65771484375	26.9754085540771
1785.61413574219	26.8783340454102
1786.57019042969	26.7353000640869
1787.52575683594	26.6469383239746
1788.48083496094	26.4364318847656
1789.43530273438	26.2516326904297
1790.38940429688	26.2264842987061
1791.34301757813	26.1217555999756
1792.29626464844	25.9869384765625
1793.24890136719	25.8573131561279
1794.20104980469	25.7271976470947
1795.15270996094	25.7698059082031
1796.10400390625	25.507776260376
1797.0546875	25.5293369293213
1798.0048828125	25.3796577453613
1798.95471191406	25.2852630615234
1799.90393066406	25.2524852752686
1800.85278320313	25.1830711364746
1801.80102539063	25.2024993896484
1802.74890136719	25.1326198577881
1803.6962890625	25.0989570617676
1804.64306640625	25.0109062194824
1805.58947753906	25.0191612243652
1806.53540039063	24.9582538604736
1807.48071289063	24.9433135986328
1808.42565917969	24.8984031677246
1809.3701171875	24.7956371307373
1810.31396484375	24.8279552459717
1811.25744628906	24.7107696533203
1812.20043945313	24.627950668335
1813.14294433594	24.6896476745605
1814.08483886719	24.6093368530273
1815.0263671875	24.5270805358887
1815.96740722656	24.40354347229
1816.90783691406	24.3383312225342
1817.84790039063	24.3232479095459
1818.78747558594	24.132251739502
1819.72644042969	24.243106842041
1820.6650390625	24.0261516571045
1821.60314941406	24.0601425170898
1822.54064941406	23.9119052886963
1823.47778320313	23.8165836334229
1824.41430664063	23.7031917572021
1825.35034179688	23.6202831268311
1826.28601074219	23.5146331787109
1827.22106933594	23.473876953125
1828.15563964844	23.3863906860352
1829.08984375	23.3670253753662
1830.0234375	23.2350845336914
1830.95654296875	23.2556304931641
1831.88916015625	23.1488819122314
1832.8212890625	23.1115951538086
1833.7529296875	23.0910987854004
1834.68408203125	22.9801845550537
1835.61474609375	22.9702911376953
1836.54479980469	22.9425163269043
1837.47448730469	22.888542175293
1838.40356445313	22.9883060455322
1839.33227539063	22.9094066619873
1840.26037597656	22.8856563568115
1841.18811035156	22.9149761199951
1842.115234375	22.8116912841797
1843.04187011719	22.8179893493652
1843.96801757813	22.8725051879883
1844.89367675781	22.8702945709229
1845.81872558594	22.778003692627
1846.74340820313	22.7460956573486
1847.66760253906	22.7726993560791
1848.59118652344	22.7555274963379
1849.51428222656	22.7394199371338
1850.43701171875	22.6151313781738
1851.35913085938	22.5448760986328
1852.28076171875	22.5488224029541
1853.20190429688	22.4575481414795
1854.12243652344	22.3467502593994
1855.04260253906	22.3354549407959
1855.96215820313	22.2650451660156
1856.88122558594	22.179386138916
1857.79992675781	22.0154628753662
1858.71801757813	22.0671005249023
1859.63549804688	22.014778137207
1860.55261230469	21.8777046203613
1861.46923828125	21.8104953765869
1862.38525390625	21.7932624816895
1863.30078125	21.7208480834961
1864.2158203125	21.7879886627197
1865.13037109375	21.6882610321045
1866.04443359375	21.7202033996582
1866.95788574219	21.6578063964844
1867.87084960938	21.7054672241211
1868.78332519531	21.5912036895752
1869.6953125	21.6989078521729
1870.60681152344	21.6560344696045
1871.51782226563	21.6073246002197
1872.42822265625	21.6871643066406
1873.33813476563	21.7226734161377
1874.24755859375	21.7502346038818
1875.15649414063	21.7213554382324
1876.06481933594	21.7442054748535
1876.97277832031	21.7409782409668
1877.88012695313	21.6950359344482
1878.78698730469	21.6751918792725
1879.69323730469	21.6691493988037
1880.59912109375	21.6371994018555
1881.50439453125	21.5927085876465
1882.4091796875	21.5097255706787
1883.3134765625	21.4870071411133
1884.21716308594	21.3756332397461
1885.12048339844	21.3468112945557
1886.02319335938	21.2638931274414
1886.92541503906	21.2560253143311
1887.82702636719	21.2633037567139
1888.72814941406	21.0915126800537
1889.62878417969	21.023380279541
1890.52893066406	20.9380912780762
1891.42858886719	20.9704475402832
1892.32763671875	20.9098129272461
1893.22619628906	20.8660697937012
1894.12426757813	20.8363990783691
1895.02172851563	20.7704734802246
1895.91870117188	20.7255725860596
1896.81518554688	20.7646903991699
1897.71118164063	20.5498905181885
1898.60656738281	20.5896396636963
1899.50146484375	20.5583362579346
1900.39587402344	20.5272369384766
1901.28967285156	20.590518951416
1902.18298339844	20.6222972869873
1903.07580566406	20.5461540222168
1903.96801757813	20.575553894043
1904.85986328125	20.543773651123
1905.7509765625	20.6394367218018
1906.64172363281	20.569751739502
1907.53186035156	20.6545867919922
1908.42150878906	20.6993598937988
1909.31066894531	20.6789436340332
1910.19921875	20.6668071746826
1911.08728027344	20.6463794708252
1911.97473144531	20.7438468933105
1912.86181640625	20.7775993347168
1913.74816894531	20.6796436309814
1914.63415527344	20.6351642608643
1915.51953125	20.6363658905029
1916.40441894531	20.6622734069824
1917.28869628906	20.6313362121582
1918.17260742188	20.5806751251221
1919.05578613281	20.5783729553223
1919.93859863281	20.5532989501953
1920.82080078125	20.4802417755127
1921.70239257813	20.4833908081055
1922.58349609375	20.3699417114258
1923.46411132813	20.3169384002686
1924.34423828125	20.2259616851807
1925.22375488281	20.2226886749268
1926.10278320313	20.1318511962891
1926.98120117188	20.0967216491699
1927.85913085938	19.9941501617432
1928.73645019531	19.9317226409912
1929.61328125	19.93408203125
1930.48962402344	19.8733615875244
1931.36535644531	19.8768157958984
1932.24060058594	19.7577457427979
1933.11535644531	19.8496360778809
1933.98950195313	19.7925624847412
1934.86303710938	19.7198257446289
1935.73608398438	19.7153282165527
1936.60864257813	19.7537975311279
1937.48059082031	19.799129486084
1938.35205078125	19.7428512573242
1939.22302246094	19.7749824523926
1940.09338378906	19.8168487548828
1940.96313476563	19.8828067779541
1941.83239746094	19.885669708252
1942.701171875	19.8991355895996
1943.5693359375	19.9444274902344
1944.43701171875	19.9804744720459
1945.30407714844	19.9380702972412
1946.17065429688	19.9453945159912
1947.03662109375	20.0595874786377
1947.90209960938	19.9946002960205
1948.76696777344	20.0646171569824
1949.63134765625	19.9814434051514
1950.4951171875	20.0477428436279
1951.3583984375	20.0431785583496
1952.22106933594	19.9922885894775
1953.08325195313	19.9846057891846
1953.94482421875	19.9826889038086
1954.80590820313	19.8758220672607
1955.66650390625	19.8075122833252
1956.5263671875	19.8888168334961
1957.38586425781	19.8460121154785
1958.24462890625	19.7758483886719
1959.10302734375	19.7705535888672
1959.96069335938	19.6903209686279
1960.81799316406	19.6124877929688
1961.67456054688	19.5779895782471
1962.53063964844	19.5281200408936
1963.38623046875	19.429012298584
1964.2412109375	19.4728317260742
1965.09558105469	19.4003810882568
1965.94946289063	19.3838214874268
1966.80285644531	19.4038257598877
1967.65563964844	19.3294982910156
1968.5078125	19.3196048736572
1969.35949707031	19.3817958831787
1970.21057128906	19.3734912872314
1971.06103515625	19.3566837310791
1971.91101074219	19.3646812438965
1972.76049804688	19.3639602661133
1973.60925292969	19.4392604827881
1974.45764160156	19.376184463501
1975.30529785156	19.4982986450195
1976.15246582031	19.5330085754395
1976.99914550781	19.6362380981445
1977.84521484375	19.6190643310547
1978.69067382813	19.667293548584
1979.53552246094	19.7095127105713
1980.3798828125	19.7306938171387
1981.22375488281	19.7779083251953
1982.06701660156	19.7966613769531
1982.90966796875	19.8084754943848
1983.75170898438	19.7895488739014
1984.59326171875	19.7701587677002
1985.43420410156	19.7321128845215
1986.27465820313	19.7571964263916
1987.11450195313	19.6930484771729
1987.95373535156	19.7215175628662
1988.79248046875	19.71311378479
1989.63061523438	19.6646461486816
1990.46813964844	19.5965614318848
1991.30517578125	19.5755023956299
1992.1416015625	19.5319023132324
1992.9775390625	19.4621334075928
1993.81274414063	19.3143215179443
1994.6474609375	19.3477191925049
1995.48168945313	19.235631942749
1996.31518554688	19.2990550994873
1997.14819335938	19.2995300292969
1997.98071289063	19.2485218048096
1998.8125	19.2783584594727
1999.64379882813	19.2092361450195
2000.47448730469	19.2026844024658
2001.3046875	19.1999778747559
2002.13427734375	19.1771373748779
2002.96325683594	19.2319145202637
2003.79162597656	19.3403854370117
2004.61950683594	19.3125953674316
2005.44677734375	19.3015594482422
2006.2734375	19.4593620300293
2007.09948730469	19.4887256622314
2007.92504882813	19.4532527923584
2008.75	19.603796005249
2009.57434082031	19.5794658660889
2010.39819335938	19.6143798828125
2011.22131347656	19.7056465148926
2012.0439453125	19.6383895874023
2012.86608886719	19.6715488433838
2013.6875	19.7099647521973
2014.50842285156	19.7518272399902
2015.32873535156	19.7320537567139
2016.1484375	19.7147769927979
2016.96752929688	19.7737712860107
2017.7861328125	19.7145881652832
2018.60412597656	19.7453708648682
2019.42150878906	19.8188076019287
2020.23828125	19.7646064758301
2021.05444335938	19.8118705749512
2021.8701171875	19.7142772674561
2022.68518066406	19.6556491851807
2023.49963378906	19.7159519195557
2024.3134765625	19.6442623138428
2025.12683105469	19.5857830047607
2025.939453125	19.547607421875
2026.75158691406	19.5613212585449
2027.56311035156	19.5260887145996
2028.3740234375	19.4583377838135
2029.18432617188	19.4349460601807
2029.994140625	19.4541397094727
2030.80322265625	19.4117279052734
2031.61181640625	19.3342132568359
2032.41979980469	19.3527126312256
2033.22717285156	19.3551712036133
2034.03393554688	19.2642612457275
2034.84008789063	19.2839088439941
2035.64575195313	19.1635150909424
2036.45080566406	19.1346836090088
2037.25512695313	19.0968780517578
2038.05895996094	19.0261707305908
2038.86218261719	19.038646697998
2039.66479492188	18.9952487945557
2040.466796875	19.0850429534912
2041.26831054688	19.0393218994141
2042.06909179688	19.0684146881104
2042.86938476563	19.0334911346436
2043.6689453125	19.0326480865479
2044.46801757813	19.1378402709961
2045.26647949219	19.1402702331543
2046.06433105469	19.1851463317871
2046.86145019531	19.2076797485352
2047.65808105469	19.2329959869385
2048.4541015625	19.2615661621094
2049.24951171875	19.2284698486328
2050.04443359375	19.2295627593994
2050.83862304688	19.2560882568359
2051.63232421875	19.4022121429443
2052.42529296875	19.3871803283691
2053.2177734375	19.3756084442139
2054.00952148438	19.3158683776855
2054.80078125	19.4027080535889
2055.59130859375	19.4219570159912
2056.38134765625	19.4203548431396
2057.17065429688	19.4577083587646
2057.95947265625	19.4166870117188
2058.74755859375	19.4004669189453
2059.53515625	19.3779678344727
2060.32202148438	19.3531341552734
2061.1083984375	19.3273506164551
2061.89428710938	19.2092876434326
2062.67919921875	19.1387920379639
2063.4638671875	19.1196537017822
2064.24780273438	19.0609455108643
2065.03100585938	19.150463104248
2065.81372070313	18.9184913635254
2066.595703125	18.9469947814941
2067.37719726563	18.9466304779053
2068.15795898438	18.814094543457
2068.93823242188	18.7528133392334
2069.7177734375	18.7110862731934
2070.49682617188	18.6817035675049
2071.27514648438	18.6263790130615
2072.05297851563	18.5897006988525
2072.830078125	18.5672473907471
2073.60668945313	18.3987083435059
2074.38256835938	18.3845806121826
2075.15795898438	18.4104461669922
2075.9326171875	18.3509330749512
2076.70654296875	18.3409881591797
2077.47998046875	18.2860889434814
2078.25268554688	18.1774997711182
2079.02490234375	18.2490329742432
2079.79663085938	18.3328151702881
2080.5673828125	18.1577606201172
2081.337890625	18.2809867858887
2082.107421875	18.2939987182617
2082.87670898438	18.2795562744141
2083.64501953125	18.3360328674316
2084.41284179688	18.377046585083
2085.18017578125	18.3393497467041
2085.94677734375	18.3023357391357
2086.71264648438	18.3704376220703
2087.47802734375	18.3564643859863
2088.24267578125	18.370964050293
2089.0068359375	18.4448261260986
2089.77026367188	18.3948249816895
2090.53295898438	18.3410148620605
2091.29516601563	18.4130611419678
2092.056640625	18.4054508209229
2092.81762695313	18.3527679443359
2093.57788085938	18.2079944610596
2094.33764648438	18.1610984802246
2095.0966796875	18.1517276763916
2095.85498046875	18.0903644561768
2096.61279296875	18.065357208252
2097.36987304688	17.9819259643555
2098.12646484375	17.929178237915
2098.88232421875	17.8773422241211
2099.63745117188	17.8171787261963
2100.39208984375	17.7107849121094
2101.14624023438	17.6621227264404
2101.8994140625	17.5707626342773
2102.65209960938	17.4504013061523
2103.404296875	17.4030075073242
2104.15551757813	17.2801170349121
2104.90649414063	17.2556495666504
2105.65649414063	17.1326122283936
2106.40600585938	17.1508312225342
2107.15502929688	17.097297668457
2107.90307617188	16.9788055419922
2108.65063476563	16.9382419586182
2109.39770507813	16.9045486450195
2110.14404296875	16.9393768310547
2110.8896484375	16.8880405426025
2111.63452148438	16.8430919647217
2112.37890625	16.9260787963867
2113.12280273438	16.8801574707031
2113.86572265625	17.0178318023682
2114.60815429688	17.0014972686768
2115.35009765625	16.9715423583984
2116.09106445313	17.0225067138672
2116.83154296875	17.1215152740479
2117.57153320313	17.0476055145264
2118.31079101563	17.0608921051025
2119.04931640625	17.1566867828369
2119.787109375	17.0195503234863
2120.5244140625	16.9935913085938
2121.26098632813	16.9951362609863
2121.9970703125	16.9016132354736
2122.732421875	16.8372440338135
2123.46704101563	16.8569507598877
2124.20092773438	16.7824401855469
2124.93432617188	16.7335433959961
2125.6669921875	16.6562900543213
2126.39916992188	16.5403232574463
2127.13037109375	16.561393737793
2127.86108398438	16.4984016418457
2128.59130859375	16.5379772186279
2129.32080078125	16.3191242218018
2130.04956054688	16.3437480926514
2130.77758789063	16.1963500976563
2131.50512695313	16.1224937438965
2132.23193359375	16.075309753418
2132.9580078125	16.044713973999
2133.68334960938	15.9323997497559
2134.408203125	15.879056930542
2135.13232421875	15.812650680542
2135.85595703125	15.7582530975342
2136.57885742188	15.6835441589355
2137.30102539063	15.5901765823364
2138.0224609375	15.5126819610596
2138.74340820313	15.5213966369629
2139.46337890625	15.4648456573486
2140.18310546875	15.3997888565063
2140.90185546875	15.3235445022583
2141.6201171875	15.3128366470337
2142.33764648438	15.2934007644653
2143.05444335938	15.3209400177002
2143.77075195313	15.3157873153687
2144.48608398438	15.3033599853516
2145.201171875	15.354211807251
2145.91528320313	15.2440214157104
2146.62890625	15.2640676498413
2147.34155273438	15.2564516067505
2148.05395507813	15.2558736801147
2148.76538085938	15.2360963821411
2149.47631835938	15.2987079620361
2150.18627929688	15.2655591964722
2150.89599609375	15.3172826766968
2151.60473632813	15.1792240142822
2152.31298828125	15.2876758575439
2153.02026367188	15.1950397491455
2153.72729492188	15.1751823425293
2154.43334960938	15.1421394348145
2155.138671875	15.0722570419312
2155.84350585938	15.1279449462891
2156.54760742188	15.1207122802734
2157.25122070313	15.0473155975342
2157.95385742188	15.0185556411743
2158.65600585938	15.0144462585449
2159.357421875	14.9502058029175
2160.05810546875	14.9245500564575
2160.75805664063	14.92822265625
2161.45751953125	14.8080768585205
2162.15600585938	14.7441396713257
2162.85400390625	14.7545976638794
2163.55151367188	14.6913251876831
2164.248046875	14.6328973770142
2164.94409179688	14.5668268203735
2165.63916015625	14.5416631698608
2166.33374023438	14.4916944503784
2167.02783203125	14.3680419921875
2167.72094726563	14.2853031158447
2168.41357421875	14.2223968505859
2169.10522460938	14.1439552307129
2169.79638671875	14.0998725891113
2170.48706054688	14.003119468689
2171.1767578125	13.954514503479
2171.86572265625	13.8517169952393
2172.55419921875	13.7352914810181
2173.24194335938	13.6806049346924
2173.92895507813	13.5928544998169
2174.615234375	13.545708656311
2175.30078125	13.4950761795044
2175.98583984375	13.4063968658447
2176.67016601563	13.4368743896484
2177.35375976563	13.4061336517334
2178.03662109375	13.395378112793
2178.71875	13.3037986755371
2179.40014648438	13.3125257492065
2180.08081054688	13.3548879623413
2180.76098632813	13.3176174163818
2181.4404296875	13.3152084350586
2182.119140625	13.3333559036255
2182.79711914063	13.2965221405029
2183.47436523438	13.3590297698975
2184.15087890625	13.2986211776733
2184.82690429688	13.3671274185181
2185.501953125	13.3275117874146
2186.17651367188	13.3551254272461
2186.85034179688	13.3529672622681
2187.5234375	13.2680826187134
2188.19580078125	13.2484884262085
2188.86743164063	13.2654180526733
2189.53833007813	13.228892326355
2190.20874023438	13.213981628418
2190.87817382813	13.0935220718384
2191.54711914063	13.1156415939331
2192.21533203125	13.0829763412476
2192.8828125	12.9705410003662
2193.54956054688	12.948263168335
2194.21557617188	12.9164819717407
2194.880859375	12.8260459899902
2195.54541015625	12.77272605896
2196.20947265625	12.6769132614136
2196.87255859375	12.5970134735107
2197.53515625	12.4988040924072
2198.19677734375	12.4315156936646
2198.85791015625	12.335410118103
2199.51831054688	12.2642402648926
2200.17797851563	12.2420768737793
2200.8369140625	12.0944480895996
2201.4951171875	12.0514011383057
2202.15258789063	12.0020532608032
2202.80932617188	11.8724451065063
2203.46533203125	11.8761539459229
2204.12060546875	11.7647047042847
2204.775390625	11.8180618286133
2205.42919921875	11.7105131149292
2206.08251953125	11.7410297393799
2206.73486328125	11.7110052108765
2207.38671875	11.6462717056274
2208.03759765625	11.6981678009033
2208.68798828125	11.6361398696899
2209.33764648438	11.6563587188721
2209.98657226563	11.6015605926514
2210.63452148438	11.6482238769531
2211.28198242188	11.6969375610352
2211.9287109375	11.6546878814697
2212.57470703125	11.6575441360474
2213.21997070313	11.7002582550049
2213.86450195313	11.6549243927002
2214.50830078125	11.6797409057617
2215.1513671875	11.65305519104
2215.79370117188	11.6452903747559
2216.43530273438	11.4997577667236
2217.076171875	11.5604543685913
2217.71630859375	11.5541553497314
2218.35571289063	11.3861389160156
2218.99462890625	11.4539413452148
2219.63256835938	11.3369092941284
2220.26977539063	11.3028841018677
2220.90625	11.224983215332
2221.5419921875	11.1622343063354
2222.17700195313	11.0951137542725
2222.81127929688	11.0084028244019
2223.44482421875	10.9690971374512
2224.07763671875	10.8753995895386
2224.70971679688	10.8433742523193
2225.34106445313	10.710410118103
2225.9716796875	10.6335344314575
2226.6015625	10.6138305664063
2227.23071289063	10.5419387817383
2227.85913085938	10.4371480941772
2228.48681640625	10.4593601226807
2229.11376953125	10.3521575927734
2229.73999023438	10.348352432251
2230.36547851563	10.3014459609985
2230.990234375	10.2644491195679
2231.61401367188	10.2075185775757
2232.2373046875	10.1321592330933
2232.85986328125	10.0896825790405
2233.4814453125	10.0441026687622
2234.1025390625	9.99592971801758
2234.72265625	10.0420684814453
2235.34228515625	10.0327339172363
2235.9609375	9.95711135864258
2236.57885742188	9.86299800872803
2237.1962890625	9.96523284912109
2237.81274414063	9.84157848358154
2238.42846679688	9.93363094329834
2239.04345703125	9.90370655059814
2239.65771484375	9.86631679534912
2240.27124023438	9.89048004150391
2240.88403320313	9.86305713653564
2241.49584960938	9.87387943267822
2242.10717773438	9.84463024139404
2242.71752929688	9.86932945251465
2243.32739257813	9.85264873504639
2243.93627929688	9.8125467300415
2244.54443359375	9.86709785461426
2245.15209960938	9.76287364959717
2245.7587890625	9.76517009735107
2246.36474609375	9.71568775177002
2246.9697265625	9.72492027282715
2247.57421875	9.67176818847656
2248.17797851563	9.66499805450439
2248.78076171875	9.6680212020874
2249.38305664063	9.56754207611084
2249.984375	9.5733642578125
2250.5849609375	9.58461761474609
2251.18481445313	9.48630142211914
2251.78393554688	9.46184921264648
2252.38232421875	9.39573097229004
2252.97973632813	9.34508609771729
2253.57666015625	9.35625648498535
2254.17260742188	9.25013732910156
2254.76782226563	9.19936466217041
2255.3623046875	9.11616325378418
2255.9560546875	9.14410209655762
2256.54907226563	9.12408447265625
2257.14135742188	9.0140209197998
2257.73266601563	8.95396137237549
2258.32348632813	8.88528347015381
2258.91333007813	8.87213611602783
2259.50244140625	8.76283168792725
2260.09057617188	8.69841194152832
2260.67822265625	8.6776237487793
2261.26513671875	8.58684062957764
2261.85107421875	8.60034465789795
2262.43627929688	8.58261013031006
2263.02075195313	8.51902389526367
2263.6044921875	8.45407962799072
2264.18725585938	8.44252109527588
2264.76953125	8.41947364807129
2265.35083007813	8.38414478302002
2265.93139648438	8.3284330368042
2266.51123046875	8.35595893859863
2267.09033203125	8.35372543334961
2267.66845703125	8.27624320983887
2268.24584960938	8.31631660461426
2268.82250976563	8.27352714538574
2269.3984375	8.28642177581787
2269.9736328125	8.30952930450439
2270.5478515625	8.31798934936523
2271.12133789063	8.35081100463867
2271.69409179688	8.35404968261719
2272.26611328125	8.3219108581543
2272.83740234375	8.32225227355957
2273.40771484375	8.31105041503906
2273.97729492188	8.27937030792236
2274.54614257813	8.26708793640137
2275.11401367188	8.23588943481445
2275.68139648438	8.20781517028809
2276.24780273438	8.17971611022949
2276.8134765625	8.17578125
2277.37817382813	8.09346199035645
2277.9423828125	8.12421417236328
2278.50561523438	8.11445140838623
2279.06811523438	8.15207195281982
2279.62963867188	8.12150001525879
2280.19067382813	8.02976703643799
2280.75073242188	8.06686496734619
2281.31005859375	8.04518127441406
2281.86840820313	8.09207153320313
2282.42602539063	8.00070476531982
2282.98291015625	7.99532985687256
2283.5390625	7.97542572021484
2284.09448242188	7.94334602355957
2284.64892578125	7.94824409484863
2285.20263671875	7.88545227050781
2285.75537109375	7.82128667831421
2286.3076171875	7.8266658782959
2286.85888671875	7.83045864105225
2287.40942382813	7.73626279830933
2287.958984375	7.68544387817383
2288.5078125	7.65922880172729
2289.05590820313	7.61337471008301
2289.60302734375	7.57411098480225
2290.14965820313	7.5801854133606
2290.6953125	7.45009660720825
2291.23999023438	7.47258329391479
2291.78393554688	7.41539859771729
2292.3271484375	7.3435492515564
2292.86962890625	7.33518171310425
2293.4111328125	7.24755239486694
2293.95190429688	7.25695753097534
2294.49194335938	7.21819639205933
2295.03100585938	7.16476106643677
2295.5693359375	7.1608190536499
2296.10693359375	7.13396072387695
2296.6435546875	7.11373901367188
2297.17944335938	7.13003349304199
2297.71459960938	7.08178520202637
2298.24877929688	7.08099412918091
2298.7822265625	7.0625786781311
2299.31469726563	7.0927529335022
2299.8466796875	7.09329509735107
2300.37744140625	7.11333990097046
2300.90771484375	7.0721755027771
2301.43701171875	7.08446741104126
2301.96557617188	7.07348966598511
2302.4931640625	7.10425472259521
2303.02001953125	7.11254549026489
2303.54614257813	7.07879209518433
2304.0712890625	7.11119174957275
2304.595703125	7.06802129745483
2305.119140625	7.06879377365112
2305.64184570313	7.08378219604492
2306.16381835938	7.05047273635864
2306.68481445313	7.08988666534424
2307.205078125	7.03641128540039
2307.72436523438	7.0191593170166
2308.24291992188	7.06182336807251
2308.7607421875	7.04939842224121
2309.27758789063	7.02217245101929
2309.79370117188	6.99707412719727
2310.30883789063	7.00936603546143
2310.8232421875	7.05262994766235
2311.3369140625	6.97713756561279
2311.849609375	6.97002792358398
2312.361328125	6.9375696182251
2312.87255859375	6.90023136138916
2313.38256835938	6.9017071723938
2313.89208984375	6.86945009231567
2314.40063476563	6.79478359222412
2314.908203125	6.78594970703125
2315.4150390625	6.75171518325806
2315.92114257813	6.7174506187439
2316.42626953125	6.67450714111328
2316.9306640625	6.7048192024231
2317.43408203125	6.60068988800049
2317.93676757813	6.53572225570679
2318.4384765625	6.53324937820435
2318.939453125	6.46901750564575
2319.439453125	6.46028089523315
2319.93872070313	6.44313049316406
2320.43701171875	6.38502073287964
2320.9345703125	6.38681364059448
2321.43139648438	6.29580354690552
2321.92724609375	6.30271768569946
2322.42211914063	6.23332595825195
2322.91625976563	6.26520967483521
2323.40966796875	6.21639823913574
2323.90209960938	6.19120502471924
2324.3935546875	6.17142820358276
2324.88427734375	6.18563747406006
2325.37426757813	6.16447687149048
2325.86303710938	6.18957901000977
2326.35131835938	6.17275667190552
2326.83862304688	6.15891361236572
2327.32495117188	6.16059303283691
2327.810546875	6.20507526397705
2328.29541015625	6.20485925674438
2328.77905273438	6.18690252304077
2329.26220703125	6.21778869628906
2329.74438476563	6.23940992355347
2330.2255859375	6.2249870300293
2330.7060546875	6.21274137496948
2331.185546875	6.23929262161255
2331.6640625	6.21254396438599
2332.14184570313	6.20136499404907
2332.61889648438	6.20823383331299
2333.09497070313	6.20360612869263
2333.57006835938	6.1740574836731
2334.04443359375	6.20227766036987
2334.51782226563	6.22338962554932
2334.99047851563	6.11294937133789
2335.46215820313	6.0819411277771
2335.93310546875	6.08519601821899
2336.40307617188	6.05387592315674
2336.8720703125	6.03213787078857
2337.34033203125	5.9936318397522
2337.8076171875	5.96855592727661
2338.27416992188	5.92614889144897
2338.73974609375	5.91201782226563
2339.20458984375	5.88770151138306
2339.66845703125	5.86144018173218
2340.13134765625	5.80543756484985
2340.59350585938	5.81490564346313
2341.0546875	5.76297330856323
2341.51489257813	5.69695377349854
2341.97436523438	5.67855358123779
2342.43286132813	5.67970895767212
2342.890625	5.60917043685913
2343.34741210938	5.57416105270386
2343.80322265625	5.55927038192749
2344.25830078125	5.54850578308105
2344.71240234375	5.57003402709961
2345.16577148438	5.55815505981445
2345.61791992188	5.56975030899048
2346.06958007813	5.61507177352905
2346.52001953125	5.6919469833374
2346.9697265625	5.73706007003784
2347.41845703125	5.89841651916504
2347.86645507813	5.99345016479492
2348.3134765625	5.99523210525513
2348.75952148438	6.19921159744263
2349.20483398438	6.29111289978027
2349.64916992188	6.42381429672241
2350.09252929688	6.47370147705078
2350.53515625	6.54358911514282
2350.97680664063	6.62573146820068
2351.41748046875	6.71208572387695
2351.857421875	6.69076919555664
2352.29638671875	6.75248003005981
2352.734375	6.75393629074097
2353.17138671875	6.70869827270508
2353.60766601563	6.68955850601196
2354.04296875	6.6356406211853
2354.4775390625	6.53967142105103
2354.91088867188	6.3846321105957
2355.34350585938	6.3235821723938
2355.775390625	6.22155046463013
2356.2060546875	6.09103155136108
2356.63598632813	5.94955015182495
2357.06494140625	5.87878084182739
2357.4931640625	5.69808912277222
2357.92041015625	5.62466907501221
2358.3466796875	5.50766944885254
2358.77197265625	5.43189716339111
2359.1962890625	5.33513307571411
2359.61987304688	5.23885631561279
2360.04248046875	5.14754438400269
2360.46411132813	5.10675859451294
2360.88500976563	5.01561641693115
2361.30493164063	5.02426290512085
2361.72387695313	4.96911859512329
