# Supplementary material for: Optics miniaturization strategy for demanding Raman spectroscopy applications
Source: Nat Commun. 2024 Apr 8;15:3049. doi: 10.1038/s41467-024-47044-7 (PMC11001912; doi:10.1038/s41467-024-47044-7)
Supplement: Supplementary file 6 — Source Data [file 41467_2024_47044_MOESM6_ESM.zip › Source Data/NCOMMS-23-34016B s3/S3 pHCA, Glucose, Salts/calibraiton/pHCA time + standards/pHCA_4_5h_1.csv]

347.42919921875	84.550407409668
348.892913818359	84.865608215332
350.356079101563	85.3263778686523
351.818634033203	85.628173828125
353.280670166016	86.0163116455078
354.742095947266	86.4389419555664
356.202972412109	86.7104721069336
357.663299560547	87.0794372558594
359.123046875	87.4186706542969
360.582244873047	87.6299057006836
362.040863037109	87.9085006713867
363.498931884766	88.0370788574219
364.956451416016	88.2531051635742
366.413391113281	88.5657501220703
367.869750976563	88.6319808959961
369.325592041016	88.8118286132813
370.780853271484	88.729736328125
372.235565185547	89.2922515869141
373.689727783203	89.2499542236328
375.143310546875	89.418212890625
376.596343994141	89.7236022949219
378.048828125	89.9382171630859
379.500762939453	90.0359878540039
380.9521484375	90.2203521728516
382.402954101563	90.2978286743164
383.853240966797	90.464599609375
385.302947998047	90.6569061279297
386.752136230469	91.1215133666992
388.200744628906	91.2164764404297
389.648803710938	91.4907455444336
391.096343994141	91.5383377075195
392.543304443359	91.7667465209961
393.989715576172	92.04638671875
395.435607910156	92.5385055541992
396.880920410156	92.6335754394531
398.325714111328	92.8180313110352
399.769927978516	93.2030639648438
401.213623046875	93.4162826538086
402.656768798828	93.7373428344727
404.099395751953	93.9434967041016
405.541442871094	94.1529312133789
406.982971191406	94.1933746337891
408.423950195313	94.2482376098633
409.864379882813	94.5695343017578
411.304290771484	94.5210571289063
412.743621826172	94.5977249145508
414.182434082031	94.9265289306641
415.620727539063	94.9695053100586
417.058471679688	95.0523910522461
418.495666503906	95.3999862670898
419.932342529297	95.6174087524414
421.368469238281	95.563346862793
422.804077148438	95.6524200439453
424.239135742188	95.6094818115234
425.673645019531	95.3749160766602
427.107635498047	95.4850387573242
428.541107177734	95.0968017578125
429.974029541016	94.7510375976563
431.406433105469	94.7193984985352
432.838287353516	94.4264144897461
434.269622802734	94.1447982788086
435.700408935547	94.1828155517578
437.130706787109	93.951042175293
438.560455322266	93.9879531860352
439.989654541016	93.9023208618164
441.418334960938	93.9854888916016
442.846496582031	93.8917465209961
444.274139404297	93.926399230957
445.701263427734	93.8804779052734
447.127838134766	93.7124938964844
448.553894042969	93.6934432983398
449.979431152344	93.5709457397461
451.404449462891	93.3324661254883
452.828918457031	93.117919921875
454.252899169922	93.1013336181641
455.676330566406	92.7229309082031
457.099273681641	92.8573455810547
458.521667480469	92.3832778930664
459.943542480469	92.5636901855469
461.364929199219	92.1440582275391
462.785766601563	92.0830764770508
464.206085205078	92.1954879760742
465.625885009766	91.8193054199219
467.045196533203	91.8055419921875
468.463958740234	91.8231811523438
469.882202148438	91.7100372314453
471.299957275391	91.6564254760742
472.717193603516	91.8076705932617
474.133911132813	91.5657424926758
475.550109863281	91.7985610961914
476.965789794922	91.8298950195313
478.380950927734	92.0816802978516
479.795623779297	92.0616912841797
481.209777832031	92.1767120361328
482.623413085938	92.5909423828125
484.036529541016	92.690055847168
485.449157714844	92.8710708618164
486.861267089844	93.1461715698242
488.272857666016	93.2069244384766
489.683959960938	93.4843139648438
491.094543457031	93.6424407958984
492.504608154297	93.8886184692383
493.914184570313	94.3234634399414
495.3232421875	94.4221115112305
496.731811523438	94.4418182373047
498.139862060547	94.5782165527344
499.547393798828	94.65869140625
500.954467773438	94.6012496948242
502.360992431641	94.7026519775391
503.767028808594	94.6085052490234
505.172576904297	94.8539886474609
506.577606201172	94.7709197998047
507.982147216797	95.0709228515625
509.386169433594	94.9606246948242
510.789703369141	95.2161254882813
512.192749023438	95.1928634643555
513.595275878906	95.409294128418
514.997314453125	95.5814743041992
516.398803710938	95.5742721557617
517.799865722656	95.4144592285156
519.200378417969	95.6701049804688
520.600463867188	95.4608764648438
522	95.1587677001953
523.399047851563	94.9461822509766
524.797607421875	94.593994140625
526.195678710938	94.1393280029297
527.59326171875	93.9709625244141
528.990295410156	93.4446411132813
530.386901855469	92.8587341308594
531.782958984375	92.7905960083008
533.178588867188	92.5862121582031
534.573669433594	92.1364822387695
535.968322753906	91.9526596069336
537.362426757813	91.7001876831055
538.756042480469	91.5286483764648
540.149230957031	91.229377746582
541.541870117188	90.8726806640625
542.934020996094	90.8730392456055
544.32568359375	90.519157409668
545.716918945313	90.1074905395508
547.107604980469	89.5070648193359
548.497802734375	89.3779754638672
549.887573242188	89.045051574707
551.276794433594	88.5230178833008
552.66552734375	88.4478988647461
554.053833007813	88.1387176513672
555.441650390625	88.0409164428711
556.828918457031	87.7376556396484
558.215759277344	87.3690795898438
559.602111816406	87.4094696044922
560.987976074219	87.382194519043
562.373352050781	87.2030715942383
563.758239746094	86.9470901489258
565.142639160156	86.7571029663086
566.526611328125	86.6411361694336
567.910034179688	86.6824417114258
569.293029785156	86.3811950683594
570.675537109375	86.3855438232422
572.057556152344	86.2778091430664
573.439086914063	86.1138687133789
574.820129394531	85.923210144043
576.200744628906	85.931526184082
577.580871582031	85.8017959594727
578.96044921875	85.9000930786133
580.339660644531	85.8260650634766
581.718322753906	85.8156051635742
583.096557617188	85.5887603759766
584.474243164063	85.6264953613281
585.851501464844	85.6324615478516
587.228332519531	85.5830230712891
588.604614257813	85.4933853149414
589.98046875	85.3446960449219
591.355834960938	85.4421691894531
592.730712890625	85.3822555541992
594.105163574219	85.3808441162109
595.479125976563	85.4050674438477
596.852600097656	85.1109085083008
598.225646972656	85.1020736694336
599.598205566406	85.047492980957
600.970275878906	84.972541809082
602.341857910156	84.8362884521484
603.713012695313	84.8583297729492
605.083679199219	84.6973266601563
606.453918457031	84.5252151489258
607.823608398438	84.4615783691406
609.192932128906	84.4773788452148
610.561706542969	84.2279052734375
611.930053710938	84.1714706420898
613.297912597656	83.9847564697266
614.665344238281	83.8786087036133
616.032287597656	83.8264923095703
617.398803710938	83.788444519043
618.764831542969	83.5851593017578
620.13037109375	83.5467834472656
621.495483398438	83.2880554199219
622.860107421875	83.1346588134766
624.224304199219	82.9651794433594
625.588012695313	83.0018463134766
626.951232910156	82.7807464599609
628.314025878906	82.6188583374023
629.676391601563	82.6195068359375
631.038269042969	82.435417175293
632.399658203125	82.3896331787109
633.760620117188	82.3853607177734
635.12109375	82.0598678588867
636.481140136719	81.9298858642578
637.840759277344	81.9377822875977
639.199890136719	81.9387817382813
640.558532714844	81.6929702758789
641.916748046875	81.69921875
643.274536132813	81.7745819091797
644.6318359375	81.6136779785156
645.988647460938	81.2517166137695
647.345031738281	81.1659622192383
648.700988769531	81.1339569091797
650.056457519531	80.9640197753906
651.411499023438	80.6993408203125
652.76611328125	80.7667999267578
654.120239257813	80.4563598632813
655.473876953125	80.3270568847656
656.827087402344	80.2158203125
658.179870605469	80.0530319213867
659.5322265625	80.0224075317383
660.884094238281	79.8807830810547
662.235473632813	79.8925933837891
663.586486816406	79.6747055053711
664.93701171875	79.6647033691406
666.287048339844	79.7114868164063
667.636657714844	79.5429916381836
668.98583984375	79.5644912719727
670.334594726563	79.4376525878906
671.682861328125	79.5395202636719
673.030700683594	79.2862243652344
674.378051757813	79.4617233276367
675.725036621094	79.3056793212891
677.071533203125	79.3710174560547
678.417541503906	79.3106307983398
679.76318359375	79.4321365356445
681.108337402344	79.2419052124023
682.453002929688	79.4299087524414
683.797302246094	79.3964538574219
685.14111328125	79.3371353149414
686.484497070313	79.3795928955078
687.827453613281	79.4285659790039
689.169921875	79.3618469238281
690.512023925781	79.413932800293
691.853637695313	79.5901260375977
693.194763183594	79.5083312988281
694.535522460938	79.3651351928711
695.875793457031	79.5357818603516
697.215637207031	79.5214920043945
698.555053710938	79.5797805786133
699.89404296875	79.7025985717773
701.232543945313	79.7396621704102
702.570617675781	79.65478515625
703.908325195313	79.7730407714844
705.245483398438	79.8269958496094
706.582275390625	79.7837219238281
707.918640136719	79.8585815429688
709.254516601563	79.7476043701172
710.589965820313	79.9063186645508
711.924987792969	79.7928771972656
713.259582519531	79.8102035522461
714.59375	79.8701934814453
715.927490234375	79.8108291625977
717.2607421875	80.0202789306641
718.593627929688	79.7518310546875
719.926025390625	79.796028137207
721.257995605469	79.8459625244141
722.589538574219	79.8521118164063
723.920654296875	79.7406616210938
725.251342773438	79.8627624511719
726.581604003906	79.6029434204102
727.911437988281	79.8034973144531
729.240783691406	79.6169738769531
730.569763183594	79.5918960571289
731.898254394531	79.5106201171875
733.226379394531	79.5833053588867
734.554016113281	79.4366989135742
735.881225585938	79.3811187744141
737.208068847656	79.413703918457
738.534423828125	79.4107437133789
739.8603515625	79.2348022460938
741.185852050781	79.15771484375
742.510925292969	79.1529235839844
743.835571289063	79.040153503418
745.159790039063	79.0409469604492
746.483581542969	78.9576568603516
747.806945800781	78.7222747802734
749.1298828125	78.6103973388672
750.452453613281	78.5604553222656
751.774536132813	78.7203521728516
753.09619140625	78.4170837402344
754.417419433594	78.4717407226563
755.738220214844	78.3267364501953
757.05859375	78.2732849121094
758.378540039063	78.255973815918
759.698059082031	78.2100219726563
761.017211914063	77.9268341064453
762.335876464844	77.9957427978516
763.654113769531	77.8098602294922
764.971984863281	77.8241729736328
766.289367675781	77.7701416015625
767.606384277344	77.6420440673828
768.922973632813	77.5685653686523
770.239074707031	77.4777526855469
771.554809570313	77.3231887817383
772.8701171875	77.4061965942383
774.184997558594	77.1627044677734
775.499450683594	77.1149520874023
776.8134765625	77.0462417602539
778.127136230469	76.9607315063477
779.440307617188	76.88671875
780.753112792969	76.8482360839844
782.0654296875	76.5409774780273
783.377380371094	76.5426483154297
784.688903808594	76.4635848999023
786	76.3564834594727
787.310668945313	76.3452301025391
788.620971679688	76.1853179931641
789.930786132813	76.1391754150391
791.240234375	75.9631042480469
792.549255371094	75.8889617919922
793.857788085938	75.985481262207
795.166015625	75.6779861450195
796.473754882813	75.6894226074219
797.781066894531	75.5716934204102
799.088012695313	75.6701889038086
800.39453125	75.5601348876953
801.700622558594	75.6613235473633
803.006286621094	75.7264709472656
804.311584472656	75.5453262329102
805.616394042969	75.7482681274414
806.920837402344	75.6039886474609
808.224853515625	75.5358581542969
809.528503417969	75.3698883056641
810.831665039063	75.3668670654297
812.134460449219	75.3711090087891
813.436828613281	75.2895278930664
814.73876953125	75.3483581542969
816.040344238281	75.2365112304688
817.341430664063	75.273078918457
818.642150878906	75.2289657592773
819.942504882813	75.2258987426758
821.242370605469	75.1744003295898
822.541870117188	75.3901138305664
823.840942382813	75.5039901733398
825.139587402344	75.5273056030273
826.437866210938	75.4291687011719
827.735656738281	75.6043167114258
829.033081054688	75.527961730957
830.330139160156	75.7172546386719
831.626770019531	75.6893615722656
832.922973632813	75.7434921264648
834.21875	75.8269882202148
835.514099121094	75.9602737426758
836.80908203125	76.0409469604492
838.103637695313	76.1372680664063
839.397827148438	76.4252014160156
840.691589355469	76.5602493286133
841.984924316406	76.7158966064453
843.27783203125	76.8410491943359
844.570373535156	77.0121688842773
845.862487792969	77.0872421264648
847.154235839844	77.0887298583984
848.445556640625	77.1908950805664
849.736450195313	77.0893173217773
851.026916503906	77.2357330322266
852.317016601563	77.3207855224609
853.606689453125	77.2636947631836
854.89599609375	77.3928146362305
856.184875488281	77.3780670166016
857.473327636719	77.5182800292969
858.761413574219	77.6964340209961
860.049072265625	77.954231262207
861.336303710938	78.0670394897461
862.623168945313	78.3993911743164
863.909606933594	78.8234024047852
865.195678710938	79.150032043457
866.481323242188	79.5374755859375
867.766540527344	79.8302154541016
869.051391601563	80.1999435424805
870.335815429688	80.7750701904297
871.619873046875	81.0220947265625
872.903503417969	81.1597900390625
874.186706542969	81.596435546875
875.469543457031	81.5038146972656
876.752014160156	81.1833724975586
878.033996582031	80.8250503540039
879.315612792969	80.5526809692383
880.596862792969	79.5368270874023
881.877685546875	78.6082763671875
883.158081054688	77.5835723876953
884.438110351563	76.3728256225586
885.7177734375	75.3549041748047
886.996948242188	74.4296112060547
888.275817871094	73.4337158203125
889.55419921875	72.4864273071289
890.832275390625	71.6938781738281
892.10986328125	71.1466827392578
893.387084960938	70.5027694702148
894.663940429688	69.9568023681641
895.940368652344	69.3516311645508
897.216369628906	68.9691467285156
898.492004394531	68.4171981811523
899.767272949219	67.9951553344727
901.042114257813	67.7756118774414
902.316528320313	67.2568817138672
903.590576171875	66.8745498657227
904.8642578125	66.5168075561523
906.137512207031	66.1501617431641
907.410339355469	65.8246612548828
908.682800292969	65.5464172363281
909.954833984375	65.3272399902344
911.226501464844	65.0399169921875
912.497802734375	64.8600082397461
913.768676757813	64.5426406860352
915.039123535156	64.6130065917969
916.309204101563	64.2688369750977
917.578918457031	64.0562744140625
918.848205566406	63.9566535949707
920.117126464844	63.5971183776855
921.385620117188	63.472599029541
922.653747558594	63.298957824707
923.921447753906	62.8062133789063
925.188781738281	62.7695274353027
926.455688476563	62.4299240112305
927.722229003906	62.2110633850098
928.988342285156	61.945182800293
930.254089355469	61.8204231262207
931.519470214844	61.4925231933594
932.784423828125	61.350471496582
934.049011230469	61.0582122802734
935.313171386719	60.8819389343262
936.576965332031	60.7845115661621
937.84033203125	60.6611938476563
939.103332519531	60.4672698974609
940.365966796875	60.4380493164063
941.628173828125	60.3612670898438
942.890014648438	60.3238983154297
944.151428222656	60.168888092041
945.412475585938	59.9758110046387
946.673095703125	60.0645408630371
947.933349609375	60.0398254394531
949.193237304688	59.939525604248
950.452697753906	60.0167045593262
951.711791992188	59.9969787597656
952.970520019531	59.8493309020996
954.228820800781	59.8918991088867
955.486755371094	59.9919929504395
956.744262695313	60.0677375793457
958.001403808594	60.1339683532715
959.258117675781	60.2980804443359
960.514526367188	60.3843460083008
961.770446777344	60.517276763916
963.026062011719	60.744083404541
964.28125	60.8875198364258
965.536010742188	61.0652465820313
966.790466308594	61.5963745117188
968.044494628906	61.9799499511719
969.298095703125	62.3494720458984
970.551391601563	63.2570724487305
971.80419921875	63.7720947265625
973.056701660156	64.8537750244141
974.308776855469	66.0002136230469
975.560485839844	67.7233963012695
976.811767578125	69.7268905639648
978.062683105469	72.0181503295898
979.313232421875	74.2043151855469
980.563415527344	76.4455642700195
981.813171386719	78.3953475952148
983.0625	80.2507247924805
984.3115234375	81.7618942260742
985.560119628906	83.2552032470703
986.808349609375	84.2732925415039
988.05615234375	85.1731719970703
989.303588867188	85.4603500366211
990.550659179688	84.865348815918
991.797302246094	83.6410598754883
993.043579101563	81.8843612670898
994.289489746094	79.3789367675781
995.535034179688	76.8384475708008
996.780151367188	74.2189102172852
998.02490234375	71.6323013305664
999.269226074219	69.4226989746094
1000.51318359375	67.4149322509766
1001.75677490234	65.6143341064453
1003	64.16259765625
1004.24279785156	63.1130409240723
1005.48522949219	62.140983581543
1006.72729492188	61.4378204345703
1007.96893310547	60.884162902832
1009.21026611328	60.1819648742676
1010.45111083984	59.8159065246582
1011.69165039063	59.5439262390137
1012.93176269531	59.1893119812012
1014.17150878906	58.9074554443359
1015.41088867188	58.7924423217773
1016.64984130859	58.5668029785156
1017.88842773438	58.3459320068359
1019.12664794922	58.2601013183594
1020.36450195313	58.0737266540527
1021.60192871094	57.8458442687988
1022.83898925781	57.8255805969238
1024.07568359375	57.547061920166
1025.31201171875	57.5588264465332
1026.5478515625	57.471565246582
1027.78344726563	57.3885116577148
1029.0185546875	57.3913764953613
1030.25329589844	57.2807312011719
1031.48767089844	57.2171478271484
1032.7216796875	57.4395217895508
1033.95532226563	57.4138870239258
1035.18859863281	57.4309463500977
1036.42138671875	57.4998321533203
1037.65393066406	57.5872344970703
1038.88598632813	57.5614700317383
1040.11767578125	57.7475929260254
1041.34899902344	57.6428146362305
1042.57995605469	57.7428588867188
1043.810546875	57.9694404602051
1045.04077148438	58.0390396118164
1046.2705078125	58.0059776306152
1047.5	58.0750541687012
1048.72900390625	58.3013534545898
1049.95764160156	58.5215797424316
1051.18591308594	58.6907730102539
1052.41381835938	59.0116691589355
1053.64135742188	59.1330757141113
1054.86853027344	59.6064949035645
1056.09521484375	59.9762763977051
1057.32165527344	60.2327041625977
1058.54760742188	60.6614570617676
1059.77331542969	61.1012802124023
1060.99853515625	61.3711585998535
1062.22338867188	62.058666229248
1063.44787597656	62.3181266784668
1064.671875	62.7161979675293
1065.89562988281	63.4030799865723
1067.11901855469	63.6565589904785
1068.34191894531	64.1586456298828
1069.56457519531	64.7822036743164
1070.78674316406	65.2073669433594
1072.00854492188	65.7906188964844
1073.22998046875	66.1096878051758
1074.45104980469	66.4564514160156
1075.67175292969	66.5481567382813
1076.89208984375	66.5870590209961
1078.11193847656	66.3670806884766
1079.33154296875	65.8323211669922
1080.55065917969	65.3495941162109
1081.76940917969	64.7864074707031
1082.98791503906	63.6947937011719
1084.20593261719	63.0590896606445
1085.42358398438	62.2141647338867
1086.64086914063	61.4353866577148
1087.85766601563	60.7454452514648
1089.07421875	60.0667381286621
1090.29040527344	59.4898452758789
1091.50610351563	59.0918350219727
1092.72155761719	58.675708770752
1093.9365234375	58.2612838745117
1095.15112304688	58.0225257873535
1096.36535644531	57.8368034362793
1097.57922363281	57.7243385314941
1098.79272460938	57.6599540710449
1100.005859375	57.3327026367188
1101.21862792969	57.4057006835938
1102.43090820313	57.398609161377
1103.64294433594	57.2423057556152
1104.8544921875	57.2842712402344
1106.06579589844	57.373950958252
1107.27661132813	57.1980476379395
1108.48706054688	57.2797546386719
1109.69714355469	57.4126396179199
1110.90686035156	57.4052734375
1112.1162109375	57.2963981628418
1113.3251953125	57.3463249206543
1114.53369140625	57.7228393554688
1115.74194335938	57.6609725952148
1116.94982910156	57.8547058105469
1118.1572265625	57.8894691467285
1119.3642578125	57.9882011413574
1120.57104492188	58.0869560241699
1121.77734375	58.1637916564941
1122.98327636719	58.2792129516602
1124.18884277344	58.2279853820801
1125.39404296875	58.3598785400391
1126.59875488281	58.1864852905273
1127.80322265625	58.2221908569336
1129.00732421875	58.0902557373047
1130.2109375	57.7788238525391
1131.41430664063	57.6782112121582
1132.6171875	57.579532623291
1133.81970214844	57.3227157592773
1135.02197265625	56.9535903930664
1136.22375488281	56.7384071350098
1137.42517089844	56.345760345459
1138.62622070313	56.180233001709
1139.82690429688	55.9703826904297
1141.02709960938	55.568531036377
1142.22705078125	55.4431114196777
1143.42663574219	55.3931770324707
1144.62573242188	55.3485984802246
1145.82458496094	55.1658821105957
1147.02294921875	55.0213966369629
1148.22094726563	55.1128997802734
1149.41857910156	55.0934104919434
1150.61584472656	54.9778022766113
1151.81274414063	55.0001831054688
1153.00927734375	54.8062324523926
1154.20544433594	54.917350769043
1155.40124511719	54.8900947570801
1156.5966796875	54.9339637756348
1157.79162597656	54.7431030273438
1158.986328125	54.7462844848633
1160.18054199219	54.7083778381348
1161.37438964844	54.6018600463867
1162.56799316406	54.4553680419922
1163.76110839844	54.4721946716309
1164.95385742188	54.4553718566895
1166.14624023438	54.3609275817871
1167.33825683594	54.2443084716797
1168.52990722656	54.244556427002
1169.72119140625	54.4324569702148
1170.91198730469	54.4818992614746
1172.1025390625	54.6388854980469
1173.29260253906	54.9422416687012
1174.482421875	54.8771858215332
1175.67175292969	54.9923706054688
1176.86071777344	54.8894691467285
1178.04943847656	54.7272453308105
1179.23767089844	54.6013870239258
1180.42553710938	54.2309684753418
1181.61303710938	54.0878829956055
1182.80017089844	53.9447937011719
1183.98681640625	53.8977813720703
1185.17321777344	53.7169990539551
1186.35925292969	53.7743377685547
1187.54479980469	53.8110275268555
1188.73010253906	53.7324829101563
1189.91491699219	53.7822303771973
1191.09936523438	53.7806930541992
1192.28356933594	53.9225921630859
1193.46728515625	53.7973861694336
1194.65063476563	54.0078811645508
1195.83361816406	53.9664001464844
1197.01623535156	54.0444488525391
1198.19836425781	54.1866836547852
1199.38024902344	54.4576721191406
1200.56176757813	54.415714263916
1201.74279785156	54.5511474609375
1202.92358398438	54.7161331176758
1204.10388183594	54.7290344238281
1205.28393554688	54.8103446960449
1206.46350097656	54.8840370178223
1207.64270019531	54.8404693603516
1208.82153320313	54.6999397277832
1210	54.9239387512207
1211.17810058594	54.7207641601563
1212.35583496094	54.6670913696289
1213.53308105469	54.6586608886719
1214.71008300781	54.5225791931152
1215.88671875	54.4365348815918
1217.06286621094	54.537239074707
1218.23864746094	54.5931167602539
1219.41418457031	54.4484367370605
1220.58923339844	54.4355087280273
1221.76391601563	54.5067863464355
1222.93823242188	54.479118347168
1224.11218261719	54.4587631225586
1225.28576660156	54.6231575012207
1226.458984375	54.7066268920898
1227.6318359375	54.6709861755371
1228.80419921875	54.7660331726074
1229.97631835938	54.8054542541504
1231.14794921875	54.7940483093262
1232.31921386719	55.0448188781738
1233.490234375	55.0108184814453
1234.66076660156	55.1854705810547
1235.83093261719	55.2029685974121
1237.00073242188	55.3195381164551
1238.17016601563	55.4177169799805
1239.33923339844	55.3876571655273
1240.5078125	55.3743362426758
1241.67614746094	55.4103736877441
1242.84411621094	55.588550567627
1244.01159667969	55.5701065063477
1245.1787109375	55.553596496582
1246.34558105469	55.5924263000488
1247.51196289063	55.5966987609863
1248.67797851563	55.6494178771973
1249.84362792969	55.8454856872559
1251.00891113281	55.8167877197266
1252.173828125	55.6172866821289
1253.33825683594	55.5661201477051
1254.50244140625	55.5391883850098
1255.66625976563	55.4461402893066
1256.82958984375	55.1756935119629
1257.99255371094	55.2460479736328
1259.1552734375	55.1353454589844
1260.31750488281	55.098461151123
1261.47937011719	54.8821792602539
1262.64086914063	54.8220520019531
1263.80200195313	54.6715354919434
1264.96276855469	54.6948738098145
1266.123046875	54.7215194702148
1267.28308105469	54.4119262695313
1268.44262695313	54.2106170654297
1269.60192871094	54.330207824707
1270.7607421875	54.178150177002
1271.91918945313	53.9258270263672
1273.07727050781	53.8380241394043
1274.23498535156	53.6626586914063
1275.39233398438	53.4628295898438
1276.54931640625	53.3813743591309
1277.70581054688	53.2508354187012
1278.86206054688	53.2533264160156
1280.01794433594	53.1354942321777
1281.17333984375	52.9598922729492
1282.32836914063	52.9412269592285
1283.48303222656	52.9716987609863
1284.63732910156	53.017391204834
1285.79125976563	52.8629837036133
1286.94482421875	52.7706031799316
1288.09802246094	52.7525901794434
1289.25073242188	52.7920036315918
1290.40319824219	52.883674621582
1291.55517578125	52.690731048584
1292.70690917969	52.8674278259277
1293.85815429688	52.6914520263672
1295.00903320313	52.8408508300781
1296.15954589844	52.6174545288086
1297.30969238281	52.4977607727051
1298.45935058594	52.4347496032715
1299.60876464844	52.5445251464844
1300.7578125	52.2979545593262
1301.90637207031	52.3435554504395
1303.05456542969	52.2917633056641
1304.20239257813	52.3304672241211
1305.34985351563	52.2121429443359
1306.49694824219	52.3238220214844
1307.64367675781	52.2205619812012
1308.7900390625	52.1367988586426
1309.93591308594	52.2141914367676
1311.08154296875	52.3657341003418
1312.22668457031	52.2999687194824
1313.37145996094	52.3371124267578
1314.51599121094	52.462516784668
1315.66003417969	52.5727005004883
1316.80358886719	52.5193672180176
1317.94689941406	52.5168342590332
1319.08984375	52.5550689697266
1320.23229980469	52.6238555908203
1321.37451171875	52.6271896362305
1322.51623535156	52.5868644714355
1323.65759277344	52.5243301391602
1324.79858398438	52.4540710449219
1325.93920898438	52.5378646850586
1327.07934570313	52.451774597168
1328.21923828125	52.4325828552246
1329.35864257813	52.414176940918
1330.49780273438	52.4545707702637
1331.63647460938	52.2716407775879
1332.77478027344	52.3391304016113
1333.91271972656	52.2190475463867
1335.05029296875	52.1879425048828
1336.18737792969	52.1937980651855
1337.32421875	52.1657981872559
1338.46057128906	52.1384086608887
1339.5966796875	52.0454216003418
1340.73229980469	52.0617904663086
1341.86755371094	52.0640449523926
1343.00231933594	52.131160736084
1344.13684082031	52.0901069641113
1345.27099609375	52.035888671875
1346.40466308594	52.0664863586426
1347.53796386719	52.1894798278809
1348.6708984375	52.1548728942871
1349.80346679688	52.1539726257324
1350.93566894531	52.1515579223633
1352.06750488281	52.1390647888184
1353.19885253906	52.085334777832
1354.32995605469	52.2263526916504
1355.46057128906	52.1693572998047
1356.5908203125	52.1371765136719
1357.720703125	52.1393165588379
1358.85021972656	52.234733581543
1359.97924804688	52.1041145324707
1361.10803222656	52.1278305053711
1362.236328125	52.1461372375488
1363.3642578125	52.0748672485352
1364.49182128906	51.9533576965332
1365.61901855469	52.0502777099609
1366.74584960938	51.9840774536133
1367.87231445313	52.0554504394531
1368.99829101563	51.9690818786621
1370.12390136719	51.9201736450195
1371.24914550781	51.9217414855957
1372.3740234375	52.0743713378906
1373.49853515625	52.0216331481934
1374.62255859375	51.933162689209
1375.74633789063	51.9280052185059
1376.86962890625	52.0986557006836
1377.99255371094	52.0467414855957
1379.11511230469	51.9672546386719
1380.2373046875	52.0752601623535
1381.35900878906	52.0373802185059
1382.48034667969	52.020881652832
1383.60144042969	52.0446357727051
1384.72204589844	51.9088134765625
1385.84228515625	51.9442596435547
1386.96203613281	51.9352073669434
1388.08154296875	51.7974433898926
1389.20056152344	51.7345314025879
1390.31921386719	51.5420913696289
1391.4375	51.3527221679688
1392.55541992188	51.2178039550781
1393.6728515625	51.0928039550781
1394.7900390625	51.0292816162109
1395.90673828125	50.8018760681152
1397.02307128906	50.7009696960449
1398.13903808594	50.5424308776855
1399.25463867188	50.508472442627
1400.36975097656	50.3526268005371
1401.48449707031	50.3441925048828
1402.59899902344	50.3499794006348
1403.712890625	50.2118377685547
1404.82653808594	50.2766876220703
1405.93981933594	50.3556137084961
1407.05261230469	50.2038307189941
1408.1650390625	50.1562919616699
1409.27709960938	50.188102722168
1410.38879394531	50.2378807067871
1411.5	50.0954399108887
1412.61096191406	50.0996170043945
1413.72143554688	50.0651969909668
1414.83154296875	50.0315780639648
1415.94116210938	49.905891418457
1417.05053710938	49.9756698608398
1418.15942382813	49.844310760498
1419.26794433594	49.8150024414063
1420.37609863281	49.6676177978516
1421.48388671875	49.6837997436523
1422.59118652344	49.4428787231445
1423.6982421875	49.3737487792969
1424.80480957031	49.367301940918
1425.91088867188	49.2821502685547
1427.01672363281	49.3331565856934
1428.1220703125	49.2601280212402
1429.22717285156	49.2142677307129
1430.33166503906	49.2401161193848
1431.43591308594	49.2312126159668
1432.53979492188	49.1656303405762
1433.64318847656	49.198974609375
1434.74621582031	49.133415222168
1435.84887695313	49.0142631530762
1436.95104980469	49.0881423950195
1438.05297851563	49.2070465087891
1439.15441894531	49.1511001586914
1440.25549316406	49.2634391784668
1441.35620117188	49.2143669128418
1442.45642089844	49.2130584716797
1443.55627441406	49.137393951416
1444.65576171875	49.0650482177734
1445.7548828125	49.0504570007324
1446.853515625	48.9528579711914
1447.95190429688	48.8242874145508
1449.0498046875	48.9636840820313
1450.14721679688	48.9076194763184
1451.24438476563	48.8787727355957
1452.34106445313	48.8209457397461
1453.43737792969	48.9336318969727
1454.53332519531	48.9836540222168
1455.62890625	48.948802947998
1456.72399902344	49.120044708252
1457.81872558594	49.1558456420898
1458.9130859375	49.2103042602539
1460.00695800781	49.1863327026367
1461.10046386719	49.239086151123
1462.19360351563	49.2337837219238
1463.28637695313	49.2055358886719
1464.37878417969	49.1205787658691
1465.470703125	49.04248046875
1466.56225585938	49.03466796875
1467.65344238281	48.9599151611328
1468.744140625	48.7315711975098
1469.83447265625	48.6648254394531
1470.92443847656	48.5079154968262
1472.01403808594	48.2415313720703
1473.10314941406	48.2209243774414
1474.19189453125	48.0114326477051
1475.2802734375	47.8829154968262
1476.3681640625	47.8654365539551
1477.45581054688	47.677490234375
1478.54296875	47.5837135314941
1479.62963867188	47.5257148742676
1480.71606445313	47.5363883972168
1481.80200195313	47.429012298584
1482.88757324219	47.4231719970703
1483.97265625	47.4065170288086
1485.05737304688	47.5839729309082
1486.14172363281	47.4063262939453
1487.22570800781	47.4619903564453
1488.30932617188	47.4881401062012
1489.39245605469	47.5034828186035
1490.47509765625	47.5229797363281
1491.55749511719	47.4828071594238
1492.63940429688	47.6123123168945
1493.72094726563	47.5366897583008
1494.80212402344	47.5499687194824
1495.8828125	47.5417823791504
1496.96313476563	47.5334091186523
1498.04309082031	47.385612487793
1499.12255859375	47.3656120300293
1500.20166015625	47.4239501953125
1501.28039550781	47.3925323486328
1502.35864257813	47.367847442627
1503.4365234375	47.3184814453125
1504.51403808594	47.438907623291
1505.59118652344	47.3621292114258
1506.66784667969	47.4204216003418
1507.744140625	47.4214744567871
1508.81994628906	47.4148483276367
1509.89538574219	47.5737991333008
1510.97045898438	47.5267143249512
1512.04516601563	47.7563285827637
1513.11938476563	47.722541809082
1514.19323730469	47.8955497741699
1515.26672363281	47.9367523193359
1516.33972167969	48.1118774414063
1517.41235351563	48.1586952209473
1518.48449707031	48.1968536376953
1519.55639648438	48.1309471130371
1520.62768554688	48.2696838378906
1521.69873046875	48.4136199951172
1522.76928710938	48.2988815307617
1523.83947753906	48.3567771911621
1524.90930175781	48.4123306274414
1525.97863769531	48.5364646911621
1527.04760742188	48.4090576171875
1528.11608886719	48.422492980957
1529.18420410156	48.3765106201172
1530.251953125	48.4724388122559
1531.31921386719	48.5375022888184
1532.38610839844	48.6836929321289
1533.45263671875	48.7688827514648
1534.51867675781	48.7940101623535
1535.58435058594	48.982837677002
1536.64965820313	48.9072570800781
1537.71447753906	49.2109069824219
1538.77893066406	49.2550582885742
1539.84301757813	49.3264389038086
1540.90661621094	49.6653213500977
1541.9697265625	49.735652923584
1543.03259277344	49.8713684082031
1544.09497070313	49.9688186645508
1545.15686035156	50.1539268493652
1546.21850585938	50.3681564331055
1547.27966308594	50.4624099731445
1548.34033203125	50.4821701049805
1549.40063476563	50.7775421142578
1550.46057128906	50.703125
1551.52001953125	50.8524932861328
1552.5791015625	50.92333984375
1553.63781738281	51.1301345825195
1554.69604492188	51.175422668457
1555.75378417969	51.158447265625
1556.81127929688	51.1558074951172
1557.86828613281	51.3618698120117
1558.9248046875	51.4310035705566
1559.98095703125	51.5356483459473
1561.03674316406	51.6393508911133
1562.09204101563	51.7945213317871
1563.14697265625	51.954345703125
1564.20153808594	52.1232223510742
1565.25561523438	52.3633651733398
1566.30932617188	52.611385345459
1567.36254882813	52.795295715332
1568.41540527344	53.0397453308105
1569.4677734375	53.1548004150391
1570.51977539063	53.4637107849121
1571.57141113281	53.7434043884277
1572.62255859375	53.8808708190918
1573.67333984375	54.0531692504883
1574.7236328125	54.4712028503418
1575.77355957031	54.5733871459961
1576.82299804688	54.754955291748
1577.8720703125	54.9951705932617
1578.92077636719	55.1587333679199
1579.96899414063	55.2514190673828
1581.01684570313	55.5602989196777
1582.06420898438	55.7643241882324
1583.11120605469	56.0432662963867
1584.15771484375	56.1820831298828
1585.20385742188	56.4816513061523
1586.24951171875	56.7919769287109
1587.29479980469	57.0425796508789
1588.33972167969	57.3135223388672
1589.38415527344	57.5717697143555
1590.42810058594	57.9813690185547
1591.47180175781	58.3166275024414
1592.51489257813	58.7983055114746
1593.55773925781	59.011043548584
1594.59997558594	59.3218879699707
1595.64196777344	59.9342460632324
1596.68334960938	60.0649681091309
1597.72448730469	60.5210914611816
1598.76513671875	60.9489479064941
1599.80529785156	61.2975196838379
1600.84509277344	61.8626098632813
1601.88452148438	62.1942863464355
1602.92346191406	62.5746994018555
1603.9619140625	63.1277847290039
1605	63.5529823303223
1606.03771972656	64.2214508056641
1607.07495117188	64.6054840087891
1608.11169433594	65.1858444213867
1609.14807128906	65.5628356933594
1610.18408203125	65.8535537719727
1611.21960449219	66.0297775268555
1612.25463867188	66.0250930786133
1613.28930664063	66.3543701171875
1614.32360839844	66.2197952270508
1615.357421875	66.3959426879883
1616.39074707031	66.4220123291016
1617.42370605469	66.4406585693359
1618.45629882813	66.7304077148438
1619.48840332031	66.7558212280273
1620.52001953125	66.9654159545898
1621.55126953125	67.2119903564453
1622.58215332031	67.4133529663086
1623.61254882813	67.5482788085938
1624.64245605469	67.8710250854492
1625.67199707031	68.2530212402344
1626.70104980469	68.4391098022461
1627.72973632813	68.6697082519531
1628.75793457031	69.1387481689453
1629.78576660156	69.3225860595703
1630.81311035156	69.7015686035156
1631.84008789063	69.9458541870117
1632.86657714844	70.3017272949219
1633.89270019531	70.6392288208008
1634.91833496094	70.7990570068359
1635.94348144531	71.0929870605469
1636.96826171875	71.130126953125
1637.99255371094	71.0733032226563
1639.01647949219	71.179069519043
1640.03991699219	70.7442245483398
1641.06298828125	70.8105697631836
1642.08557128906	70.3142013549805
1643.10778808594	70.1133575439453
1644.12951660156	69.6790313720703
1645.15075683594	69.2003936767578
1646.17163085938	68.9443588256836
1647.19213867188	68.4998550415039
1648.21203613281	67.9674453735352
1649.23156738281	67.7339553833008
1650.25073242188	67.3252487182617
1651.26940917969	66.998291015625
1652.28759765625	66.4738922119141
1653.30541992188	66.3418045043945
1654.32275390625	65.9816284179688
1655.33972167969	65.5431900024414
1656.35620117188	65.1654815673828
1657.37231445313	64.8073043823242
1658.38793945313	64.4839172363281
1659.40307617188	64.3990783691406
1660.41772460938	64.0034027099609
1661.43212890625	63.583381652832
1662.44592285156	63.2229385375977
1663.45935058594	63.1858062744141
1664.47229003906	62.7466850280762
1665.48486328125	62.4621543884277
1666.49694824219	62.1777267456055
1667.50854492188	61.9106979370117
1668.51977539063	61.505989074707
1669.53051757813	61.1542510986328
1670.54089355469	60.7518768310547
1671.55078125	60.3908805847168
1672.56018066406	59.8570137023926
1673.56909179688	59.4887619018555
1674.57763671875	59.0734977722168
1675.58581542969	58.6868209838867
1676.59350585938	58.0502014160156
1677.60070800781	57.6912841796875
1678.607421875	57.0083045959473
1679.61376953125	56.4786682128906
1680.61962890625	56.0855293273926
1681.62512207031	55.6354904174805
1682.63012695313	55.1039848327637
1683.63464355469	54.6692810058594
1684.638671875	54.0999717712402
1685.64233398438	53.5739402770996
1686.64562988281	53.3262252807617
1687.64831542969	52.8977241516113
1688.65063476563	52.3416633605957
1689.65246582031	51.8436393737793
1690.65393066406	51.3820266723633
1691.65490722656	51.1520042419434
1692.65539550781	50.7895050048828
1693.65551757813	50.4514122009277
1694.65502929688	49.9280891418457
1695.654296875	49.5665130615234
1696.65295410156	49.3424453735352
1697.65124511719	48.8902549743652
1698.64904785156	48.5573425292969
1699.646484375	48.373104095459
1700.64331054688	47.8031272888184
1701.63977050781	47.4533576965332
1702.63586425781	47.1551361083984
1703.63134765625	46.8454971313477
1704.62646484375	46.3456802368164
1705.62121582031	45.9879035949707
1706.61535644531	45.597728729248
1707.60913085938	45.2611999511719
1708.60241699219	44.7957153320313
1709.59521484375	44.5504989624023
1710.58764648438	44.0813636779785
1711.57958984375	43.7890167236328
1712.57104492188	43.443904876709
1713.56213378906	42.9174308776855
1714.552734375	42.6250419616699
1715.54284667969	42.2211990356445
1716.53247070313	41.8462066650391
1717.52160644531	41.6027908325195
1718.51037597656	41.2124557495117
1719.49865722656	40.8093605041504
1720.48657226563	40.5960502624512
1721.47387695313	40.2217025756836
1722.46081542969	39.9368438720703
1723.447265625	39.5838241577148
1724.43334960938	39.4096527099609
1725.41882324219	39.1240119934082
1726.40393066406	38.7782020568848
1727.38854980469	38.641716003418
1728.37268066406	38.3303184509277
1729.3564453125	38.2463302612305
1730.33972167969	37.8884353637695
1731.32250976563	37.6710739135742
1732.30480957031	37.5443229675293
1733.28674316406	37.2356338500977
1734.26806640625	37.130241394043
1735.2490234375	36.9199600219727
1736.2294921875	36.7838401794434
1737.20959472656	36.6673240661621
1738.18908691406	36.4882621765137
1739.16821289063	36.3194694519043
1740.14685058594	36.0508003234863
1741.125	35.9261589050293
1742.10266113281	35.8080863952637
1743.07995605469	35.5900955200195
1744.05676269531	35.4205017089844
1745.03308105469	35.1704025268555
1746.00891113281	35.0686531066895
1746.98425292969	34.7490768432617
1747.95910644531	34.6666946411133
1748.93359375	34.4576950073242
1749.90759277344	34.1937866210938
1750.88110351563	34.0387687683105
1751.85412597656	33.8074645996094
1752.82678222656	33.6568603515625
1753.798828125	33.4837455749512
1754.7705078125	33.2985000610352
1755.74169921875	32.973445892334
1756.71240234375	32.9730834960938
1757.6826171875	32.778434753418
1758.65246582031	32.6419486999512
1759.62170410156	32.3780479431152
1760.59057617188	32.2218475341797
1761.55895996094	32.0718154907227
1762.52673339844	31.915470123291
1763.49426269531	31.8901062011719
1764.46118164063	31.7811660766602
1765.42761230469	31.6394538879395
1766.39367675781	31.506856918335
1767.35913085938	31.4632511138916
1768.32421875	31.3879165649414
1769.28881835938	31.2282562255859
1770.2529296875	31.184362411499
1771.21655273438	31.1448383331299
1772.17980957031	31.0292873382568
1773.14245605469	30.9888916015625
1774.10461425781	30.914005279541
1775.06640625	30.8380336761475
1776.02770996094	30.6520729064941
1776.98852539063	30.5601253509521
1777.94873046875	30.5591239929199
1778.90856933594	30.4809284210205
1779.86804199219	30.4292812347412
1780.82690429688	30.1835479736328
1781.78527832031	30.0497303009033
1782.7431640625	29.9774188995361
1783.70068359375	29.835319519043
1784.65771484375	29.6464176177979
1785.61413574219	29.6010093688965
1786.57019042969	29.3624706268311
1787.52575683594	29.3188667297363
1788.48083496094	29.1231479644775
1789.43530273438	29.0089664459229
1790.38940429688	28.862398147583
1791.34301757813	28.7974491119385
1792.29626464844	28.6343822479248
1793.24890136719	28.6014919281006
1794.20104980469	28.4851627349854
1795.15270996094	28.4158611297607
1796.10400390625	28.2039737701416
1797.0546875	28.2738056182861
1798.0048828125	28.1158428192139
1798.95471191406	28.038200378418
1799.90393066406	27.9443035125732
1800.85278320313	27.9569053649902
1801.80102539063	27.8644256591797
1802.74890136719	27.9088439941406
1803.6962890625	27.7267589569092
1804.64306640625	27.7741317749023
1805.58947753906	27.7468948364258
1806.53540039063	27.7274589538574
1807.48071289063	27.7295379638672
1808.42565917969	27.6497478485107
1809.3701171875	27.5925006866455
1810.31396484375	27.5367164611816
1811.25744628906	27.5096321105957
1812.20043945313	27.3847179412842
1813.14294433594	27.3208236694336
1814.08483886719	27.3277111053467
1815.0263671875	27.2768859863281
1815.96740722656	27.2184257507324
1816.90783691406	27.1207981109619
1817.84790039063	27.0921154022217
1818.78747558594	26.9997043609619
1819.72644042969	26.9805240631104
1820.6650390625	26.8537292480469
1821.60314941406	26.8095054626465
1822.54064941406	26.6840915679932
1823.47778320313	26.6109771728516
1824.41430664063	26.5685768127441
1825.35034179688	26.3696212768555
1826.28601074219	26.310375213623
1827.22106933594	26.3031120300293
1828.15563964844	26.1884212493896
1829.08984375	26.1178359985352
1830.0234375	26.0846138000488
1830.95654296875	25.9895477294922
1831.88916015625	25.9029331207275
1832.8212890625	25.8218059539795
1833.7529296875	25.8146381378174
1834.68408203125	25.8238563537598
1835.61474609375	25.8492622375488
1836.54479980469	25.782527923584
1837.47448730469	25.7449245452881
1838.40356445313	25.7912216186523
1839.33227539063	25.7774772644043
1840.26037597656	25.7505207061768
1841.18811035156	25.7158794403076
1842.115234375	25.7159786224365
1843.04187011719	25.7335834503174
1843.96801757813	25.6884670257568
1844.89367675781	25.6721534729004
1845.81872558594	25.705358505249
1846.74340820313	25.6431427001953
1847.66760253906	25.6321544647217
1848.59118652344	25.5498123168945
1849.51428222656	25.6027088165283
1850.43701171875	25.4452781677246
1851.35913085938	25.4188575744629
1852.28076171875	25.397346496582
1853.20190429688	25.3661918640137
1854.12243652344	25.1974048614502
1855.04260253906	25.1019611358643
1855.96215820313	25.095775604248
1856.88122558594	25.070951461792
1857.79992675781	24.927396774292
1858.71801757813	24.9108905792236
1859.63549804688	24.8836517333984
1860.55261230469	24.7901248931885
1861.46923828125	24.6720905303955
1862.38525390625	24.7018642425537
1863.30078125	24.6644649505615
1864.2158203125	24.6251220703125
1865.13037109375	24.5425758361816
1866.04443359375	24.5700168609619
1866.95788574219	24.5923137664795
1867.87084960938	24.5350818634033
1868.78332519531	24.5195407867432
1869.6953125	24.6285705566406
1870.60681152344	24.6629962921143
1871.51782226563	24.5695667266846
1872.42822265625	24.6248950958252
1873.33813476563	24.6160697937012
1874.24755859375	24.6585254669189
1875.15649414063	24.6697692871094
1876.06481933594	24.6139640808105
1876.97277832031	24.6405239105225
1877.88012695313	24.6554508209229
1878.78698730469	24.5491180419922
1879.69323730469	24.5588607788086
1880.59912109375	24.5252132415771
1881.50439453125	24.5552730560303
1882.4091796875	24.47731590271
1883.3134765625	24.3340435028076
1884.21716308594	24.2642002105713
1885.12048339844	24.2691555023193
1886.02319335938	24.2397212982178
1886.92541503906	24.1946887969971
1887.82702636719	24.121488571167
1888.72814941406	24.0980587005615
1889.62878417969	24.0501441955566
1890.52893066406	24.0019874572754
1891.42858886719	23.9147930145264
1892.32763671875	23.8566017150879
1893.22619628906	23.8333015441895
1894.12426757813	23.7900314331055
1895.02172851563	23.7773399353027
1895.91870117188	23.6780242919922
1896.81518554688	23.678768157959
1897.71118164063	23.6732120513916
1898.60656738281	23.5846576690674
1899.50146484375	23.6223411560059
1900.39587402344	23.5050220489502
1901.28967285156	23.5135669708252
1902.18298339844	23.631778717041
1903.07580566406	23.5491905212402
1903.96801757813	23.5534229278564
1904.85986328125	23.4775104522705
1905.7509765625	23.6063499450684
1906.64172363281	23.5602760314941
1907.53186035156	23.6403999328613
1908.42150878906	23.6337985992432
1909.31066894531	23.666015625
1910.19921875	23.6722946166992
1911.08728027344	23.6921195983887
1911.97473144531	23.7115287780762
1912.86181640625	23.7698230743408
1913.74816894531	23.6747989654541
1914.63415527344	23.692699432373
1915.51953125	23.6653709411621
1916.40441894531	23.6572647094727
1917.28869628906	23.6559524536133
1918.17260742188	23.5957717895508
1919.05578613281	23.5392818450928
1919.93859863281	23.5364055633545
1920.82080078125	23.4713287353516
1921.70239257813	23.4870643615723
1922.58349609375	23.4824352264404
1923.46411132813	23.3543586730957
1924.34423828125	23.2470436096191
1925.22375488281	23.326379776001
1926.10278320313	23.1068439483643
1926.98120117188	23.1609477996826
1927.85913085938	23.1595268249512
1928.73645019531	22.904369354248
1929.61328125	22.9659404754639
1930.48962402344	22.9117069244385
1931.36535644531	22.9124240875244
1932.24060058594	22.8473663330078
1933.11535644531	22.8603954315186
1933.98950195313	22.8512058258057
1934.86303710938	22.8070011138916
1935.73608398438	22.8460369110107
1936.60864257813	22.8597602844238
1937.48059082031	22.8690891265869
1938.35205078125	22.8036880493164
1939.22302246094	22.8427848815918
1940.09338378906	22.8534564971924
1940.96313476563	22.8765048980713
1941.83239746094	22.8940525054932
1942.701171875	22.9564456939697
1943.5693359375	23.0062923431396
1944.43701171875	22.9679985046387
1945.30407714844	23.0481853485107
1946.17065429688	23.026912689209
1947.03662109375	23.0605030059814
1947.90209960938	23.1080589294434
1948.76696777344	23.0859184265137
1949.63134765625	23.1189155578613
1950.4951171875	23.1293354034424
1951.3583984375	23.1366653442383
1952.22106933594	23.0916938781738
1953.08325195313	23.0227432250977
1953.94482421875	23.0045490264893
1954.80590820313	23.0307292938232
1955.66650390625	23.0123176574707
1956.5263671875	22.9767951965332
1957.38586425781	22.9419250488281
1958.24462890625	22.9392490386963
1959.10302734375	22.8427810668945
1959.96069335938	22.7816009521484
1960.81799316406	22.7157192230225
1961.67456054688	22.700963973999
1962.53063964844	22.6717433929443
1963.38623046875	22.5712547302246
1964.2412109375	22.5666999816895
1965.09558105469	22.5599174499512
1965.94946289063	22.4838180541992
1966.80285644531	22.5095615386963
1967.65563964844	22.4523544311523
1968.5078125	22.5225067138672
1969.35949707031	22.4059162139893
1970.21057128906	22.4323539733887
1971.06103515625	22.4717617034912
1971.91101074219	22.5103187561035
1972.76049804688	22.5223045349121
1973.60925292969	22.5662727355957
1974.45764160156	22.5528049468994
1975.30529785156	22.6563282012939
1976.15246582031	22.6560974121094
1976.99914550781	22.6936874389648
1977.84521484375	22.7658100128174
1978.69067382813	22.8209552764893
1979.53552246094	22.8402862548828
1980.3798828125	22.8791389465332
1981.22375488281	22.9355201721191
1982.06701660156	22.931812286377
1982.90966796875	22.9406776428223
1983.75170898438	22.9693126678467
1984.59326171875	22.9186897277832
1985.43420410156	22.8671360015869
1986.27465820313	22.9038753509521
1987.11450195313	22.8338584899902
1987.95373535156	22.8816394805908
1988.79248046875	22.8934593200684
1989.63061523438	22.8294506072998
1990.46813964844	22.6580181121826
1991.30517578125	22.7233848571777
1992.1416015625	22.6310958862305
1992.9775390625	22.6307029724121
1993.81274414063	22.5135364532471
1994.6474609375	22.4810810089111
1995.48168945313	22.4770278930664
1996.31518554688	22.3940010070801
1997.14819335938	22.4729976654053
1997.98071289063	22.4172382354736
1998.8125	22.3768043518066
1999.64379882813	22.451379776001
2000.47448730469	22.3758907318115
2001.3046875	22.4242820739746
2002.13427734375	22.3437652587891
2002.96325683594	22.4023818969727
2003.79162597656	22.4426956176758
2004.61950683594	22.5018424987793
2005.44677734375	22.485595703125
2006.2734375	22.5815258026123
2007.09948730469	22.6124534606934
2007.92504882813	22.6472644805908
2008.75	22.7229423522949
2009.57434082031	22.8025360107422
2010.39819335938	22.8068161010742
2011.22131347656	22.9103527069092
2012.0439453125	22.8208351135254
2012.86608886719	22.8469524383545
2013.6875	22.8774089813232
2014.50842285156	22.9119911193848
2015.32873535156	22.8928928375244
2016.1484375	22.9322872161865
2016.96752929688	22.9191226959229
2017.7861328125	22.9544563293457
2018.60412597656	23.0240001678467
2019.42150878906	23.0010585784912
2020.23828125	22.9673824310303
2021.05444335938	22.9736061096191
2021.8701171875	22.9029369354248
2022.68518066406	22.8545875549316
2023.49963378906	22.8210544586182
2024.3134765625	22.7957172393799
2025.12683105469	22.7943630218506
2025.939453125	22.6985950469971
2026.75158691406	22.7399787902832
2027.56311035156	22.6830234527588
2028.3740234375	22.7399921417236
2029.18432617188	22.6564407348633
2029.994140625	22.6866493225098
2030.80322265625	22.6383075714111
2031.61181640625	22.5603637695313
2032.41979980469	22.555965423584
2033.22717285156	22.5405540466309
2034.03393554688	22.5451011657715
2034.84008789063	22.4709243774414
2035.64575195313	22.4180469512939
2036.45080566406	22.3727226257324
2037.25512695313	22.3147277832031
2038.05895996094	22.263126373291
2038.86218261719	22.2875957489014
2039.66479492188	22.2718334197998
2040.466796875	22.2659606933594
2041.26831054688	22.2835578918457
2042.06909179688	22.3039379119873
2042.86938476563	22.3171939849854
2043.6689453125	22.2998123168945
2044.46801757813	22.3792343139648
2045.26647949219	22.4206771850586
2046.06433105469	22.3975505828857
2046.86145019531	22.4053421020508
2047.65808105469	22.466236114502
2048.4541015625	22.5454235076904
2049.24951171875	22.5093803405762
2050.04443359375	22.5495891571045
2050.83862304688	22.6288986206055
2051.63232421875	22.602108001709
2052.42529296875	22.5871028900146
2053.2177734375	22.5949974060059
2054.00952148438	22.5809078216553
2054.80078125	22.6372241973877
2055.59130859375	22.6998462677002
2056.38134765625	22.6544933319092
2057.17065429688	22.7637748718262
2057.95947265625	22.6390743255615
2058.74755859375	22.6426181793213
2059.53515625	22.6607933044434
2060.32202148438	22.6741046905518
2061.1083984375	22.5364189147949
2061.89428710938	22.492525100708
2062.67919921875	22.4497585296631
2063.4638671875	22.4016208648682
2064.24780273438	22.3809013366699
2065.03100585938	22.3804187774658
2065.81372070313	22.2639770507813
2066.595703125	22.2522716522217
2067.37719726563	22.1909255981445
2068.15795898438	22.0717277526855
2068.93823242188	22.0636711120605
2069.7177734375	21.9793262481689
2070.49682617188	21.9936408996582
2071.27514648438	21.9038429260254
2072.05297851563	21.7978649139404
2072.830078125	21.8193740844727
2073.60668945313	21.7925224304199
2074.38256835938	21.7373504638672
2075.15795898438	21.6800403594971
2075.9326171875	21.5906391143799
2076.70654296875	21.5028018951416
2077.47998046875	21.5909900665283
2078.25268554688	21.5796909332275
2079.02490234375	21.5665054321289
2079.79663085938	21.5584774017334
2080.5673828125	21.5253467559814
2081.337890625	21.5689067840576
2082.107421875	21.5789413452148
2082.87670898438	21.6103496551514
2083.64501953125	21.6422500610352
2084.41284179688	21.5973472595215
2085.18017578125	21.6668758392334
2085.94677734375	21.6741523742676
2086.71264648438	21.7656421661377
2087.47802734375	21.6677761077881
2088.24267578125	21.7299098968506
2089.0068359375	21.7782020568848
2089.77026367188	21.7101497650146
2090.53295898438	21.6700897216797
2091.29516601563	21.7540111541748
2092.056640625	21.6865863800049
2092.81762695313	21.7804927825928
2093.57788085938	21.54709815979
2094.33764648438	21.6079635620117
2095.0966796875	21.606050491333
2095.85498046875	21.455738067627
2096.61279296875	21.4331970214844
2097.36987304688	21.3747005462646
2098.12646484375	21.2333526611328
2098.88232421875	21.1380519866943
2099.63745117188	21.148265838623
2100.39208984375	21.109935760498
2101.14624023438	21.0701599121094
2101.8994140625	20.9599590301514
2102.65209960938	20.8250064849854
2103.404296875	20.7094078063965
2104.15551757813	20.6423606872559
2104.90649414063	20.5902252197266
2105.65649414063	20.4727401733398
2106.40600585938	20.5190849304199
2107.15502929688	20.4285831451416
2107.90307617188	20.3522663116455
2108.65063476563	20.3622341156006
2109.39770507813	20.361026763916
2110.14404296875	20.3241119384766
2110.8896484375	20.2497882843018
2111.63452148438	20.2828426361084
2112.37890625	20.3149662017822
2113.12280273438	20.2984809875488
2113.86572265625	20.386194229126
2114.60815429688	20.3890552520752
2115.35009765625	20.3761615753174
2116.09106445313	20.4778614044189
2116.83154296875	20.5001029968262
2117.57153320313	20.5347862243652
2118.31079101563	20.506872177124
2119.04931640625	20.4803676605225
2119.787109375	20.3949947357178
2120.5244140625	20.459602355957
2121.26098632813	20.4069499969482
2121.9970703125	20.3176212310791
2122.732421875	20.2596073150635
2123.46704101563	20.2233562469482
2124.20092773438	20.2105751037598
2124.93432617188	20.1323051452637
2125.6669921875	20.1048431396484
2126.39916992188	20.0149383544922
2127.13037109375	19.981409072876
2127.86108398438	19.8885078430176
2128.59130859375	19.9488697052002
2129.32080078125	19.7625999450684
2130.04956054688	19.743106842041
2130.77758789063	19.6497249603271
2131.50512695313	19.5553073883057
2132.23193359375	19.4926013946533
2132.9580078125	19.472972869873
2133.68334960938	19.3321113586426
2134.408203125	19.3032379150391
2135.13232421875	19.230447769165
2135.85595703125	19.1679725646973
2136.57885742188	19.1525249481201
2137.30102539063	19.1022815704346
2138.0224609375	18.9974117279053
2138.74340820313	18.917594909668
2139.46337890625	18.8788051605225
2140.18310546875	18.9439868927002
2140.90185546875	18.8069496154785
2141.6201171875	18.7642021179199
2142.33764648438	18.7279567718506
2143.05444335938	18.7684669494629
2143.77075195313	18.7363128662109
2144.48608398438	18.7773418426514
2145.201171875	18.7340049743652
2145.91528320313	18.7413463592529
2146.62890625	18.7923698425293
2147.34155273438	18.766227722168
2148.05395507813	18.6574840545654
2148.76538085938	18.6946830749512
2149.47631835938	18.7423648834229
2150.18627929688	18.7621192932129
2150.89599609375	18.6938247680664
2151.60473632813	18.7057838439941
2152.31298828125	18.7323589324951
2153.02026367188	18.6707859039307
2153.72729492188	18.6591186523438
2154.43334960938	18.6345119476318
2155.138671875	18.603796005249
2155.84350585938	18.596227645874
2156.54760742188	18.5759601593018
2157.25122070313	18.5652008056641
2157.95385742188	18.52707862854
2158.65600585938	18.4962501525879
2159.357421875	18.438268661499
2160.05810546875	18.4269485473633
2160.75805664063	18.2869453430176
2161.45751953125	18.2660026550293
2162.15600585938	18.3126087188721
2162.85400390625	18.2392482757568
2163.55151367188	18.1717147827148
2164.248046875	18.0908832550049
2164.94409179688	18.1139526367188
2165.63916015625	17.9920749664307
2166.33374023438	17.9449367523193
2167.02783203125	17.8751792907715
2167.72094726563	17.7842445373535
2168.41357421875	17.7595710754395
2169.10522460938	17.6658115386963
2169.79638671875	17.6400852203369
2170.48706054688	17.578426361084
2171.1767578125	17.391471862793
2171.86572265625	17.3784008026123
2172.55419921875	17.3209896087646
2173.24194335938	17.1834678649902
2173.92895507813	17.1456508636475
2174.615234375	17.073034286499
2175.30078125	17.0006141662598
2175.98583984375	17.0208988189697
2176.67016601563	16.9456768035889
2177.35375976563	16.9232387542725
2178.03662109375	16.8896636962891
2178.71875	16.84938621521
2179.40014648438	16.8748435974121
2180.08081054688	16.8691482543945
2180.76098632813	16.9121990203857
2181.4404296875	16.9733390808105
2182.119140625	16.8644199371338
2182.79711914063	16.9099864959717
2183.47436523438	16.9216346740723
2184.15087890625	16.9226322174072
2184.82690429688	16.9050254821777
2185.501953125	16.8821926116943
2186.17651367188	16.9037685394287
2186.85034179688	16.8689994812012
2187.5234375	16.8848667144775
2188.19580078125	16.8575115203857
2188.86743164063	16.8428058624268
2189.53833007813	16.7808361053467
2190.20874023438	16.757381439209
2190.87817382813	16.6654567718506
2191.54711914063	16.697208404541
2192.21533203125	16.6963500976563
2192.8828125	16.5970611572266
2193.54956054688	16.5482978820801
2194.21557617188	16.5007362365723
2194.880859375	16.4062309265137
2195.54541015625	16.3555812835693
2196.20947265625	16.2986392974854
2196.87255859375	16.184455871582
2197.53515625	16.0809230804443
2198.19677734375	16.0485496520996
2198.85791015625	15.9648838043213
2199.51831054688	15.8806419372559
2200.17797851563	15.7985935211182
2200.8369140625	15.7397584915161
2201.4951171875	15.6663465499878
2202.15258789063	15.5983848571777
2202.80932617188	15.473461151123
2203.46533203125	15.503173828125
2204.12060546875	15.4340553283691
2204.775390625	15.4271278381348
2205.42919921875	15.3898048400879
2206.08251953125	15.3338689804077
2206.73486328125	15.3434638977051
2207.38671875	15.2992744445801
2208.03759765625	15.3322486877441
2208.68798828125	15.3149337768555
2209.33764648438	15.3074178695679
2209.98657226563	15.2968702316284
2210.63452148438	15.3565826416016
2211.28198242188	15.3392372131348
2211.9287109375	15.3085155487061
2212.57470703125	15.3978023529053
2213.21997070313	15.315357208252
2213.86450195313	15.3209238052368
2214.50830078125	15.3595638275146
2215.1513671875	15.2704343795776
2215.79370117188	15.2646083831787
2216.43530273438	15.2575120925903
2217.076171875	15.2018613815308
2217.71630859375	15.1330032348633
2218.35571289063	15.113187789917
2218.99462890625	15.075119972229
2219.63256835938	14.9767456054688
2220.26977539063	14.9236392974854
2220.90625	14.8793649673462
2221.5419921875	14.8507738113403
2222.17700195313	14.8317909240723
2222.81127929688	14.7265100479126
2223.44482421875	14.5944890975952
2224.07763671875	14.5982303619385
2224.70971679688	14.5399856567383
2225.34106445313	14.406195640564
2225.9716796875	14.3295116424561
2226.6015625	14.291431427002
2227.23071289063	14.2688331604004
2227.85913085938	14.1942863464355
2228.48681640625	14.1257886886597
2229.11376953125	14.0409297943115
2229.73999023438	13.9967813491821
2230.36547851563	13.9941577911377
2230.990234375	13.94739818573
2231.61401367188	13.8687019348145
2232.2373046875	13.862696647644
2232.85986328125	13.7849178314209
2233.4814453125	13.7811632156372
2234.1025390625	13.7753620147705
2234.72265625	13.7478199005127
2235.34228515625	13.70823097229
2235.9609375	13.692403793335
2236.57885742188	13.6071891784668
2237.1962890625	13.6422681808472
2237.81274414063	13.6479091644287
2238.42846679688	13.6138248443604
2239.04345703125	13.6468887329102
2239.65771484375	13.641242980957
2240.27124023438	13.633279800415
2240.88403320313	13.6491756439209
2241.49584960938	13.5870161056519
2242.10717773438	13.564112663269
2242.71752929688	13.6339683532715
2243.32739257813	13.5408687591553
2243.93627929688	13.6192493438721
2244.54443359375	13.5757207870483
2245.15209960938	13.6343517303467
2245.7587890625	13.5531940460205
2246.36474609375	13.5533771514893
2246.9697265625	13.5378303527832
2247.57421875	13.4673585891724
2248.17797851563	13.4280366897583
2248.78076171875	13.4075078964233
2249.38305664063	13.3810319900513
2249.984375	13.3818960189819
2250.5849609375	13.3218002319336
2251.18481445313	13.2611312866211
2251.78393554688	13.1737861633301
2252.38232421875	13.2299041748047
2252.97973632813	13.0964202880859
2253.57666015625	13.0777435302734
2254.17260742188	13.049467086792
2254.76782226563	13.0835933685303
2255.3623046875	12.9643392562866
2255.9560546875	12.8742790222168
2256.54907226563	12.8585729598999
2257.14135742188	12.7860355377197
2257.73266601563	12.7282295227051
2258.32348632813	12.6706352233887
2258.91333007813	12.6418266296387
2259.50244140625	12.5888242721558
2260.09057617188	12.4993858337402
2260.67822265625	12.4761800765991
2261.26513671875	12.4389123916626
2261.85107421875	12.4138412475586
2262.43627929688	12.365571975708
2263.02075195313	12.3987903594971
2263.6044921875	12.3661041259766
2264.18725585938	12.2984676361084
2264.76953125	12.2401533126831
2265.35083007813	12.2318782806396
2265.93139648438	12.1907138824463
2266.51123046875	12.1944208145142
2267.09033203125	12.1949872970581
2267.66845703125	12.1704711914063
2268.24584960938	12.1375675201416
2268.82250976563	12.1297302246094
2269.3984375	12.1770820617676
2269.9736328125	12.1320962905884
2270.5478515625	12.2069606781006
2271.12133789063	12.1713705062866
2271.69409179688	12.2156496047974
2272.26611328125	12.2151489257813
2272.83740234375	12.1768856048584
2273.40771484375	12.2248792648315
2273.97729492188	12.1217708587646
2274.54614257813	12.1322383880615
2275.11401367188	12.1188144683838
2275.68139648438	12.1150970458984
2276.24780273438	12.0377902984619
2276.8134765625	12.0232524871826
2277.37817382813	11.9902849197388
2277.9423828125	12.0072832107544
2278.50561523438	11.9911222457886
2279.06811523438	12.001275062561
2279.62963867188	11.9740295410156
2280.19067382813	11.955982208252
2280.75073242188	11.965856552124
2281.31005859375	11.9831218719482
2281.86840820313	11.9653120040894
2282.42602539063	11.9527606964111
2282.98291015625	11.9275188446045
2283.5390625	11.9033164978027
2284.09448242188	11.8452653884888
2284.64892578125	11.8347444534302
2285.20263671875	11.8358469009399
2285.75537109375	11.7520341873169
2286.3076171875	11.6948823928833
2286.85888671875	11.684006690979
2287.40942382813	11.6813249588013
2287.958984375	11.5848608016968
2288.5078125	11.5871677398682
2289.05590820313	11.5176296234131
2289.60302734375	11.5124778747559
2290.14965820313	11.4945840835571
2290.6953125	11.3638668060303
2291.23999023438	11.3891706466675
2291.78393554688	11.3353385925293
2292.3271484375	11.2976675033569
2292.86962890625	11.2315225601196
2293.4111328125	11.1911153793335
2293.95190429688	11.1618480682373
2294.49194335938	11.14426612854
2295.03100585938	11.1623411178589
2295.5693359375	11.0808115005493
2296.10693359375	11.0756912231445
2296.6435546875	11.0766849517822
2297.17944335938	11.0816841125488
2297.71459960938	11.0447988510132
2298.24877929688	11.0276288986206
2298.7822265625	11.0173778533936
2299.31469726563	11.0677375793457
2299.8466796875	11.0489444732666
2300.37744140625	11.0662040710449
2300.90771484375	11.0318765640259
2301.43701171875	11.0253343582153
2301.96557617188	11.0428638458252
2302.4931640625	11.0165061950684
2303.02001953125	11.0554513931274
2303.54614257813	11.0805025100708
2304.0712890625	11.0701894760132
2304.595703125	11.0346708297729
2305.119140625	11.0640125274658
2305.64184570313	11.0410652160645
2306.16381835938	11.0315074920654
2306.68481445313	11.0332164764404
2307.205078125	11.0110263824463
2307.72436523438	11.0250778198242
2308.24291992188	11.0367202758789
2308.7607421875	11.0182456970215
2309.27758789063	11.0156307220459
2309.79370117188	11.0127372741699
2310.30883789063	10.9691925048828
2310.8232421875	11.0074672698975
2311.3369140625	10.9509515762329
2311.849609375	10.9631032943726
2312.361328125	10.9264640808105
2312.87255859375	10.8954563140869
2313.38256835938	10.8887023925781
2313.89208984375	10.8376817703247
2314.40063476563	10.7922868728638
2314.908203125	10.800591468811
2315.4150390625	10.77756690979
2315.92114257813	10.7355985641479
2316.42626953125	10.6649370193481
2316.9306640625	10.6875219345093
2317.43408203125	10.584587097168
2317.93676757813	10.5698003768921
2318.4384765625	10.5755786895752
2318.939453125	10.5599584579468
2319.439453125	10.4933853149414
2319.93872070313	10.4392204284668
2320.43701171875	10.4354467391968
2320.9345703125	10.3776903152466
2321.43139648438	10.3326406478882
2321.92724609375	10.3252840042114
2322.42211914063	10.3274164199829
2322.91625976563	10.2730522155762
2323.40966796875	10.2430906295776
2323.90209960938	10.2226228713989
2324.3935546875	10.227427482605
2324.88427734375	10.2289628982544
2325.37426757813	10.1768836975098
2325.86303710938	10.1950006484985
2326.35131835938	10.223201751709
2326.83862304688	10.2184524536133
2327.32495117188	10.2439451217651
2327.810546875	10.2571859359741
2328.29541015625	10.2799768447876
2328.77905273438	10.2263832092285
2329.26220703125	10.2448053359985
2329.74438476563	10.2626867294312
2330.2255859375	10.2838478088379
2330.7060546875	10.2514734268188
2331.185546875	10.2750997543335
2331.6640625	10.274130821228
2332.14184570313	10.2991409301758
2332.61889648438	10.2604131698608
2333.09497070313	10.2479257583618
2333.57006835938	10.2551393508911
2334.04443359375	10.2478370666504
2334.51782226563	10.2394247055054
2334.99047851563	10.2159309387207
2335.46215820313	10.1850109100342
2335.93310546875	10.1461095809937
2336.40307617188	10.1647930145264
2336.8720703125	10.1392936706543
2337.34033203125	10.1107511520386
2337.8076171875	10.0519714355469
2338.27416992188	10.0258445739746
2338.73974609375	10.0370712280273
2339.20458984375	9.99221038818359
2339.66845703125	9.95226383209229
2340.13134765625	9.95768260955811
2340.59350585938	9.88382625579834
2341.0546875	9.88068103790283
2341.51489257813	9.83235454559326
2341.97436523438	9.82752513885498
2342.43286132813	9.78988361358643
2342.890625	9.73787593841553
2343.34741210938	9.70623302459717
2343.80322265625	9.70133686065674
2344.25830078125	9.6646842956543
2344.71240234375	9.67024326324463
2345.16577148438	9.66890335083008
2345.61791992188	9.68440818786621
2346.06958007813	9.72921562194824
2346.52001953125	9.80419635772705
2346.9697265625	9.84657669067383
2347.41845703125	9.97669887542725
2347.86645507813	10.0485019683838
2348.3134765625	10.1535730361938
2348.75952148438	10.2969341278076
2349.20483398438	10.4002170562744
2349.64916992188	10.4836015701294
2350.09252929688	10.5994787216187
2350.53515625	10.6563539505005
2350.97680664063	10.7415628433228
2351.41748046875	10.7713117599487
2351.857421875	10.8246755599976
2352.29638671875	10.8455743789673
2352.734375	10.8767585754395
2353.17138671875	10.84681224823
2353.60766601563	10.7901477813721
2354.04296875	10.7392873764038
2354.4775390625	10.6452569961548
2354.91088867188	10.5247211456299
2355.34350585938	10.459774017334
2355.775390625	10.339916229248
2356.2060546875	10.2085514068604
2356.63598632813	10.1255769729614
2357.06494140625	9.96086692810059
2357.4931640625	9.86631298065186
2357.92041015625	9.79512119293213
2358.3466796875	9.68620777130127
2358.77197265625	9.59061050415039
2359.1962890625	9.51784610748291
2359.61987304688	9.41792869567871
2360.04248046875	9.30984020233154
2360.46411132813	9.23968505859375
2360.88500976563	9.19743919372559
2361.30493164063	9.15684032440186
2361.72387695313	9.1472635269165
