# Supplementary material for: Optics miniaturization strategy for demanding Raman spectroscopy applications
Source: Nat Commun. 2024 Apr 8;15:3049. doi: 10.1038/s41467-024-47044-7 (PMC11001912; doi:10.1038/s41467-024-47044-7)
Supplement: Supplementary file 6 — Source Data [file 41467_2024_47044_MOESM6_ESM.zip › Source Data/NCOMMS-23-34016B s3/S3 pHCA, Glucose, Salts/calibraiton/pHCA time + standards/pHCA_4_5h_2.csv]

347.42919921875	84.3257675170898
348.892913818359	84.5755157470703
350.356079101563	85.0638809204102
351.818634033203	85.3594512939453
353.280670166016	85.8699340820313
354.742095947266	86.1501541137695
356.202972412109	86.4924468994141
357.663299560547	86.7774276733398
359.123046875	87.1893615722656
360.582244873047	87.3435821533203
362.040863037109	87.6429061889648
363.498931884766	87.7513961791992
364.956451416016	87.9043960571289
366.413391113281	88.1914901733398
367.869750976563	88.4289703369141
369.325592041016	88.6123428344727
370.780853271484	88.5379028320313
372.235565185547	89.0406951904297
373.689727783203	88.8901596069336
375.143310546875	89.1282958984375
376.596343994141	89.3744125366211
378.048828125	89.6323623657227
379.500762939453	89.6529312133789
380.9521484375	89.8695220947266
382.402954101563	89.9739379882813
383.853240966797	90.3591232299805
385.302947998047	90.355110168457
386.752136230469	90.6817398071289
388.200744628906	90.8685455322266
389.648803710938	91.0424880981445
391.096343994141	91.1482009887695
392.543304443359	91.338249206543
393.989715576172	91.5778045654297
395.435607910156	92.083610534668
396.880920410156	92.3207244873047
398.325714111328	92.3192138671875
399.769927978516	92.6039962768555
401.213623046875	92.9378280639648
402.656768798828	93.1350936889648
404.099395751953	93.406135559082
405.541442871094	93.7291259765625
406.982971191406	93.6950607299805
408.423950195313	93.8661651611328
409.864379882813	94.2020950317383
411.304290771484	94.1196060180664
412.743621826172	94.1636276245117
414.182434082031	94.3893508911133
415.620727539063	94.6100082397461
417.058471679688	94.5520858764648
418.495666503906	94.8474044799805
419.932342529297	95.0172576904297
421.368469238281	95.073112487793
422.804077148438	95.0374069213867
424.239135742188	94.9966735839844
425.673645019531	94.8387603759766
427.107635498047	94.8043060302734
428.541107177734	94.5829086303711
429.974029541016	94.3368835449219
431.406433105469	94.1016311645508
432.838287353516	93.9023742675781
434.269622802734	93.7072677612305
435.700408935547	93.6480026245117
437.130706787109	93.4537582397461
438.560455322266	93.4468231201172
439.989654541016	93.1687774658203
441.418334960938	93.4364929199219
442.846496582031	93.3402938842773
444.274139404297	93.4361572265625
445.701263427734	93.2751617431641
447.127838134766	93.2722473144531
448.553894042969	93.1848907470703
449.979431152344	93.07470703125
451.404449462891	92.8071441650391
452.828918457031	92.6070098876953
454.252899169922	92.4637603759766
455.676330566406	92.3186187744141
457.099273681641	92.1481170654297
458.521667480469	91.9095916748047
459.943542480469	92.0535888671875
461.364929199219	91.6640701293945
462.785766601563	91.6095352172852
464.206085205078	91.6178665161133
465.625885009766	91.2787704467773
467.045196533203	91.4240112304688
468.463958740234	91.2387542724609
469.882202148438	91.1807098388672
471.299957275391	91.2093124389648
472.717193603516	91.3024520874023
474.133911132813	91.2115325927734
475.550109863281	91.4172592163086
476.965789794922	91.3097229003906
478.380950927734	91.5690994262695
479.795623779297	91.5367584228516
481.209777832031	91.7787017822266
482.623413085938	91.9653930664063
484.036529541016	92.0725173950195
485.449157714844	92.2895965576172
486.861267089844	92.5295181274414
488.272857666016	92.7194595336914
489.683959960938	93.083610534668
491.094543457031	93.2168045043945
492.504608154297	93.3348922729492
493.914184570313	93.673210144043
495.3232421875	93.7125091552734
496.731811523438	93.8319244384766
498.139862060547	93.9209747314453
499.547393798828	94.0345916748047
500.954467773438	94.0760650634766
502.360992431641	94.1631851196289
503.767028808594	93.9930801391602
505.172576904297	94.2867736816406
506.577606201172	94.2225036621094
507.982147216797	94.5105895996094
509.386169433594	94.390266418457
510.789703369141	94.5829849243164
512.192749023438	94.5864562988281
513.595275878906	94.7729949951172
514.997314453125	94.6850738525391
516.398803710938	94.9734344482422
517.799865722656	94.8780136108398
519.200378417969	94.9913101196289
520.600463867188	94.6420516967773
522	94.47119140625
523.399047851563	94.3660736083984
524.797607421875	93.9088439941406
526.195678710938	93.5490798950195
527.59326171875	93.2608337402344
528.990295410156	92.7861175537109
530.386901855469	92.1856002807617
531.782958984375	91.9918365478516
533.178588867188	91.8193588256836
534.573669433594	91.660041809082
535.968322753906	91.3701019287109
537.362426757813	91.0134429931641
538.756042480469	90.9565887451172
540.149230957031	90.6355590820313
541.541870117188	90.3873748779297
542.934020996094	90.252685546875
544.32568359375	89.8095397949219
545.716918945313	89.5213928222656
547.107604980469	88.9659652709961
548.497802734375	88.6987991333008
549.887573242188	88.4320831298828
551.276794433594	88.0759735107422
552.66552734375	87.782958984375
554.053833007813	87.6180725097656
555.441650390625	87.4295120239258
556.828918457031	87.0528259277344
558.215759277344	86.9079513549805
559.602111816406	86.8298034667969
560.987976074219	86.7272186279297
562.373352050781	86.5126800537109
563.758239746094	86.3982238769531
565.142639160156	86.23486328125
566.526611328125	86.1422500610352
567.910034179688	86.1460113525391
569.293029785156	85.9110946655273
570.675537109375	85.8809967041016
572.057556152344	85.6473236083984
573.439086914063	85.5059661865234
574.820129394531	85.3638916015625
576.200744628906	85.3574142456055
577.580871582031	85.2573776245117
578.96044921875	85.3129653930664
580.339660644531	85.1556243896484
581.718322753906	85.2768859863281
583.096557617188	85.162727355957
584.474243164063	85.1475448608398
585.851501464844	85.0370864868164
587.228332519531	85.0171508789063
588.604614257813	85.0513076782227
589.98046875	85.0133056640625
591.355834960938	84.9895706176758
592.730712890625	84.7624740600586
594.105163574219	84.7976760864258
595.479125976563	84.7395858764648
596.852600097656	84.7099914550781
598.225646972656	84.6173095703125
599.598205566406	84.5354614257813
600.970275878906	84.380729675293
602.341857910156	84.3006744384766
603.713012695313	84.3335189819336
605.083679199219	84.1235122680664
606.453918457031	84.1623840332031
607.823608398438	83.8376617431641
609.192932128906	83.911003112793
610.561706542969	83.6556015014648
611.930053710938	83.5892181396484
613.297912597656	83.4634552001953
614.665344238281	83.4286651611328
616.032287597656	83.344108581543
617.398803710938	83.1753997802734
618.764831542969	82.9715805053711
620.13037109375	82.9786071777344
621.495483398438	82.7959899902344
622.860107421875	82.6783676147461
624.224304199219	82.5140991210938
625.588012695313	82.5310211181641
626.951232910156	82.3230133056641
628.314025878906	82.2166595458984
629.676391601563	82.1480026245117
631.038269042969	81.9635543823242
632.399658203125	81.9114761352539
633.760620117188	81.7887496948242
635.12109375	81.7516860961914
636.481140136719	81.6171340942383
637.840759277344	81.4574432373047
639.199890136719	81.420280456543
640.558532714844	81.2388000488281
641.916748046875	81.2005386352539
643.274536132813	81.0325698852539
644.6318359375	81.0342712402344
645.988647460938	80.6936569213867
647.345031738281	80.7409133911133
648.700988769531	80.6093444824219
650.056457519531	80.4526824951172
651.411499023438	80.2319793701172
652.76611328125	80.0995483398438
654.120239257813	79.9435882568359
655.473876953125	79.918098449707
656.827087402344	79.7614212036133
658.179870605469	79.6916885375977
659.5322265625	79.4880905151367
660.884094238281	79.4640579223633
662.235473632813	79.3754119873047
663.586486816406	79.2515106201172
664.93701171875	79.0981216430664
666.287048339844	79.305793762207
667.636657714844	79.0261154174805
668.98583984375	78.9843902587891
670.334594726563	79.0235824584961
671.682861328125	79.0428695678711
673.030700683594	78.9093933105469
674.378051757813	78.9559326171875
675.725036621094	78.8668060302734
677.071533203125	78.8821487426758
678.417541503906	78.8773651123047
679.76318359375	79.0155563354492
681.108337402344	78.7914352416992
682.453002929688	78.9281158447266
683.797302246094	78.9044647216797
685.14111328125	78.7469100952148
686.484497070313	78.9127578735352
687.827453613281	78.8759307861328
689.169921875	78.8987121582031
690.512023925781	78.9755172729492
691.853637695313	79.11572265625
693.194763183594	79.0161590576172
694.535522460938	78.9361724853516
695.875793457031	79.080436706543
697.215637207031	79.0942993164063
698.555053710938	79.0030746459961
699.89404296875	79.2136154174805
701.232543945313	79.1651306152344
702.570617675781	79.1474761962891
703.908325195313	79.1518707275391
705.245483398438	79.2703628540039
706.582275390625	79.2912368774414
707.918640136719	79.4112854003906
709.254516601563	79.443115234375
710.589965820313	79.3459625244141
711.924987792969	79.3133316040039
713.259582519531	79.4207916259766
714.59375	79.4293365478516
715.927490234375	79.2517395019531
717.2607421875	79.5174865722656
718.593627929688	79.3714904785156
719.926025390625	79.3990631103516
721.257995605469	79.280876159668
722.589538574219	79.258171081543
723.920654296875	79.1800155639648
725.251342773438	79.2985153198242
726.581604003906	79.1542434692383
727.911437988281	79.2712554931641
729.240783691406	78.9059524536133
730.569763183594	79.0185852050781
731.898254394531	79.1180419921875
733.226379394531	79.0444717407227
734.554016113281	78.997688293457
735.881225585938	78.8667984008789
737.208068847656	78.8024826049805
738.534423828125	78.8819427490234
739.8603515625	78.6471481323242
741.185852050781	78.7631683349609
742.510925292969	78.6264953613281
743.835571289063	78.5041961669922
745.159790039063	78.3907165527344
746.483581542969	78.3756942749023
747.806945800781	78.3268737792969
749.1298828125	78.2365951538086
750.452453613281	78.053092956543
751.774536132813	78.1509094238281
753.09619140625	77.8526153564453
754.417419433594	77.9269866943359
755.738220214844	77.8584289550781
757.05859375	77.6735610961914
758.378540039063	77.6763381958008
759.698059082031	77.692497253418
761.017211914063	77.3650054931641
762.335876464844	77.4752044677734
763.654113769531	77.1795120239258
764.971984863281	77.2484817504883
766.289367675781	77.0122451782227
767.606384277344	76.9861679077148
768.922973632813	77.0656967163086
770.239074707031	76.9819869995117
771.554809570313	76.8083343505859
772.8701171875	76.7534942626953
774.184997558594	76.6517028808594
775.499450683594	76.4336471557617
776.8134765625	76.5526580810547
778.127136230469	76.3241653442383
779.440307617188	76.2375793457031
780.753112792969	76.3094635009766
782.0654296875	76.0459442138672
783.377380371094	76.0357971191406
784.688903808594	76.0619354248047
786	75.9101943969727
787.310668945313	75.8821563720703
788.620971679688	75.5821533203125
789.930786132813	75.5990295410156
791.240234375	75.4962539672852
792.549255371094	75.2908325195313
793.857788085938	75.3264846801758
795.166015625	75.1976470947266
796.473754882813	75.2482223510742
797.781066894531	75.1020736694336
799.088012695313	75.0971527099609
800.39453125	75.0609664916992
801.700622558594	75.0736465454102
803.006286621094	75.0132751464844
804.311584472656	75.0740737915039
805.616394042969	75.1047439575195
806.920837402344	75.0007400512695
808.224853515625	74.9660263061523
809.528503417969	74.8574981689453
810.831665039063	74.8760452270508
812.134460449219	74.8720855712891
813.436828613281	74.7888107299805
814.73876953125	74.7627792358398
816.040344238281	74.6858520507813
817.341430664063	74.7304382324219
818.642150878906	74.8372192382813
819.942504882813	74.7067642211914
821.242370605469	74.7090606689453
822.541870117188	74.8513641357422
823.840942382813	74.9320831298828
825.139587402344	74.9094543457031
826.437866210938	74.9921035766602
827.735656738281	74.8841094970703
829.033081054688	74.9431533813477
830.330139160156	75.2169189453125
831.626770019531	75.0742721557617
832.922973632813	75.2370910644531
834.21875	75.2740859985352
835.514099121094	75.4960250854492
836.80908203125	75.4276351928711
838.103637695313	75.5783004760742
839.397827148438	75.7932357788086
840.691589355469	75.9788208007813
841.984924316406	76.2610549926758
843.27783203125	76.231819152832
844.570373535156	76.3970489501953
845.862487792969	76.3977890014648
847.154235839844	76.3947296142578
848.445556640625	76.704475402832
849.736450195313	76.5823287963867
851.026916503906	76.5286331176758
852.317016601563	76.669921875
853.606689453125	76.7416839599609
854.89599609375	76.8711929321289
856.184875488281	76.8709487915039
857.473327636719	76.9856185913086
858.761413574219	77.0709838867188
860.049072265625	77.3728256225586
861.336303710938	77.4477233886719
862.623168945313	77.7987670898438
863.909606933594	78.1469497680664
865.195678710938	78.5223693847656
866.481323242188	78.9304046630859
867.766540527344	79.2589874267578
869.051391601563	79.5763244628906
870.335815429688	80.0590515136719
871.619873046875	80.2857131958008
872.903503417969	80.5194473266602
874.186706542969	80.8888397216797
875.469543457031	80.6956481933594
876.752014160156	80.5670623779297
878.033996582031	80.142463684082
879.315612792969	79.6205368041992
880.596862792969	78.6521301269531
881.877685546875	77.9426727294922
883.158081054688	76.8212127685547
884.438110351563	75.7384872436523
885.7177734375	74.6952438354492
886.996948242188	73.7739639282227
888.275817871094	72.6877822875977
889.55419921875	71.9869918823242
890.832275390625	71.0927429199219
892.10986328125	70.5682144165039
893.387084960938	69.9904098510742
894.663940429688	69.3804473876953
895.940368652344	68.9188919067383
897.216369628906	68.500602722168
898.492004394531	68.0760726928711
899.767272949219	67.6668090820313
901.042114257813	67.1907196044922
902.316528320313	66.7327575683594
903.590576171875	66.4850845336914
904.8642578125	66.1063919067383
906.137512207031	65.7096633911133
907.410339355469	65.3797988891602
908.682800292969	65.1720123291016
909.954833984375	64.8229598999023
911.226501464844	64.7285461425781
912.497802734375	64.5476989746094
913.768676757813	64.1452026367188
915.039123535156	64.144172668457
916.309204101563	63.9367332458496
917.578918457031	63.7828140258789
918.848205566406	63.5950317382813
920.117126464844	63.1877098083496
921.385620117188	63.0780372619629
922.653747558594	62.982105255127
923.921447753906	62.5577201843262
925.188781738281	62.3241424560547
926.455688476563	62.081844329834
927.722229003906	61.8618469238281
928.988342285156	61.5820693969727
930.254089355469	61.4321823120117
931.519470214844	61.1212158203125
932.784423828125	60.992130279541
934.049011230469	60.7299461364746
935.313171386719	60.5479698181152
936.576965332031	60.3993110656738
937.84033203125	60.3470268249512
939.103332519531	60.1955642700195
940.365966796875	60.0305938720703
941.628173828125	60.062141418457
942.890014648438	59.9314880371094
944.151428222656	59.9114646911621
945.412475585938	59.7842712402344
946.673095703125	59.7138290405273
947.933349609375	59.6875801086426
949.193237304688	59.625560760498
950.452697753906	59.6490478515625
951.711791992188	59.637508392334
952.970520019531	59.6600761413574
954.228820800781	59.6350555419922
955.486755371094	59.7492332458496
956.744262695313	59.7341575622559
958.001403808594	59.8030586242676
959.258117675781	59.9742202758789
960.514526367188	60.0873260498047
961.770446777344	60.1014518737793
963.026062011719	60.3973808288574
964.28125	60.6257209777832
965.536010742188	60.8438110351563
966.790466308594	61.1521682739258
968.044494628906	61.5978202819824
969.298095703125	62.0728225708008
970.551391601563	62.822395324707
971.80419921875	63.4223289489746
973.056701660156	64.4606018066406
974.308776855469	65.7740097045898
975.560485839844	67.2584381103516
976.811767578125	69.3755950927734
978.062683105469	71.4720611572266
979.313232421875	73.6683349609375
980.563415527344	75.9032897949219
981.813171386719	77.8781967163086
983.0625	79.6332321166992
984.3115234375	81.1480178833008
985.560119628906	82.5773468017578
986.808349609375	83.6150512695313
988.05615234375	84.4669418334961
989.303588867188	84.5061950683594
990.550659179688	84.0993270874023
991.797302246094	82.7739105224609
993.043579101563	81.1518249511719
994.289489746094	78.5673675537109
995.535034179688	76.1647338867188
996.780151367188	73.486930847168
998.02490234375	70.8546142578125
999.269226074219	68.9365310668945
1000.51318359375	66.9365768432617
1001.75677490234	65.2936477661133
1003	63.7221298217773
1004.24279785156	62.7171249389648
1005.48522949219	61.809814453125
1006.72729492188	61.0864639282227
1007.96893310547	60.5143241882324
1009.21026611328	59.9006805419922
1010.45111083984	59.598030090332
1011.69165039063	59.2277793884277
1012.93176269531	58.8857345581055
1014.17150878906	58.6899604797363
1015.41088867188	58.5482788085938
1016.64984130859	58.3782501220703
1017.88842773438	58.1406173706055
1019.12664794922	57.913272857666
1020.36450195313	57.7737426757813
1021.60192871094	57.6549987792969
1022.83898925781	57.636058807373
1024.07568359375	57.2373428344727
1025.31201171875	57.3731155395508
1026.5478515625	57.214225769043
1027.78344726563	57.1145973205566
1029.0185546875	57.1629867553711
1030.25329589844	57.0757637023926
1031.48767089844	56.9963722229004
1032.7216796875	57.1688346862793
1033.95532226563	57.1201324462891
1035.18859863281	57.1368064880371
1036.42138671875	57.3340873718262
1037.65393066406	57.3113708496094
1038.88598632813	57.372673034668
1040.11767578125	57.5509796142578
1041.34899902344	57.53955078125
1042.57995605469	57.6195831298828
1043.810546875	57.719654083252
1045.04077148438	57.7869644165039
1046.2705078125	57.8508758544922
1047.5	57.895751953125
1048.72900390625	58.0542144775391
1049.95764160156	58.2018356323242
1051.18591308594	58.4053153991699
1052.41381835938	58.6780014038086
1053.64135742188	58.8415145874023
1054.86853027344	59.3991584777832
1056.09521484375	59.6210479736328
1057.32165527344	59.8721313476563
1058.54760742188	60.3643341064453
1059.77331542969	60.8228416442871
1060.99853515625	61.2116394042969
1062.22338867188	61.6183891296387
1063.44787597656	61.9521713256836
1064.671875	62.4165649414063
1065.89562988281	62.957820892334
1067.11901855469	63.3611106872559
1068.34191894531	63.7274627685547
1069.56457519531	64.2711334228516
1070.78674316406	64.7408981323242
1072.00854492188	65.298210144043
1073.22998046875	65.7417449951172
1074.45104980469	65.9592361450195
1075.67175292969	65.9830474853516
1076.89208984375	66.1340637207031
1078.11193847656	65.9176864624023
1079.33154296875	65.4526977539063
1080.55065917969	64.9310607910156
1081.76940917969	64.3064498901367
1082.98791503906	63.3286743164063
1084.20593261719	62.7377700805664
1085.42358398438	61.9971504211426
1086.64086914063	61.176025390625
1087.85766601563	60.4363021850586
1089.07421875	59.8231887817383
1090.29040527344	59.1064949035645
1091.50610351563	58.8845176696777
1092.72155761719	58.3772087097168
1093.9365234375	58.0638656616211
1095.15112304688	57.7262992858887
1096.36535644531	57.6241111755371
1097.57922363281	57.4715805053711
1098.79272460938	57.3722839355469
1100.005859375	57.1900062561035
1101.21862792969	57.2389602661133
1102.43090820313	57.1391296386719
1103.64294433594	56.9368438720703
1104.8544921875	57.1226577758789
1106.06579589844	56.9671401977539
1107.27661132813	56.9328079223633
1108.48706054688	56.9505844116211
1109.69714355469	57.1515808105469
1110.90686035156	57.132568359375
1112.1162109375	57.070629119873
1113.3251953125	57.1516494750977
1114.53369140625	57.4096374511719
1115.74194335938	57.3615036010742
1116.94982910156	57.4557800292969
1118.1572265625	57.5979957580566
1119.3642578125	57.6407775878906
1120.57104492188	57.7557563781738
1121.77734375	57.9268760681152
1122.98327636719	57.920295715332
1124.18884277344	57.8988380432129
1125.39404296875	57.9682807922363
1126.59875488281	57.9500999450684
1127.80322265625	57.9237442016602
1129.00732421875	57.8452644348145
1130.2109375	57.4688911437988
1131.41430664063	57.3506965637207
1132.6171875	57.2126617431641
1133.81970214844	56.9550666809082
1135.02197265625	56.6674728393555
1136.22375488281	56.4135131835938
1137.42517089844	56.0821647644043
1138.62622070313	55.9154739379883
1139.82690429688	55.7420959472656
1141.02709960938	55.3918228149414
1142.22705078125	55.2459487915039
1143.42663574219	55.1337203979492
1144.62573242188	55.0178642272949
1145.82458496094	54.7795295715332
1147.02294921875	54.8398628234863
1148.22094726563	54.8843574523926
1149.41857910156	54.7669982910156
1150.61584472656	54.6806182861328
1151.81274414063	54.65234375
1153.00927734375	54.5283317565918
1154.20544433594	54.7074737548828
1155.40124511719	54.6213340759277
1156.5966796875	54.5468711853027
1157.79162597656	54.4410514831543
1158.986328125	54.485710144043
1160.18054199219	54.4171981811523
1161.37438964844	54.2852325439453
1162.56799316406	54.2138671875
1163.76110839844	54.1515197753906
1164.95385742188	54.1191902160645
1166.14624023438	54.0832443237305
1167.33825683594	54.0444488525391
1168.52990722656	53.9043045043945
1169.72119140625	54.1363677978516
1170.91198730469	54.1691551208496
1172.1025390625	54.2859420776367
1173.29260253906	54.7002410888672
1174.482421875	54.5950050354004
1175.67175292969	54.6001586914063
1176.86071777344	54.5412483215332
1178.04943847656	54.392204284668
1179.23767089844	54.2016410827637
1180.42553710938	53.9479370117188
1181.61303710938	53.8846321105957
1182.80017089844	53.6467971801758
1183.98681640625	53.4956550598145
1185.17321777344	53.3186798095703
1186.35925292969	53.4443244934082
1187.54479980469	53.5313415527344
1188.73010253906	53.4435958862305
1189.91491699219	53.4977264404297
1191.09936523438	53.5107231140137
1192.28356933594	53.6135368347168
1193.46728515625	53.6053199768066
1194.65063476563	53.7510833740234
1195.83361816406	53.7136001586914
1197.01623535156	53.8525390625
1198.19836425781	54.0219573974609
1199.38024902344	54.111930847168
1200.56176757813	54.1369934082031
1201.74279785156	54.3885154724121
1202.92358398438	54.4628562927246
1204.10388183594	54.4571495056152
1205.28393554688	54.5206336975098
1206.46350097656	54.5764808654785
1207.64270019531	54.6888847351074
1208.82153320313	54.6175270080566
1210	54.5931396484375
1211.17810058594	54.4944000244141
1212.35583496094	54.4499053955078
1213.53308105469	54.3598022460938
1214.71008300781	54.3272171020508
1215.88671875	54.2603302001953
1217.06286621094	54.1817626953125
1218.23864746094	54.2059745788574
1219.41418457031	54.1230163574219
1220.58923339844	54.1867637634277
1221.76391601563	54.2482452392578
1222.93823242188	54.158805847168
1224.11218261719	54.3062629699707
1225.28576660156	54.3576622009277
1226.458984375	54.4603004455566
1227.6318359375	54.3803253173828
1228.80419921875	54.4546241760254
1229.97631835938	54.5966835021973
1231.14794921875	54.5221290588379
1232.31921386719	54.8578910827637
1233.490234375	54.894702911377
1234.66076660156	54.8336372375488
1235.83093261719	54.9950828552246
1237.00073242188	55.0805282592773
1238.17016601563	55.0151138305664
1239.33923339844	55.1380577087402
1240.5078125	55.1563911437988
1241.67614746094	55.1075439453125
1242.84411621094	55.2968330383301
1244.01159667969	55.3713264465332
1245.1787109375	55.4258689880371
1246.34558105469	55.3062133789063
1247.51196289063	55.4866256713867
1248.67797851563	55.4452018737793
1249.84362792969	55.5169372558594
1251.00891113281	55.4524841308594
1252.173828125	55.473934173584
1253.33825683594	55.2665176391602
1254.50244140625	55.1944007873535
1255.66625976563	55.045581817627
1256.82958984375	54.8450775146484
1257.99255371094	54.8911781311035
1259.1552734375	54.8056335449219
1260.31750488281	54.7844848632813
1261.47937011719	54.632022857666
1262.64086914063	54.6162910461426
1263.80200195313	54.429027557373
1264.96276855469	54.425609588623
1266.123046875	54.4295387268066
1267.28308105469	54.1843643188477
1268.44262695313	54.0707588195801
1269.60192871094	53.9802322387695
1270.7607421875	53.8210334777832
1271.91918945313	53.6872215270996
1273.07727050781	53.655387878418
1274.23498535156	53.4471054077148
1275.39233398438	53.3221282958984
1276.54931640625	53.1896553039551
1277.70581054688	53.1154975891113
1278.86206054688	52.9554862976074
1280.01794433594	53.0363349914551
1281.17333984375	52.8770942687988
1282.32836914063	52.7761878967285
1283.48303222656	52.7257537841797
1284.63732910156	52.7748985290527
1285.79125976563	52.5085525512695
1286.94482421875	52.5810394287109
1288.09802246094	52.6013412475586
1289.25073242188	52.5542411804199
1290.40319824219	52.6402931213379
1291.55517578125	52.5681610107422
1292.70690917969	52.537281036377
1293.85815429688	52.5279998779297
1295.00903320313	52.4497299194336
1296.15954589844	52.4439506530762
1297.30969238281	52.3813056945801
1298.45935058594	52.2737426757813
1299.60876464844	52.2955741882324
1300.7578125	52.0916023254395
1301.90637207031	52.1011085510254
1303.05456542969	52.1241416931152
1304.20239257813	52.0588493347168
1305.34985351563	52.0358123779297
1306.49694824219	52.1295166015625
1307.64367675781	51.9479064941406
1308.7900390625	52.0468635559082
1309.93591308594	52.0323791503906
1311.08154296875	52.0995635986328
1312.22668457031	52.0939979553223
1313.37145996094	52.2793846130371
1314.51599121094	52.1875762939453
1315.66003417969	52.2759094238281
1316.80358886719	52.378776550293
1317.94689941406	52.4059753417969
1319.08984375	52.3835525512695
1320.23229980469	52.3418197631836
1321.37451171875	52.4361228942871
1322.51623535156	52.427848815918
1323.65759277344	52.2802810668945
1324.79858398438	52.3222808837891
1325.93920898438	52.3293266296387
1327.07934570313	52.2151947021484
1328.21923828125	52.1851539611816
1329.35864257813	52.1607208251953
1330.49780273438	52.277458190918
1331.63647460938	52.1064987182617
1332.77478027344	52.0693473815918
1333.91271972656	52.0428504943848
1335.05029296875	51.9380302429199
1336.18737792969	52.1572418212891
1337.32421875	51.7701530456543
1338.46057128906	51.8048286437988
1339.5966796875	51.9302825927734
1340.73229980469	51.935604095459
1341.86755371094	51.9297180175781
1343.00231933594	52.0049591064453
1344.13684082031	51.8473358154297
1345.27099609375	51.8355026245117
1346.40466308594	51.9625015258789
1347.53796386719	52.024097442627
1348.6708984375	51.8176765441895
1349.80346679688	52.0536422729492
1350.93566894531	51.9661598205566
1352.06750488281	52.0288276672363
1353.19885253906	51.9390449523926
1354.32995605469	52.1151161193848
1355.46057128906	51.9181900024414
1356.5908203125	52.0993766784668
1357.720703125	51.9185218811035
1358.85021972656	51.9947242736816
1359.97924804688	51.921070098877
1361.10803222656	51.968620300293
1362.236328125	51.9553031921387
1363.3642578125	51.9198951721191
1364.49182128906	51.7578315734863
1365.61901855469	51.8502655029297
1366.74584960938	51.7799644470215
1367.87231445313	51.8761520385742
1368.99829101563	51.7272682189941
1370.12390136719	51.8805809020996
1371.24914550781	51.604362487793
1372.3740234375	51.778507232666
1373.49853515625	51.8711585998535
1374.62255859375	51.8387985229492
1375.74633789063	51.7489547729492
1376.86962890625	51.9259872436523
1377.99255371094	51.8332595825195
1379.11511230469	51.8437004089355
1380.2373046875	51.8224754333496
1381.35900878906	51.9699478149414
1382.48034667969	51.7934989929199
1383.60144042969	51.8813629150391
1384.72204589844	51.8648834228516
1385.84228515625	51.7272911071777
1386.96203613281	51.7928848266602
1388.08154296875	51.6335105895996
1389.20056152344	51.5805053710938
1390.31921386719	51.4707069396973
1391.4375	51.1932106018066
1392.55541992188	51.1429023742676
1393.6728515625	50.9324722290039
1394.7900390625	50.888973236084
1395.90673828125	50.6543502807617
1397.02307128906	50.6071472167969
1398.13903808594	50.4281539916992
1399.25463867188	50.4210510253906
1400.36975097656	50.272590637207
1401.48449707031	50.3177070617676
1402.59899902344	50.2485046386719
1403.712890625	50.2112579345703
1404.82653808594	50.2675323486328
1405.93981933594	50.2336311340332
1407.05261230469	50.1968116760254
1408.1650390625	50.0325317382813
1409.27709960938	50.1321601867676
1410.38879394531	50.1279296875
1411.5	49.9952201843262
1412.61096191406	49.979305267334
1413.72143554688	49.954231262207
1414.83154296875	49.9289779663086
1415.94116210938	49.8840370178223
1417.05053710938	49.8833770751953
1418.15942382813	49.7607917785645
1419.26794433594	49.756649017334
1420.37609863281	49.6551284790039
1421.48388671875	49.6045532226563
1422.59118652344	49.4069557189941
1423.6982421875	49.5889282226563
1424.80480957031	49.2813682556152
1425.91088867188	49.2817611694336
1427.01672363281	49.4013328552246
1428.1220703125	49.2906112670898
1429.22717285156	49.2164154052734
1430.33166503906	49.2643547058105
1431.43591308594	49.1710205078125
1432.53979492188	49.2621955871582
1433.64318847656	49.265251159668
1434.74621582031	49.234302520752
1435.84887695313	49.2145156860352
1436.95104980469	49.2332611083984
1438.05297851563	49.1937484741211
1439.15441894531	49.2164459228516
1440.25549316406	49.1031875610352
1441.35620117188	49.2163276672363
1442.45642089844	49.2371368408203
1443.55627441406	49.150707244873
1444.65576171875	49.0953941345215
1445.7548828125	49.0316619873047
1446.853515625	49.051155090332
1447.95190429688	48.9141883850098
1449.0498046875	49.0032539367676
1450.14721679688	48.8895874023438
1451.24438476563	48.9865417480469
1452.34106445313	48.885814666748
1453.43737792969	49.0643653869629
1454.53332519531	49.0322685241699
1455.62890625	49.1383895874023
1456.72399902344	49.1645584106445
1457.81872558594	49.1834983825684
1458.9130859375	49.3460311889648
1460.00695800781	49.3999557495117
1461.10046386719	49.2979393005371
1462.19360351563	49.3303260803223
1463.28637695313	49.3627433776855
1464.37878417969	49.2338333129883
1465.470703125	49.1855926513672
1466.56225585938	49.1039733886719
1467.65344238281	49.0082206726074
1468.744140625	48.8405723571777
1469.83447265625	48.7341613769531
1470.92443847656	48.5996627807617
1472.01403808594	48.407958984375
1473.10314941406	48.3299865722656
1474.19189453125	48.143913269043
1475.2802734375	47.9245872497559
1476.3681640625	47.8375244140625
1477.45581054688	47.7995986938477
1478.54296875	47.659423828125
1479.62963867188	47.6394119262695
1480.71606445313	47.6300354003906
1481.80200195313	47.5742225646973
1482.88757324219	47.5914306640625
1483.97265625	47.3919563293457
1485.05737304688	47.5865325927734
1486.14172363281	47.508903503418
1487.22570800781	47.5933380126953
1488.30932617188	47.5363922119141
1489.39245605469	47.6181221008301
1490.47509765625	47.5529251098633
1491.55749511719	47.590389251709
1492.63940429688	47.7995223999023
1493.72094726563	47.6230239868164
1494.80212402344	47.5970840454102
1495.8828125	47.6951751708984
1496.96313476563	47.6891975402832
1498.04309082031	47.5027656555176
1499.12255859375	47.483772277832
1500.20166015625	47.4622268676758
1501.28039550781	47.4681129455566
1502.35864257813	47.5036277770996
1503.4365234375	47.4280281066895
1504.51403808594	47.4760208129883
1505.59118652344	47.3714065551758
1506.66784667969	47.5564918518066
1507.744140625	47.4823150634766
1508.81994628906	47.5240898132324
1509.89538574219	47.60205078125
1510.97045898438	47.7049560546875
1512.04516601563	47.8181953430176
1513.11938476563	47.8454933166504
1514.19323730469	47.9360885620117
1515.26672363281	48.1261863708496
1516.33972167969	48.1884155273438
1517.41235351563	48.206169128418
1518.48449707031	48.3054656982422
1519.55639648438	48.3108215332031
1520.62768554688	48.4149513244629
1521.69873046875	48.5286331176758
1522.76928710938	48.4540977478027
1523.83947753906	48.5011253356934
1524.90930175781	48.5196685791016
1525.97863769531	48.5758819580078
1527.04760742188	48.5681419372559
1528.11608886719	48.5887336730957
1529.18420410156	48.4672698974609
1530.251953125	48.5503349304199
1531.31921386719	48.6217575073242
1532.38610839844	48.765193939209
1533.45263671875	48.8382949829102
1534.51867675781	48.9872055053711
1535.58435058594	48.9713363647461
1536.64965820313	49.03662109375
1537.71447753906	49.2418670654297
1538.77893066406	49.3417892456055
1539.84301757813	49.4536972045898
1540.90661621094	49.7318344116211
1541.9697265625	49.8514289855957
1543.03259277344	49.9224128723145
1544.09497070313	50.0868225097656
1545.15686035156	50.1871109008789
1546.21850585938	50.2989883422852
1547.27966308594	50.5526466369629
1548.34033203125	50.5463790893555
1549.40063476563	50.7733726501465
1550.46057128906	50.8574600219727
1551.52001953125	50.9201278686523
1552.5791015625	51.0204277038574
1553.63781738281	51.1717224121094
1554.69604492188	51.2261695861816
1555.75378417969	51.2709121704102
1556.81127929688	51.252368927002
1557.86828613281	51.4470977783203
1558.9248046875	51.5232162475586
1559.98095703125	51.6372413635254
1561.03674316406	51.7818069458008
1562.09204101563	51.865062713623
1563.14697265625	51.9766693115234
1564.20153808594	52.1945838928223
1565.25561523438	52.396858215332
1566.30932617188	52.6181602478027
1567.36254882813	52.8395767211914
1568.41540527344	53.0158042907715
1569.4677734375	53.2505798339844
1570.51977539063	53.5712776184082
1571.57141113281	53.7739372253418
1572.62255859375	54.0004539489746
1573.67333984375	54.1124725341797
1574.7236328125	54.4568214416504
1575.77355957031	54.6448974609375
1576.82299804688	54.8806266784668
1577.8720703125	55.0902938842773
1578.92077636719	55.1643295288086
1579.96899414063	55.3383750915527
1581.01684570313	55.5888900756836
1582.06420898438	55.717529296875
1583.11120605469	56.0044631958008
1584.15771484375	56.1532707214355
1585.20385742188	56.4904556274414
1586.24951171875	56.8422088623047
1587.29479980469	57.0417785644531
1588.33972167969	57.3507537841797
1589.38415527344	57.4496192932129
1590.42810058594	57.9619407653809
1591.47180175781	58.3220405578613
1592.51489257813	58.7746620178223
1593.55773925781	59.1046371459961
1594.59997558594	59.244312286377
1595.64196777344	59.7529945373535
1596.68334960938	60.1365509033203
1597.72448730469	60.4192008972168
1598.76513671875	60.8797378540039
1599.80529785156	61.2134475708008
1600.84509277344	61.5623664855957
1601.88452148438	62.1663856506348
1602.92346191406	62.3398056030273
1603.9619140625	62.9137229919434
1605	63.4334716796875
1606.03771972656	64.0854415893555
1607.07495117188	64.4995880126953
1608.11169433594	65.0039596557617
1609.14807128906	65.4106750488281
1610.18408203125	65.7337188720703
1611.21960449219	65.8691177368164
1612.25463867188	65.9392013549805
1613.28930664063	66.1509780883789
1614.32360839844	66.1638565063477
1615.357421875	66.2361373901367
1616.39074707031	66.3126983642578
1617.42370605469	66.4646224975586
1618.45629882813	66.6717987060547
1619.48840332031	66.7272262573242
1620.52001953125	66.8479537963867
1621.55126953125	67.0880584716797
1622.58215332031	67.2666244506836
1623.61254882813	67.4027328491211
1624.64245605469	67.8087158203125
1625.67199707031	68.059814453125
1626.70104980469	68.3297882080078
1627.72973632813	68.7425384521484
1628.75793457031	68.8909378051758
1629.78576660156	69.2452850341797
1630.81311035156	69.6583709716797
1631.84008789063	69.8733596801758
1632.86657714844	70.1843948364258
1633.89270019531	70.4521560668945
1634.91833496094	70.6370010375977
1635.94348144531	70.9840545654297
1636.96826171875	70.8564300537109
1637.99255371094	70.8880996704102
1639.01647949219	71.0302276611328
1640.03991699219	70.7543411254883
1641.06298828125	70.6827011108398
1642.08557128906	70.326545715332
1643.10778808594	70.036865234375
1644.12951660156	69.5184936523438
1645.15075683594	69.1582717895508
1646.17163085938	68.7151031494141
1647.19213867188	68.3623123168945
1648.21203613281	67.9218597412109
1649.23156738281	67.7919235229492
1650.25073242188	67.3789672851563
1651.26940917969	66.9214553833008
1652.28759765625	66.4931640625
1653.30541992188	66.3436279296875
1654.32275390625	65.9453125
1655.33972167969	65.712028503418
1656.35620117188	65.1161422729492
1657.37231445313	64.943733215332
1658.38793945313	64.6088027954102
1659.40307617188	64.3795776367188
1660.41772460938	64.0123443603516
1661.43212890625	63.7863845825195
1662.44592285156	63.2729377746582
1663.45935058594	63.3897094726563
1664.47229003906	62.9282608032227
1665.48486328125	62.684455871582
1666.49694824219	62.3488121032715
1667.50854492188	62.0303382873535
1668.51977539063	61.7673034667969
1669.53051757813	61.2199974060059
1670.54089355469	60.9691314697266
1671.55078125	60.5572662353516
1672.56018066406	60.0918769836426
1673.56909179688	59.6678581237793
1674.57763671875	59.2644500732422
1675.58581542969	58.8160514831543
1676.59350585938	58.2583694458008
1677.60070800781	57.6961784362793
1678.607421875	57.3195877075195
1679.61376953125	56.7128944396973
1680.61962890625	56.3475608825684
1681.62512207031	55.8440933227539
1682.63012695313	55.380428314209
1683.63464355469	54.8291816711426
1684.638671875	54.496654510498
1685.64233398438	53.8730583190918
1686.64562988281	53.5532760620117
1687.64831542969	53.1509819030762
1688.65063476563	52.6761512756348
1689.65246582031	52.083324432373
1690.65393066406	51.6906890869141
1691.65490722656	51.4179840087891
1692.65539550781	51.1044502258301
1693.65551757813	50.6493530273438
1694.65502929688	50.3338813781738
1695.654296875	49.8612060546875
1696.65295410156	49.7461853027344
1697.65124511719	49.2719573974609
1698.64904785156	48.8971252441406
1699.646484375	48.6992340087891
1700.64331054688	48.2535858154297
1701.63977050781	47.878288269043
1702.63586425781	47.5073394775391
1703.63134765625	47.2023010253906
1704.62646484375	46.7514190673828
1705.62121582031	46.4072914123535
1706.61535644531	46.1063270568848
1707.60913085938	45.7608795166016
1708.60241699219	45.1919746398926
1709.59521484375	44.9191207885742
1710.58764648438	44.583667755127
1711.57958984375	44.1872177124023
1712.57104492188	43.7792778015137
1713.56213378906	43.3830795288086
1714.552734375	43.150463104248
1715.54284667969	42.7582740783691
1716.53247070313	42.3572692871094
1717.52160644531	41.9982757568359
1718.51037597656	41.6000022888184
1719.49865722656	41.1937103271484
1720.48657226563	41.0624923706055
1721.47387695313	40.6559066772461
1722.46081542969	40.3752822875977
1723.447265625	40.0770072937012
1724.43334960938	39.8427314758301
1725.41882324219	39.5757675170898
1726.40393066406	39.285572052002
1727.38854980469	39.0111427307129
1728.37268066406	38.8395919799805
1729.3564453125	38.5777320861816
1730.33972167969	38.4163475036621
1731.32250976563	38.1294937133789
1732.30480957031	37.8330001831055
1733.28674316406	37.6996612548828
1734.26806640625	37.5639915466309
1735.2490234375	37.3949699401855
1736.2294921875	37.2188377380371
1737.20959472656	37.034782409668
1738.18908691406	36.8142127990723
1739.16821289063	36.7647361755371
1740.14685058594	36.5404968261719
1741.125	36.2877731323242
1742.10266113281	36.3042449951172
1743.07995605469	36.0648307800293
1744.05676269531	35.8223991394043
1745.03308105469	35.6381187438965
1746.00891113281	35.442756652832
1746.98425292969	35.2251205444336
1747.95910644531	35.0237693786621
1748.93359375	34.8549156188965
1749.90759277344	34.694278717041
1750.88110351563	34.5018119812012
1751.85412597656	34.308422088623
1752.82678222656	34.0864868164063
1753.798828125	33.899974822998
1754.7705078125	33.6971626281738
1755.74169921875	33.5148391723633
1756.71240234375	33.3875541687012
1757.6826171875	33.2554168701172
1758.65246582031	33.0868072509766
1759.62170410156	32.8663101196289
1760.59057617188	32.6207160949707
1761.55895996094	32.4884910583496
1762.52673339844	32.3241348266602
1763.49426269531	32.3320045471191
1764.46118164063	32.1673316955566
1765.42761230469	32.1276550292969
1766.39367675781	31.9785060882568
1767.35913085938	31.8369998931885
1768.32421875	31.7776203155518
1769.28881835938	31.7303295135498
1770.2529296875	31.5531902313232
1771.21655273438	31.4928894042969
1772.17980957031	31.4060363769531
1773.14245605469	31.4300804138184
1774.10461425781	31.2658843994141
1775.06640625	31.2575149536133
1776.02770996094	31.0789833068848
1776.98852539063	31.0655689239502
1777.94873046875	30.9115867614746
1778.90856933594	30.8701019287109
1779.86804199219	30.8727645874023
1780.82690429688	30.6644153594971
1781.78527832031	30.4277000427246
1782.7431640625	30.3429260253906
1783.70068359375	30.1852073669434
1784.65771484375	30.022388458252
1785.61413574219	29.9452209472656
1786.57019042969	29.7692642211914
1787.52575683594	29.6829833984375
1788.48083496094	29.527645111084
1789.43530273438	29.3917484283447
1790.38940429688	29.3420581817627
1791.34301757813	29.2220134735107
1792.29626464844	28.9893341064453
1793.24890136719	28.9989776611328
1794.20104980469	28.8436717987061
1795.15270996094	28.7666912078857
1796.10400390625	28.7182769775391
1797.0546875	28.6254653930664
1798.0048828125	28.4789562225342
1798.95471191406	28.3765830993652
1799.90393066406	28.4071769714355
1800.85278320313	28.3672733306885
1801.80102539063	28.3290405273438
1802.74890136719	28.2539215087891
1803.6962890625	28.200267791748
1804.64306640625	28.1584014892578
1805.58947753906	28.1706981658936
1806.53540039063	28.1530666351318
1807.48071289063	28.0056896209717
1808.42565917969	28.0789737701416
1809.3701171875	28.0290241241455
1810.31396484375	27.9121284484863
1811.25744628906	27.9616088867188
1812.20043945313	27.7506256103516
1813.14294433594	27.8222942352295
1814.08483886719	27.7813358306885
1815.0263671875	27.7255687713623
1815.96740722656	27.6084384918213
1816.90783691406	27.5847568511963
1817.84790039063	27.4749374389648
1818.78747558594	27.3650703430176
1819.72644042969	27.4196815490723
1820.6650390625	27.2347640991211
1821.60314941406	27.204418182373
1822.54064941406	27.1115436553955
1823.47778320313	27.0319786071777
1824.41430664063	26.9324474334717
1825.35034179688	26.845588684082
1826.28601074219	26.7650585174561
1827.22106933594	26.6087226867676
1828.15563964844	26.5979309082031
1829.08984375	26.4994354248047
1830.0234375	26.4047222137451
1830.95654296875	26.4501953125
1831.88916015625	26.3577651977539
1832.8212890625	26.3456478118896
1833.7529296875	26.3218326568604
1834.68408203125	26.2093105316162
1835.61474609375	26.1735496520996
1836.54479980469	26.1545848846436
1837.47448730469	26.2490940093994
1838.40356445313	26.2218494415283
1839.33227539063	26.1387805938721
1840.26037597656	26.1462383270264
1841.18811035156	26.2040100097656
1842.115234375	26.167366027832
1843.04187011719	26.1034164428711
1843.96801757813	26.1396999359131
1844.89367675781	26.2024803161621
1845.81872558594	26.1325168609619
1846.74340820313	26.0695743560791
1847.66760253906	26.0935306549072
1848.59118652344	25.9912357330322
1849.51428222656	26.0006713867188
1850.43701171875	25.946834564209
1851.35913085938	25.8820629119873
1852.28076171875	25.8517074584961
1853.20190429688	25.7772521972656
1854.12243652344	25.6032333374023
1855.04260253906	25.6665668487549
1855.96215820313	25.6179313659668
1856.88122558594	25.5619831085205
1857.79992675781	25.3875026702881
1858.71801757813	25.3254737854004
1859.63549804688	25.2970714569092
1860.55261230469	25.2858238220215
1861.46923828125	25.1100082397461
1862.38525390625	25.1570835113525
1863.30078125	25.0803184509277
1864.2158203125	25.1113262176514
1865.13037109375	25.0609340667725
1866.04443359375	25.0479202270508
1866.95788574219	25.0499420166016
1867.87084960938	25.1059494018555
1868.78332519531	25.0208988189697
1869.6953125	25.0541343688965
1870.60681152344	25.0858879089355
1871.51782226563	25.03564453125
1872.42822265625	25.0452518463135
1873.33813476563	25.1619186401367
1874.24755859375	25.1791172027588
1875.15649414063	25.1387882232666
1876.06481933594	25.1243133544922
1876.97277832031	25.1081066131592
1877.88012695313	25.0563011169434
1878.78698730469	25.0284290313721
1879.69323730469	25.0981178283691
1880.59912109375	25.0203666687012
1881.50439453125	24.9477615356445
1882.4091796875	24.9116268157959
1883.3134765625	24.8387355804443
1884.21716308594	24.778564453125
1885.12048339844	24.7181453704834
1886.02319335938	24.6799793243408
1886.92541503906	24.6396312713623
1887.82702636719	24.6475353240967
1888.72814941406	24.5452289581299
1889.62878417969	24.4794750213623
1890.52893066406	24.4167232513428
1891.42858886719	24.4317455291748
1892.32763671875	24.3559341430664
1893.22619628906	24.3098030090332
1894.12426757813	24.2130928039551
1895.02172851563	24.2063941955566
1895.91870117188	24.1254539489746
1896.81518554688	24.2301406860352
1897.71118164063	24.1052799224854
1898.60656738281	24.0766201019287
1899.50146484375	24.1581478118896
1900.39587402344	24.0705680847168
1901.28967285156	23.978157043457
1902.18298339844	24.0558300018311
1903.07580566406	24.0314865112305
1903.96801757813	24.001256942749
1904.85986328125	24.0102062225342
1905.7509765625	24.0496788024902
1906.64172363281	24.0525608062744
1907.53186035156	24.1422119140625
1908.42150878906	24.1593227386475
1909.31066894531	24.2159214019775
1910.19921875	24.1416435241699
1911.08728027344	24.2377948760986
1911.97473144531	24.2320499420166
1912.86181640625	24.2503242492676
1913.74816894531	24.1967468261719
1914.63415527344	24.1317672729492
1915.51953125	24.1303787231445
1916.40441894531	24.1381702423096
1917.28869628906	24.1015739440918
1918.17260742188	24.1135368347168
1919.05578613281	24.0033588409424
1919.93859863281	24.026912689209
1920.82080078125	23.9427185058594
1921.70239257813	23.914342880249
1922.58349609375	23.9214725494385
1923.46411132813	23.8672103881836
1924.34423828125	23.7578678131104
1925.22375488281	23.6532917022705
1926.10278320313	23.6458759307861
1926.98120117188	23.5833568572998
1927.85913085938	23.4959850311279
1928.73645019531	23.4239387512207
1929.61328125	23.3542633056641
1930.48962402344	23.4041423797607
1931.36535644531	23.3960037231445
1932.24060058594	23.3297843933105
1933.11535644531	23.2873001098633
1933.98950195313	23.2808876037598
1934.86303710938	23.2628116607666
1935.73608398438	23.2971477508545
1936.60864257813	23.2579231262207
1937.48059082031	23.3224868774414
1938.35205078125	23.2640686035156
1939.22302246094	23.2442073822021
1940.09338378906	23.3340034484863
1940.96313476563	23.3446292877197
1941.83239746094	23.3678512573242
1942.701171875	23.391975402832
1943.5693359375	23.3829784393311
1944.43701171875	23.4250335693359
1945.30407714844	23.4901180267334
1946.17065429688	23.4948711395264
1947.03662109375	23.5522899627686
1947.90209960938	23.5061779022217
1948.76696777344	23.5598812103271
1949.63134765625	23.5376720428467
1950.4951171875	23.5522232055664
1951.3583984375	23.4965400695801
1952.22106933594	23.4563446044922
1953.08325195313	23.4700050354004
1953.94482421875	23.4071502685547
1954.80590820313	23.3972988128662
1955.66650390625	23.3401679992676
1956.5263671875	23.3169727325439
1957.38586425781	23.3577346801758
1958.24462890625	23.3807487487793
1959.10302734375	23.2917671203613
1959.96069335938	23.25075340271
1960.81799316406	23.0920543670654
1961.67456054688	23.145959854126
1962.53063964844	23.0697021484375
1963.38623046875	22.9871616363525
1964.2412109375	23.0128211975098
1965.09558105469	22.8860950469971
1965.94946289063	22.9262275695801
1966.80285644531	22.826150894165
1967.65563964844	22.8671894073486
1968.5078125	22.8656444549561
1969.35949707031	22.8721408843994
1970.21057128906	22.8105545043945
1971.06103515625	22.8583545684814
1971.91101074219	22.8499069213867
1972.76049804688	22.8711719512939
1973.60925292969	22.9595241546631
1974.45764160156	22.9374694824219
1975.30529785156	23.0263595581055
1976.15246582031	23.0857849121094
1976.99914550781	23.0745010375977
1977.84521484375	23.1333122253418
1978.69067382813	23.27685546875
1979.53552246094	23.221263885498
1980.3798828125	23.3104686737061
1981.22375488281	23.2954578399658
1982.06701660156	23.3093795776367
1982.90966796875	23.2891979217529
1983.75170898438	23.3125648498535
1984.59326171875	23.2382583618164
1985.43420410156	23.2807216644287
1986.27465820313	23.2922115325928
1987.11450195313	23.1521873474121
1987.95373535156	23.2286396026611
1988.79248046875	23.2158374786377
1989.63061523438	23.1856956481934
1990.46813964844	23.0873279571533
1991.30517578125	23.093391418457
1992.1416015625	23.043363571167
1992.9775390625	22.9881248474121
1993.81274414063	22.8990383148193
1994.6474609375	22.8561172485352
1995.48168945313	22.8124923706055
1996.31518554688	22.7568893432617
1997.14819335938	22.8597202301025
1997.98071289063	22.7496681213379
1998.8125	22.7990417480469
1999.64379882813	22.7424621582031
2000.47448730469	22.6858406066895
2001.3046875	22.7334384918213
2002.13427734375	22.6944313049316
2002.96325683594	22.6895790100098
2003.79162597656	22.7007884979248
2004.61950683594	22.8241214752197
2005.44677734375	22.8922672271729
2006.2734375	22.9201221466064
2007.09948730469	22.9708976745605
2007.92504882813	22.9586601257324
2008.75	23.0460205078125
2009.57434082031	23.0789737701416
2010.39819335938	23.0272731781006
2011.22131347656	23.1999320983887
2012.0439453125	23.1595973968506
2012.86608886719	23.2183361053467
2013.6875	23.2821197509766
2014.50842285156	23.2285995483398
2015.32873535156	23.2762813568115
2016.1484375	23.2227191925049
2016.96752929688	23.2335643768311
2017.7861328125	23.2159404754639
2018.60412597656	23.2450199127197
2019.42150878906	23.2625045776367
2020.23828125	23.2428340911865
2021.05444335938	23.2991104125977
2021.8701171875	23.2196559906006
2022.68518066406	23.1218910217285
2023.49963378906	23.1969165802002
2024.3134765625	23.1662330627441
2025.12683105469	23.0694923400879
2025.939453125	23.0437831878662
2026.75158691406	23.0050163269043
2027.56311035156	23.0922794342041
2028.3740234375	22.9834842681885
2029.18432617188	22.940767288208
2029.994140625	22.9596347808838
2030.80322265625	22.9072704315186
2031.61181640625	22.9020690917969
2032.41979980469	22.8244361877441
2033.22717285156	22.8501739501953
2034.03393554688	22.7843990325928
2034.84008789063	22.7383060455322
2035.64575195313	22.6751956939697
2036.45080566406	22.7310237884521
2037.25512695313	22.5888385772705
2038.05895996094	22.598934173584
2038.86218261719	22.5770778656006
2039.66479492188	22.5542964935303
2040.466796875	22.5280456542969
2041.26831054688	22.4881896972656
2042.06909179688	22.6392078399658
2042.86938476563	22.5871677398682
2043.6689453125	22.5514488220215
2044.46801757813	22.6625480651855
2045.26647949219	22.6729602813721
2046.06433105469	22.6095581054688
2046.86145019531	22.6356582641602
2047.65808105469	22.7014846801758
2048.4541015625	22.7562770843506
2049.24951171875	22.7732219696045
2050.04443359375	22.8089046478271
2050.83862304688	22.81201171875
2051.63232421875	22.8220653533936
2052.42529296875	22.8312072753906
2053.2177734375	22.8040103912354
2054.00952148438	22.8462600708008
2054.80078125	22.9239864349365
2055.59130859375	22.91233253479
2056.38134765625	22.8679828643799
2057.17065429688	22.9773426055908
2057.95947265625	22.9042263031006
2058.74755859375	22.8992824554443
2059.53515625	22.9247455596924
2060.32202148438	22.8594303131104
2061.1083984375	22.7520122528076
2061.89428710938	22.7284202575684
2062.67919921875	22.6304092407227
2063.4638671875	22.6932792663574
2064.24780273438	22.6044940948486
2065.03100585938	22.59059715271
2065.81372070313	22.4721393585205
2066.595703125	22.4283657073975
2067.37719726563	22.3920192718506
2068.15795898438	22.2542476654053
2068.93823242188	22.2859020233154
2069.7177734375	22.2084083557129
2070.49682617188	22.1320304870605
2071.27514648438	22.0623569488525
2072.05297851563	22.0503234863281
2072.830078125	22.0240306854248
2073.60668945313	21.9757537841797
2074.38256835938	21.9124717712402
2075.15795898438	21.8659858703613
2075.9326171875	21.7567653656006
2076.70654296875	21.8253479003906
2077.47998046875	21.7684803009033
2078.25268554688	21.6876773834229
2079.02490234375	21.6597728729248
2079.79663085938	21.8252487182617
2080.5673828125	21.7436790466309
2081.337890625	21.8279094696045
2082.107421875	21.7913303375244
2082.87670898438	21.807092666626
2083.64501953125	21.8209857940674
2084.41284179688	21.8097438812256
2085.18017578125	21.8095474243164
2085.94677734375	21.8051204681396
2086.71264648438	21.8863124847412
2087.47802734375	21.8684978485107
2088.24267578125	21.9048099517822
2089.0068359375	21.9357433319092
2089.77026367188	21.950439453125
2090.53295898438	21.8263397216797
2091.29516601563	21.8485507965088
2092.056640625	21.872200012207
2092.81762695313	21.8441982269287
2093.57788085938	21.7352142333984
2094.33764648438	21.7132720947266
2095.0966796875	21.6745529174805
2095.85498046875	21.6237487792969
2096.61279296875	21.5918140411377
2097.36987304688	21.4371299743652
2098.12646484375	21.3752975463867
2098.88232421875	21.296142578125
2099.63745117188	21.3201503753662
2100.39208984375	21.2041988372803
2101.14624023438	21.0831928253174
2101.8994140625	20.9796314239502
2102.65209960938	20.8539333343506
2103.404296875	20.9224147796631
2104.15551757813	20.81178855896
2104.90649414063	20.7366905212402
2105.65649414063	20.6482372283936
2106.40600585938	20.6062755584717
2107.15502929688	20.5158023834229
2107.90307617188	20.4804134368896
2108.65063476563	20.3726997375488
2109.39770507813	20.4478721618652
2110.14404296875	20.3855228424072
2110.8896484375	20.3721809387207
2111.63452148438	20.4495887756348
2112.37890625	20.402660369873
2113.12280273438	20.3907356262207
2113.86572265625	20.4682350158691
2114.60815429688	20.4298534393311
2115.35009765625	20.4701957702637
2116.09106445313	20.595573425293
2116.83154296875	20.5364055633545
2117.57153320313	20.5732555389404
2118.31079101563	20.5369892120361
2119.04931640625	20.576976776123
2119.787109375	20.4992961883545
2120.5244140625	20.5225429534912
2121.26098632813	20.4378356933594
2121.9970703125	20.4043235778809
2122.732421875	20.368860244751
2123.46704101563	20.2962226867676
2124.20092773438	20.2614097595215
2124.93432617188	20.2174606323242
2125.6669921875	20.1785125732422
2126.39916992188	20.0641498565674
2127.13037109375	20.0073432922363
2127.86108398438	19.8986015319824
2128.59130859375	19.9988613128662
2129.32080078125	19.8330459594727
2130.04956054688	19.810453414917
2130.77758789063	19.7356243133545
2131.50512695313	19.625114440918
2132.23193359375	19.5313701629639
2132.9580078125	19.4450283050537
2133.68334960938	19.3928413391113
2134.408203125	19.357967376709
2135.13232421875	19.2873668670654
2135.85595703125	19.217435836792
2136.57885742188	19.2029685974121
2137.30102539063	19.0778942108154
2138.0224609375	19.0776119232178
2138.74340820313	19.0142555236816
2139.46337890625	18.9996795654297
2140.18310546875	18.901180267334
2140.90185546875	18.8703346252441
2141.6201171875	18.8157558441162
2142.33764648438	18.7940559387207
2143.05444335938	18.8251476287842
2143.77075195313	18.7944679260254
2144.48608398438	18.8275203704834
2145.201171875	18.8411922454834
2145.91528320313	18.815824508667
2146.62890625	18.7882442474365
2147.34155273438	18.8215847015381
2148.05395507813	18.692699432373
2148.76538085938	18.7393894195557
2149.47631835938	18.7627811431885
2150.18627929688	18.7565269470215
2150.89599609375	18.7833461761475
2151.60473632813	18.7400970458984
2152.31298828125	18.7445316314697
2153.02026367188	18.6895389556885
2153.72729492188	18.6401138305664
2154.43334960938	18.5967330932617
2155.138671875	18.6586608886719
2155.84350585938	18.6303806304932
2156.54760742188	18.5813293457031
2157.25122070313	18.5490875244141
2157.95385742188	18.5478382110596
2158.65600585938	18.5263023376465
2159.357421875	18.4744434356689
2160.05810546875	18.4230346679688
2160.75805664063	18.3933506011963
2161.45751953125	18.30442237854
2162.15600585938	18.2687873840332
2162.85400390625	18.2370433807373
2163.55151367188	18.1927833557129
2164.248046875	18.1193141937256
2164.94409179688	18.1129703521729
2165.63916015625	18.0227336883545
2166.33374023438	17.9724216461182
2167.02783203125	17.938268661499
2167.72094726563	17.7677917480469
2168.41357421875	17.7463035583496
2169.10522460938	17.679573059082
2169.79638671875	17.6243515014648
2170.48706054688	17.5843315124512
2171.1767578125	17.4775924682617
2171.86572265625	17.3670768737793
2172.55419921875	17.2776508331299
2173.24194335938	17.211799621582
2173.92895507813	17.0889682769775
2174.615234375	17.0789527893066
2175.30078125	17.0543823242188
2175.98583984375	16.9885749816895
2176.67016601563	16.9118595123291
2177.35375976563	16.9286708831787
2178.03662109375	16.8928737640381
2178.71875	16.8894214630127
2179.40014648438	16.8582782745361
2180.08081054688	16.8830013275146
2180.76098632813	16.8755798339844
2181.4404296875	16.8780422210693
2182.119140625	16.8579807281494
2182.79711914063	16.9154376983643
2183.47436523438	16.8909072875977
2184.15087890625	16.8966007232666
2184.82690429688	16.8936176300049
2185.501953125	16.8834323883057
2186.17651367188	16.90500831604
2186.85034179688	16.8533535003662
2187.5234375	16.8612670898438
2188.19580078125	16.833158493042
2188.86743164063	16.8007926940918
2189.53833007813	16.7691478729248
2190.20874023438	16.7802715301514
2190.87817382813	16.6746654510498
2191.54711914063	16.71164894104
2192.21533203125	16.6298427581787
2192.8828125	16.5320205688477
2193.54956054688	16.4927062988281
2194.21557617188	16.4216785430908
2194.880859375	16.3890151977539
2195.54541015625	16.3301219940186
2196.20947265625	16.2874031066895
2196.87255859375	16.2004413604736
2197.53515625	16.0891704559326
2198.19677734375	16.0385513305664
2198.85791015625	15.8523464202881
2199.51831054688	15.8568735122681
2200.17797851563	15.7830772399902
2200.8369140625	15.7109632492065
2201.4951171875	15.644552230835
2202.15258789063	15.5607976913452
2202.80932617188	15.4651889801025
2203.46533203125	15.4552755355835
2204.12060546875	15.3660669326782
2204.775390625	15.3902359008789
2205.42919921875	15.3049430847168
2206.08251953125	15.3625030517578
2206.73486328125	15.343713760376
2207.38671875	15.2970132827759
2208.03759765625	15.2605781555176
2208.68798828125	15.313928604126
2209.33764648438	15.2517976760864
2209.98657226563	15.2656497955322
2210.63452148438	15.3283739089966
2211.28198242188	15.3238677978516
2211.9287109375	15.2704515457153
2212.57470703125	15.2760028839111
2213.21997070313	15.3032484054565
2213.86450195313	15.3103227615356
2214.50830078125	15.3143692016602
2215.1513671875	15.2090578079224
2215.79370117188	15.1698551177979
2216.43530273438	15.2299604415894
2217.076171875	15.1841592788696
2217.71630859375	15.123387336731
2218.35571289063	15.0653553009033
2218.99462890625	15.0292949676514
2219.63256835938	14.9433135986328
2220.26977539063	14.875750541687
2220.90625	14.8408365249634
2221.5419921875	14.7551755905151
2222.17700195313	14.6965799331665
2222.81127929688	14.6592588424683
2223.44482421875	14.5815420150757
2224.07763671875	14.6063585281372
2224.70971679688	14.4960289001465
2225.34106445313	14.3741683959961
2225.9716796875	14.3175621032715
2226.6015625	14.2252902984619
2227.23071289063	14.2189559936523
2227.85913085938	14.1380233764648
2228.48681640625	14.1438722610474
2229.11376953125	14.0903606414795
2229.73999023438	13.9962711334229
2230.36547851563	13.9643239974976
2230.990234375	13.9188270568848
2231.61401367188	13.8533897399902
2232.2373046875	13.8042345046997
2232.85986328125	13.7966651916504
2233.4814453125	13.7129468917847
2234.1025390625	13.7252655029297
2234.72265625	13.7253179550171
2235.34228515625	13.6453065872192
2235.9609375	13.637640953064
2236.57885742188	13.6010446548462
2237.1962890625	13.6484146118164
2237.81274414063	13.582836151123
2238.42846679688	13.6058807373047
2239.04345703125	13.5407400131226
2239.65771484375	13.5768623352051
2240.27124023438	13.6027431488037
2240.88403320313	13.6101560592651
2241.49584960938	13.6065340042114
2242.10717773438	13.5600032806396
2242.71752929688	13.6069831848145
2243.32739257813	13.6030893325806
2243.93627929688	13.5979022979736
2244.54443359375	13.5412397384644
2245.15209960938	13.5004978179932
2245.7587890625	13.4715633392334
2246.36474609375	13.5124168395996
2246.9697265625	13.4883480072021
2247.57421875	13.3959436416626
2248.17797851563	13.3834171295166
2248.78076171875	13.3711280822754
2249.38305664063	13.3601236343384
2249.984375	13.3101091384888
2250.5849609375	13.3032007217407
2251.18481445313	13.1823091506958
2251.78393554688	13.1189785003662
2252.38232421875	13.1874914169312
2252.97973632813	13.1163425445557
2253.57666015625	13.0578126907349
2254.17260742188	13.0002708435059
2254.76782226563	12.9828290939331
2255.3623046875	12.8635349273682
2255.9560546875	12.896315574646
2256.54907226563	12.8157825469971
2257.14135742188	12.7512702941895
2257.73266601563	12.6986427307129
2258.32348632813	12.6618070602417
2258.91333007813	12.5748128890991
2259.50244140625	12.5430917739868
2260.09057617188	12.4531145095825
2260.67822265625	12.4928255081177
2261.26513671875	12.4011888504028
2261.85107421875	12.3826122283936
2262.43627929688	12.3546380996704
2263.02075195313	12.3214349746704
2263.6044921875	12.2587537765503
2264.18725585938	12.250506401062
2264.76953125	12.2018203735352
2265.35083007813	12.1802263259888
2265.93139648438	12.1693134307861
2266.51123046875	12.1448183059692
2267.09033203125	12.1312637329102
2267.66845703125	12.0897378921509
2268.24584960938	12.0784969329834
2268.82250976563	12.0970468521118
2269.3984375	12.141770362854
2269.9736328125	12.1046199798584
2270.5478515625	12.1305198669434
2271.12133789063	12.1590614318848
2271.69409179688	12.1422939300537
2272.26611328125	12.1606349945068
2272.83740234375	12.1485691070557
2273.40771484375	12.1435699462891
2273.97729492188	12.1165227890015
2274.54614257813	12.1130771636963
2275.11401367188	12.055793762207
2275.68139648438	12.0252571105957
2276.24780273438	12.0031023025513
2276.8134765625	11.9972267150879
2277.37817382813	11.9702978134155
2277.9423828125	11.9993896484375
2278.50561523438	11.9798040390015
2279.06811523438	12.0197048187256
2279.62963867188	11.9895687103271
2280.19067382813	11.9372711181641
2280.75073242188	11.9207811355591
2281.31005859375	11.8718376159668
2281.86840820313	11.9165067672729
2282.42602539063	11.9150218963623
2282.98291015625	11.8403959274292
2283.5390625	11.8404579162598
2284.09448242188	11.773398399353
2284.64892578125	11.7602081298828
2285.20263671875	11.7382764816284
2285.75537109375	11.6866979598999
2286.3076171875	11.6633911132813
2286.85888671875	11.6450939178467
2287.40942382813	11.6453104019165
2287.958984375	11.5472412109375
2288.5078125	11.5066013336182
2289.05590820313	11.4839572906494
2289.60302734375	11.4281358718872
2290.14965820313	11.4173746109009
2290.6953125	11.3312196731567
2291.23999023438	11.3549165725708
2291.78393554688	11.3114318847656
2292.3271484375	11.2288398742676
2292.86962890625	11.2413578033447
2293.4111328125	11.1725015640259
2293.95190429688	11.1176853179932
2294.49194335938	11.1381435394287
2295.03100585938	11.0816717147827
2295.5693359375	11.0496501922607
2296.10693359375	11.0621013641357
2296.6435546875	10.9929895401001
2297.17944335938	11.0240888595581
2297.71459960938	11.0015869140625
2298.24877929688	10.992938041687
2298.7822265625	10.984543800354
2299.31469726563	10.9833526611328
2299.8466796875	10.9824256896973
2300.37744140625	11.0170307159424
2300.90771484375	10.9519395828247
2301.43701171875	10.9828109741211
2301.96557617188	10.9575147628784
2302.4931640625	10.9958972930908
2303.02001953125	11.0342998504639
2303.54614257813	11.0269298553467
2304.0712890625	11.0069532394409
2304.595703125	11.0008955001831
2305.119140625	11.0637435913086
2305.64184570313	11.0303354263306
2306.16381835938	10.9738121032715
2306.68481445313	10.9942903518677
2307.205078125	10.9876613616943
2307.72436523438	10.9898834228516
2308.24291992188	10.973292350769
2308.7607421875	11.0104494094849
2309.27758789063	10.9317178726196
2309.79370117188	10.9613456726074
2310.30883789063	10.9551963806152
2310.8232421875	10.9894275665283
2311.3369140625	10.9248247146606
2311.849609375	10.9477424621582
2312.361328125	10.9108285903931
2312.87255859375	10.8652563095093
2313.38256835938	10.8301639556885
2313.89208984375	10.8096151351929
2314.40063476563	10.7928266525269
2314.908203125	10.7430696487427
2315.4150390625	10.7508211135864
2315.92114257813	10.6693849563599
2316.42626953125	10.6595306396484
2316.9306640625	10.573390007019
2317.43408203125	10.5986566543579
2317.93676757813	10.5340738296509
2318.4384765625	10.4984140396118
2318.939453125	10.4453897476196
2319.439453125	10.4234790802002
2319.93872070313	10.3901615142822
2320.43701171875	10.3814888000488
2320.9345703125	10.3703660964966
2321.43139648438	10.3266706466675
2321.92724609375	10.3125257492065
2322.42211914063	10.2676773071289
2322.91625976563	10.2263307571411
2323.40966796875	10.212926864624
2323.90209960938	10.220175743103
2324.3935546875	10.2097520828247
2324.88427734375	10.1778192520142
2325.37426757813	10.1515731811523
2325.86303710938	10.1887397766113
2326.35131835938	10.1453142166138
2326.83862304688	10.1909370422363
2327.32495117188	10.1954336166382
2327.810546875	10.2092027664185
2328.29541015625	10.2401580810547
2328.77905273438	10.247389793396
2329.26220703125	10.2243356704712
2329.74438476563	10.2564067840576
2330.2255859375	10.2330465316772
2330.7060546875	10.2484693527222
2331.185546875	10.2619800567627
2331.6640625	10.2667474746704
2332.14184570313	10.2583866119385
2332.61889648438	10.250563621521
2333.09497070313	10.254768371582
2333.57006835938	10.2107830047607
2334.04443359375	10.2157917022705
2334.51782226563	10.202709197998
2334.99047851563	10.1745433807373
2335.46215820313	10.1320915222168
2335.93310546875	10.1403484344482
2336.40307617188	10.1143045425415
2336.8720703125	10.0731420516968
2337.34033203125	10.0626993179321
2337.8076171875	10.0401601791382
2338.27416992188	9.9659423828125
2338.73974609375	9.97604846954346
2339.20458984375	9.94078922271729
2339.66845703125	9.90495109558105
2340.13134765625	9.85449600219727
2340.59350585938	9.86841106414795
2341.0546875	9.87076759338379
2341.51489257813	9.80729007720947
2341.97436523438	9.76580047607422
2342.43286132813	9.71794033050537
2342.890625	9.68052101135254
2343.34741210938	9.68499374389648
2343.80322265625	9.68367671966553
2344.25830078125	9.64232540130615
2344.71240234375	9.64649677276611
2345.16577148438	9.66227340698242
2345.61791992188	9.66589546203613
2346.06958007813	9.75243377685547
2346.52001953125	9.78318023681641
2346.9697265625	9.85542774200439
2347.41845703125	9.94155788421631
2347.86645507813	10.0421361923218
2348.3134765625	10.1458196640015
2348.75952148438	10.2517862319946
2349.20483398438	10.3888559341431
2349.64916992188	10.4896993637085
2350.09252929688	10.574803352356
2350.53515625	10.6505289077759
2350.97680664063	10.7138195037842
2351.41748046875	10.7929620742798
2351.857421875	10.86243724823
2352.29638671875	10.8489065170288
2352.734375	10.8617563247681
2353.17138671875	10.8545970916748
2353.60766601563	10.8204536437988
2354.04296875	10.7793369293213
2354.4775390625	10.622444152832
2354.91088867188	10.5366888046265
2355.34350585938	10.4291505813599
2355.775390625	10.3346242904663
2356.2060546875	10.2464399337769
2356.63598632813	10.1135931015015
2357.06494140625	9.96058750152588
2357.4931640625	9.86993885040283
2357.92041015625	9.79595851898193
2358.3466796875	9.68425559997559
2358.77197265625	9.57051277160645
2359.1962890625	9.5010929107666
2359.61987304688	9.36765003204346
2360.04248046875	9.30453205108643
2360.46411132813	9.25254344940186
2360.88500976563	9.20359039306641
2361.30493164063	9.17502212524414
2361.72387695313	9.12264156341553
