# Supplementary material for: Optics miniaturization strategy for demanding Raman spectroscopy applications
Source: Nat Commun. 2024 Apr 8;15:3049. doi: 10.1038/s41467-024-47044-7 (PMC11001912; doi:10.1038/s41467-024-47044-7)
Supplement: Supplementary file 6 — Source Data [file 41467_2024_47044_MOESM6_ESM.zip › Source Data/NCOMMS-23-34016B s3/S3 pHCA, Glucose, Salts/calibraiton/pHCA time + standards/pHCA_500uM.csv]

347.42919921875	77.2124557495117
348.892913818359	77.3105087280273
350.356079101563	77.7576446533203
351.818634033203	77.876953125
353.280670166016	78.1834564208984
354.742095947266	78.4336395263672
356.202972412109	78.7841873168945
357.663299560547	78.9910888671875
359.123046875	79.1450500488281
360.582244873047	79.4083557128906
362.040863037109	79.7585220336914
363.498931884766	79.8022537231445
364.956451416016	79.8436508178711
366.413391113281	80.1644134521484
367.869750976563	80.1905670166016
369.325592041016	80.3842010498047
370.780853271484	80.1576080322266
372.235565185547	80.6248245239258
373.689727783203	80.4341888427734
375.143310546875	80.562614440918
376.596343994141	80.6999969482422
378.048828125	80.8874740600586
379.500762939453	80.8139877319336
380.9521484375	80.8113250732422
382.402954101563	81.1152114868164
383.853240966797	81.0435180664063
385.302947998047	81.2432403564453
386.752136230469	81.3335800170898
388.200744628906	81.445930480957
389.648803710938	81.7954788208008
391.096343994141	81.7413787841797
392.543304443359	81.8484268188477
393.989715576172	82.1497497558594
395.435607910156	82.3830184936523
396.880920410156	82.6221160888672
398.325714111328	82.6063919067383
399.769927978516	82.8672485351563
401.213623046875	83.0359573364258
402.656768798828	83.2992782592773
404.099395751953	83.4307632446289
405.541442871094	83.6515884399414
406.982971191406	83.9120941162109
408.423950195313	84.0431137084961
409.864379882813	84.3387908935547
411.304290771484	84.4367065429688
412.743621826172	84.6640243530273
414.182434082031	84.8971328735352
415.620727539063	84.9290542602539
417.058471679688	84.9065475463867
418.495666503906	84.9733200073242
419.932342529297	85.1735153198242
421.368469238281	85.0506973266602
422.804077148438	85.3259124755859
424.239135742188	85.1096115112305
425.673645019531	85.0704803466797
427.107635498047	85.1102676391602
428.541107177734	85.0822372436523
429.974029541016	85.0361709594727
431.406433105469	84.9788513183594
432.838287353516	84.8966903686523
434.269622802734	84.7360687255859
435.700408935547	84.9694747924805
437.130706787109	84.7424774169922
438.560455322266	84.647819519043
439.989654541016	84.4644317626953
441.418334960938	84.5989837646484
442.846496582031	84.3151016235352
444.274139404297	84.3289184570313
445.701263427734	84.2699508666992
447.127838134766	83.9904861450195
448.553894042969	84.006721496582
449.979431152344	83.9827880859375
451.404449462891	83.6759338378906
452.828918457031	83.7411346435547
454.252899169922	83.7465896606445
455.676330566406	83.6331253051758
457.099273681641	83.5819778442383
458.521667480469	83.5533447265625
459.943542480469	83.7080078125
461.364929199219	83.4629898071289
462.785766601563	83.5410842895508
464.206085205078	83.4838485717773
465.625885009766	83.2395553588867
467.045196533203	83.5524520874023
468.463958740234	83.5191116333008
469.882202148438	83.4670104980469
471.299957275391	83.4482650756836
472.717193603516	83.5450439453125
474.133911132813	83.4214859008789
475.550109863281	83.5202102661133
476.965789794922	83.6559448242188
478.380950927734	83.7862396240234
479.795623779297	83.6893310546875
481.209777832031	83.6571350097656
482.623413085938	83.8039093017578
484.036529541016	83.9729461669922
485.449157714844	84.0507736206055
486.861267089844	84.1164016723633
488.272857666016	84.0271606445313
489.683959960938	84.1624984741211
491.094543457031	84.1168670654297
492.504608154297	84.1831130981445
493.914184570313	84.1220321655273
495.3232421875	84.2256546020508
496.731811523438	84.0891494750977
498.139862060547	84.079216003418
499.547393798828	83.8828125
500.954467773438	83.9166717529297
502.360992431641	83.741813659668
503.767028808594	83.6691284179688
505.172576904297	83.6695709228516
506.577606201172	83.5238494873047
507.982147216797	83.4259262084961
509.386169433594	83.0666427612305
510.789703369141	83.1207656860352
512.192749023438	83.0144424438477
513.595275878906	82.8165435791016
514.997314453125	82.5359954833984
516.398803710938	82.5241088867188
517.799865722656	82.2365036010742
519.200378417969	82.3794631958008
520.600463867188	81.9783401489258
522	81.8170547485352
523.399047851563	81.8325653076172
524.797607421875	81.4791717529297
526.195678710938	81.27880859375
527.59326171875	81.2281799316406
528.990295410156	81.0406646728516
530.386901855469	80.6878890991211
531.782958984375	80.6093826293945
533.178588867188	80.5324401855469
534.573669433594	80.1873779296875
535.968322753906	80.1313705444336
537.362426757813	79.8578567504883
538.756042480469	79.8461151123047
540.149230957031	79.5790710449219
541.541870117188	79.4707183837891
542.934020996094	79.3253479003906
544.32568359375	79.3644485473633
545.716918945313	79.1136169433594
547.107604980469	78.8672866821289
548.497802734375	78.9020462036133
549.887573242188	78.7954330444336
551.276794433594	78.5023651123047
552.66552734375	78.4506072998047
554.053833007813	78.5600814819336
555.441650390625	78.5104827880859
556.828918457031	78.185791015625
558.215759277344	78.1790618896484
559.602111816406	78.0636367797852
560.987976074219	78.1504287719727
562.373352050781	78.0655059814453
563.758239746094	77.9804153442383
565.142639160156	77.9454650878906
566.526611328125	77.853889465332
567.910034179688	77.8365173339844
569.293029785156	77.6411514282227
570.675537109375	77.7346038818359
572.057556152344	77.6916809082031
573.439086914063	77.6067886352539
574.820129394531	77.6263275146484
576.200744628906	77.6878509521484
577.580871582031	77.6671676635742
578.96044921875	77.7514343261719
580.339660644531	77.6504821777344
581.718322753906	77.6883850097656
583.096557617188	77.5803604125977
584.474243164063	77.6820220947266
585.851501464844	77.4385299682617
587.228332519531	77.5057601928711
588.604614257813	77.4634857177734
589.98046875	77.4023742675781
591.355834960938	77.5679779052734
592.730712890625	77.5195999145508
594.105163574219	77.5395431518555
595.479125976563	77.5662460327148
596.852600097656	77.4113693237305
598.225646972656	77.4573364257813
599.598205566406	77.4731292724609
600.970275878906	77.2715835571289
602.341857910156	77.2280044555664
603.713012695313	77.3075103759766
605.083679199219	77.2268371582031
606.453918457031	77.151969909668
607.823608398438	76.9594573974609
609.192932128906	77.0032806396484
610.561706542969	76.7637481689453
611.930053710938	76.8001022338867
613.297912597656	76.7484359741211
614.665344238281	76.6278076171875
616.032287597656	76.5198974609375
617.398803710938	76.4915618896484
618.764831542969	76.3152923583984
620.13037109375	76.2816543579102
621.495483398438	76.0854721069336
622.860107421875	75.9212265014648
624.224304199219	75.7299499511719
625.588012695313	75.7882461547852
626.951232910156	75.7385787963867
628.314025878906	75.3124923706055
629.676391601563	75.5367965698242
631.038269042969	75.1595916748047
632.399658203125	75.2406463623047
633.760620117188	74.9983520507813
635.12109375	74.8808975219727
636.481140136719	74.7596588134766
637.840759277344	74.7334594726563
639.199890136719	74.6543121337891
640.558532714844	74.5133895874023
641.916748046875	74.4943771362305
643.274536132813	74.4208755493164
644.6318359375	74.3207168579102
645.988647460938	74.1728134155273
647.345031738281	73.9589309692383
648.700988769531	73.9997177124023
650.056457519531	73.7235565185547
651.411499023438	73.6408386230469
652.76611328125	73.6646194458008
654.120239257813	73.2863159179688
655.473876953125	73.2854156494141
656.827087402344	73.1256942749023
658.179870605469	73.0279769897461
659.5322265625	73.0031661987305
660.884094238281	72.9643707275391
662.235473632813	73.0600204467773
663.586486816406	72.8550109863281
664.93701171875	72.7493667602539
666.287048339844	72.7551498413086
667.636657714844	72.7017059326172
668.98583984375	72.6185607910156
670.334594726563	72.6297760009766
671.682861328125	72.5752563476563
673.030700683594	72.4804992675781
674.378051757813	72.5540542602539
675.725036621094	72.4746932983398
677.071533203125	72.4670181274414
678.417541503906	72.3528137207031
679.76318359375	72.5693817138672
681.108337402344	72.4559783935547
682.453002929688	72.5117950439453
683.797302246094	72.5867919921875
685.14111328125	72.5223083496094
686.484497070313	72.4668655395508
687.827453613281	72.6449661254883
689.169921875	72.4773025512695
690.512023925781	72.4755630493164
691.853637695313	72.6666946411133
693.194763183594	72.7609024047852
694.535522460938	72.5945053100586
695.875793457031	72.5962829589844
697.215637207031	72.6968536376953
698.555053710938	72.5724639892578
699.89404296875	72.7372131347656
701.232543945313	72.8029861450195
702.570617675781	72.6834564208984
703.908325195313	72.6481781005859
705.245483398438	72.7513275146484
706.582275390625	72.7321624755859
707.918640136719	72.9415512084961
709.254516601563	72.8087310791016
710.589965820313	72.649169921875
711.924987792969	72.7561874389648
713.259582519531	72.7606582641602
714.59375	72.6985626220703
715.927490234375	72.731201171875
717.2607421875	72.9069671630859
718.593627929688	72.7391204833984
719.926025390625	72.7302932739258
721.257995605469	72.6929779052734
722.589538574219	72.7756195068359
723.920654296875	72.6025314331055
725.251342773438	72.7557830810547
726.581604003906	72.6164169311523
727.911437988281	72.7054443359375
729.240783691406	72.4923095703125
730.569763183594	72.6431198120117
731.898254394531	72.5392303466797
733.226379394531	72.3357543945313
734.554016113281	72.4120483398438
735.881225585938	72.3231506347656
737.208068847656	72.3147811889648
738.534423828125	72.2981948852539
739.8603515625	72.0902709960938
741.185852050781	72.1425476074219
742.510925292969	72.1631164550781
743.835571289063	72.0369110107422
745.159790039063	71.9032745361328
746.483581542969	71.9294509887695
747.806945800781	71.7809600830078
749.1298828125	71.7517471313477
750.452453613281	71.7240982055664
751.774536132813	71.5789337158203
753.09619140625	71.4361038208008
754.417419433594	71.4023971557617
755.738220214844	71.4050216674805
757.05859375	71.2425842285156
758.378540039063	71.0492401123047
759.698059082031	71.0250015258789
761.017211914063	70.8622817993164
762.335876464844	70.8569793701172
763.654113769531	70.5119094848633
764.971984863281	70.5584182739258
766.289367675781	70.512321472168
767.606384277344	70.2735595703125
768.922973632813	70.3460998535156
770.239074707031	70.1587600708008
771.554809570313	69.9794769287109
772.8701171875	69.9923095703125
774.184997558594	69.8535614013672
775.499450683594	69.5374374389648
776.8134765625	69.7687911987305
778.127136230469	69.5969009399414
779.440307617188	69.4502410888672
780.753112792969	69.4565277099609
782.0654296875	69.1516494750977
783.377380371094	69.1925506591797
784.688903808594	69.0746231079102
786	68.942985534668
787.310668945313	68.979736328125
788.620971679688	68.7880249023438
789.930786132813	68.6293640136719
791.240234375	68.5596771240234
792.549255371094	68.4159622192383
793.857788085938	68.4384994506836
795.166015625	68.2415771484375
796.473754882813	68.3653030395508
797.781066894531	68.1499328613281
799.088012695313	68.3076477050781
800.39453125	68.0448226928711
801.700622558594	68.1193695068359
803.006286621094	68.0363311767578
804.311584472656	68.1280975341797
805.616394042969	68.0307922363281
806.920837402344	67.9565963745117
808.224853515625	67.7666244506836
809.528503417969	67.6072006225586
810.831665039063	67.5065765380859
812.134460449219	67.4196929931641
813.436828613281	67.2302169799805
814.73876953125	67.0867385864258
816.040344238281	67.0230178833008
817.341430664063	66.871208190918
818.642150878906	66.7844543457031
819.942504882813	66.6778945922852
821.242370605469	66.5896530151367
822.541870117188	66.4631118774414
823.840942382813	66.3652038574219
825.139587402344	66.3340606689453
826.437866210938	66.1618270874023
827.735656738281	66.1149063110352
829.033081054688	65.9646530151367
830.330139160156	66.0268325805664
831.626770019531	65.7742385864258
832.922973632813	65.707763671875
834.21875	65.6430206298828
835.514099121094	65.5975570678711
836.80908203125	65.4810028076172
838.103637695313	65.2826843261719
839.397827148438	65.2184143066406
840.691589355469	65.143684387207
841.984924316406	65.0857467651367
843.27783203125	64.9588165283203
844.570373535156	64.8101959228516
845.862487792969	64.7378387451172
847.154235839844	64.4196243286133
848.445556640625	64.5045623779297
849.736450195313	64.276741027832
851.026916503906	64.2342071533203
852.317016601563	63.8248100280762
853.606689453125	63.9143981933594
854.89599609375	63.8115196228027
856.184875488281	63.5695343017578
857.473327636719	63.5400695800781
858.761413574219	63.4547920227051
860.049072265625	63.3592338562012
861.336303710938	63.103816986084
862.623168945313	63.0664405822754
863.909606933594	63.0608940124512
865.195678710938	62.932071685791
866.481323242188	62.6733474731445
867.766540527344	62.3976745605469
869.051391601563	62.2363548278809
870.335815429688	62.1392669677734
871.619873046875	61.8023262023926
872.903503417969	61.5376281738281
874.186706542969	61.4070854187012
875.469543457031	61.153865814209
876.752014160156	60.838752746582
878.033996582031	60.780101776123
879.315612792969	60.5879211425781
880.596862792969	60.362434387207
881.877685546875	60.1045799255371
883.158081054688	59.9080924987793
884.438110351563	59.684009552002
885.7177734375	59.473087310791
886.996948242188	59.3835258483887
888.275817871094	58.9294166564941
889.55419921875	58.729808807373
890.832275390625	58.4728889465332
892.10986328125	58.3102836608887
893.387084960938	58.0650291442871
894.663940429688	57.7883682250977
895.940368652344	57.5439300537109
897.216369628906	57.310173034668
898.492004394531	57.1772003173828
899.767272949219	56.9269256591797
901.042114257813	56.6953315734863
902.316528320313	56.4786109924316
903.590576171875	56.265926361084
904.8642578125	56.0218238830566
906.137512207031	55.7870903015137
907.410339355469	55.5735092163086
908.682800292969	55.371940612793
909.954833984375	55.1924896240234
911.226501464844	54.9597358703613
912.497802734375	54.7574691772461
913.768676757813	54.4015464782715
915.039123535156	54.3815689086914
916.309204101563	54.081485748291
917.578918457031	53.9394798278809
918.848205566406	53.7790145874023
920.117126464844	53.4576644897461
921.385620117188	53.367504119873
922.653747558594	53.2638397216797
923.921447753906	52.9065589904785
925.188781738281	52.9013710021973
926.455688476563	52.6867561340332
927.722229003906	52.6176300048828
928.988342285156	52.3310623168945
930.254089355469	52.3746948242188
931.519470214844	52.044563293457
932.784423828125	52.0581436157227
934.049011230469	51.7059555053711
935.313171386719	51.7738456726074
936.576965332031	51.5646858215332
937.84033203125	51.4996871948242
939.103332519531	51.3711128234863
940.365966796875	51.2480697631836
941.628173828125	51.2093963623047
942.890014648438	51.0578346252441
944.151428222656	50.924747467041
945.412475585938	50.7699699401855
946.673095703125	50.7530555725098
947.933349609375	50.6626777648926
949.193237304688	50.5363235473633
950.452697753906	50.6097106933594
951.711791992188	50.4675788879395
952.970520019531	50.3684883117676
954.228820800781	50.2795104980469
955.486755371094	50.2836494445801
956.744262695313	50.2404022216797
958.001403808594	50.2023010253906
959.258117675781	49.9098472595215
960.514526367188	50.0631217956543
961.770446777344	49.9647178649902
963.026062011719	49.9940757751465
964.28125	49.8677062988281
965.536010742188	49.8091354370117
966.790466308594	49.8202629089355
968.044494628906	49.9056587219238
969.298095703125	49.6910057067871
970.551391601563	49.7691993713379
971.80419921875	49.6973686218262
973.056701660156	49.6337432861328
974.308776855469	49.5410003662109
975.560485839844	49.6203880310059
976.811767578125	49.5697479248047
978.062683105469	49.5280838012695
979.313232421875	49.4671936035156
980.563415527344	49.4234580993652
981.813171386719	49.3605041503906
983.0625	49.273567199707
984.3115234375	49.1788482666016
985.560119628906	49.1290664672852
986.808349609375	49.0577926635742
988.05615234375	49.0375518798828
989.303588867188	48.8749122619629
990.550659179688	48.9247703552246
991.797302246094	48.8089942932129
993.043579101563	48.9162063598633
994.289489746094	48.7340049743652
995.535034179688	48.7740325927734
996.780151367188	48.5423316955566
998.02490234375	48.5833396911621
999.269226074219	48.628734588623
1000.51318359375	48.2675971984863
1001.75677490234	48.2924499511719
1003	48.2365875244141
1004.24279785156	48.1403579711914
1005.48522949219	48.0837516784668
1006.72729492188	48.0959129333496
1007.96893310547	48.119327545166
1009.21026611328	47.9589767456055
1010.45111083984	47.9888916015625
1011.69165039063	47.8479804992676
1012.93176269531	47.8834533691406
1014.17150878906	47.8124694824219
1015.41088867188	47.7839622497559
1016.64984130859	47.7031135559082
1017.88842773438	47.653491973877
1019.12664794922	47.5490455627441
1020.36450195313	47.541934967041
1021.60192871094	47.4925537109375
1022.83898925781	47.5740280151367
1024.07568359375	47.295539855957
1025.31201171875	47.5242881774902
1026.5478515625	47.3088607788086
1027.78344726563	47.3151741027832
1029.0185546875	47.2186241149902
1030.25329589844	47.1786651611328
1031.48767089844	47.0501441955566
1032.7216796875	47.1315574645996
1033.95532226563	47.1179237365723
1035.18859863281	47.1147918701172
1036.42138671875	47.0861358642578
1037.65393066406	47.1664810180664
1038.88598632813	46.9677238464355
1040.11767578125	47.184497833252
1041.34899902344	47.0537948608398
1042.57995605469	47.0896072387695
1043.810546875	47.1915550231934
1045.04077148438	47.0406761169434
1046.2705078125	47.1485595703125
1047.5	47.1417617797852
1048.72900390625	47.0176010131836
1049.95764160156	47.1323928833008
1051.18591308594	47.0627517700195
1052.41381835938	47.1631050109863
1053.64135742188	46.9837188720703
1054.86853027344	47.0867729187012
1056.09521484375	47.0059471130371
1057.32165527344	46.9104461669922
1058.54760742188	46.9030075073242
1059.77331542969	46.9382743835449
1060.99853515625	46.899227142334
1062.22338867188	46.8668746948242
1063.44787597656	46.8388977050781
1064.671875	46.797607421875
1065.89562988281	46.8169364929199
1067.11901855469	46.7480239868164
1068.34191894531	46.73974609375
1069.56457519531	46.7175674438477
1070.78674316406	46.6441192626953
1072.00854492188	46.6625709533691
1073.22998046875	46.560546875
1074.45104980469	46.5792198181152
1075.67175292969	46.3815116882324
1076.89208984375	46.4364356994629
1078.11193847656	46.4126281738281
1079.33154296875	46.3112373352051
1080.55065917969	46.2702980041504
1081.76940917969	46.314022064209
1082.98791503906	46.0932922363281
1084.20593261719	46.1542129516602
1085.42358398438	46.1930313110352
1086.64086914063	46.0713005065918
1087.85766601563	46.0115432739258
1089.07421875	46.0054016113281
1090.29040527344	45.9439506530762
1091.50610351563	45.9397392272949
1092.72155761719	45.9092216491699
1093.9365234375	46.0427474975586
1095.15112304688	45.902774810791
1096.36535644531	46.0392036437988
1097.57922363281	45.9310989379883
1098.79272460938	46.0717658996582
1100.005859375	45.910457611084
1101.21862792969	45.9925956726074
1102.43090820313	46.0119934082031
1103.64294433594	45.8783683776855
1104.8544921875	45.9605560302734
1106.06579589844	46.0257835388184
1107.27661132813	45.9740562438965
1108.48706054688	45.9675674438477
1109.69714355469	46.0431594848633
1110.90686035156	46.049674987793
1112.1162109375	45.9502906799316
1113.3251953125	45.9591255187988
1114.53369140625	45.9605369567871
1115.74194335938	45.9083251953125
1116.94982910156	46.0092124938965
1118.1572265625	45.9396591186523
1119.3642578125	46.0737991333008
1120.57104492188	45.9695320129395
1121.77734375	46.0162734985352
1122.98327636719	46.0464324951172
1124.18884277344	45.9771347045898
1125.39404296875	46.0031127929688
1126.59875488281	46.0642395019531
1127.80322265625	46.0898857116699
1129.00732421875	46.0922431945801
1130.2109375	46.0371360778809
1131.41430664063	46.0234870910645
1132.6171875	45.9535064697266
1133.81970214844	46.0208511352539
1135.02197265625	45.942497253418
1136.22375488281	45.9999504089355
1137.42517089844	45.8291549682617
1138.62622070313	46.0098571777344
1139.82690429688	45.7840614318848
1141.02709960938	45.8016510009766
1142.22705078125	45.7854385375977
1143.42663574219	45.7723045349121
1144.62573242188	45.7905120849609
1145.82458496094	45.7357482910156
1147.02294921875	45.7895317077637
1148.22094726563	45.7883071899414
1149.41857910156	45.8149795532227
1150.61584472656	45.7323684692383
1151.81274414063	45.7462768554688
1153.00927734375	45.7290420532227
1154.20544433594	45.7970809936523
1155.40124511719	45.7309417724609
1156.5966796875	45.8372421264648
1157.79162597656	45.7967529296875
1158.986328125	45.7992858886719
1160.18054199219	45.8372077941895
1161.37438964844	45.8581314086914
1162.56799316406	45.7618598937988
1163.76110839844	45.8669471740723
1164.95385742188	45.838207244873
1166.14624023438	46.141845703125
1167.33825683594	46.1031951904297
1168.52990722656	46.1793212890625
1169.72119140625	46.5020065307617
1170.91198730469	46.8673973083496
1172.1025390625	47.286792755127
1173.29260253906	47.698413848877
1174.482421875	47.8546829223633
1175.67175292969	47.9245185852051
1176.86071777344	47.8812980651855
1178.04943847656	47.5483779907227
1179.23767089844	47.2632865905762
1180.42553710938	46.8997268676758
1181.61303710938	46.5688514709473
1182.80017089844	46.272590637207
1183.98681640625	46.2245750427246
1185.17321777344	46.130428314209
1186.35925292969	46.1720008850098
1187.54479980469	46.1640167236328
1188.73010253906	46.123893737793
1189.91491699219	46.0923881530762
1191.09936523438	46.1501159667969
1192.28356933594	46.2536354064941
1193.46728515625	46.238452911377
1194.65063476563	46.3197975158691
1195.83361816406	46.3144264221191
1197.01623535156	46.3881645202637
1198.19836425781	46.6482925415039
1199.38024902344	46.8107833862305
1200.56176757813	46.8076019287109
1201.74279785156	47.0226440429688
1202.92358398438	47.0959510803223
1204.10388183594	47.1062469482422
1205.28393554688	46.9584884643555
1206.46350097656	47.0305137634277
1207.64270019531	47.0590667724609
1208.82153320313	46.8927230834961
1210	46.9787979125977
1211.17810058594	46.8893280029297
1212.35583496094	46.8759574890137
1213.53308105469	46.9231796264648
1214.71008300781	46.8841590881348
1215.88671875	46.8131217956543
1217.06286621094	46.7827529907227
1218.23864746094	46.9209289550781
1219.41418457031	46.8677673339844
1220.58923339844	46.9246940612793
1221.76391601563	46.8943862915039
1222.93823242188	46.981086730957
1224.11218261719	46.9598159790039
1225.28576660156	47.1503448486328
1226.458984375	47.1628837585449
1227.6318359375	47.2715606689453
1228.80419921875	47.2728309631348
1229.97631835938	47.3274459838867
1231.14794921875	47.4352493286133
1232.31921386719	47.6559219360352
1233.490234375	47.6398162841797
1234.66076660156	47.8887901306152
1235.83093261719	47.9756278991699
1237.00073242188	48.1540489196777
1238.17016601563	48.0996398925781
1239.33923339844	48.3105735778809
1240.5078125	48.3658409118652
1241.67614746094	48.4242095947266
1242.84411621094	48.5801620483398
1244.01159667969	48.5986328125
1245.1787109375	48.7329444885254
1246.34558105469	48.9026412963867
1247.51196289063	49.0402946472168
1248.67797851563	49.0681037902832
1249.84362792969	49.1572189331055
1251.00891113281	49.1912269592285
1252.173828125	48.8616790771484
1253.33825683594	48.7928810119629
1254.50244140625	48.4771308898926
1255.66625976563	48.2578163146973
1256.82958984375	48.0584945678711
1257.99255371094	47.694393157959
1259.1552734375	47.6826667785645
1260.31750488281	47.4238891601563
1261.47937011719	47.2669868469238
1262.64086914063	47.1039237976074
1263.80200195313	46.9308547973633
1264.96276855469	46.8450813293457
1266.123046875	46.8416442871094
1267.28308105469	46.5675659179688
1268.44262695313	46.3986930847168
1269.60192871094	46.3577423095703
1270.7607421875	46.1971206665039
1271.91918945313	46.1327095031738
1273.07727050781	46.1160316467285
1274.23498535156	45.9251899719238
1275.39233398438	45.786678314209
1276.54931640625	45.7590370178223
1277.70581054688	45.6112861633301
1278.86206054688	45.6113815307617
1280.01794433594	45.536018371582
1281.17333984375	45.4435157775879
1282.32836914063	45.4548110961914
1283.48303222656	45.4353218078613
1284.63732910156	45.4011840820313
1285.79125976563	45.2006454467773
1286.94482421875	45.3400955200195
1288.09802246094	45.2882843017578
1289.25073242188	45.4056434631348
1290.40319824219	45.4893264770508
1291.55517578125	45.3421592712402
1292.70690917969	45.3628463745117
1293.85815429688	45.4542999267578
1295.00903320313	45.3233413696289
1296.15954589844	45.2530860900879
1297.30969238281	45.1319427490234
1298.45935058594	45.050121307373
1299.60876464844	45.0957717895508
1300.7578125	44.8805122375488
1301.90637207031	44.9666900634766
1303.05456542969	44.7936553955078
1304.20239257813	44.7517852783203
1305.34985351563	44.6622619628906
1306.49694824219	44.713207244873
1307.64367675781	44.5328063964844
1308.7900390625	44.5436363220215
1309.93591308594	44.5004539489746
1311.08154296875	44.5530052185059
1312.22668457031	44.4621543884277
1313.37145996094	44.5829048156738
1314.51599121094	44.6218147277832
1315.66003417969	44.6449241638184
1316.80358886719	44.5987281799316
1317.94689941406	44.5803451538086
1319.08984375	44.5326118469238
1320.23229980469	44.6682052612305
1321.37451171875	44.6083450317383
1322.51623535156	44.573787689209
1323.65759277344	44.4246597290039
1324.79858398438	44.4036331176758
1325.93920898438	44.3638763427734
1327.07934570313	44.3092422485352
1328.21923828125	44.2053184509277
1329.35864257813	44.192066192627
1330.49780273438	44.1252632141113
1331.63647460938	44.0311965942383
1332.77478027344	44.0318908691406
1333.91271972656	43.9668388366699
1335.05029296875	43.9139785766602
1336.18737792969	43.9580421447754
1337.32421875	43.8684387207031
1338.46057128906	43.8099822998047
1339.5966796875	43.7737884521484
1340.73229980469	43.6985054016113
1341.86755371094	43.7592926025391
1343.00231933594	43.8292045593262
1344.13684082031	43.7616958618164
1345.27099609375	43.6500473022461
1346.40466308594	43.7190475463867
1347.53796386719	43.7168121337891
1348.6708984375	43.6925163269043
1349.80346679688	43.6494407653809
1350.93566894531	43.7169876098633
1352.06750488281	43.7303047180176
1353.19885253906	43.6791381835938
1354.32995605469	43.7153587341309
1355.46057128906	43.6006355285645
1356.5908203125	43.6019973754883
1357.720703125	43.5087814331055
1358.85021972656	43.5375061035156
1359.97924804688	43.4561233520508
1361.10803222656	43.3828811645508
1362.236328125	43.3749923706055
1363.3642578125	43.3451957702637
1364.49182128906	43.3999900817871
1365.61901855469	43.3226890563965
1366.74584960938	43.2710075378418
1367.87231445313	43.3367309570313
1368.99829101563	43.2705039978027
1370.12390136719	43.3067665100098
1371.24914550781	43.3150901794434
1372.3740234375	43.3713989257813
1373.49853515625	43.4331703186035
1374.62255859375	43.5235061645508
1375.74633789063	43.5459060668945
1376.86962890625	43.8051071166992
1377.99255371094	43.7549285888672
1379.11511230469	43.8252105712891
1380.2373046875	43.9437065124512
1381.35900878906	44.0824661254883
1382.48034667969	44.1713180541992
1383.60144042969	44.4162940979004
1384.72204589844	44.4113502502441
1385.84228515625	44.3278770446777
1386.96203613281	44.4108428955078
1388.08154296875	44.277214050293
1389.20056152344	44.2538375854492
1390.31921386719	44.0223503112793
1391.4375	43.8507347106934
1392.55541992188	43.7117881774902
1393.6728515625	43.461124420166
1394.7900390625	43.4602928161621
1395.90673828125	43.3333435058594
1397.02307128906	43.2040596008301
1398.13903808594	43.0461387634277
1399.25463867188	42.8733901977539
1400.36975097656	42.7740287780762
1401.48449707031	42.7837219238281
1402.59899902344	42.7420043945313
1403.712890625	42.6884117126465
1404.82653808594	42.718017578125
1405.93981933594	42.7380981445313
1407.05261230469	42.6638679504395
1408.1650390625	42.5742416381836
1409.27709960938	42.5910453796387
1410.38879394531	42.6133232116699
1411.5	42.5765419006348
1412.61096191406	42.4504508972168
1413.72143554688	42.5022163391113
1414.83154296875	42.4311256408691
1415.94116210938	42.3875427246094
1417.05053710938	42.217716217041
1418.15942382813	42.1470031738281
1419.26794433594	42.1793174743652
1420.37609863281	42.1548614501953
1421.48388671875	42.1796073913574
1422.59118652344	42.0017280578613
1423.6982421875	42.1450119018555
1424.80480957031	41.9655418395996
1425.91088867188	41.8770561218262
1427.01672363281	42.013786315918
1428.1220703125	41.9600944519043
1429.22717285156	41.7985382080078
1430.33166503906	41.9056510925293
1431.43591308594	41.881477355957
1432.53979492188	41.9435119628906
1433.64318847656	41.9322662353516
1434.74621582031	41.9474334716797
1435.84887695313	41.9792366027832
1436.95104980469	41.9242248535156
1438.05297851563	41.9656524658203
1439.15441894531	41.8905029296875
1440.25549316406	41.9783477783203
1441.35620117188	42.0034065246582
1442.45642089844	41.8681945800781
1443.55627441406	41.8991508483887
1444.65576171875	41.7915229797363
1445.7548828125	41.7807960510254
1446.853515625	41.7246513366699
1447.95190429688	41.5827217102051
1449.0498046875	41.6533012390137
1450.14721679688	41.583065032959
1451.24438476563	41.5039901733398
1452.34106445313	41.4556884765625
1453.43737792969	41.4252128601074
1454.53332519531	41.4606094360352
1455.62890625	41.3946762084961
1456.72399902344	41.3944282531738
1457.81872558594	41.2661285400391
1458.9130859375	41.3451309204102
1460.00695800781	41.3627624511719
1461.10046386719	41.310188293457
1462.19360351563	41.2776222229004
1463.28637695313	41.368896484375
1464.37878417969	41.3928909301758
1465.470703125	41.3132476806641
1466.56225585938	41.3052711486816
1467.65344238281	41.300838470459
1468.744140625	41.1777954101563
1469.83447265625	41.1747398376465
1470.92443847656	41.2078628540039
1472.01403808594	40.9944038391113
1473.10314941406	41.0884475708008
1474.19189453125	40.9618110656738
1475.2802734375	40.8638610839844
1476.3681640625	40.9567985534668
1477.45581054688	40.891674041748
1478.54296875	40.8584060668945
1479.62963867188	40.8300704956055
1480.71606445313	40.920955657959
1481.80200195313	40.8395195007324
1482.88757324219	40.856861114502
1483.97265625	40.9279556274414
1485.05737304688	41.007755279541
1486.14172363281	40.9511451721191
1487.22570800781	41.0223388671875
1488.30932617188	40.9606246948242
1489.39245605469	41.0525436401367
1490.47509765625	41.0304527282715
1491.55749511719	41.1015625
1492.63940429688	41.180591583252
1493.72094726563	41.1672172546387
1494.80212402344	41.126651763916
1495.8828125	41.2296295166016
1496.96313476563	41.1510314941406
1498.04309082031	41.1812934875488
1499.12255859375	41.172721862793
1500.20166015625	41.1460113525391
1501.28039550781	41.1781120300293
1502.35864257813	41.1814270019531
1503.4365234375	41.1083526611328
1504.51403808594	41.2307319641113
1505.59118652344	41.0573806762695
1506.66784667969	41.2584114074707
1507.744140625	41.2059135437012
1508.81994628906	41.243896484375
1509.89538574219	41.2214469909668
1510.97045898438	41.4177513122559
1512.04516601563	41.467887878418
1513.11938476563	41.571231842041
1514.19323730469	41.7224617004395
1515.26672363281	41.7903251647949
1516.33972167969	41.9201164245605
1517.41235351563	42.0594635009766
1518.48449707031	42.0576210021973
1519.55639648438	42.1032829284668
1520.62768554688	42.183406829834
1521.69873046875	42.2564392089844
1522.76928710938	42.2491493225098
1523.83947753906	42.2590866088867
1524.90930175781	42.3615303039551
1525.97863769531	42.4366989135742
1527.04760742188	42.3670845031738
1528.11608886719	42.3862190246582
1529.18420410156	42.2704391479492
1530.251953125	42.4786949157715
1531.31921386719	42.5381622314453
1532.38610839844	42.6303863525391
1533.45263671875	42.6740608215332
1534.51867675781	42.7568435668945
1535.58435058594	42.8997840881348
1536.64965820313	43.0372352600098
1537.71447753906	43.1775245666504
1538.77893066406	43.4310111999512
1539.84301757813	43.3989448547363
1540.90661621094	43.7083854675293
1541.9697265625	43.7766647338867
1543.03259277344	43.9055671691895
1544.09497070313	44.1016883850098
1545.15686035156	44.2154235839844
1546.21850585938	44.3806953430176
1547.27966308594	44.4864044189453
1548.34033203125	44.5800399780273
1549.40063476563	44.8019790649414
1550.46057128906	44.7332572937012
1551.52001953125	44.947582244873
1552.5791015625	45.148078918457
1553.63781738281	45.1735534667969
1554.69604492188	45.3313980102539
1555.75378417969	45.2723541259766
1556.81127929688	45.3548545837402
1557.86828613281	45.5528869628906
1558.9248046875	45.5526466369629
1559.98095703125	45.7817077636719
1561.03674316406	45.8367309570313
1562.09204101563	45.9733009338379
1563.14697265625	46.1013641357422
1564.20153808594	46.340518951416
1565.25561523438	46.4795036315918
1566.30932617188	46.6995124816895
1567.36254882813	46.9170265197754
1568.41540527344	47.1937026977539
1569.4677734375	47.4485359191895
1570.51977539063	47.6907196044922
1571.57141113281	47.8828964233398
1572.62255859375	48.1562194824219
1573.67333984375	48.4270820617676
1574.7236328125	48.6794738769531
1575.77355957031	48.7759742736816
1576.82299804688	49.0721282958984
1577.8720703125	49.2437210083008
1578.92077636719	49.4713478088379
1579.96899414063	49.5911331176758
1581.01684570313	49.8529472351074
1582.06420898438	50.1704750061035
1583.11120605469	50.4661407470703
1584.15771484375	50.6785087585449
1585.20385742188	51.0604629516602
1586.24951171875	51.4507942199707
1587.29479980469	51.6311073303223
1588.33972167969	52.0379447937012
1589.38415527344	52.327220916748
1590.42810058594	52.7526206970215
1591.47180175781	53.2355117797852
1592.51489257813	53.7386283874512
1593.55773925781	53.8413505554199
1594.59997558594	54.1950874328613
1595.64196777344	54.6462364196777
1596.68334960938	55.0005111694336
1597.72448730469	55.2077293395996
1598.76513671875	55.7914161682129
1599.80529785156	56.1371612548828
1600.84509277344	56.6598739624023
1601.88452148438	57.2061042785645
1602.92346191406	57.5538024902344
1603.9619140625	58.32958984375
1605	58.9524688720703
1606.03771972656	59.6720390319824
1607.07495117188	60.3356628417969
1608.11169433594	60.9929428100586
1609.14807128906	61.6078948974609
1610.18408203125	61.8326683044434
1611.21960449219	62.0573539733887
1612.25463867188	62.0234909057617
1613.28930664063	62.1004791259766
1614.32360839844	61.8412933349609
1615.357421875	61.7951583862305
1616.39074707031	61.5791358947754
1617.42370605469	61.6122932434082
1618.45629882813	61.6664352416992
1619.48840332031	61.7929344177246
1620.52001953125	61.830451965332
1621.55126953125	62.0040321350098
1622.58215332031	62.4320602416992
1623.61254882813	62.6389389038086
1624.64245605469	62.8285903930664
1625.67199707031	63.2762832641602
1626.70104980469	63.5902404785156
1627.72973632813	63.8169937133789
1628.75793457031	64.2242736816406
1629.78576660156	64.7922134399414
1630.81311035156	65.1128921508789
1631.84008789063	65.4761657714844
1632.86657714844	66.0288314819336
1633.89270019531	66.3801651000977
1634.91833496094	66.7611541748047
1635.94348144531	67.258544921875
1636.96826171875	67.345817565918
1637.99255371094	67.4638824462891
1639.01647949219	67.5213623046875
1640.03991699219	67.1280136108398
1641.06298828125	66.9514007568359
1642.08557128906	66.5986938476563
1643.10778808594	66.0821228027344
1644.12951660156	65.4483184814453
1645.15075683594	64.8748168945313
1646.17163085938	64.3853454589844
1647.19213867188	64.0113525390625
1648.21203613281	63.2899360656738
1649.23156738281	62.9690971374512
1650.25073242188	62.4729957580566
1651.26940917969	61.9908866882324
1652.28759765625	61.4605293273926
1653.30541992188	61.1086730957031
1654.32275390625	60.7779922485352
1655.33972167969	60.3964424133301
1656.35620117188	59.9092063903809
1657.37231445313	59.5967712402344
1658.38793945313	59.3063545227051
1659.40307617188	59.0532112121582
1660.41772460938	58.6780776977539
1661.43212890625	58.1499938964844
1662.44592285156	57.9629364013672
1663.45935058594	57.912223815918
1664.47229003906	57.4920539855957
1665.48486328125	57.0855484008789
1666.49694824219	56.8176116943359
1667.50854492188	56.362174987793
1668.51977539063	56.2140769958496
1669.53051757813	55.6148300170898
1670.54089355469	55.3201446533203
1671.55078125	54.930419921875
1672.56018066406	54.3710746765137
1673.56909179688	54.0323524475098
1674.57763671875	53.6480407714844
1675.58581542969	53.1830749511719
1676.59350585938	52.4609985351563
1677.60070800781	52.2221488952637
1678.607421875	51.5634155273438
1679.61376953125	51.0745582580566
1680.61962890625	50.6534385681152
1681.62512207031	50.201732635498
1682.63012695313	49.5997734069824
1683.63464355469	49.1556282043457
1684.638671875	48.6777801513672
1685.64233398438	48.1306762695313
1686.64562988281	47.8917198181152
1687.64831542969	47.4163627624512
1688.65063476563	46.8494148254395
1689.65246582031	46.4216842651367
1690.65393066406	45.9485778808594
1691.65490722656	45.6037368774414
1692.65539550781	45.2923202514648
1693.65551757813	44.7855033874512
1694.65502929688	44.3761100769043
1695.654296875	44.0021705627441
1696.65295410156	43.7708473205566
1697.65124511719	43.3577003479004
1698.64904785156	42.9415054321289
1699.646484375	42.730110168457
1700.64331054688	42.1630897521973
1701.63977050781	41.8755531311035
1702.63586425781	41.4061508178711
1703.63134765625	41.268928527832
1704.62646484375	40.7486953735352
1705.62121582031	40.3306617736816
1706.61535644531	40.0268096923828
1707.60913085938	39.6213684082031
1708.60241699219	39.3135223388672
1709.59521484375	38.8662376403809
1710.58764648438	38.4440269470215
1711.57958984375	38.1246185302734
1712.57104492188	37.7662048339844
1713.56213378906	37.361759185791
1714.552734375	37.0912666320801
1715.54284667969	36.630931854248
1716.53247070313	36.2249298095703
1717.52160644531	35.8932571411133
1718.51037597656	35.4834022521973
1719.49865722656	35.1938438415527
1720.48657226563	34.9599952697754
1721.47387695313	34.6050758361816
1722.46081542969	34.2493667602539
1723.447265625	33.9856643676758
1724.43334960938	33.7080192565918
1725.41882324219	33.3988990783691
1726.40393066406	33.2280807495117
1727.38854980469	32.8565979003906
1728.37268066406	32.6946601867676
1729.3564453125	32.5111846923828
1730.33972167969	32.2563705444336
1731.32250976563	31.9830589294434
1732.30480957031	31.7381324768066
1733.28674316406	31.5739192962646
1734.26806640625	31.4472522735596
1735.2490234375	31.2098999023438
1736.2294921875	31.1346035003662
1737.20959472656	30.8976993560791
1738.18908691406	30.6348075866699
1739.16821289063	30.5305709838867
1740.14685058594	30.2552585601807
1741.125	30.1113319396973
1742.10266113281	30.0549697875977
1743.07995605469	29.8230819702148
1744.05676269531	29.6601028442383
1745.03308105469	29.433406829834
1746.00891113281	29.2665271759033
1746.98425292969	29.0713748931885
1747.95910644531	28.924877166748
1748.93359375	28.7181339263916
1749.90759277344	28.5308036804199
1750.88110351563	28.3151531219482
1751.85412597656	28.0383377075195
1752.82678222656	27.9072227478027
1753.798828125	27.7103881835938
1754.7705078125	27.5776824951172
1755.74169921875	27.4035415649414
1756.71240234375	27.1484279632568
1757.6826171875	26.962459564209
1758.65246582031	26.8063545227051
1759.62170410156	26.5879611968994
1760.59057617188	26.4810409545898
1761.55895996094	26.346378326416
1762.52673339844	26.1458320617676
1763.49426269531	26.1252040863037
1764.46118164063	26.0201625823975
1765.42761230469	25.8596324920654
1766.39367675781	25.7050762176514
1767.35913085938	25.6276092529297
1768.32421875	25.5248603820801
1769.28881835938	25.4959449768066
1770.2529296875	25.2756175994873
1771.21655273438	25.2430820465088
1772.17980957031	25.158748626709
1773.14245605469	25.1702632904053
1774.10461425781	25.1272525787354
1775.06640625	25.0323848724365
1776.02770996094	24.8603439331055
1776.98852539063	24.7961196899414
1777.94873046875	24.7082271575928
1778.90856933594	24.6280384063721
1779.86804199219	24.5160045623779
1780.82690429688	24.4066371917725
1781.78527832031	24.1918926239014
1782.7431640625	24.0949592590332
1783.70068359375	23.9960994720459
1784.65771484375	23.8448028564453
1785.61413574219	23.8066272735596
1786.57019042969	23.5803508758545
1787.52575683594	23.5620212554932
1788.48083496094	23.2835369110107
1789.43530273438	23.2393245697021
1790.38940429688	23.1104927062988
1791.34301757813	23.0466938018799
1792.29626464844	22.9003219604492
1793.24890136719	22.7351818084717
1794.20104980469	22.7349185943604
1795.15270996094	22.7239437103271
1796.10400390625	22.465913772583
1797.0546875	22.4668579101563
1798.0048828125	22.3710346221924
1798.95471191406	22.2804336547852
1799.90393066406	22.1731510162354
1800.85278320313	22.1765727996826
1801.80102539063	22.1048126220703
1802.74890136719	22.0130062103271
1803.6962890625	22.0275726318359
1804.64306640625	22.0200252532959
1805.58947753906	22.0373573303223
1806.53540039063	21.9051742553711
1807.48071289063	21.8929615020752
1808.42565917969	21.8263053894043
1809.3701171875	21.8269481658936
1810.31396484375	21.8428058624268
1811.25744628906	21.6424102783203
1812.20043945313	21.5946407318115
1813.14294433594	21.6199798583984
1814.08483886719	21.5440807342529
1815.0263671875	21.56858253479
1815.96740722656	21.4448394775391
1816.90783691406	21.3259010314941
1817.84790039063	21.3421230316162
1818.78747558594	21.1940975189209
1819.72644042969	21.1933708190918
1820.6650390625	21.0979671478271
1821.60314941406	20.9893856048584
1822.54064941406	21.0064163208008
1823.47778320313	20.8595943450928
1824.41430664063	20.8401412963867
1825.35034179688	20.74538230896
1826.28601074219	20.6664848327637
1827.22106933594	20.5737590789795
1828.15563964844	20.5695037841797
1829.08984375	20.4378395080566
1830.0234375	20.3662261962891
1830.95654296875	20.2911758422852
1831.88916015625	20.2218246459961
1832.8212890625	20.2498073577881
1833.7529296875	20.1434078216553
1834.68408203125	20.146936416626
1835.61474609375	20.1023826599121
1836.54479980469	20.116340637207
1837.47448730469	20.074312210083
1838.40356445313	20.1679363250732
1839.33227539063	19.9825401306152
1840.26037597656	19.9969272613525
1841.18811035156	20.0791130065918
1842.115234375	19.9986629486084
1843.04187011719	20.0124473571777
1843.96801757813	19.9746131896973
1844.89367675781	20.0460262298584
1845.81872558594	19.961009979248
1846.74340820313	19.9496231079102
1847.66760253906	19.9514751434326
1848.59118652344	19.8982124328613
1849.51428222656	19.9257106781006
1850.43701171875	19.8309440612793
1851.35913085938	19.8073387145996
1852.28076171875	19.7193355560303
1853.20190429688	19.7699413299561
1854.12243652344	19.5988368988037
1855.04260253906	19.5286960601807
1855.96215820313	19.5142021179199
1856.88122558594	19.4598503112793
1857.79992675781	19.3926200866699
1858.71801757813	19.273904800415
1859.63549804688	19.2679138183594
1860.55261230469	19.2243919372559
1861.46923828125	19.0842914581299
1862.38525390625	19.1291179656982
1863.30078125	19.0711421966553
1864.2158203125	19.0133533477783
1865.13037109375	19.0685234069824
1866.04443359375	19.0429439544678
1866.95788574219	18.9995059967041
1867.87084960938	18.9855098724365
1868.78332519531	18.9966697692871
1869.6953125	19.021183013916
1870.60681152344	19.0050411224365
1871.51782226563	18.9342079162598
1872.42822265625	19.014949798584
1873.33813476563	19.0468368530273
1874.24755859375	19.0878047943115
1875.15649414063	19.011116027832
1876.06481933594	19.0538291931152
1876.97277832031	19.078462600708
1877.88012695313	19.0217761993408
1878.78698730469	18.9555702209473
1879.69323730469	19.0471267700195
1880.59912109375	18.9225883483887
1881.50439453125	18.9725151062012
1882.4091796875	18.914436340332
1883.3134765625	18.8133144378662
1884.21716308594	18.7709445953369
1885.12048339844	18.718822479248
1886.02319335938	18.7069149017334
1886.92541503906	18.644359588623
1887.82702636719	18.685676574707
1888.72814941406	18.5771808624268
1889.62878417969	18.5372867584229
1890.52893066406	18.4930381774902
1891.42858886719	18.3999977111816
1892.32763671875	18.3747653961182
1893.22619628906	18.3206787109375
1894.12426757813	18.265697479248
1895.02172851563	18.2412815093994
1895.91870117188	18.2042655944824
1896.81518554688	18.2907962799072
1897.71118164063	18.0919418334961
1898.60656738281	18.1270027160645
1899.50146484375	18.1231784820557
1900.39587402344	18.1052207946777
1901.28967285156	18.0611591339111
1902.18298339844	18.092565536499
1903.07580566406	18.0687217712402
1903.96801757813	18.0901508331299
1904.85986328125	18.0525722503662
1905.7509765625	18.1021251678467
1906.64172363281	18.1105155944824
1907.53186035156	18.1666622161865
1908.42150878906	18.1925411224365
1909.31066894531	18.2607555389404
1910.19921875	18.1884918212891
1911.08728027344	18.2504291534424
1911.97473144531	18.2111034393311
1912.86181640625	18.2837905883789
1913.74816894531	18.2647743225098
1914.63415527344	18.1887035369873
1915.51953125	18.2278079986572
1916.40441894531	18.1899566650391
1917.28869628906	18.1582164764404
1918.17260742188	18.1938552856445
1919.05578613281	18.1086883544922
1919.93859863281	18.1439075469971
1920.82080078125	18.0729160308838
1921.70239257813	18.0487689971924
1922.58349609375	17.9915161132813
1923.46411132813	17.9487018585205
1924.34423828125	17.8850250244141
1925.22375488281	17.9196033477783
1926.10278320313	17.7588787078857
1926.98120117188	17.72780418396
1927.85913085938	17.7360248565674
1928.73645019531	17.5801467895508
1929.61328125	17.5551433563232
1930.48962402344	17.5655269622803
1931.36535644531	17.5279788970947
1932.24060058594	17.4743499755859
1933.11535644531	17.4750480651855
1933.98950195313	17.4275379180908
1934.86303710938	17.4581718444824
1935.73608398438	17.4401512145996
1936.60864257813	17.4897689819336
1937.48059082031	17.4563217163086
1938.35205078125	17.4579162597656
1939.22302246094	17.4681167602539
1940.09338378906	17.5350322723389
1940.96313476563	17.5126113891602
1941.83239746094	17.5484638214111
1942.701171875	17.5567378997803
1943.5693359375	17.6120719909668
1944.43701171875	17.5419235229492
1945.30407714844	17.6457214355469
1946.17065429688	17.6854515075684
1947.03662109375	17.6865062713623
1947.90209960938	17.7331447601318
1948.76696777344	17.7200508117676
1949.63134765625	17.7454872131348
1950.4951171875	17.7474594116211
1951.3583984375	17.7281608581543
1952.22106933594	17.6782646179199
1953.08325195313	17.6749057769775
1953.94482421875	17.6369380950928
1954.80590820313	17.5423717498779
1955.66650390625	17.6426372528076
1956.5263671875	17.5973072052002
1957.38586425781	17.6652317047119
1958.24462890625	17.5327835083008
1959.10302734375	17.5585117340088
1959.96069335938	17.4386196136475
1960.81799316406	17.4022827148438
1961.67456054688	17.3801612854004
1962.53063964844	17.3711643218994
1963.38623046875	17.2837886810303
1964.2412109375	17.2954711914063
1965.09558105469	17.2020034790039
1965.94946289063	17.233283996582
1966.80285644531	17.1925754547119
1967.65563964844	17.1177196502686
1968.5078125	17.253870010376
1969.35949707031	17.1787662506104
1970.21057128906	17.1109867095947
1971.06103515625	17.1561603546143
1971.91101074219	17.2214908599854
1972.76049804688	17.2155628204346
1973.60925292969	17.1977920532227
1974.45764160156	17.2012577056885
1975.30529785156	17.2698249816895
1976.15246582031	17.3762760162354
1976.99914550781	17.4046592712402
1977.84521484375	17.3775310516357
1978.69067382813	17.5434989929199
1979.53552246094	17.5632457733154
1980.3798828125	17.5240459442139
1981.22375488281	17.5639896392822
1982.06701660156	17.5617847442627
1982.90966796875	17.6480026245117
1983.75170898438	17.5930805206299
1984.59326171875	17.5780925750732
1985.43420410156	17.5637702941895
1986.27465820313	17.6027030944824
1987.11450195313	17.5207195281982
1987.95373535156	17.5387592315674
1988.79248046875	17.5748081207275
1989.63061523438	17.5510234832764
1990.46813964844	17.4380779266357
1991.30517578125	17.4795436859131
1992.1416015625	17.3842945098877
1992.9775390625	17.4027900695801
1993.81274414063	17.2463626861572
1994.6474609375	17.2630233764648
1995.48168945313	17.2368335723877
1996.31518554688	17.2237224578857
1997.14819335938	17.2302398681641
1997.98071289063	17.181661605835
1998.8125	17.1820812225342
1999.64379882813	17.1115379333496
2000.47448730469	17.2050762176514
2001.3046875	17.1638927459717
2002.13427734375	17.1686134338379
2002.96325683594	17.1154022216797
2003.79162597656	17.1957263946533
2004.61950683594	17.2484836578369
2005.44677734375	17.287691116333
2006.2734375	17.306755065918
2007.09948730469	17.3387565612793
2007.92504882813	17.4070682525635
2008.75	17.4522933959961
2009.57434082031	17.5281925201416
2010.39819335938	17.586893081665
2011.22131347656	17.5500202178955
2012.0439453125	17.5335693359375
2012.86608886719	17.6732540130615
2013.6875	17.6413841247559
2014.50842285156	17.6042594909668
2015.32873535156	17.6499290466309
2016.1484375	17.588659286499
2016.96752929688	17.7117824554443
2017.7861328125	17.660285949707
2018.60412597656	17.6659507751465
2019.42150878906	17.7461624145508
2020.23828125	17.6716041564941
2021.05444335938	17.7354545593262
2021.8701171875	17.6870803833008
2022.68518066406	17.6290893554688
2023.49963378906	17.6356830596924
2024.3134765625	17.6016216278076
2025.12683105469	17.5814781188965
2025.939453125	17.5373210906982
2026.75158691406	17.5052547454834
2027.56311035156	17.4859790802002
2028.3740234375	17.50856590271
2029.18432617188	17.4634075164795
2029.994140625	17.4539470672607
2030.80322265625	17.4169921875
2031.61181640625	17.4175930023193
2032.41979980469	17.3730354309082
2033.22717285156	17.2972545623779
2034.03393554688	17.3090667724609
2034.84008789063	17.2143898010254
2035.64575195313	17.2390365600586
2036.45080566406	17.1493263244629
2037.25512695313	17.1898307800293
2038.05895996094	17.1352062225342
2038.86218261719	17.1049118041992
2039.66479492188	17.0591945648193
2040.466796875	17.116756439209
2041.26831054688	17.121187210083
2042.06909179688	17.1454315185547
2042.86938476563	17.1369819641113
2043.6689453125	17.1160869598389
2044.46801757813	17.2138919830322
2045.26647949219	17.2050037384033
2046.06433105469	17.2120265960693
2046.86145019531	17.11936378479
2047.65808105469	17.1619205474854
2048.4541015625	17.2389183044434
2049.24951171875	17.2374229431152
2050.04443359375	17.3288383483887
2050.83862304688	17.3639125823975
2051.63232421875	17.3328609466553
2052.42529296875	17.3559341430664
2053.2177734375	17.351713180542
2054.00952148438	17.3479518890381
2054.80078125	17.4148368835449
2055.59130859375	17.4935932159424
2056.38134765625	17.4699516296387
2057.17065429688	17.5302333831787
2057.95947265625	17.4054470062256
2058.74755859375	17.4109897613525
2059.53515625	17.3972682952881
2060.32202148438	17.4269695281982
2061.1083984375	17.3059158325195
2061.89428710938	17.2700672149658
2062.67919921875	17.1816463470459
2063.4638671875	17.15061378479
2064.24780273438	17.2014541625977
2065.03100585938	17.1690120697021
2065.81372070313	17.1141891479492
2066.595703125	17.1159324645996
2067.37719726563	17.0782985687256
2068.15795898438	16.9117298126221
2068.93823242188	16.8931083679199
2069.7177734375	16.8695831298828
2070.49682617188	16.8038005828857
2071.27514648438	16.7813892364502
2072.05297851563	16.6043605804443
2072.830078125	16.6982116699219
2073.60668945313	16.6462936401367
2074.38256835938	16.5644092559814
2075.15795898438	16.552864074707
2075.9326171875	16.4961605072021
2076.70654296875	16.4578990936279
2077.47998046875	16.5139808654785
2078.25268554688	16.3557682037354
2079.02490234375	16.4207553863525
2079.79663085938	16.429536819458
2080.5673828125	16.3839149475098
2081.337890625	16.3818950653076
2082.107421875	16.4242305755615
2082.87670898438	16.3987522125244
2083.64501953125	16.4888095855713
2084.41284179688	16.4485321044922
2085.18017578125	16.4705123901367
2085.94677734375	16.4878120422363
2086.71264648438	16.5672187805176
2087.47802734375	16.5217342376709
2088.24267578125	16.5211811065674
2089.0068359375	16.5316982269287
2089.77026367188	16.5492897033691
2090.53295898438	16.4858226776123
2091.29516601563	16.4958648681641
2092.056640625	16.5129947662354
2092.81762695313	16.5070152282715
2093.57788085938	16.4040241241455
2094.33764648438	16.3611621856689
2095.0966796875	16.2948875427246
2095.85498046875	16.2271461486816
2096.61279296875	16.2378311157227
2097.36987304688	16.1667060852051
2098.12646484375	16.1213092803955
2098.88232421875	16.0870037078857
2099.63745117188	16.0363349914551
2100.39208984375	15.9465484619141
2101.14624023438	15.8394041061401
2101.8994140625	15.7466316223145
2102.65209960938	15.6103963851929
2103.404296875	15.6510124206543
2104.15551757813	15.4999227523804
2104.90649414063	15.4875926971436
2105.65649414063	15.4427185058594
2106.40600585938	15.3305749893188
2107.15502929688	15.2860860824585
2107.90307617188	15.2344198226929
2108.65063476563	15.2079343795776
2109.39770507813	15.1792840957642
2110.14404296875	15.1282348632813
2110.8896484375	15.1178712844849
2111.63452148438	15.1327466964722
2112.37890625	15.1054563522339
2113.12280273438	15.1744527816772
2113.86572265625	15.2461233139038
2114.60815429688	15.2505779266357
2115.35009765625	15.1803283691406
2116.09106445313	15.2673692703247
2116.83154296875	15.2821016311646
2117.57153320313	15.2829895019531
2118.31079101563	15.2700157165527
2119.04931640625	15.2895526885986
2119.787109375	15.2330312728882
2120.5244140625	15.1707191467285
2121.26098632813	15.170126914978
2121.9970703125	15.1391220092773
2122.732421875	15.0278272628784
2123.46704101563	15.0394048690796
2124.20092773438	15.0591411590576
2124.93432617188	14.9292192459106
2125.6669921875	14.96164894104
2126.39916992188	14.809494972229
2127.13037109375	14.8238906860352
2127.86108398438	14.7412443161011
2128.59130859375	14.7750911712646
2129.32080078125	14.5723791122437
2130.04956054688	14.5835800170898
2130.77758789063	14.5695219039917
2131.50512695313	14.3975439071655
2132.23193359375	14.3571519851685
2132.9580078125	14.3557586669922
2133.68334960938	14.1962718963623
2134.408203125	14.1921625137329
2135.13232421875	14.1277494430542
2135.85595703125	14.0273361206055
2136.57885742188	13.9811563491821
2137.30102539063	13.9421787261963
2138.0224609375	13.8589687347412
2138.74340820313	13.7725515365601
2139.46337890625	13.7924346923828
2140.18310546875	13.7308340072632
2140.90185546875	13.6166820526123
2141.6201171875	13.6984882354736
2142.33764648438	13.618857383728
2143.05444335938	13.61376953125
2143.77075195313	13.6229724884033
2144.48608398438	13.5526742935181
2145.201171875	13.639214515686
2145.91528320313	13.5863351821899
2146.62890625	13.5858306884766
2147.34155273438	13.5535221099854
2148.05395507813	13.5158433914185
2148.76538085938	13.5242958068848
2149.47631835938	13.4873065948486
2150.18627929688	13.4952745437622
2150.89599609375	13.4871883392334
2151.60473632813	13.4992961883545
2152.31298828125	13.462718963623
2153.02026367188	13.4465703964233
2153.72729492188	13.4257841110229
2154.43334960938	13.4178924560547
2155.138671875	13.4012203216553
2155.84350585938	13.4067296981812
2156.54760742188	13.3683185577393
2157.25122070313	13.371132850647
2157.95385742188	13.2892084121704
2158.65600585938	13.272442817688
2159.357421875	13.1950540542603
2160.05810546875	13.1907119750977
2160.75805664063	13.169976234436
2161.45751953125	13.1137390136719
2162.15600585938	13.1140079498291
2162.85400390625	13.0643138885498
2163.55151367188	12.9719552993774
2164.248046875	12.8998622894287
2164.94409179688	12.8904790878296
2165.63916015625	12.7964677810669
2166.33374023438	12.7050790786743
2167.02783203125	12.693886756897
2167.72094726563	12.6085214614868
2168.41357421875	12.5660839080811
2169.10522460938	12.4518413543701
2169.79638671875	12.4525775909424
2170.48706054688	12.3475484848022
2171.1767578125	12.2788505554199
2171.86572265625	12.137975692749
2172.55419921875	12.1521244049072
2173.24194335938	12.0470523834229
2173.92895507813	11.9384479522705
2174.615234375	11.853666305542
2175.30078125	11.8507070541382
2175.98583984375	11.8324413299561
2176.67016601563	11.7936744689941
2177.35375976563	11.7321577072144
2178.03662109375	11.7365493774414
2178.71875	11.7004146575928
2179.40014648438	11.6773538589478
2180.08081054688	11.6186561584473
2180.76098632813	11.7363271713257
2181.4404296875	11.7003736495972
2182.119140625	11.6849479675293
2182.79711914063	11.683629989624
2183.47436523438	11.7013883590698
2184.15087890625	11.6415615081787
2184.82690429688	11.6838684082031
2185.501953125	11.6110820770264
2186.17651367188	11.6702842712402
2186.85034179688	11.6302118301392
2187.5234375	11.6462421417236
2188.19580078125	11.6578149795532
2188.86743164063	11.5749216079712
2189.53833007813	11.5635919570923
2190.20874023438	11.5385665893555
2190.87817382813	11.4948511123657
2191.54711914063	11.4926834106445
2192.21533203125	11.4245014190674
2192.8828125	11.3752021789551
2193.54956054688	11.2630434036255
2194.21557617188	11.2660093307495
2194.880859375	11.1951274871826
2195.54541015625	11.1479015350342
2196.20947265625	11.0724191665649
2196.87255859375	10.9868850708008
2197.53515625	10.9082803726196
2198.19677734375	10.8546094894409
2198.85791015625	10.8076457977295
2199.51831054688	10.7078495025635
2200.17797851563	10.598970413208
2200.8369140625	10.5994176864624
2201.4951171875	10.4826374053955
2202.15258789063	10.4156274795532
2202.80932617188	10.3430471420288
2203.46533203125	10.2676553726196
2204.12060546875	10.2280731201172
2204.775390625	10.2256059646606
2205.42919921875	10.1239538192749
2206.08251953125	10.1724271774292
2206.73486328125	10.1860074996948
2207.38671875	10.1495761871338
2208.03759765625	10.0990314483643
2208.68798828125	10.1208992004395
2209.33764648438	10.1077966690063
2209.98657226563	10.1158351898193
2210.63452148438	10.0724925994873
2211.28198242188	10.1334314346313
2211.9287109375	10.0802278518677
2212.57470703125	10.0948162078857
2213.21997070313	10.120512008667
2213.86450195313	10.0765724182129
2214.50830078125	10.1060647964478
2215.1513671875	10.111083984375
2215.79370117188	10.016547203064
2216.43530273438	10.0114154815674
2217.076171875	9.99287891387939
2217.71630859375	9.9199333190918
2218.35571289063	9.89602851867676
2218.99462890625	9.84880352020264
2219.63256835938	9.7445592880249
2220.26977539063	9.73802947998047
2220.90625	9.69322109222412
2221.5419921875	9.63595008850098
2222.17700195313	9.54032135009766
2222.81127929688	9.46441459655762
2223.44482421875	9.45902347564697
2224.07763671875	9.40104961395264
2224.70971679688	9.35776710510254
2225.34106445313	9.24759960174561
2225.9716796875	9.17421436309814
2226.6015625	9.12111759185791
2227.23071289063	9.08426189422607
2227.85913085938	9.06723499298096
2228.48681640625	8.99900150299072
2229.11376953125	8.92281532287598
2229.73999023438	8.89575862884521
2230.36547851563	8.82405567169189
2230.990234375	8.79412746429443
2231.61401367188	8.76876831054688
2232.2373046875	8.69411849975586
2232.85986328125	8.69551086425781
2233.4814453125	8.58192920684814
2234.1025390625	8.59349918365479
2234.72265625	8.6127462387085
2235.34228515625	8.58545398712158
2235.9609375	8.52666187286377
2236.57885742188	8.47806167602539
2237.1962890625	8.48320198059082
2237.81274414063	8.45119380950928
2238.42846679688	8.49707508087158
2239.04345703125	8.44043159484863
2239.65771484375	8.46274185180664
2240.27124023438	8.43169498443604
2240.88403320313	8.48353290557861
2241.49584960938	8.48764896392822
2242.10717773438	8.41340923309326
2242.71752929688	8.44473838806152
2243.32739257813	8.4151554107666
2243.93627929688	8.39249324798584
2244.54443359375	8.4138069152832
2245.15209960938	8.35173797607422
2245.7587890625	8.35451126098633
2246.36474609375	8.31683921813965
2246.9697265625	8.27217388153076
2247.57421875	8.27078723907471
2248.17797851563	8.209303855896
2248.78076171875	8.2600040435791
2249.38305664063	8.23692417144775
2249.984375	8.15881824493408
2250.5849609375	8.15659999847412
2251.18481445313	8.12310314178467
2251.78393554688	8.03865432739258
2252.38232421875	8.03560066223145
2252.97973632813	7.98390531539917
2253.57666015625	7.94665861129761
2254.17260742188	7.90187072753906
2254.76782226563	7.88864898681641
2255.3623046875	7.75310468673706
2255.9560546875	7.76080894470215
2256.54907226563	7.67593145370483
2257.14135742188	7.71785306930542
2257.73266601563	7.61134672164917
2258.32348632813	7.55798244476318
2258.91333007813	7.52976989746094
2259.50244140625	7.4760684967041
2260.09057617188	7.43064117431641
2260.67822265625	7.40701770782471
2261.26513671875	7.33941030502319
2261.85107421875	7.33837413787842
2262.43627929688	7.2641716003418
2263.02075195313	7.23992109298706
2263.6044921875	7.22294139862061
2264.18725585938	7.15199327468872
2264.76953125	7.15060663223267
2265.35083007813	7.10356760025024
2265.93139648438	7.08571815490723
2266.51123046875	7.08064842224121
2267.09033203125	7.09385061264038
2267.66845703125	7.03651809692383
2268.24584960938	7.01599359512329
2268.82250976563	7.02760791778564
2269.3984375	7.0572829246521
2269.9736328125	7.07206249237061
2270.5478515625	7.07585430145264
2271.12133789063	7.1218113899231
2271.69409179688	7.11907196044922
2272.26611328125	7.0916953086853
2272.83740234375	7.12223482131958
2273.40771484375	7.048668384552
2273.97729492188	7.01072692871094
2274.54614257813	6.98876714706421
2275.11401367188	7.00381422042847
2275.68139648438	6.95162153244019
2276.24780273438	6.89123916625977
2276.8134765625	6.85867547988892
2277.37817382813	6.8337082862854
2277.9423828125	6.88370513916016
2278.50561523438	6.86451530456543
2279.06811523438	6.81950426101685
2279.62963867188	6.83820009231567
2280.19067382813	6.80447196960449
2280.75073242188	6.81078338623047
2281.31005859375	6.79758262634277
2281.86840820313	6.82394170761108
2282.42602539063	6.78091096878052
2282.98291015625	6.75447511672974
2283.5390625	6.72115087509155
2284.09448242188	6.67617225646973
2284.64892578125	6.67212629318237
2285.20263671875	6.65696954727173
2285.75537109375	6.6042366027832
2286.3076171875	6.56548643112183
2286.85888671875	6.55053091049194
2287.40942382813	6.52973031997681
2287.958984375	6.47977495193481
2288.5078125	6.48251676559448
2289.05590820313	6.42322254180908
2289.60302734375	6.37660694122314
2290.14965820313	6.31483125686646
2290.6953125	6.3114013671875
2291.23999023438	6.26892995834351
2291.78393554688	6.22855281829834
2292.3271484375	6.20142555236816
2292.86962890625	6.15327882766724
2293.4111328125	6.07903003692627
2293.95190429688	6.08506345748901
2294.49194335938	6.08152151107788
2295.03100585938	5.99703550338745
2295.5693359375	6.03393411636353
2296.10693359375	5.99199390411377
2296.6435546875	5.90390539169312
2297.17944335938	6.0085334777832
2297.71459960938	5.93105220794678
2298.24877929688	5.95650959014893
2298.7822265625	5.93553447723389
2299.31469726563	5.93190145492554
2299.8466796875	5.94429540634155
2300.37744140625	5.91286182403564
2300.90771484375	5.90573263168335
2301.43701171875	5.96037769317627
2301.96557617188	5.91232204437256
2302.4931640625	5.90785598754883
2303.02001953125	5.93952798843384
2303.54614257813	5.94390392303467
2304.0712890625	5.9088888168335
2304.595703125	5.90976428985596
2305.119140625	5.9122486114502
2305.64184570313	5.91955995559692
2306.16381835938	5.94941425323486
2306.68481445313	5.89526319503784
2307.205078125	5.88054990768433
2307.72436523438	5.88247776031494
2308.24291992188	5.8838677406311
2308.7607421875	5.89224290847778
2309.27758789063	5.86673784255981
2309.79370117188	5.83986377716064
2310.30883789063	5.84015130996704
2310.8232421875	5.86709499359131
2311.3369140625	5.8520359992981
2311.849609375	5.77040910720825
2312.361328125	5.81729412078857
2312.87255859375	5.80192089080811
2313.38256835938	5.79678678512573
2313.89208984375	5.71770524978638
2314.40063476563	5.71847057342529
2314.908203125	5.67332220077515
2315.4150390625	5.65758752822876
2315.92114257813	5.61075782775879
2316.42626953125	5.56145811080933
2316.9306640625	5.54700660705566
2317.43408203125	5.4870924949646
2317.93676757813	5.47043323516846
2318.4384765625	5.46567344665527
2318.939453125	5.39536237716675
2319.439453125	5.38596105575562
2319.93872070313	5.36136960983276
2320.43701171875	5.30666065216064
2320.9345703125	5.29937934875488
2321.43139648438	5.2850341796875
2321.92724609375	5.22561740875244
2322.42211914063	5.20688438415527
2322.91625976563	5.22182369232178
2323.40966796875	5.17535018920898
2323.90209960938	5.1364574432373
2324.3935546875	5.12853479385376
2324.88427734375	5.10591268539429
2325.37426757813	5.10667514801025
2325.86303710938	5.15290069580078
2326.35131835938	5.09812068939209
2326.83862304688	5.10840940475464
2327.32495117188	5.11025381088257
2327.810546875	5.12627553939819
2328.29541015625	5.1297607421875
2328.77905273438	5.1490683555603
2329.26220703125	5.14382696151733
2329.74438476563	5.17598247528076
2330.2255859375	5.16882610321045
2330.7060546875	5.17204809188843
2331.185546875	5.17608737945557
2331.6640625	5.1101336479187
2332.14184570313	5.15162229537964
2332.61889648438	5.12993288040161
2333.09497070313	5.15037536621094
2333.57006835938	5.12592697143555
2334.04443359375	5.07817602157593
2334.51782226563	5.11149263381958
2334.99047851563	5.05081701278687
2335.46215820313	5.04328727722168
2335.93310546875	5.01380729675293
2336.40307617188	5.01201581954956
2336.8720703125	5.0030837059021
2337.34033203125	4.99002408981323
2337.8076171875	4.97228527069092
2338.27416992188	4.93941926956177
2338.73974609375	4.92521524429321
2339.20458984375	4.87085437774658
2339.66845703125	4.86651611328125
2340.13134765625	4.84566164016724
2340.59350585938	4.7994647026062
2341.0546875	4.80747985839844
2341.51489257813	4.76040840148926
2341.97436523438	4.70778799057007
2342.43286132813	4.6882061958313
2342.890625	4.66695594787598
2343.34741210938	4.65671920776367
2343.80322265625	4.58935737609863
2344.25830078125	4.63511753082275
2344.71240234375	4.60966396331787
2345.16577148438	4.62065505981445
2345.61791992188	4.64159679412842
2346.06958007813	4.67332983016968
2346.52001953125	4.72112226486206
2346.9697265625	4.76977300643921
2347.41845703125	4.89095020294189
2347.86645507813	5.01138019561768
2348.3134765625	5.06543397903442
2348.75952148438	5.1679949760437
2349.20483398438	5.27422714233398
2349.64916992188	5.35918426513672
2350.09252929688	5.46388339996338
2350.53515625	5.52316474914551
2350.97680664063	5.60357093811035
2351.41748046875	5.65071964263916
2351.857421875	5.67652034759521
2352.29638671875	5.70705699920654
2352.734375	5.67370653152466
2353.17138671875	5.67674112319946
2353.60766601563	5.65391492843628
2354.04296875	5.57517242431641
2354.4775390625	5.48329591751099
2354.91088867188	5.39775657653809
2355.34350585938	5.31744432449341
2355.775390625	5.18137693405151
2356.2060546875	5.06861639022827
2356.63598632813	4.99729919433594
2357.06494140625	4.86794757843018
2357.4931640625	4.76332664489746
2357.92041015625	4.66365242004395
2358.3466796875	4.60688591003418
2358.77197265625	4.48391819000244
2359.1962890625	4.45022535324097
2359.61987304688	4.34332036972046
2360.04248046875	4.26316833496094
2360.46411132813	4.2033634185791
2360.88500976563	4.14519500732422
2361.30493164063	4.16390371322632
2361.72387695313	4.07434177398682
