# Supplementary material for: Optics miniaturization strategy for demanding Raman spectroscopy applications
Source: Nat Commun. 2024 Apr 8;15:3049. doi: 10.1038/s41467-024-47044-7 (PMC11001912; doi:10.1038/s41467-024-47044-7)
Supplement: Supplementary file 6 — Source Data [file 41467_2024_47044_MOESM6_ESM.zip › Source Data/NCOMMS-23-34016B s3/S3 pHCA, Glucose, Salts/calibraiton/pHCA time + standards/pHCA_500uM_1.csv]

347.42919921875	76.4183349609375
348.892913818359	76.5449981689453
350.356079101563	76.9892959594727
351.818634033203	77.0484924316406
353.280670166016	77.4244537353516
354.742095947266	77.7679290771484
356.202972412109	77.968505859375
357.663299560547	78.224739074707
359.123046875	78.4586563110352
360.582244873047	78.7335586547852
362.040863037109	78.8672332763672
363.498931884766	78.9782257080078
364.956451416016	79.0191268920898
366.413391113281	79.3698501586914
367.869750976563	79.5116500854492
369.325592041016	79.6938171386719
370.780853271484	79.3998031616211
372.235565185547	79.6752624511719
373.689727783203	79.6312637329102
375.143310546875	79.7217254638672
376.596343994141	79.8755798339844
378.048828125	79.9277877807617
379.500762939453	79.8274841308594
380.9521484375	80.0683059692383
382.402954101563	80.0128860473633
383.853240966797	80.3008499145508
385.302947998047	80.2275085449219
386.752136230469	80.448371887207
388.200744628906	80.5269012451172
389.648803710938	80.82763671875
391.096343994141	80.6839828491211
392.543304443359	80.9782180786133
393.989715576172	81.1623229980469
395.435607910156	81.4401168823242
396.880920410156	81.7357940673828
398.325714111328	81.5791473388672
399.769927978516	81.9402084350586
401.213623046875	82.0825347900391
402.656768798828	82.2957153320313
404.099395751953	82.4594268798828
405.541442871094	82.7035217285156
406.982971191406	82.8354568481445
408.423950195313	83.0121383666992
409.864379882813	83.1819915771484
411.304290771484	83.3642959594727
412.743621826172	83.5895767211914
414.182434082031	83.7622909545898
415.620727539063	83.7295455932617
417.058471679688	83.8888168334961
418.495666503906	83.9755477905273
419.932342529297	83.9434432983398
421.368469238281	83.9115524291992
422.804077148438	84.0313339233398
424.239135742188	83.9642868041992
425.673645019531	83.7819900512695
427.107635498047	83.9031524658203
428.541107177734	83.9135437011719
429.974029541016	83.7964401245117
431.406433105469	83.8117370605469
432.838287353516	83.9253540039063
434.269622802734	83.5274200439453
435.700408935547	83.7145080566406
437.130706787109	83.4825744628906
438.560455322266	83.4845733642578
439.989654541016	83.364990234375
441.418334960938	83.2454605102539
442.846496582031	82.9267654418945
444.274139404297	83.092155456543
445.701263427734	82.9451599121094
447.127838134766	82.7638626098633
448.553894042969	82.700813293457
449.979431152344	82.6143264770508
451.404449462891	82.431999206543
452.828918457031	82.3861236572266
454.252899169922	82.3478546142578
455.676330566406	82.2612915039063
457.099273681641	82.1443252563477
458.521667480469	82.0731582641602
459.943542480469	82.2987670898438
461.364929199219	82.0449447631836
462.785766601563	82.0364990234375
464.206085205078	82.1537094116211
465.625885009766	81.9488830566406
467.045196533203	82.1074142456055
468.463958740234	82.0563735961914
469.882202148438	82.1094665527344
471.299957275391	82.0363693237305
472.717193603516	82.0447158813477
474.133911132813	82.0112075805664
475.550109863281	82.0286865234375
476.965789794922	82.1571960449219
478.380950927734	82.31591796875
479.795623779297	82.1097106933594
481.209777832031	82.1516342163086
482.623413085938	82.4112548828125
484.036529541016	82.4830169677734
485.449157714844	82.4234924316406
486.861267089844	82.6395111083984
488.272857666016	82.4704437255859
489.683959960938	82.5902557373047
491.094543457031	82.6225738525391
492.504608154297	82.5728302001953
493.914184570313	82.6394195556641
495.3232421875	82.5053405761719
496.731811523438	82.5094680786133
498.139862060547	82.4563446044922
499.547393798828	82.2618103027344
500.954467773438	82.1642684936523
502.360992431641	82.1257400512695
503.767028808594	82.0272827148438
505.172576904297	81.9510955810547
506.577606201172	81.7341690063477
507.982147216797	81.6982650756836
509.386169433594	81.4037170410156
510.789703369141	81.3272933959961
512.192749023438	81.1896133422852
513.595275878906	81.1117172241211
514.997314453125	80.7010269165039
516.398803710938	80.8877868652344
517.799865722656	80.4455337524414
519.200378417969	80.5756988525391
520.600463867188	80.2450561523438
522	80.1393585205078
523.399047851563	80.0943756103516
524.797607421875	79.7843704223633
526.195678710938	79.5625305175781
527.59326171875	79.4284210205078
528.990295410156	79.2555313110352
530.386901855469	78.9380569458008
531.782958984375	78.7973098754883
533.178588867188	78.6566314697266
534.573669433594	78.4472427368164
535.968322753906	78.3975524902344
537.362426757813	78.0417709350586
538.756042480469	77.9817276000977
540.149230957031	77.7497634887695
541.541870117188	77.5333023071289
542.934020996094	77.6117248535156
544.32568359375	77.4206008911133
545.716918945313	77.2642593383789
547.107604980469	77.028694152832
548.497802734375	77.0919418334961
549.887573242188	76.8599243164063
551.276794433594	76.7859039306641
552.66552734375	76.7348556518555
554.053833007813	76.6878890991211
555.441650390625	76.4926834106445
556.828918457031	76.4181976318359
558.215759277344	76.1841278076172
559.602111816406	76.1494369506836
560.987976074219	76.2118988037109
562.373352050781	76.1791763305664
563.758239746094	76.0701293945313
565.142639160156	75.9060287475586
566.526611328125	75.7681655883789
567.910034179688	75.9686813354492
569.293029785156	75.716438293457
570.675537109375	75.8847808837891
572.057556152344	75.7639770507813
573.439086914063	75.7607116699219
574.820129394531	75.6931457519531
576.200744628906	75.7449951171875
577.580871582031	75.5983200073242
578.96044921875	75.7786331176758
580.339660644531	75.6676254272461
581.718322753906	75.7193450927734
583.096557617188	75.5371627807617
584.474243164063	75.5534973144531
585.851501464844	75.4706954956055
587.228332519531	75.4864807128906
588.604614257813	75.5346298217773
589.98046875	75.473274230957
591.355834960938	75.4129104614258
592.730712890625	75.4381942749023
594.105163574219	75.5160064697266
595.479125976563	75.3943405151367
596.852600097656	75.341178894043
598.225646972656	75.2643814086914
599.598205566406	75.3757400512695
600.970275878906	75.2851333618164
602.341857910156	75.1841888427734
603.713012695313	75.1307601928711
605.083679199219	75.0979309082031
606.453918457031	75.1816558837891
607.823608398438	75.0231246948242
609.192932128906	74.8923187255859
610.561706542969	74.631591796875
611.930053710938	74.7386474609375
613.297912597656	74.4874114990234
614.665344238281	74.3615646362305
616.032287597656	74.355094909668
617.398803710938	74.2884674072266
618.764831542969	74.1285018920898
620.13037109375	74.0725173950195
621.495483398438	73.8134689331055
622.860107421875	73.7343063354492
624.224304199219	73.5604476928711
625.588012695313	73.5875854492188
626.951232910156	73.4022674560547
628.314025878906	73.1518859863281
629.676391601563	73.2818450927734
631.038269042969	73.029426574707
632.399658203125	72.9364395141602
633.760620117188	72.8523406982422
635.12109375	72.8715438842773
636.481140136719	72.551139831543
637.840759277344	72.4521331787109
639.199890136719	72.3840789794922
640.558532714844	72.2529067993164
641.916748046875	72.2311477661133
643.274536132813	72.1888885498047
644.6318359375	71.9994354248047
645.988647460938	71.824821472168
647.345031738281	71.7129821777344
648.700988769531	71.713623046875
650.056457519531	71.4136123657227
651.411499023438	71.3452453613281
652.76611328125	71.2803268432617
654.120239257813	71.1043853759766
655.473876953125	71.094596862793
656.827087402344	70.9359817504883
658.179870605469	70.8658218383789
659.5322265625	70.7116775512695
660.884094238281	70.6874084472656
662.235473632813	70.6455154418945
663.586486816406	70.5048828125
664.93701171875	70.435432434082
666.287048339844	70.5172805786133
667.636657714844	70.3893966674805
668.98583984375	70.421989440918
670.334594726563	70.36279296875
671.682861328125	70.4475555419922
673.030700683594	70.2116622924805
674.378051757813	70.340934753418
675.725036621094	70.1543807983398
677.071533203125	70.2344207763672
678.417541503906	70.1858825683594
679.76318359375	70.2508087158203
681.108337402344	70.1019134521484
682.453002929688	70.1821899414063
683.797302246094	70.1498336791992
685.14111328125	70.172477722168
686.484497070313	70.1403427124023
687.827453613281	70.2344741821289
689.169921875	70.0985565185547
690.512023925781	70.2199172973633
691.853637695313	70.3209609985352
693.194763183594	70.3432922363281
694.535522460938	70.159797668457
695.875793457031	70.2224044799805
697.215637207031	70.2518844604492
698.555053710938	70.2013397216797
699.89404296875	70.2768096923828
701.232543945313	70.2672882080078
702.570617675781	70.2663803100586
703.908325195313	70.2576599121094
705.245483398438	70.2812957763672
706.582275390625	70.2879104614258
707.918640136719	70.303352355957
709.254516601563	70.3798751831055
710.589965820313	70.3369750976563
711.924987792969	70.3713912963867
713.259582519531	70.3359909057617
714.59375	70.4228897094727
715.927490234375	70.2505340576172
717.2607421875	70.3290405273438
718.593627929688	70.2292404174805
719.926025390625	70.2995452880859
721.257995605469	70.2139587402344
722.589538574219	70.3837585449219
723.920654296875	70.193000793457
725.251342773438	70.2874603271484
726.581604003906	70.1017456054688
727.911437988281	70.0916290283203
729.240783691406	70.0128631591797
730.569763183594	70.0616836547852
731.898254394531	69.8642272949219
733.226379394531	69.8417587280273
734.554016113281	69.8489532470703
735.881225585938	69.8156204223633
737.208068847656	69.8278350830078
738.534423828125	69.7538146972656
739.8603515625	69.6461868286133
741.185852050781	69.5938262939453
742.510925292969	69.6586685180664
743.835571289063	69.635986328125
745.159790039063	69.3554763793945
746.483581542969	69.3444900512695
747.806945800781	69.231086730957
749.1298828125	69.1710433959961
750.452453613281	69.0317077636719
751.774536132813	69.0909423828125
753.09619140625	68.9082794189453
754.417419433594	68.7837448120117
755.738220214844	68.7371826171875
757.05859375	68.6648483276367
758.378540039063	68.6009521484375
759.698059082031	68.5103302001953
761.017211914063	68.4212646484375
762.335876464844	68.3167343139648
763.654113769531	68.1373748779297
764.971984863281	68.0955581665039
766.289367675781	67.9746932983398
767.606384277344	67.8987503051758
768.922973632813	67.8233871459961
770.239074707031	67.6651763916016
771.554809570313	67.5247497558594
772.8701171875	67.4456558227539
774.184997558594	67.3125457763672
775.499450683594	67.2289047241211
776.8134765625	67.1594314575195
778.127136230469	67.1348419189453
779.440307617188	67.0610198974609
780.753112792969	66.9665985107422
782.0654296875	66.6539840698242
783.377380371094	66.7715225219727
784.688903808594	66.5872650146484
786	66.5733108520508
787.310668945313	66.4160308837891
788.620971679688	66.223258972168
789.930786132813	66.3798065185547
791.240234375	66.1233596801758
792.549255371094	66.0831680297852
793.857788085938	66.0580825805664
795.166015625	65.8923568725586
796.473754882813	65.8281936645508
797.781066894531	65.8447647094727
799.088012695313	65.8107833862305
800.39453125	65.6707382202148
801.700622558594	65.8119659423828
803.006286621094	65.630744934082
804.311584472656	65.6630477905273
805.616394042969	65.6625671386719
806.920837402344	65.527214050293
808.224853515625	65.4201126098633
809.528503417969	65.2489471435547
810.831665039063	65.1449508666992
812.134460449219	64.9936752319336
813.436828613281	64.7459106445313
814.73876953125	64.753776550293
816.040344238281	64.57568359375
817.341430664063	64.549446105957
818.642150878906	64.4463653564453
819.942504882813	64.351318359375
821.242370605469	64.0987548828125
822.541870117188	64.0485763549805
823.840942382813	63.9865875244141
825.139587402344	63.9616165161133
826.437866210938	63.8045082092285
827.735656738281	63.7486991882324
829.033081054688	63.5685806274414
830.330139160156	63.6432266235352
831.626770019531	63.4484596252441
832.922973632813	63.3404884338379
834.21875	63.2744789123535
835.514099121094	63.2002906799316
836.80908203125	63.0895233154297
838.103637695313	63.0043258666992
839.397827148438	62.9364891052246
840.691589355469	62.7813720703125
841.984924316406	62.6725997924805
843.27783203125	62.524959564209
844.570373535156	62.3786811828613
845.862487792969	62.3952178955078
847.154235839844	62.2076225280762
848.445556640625	62.0922966003418
849.736450195313	62.0248222351074
851.026916503906	61.7923240661621
852.317016601563	61.7119407653809
853.606689453125	61.6605415344238
854.89599609375	61.4469909667969
856.184875488281	61.2668113708496
857.473327636719	61.204418182373
858.761413574219	61.0658378601074
860.049072265625	61.0137901306152
861.336303710938	60.9726104736328
862.623168945313	60.8581047058105
863.909606933594	60.6835899353027
865.195678710938	60.6459045410156
866.481323242188	60.4689598083496
867.766540527344	60.0820579528809
869.051391601563	60.0446357727051
870.335815429688	59.967601776123
871.619873046875	59.5720252990723
872.903503417969	59.3685188293457
874.186706542969	59.3439483642578
875.469543457031	59.0789566040039
876.752014160156	58.7876968383789
878.033996582031	58.7174644470215
879.315612792969	58.4397850036621
880.596862792969	58.2392845153809
881.877685546875	58.0744361877441
883.158081054688	57.8753128051758
884.438110351563	57.4554405212402
885.7177734375	57.3237991333008
886.996948242188	57.1068458557129
888.275817871094	56.8377342224121
889.55419921875	56.5777626037598
890.832275390625	56.3237419128418
892.10986328125	56.1604080200195
893.387084960938	55.9829978942871
894.663940429688	55.7206535339355
895.940368652344	55.3425331115723
897.216369628906	55.1865158081055
898.492004394531	54.9299659729004
899.767272949219	54.7187576293945
901.042114257813	54.4658699035645
902.316528320313	54.323844909668
903.590576171875	54.1915435791016
904.8642578125	53.7905464172363
906.137512207031	53.6655311584473
907.410339355469	53.3742752075195
908.682800292969	53.2039642333984
909.954833984375	53.0430145263672
911.226501464844	52.818473815918
912.497802734375	52.6343193054199
913.768676757813	52.3829689025879
915.039123535156	52.3498611450195
916.309204101563	52.0505676269531
917.578918457031	51.8341178894043
918.848205566406	51.715763092041
920.117126464844	51.4776420593262
921.385620117188	51.3421859741211
922.653747558594	51.1886444091797
923.921447753906	51.0385627746582
925.188781738281	50.8484916687012
926.455688476563	50.7190093994141
927.722229003906	50.6293258666992
928.988342285156	50.4416084289551
930.254089355469	50.3024520874023
931.519470214844	50.0545883178711
932.784423828125	50.1550102233887
934.049011230469	49.8123550415039
935.313171386719	49.6881256103516
936.576965332031	49.5960884094238
937.84033203125	49.4735984802246
939.103332519531	49.415096282959
940.365966796875	49.2326545715332
941.628173828125	49.2088394165039
942.890014648438	49.0372924804688
944.151428222656	49.0538711547852
945.412475585938	48.8572082519531
946.673095703125	48.7873764038086
947.933349609375	48.7821083068848
949.193237304688	48.5615119934082
950.452697753906	48.6714553833008
951.711791992188	48.5072441101074
952.970520019531	48.3603706359863
954.228820800781	48.2763404846191
955.486755371094	48.3556900024414
956.744262695313	48.2117195129395
958.001403808594	48.2004699707031
959.258117675781	48.1974182128906
960.514526367188	48.1064186096191
961.770446777344	48.0302772521973
963.026062011719	48.1139106750488
964.28125	47.904712677002
965.536010742188	47.8908805847168
966.790466308594	47.8730659484863
968.044494628906	47.8623046875
969.298095703125	47.7586517333984
970.551391601563	47.8507347106934
971.80419921875	47.7069320678711
973.056701660156	47.8194236755371
974.308776855469	47.6632652282715
975.560485839844	47.6834335327148
976.811767578125	47.6124114990234
978.062683105469	47.5593109130859
979.313232421875	47.593433380127
980.563415527344	47.5656700134277
981.813171386719	47.339916229248
983.0625	47.3121871948242
984.3115234375	47.2701950073242
985.560119628906	47.2483940124512
986.808349609375	47.1607246398926
988.05615234375	47.1899871826172
989.303588867188	47.0564575195313
990.550659179688	47.0255813598633
991.797302246094	46.9143524169922
993.043579101563	46.9524307250977
994.289489746094	46.7991561889648
995.535034179688	46.7723236083984
996.780151367188	46.6838073730469
998.02490234375	46.5619812011719
999.269226074219	46.634593963623
1000.51318359375	46.5396423339844
1001.75677490234	46.3515853881836
1003	46.3139839172363
1004.24279785156	46.3160018920898
1005.48522949219	46.3071823120117
1006.72729492188	46.2315254211426
1007.96893310547	46.1598854064941
1009.21026611328	46.0918769836426
1010.45111083984	46.1251907348633
1011.69165039063	45.9244651794434
1012.93176269531	45.9300117492676
1014.17150878906	45.85595703125
1015.41088867188	45.8561820983887
1016.64984130859	45.8827209472656
1017.88842773438	45.808895111084
1019.12664794922	45.7146987915039
1020.36450195313	45.679370880127
1021.60192871094	45.6750984191895
1022.83898925781	45.5517959594727
1024.07568359375	45.5490798950195
1025.31201171875	45.5901832580566
1026.5478515625	45.4332046508789
1027.78344726563	45.3667106628418
1029.0185546875	45.3651847839355
1030.25329589844	45.3469123840332
1031.48767089844	45.2212142944336
1032.7216796875	45.2694473266602
1033.95532226563	45.1967277526855
1035.18859863281	45.2263221740723
1036.42138671875	45.2182121276855
1037.65393066406	45.2406005859375
1038.88598632813	45.1353569030762
1040.11767578125	45.2692222595215
1041.34899902344	45.2596435546875
1042.57995605469	45.263988494873
1043.810546875	45.2203330993652
1045.04077148438	45.1416244506836
1046.2705078125	45.2469940185547
1047.5	45.1797523498535
1048.72900390625	45.2295188903809
1049.95764160156	45.1880226135254
1051.18591308594	45.1995162963867
1052.41381835938	45.2803802490234
1053.64135742188	45.1272583007813
1054.86853027344	45.2481803894043
1056.09521484375	45.1901702880859
1057.32165527344	45.1142578125
1058.54760742188	45.1374588012695
1059.77331542969	45.0196418762207
1060.99853515625	44.9977073669434
1062.22338867188	44.9828300476074
1063.44787597656	44.8703765869141
1064.671875	44.9637908935547
1065.89562988281	44.9815559387207
1067.11901855469	44.8513984680176
1068.34191894531	44.8003845214844
1069.56457519531	44.9506607055664
1070.78674316406	44.808536529541
1072.00854492188	44.7748947143555
1073.22998046875	44.7713775634766
1074.45104980469	44.6626510620117
1075.67175292969	44.565746307373
1076.89208984375	44.6451988220215
1078.11193847656	44.5572853088379
1079.33154296875	44.548885345459
1080.55065917969	44.5206604003906
1081.76940917969	44.4386825561523
1082.98791503906	44.3170509338379
1084.20593261719	44.2968711853027
1085.42358398438	44.3095054626465
1086.64086914063	44.2704734802246
1087.85766601563	44.2768478393555
1089.07421875	44.2467994689941
1090.29040527344	44.1523017883301
1091.50610351563	44.2542686462402
1092.72155761719	44.226749420166
1093.9365234375	44.0813522338867
1095.15112304688	44.1887092590332
1096.36535644531	44.2436294555664
1097.57922363281	44.2056732177734
1098.79272460938	44.142147064209
1100.005859375	44.111644744873
1101.21862792969	44.2131729125977
1102.43090820313	44.212474822998
1103.64294433594	44.1339302062988
1104.8544921875	44.2040328979492
1106.06579589844	44.2497329711914
1107.27661132813	44.1197052001953
1108.48706054688	44.2016944885254
1109.69714355469	44.1970596313477
1110.90686035156	44.1594276428223
1112.1162109375	44.1895523071289
1113.3251953125	44.1588172912598
1114.53369140625	44.1141586303711
1115.74194335938	44.1601753234863
1116.94982910156	44.1216506958008
1118.1572265625	44.0852355957031
1119.3642578125	44.0455932617188
1120.57104492188	44.1657409667969
1121.77734375	44.1744155883789
1122.98327636719	44.0561485290527
1124.18884277344	44.1358795166016
1125.39404296875	44.254581451416
1126.59875488281	44.0845985412598
1127.80322265625	44.2088813781738
1129.00732421875	44.2363624572754
1130.2109375	44.1519622802734
1131.41430664063	44.1175956726074
1132.6171875	44.0761833190918
1133.81970214844	44.1656074523926
1135.02197265625	44.1383514404297
1136.22375488281	44.1256256103516
1137.42517089844	43.9885635375977
1138.62622070313	44.0791969299316
1139.82690429688	44.0896263122559
1141.02709960938	43.9695854187012
1142.22705078125	43.9211959838867
1143.42663574219	44.0701789855957
1144.62573242188	43.9916305541992
1145.82458496094	43.8769721984863
1147.02294921875	43.9973526000977
1148.22094726563	43.9943161010742
1149.41857910156	43.9330024719238
1150.61584472656	43.9196701049805
1151.81274414063	43.9808883666992
1153.00927734375	43.8760299682617
1154.20544433594	43.8927421569824
1155.40124511719	43.9687309265137
1156.5966796875	43.951831817627
1157.79162597656	44.0530967712402
1158.986328125	43.9341430664063
1160.18054199219	43.9910888671875
1161.37438964844	43.9941329956055
1162.56799316406	44.0384941101074
1163.76110839844	43.9998893737793
1164.95385742188	44.045051574707
1166.14624023438	44.1560173034668
1167.33825683594	44.3387222290039
1168.52990722656	44.3780288696289
1169.72119140625	44.8643493652344
1170.91198730469	45.0649566650391
1172.1025390625	45.4431381225586
1173.29260253906	46.0205078125
1174.482421875	46.0584449768066
1175.67175292969	46.2602005004883
1176.86071777344	46.1003646850586
1178.04943847656	45.7662010192871
1179.23767089844	45.4446411132813
1180.42553710938	45.044994354248
1181.61303710938	44.6615829467773
1182.80017089844	44.5382308959961
1183.98681640625	44.4763221740723
1185.17321777344	44.2630195617676
1186.35925292969	44.3023834228516
1187.54479980469	44.3346786499023
1188.73010253906	44.2398834228516
1189.91491699219	44.2498054504395
1191.09936523438	44.2381172180176
1192.28356933594	44.317195892334
1193.46728515625	44.3377151489258
1194.65063476563	44.5100975036621
1195.83361816406	44.5237617492676
1197.01623535156	44.5872421264648
1198.19836425781	44.7390403747559
1199.38024902344	44.9004440307617
1200.56176757813	44.9890975952148
1201.74279785156	45.1203002929688
1202.92358398438	45.2178192138672
1204.10388183594	45.2701530456543
1205.28393554688	45.200065612793
1206.46350097656	45.2271385192871
1207.64270019531	45.1001472473145
1208.82153320313	45.0820236206055
1210	45.1971015930176
1211.17810058594	44.9639625549316
1212.35583496094	45.0468826293945
1213.53308105469	45.1271438598633
1214.71008300781	44.9382667541504
1215.88671875	44.9583702087402
1217.06286621094	45.0388793945313
1218.23864746094	45.0714836120605
1219.41418457031	44.992115020752
1220.58923339844	45.0778770446777
1221.76391601563	45.0380325317383
1222.93823242188	45.0789566040039
1224.11218261719	45.2054405212402
1225.28576660156	45.2824859619141
1226.458984375	45.3629951477051
1227.6318359375	45.2741203308105
1228.80419921875	45.4533004760742
1229.97631835938	45.5764846801758
1231.14794921875	45.5893592834473
1232.31921386719	45.8502082824707
1233.490234375	45.8481674194336
1234.66076660156	46.0292587280273
1235.83093261719	46.1186408996582
1237.00073242188	46.2308883666992
1238.17016601563	46.389820098877
1239.33923339844	46.4493408203125
1240.5078125	46.6139144897461
1241.67614746094	46.5847702026367
1242.84411621094	46.7467308044434
1244.01159667969	46.9167900085449
1245.1787109375	46.9509086608887
1246.34558105469	47.2259216308594
1247.51196289063	47.1778793334961
1248.67797851563	47.3730697631836
1249.84362792969	47.4516754150391
1251.00891113281	47.4342384338379
1252.173828125	47.1729736328125
1253.33825683594	47.0427398681641
1254.50244140625	46.7641258239746
1255.66625976563	46.5156631469727
1256.82958984375	46.1407012939453
1257.99255371094	45.8948707580566
1259.1552734375	45.8197441101074
1260.31750488281	45.6321411132813
1261.47937011719	45.4445190429688
1262.64086914063	45.2984237670898
1263.80200195313	45.115779876709
1264.96276855469	44.9336967468262
1266.123046875	44.9612617492676
1267.28308105469	44.8078308105469
1268.44262695313	44.6620864868164
1269.60192871094	44.5746269226074
1270.7607421875	44.4352226257324
1271.91918945313	44.3060035705566
1273.07727050781	44.2352828979492
1274.23498535156	44.0573654174805
1275.39233398438	43.9494972229004
1276.54931640625	43.9613494873047
1277.70581054688	43.7868728637695
1278.86206054688	43.7587013244629
1280.01794433594	43.6775932312012
1281.17333984375	43.6380767822266
1282.32836914063	43.6578826904297
1283.48303222656	43.6336059570313
1284.63732910156	43.5652275085449
1285.79125976563	43.3907165527344
1286.94482421875	43.4735641479492
1288.09802246094	43.5242691040039
1289.25073242188	43.4956169128418
1290.40319824219	43.647533416748
1291.55517578125	43.5104103088379
1292.70690917969	43.6008949279785
1293.85815429688	43.5807723999023
1295.00903320313	43.6117553710938
1296.15954589844	43.4731063842773
1297.30969238281	43.4632377624512
1298.45935058594	43.2952651977539
1299.60876464844	43.2962074279785
1300.7578125	43.0830917358398
1301.90637207031	43.1604270935059
1303.05456542969	42.9810409545898
1304.20239257813	42.9899291992188
1305.34985351563	42.8352241516113
1306.49694824219	42.8182716369629
1307.64367675781	42.7797164916992
1308.7900390625	42.7492752075195
1309.93591308594	42.7524299621582
1311.08154296875	42.7065658569336
1312.22668457031	42.7016296386719
1313.37145996094	42.7330131530762
1314.51599121094	42.7451057434082
1315.66003417969	42.8107032775879
1316.80358886719	42.7975311279297
1317.94689941406	42.7482681274414
1319.08984375	42.7994422912598
1320.23229980469	42.818187713623
1321.37451171875	42.7764892578125
1322.51623535156	42.7589492797852
1323.65759277344	42.5717582702637
1324.79858398438	42.543586730957
1325.93920898438	42.5397872924805
1327.07934570313	42.5199546813965
1328.21923828125	42.4197196960449
1329.35864257813	42.3693542480469
1330.49780273438	42.2345008850098
1331.63647460938	42.2021102905273
1332.77478027344	42.1846313476563
1333.91271972656	42.1507225036621
1335.05029296875	42.1048316955566
1336.18737792969	42.1846923828125
1337.32421875	42.0190582275391
1338.46057128906	41.973949432373
1339.5966796875	42.0521202087402
1340.73229980469	42.0443916320801
1341.86755371094	41.9466781616211
1343.00231933594	42.0334243774414
1344.13684082031	42.0218734741211
1345.27099609375	41.9845733642578
1346.40466308594	41.9641304016113
1347.53796386719	41.976806640625
1348.6708984375	41.9490280151367
1349.80346679688	41.9375343322754
1350.93566894531	41.9744720458984
1352.06750488281	41.9196014404297
1353.19885253906	41.8878021240234
1354.32995605469	41.858512878418
1355.46057128906	41.7478523254395
1356.5908203125	41.7579231262207
1357.720703125	41.6827239990234
1358.85021972656	41.714542388916
1359.97924804688	41.626163482666
1361.10803222656	41.7353782653809
1362.236328125	41.5923233032227
1363.3642578125	41.5056953430176
1364.49182128906	41.5257568359375
1365.61901855469	41.6047973632813
1366.74584960938	41.4712333679199
1367.87231445313	41.5590591430664
1368.99829101563	41.5333862304688
1370.12390136719	41.4881210327148
1371.24914550781	41.4383926391602
1372.3740234375	41.541072845459
1373.49853515625	41.6711654663086
1374.62255859375	41.795280456543
1375.74633789063	41.8302955627441
1376.86962890625	42.0182037353516
1377.99255371094	42.0447387695313
1379.11511230469	42.0905342102051
1380.2373046875	42.2844123840332
1381.35900878906	42.2719764709473
1382.48034667969	42.4478721618652
1383.60144042969	42.6465759277344
1384.72204589844	42.7551307678223
1385.84228515625	42.6343307495117
1386.96203613281	42.6601219177246
1388.08154296875	42.5214195251465
1389.20056152344	42.4741020202637
1390.31921386719	42.31591796875
1391.4375	42.1061592102051
1392.55541992188	41.9568748474121
1393.6728515625	41.8202209472656
1394.7900390625	41.7413444519043
1395.90673828125	41.474437713623
1397.02307128906	41.3601036071777
1398.13903808594	41.2619132995605
1399.25463867188	41.173828125
1400.36975097656	40.979808807373
1401.48449707031	40.8848876953125
1402.59899902344	40.9498596191406
1403.712890625	40.9007263183594
1404.82653808594	40.8813819885254
1405.93981933594	40.9144821166992
1407.05261230469	40.7396621704102
1408.1650390625	40.7601013183594
1409.27709960938	40.78076171875
1410.38879394531	40.8503723144531
1411.5	40.6100082397461
1412.61096191406	40.6905632019043
1413.72143554688	40.664665222168
1414.83154296875	40.6266899108887
1415.94116210938	40.5095176696777
1417.05053710938	40.5456733703613
1418.15942382813	40.3527793884277
1419.26794433594	40.386417388916
1420.37609863281	40.272331237793
1421.48388671875	40.2326011657715
1422.59118652344	40.1403656005859
1423.6982421875	40.3105430603027
1424.80480957031	40.1780853271484
1425.91088867188	40.0178680419922
1427.01672363281	40.1324691772461
1428.1220703125	40.0226516723633
1429.22717285156	40.0505561828613
1430.33166503906	40.107795715332
1431.43591308594	40.0388145446777
1432.53979492188	40.0560264587402
1433.64318847656	40.0206756591797
1434.74621582031	40.0909118652344
1435.84887695313	40.027027130127
1436.95104980469	40.0386390686035
1438.05297851563	40.1302719116211
1439.15441894531	40.0683631896973
1440.25549316406	40.000789642334
1441.35620117188	40.0216522216797
1442.45642089844	40.1366806030273
1443.55627441406	40.0031623840332
1444.65576171875	40.013126373291
1445.7548828125	39.8915176391602
1446.853515625	39.9097213745117
1447.95190429688	39.7332572937012
1449.0498046875	39.8282508850098
1450.14721679688	39.7704811096191
1451.24438476563	39.6891937255859
1452.34106445313	39.6274948120117
1453.43737792969	39.5765724182129
1454.53332519531	39.6912841796875
1455.62890625	39.5760917663574
1456.72399902344	39.584400177002
1457.81872558594	39.5213356018066
1458.9130859375	39.5029907226563
1460.00695800781	39.4828872680664
1461.10046386719	39.4115943908691
1462.19360351563	39.4034690856934
1463.28637695313	39.4179306030273
1464.37878417969	39.5566558837891
1465.470703125	39.4133377075195
1466.56225585938	39.3985939025879
1467.65344238281	39.4239196777344
1468.744140625	39.3066825866699
1469.83447265625	39.3944931030273
1470.92443847656	39.2796020507813
1472.01403808594	39.1705856323242
1473.10314941406	39.2592468261719
1474.19189453125	39.1067810058594
1475.2802734375	39.0689010620117
1476.3681640625	39.0776100158691
1477.45581054688	39.016918182373
1478.54296875	38.8805084228516
1479.62963867188	39.0117797851563
1480.71606445313	39.0886192321777
1481.80200195313	39.0145721435547
1482.88757324219	39.0294647216797
1483.97265625	39.0770530700684
1485.05737304688	39.0370674133301
1486.14172363281	39.0240592956543
1487.22570800781	39.1483154296875
1488.30932617188	39.1804466247559
1489.39245605469	39.2029495239258
1490.47509765625	39.2459716796875
1491.55749511719	39.304386138916
1492.63940429688	39.3115882873535
1493.72094726563	39.277229309082
1494.80212402344	39.4013595581055
1495.8828125	39.3396301269531
1496.96313476563	39.2421951293945
1498.04309082031	39.2729377746582
1499.12255859375	39.1952171325684
1500.20166015625	39.2786750793457
1501.28039550781	39.3757820129395
1502.35864257813	39.2878265380859
1503.4365234375	39.2207717895508
1504.51403808594	39.246696472168
1505.59118652344	39.2935676574707
1506.66784667969	39.3564682006836
1507.744140625	39.3518486022949
1508.81994628906	39.3521957397461
1509.89538574219	39.5436096191406
1510.97045898438	39.4847183227539
1512.04516601563	39.587703704834
1513.11938476563	39.7176132202148
1514.19323730469	39.7131385803223
1515.26672363281	39.9204635620117
1516.33972167969	39.9834976196289
1517.41235351563	40.2297325134277
1518.48449707031	40.2044334411621
1519.55639648438	40.1815147399902
1520.62768554688	40.3282089233398
1521.69873046875	40.3682708740234
1522.76928710938	40.3646202087402
1523.83947753906	40.4124526977539
1524.90930175781	40.4832992553711
1525.97863769531	40.5171394348145
1527.04760742188	40.5577430725098
1528.11608886719	40.4874076843262
1529.18420410156	40.5290451049805
1530.251953125	40.5806159973145
1531.31921386719	40.5765151977539
1532.38610839844	40.7645568847656
1533.45263671875	40.8336982727051
1534.51867675781	40.9004936218262
1535.58435058594	41.0655250549316
1536.64965820313	41.1155471801758
1537.71447753906	41.339054107666
1538.77893066406	41.4429512023926
1539.84301757813	41.4720764160156
1540.90661621094	41.742057800293
1541.9697265625	41.823902130127
1543.03259277344	42.0056953430176
1544.09497070313	42.1402854919434
1545.15686035156	42.3093032836914
1546.21850585938	42.3937492370605
1547.27966308594	42.4603462219238
1548.34033203125	42.5707206726074
1549.40063476563	42.8674545288086
1550.46057128906	42.9067802429199
1551.52001953125	43.0296745300293
1552.5791015625	43.0893592834473
1553.63781738281	43.2340507507324
1554.69604492188	43.3589096069336
1555.75378417969	43.3184242248535
1556.81127929688	43.4270401000977
1557.86828613281	43.6014251708984
1558.9248046875	43.5556182861328
1559.98095703125	43.8592147827148
1561.03674316406	43.8286170959473
1562.09204101563	43.9335289001465
1563.14697265625	44.2300262451172
1564.20153808594	44.3330879211426
1565.25561523438	44.4543495178223
1566.30932617188	44.7124671936035
1567.36254882813	44.969310760498
1568.41540527344	45.2250709533691
1569.4677734375	45.3105278015137
1570.51977539063	45.5920219421387
1571.57141113281	45.8644523620605
1572.62255859375	46.1322059631348
1573.67333984375	46.3853149414063
1574.7236328125	46.599781036377
1575.77355957031	46.8528938293457
1576.82299804688	46.9618721008301
1577.8720703125	47.3306999206543
1578.92077636719	47.3732833862305
1579.96899414063	47.6050186157227
1581.01684570313	47.9092445373535
1582.06420898438	48.128002166748
1583.11120605469	48.5006866455078
1584.15771484375	48.6434516906738
1585.20385742188	48.9239616394043
1586.24951171875	49.328296661377
1587.29479980469	49.5984725952148
1588.33972167969	50.074592590332
1589.38415527344	50.2919998168945
1590.42810058594	50.7636680603027
1591.47180175781	51.262996673584
1592.51489257813	51.5108642578125
1593.55773925781	51.8297882080078
1594.59997558594	52.0939292907715
1595.64196777344	52.4905319213867
1596.68334960938	52.8391723632813
1597.72448730469	53.0728378295898
1598.76513671875	53.6115608215332
1599.80529785156	53.9498519897461
1600.84509277344	54.4588851928711
1601.88452148438	54.9813957214355
1602.92346191406	55.4748115539551
1603.9619140625	56.2628364562988
1605	56.8465347290039
1606.03771972656	57.5988311767578
1607.07495117188	58.3717460632324
1608.11169433594	59.0577697753906
1609.14807128906	59.5742416381836
1610.18408203125	59.8402214050293
1611.21960449219	59.9454460144043
1612.25463867188	59.9562149047852
1613.28930664063	59.929386138916
1614.32360839844	59.5478096008301
1615.357421875	59.5173072814941
1616.39074707031	59.4582328796387
1617.42370605469	59.3846549987793
1618.45629882813	59.4248428344727
1619.48840332031	59.4141159057617
1620.52001953125	59.4835777282715
1621.55126953125	59.7999420166016
1622.58215332031	60.0749435424805
1623.61254882813	60.1496925354004
1624.64245605469	60.4656524658203
1625.67199707031	60.7464752197266
1626.70104980469	61.0447769165039
1627.72973632813	61.451774597168
1628.75793457031	61.7679481506348
1629.78576660156	62.355152130127
1630.81311035156	62.7425575256348
1631.84008789063	63.0386810302734
1632.86657714844	63.6479988098145
1633.89270019531	64.117805480957
1634.91833496094	64.420524597168
1635.94348144531	64.9422836303711
1636.96826171875	65.0011672973633
1637.99255371094	65.0647506713867
1639.01647949219	65.1156387329102
1640.03991699219	64.8844146728516
1641.06298828125	64.6073760986328
1642.08557128906	64.0890350341797
1643.10778808594	63.6763610839844
1644.12951660156	63.0649223327637
1645.15075683594	62.470458984375
1646.17163085938	62.0555992126465
1647.19213867188	61.4580726623535
1648.21203613281	60.7500762939453
1649.23156738281	60.5709648132324
1650.25073242188	60.0457572937012
1651.26940917969	59.5146598815918
1652.28759765625	59.0551376342773
1653.30541992188	58.8153419494629
1654.32275390625	58.3942718505859
1655.33972167969	58.0209312438965
1656.35620117188	57.4694290161133
1657.37231445313	57.2187919616699
1658.38793945313	56.8488502502441
1659.40307617188	56.6808776855469
1660.41772460938	56.2824668884277
1661.43212890625	56.0340576171875
1662.44592285156	55.567268371582
1663.45935058594	55.469066619873
1664.47229003906	54.9901962280273
1665.48486328125	54.8621673583984
1666.49694824219	54.5583381652832
1667.50854492188	54.0726890563965
1668.51977539063	53.8115272521973
1669.53051757813	53.353214263916
1670.54089355469	52.9786109924316
1671.55078125	52.5549659729004
1672.56018066406	52.1537666320801
1673.56909179688	51.8410301208496
1674.57763671875	51.253849029541
1675.58581542969	50.8566246032715
1676.59350585938	50.2015037536621
1677.60070800781	49.9327659606934
1678.607421875	49.3730545043945
1679.61376953125	48.9138870239258
1680.61962890625	48.4330978393555
1681.62512207031	47.9731216430664
1682.63012695313	47.474365234375
1683.63464355469	46.919246673584
1684.638671875	46.5669136047363
1685.64233398438	45.9102249145508
1686.64562988281	45.8041839599609
1687.64831542969	45.2531242370605
1688.65063476563	44.7917900085449
1689.65246582031	44.3392524719238
1690.65393066406	43.9225158691406
1691.65490722656	43.6842002868652
1692.65539550781	43.1376075744629
1693.65551757813	42.8192138671875
1694.65502929688	42.4105911254883
1695.654296875	41.9958419799805
1696.65295410156	41.7232856750488
1697.65124511719	41.2981796264648
1698.64904785156	40.9786338806152
1699.646484375	40.7081413269043
1700.64331054688	40.3403511047363
1701.63977050781	39.9765014648438
1702.63586425781	39.4686965942383
1703.63134765625	39.2296485900879
1704.62646484375	38.7460746765137
1705.62121582031	38.4460144042969
1706.61535644531	38.078052520752
1707.60913085938	37.7152709960938
1708.60241699219	37.2469444274902
1709.59521484375	36.9955863952637
1710.58764648438	36.5719032287598
1711.57958984375	36.2495727539063
1712.57104492188	35.8288116455078
1713.56213378906	35.4753112792969
1714.552734375	35.1658935546875
1715.54284667969	34.774845123291
1716.53247070313	34.3965873718262
1717.52160644531	34.1184120178223
1718.51037597656	33.8051109313965
1719.49865722656	33.409065246582
1720.48657226563	33.2318458557129
1721.47387695313	32.8896903991699
1722.46081542969	32.5574722290039
1723.447265625	32.2352104187012
1724.43334960938	32.0309638977051
1725.41882324219	31.7894973754883
1726.40393066406	31.5819664001465
1727.38854980469	31.2102756500244
1728.37268066406	31.0239868164063
1729.3564453125	30.8493843078613
1730.33972167969	30.5191860198975
1731.32250976563	30.4491386413574
1732.30480957031	30.1474151611328
1733.28674316406	29.9185199737549
1734.26806640625	29.8009471893311
1735.2490234375	29.6022663116455
1736.2294921875	29.4870548248291
1737.20959472656	29.286771774292
1738.18908691406	29.1387462615967
1739.16821289063	28.9364242553711
1740.14685058594	28.7747974395752
1741.125	28.6043968200684
1742.10266113281	28.5182361602783
1743.07995605469	28.1900157928467
1744.05676269531	28.1526412963867
1745.03308105469	27.7972259521484
1746.00891113281	27.7638912200928
1746.98425292969	27.4548892974854
1747.95910644531	27.4646301269531
1748.93359375	27.1483497619629
1749.90759277344	27.0394954681396
1750.88110351563	26.8041477203369
1751.85412597656	26.6241455078125
1752.82678222656	26.4322128295898
1753.798828125	26.2744770050049
1754.7705078125	26.082368850708
1755.74169921875	25.93798828125
1756.71240234375	25.763599395752
1757.6826171875	25.6712894439697
1758.65246582031	25.4307899475098
1759.62170410156	25.2698993682861
1760.59057617188	25.0710334777832
1761.55895996094	25.0430316925049
1762.52673339844	24.8292293548584
1763.49426269531	24.7309551239014
1764.46118164063	24.6368083953857
1765.42761230469	24.4475612640381
1766.39367675781	24.4383792877197
1767.35913085938	24.3105220794678
1768.32421875	24.2374706268311
1769.28881835938	24.1712760925293
1770.2529296875	24.0023612976074
1771.21655273438	23.9283561706543
1772.17980957031	23.8140144348145
1773.14245605469	23.8063716888428
1774.10461425781	23.825475692749
1775.06640625	23.6892967224121
1776.02770996094	23.6038627624512
1776.98852539063	23.4583721160889
1777.94873046875	23.464038848877
1778.90856933594	23.3475284576416
1779.86804199219	23.2705192565918
1780.82690429688	23.0791721343994
1781.78527832031	22.9122314453125
1782.7431640625	22.8484668731689
1783.70068359375	22.7146987915039
1784.65771484375	22.5662021636963
1785.61413574219	22.5119533538818
1786.57019042969	22.3054542541504
1787.52575683594	22.2295169830322
1788.48083496094	22.0538940429688
1789.43530273438	21.9772338867188
1790.38940429688	21.8507862091064
1791.34301757813	21.8441734313965
1792.29626464844	21.5834274291992
1793.24890136719	21.5735988616943
1794.20104980469	21.491060256958
1795.15270996094	21.4887828826904
1796.10400390625	21.2892818450928
1797.0546875	21.2589874267578
1798.0048828125	21.1180210113525
1798.95471191406	21.0931491851807
1799.90393066406	21.0303745269775
1800.85278320313	20.918514251709
1801.80102539063	20.9363384246826
1802.74890136719	20.9006671905518
1803.6962890625	20.8548622131348
1804.64306640625	20.751293182373
1805.58947753906	20.7760696411133
1806.53540039063	20.7394924163818
1807.48071289063	20.6748447418213
1808.42565917969	20.7025966644287
1809.3701171875	20.5108394622803
1810.31396484375	20.5945243835449
1811.25744628906	20.464319229126
1812.20043945313	20.4345970153809
1813.14294433594	20.4143848419189
1814.08483886719	20.4059982299805
1815.0263671875	20.3563842773438
1815.96740722656	20.2805194854736
1816.90783691406	20.1369171142578
1817.84790039063	20.1333332061768
1818.78747558594	20.0234909057617
1819.72644042969	20.0444526672363
1820.6650390625	19.9620628356934
1821.60314941406	19.8779449462891
1822.54064941406	19.8611736297607
1823.47778320313	19.721019744873
1824.41430664063	19.7328319549561
1825.35034179688	19.5431537628174
1826.28601074219	19.563419342041
1827.22106933594	19.4103145599365
1828.15563964844	19.3435249328613
1829.08984375	19.3283004760742
1830.0234375	19.2081451416016
1830.95654296875	19.1720676422119
1831.88916015625	19.1929321289063
1832.8212890625	19.1041145324707
1833.7529296875	19.0664978027344
1834.68408203125	19.0303573608398
1835.61474609375	19.0190944671631
1836.54479980469	18.9635639190674
1837.47448730469	18.9627170562744
1838.40356445313	18.9974460601807
1839.33227539063	18.90842628479
1840.26037597656	18.903959274292
1841.18811035156	18.8930988311768
1842.115234375	18.8896999359131
1843.04187011719	18.8854541778564
1843.96801757813	18.8261642456055
1844.89367675781	18.888916015625
1845.81872558594	18.8496704101563
1846.74340820313	18.855037689209
1847.66760253906	18.8236713409424
1848.59118652344	18.7653732299805
1849.51428222656	18.7696666717529
1850.43701171875	18.6683521270752
1851.35913085938	18.6993618011475
1852.28076171875	18.6450424194336
1853.20190429688	18.5945415496826
1854.12243652344	18.4988574981689
1855.04260253906	18.5082492828369
1855.96215820313	18.3887176513672
1856.88122558594	18.307466506958
1857.79992675781	18.2671051025391
1858.71801757813	18.216007232666
1859.63549804688	18.1676692962646
1860.55261230469	18.1439762115479
1861.46923828125	18.002046585083
1862.38525390625	17.9879570007324
1863.30078125	18.0161533355713
1864.2158203125	17.9677085876465
1865.13037109375	17.9022655487061
1866.04443359375	17.9070587158203
1866.95788574219	17.9312019348145
1867.87084960938	17.9390258789063
1868.78332519531	17.8720073699951
1869.6953125	17.8296966552734
1870.60681152344	17.8902378082275
1871.51782226563	17.8373622894287
1872.42822265625	17.9248733520508
1873.33813476563	18.0094184875488
1874.24755859375	17.9216403961182
1875.15649414063	17.9189586639404
1876.06481933594	17.914119720459
1876.97277832031	17.9578094482422
1877.88012695313	17.9158821105957
1878.78698730469	17.8931427001953
1879.69323730469	17.9239253997803
1880.59912109375	17.8694381713867
1881.50439453125	17.7799301147461
1882.4091796875	17.7984027862549
1883.3134765625	17.7129306793213
1884.21716308594	17.6572437286377
1885.12048339844	17.5961246490479
1886.02319335938	17.6042022705078
1886.92541503906	17.514253616333
1887.82702636719	17.5437469482422
1888.72814941406	17.4727878570557
1889.62878417969	17.3764457702637
1890.52893066406	17.4063739776611
1891.42858886719	17.3548221588135
1892.32763671875	17.3270950317383
1893.22619628906	17.2620544433594
1894.12426757813	17.2768115997314
1895.02172851563	17.2043380737305
1895.91870117188	17.2062911987305
1896.81518554688	17.212158203125
1897.71118164063	17.1076755523682
1898.60656738281	17.1119995117188
1899.50146484375	17.0622081756592
1900.39587402344	17.0678329467773
1901.28967285156	17.0515003204346
1902.18298339844	17.0290660858154
1903.07580566406	17.0869331359863
1903.96801757813	17.0812702178955
1904.85986328125	17.0200672149658
1905.7509765625	17.0888977050781
1906.64172363281	17.0291957855225
1907.53186035156	17.1408004760742
1908.42150878906	17.0837059020996
1909.31066894531	17.1090278625488
1910.19921875	17.0907287597656
1911.08728027344	17.1071319580078
1911.97473144531	17.1436367034912
1912.86181640625	17.2026557922363
1913.74816894531	17.1343574523926
1914.63415527344	17.1444664001465
1915.51953125	17.1141490936279
1916.40441894531	17.1275501251221
1917.28869628906	17.0250225067139
1918.17260742188	17.1244163513184
1919.05578613281	17.0067195892334
1919.93859863281	17.0702686309814
1920.82080078125	16.9855651855469
1921.70239257813	16.9639129638672
1922.58349609375	16.9486122131348
1923.46411132813	16.8776092529297
1924.34423828125	16.8313541412354
1925.22375488281	16.8041553497314
1926.10278320313	16.7778244018555
1926.98120117188	16.6739768981934
1927.85913085938	16.6480293273926
1928.73645019531	16.5599002838135
1929.61328125	16.5640125274658
1930.48962402344	16.5250453948975
1931.36535644531	16.510684967041
1932.24060058594	16.4864196777344
1933.11535644531	16.4788703918457
1933.98950195313	16.4453392028809
1934.86303710938	16.466402053833
1935.73608398438	16.4335155487061
1936.60864257813	16.4686965942383
1937.48059082031	16.4020709991455
1938.35205078125	16.4350662231445
1939.22302246094	16.4491176605225
1940.09338378906	16.466495513916
1940.96313476563	16.4487915039063
1941.83239746094	16.5306568145752
1942.701171875	16.5502948760986
1943.5693359375	16.6331329345703
1944.43701171875	16.6026592254639
1945.30407714844	16.6513156890869
1946.17065429688	16.7015514373779
1947.03662109375	16.6697540283203
1947.90209960938	16.6992359161377
1948.76696777344	16.6979694366455
1949.63134765625	16.6880741119385
1950.4951171875	16.6834869384766
1951.3583984375	16.7666530609131
1952.22106933594	16.6073722839355
1953.08325195313	16.6402397155762
1953.94482421875	16.6154556274414
1954.80590820313	16.5877780914307
1955.66650390625	16.6080341339111
1956.5263671875	16.6027679443359
1957.38586425781	16.5870628356934
1958.24462890625	16.5097961425781
1959.10302734375	16.4905014038086
1959.96069335938	16.4994316101074
1960.81799316406	16.402717590332
1961.67456054688	16.3279724121094
1962.53063964844	16.3693618774414
1963.38623046875	16.2765235900879
1964.2412109375	16.320161819458
1965.09558105469	16.2178936004639
1965.94946289063	16.2006950378418
1966.80285644531	16.1993217468262
1967.65563964844	16.1406288146973
1968.5078125	16.2208919525146
1969.35949707031	16.2458667755127
1970.21057128906	16.1739711761475
1971.06103515625	16.1589698791504
1971.91101074219	16.2056350708008
1972.76049804688	16.2688655853271
1973.60925292969	16.3473472595215
1974.45764160156	16.2753772735596
1975.30529785156	16.2908267974854
1976.15246582031	16.4016399383545
1976.99914550781	16.3954334259033
1977.84521484375	16.424840927124
1978.69067382813	16.6057109832764
1979.53552246094	16.5005283355713
1980.3798828125	16.581127166748
1981.22375488281	16.6021308898926
1982.06701660156	16.591516494751
1982.90966796875	16.6457538604736
1983.75170898438	16.7000350952148
1984.59326171875	16.5746974945068
1985.43420410156	16.6514568328857
1986.27465820313	16.6084957122803
1987.11450195313	16.5747222900391
1987.95373535156	16.6196441650391
1988.79248046875	16.6036281585693
1989.63061523438	16.5804042816162
1990.46813964844	16.489631652832
1991.30517578125	16.4992351531982
1992.1416015625	16.4973621368408
1992.9775390625	16.4495162963867
1993.81274414063	16.4201259613037
1994.6474609375	16.367712020874
1995.48168945313	16.2922534942627
1996.31518554688	16.2445068359375
1997.14819335938	16.260612487793
1997.98071289063	16.2444400787354
1998.8125	16.162971496582
1999.64379882813	16.2554626464844
2000.47448730469	16.2028789520264
2001.3046875	16.2031803131104
2002.13427734375	16.2141227722168
2002.96325683594	16.2316379547119
2003.79162597656	16.2636528015137
2004.61950683594	16.3246841430664
2005.44677734375	16.342945098877
2006.2734375	16.410852432251
2007.09948730469	16.4411754608154
2007.92504882813	16.5536231994629
2008.75	16.5282115936279
2009.57434082031	16.5279750823975
2010.39819335938	16.5999431610107
2011.22131347656	16.6403923034668
2012.0439453125	16.5931720733643
2012.86608886719	16.6625156402588
2013.6875	16.642786026001
2014.50842285156	16.7197151184082
2015.32873535156	16.7304821014404
2016.1484375	16.7446765899658
2016.96752929688	16.7964572906494
2017.7861328125	16.744176864624
2018.60412597656	16.7948532104492
2019.42150878906	16.7626075744629
2020.23828125	16.7930393218994
2021.05444335938	16.8378677368164
2021.8701171875	16.7086238861084
2022.68518066406	16.6934242248535
2023.49963378906	16.7197742462158
2024.3134765625	16.6424350738525
2025.12683105469	16.7046680450439
2025.939453125	16.6329898834229
2026.75158691406	16.6271228790283
2027.56311035156	16.5803050994873
2028.3740234375	16.5412330627441
2029.18432617188	16.5245704650879
2029.994140625	16.554615020752
2030.80322265625	16.4758682250977
2031.61181640625	16.4598541259766
2032.41979980469	16.4518604278564
2033.22717285156	16.3885879516602
2034.03393554688	16.3711605072021
2034.84008789063	16.4035205841064
2035.64575195313	16.3208789825439
2036.45080566406	16.3192615509033
2037.25512695313	16.2574481964111
2038.05895996094	16.2275352478027
2038.86218261719	16.1888618469238
2039.66479492188	16.1782302856445
2040.466796875	16.257791519165
2041.26831054688	16.2529277801514
2042.06909179688	16.3054065704346
2042.86938476563	16.2678565979004
2043.6689453125	16.2268218994141
2044.46801757813	16.2413120269775
2045.26647949219	16.3178539276123
2046.06433105469	16.3185539245605
2046.86145019531	16.3157939910889
2047.65808105469	16.3444366455078
2048.4541015625	16.3857975006104
2049.24951171875	16.4110164642334
2050.04443359375	16.3549041748047
2050.83862304688	16.4733123779297
2051.63232421875	16.4504928588867
2052.42529296875	16.5289993286133
2053.2177734375	16.4679927825928
2054.00952148438	16.4838161468506
2054.80078125	16.5320854187012
2055.59130859375	16.5887317657471
2056.38134765625	16.5589599609375
2057.17065429688	16.6205272674561
2057.95947265625	16.4960994720459
2058.74755859375	16.537971496582
2059.53515625	16.5761585235596
2060.32202148438	16.5314712524414
2061.1083984375	16.4342441558838
2061.89428710938	16.384126663208
2062.67919921875	16.370002746582
2063.4638671875	16.3961162567139
2064.24780273438	16.3619842529297
2065.03100585938	16.3280658721924
2065.81372070313	16.2144870758057
2066.595703125	16.2179870605469
2067.37719726563	16.1681327819824
2068.15795898438	16.1180095672607
2068.93823242188	16.0599136352539
2069.7177734375	15.9875535964966
2070.49682617188	15.8897047042847
2071.27514648438	15.8732528686523
2072.05297851563	15.8876209259033
2072.830078125	15.9113454818726
2073.60668945313	15.8016395568848
2074.38256835938	15.7711057662964
2075.15795898438	15.7232446670532
2075.9326171875	15.6720771789551
2076.70654296875	15.6751718521118
2077.47998046875	15.6555576324463
2078.25268554688	15.5469169616699
2079.02490234375	15.5895709991455
2079.79663085938	15.5806903839111
2080.5673828125	15.5807123184204
2081.337890625	15.6023206710815
2082.107421875	15.5755977630615
2082.87670898438	15.6199951171875
2083.64501953125	15.6533880233765
2084.41284179688	15.684455871582
2085.18017578125	15.6502065658569
2085.94677734375	15.6591987609863
2086.71264648438	15.7143001556396
2087.47802734375	15.748498916626
2088.24267578125	15.680326461792
2089.0068359375	15.8068571090698
2089.77026367188	15.7728147506714
2090.53295898438	15.7066965103149
2091.29516601563	15.749213218689
2092.056640625	15.7387018203735
2092.81762695313	15.7069463729858
2093.57788085938	15.5767412185669
2094.33764648438	15.6244716644287
2095.0966796875	15.5791749954224
2095.85498046875	15.5165939331055
2096.61279296875	15.4740562438965
2097.36987304688	15.4087886810303
2098.12646484375	15.3768215179443
2098.88232421875	15.313835144043
2099.63745117188	15.2562417984009
2100.39208984375	15.1697092056274
2101.14624023438	15.1096515655518
2101.8994140625	15.0106763839722
2102.65209960938	14.9182615280151
2103.404296875	14.909273147583
2104.15551757813	14.8411893844604
2104.90649414063	14.7728214263916
2105.65649414063	14.6901512145996
2106.40600585938	14.644476890564
2107.15502929688	14.5495758056641
2107.90307617188	14.5149850845337
2108.65063476563	14.4982099533081
2109.39770507813	14.5071182250977
2110.14404296875	14.4927062988281
2110.8896484375	14.4025640487671
2111.63452148438	14.4564695358276
2112.37890625	14.460373878479
2113.12280273438	14.4356718063354
2113.86572265625	14.5399675369263
2114.60815429688	14.4606485366821
2115.35009765625	14.5409336090088
2116.09106445313	14.6184167861938
2116.83154296875	14.5610036849976
2117.57153320313	14.5745143890381
2118.31079101563	14.5775213241577
2119.04931640625	14.57239818573
2119.787109375	14.5002899169922
2120.5244140625	14.5305490493774
2121.26098632813	14.4605197906494
2121.9970703125	14.4689970016479
2122.732421875	14.3933820724487
2123.46704101563	14.3409566879272
2124.20092773438	14.2999982833862
2124.93432617188	14.2952346801758
2125.6669921875	14.2525501251221
2126.39916992188	14.1750183105469
2127.13037109375	14.0952701568604
2127.86108398438	14.086573600769
2128.59130859375	14.0199432373047
2129.32080078125	13.9395608901978
2130.04956054688	13.9529190063477
2130.77758789063	13.9037265777588
2131.50512695313	13.7485809326172
2132.23193359375	13.7890892028809
2132.9580078125	13.6752157211304
2133.68334960938	13.5614929199219
2134.408203125	13.5619554519653
2135.13232421875	13.491268157959
2135.85595703125	13.4571990966797
2136.57885742188	13.3490056991577
2137.30102539063	13.3027801513672
2138.0224609375	13.2736711502075
2138.74340820313	13.208291053772
2139.46337890625	13.1363296508789
2140.18310546875	13.2123250961304
2140.90185546875	13.0735340118408
2141.6201171875	13.0600080490112
2142.33764648438	13.0195980072021
2143.05444335938	13.0384950637817
2143.77075195313	13.0128221511841
2144.48608398438	12.9616765975952
2145.201171875	12.9990005493164
2145.91528320313	13.0137987136841
2146.62890625	13.032000541687
2147.34155273438	12.9827222824097
2148.05395507813	12.968864440918
2148.76538085938	12.9843950271606
2149.47631835938	12.9530258178711
2150.18627929688	12.9654035568237
2150.89599609375	12.9571094512939
2151.60473632813	12.9293413162231
2152.31298828125	12.912504196167
2153.02026367188	12.8883466720581
2153.72729492188	12.8958492279053
2154.43334960938	12.8684921264648
2155.138671875	12.8196601867676
2155.84350585938	12.8198194503784
2156.54760742188	12.7889852523804
2157.25122070313	12.7937707901001
2157.95385742188	12.7394590377808
2158.65600585938	12.7070865631104
2159.357421875	12.6492729187012
2160.05810546875	12.6327362060547
2160.75805664063	12.6540966033936
2161.45751953125	12.5895805358887
2162.15600585938	12.4985761642456
2162.85400390625	12.549783706665
2163.55151367188	12.4819679260254
2164.248046875	12.4133558273315
2164.94409179688	12.4057445526123
2165.63916015625	12.3211078643799
2166.33374023438	12.1667127609253
2167.02783203125	12.1933584213257
2167.72094726563	12.1038656234741
2168.41357421875	12.0344505310059
2169.10522460938	11.9686613082886
2169.79638671875	11.9173278808594
2170.48706054688	11.9070301055908
2171.1767578125	11.7739362716675
2171.86572265625	11.6882467269897
2172.55419921875	11.603964805603
2173.24194335938	11.5622339248657
2173.92895507813	11.4936075210571
2174.615234375	11.4047060012817
2175.30078125	11.4126691818237
2175.98583984375	11.3643732070923
2176.67016601563	11.3276424407959
2177.35375976563	11.3064413070679
2178.03662109375	11.2585411071777
2178.71875	11.2536010742188
2179.40014648438	11.2278919219971
2180.08081054688	11.2521181106567
2180.76098632813	11.2568187713623
2181.4404296875	11.2295875549316
2182.119140625	11.2053070068359
2182.79711914063	11.2439289093018
2183.47436523438	11.1787414550781
2184.15087890625	11.2084550857544
2184.82690429688	11.2570371627808
2185.501953125	11.1781282424927
2186.17651367188	11.2053880691528
2186.85034179688	11.2567586898804
2187.5234375	11.1546468734741
2188.19580078125	11.1287527084351
2188.86743164063	11.1597566604614
2189.53833007813	11.1059827804565
2190.20874023438	11.0757999420166
2190.87817382813	11.0664978027344
2191.54711914063	10.9894599914551
2192.21533203125	10.9953098297119
2192.8828125	10.8942575454712
2193.54956054688	10.9147815704346
2194.21557617188	10.7959070205688
2194.880859375	10.7702465057373
2195.54541015625	10.6704368591309
2196.20947265625	10.6481990814209
2196.87255859375	10.5237798690796
2197.53515625	10.5264530181885
2198.19677734375	10.4243831634521
2198.85791015625	10.4040098190308
2199.51831054688	10.2782850265503
2200.17797851563	10.2658452987671
2200.8369140625	10.1449747085571
2201.4951171875	10.0608263015747
2202.15258789063	10.0407609939575
2202.80932617188	10.015157699585
2203.46533203125	9.95995044708252
2204.12060546875	9.82491016387939
2204.775390625	9.8436164855957
2205.42919921875	9.84701538085938
2206.08251953125	9.80244445800781
2206.73486328125	9.76009273529053
2207.38671875	9.75893783569336
2208.03759765625	9.6818323135376
2208.68798828125	9.73875427246094
2209.33764648438	9.71493148803711
2209.98657226563	9.67925548553467
2210.63452148438	9.73598670959473
2211.28198242188	9.74060344696045
2211.9287109375	9.70967769622803
2212.57470703125	9.74101448059082
2213.21997070313	9.72267532348633
2213.86450195313	9.71441459655762
2214.50830078125	9.71573925018311
2215.1513671875	9.71327877044678
2215.79370117188	9.64915752410889
2216.43530273438	9.56754207611084
2217.076171875	9.57310581207275
2217.71630859375	9.53920459747314
2218.35571289063	9.50376033782959
2218.99462890625	9.49005508422852
2219.63256835938	9.39554500579834
2220.26977539063	9.40027809143066
2220.90625	9.32618618011475
2221.5419921875	9.25330066680908
2222.17700195313	9.1884708404541
2222.81127929688	9.17992782592773
2223.44482421875	9.02514457702637
2224.07763671875	9.03049278259277
2224.70971679688	8.98884391784668
2225.34106445313	8.87751388549805
2225.9716796875	8.84415721893311
2226.6015625	8.78482532501221
2227.23071289063	8.70788192749023
2227.85913085938	8.66193866729736
2228.48681640625	8.69796562194824
2229.11376953125	8.577073097229
2229.73999023438	8.58581829071045
2230.36547851563	8.48823833465576
2230.990234375	8.48802375793457
2231.61401367188	8.42630672454834
2232.2373046875	8.38343143463135
2232.85986328125	8.33438968658447
2233.4814453125	8.28326034545898
2234.1025390625	8.24998378753662
2234.72265625	8.25554370880127
2235.34228515625	8.22478485107422
2235.9609375	8.19143962860107
2236.57885742188	8.17086696624756
2237.1962890625	8.20072650909424
2237.81274414063	8.17398834228516
2238.42846679688	8.12159824371338
2239.04345703125	8.14044284820557
2239.65771484375	8.13082885742188
2240.27124023438	8.0811767578125
2240.88403320313	8.14160442352295
2241.49584960938	8.16458892822266
2242.10717773438	8.11437129974365
2242.71752929688	8.13504505157471
2243.32739257813	8.15316295623779
2243.93627929688	8.07869815826416
2244.54443359375	8.06952476501465
2245.15209960938	8.04284477233887
2245.7587890625	8.01768398284912
2246.36474609375	8.00100326538086
2246.9697265625	8.01394271850586
2247.57421875	7.97790670394897
2248.17797851563	7.92224025726318
2248.78076171875	7.90161418914795
2249.38305664063	7.87245559692383
2249.984375	7.85669612884521
2250.5849609375	7.82852745056152
2251.18481445313	7.80782413482666
2251.78393554688	7.73462629318237
2252.38232421875	7.68826293945313
2252.97973632813	7.64833211898804
2253.57666015625	7.64253091812134
2254.17260742188	7.59555292129517
2254.76782226563	7.57210826873779
2255.3623046875	7.47842073440552
2255.9560546875	7.48316478729248
2256.54907226563	7.42437267303467
2257.14135742188	7.37409353256226
2257.73266601563	7.29496431350708
2258.32348632813	7.28899097442627
2258.91333007813	7.21184110641479
2259.50244140625	7.17204713821411
2260.09057617188	7.10700464248657
2260.67822265625	7.13370370864868
2261.26513671875	7.04934120178223
2261.85107421875	7.09998178482056
2262.43627929688	6.98559141159058
2263.02075195313	6.95888710021973
2263.6044921875	6.96081876754761
2264.18725585938	6.91635656356812
2264.76953125	6.86376953125
2265.35083007813	6.85522603988647
2265.93139648438	6.79161071777344
2266.51123046875	6.81958198547363
2267.09033203125	6.76843500137329
2267.66845703125	6.804771900177
2268.24584960938	6.79043006896973
2268.82250976563	6.75018501281738
2269.3984375	6.75594902038574
2269.9736328125	6.82503986358643
2270.5478515625	6.802818775177
2271.12133789063	6.83741044998169
2271.69409179688	6.8785719871521
2272.26611328125	6.84114360809326
2272.83740234375	6.78926086425781
2273.40771484375	6.80736589431763
2273.97729492188	6.78874826431274
2274.54614257813	6.75830221176147
2275.11401367188	6.74516296386719
2275.68139648438	6.69260692596436
2276.24780273438	6.66549873352051
2276.8134765625	6.58999586105347
2277.37817382813	6.55966567993164
2277.9423828125	6.60824108123779
2278.50561523438	6.57710075378418
2279.06811523438	6.6030707359314
2279.62963867188	6.5692663192749
2280.19067382813	6.5617847442627
2280.75073242188	6.5487585067749
2281.31005859375	6.54442358016968
2281.86840820313	6.56778287887573
2282.42602539063	6.52465391159058
2282.98291015625	6.49125480651855
2283.5390625	6.4599437713623
2284.09448242188	6.44894790649414
2284.64892578125	6.45485877990723
2285.20263671875	6.42058086395264
2285.75537109375	6.35770511627197
2286.3076171875	6.30483627319336
2286.85888671875	6.30301666259766
2287.40942382813	6.28953647613525
2287.958984375	6.23074722290039
2288.5078125	6.1888689994812
2289.05590820313	6.14961194992065
2289.60302734375	6.12517118453979
2290.14965820313	6.1227331161499
2290.6953125	5.97695875167847
2291.23999023438	6.03685569763184
2291.78393554688	5.98762464523315
2292.3271484375	5.97794437408447
2292.86962890625	5.88717842102051
2293.4111328125	5.88835334777832
2293.95190429688	5.85068511962891
2294.49194335938	5.81591558456421
2295.03100585938	5.78910350799561
2295.5693359375	5.8040828704834
2296.10693359375	5.75033092498779
2296.6435546875	5.74451208114624
2297.17944335938	5.74882411956787
2297.71459960938	5.73446083068848
2298.24877929688	5.7099461555481
2298.7822265625	5.72064304351807
2299.31469726563	5.71158790588379
2299.8466796875	5.73645401000977
2300.37744140625	5.70895195007324
2300.90771484375	5.64533519744873
2301.43701171875	5.69373083114624
2301.96557617188	5.69025564193726
2302.4931640625	5.69748306274414
2303.02001953125	5.68810892105103
2303.54614257813	5.69131946563721
2304.0712890625	5.66665983200073
2304.595703125	5.72909641265869
2305.119140625	5.67466402053833
2305.64184570313	5.73580598831177
2306.16381835938	5.64295387268066
2306.68481445313	5.65848684310913
2307.205078125	5.65335321426392
2307.72436523438	5.62241983413696
2308.24291992188	5.69681358337402
2308.7607421875	5.65242290496826
2309.27758789063	5.62548446655273
2309.79370117188	5.62192821502686
2310.30883789063	5.61029243469238
2310.8232421875	5.60053110122681
2311.3369140625	5.60126543045044
2311.849609375	5.62112951278687
2312.361328125	5.5790057182312
2312.87255859375	5.49667024612427
2313.38256835938	5.53566265106201
2313.89208984375	5.50559902191162
2314.40063476563	5.50169610977173
2314.908203125	5.46861982345581
2315.4150390625	5.43038654327393
2315.92114257813	5.3918514251709
2316.42626953125	5.34193086624146
2316.9306640625	5.31441593170166
2317.43408203125	5.33287668228149
2317.93676757813	5.23442363739014
2318.4384765625	5.24988317489624
2318.939453125	5.16486740112305
2319.439453125	5.16649103164673
2319.93872070313	5.1041431427002
2320.43701171875	5.06452417373657
2320.9345703125	5.07424259185791
2321.43139648438	5.07718229293823
2321.92724609375	5.04673433303833
2322.42211914063	5.00865602493286
2322.91625976563	4.99445629119873
2323.40966796875	4.91257429122925
2323.90209960938	4.95948791503906
2324.3935546875	4.9161491394043
2324.88427734375	4.91385269165039
2325.37426757813	4.92515850067139
2325.86303710938	4.90870428085327
2326.35131835938	4.9232816696167
2326.83862304688	4.89291381835938
2327.32495117188	4.94591665267944
2327.810546875	4.93543434143066
2328.29541015625	4.92957782745361
2328.77905273438	4.93953657150269
2329.26220703125	4.95196056365967
2329.74438476563	4.97503709793091
2330.2255859375	4.93967723846436
2330.7060546875	4.9239649772644
2331.185546875	4.92572832107544
2331.6640625	4.92366504669189
2332.14184570313	4.94758033752441
2332.61889648438	4.94743394851685
2333.09497070313	4.89965867996216
2333.57006835938	4.9290599822998
2334.04443359375	4.91054773330688
2334.51782226563	4.89119529724121
2334.99047851563	4.86442947387695
2335.46215820313	4.87630224227905
2335.93310546875	4.84977960586548
2336.40307617188	4.82735061645508
2336.8720703125	4.77745485305786
2337.34033203125	4.78436088562012
2337.8076171875	4.76050615310669
2338.27416992188	4.7286639213562
2338.73974609375	4.70284175872803
2339.20458984375	4.6932225227356
2339.66845703125	4.66379117965698
2340.13134765625	4.62112665176392
2340.59350585938	4.56439161300659
2341.0546875	4.60041046142578
2341.51489257813	4.56814098358154
2341.97436523438	4.55210113525391
2342.43286132813	4.49194574356079
2342.890625	4.46456003189087
2343.34741210938	4.47301006317139
2343.80322265625	4.42931461334229
2344.25830078125	4.40932369232178
2344.71240234375	4.41803216934204
2345.16577148438	4.42453670501709
2345.61791992188	4.44071388244629
2346.06958007813	4.47845792770386
2346.52001953125	4.49327850341797
2346.9697265625	4.57089471817017
2347.41845703125	4.66045999526978
2347.86645507813	4.73956775665283
2348.3134765625	4.82287740707397
2348.75952148438	4.8566632270813
2349.20483398438	4.98772668838501
2349.64916992188	5.09171056747437
2350.09252929688	5.18384075164795
2350.53515625	5.24219369888306
2350.97680664063	5.27977514266968
2351.41748046875	5.36345100402832
2351.857421875	5.40137100219727
2352.29638671875	5.38876342773438
2352.734375	5.47255277633667
2353.17138671875	5.39908742904663
2353.60766601563	5.39090347290039
2354.04296875	5.33904981613159
2354.4775390625	5.2320704460144
2354.91088867188	5.17121553421021
2355.34350585938	5.12841033935547
2355.775390625	5.01734399795532
2356.2060546875	4.87973356246948
2356.63598632813	4.79441928863525
2357.06494140625	4.6842360496521
2357.4931640625	4.58429431915283
2357.92041015625	4.45415353775024
2358.3466796875	4.41461849212646
2358.77197265625	4.34099531173706
2359.1962890625	4.21510696411133
2359.61987304688	4.15560960769653
2360.04248046875	4.0776309967041
2360.46411132813	4.00658416748047
2360.88500976563	3.97882795333862
2361.30493164063	3.94629669189453
2361.72387695313	3.92773032188416
