# Supplementary material for: Optics miniaturization strategy for demanding Raman spectroscopy applications
Source: Nat Commun. 2024 Apr 8;15:3049. doi: 10.1038/s41467-024-47044-7 (PMC11001912; doi:10.1038/s41467-024-47044-7)
Supplement: Supplementary file 6 — Source Data [file 41467_2024_47044_MOESM6_ESM.zip › Source Data/NCOMMS-23-34016B s3/S3 pHCA, Glucose, Salts/calibraiton/pHCA time + standards/pHCA_500uM_2.csv]

347.42919921875	76.7602615356445
348.892913818359	77.0417175292969
350.356079101563	77.4318161010742
351.818634033203	77.6027450561523
353.280670166016	77.8113784790039
354.742095947266	78.1966323852539
356.202972412109	78.2752456665039
357.663299560547	78.7281494140625
359.123046875	78.7737274169922
360.582244873047	79.0230178833008
362.040863037109	79.4136428833008
363.498931884766	79.3349838256836
364.956451416016	79.4398880004883
366.413391113281	79.7253494262695
367.869750976563	79.8023071289063
369.325592041016	80.0769729614258
370.780853271484	79.7505035400391
372.235565185547	80.1299438476563
373.689727783203	80.0310668945313
375.143310546875	80.056526184082
376.596343994141	80.2118988037109
378.048828125	80.2714767456055
379.500762939453	80.1978607177734
380.9521484375	80.4171981811523
382.402954101563	80.4539642333984
383.853240966797	80.4794540405273
385.302947998047	80.6277618408203
386.752136230469	80.8550109863281
388.200744628906	80.8489074707031
389.648803710938	81.2513275146484
391.096343994141	81.0637893676758
392.543304443359	81.2821731567383
393.989715576172	81.3947677612305
395.435607910156	81.7748107910156
396.880920410156	82.0476608276367
398.325714111328	81.965576171875
399.769927978516	82.2194976806641
401.213623046875	82.5711288452148
402.656768798828	82.5620956420898
404.099395751953	82.8449249267578
405.541442871094	83.0632934570313
406.982971191406	83.2348861694336
408.423950195313	83.1878967285156
409.864379882813	83.5881576538086
411.304290771484	83.6026763916016
412.743621826172	83.8076934814453
414.182434082031	83.9327087402344
415.620727539063	84.125617980957
417.058471679688	84.1737899780273
418.495666503906	84.309700012207
419.932342529297	84.3135223388672
421.368469238281	84.1913681030273
422.804077148438	84.3191070556641
424.239135742188	84.2035980224609
425.673645019531	84.1136322021484
427.107635498047	84.3473129272461
428.541107177734	84.2678680419922
429.974029541016	84.1040878295898
431.406433105469	84.0404663085938
432.838287353516	84.0302810668945
434.269622802734	83.9779663085938
435.700408935547	83.8941879272461
437.130706787109	83.7489013671875
438.560455322266	83.7112426757813
439.989654541016	83.566780090332
441.418334960938	83.4955825805664
442.846496582031	83.3519973754883
444.274139404297	83.2550582885742
445.701263427734	83.1587142944336
447.127838134766	83.0245590209961
448.553894042969	82.958984375
449.979431152344	82.9491119384766
451.404449462891	82.7624893188477
452.828918457031	82.6665191650391
454.252899169922	82.6453094482422
455.676330566406	82.5003204345703
457.099273681641	82.4870986938477
458.521667480469	82.2665481567383
459.943542480469	82.4277420043945
461.364929199219	82.3269195556641
462.785766601563	82.3938751220703
464.206085205078	82.3039932250977
465.625885009766	82.0818862915039
467.045196533203	82.2134552001953
468.463958740234	82.152717590332
469.882202148438	82.2747955322266
471.299957275391	82.2071304321289
472.717193603516	82.307502746582
474.133911132813	82.1621627807617
475.550109863281	82.3454818725586
476.965789794922	82.3131637573242
478.380950927734	82.3742218017578
479.795623779297	82.3099899291992
481.209777832031	82.3013534545898
482.623413085938	82.4660568237305
484.036529541016	82.5990142822266
485.449157714844	82.5830383300781
486.861267089844	82.7239303588867
488.272857666016	82.6233901977539
489.683959960938	82.8192520141602
491.094543457031	82.6810302734375
492.504608154297	82.7137298583984
493.914184570313	82.6895446777344
495.3232421875	82.8381881713867
496.731811523438	82.6064071655273
498.139862060547	82.6627807617188
499.547393798828	82.5574264526367
500.954467773438	82.4472808837891
502.360992431641	82.3971176147461
503.767028808594	82.2473831176758
505.172576904297	82.2328643798828
506.577606201172	81.8695297241211
507.982147216797	81.8804244995117
509.386169433594	81.6243133544922
510.789703369141	81.4891052246094
512.192749023438	81.3129501342773
513.595275878906	81.3388366699219
514.997314453125	80.8755645751953
516.398803710938	80.9538879394531
517.799865722656	80.7750091552734
519.200378417969	80.7076797485352
520.600463867188	80.292594909668
522	80.1700897216797
523.399047851563	80.2496871948242
524.797607421875	79.7756881713867
526.195678710938	79.7035217285156
527.59326171875	79.6049346923828
528.990295410156	79.4287567138672
530.386901855469	79.1562576293945
531.782958984375	79.0027542114258
533.178588867188	78.7857971191406
534.573669433594	78.6225357055664
535.968322753906	78.4703216552734
537.362426757813	78.2816848754883
538.756042480469	78.2133331298828
540.149230957031	77.922492980957
541.541870117188	77.79150390625
542.934020996094	77.7064590454102
544.32568359375	77.4607391357422
545.716918945313	77.3402709960938
547.107604980469	77.1203308105469
548.497802734375	77.2651596069336
549.887573242188	77.0454711914063
551.276794433594	76.8090515136719
552.66552734375	76.7701416015625
554.053833007813	76.6878890991211
555.441650390625	76.6839447021484
556.828918457031	76.465446472168
558.215759277344	76.3121337890625
559.602111816406	76.3306350708008
560.987976074219	76.3383407592773
562.373352050781	76.2111740112305
563.758239746094	76.2584228515625
565.142639160156	76.1158905029297
566.526611328125	75.9928436279297
567.910034179688	76.1415176391602
569.293029785156	75.8896331787109
570.675537109375	75.9317855834961
572.057556152344	75.9554595947266
573.439086914063	75.8094482421875
574.820129394531	75.8791961669922
576.200744628906	75.7582855224609
577.580871582031	75.8203582763672
578.96044921875	75.8833847045898
580.339660644531	75.7088394165039
581.718322753906	75.8783721923828
583.096557617188	75.6249465942383
584.474243164063	75.7190475463867
585.851501464844	75.6162261962891
587.228332519531	75.5965881347656
588.604614257813	75.5228881835938
589.98046875	75.5456314086914
591.355834960938	75.544921875
592.730712890625	75.5249710083008
594.105163574219	75.6143341064453
595.479125976563	75.6159744262695
596.852600097656	75.555305480957
598.225646972656	75.461555480957
599.598205566406	75.409782409668
600.970275878906	75.2287750244141
602.341857910156	75.3493881225586
603.713012695313	75.2048034667969
605.083679199219	75.112548828125
606.453918457031	75.017448425293
607.823608398438	75.0896453857422
609.192932128906	74.9999771118164
610.561706542969	74.6848449707031
611.930053710938	74.7342224121094
613.297912597656	74.5725784301758
614.665344238281	74.5085983276367
616.032287597656	74.4442672729492
617.398803710938	74.3201751708984
618.764831542969	74.1281127929688
620.13037109375	74.1432266235352
621.495483398438	73.8880157470703
622.860107421875	73.8666687011719
624.224304199219	73.8482360839844
625.588012695313	73.6482925415039
626.951232910156	73.5684204101563
628.314025878906	73.2122039794922
629.676391601563	73.387092590332
631.038269042969	73.0349960327148
632.399658203125	72.9687118530273
633.760620117188	72.9130172729492
635.12109375	72.8807601928711
636.481140136719	72.7867126464844
637.840759277344	72.5715408325195
639.199890136719	72.4130706787109
640.558532714844	72.2266082763672
641.916748046875	72.2211685180664
643.274536132813	72.3169097900391
644.6318359375	72.1067276000977
645.988647460938	71.9079132080078
647.345031738281	71.8340682983398
648.700988769531	71.7525787353516
650.056457519531	71.5897521972656
651.411499023438	71.356559753418
652.76611328125	71.2843627929688
654.120239257813	71.1061172485352
655.473876953125	71.0840454101563
656.827087402344	70.9494094848633
658.179870605469	70.9222030639648
659.5322265625	70.8156280517578
660.884094238281	70.7464752197266
662.235473632813	70.7095565795898
663.586486816406	70.4573364257813
664.93701171875	70.4758834838867
666.287048339844	70.5590744018555
667.636657714844	70.4959869384766
668.98583984375	70.2743759155273
670.334594726563	70.3374862670898
671.682861328125	70.3478851318359
673.030700683594	70.2739639282227
674.378051757813	70.3311538696289
675.725036621094	70.1779556274414
677.071533203125	70.2384414672852
678.417541503906	70.0461807250977
679.76318359375	70.3021545410156
681.108337402344	70.0199127197266
682.453002929688	70.2868041992188
683.797302246094	70.4301223754883
685.14111328125	70.2285995483398
686.484497070313	70.2104568481445
687.827453613281	70.2633972167969
689.169921875	70.1202087402344
690.512023925781	70.1678161621094
691.853637695313	70.2853393554688
693.194763183594	70.1918106079102
694.535522460938	70.0856857299805
695.875793457031	70.2606964111328
697.215637207031	70.3091278076172
698.555053710938	70.1280136108398
699.89404296875	70.3698501586914
701.232543945313	70.2592391967773
702.570617675781	70.2587280273438
703.908325195313	70.3070449829102
705.245483398438	70.3031158447266
706.582275390625	70.228385925293
707.918640136719	70.3825912475586
709.254516601563	70.3236083984375
710.589965820313	70.2939071655273
711.924987792969	70.3507308959961
713.259582519531	70.3943557739258
714.59375	70.2807159423828
715.927490234375	70.2298736572266
717.2607421875	70.47119140625
718.593627929688	70.2770690917969
719.926025390625	70.3064346313477
721.257995605469	70.0854034423828
722.589538574219	70.3281021118164
723.920654296875	70.1004257202148
725.251342773438	70.3098449707031
726.581604003906	69.9890899658203
727.911437988281	70.1564712524414
729.240783691406	69.9950790405273
730.569763183594	70.09228515625
731.898254394531	70.0319290161133
733.226379394531	69.894157409668
734.554016113281	69.7724609375
735.881225585938	69.8219299316406
737.208068847656	69.7465744018555
738.534423828125	69.8002624511719
739.8603515625	69.6175079345703
741.185852050781	69.5399169921875
742.510925292969	69.4315872192383
743.835571289063	69.4542007446289
745.159790039063	69.3159103393555
746.483581542969	69.4157791137695
747.806945800781	69.1817855834961
749.1298828125	69.1635894775391
750.452453613281	68.9541168212891
751.774536132813	69.0697250366211
753.09619140625	68.8853530883789
754.417419433594	68.7841262817383
755.738220214844	68.7186431884766
757.05859375	68.6306533813477
758.378540039063	68.4330215454102
759.698059082031	68.5670776367188
761.017211914063	68.2520065307617
762.335876464844	68.2779693603516
763.654113769531	68.0812149047852
764.971984863281	68.0277557373047
766.289367675781	67.9655227661133
767.606384277344	67.7306747436523
768.922973632813	67.7762145996094
770.239074707031	67.5782852172852
771.554809570313	67.5174942016602
772.8701171875	67.5027465820313
774.184997558594	67.2821807861328
775.499450683594	67.1080322265625
776.8134765625	67.1216201782227
778.127136230469	66.9916458129883
779.440307617188	66.9027404785156
780.753112792969	66.943489074707
782.0654296875	66.6446304321289
783.377380371094	66.6436233520508
784.688903808594	66.5009841918945
786	66.4123992919922
787.310668945313	66.3864364624023
788.620971679688	66.1387023925781
789.930786132813	66.2822799682617
791.240234375	66.0368957519531
792.549255371094	65.9615936279297
793.857788085938	65.9899444580078
795.166015625	65.8513259887695
796.473754882813	65.7913665771484
797.781066894531	65.6720657348633
799.088012695313	65.8342666625977
800.39453125	65.7100524902344
801.700622558594	65.7537612915039
803.006286621094	65.5998306274414
804.311584472656	65.5960845947266
805.616394042969	65.5314865112305
806.920837402344	65.4074020385742
808.224853515625	65.3046951293945
809.528503417969	65.0581741333008
810.831665039063	65.1123275756836
812.134460449219	64.9391250610352
813.436828613281	64.743049621582
814.73876953125	64.6381759643555
816.040344238281	64.5438232421875
817.341430664063	64.5073013305664
818.642150878906	64.2312240600586
819.942504882813	64.1811904907227
821.242370605469	64.1759948730469
822.541870117188	63.9919319152832
823.840942382813	63.9572219848633
825.139587402344	63.8359489440918
826.437866210938	63.7606544494629
827.735656738281	63.643253326416
829.033081054688	63.5498924255371
830.330139160156	63.4708557128906
831.626770019531	63.3039360046387
832.922973632813	63.2783317565918
834.21875	63.124626159668
835.514099121094	63.1356544494629
836.80908203125	62.9093589782715
838.103637695313	62.7898483276367
839.397827148438	62.8028564453125
840.691589355469	62.7909049987793
841.984924316406	62.6463012695313
843.27783203125	62.4441337585449
844.570373535156	62.3270225524902
845.862487792969	62.2532081604004
847.154235839844	62.0602836608887
848.445556640625	62.0551300048828
849.736450195313	61.8195419311523
851.026916503906	61.6571922302246
852.317016601563	61.5912933349609
853.606689453125	61.5328598022461
854.89599609375	61.343318939209
856.184875488281	61.1640930175781
857.473327636719	61.0149955749512
858.761413574219	61.0648880004883
860.049072265625	60.9158363342285
861.336303710938	60.7248840332031
862.623168945313	60.6603126525879
863.909606933594	60.6477737426758
865.195678710938	60.4725036621094
866.481323242188	60.3468246459961
867.766540527344	60.0264282226563
869.051391601563	60.0132026672363
870.335815429688	59.7616310119629
871.619873046875	59.5017166137695
872.903503417969	59.2563095092773
874.186706542969	59.1404724121094
875.469543457031	58.8756790161133
876.752014160156	58.7313079833984
878.033996582031	58.5942039489746
879.315612792969	58.4329261779785
880.596862792969	58.1689949035645
881.877685546875	58.0420570373535
883.158081054688	57.7821655273438
884.438110351563	57.411247253418
885.7177734375	57.2194137573242
886.996948242188	57.0199851989746
888.275817871094	56.7889671325684
889.55419921875	56.4819526672363
890.832275390625	56.2395515441895
892.10986328125	56.0424995422363
893.387084960938	55.7083320617676
894.663940429688	55.5475158691406
895.940368652344	55.3798637390137
897.216369628906	55.0044326782227
898.492004394531	54.827880859375
899.767272949219	54.6922836303711
901.042114257813	54.4134941101074
902.316528320313	54.2006149291992
903.590576171875	53.9614868164063
904.8642578125	53.7753067016602
906.137512207031	53.5009918212891
907.410339355469	53.3622817993164
908.682800292969	53.1146469116211
909.954833984375	52.9668350219727
911.226501464844	52.6737365722656
912.497802734375	52.5724258422852
913.768676757813	52.2624282836914
915.039123535156	52.0706977844238
916.309204101563	51.879753112793
917.578918457031	51.7661323547363
918.848205566406	51.650447845459
920.117126464844	51.3557739257813
921.385620117188	51.4213943481445
922.653747558594	51.2196807861328
923.921447753906	50.8728981018066
925.188781738281	50.8071746826172
926.455688476563	50.605525970459
927.722229003906	50.4905166625977
928.988342285156	50.3052711486816
930.254089355469	50.1720199584961
931.519470214844	49.9407234191895
932.784423828125	49.9649848937988
934.049011230469	49.6724014282227
935.313171386719	49.6365242004395
936.576965332031	49.5130653381348
937.84033203125	49.4737815856934
939.103332519531	49.2071723937988
940.365966796875	49.1064186096191
941.628173828125	49.0917434692383
942.890014648438	48.8988647460938
944.151428222656	48.8682289123535
945.412475585938	48.7125091552734
946.673095703125	48.6900825500488
947.933349609375	48.6665382385254
949.193237304688	48.4596366882324
950.452697753906	48.5461692810059
951.711791992188	48.4775390625
952.970520019531	48.2982978820801
954.228820800781	48.2236022949219
955.486755371094	48.2229881286621
956.744262695313	48.0167541503906
958.001403808594	48.0986061096191
959.258117675781	48.0742263793945
960.514526367188	47.932201385498
961.770446777344	47.8859596252441
963.026062011719	47.8943824768066
964.28125	47.8613014221191
965.536010742188	47.7694053649902
966.790466308594	47.8445053100586
968.044494628906	47.7318801879883
969.298095703125	47.6592636108398
970.551391601563	47.7694320678711
971.80419921875	47.5153884887695
973.056701660156	47.6160736083984
974.308776855469	47.4707679748535
975.560485839844	47.4737968444824
976.811767578125	47.5033111572266
978.062683105469	47.4056587219238
979.313232421875	47.4256858825684
980.563415527344	47.3846015930176
981.813171386719	47.2694625854492
983.0625	47.2508659362793
984.3115234375	47.2283058166504
985.560119628906	47.1939353942871
986.808349609375	47.0521965026855
988.05615234375	47.0172805786133
989.303588867188	47.0031471252441
990.550659179688	46.8974304199219
991.797302246094	46.7884902954102
993.043579101563	46.871883392334
994.289489746094	46.6925163269043
995.535034179688	46.7231941223145
996.780151367188	46.6613311767578
998.02490234375	46.4313507080078
999.269226074219	46.4702568054199
1000.51318359375	46.3834953308105
1001.75677490234	46.2704658508301
1003	46.3328399658203
1004.24279785156	46.210506439209
1005.48522949219	46.0801811218262
1006.72729492188	46.0995559692383
1007.96893310547	46.019718170166
1009.21026611328	45.9541816711426
1010.45111083984	45.9602699279785
1011.69165039063	45.8917121887207
1012.93176269531	45.769458770752
1014.17150878906	45.8487167358398
1015.41088867188	45.8190460205078
1016.64984130859	45.8152923583984
1017.88842773438	45.736141204834
1019.12664794922	45.6164207458496
1020.36450195313	45.6986083984375
1021.60192871094	45.4960594177246
1022.83898925781	45.604175567627
1024.07568359375	45.3843193054199
1025.31201171875	45.4701843261719
1026.5478515625	45.3486251831055
1027.78344726563	45.3669013977051
1029.0185546875	45.2931823730469
1030.25329589844	45.1688003540039
1031.48767089844	45.0966300964355
1032.7216796875	45.1682968139648
1033.95532226563	45.056713104248
1035.18859863281	45.0840225219727
1036.42138671875	45.1517295837402
1037.65393066406	44.9597930908203
1038.88598632813	45.1121139526367
1040.11767578125	45.1682434082031
1041.34899902344	45.0506401062012
1042.57995605469	45.1496734619141
1043.810546875	45.1917495727539
1045.04077148438	45.1330490112305
1046.2705078125	45.1997451782227
1047.5	45.1191596984863
1048.72900390625	45.1184310913086
1049.95764160156	45.1485786437988
1051.18591308594	45.2109527587891
1052.41381835938	45.1281242370605
1053.64135742188	45.0195960998535
1054.86853027344	45.0665702819824
1056.09521484375	45.1086082458496
1057.32165527344	45.0161170959473
1058.54760742188	45.0175857543945
1059.77331542969	44.9536972045898
1060.99853515625	44.8989791870117
1062.22338867188	44.9166946411133
1063.44787597656	44.823112487793
1064.671875	44.8416137695313
1065.89562988281	44.8513641357422
1067.11901855469	44.7076835632324
1068.34191894531	44.6976356506348
1069.56457519531	44.7569808959961
1070.78674316406	44.6907234191895
1072.00854492188	44.7346649169922
1073.22998046875	44.6137199401855
1074.45104980469	44.6079330444336
1075.67175292969	44.5457305908203
1076.89208984375	44.481616973877
1078.11193847656	44.4693870544434
1079.33154296875	44.3387680053711
1080.55065917969	44.4072113037109
1081.76940917969	44.3153114318848
1082.98791503906	44.1645011901855
1084.20593261719	44.1706352233887
1085.42358398438	44.252872467041
1086.64086914063	44.1823692321777
1087.85766601563	44.1235122680664
1089.07421875	44.0642890930176
1090.29040527344	44.0598068237305
1091.50610351563	44.0793724060059
1092.72155761719	44.0007286071777
1093.9365234375	44.0094413757324
1095.15112304688	44.0513725280762
1096.36535644531	44.075382232666
1097.57922363281	44.0431365966797
1098.79272460938	44.0931205749512
1100.005859375	44.0139694213867
1101.21862792969	44.0433769226074
1102.43090820313	44.1174659729004
1103.64294433594	44.0036163330078
1104.8544921875	44.0679893493652
1106.06579589844	44.0398445129395
1107.27661132813	44.0250663757324
1108.48706054688	43.9513359069824
1109.69714355469	44.121883392334
1110.90686035156	44.0680198669434
1112.1162109375	44.0057754516602
1113.3251953125	43.9872436523438
1114.53369140625	44.0681648254395
1115.74194335938	44.0017585754395
1116.94982910156	44.0199127197266
1118.1572265625	44.0289268493652
1119.3642578125	43.982982635498
1120.57104492188	43.9662475585938
1121.77734375	44.1289825439453
1122.98327636719	43.9710083007813
1124.18884277344	44.0136909484863
1125.39404296875	44.0968780517578
1126.59875488281	43.942928314209
1127.80322265625	43.9925422668457
1129.00732421875	44.0532341003418
1130.2109375	43.921272277832
1131.41430664063	44.0018692016602
1132.6171875	44.0057144165039
1133.81970214844	43.9948616027832
1135.02197265625	43.9863166809082
1136.22375488281	43.943790435791
1137.42517089844	43.8328857421875
1138.62622070313	43.9397506713867
1139.82690429688	43.8936309814453
1141.02709960938	43.8666191101074
1142.22705078125	43.828727722168
1143.42663574219	43.9186706542969
1144.62573242188	43.8982009887695
1145.82458496094	43.7659568786621
1147.02294921875	43.8393287658691
1148.22094726563	43.903736114502
1149.41857910156	43.887523651123
1150.61584472656	43.8669242858887
1151.81274414063	43.8386878967285
1153.00927734375	43.7013359069824
1154.20544433594	43.8143730163574
1155.40124511719	43.7202377319336
1156.5966796875	43.9046173095703
1157.79162597656	43.8435745239258
1158.986328125	43.8976287841797
1160.18054199219	43.8245582580566
1161.37438964844	43.9300804138184
1162.56799316406	43.8620071411133
1163.76110839844	43.9008331298828
1164.95385742188	43.9563217163086
1166.14624023438	44.0100975036621
1167.33825683594	44.1610565185547
1168.52990722656	44.2213859558105
1169.72119140625	44.5866279602051
1170.91198730469	44.9004554748535
1172.1025390625	45.3492050170898
1173.29260253906	45.8854484558105
1174.482421875	45.933521270752
1175.67175292969	46.1199569702148
1176.86071777344	46.0045051574707
1178.04943847656	45.5857582092285
1179.23767089844	45.2984504699707
1180.42553710938	44.8882637023926
1181.61303710938	44.6451225280762
1182.80017089844	44.4124870300293
1183.98681640625	44.2234802246094
1185.17321777344	44.1253967285156
1186.35925292969	44.103687286377
1187.54479980469	44.2460403442383
1188.73010253906	44.1592788696289
1189.91491699219	44.0468635559082
1191.09936523438	44.1678466796875
1192.28356933594	44.2159118652344
1193.46728515625	44.1586647033691
1194.65063476563	44.3766250610352
1195.83361816406	44.3339729309082
1197.01623535156	44.4608306884766
1198.19836425781	44.6036186218262
1199.38024902344	44.6983604431152
1200.56176757813	44.7848930358887
1201.74279785156	45.0132141113281
1202.92358398438	45.147891998291
1204.10388183594	45.0249061584473
1205.28393554688	45.1197776794434
1206.46350097656	45.001407623291
1207.64270019531	44.998966217041
1208.82153320313	44.9789199829102
1210	44.939510345459
1211.17810058594	44.8625679016113
1212.35583496094	44.8546180725098
1213.53308105469	44.9446449279785
1214.71008300781	44.8585166931152
1215.88671875	44.818603515625
1217.06286621094	44.9224967956543
1218.23864746094	44.9587364196777
1219.41418457031	44.8525085449219
1220.58923339844	44.9300155639648
1221.76391601563	45.0411071777344
1222.93823242188	44.9585037231445
1224.11218261719	44.9108085632324
1225.28576660156	45.1873359680176
1226.458984375	45.2755165100098
1227.6318359375	45.2388153076172
1228.80419921875	45.342586517334
1229.97631835938	45.2781028747559
1231.14794921875	45.458869934082
1232.31921386719	45.612621307373
1233.490234375	45.6648826599121
1234.66076660156	45.8018035888672
1235.83093261719	45.9071006774902
1237.00073242188	46.0865249633789
1238.17016601563	46.2677154541016
1239.33923339844	46.2959327697754
1240.5078125	46.4084587097168
1241.67614746094	46.5628890991211
1242.84411621094	46.5629501342773
1244.01159667969	46.6905479431152
1245.1787109375	46.8239517211914
1246.34558105469	47.0065574645996
1247.51196289063	47.1183242797852
1248.67797851563	47.1446380615234
1249.84362792969	47.2666549682617
1251.00891113281	47.2282600402832
1252.173828125	46.9715881347656
1253.33825683594	46.8067398071289
1254.50244140625	46.614990234375
1255.66625976563	46.2782859802246
1256.82958984375	45.9390525817871
1257.99255371094	45.7924041748047
1259.1552734375	45.6447868347168
1260.31750488281	45.3989181518555
1261.47937011719	45.3089637756348
1262.64086914063	45.0640144348145
1263.80200195313	44.9746170043945
1264.96276855469	44.8638801574707
1266.123046875	44.9074020385742
1267.28308105469	44.6060409545898
1268.44262695313	44.4720153808594
1269.60192871094	44.5480728149414
1270.7607421875	44.2980346679688
1271.91918945313	44.1230087280273
1273.07727050781	44.0501480102539
1274.23498535156	43.9343795776367
1275.39233398438	43.7776145935059
1276.54931640625	43.7018699645996
1277.70581054688	43.6727104187012
1278.86206054688	43.6250953674316
1280.01794433594	43.5329971313477
1281.17333984375	43.3917922973633
1282.32836914063	43.43603515625
1283.48303222656	43.4489097595215
1284.63732910156	43.2990417480469
1285.79125976563	43.3410224914551
1286.94482421875	43.3664512634277
1288.09802246094	43.2628288269043
1289.25073242188	43.3478355407715
1290.40319824219	43.5055122375488
1291.55517578125	43.3558540344238
1292.70690917969	43.408935546875
1293.85815429688	43.4046020507813
1295.00903320313	43.4089660644531
1296.15954589844	43.308277130127
1297.30969238281	43.2985801696777
1298.45935058594	43.1737861633301
1299.60876464844	43.063060760498
1300.7578125	42.9373016357422
1301.90637207031	43.0377616882324
1303.05456542969	42.8128395080566
1304.20239257813	42.7258338928223
1305.34985351563	42.643253326416
1306.49694824219	42.6938209533691
1307.64367675781	42.6226425170898
1308.7900390625	42.4694480895996
1309.93591308594	42.4959297180176
1311.08154296875	42.60986328125
1312.22668457031	42.6051063537598
1313.37145996094	42.6428489685059
1314.51599121094	42.6252021789551
1315.66003417969	42.6761093139648
1316.80358886719	42.6366691589355
1317.94689941406	42.6339340209961
1319.08984375	42.5958595275879
1320.23229980469	42.5093002319336
1321.37451171875	42.6169204711914
1322.51623535156	42.5945243835449
1323.65759277344	42.5178489685059
1324.79858398438	42.3727569580078
1325.93920898438	42.3917427062988
1327.07934570313	42.3119735717773
1328.21923828125	42.3439407348633
1329.35864257813	42.2175903320313
1330.49780273438	42.1952476501465
1331.63647460938	42.1075592041016
1332.77478027344	42.1007041931152
1333.91271972656	41.9078025817871
1335.05029296875	42.0334548950195
1336.18737792969	41.9452056884766
1337.32421875	41.9383773803711
1338.46057128906	41.8723678588867
1339.5966796875	41.9120178222656
1340.73229980469	41.8686676025391
1341.86755371094	41.7736396789551
1343.00231933594	41.8799209594727
1344.13684082031	41.8522834777832
1345.27099609375	41.7841835021973
1346.40466308594	41.8243217468262
1347.53796386719	41.7990341186523
1348.6708984375	41.789436340332
1349.80346679688	41.8722534179688
1350.93566894531	41.7172164916992
1352.06750488281	41.727409362793
1353.19885253906	41.7039184570313
1354.32995605469	41.682559967041
1355.46057128906	41.6953353881836
1356.5908203125	41.6900825500488
1357.720703125	41.5574989318848
1358.85021972656	41.5794143676758
1359.97924804688	41.4609718322754
1361.10803222656	41.4416007995605
1362.236328125	41.5066070556641
1363.3642578125	41.3379211425781
1364.49182128906	41.3959846496582
1365.61901855469	41.4554138183594
1366.74584960938	41.3647155761719
1367.87231445313	41.4692153930664
1368.99829101563	41.3806495666504
1370.12390136719	41.3528366088867
1371.24914550781	41.3335647583008
1372.3740234375	41.4799194335938
1373.49853515625	41.5206909179688
1374.62255859375	41.5146865844727
1375.74633789063	41.7681503295898
1376.86962890625	41.7730865478516
1377.99255371094	41.8588409423828
1379.11511230469	42.0101051330566
1380.2373046875	42.1007957458496
1381.35900878906	42.2086296081543
1382.48034667969	42.3267974853516
1383.60144042969	42.4108085632324
1384.72204589844	42.4095077514648
1385.84228515625	42.4828834533691
1386.96203613281	42.5135116577148
1388.08154296875	42.4768905639648
1389.20056152344	42.2597770690918
1390.31921386719	42.1103248596191
1391.4375	41.9557876586914
1392.55541992188	41.8819732666016
1393.6728515625	41.6785659790039
1394.7900390625	41.5173492431641
1395.90673828125	41.2401084899902
1397.02307128906	41.2096366882324
1398.13903808594	41.0791091918945
1399.25463867188	40.9551773071289
1400.36975097656	40.8789367675781
1401.48449707031	40.7805023193359
1402.59899902344	40.8053359985352
1403.712890625	40.6677398681641
1404.82653808594	40.5971336364746
1405.93981933594	40.7854881286621
1407.05261230469	40.5284194946289
1408.1650390625	40.5386924743652
1409.27709960938	40.5645866394043
1410.38879394531	40.6357307434082
1411.5	40.4627952575684
1412.61096191406	40.5166168212891
1413.72143554688	40.4355049133301
1414.83154296875	40.4564094543457
1415.94116210938	40.3263320922852
1417.05053710938	40.3021812438965
1418.15942382813	40.2372550964355
1419.26794433594	40.2662010192871
1420.37609863281	40.2315406799316
1421.48388671875	40.1283645629883
1422.59118652344	40.0419692993164
1423.6982421875	40.0869674682617
1424.80480957031	39.9169883728027
1425.91088867188	39.8606452941895
1427.01672363281	39.9945640563965
1428.1220703125	39.8931198120117
1429.22717285156	39.8588790893555
1430.33166503906	39.8717308044434
1431.43591308594	39.8414154052734
1432.53979492188	39.9723625183105
1433.64318847656	39.9559631347656
1434.74621582031	39.9188423156738
1435.84887695313	39.9789199829102
1436.95104980469	39.9032974243164
1438.05297851563	39.9598922729492
1439.15441894531	39.9286804199219
1440.25549316406	39.9630241394043
1441.35620117188	39.9281120300293
1442.45642089844	39.8677635192871
1443.55627441406	39.8636016845703
1444.65576171875	39.8067779541016
1445.7548828125	39.7957725524902
1446.853515625	39.732494354248
1447.95190429688	39.653736114502
1449.0498046875	39.7036743164063
1450.14721679688	39.6658668518066
1451.24438476563	39.4595489501953
1452.34106445313	39.3392295837402
1453.43737792969	39.4624977111816
1454.53332519531	39.4437141418457
1455.62890625	39.4482612609863
1456.72399902344	39.292236328125
1457.81872558594	39.3664054870605
1458.9130859375	39.3076362609863
1460.00695800781	39.2835807800293
1461.10046386719	39.2972145080566
1462.19360351563	39.3285102844238
1463.28637695313	39.3786773681641
1464.37878417969	39.2512397766113
1465.470703125	39.2488250732422
1466.56225585938	39.2886390686035
1467.65344238281	39.2279396057129
1468.744140625	39.2536544799805
1469.83447265625	39.1458129882813
1470.92443847656	39.0786247253418
1472.01403808594	39.0599670410156
1473.10314941406	39.0472030639648
1474.19189453125	38.9833450317383
1475.2802734375	38.8740882873535
1476.3681640625	38.8947601318359
1477.45581054688	38.8653106689453
1478.54296875	38.8533668518066
1479.62963867188	38.7702331542969
1480.71606445313	38.8088684082031
1481.80200195313	38.7930183410645
1482.88757324219	38.8921089172363
1483.97265625	38.8747215270996
1485.05737304688	38.8628578186035
1486.14172363281	38.9293632507324
1487.22570800781	38.9594764709473
1488.30932617188	39.0049705505371
1489.39245605469	39.0703887939453
1490.47509765625	39.1248168945313
1491.55749511719	39.074836730957
1492.63940429688	39.2164039611816
1493.72094726563	39.1033821105957
1494.80212402344	39.2040328979492
1495.8828125	39.2351303100586
1496.96313476563	39.1672592163086
1498.04309082031	39.1711654663086
1499.12255859375	39.1159210205078
1500.20166015625	39.1717414855957
1501.28039550781	39.0699310302734
1502.35864257813	39.0827751159668
1503.4365234375	39.0954284667969
1504.51403808594	39.1963500976563
1505.59118652344	39.0850601196289
1506.66784667969	39.2200088500977
1507.744140625	39.2645492553711
1508.81994628906	39.3041915893555
1509.89538574219	39.4011535644531
1510.97045898438	39.3631896972656
1512.04516601563	39.5112152099609
1513.11938476563	39.5155868530273
1514.19323730469	39.6807174682617
1515.26672363281	39.755744934082
1516.33972167969	39.8090629577637
1517.41235351563	39.9624938964844
1518.48449707031	40.0283508300781
1519.55639648438	40.0388450622559
1520.62768554688	40.1297073364258
1521.69873046875	40.3094902038574
1522.76928710938	40.1561508178711
1523.83947753906	40.3283042907715
1524.90930175781	40.3280296325684
1525.97863769531	40.3491706848145
1527.04760742188	40.3744926452637
1528.11608886719	40.4820556640625
1529.18420410156	40.3554420471191
1530.251953125	40.4224395751953
1531.31921386719	40.5802841186523
1532.38610839844	40.570442199707
1533.45263671875	40.6427192687988
1534.51867675781	40.7475624084473
1535.58435058594	40.8635635375977
1536.64965820313	40.8730812072754
1537.71447753906	41.1273040771484
1538.77893066406	41.2337493896484
1539.84301757813	41.3259582519531
1540.90661621094	41.5184860229492
1541.9697265625	41.5939292907715
1543.03259277344	41.8215599060059
1544.09497070313	41.9779777526855
1545.15686035156	42.114185333252
1546.21850585938	42.2856407165527
1547.27966308594	42.4291381835938
1548.34033203125	42.5170402526855
1549.40063476563	42.7588958740234
1550.46057128906	42.7355461120605
1551.52001953125	42.9069480895996
1552.5791015625	42.907527923584
1553.63781738281	43.1468963623047
1554.69604492188	43.1535263061523
1555.75378417969	43.2401885986328
1556.81127929688	43.2613945007324
1557.86828613281	43.4311676025391
1558.9248046875	43.5263404846191
1559.98095703125	43.5223617553711
1561.03674316406	43.6897430419922
1562.09204101563	43.8791236877441
1563.14697265625	44.010383605957
1564.20153808594	44.2298202514648
1565.25561523438	44.3668174743652
1566.30932617188	44.5627059936523
1567.36254882813	44.755485534668
1568.41540527344	44.9914627075195
1569.4677734375	45.2538604736328
1570.51977539063	45.4716835021973
1571.57141113281	45.6355018615723
1572.62255859375	46.0307922363281
1573.67333984375	46.1720542907715
1574.7236328125	46.4909286499023
1575.77355957031	46.6323661804199
1576.82299804688	46.8250198364258
1577.8720703125	47.0323448181152
1578.92077636719	47.2587585449219
1579.96899414063	47.4700775146484
1581.01684570313	47.771671295166
1582.06420898438	47.9574127197266
1583.11120605469	48.2716598510742
1584.15771484375	48.4505958557129
1585.20385742188	48.8031005859375
1586.24951171875	49.0843276977539
1587.29479980469	49.4629516601563
1588.33972167969	49.9374504089355
1589.38415527344	50.1061553955078
1590.42810058594	50.5329322814941
1591.47180175781	51.0492362976074
1592.51489257813	51.529296875
1593.55773925781	51.7003211975098
1594.59997558594	52.1003456115723
1595.64196777344	52.449031829834
1596.68334960938	52.6560859680176
1597.72448730469	53.005443572998
1598.76513671875	53.485179901123
1599.80529785156	53.773681640625
1600.84509277344	54.3242263793945
1601.88452148438	54.9342269897461
1602.92346191406	55.3631820678711
1603.9619140625	56.0373268127441
1605	56.7127647399902
1606.03771972656	57.5361557006836
1607.07495117188	58.147102355957
1608.11169433594	58.8170051574707
1609.14807128906	59.3235740661621
1610.18408203125	59.7354621887207
1611.21960449219	59.8557624816895
1612.25463867188	59.8634910583496
1613.28930664063	59.8271789550781
1614.32360839844	59.4713478088379
1615.357421875	59.5066375732422
1616.39074707031	59.1731910705566
1617.42370605469	59.3178024291992
1618.45629882813	59.1950645446777
1619.48840332031	59.2944641113281
1620.52001953125	59.3757934570313
1621.55126953125	59.6264457702637
1622.58215332031	59.9751777648926
1623.61254882813	60.1569480895996
1624.64245605469	60.4777526855469
1625.67199707031	60.7565574645996
1626.70104980469	61.1254539489746
1627.72973632813	61.3773231506348
1628.75793457031	61.7084197998047
1629.78576660156	62.2667503356934
1630.81311035156	62.6438369750977
1631.84008789063	63.1786193847656
1632.86657714844	63.5187339782715
1633.89270019531	63.9566040039063
1634.91833496094	64.3922424316406
1635.94348144531	64.7294616699219
1636.96826171875	64.9696273803711
1637.99255371094	65.0360336303711
1639.01647949219	65.1530532836914
1640.03991699219	64.7765960693359
1641.06298828125	64.4532165527344
1642.08557128906	64.0153884887695
1643.10778808594	63.664421081543
1644.12951660156	63.0483245849609
1645.15075683594	62.5056915283203
1646.17163085938	61.9399490356445
1647.19213867188	61.403377532959
1648.21203613281	60.7067184448242
1649.23156738281	60.4380149841309
1650.25073242188	59.9247398376465
1651.26940917969	59.4021301269531
1652.28759765625	58.985782623291
1653.30541992188	58.7062072753906
1654.32275390625	58.3474044799805
1655.33972167969	57.8825263977051
1656.35620117188	57.4491348266602
1657.37231445313	57.0531272888184
1658.38793945313	56.8066177368164
1659.40307617188	56.4978713989258
1660.41772460938	56.1075477600098
1661.43212890625	55.9304351806641
1662.44592285156	55.4550819396973
1663.45935058594	55.3397789001465
1664.47229003906	54.9477043151855
1665.48486328125	54.6421127319336
1666.49694824219	54.332332611084
1667.50854492188	53.9229354858398
1668.51977539063	53.6497344970703
1669.53051757813	53.2722015380859
1670.54089355469	52.8000450134277
1671.55078125	52.4325675964355
1672.56018066406	51.9278564453125
1673.56909179688	51.5761528015137
1674.57763671875	51.127498626709
1675.58581542969	50.6972236633301
1676.59350585938	50.1276893615723
1677.60070800781	49.7610549926758
1678.607421875	49.1896743774414
1679.61376953125	48.7525062561035
1680.61962890625	48.4286079406738
1681.62512207031	47.8755569458008
1682.63012695313	47.3877983093262
1683.63464355469	46.8036613464355
1684.638671875	46.4033050537109
1685.64233398438	45.8428001403809
1686.64562988281	45.576530456543
1687.64831542969	45.1777038574219
1688.65063476563	44.6122779846191
1689.65246582031	44.1245231628418
1690.65393066406	43.708553314209
1691.65490722656	43.4859466552734
1692.65539550781	43.0772361755371
1693.65551757813	42.5944595336914
1694.65502929688	42.2785301208496
1695.654296875	41.8524894714355
1696.65295410156	41.5903472900391
1697.65124511719	41.1959419250488
1698.64904785156	40.8200149536133
1699.646484375	40.5369834899902
1700.64331054688	40.0910377502441
1701.63977050781	39.7831115722656
1702.63586425781	39.4465408325195
1703.63134765625	39.0427360534668
1704.62646484375	38.6481857299805
1705.62121582031	38.2696762084961
1706.61535644531	37.9536247253418
1707.60913085938	37.5936889648438
1708.60241699219	37.2220878601074
1709.59521484375	36.9170989990234
1710.58764648438	36.489070892334
1711.57958984375	36.1007347106934
1712.57104492188	35.7453308105469
1713.56213378906	35.4134063720703
1714.552734375	35.0630302429199
1715.54284667969	34.7122917175293
1716.53247070313	34.2695922851563
1717.52160644531	34.0442962646484
1718.51037597656	33.6586990356445
1719.49865722656	33.3336791992188
1720.48657226563	33.0734100341797
1721.47387695313	32.7608947753906
1722.46081542969	32.4329719543457
1723.447265625	32.1892318725586
1724.43334960938	31.8909320831299
1725.41882324219	31.6420059204102
1726.40393066406	31.4043159484863
1727.38854980469	31.0864448547363
1728.37268066406	30.9323310852051
1729.3564453125	30.7428417205811
1730.33972167969	30.5326118469238
1731.32250976563	30.2904777526855
1732.30480957031	30.0195026397705
1733.28674316406	29.8571300506592
1734.26806640625	29.7360305786133
1735.2490234375	29.5722789764404
1736.2294921875	29.3563289642334
1737.20959472656	29.2648372650146
1738.18908691406	29.0462379455566
1739.16821289063	28.8383045196533
1740.14685058594	28.6182613372803
1741.125	28.4987754821777
1742.10266113281	28.3765354156494
1743.07995605469	28.2360191345215
1744.05676269531	28.0616493225098
1745.03308105469	27.8256301879883
1746.00891113281	27.6981563568115
1746.98425292969	27.4003372192383
1747.95910644531	27.3592300415039
1748.93359375	27.0763339996338
1749.90759277344	26.9591598510742
1750.88110351563	26.7235851287842
1751.85412597656	26.5778293609619
1752.82678222656	26.3941917419434
1753.798828125	26.276762008667
1754.7705078125	26.0283241271973
1755.74169921875	25.7479553222656
1756.71240234375	25.6502571105957
1757.6826171875	25.5622901916504
1758.65246582031	25.3895950317383
1759.62170410156	25.1991348266602
1760.59057617188	25.0837326049805
1761.55895996094	24.893310546875
1762.52673339844	24.6561374664307
1763.49426269531	24.6430339813232
1764.46118164063	24.5326080322266
1765.42761230469	24.4552745819092
1766.39367675781	24.321195602417
1767.35913085938	24.1887187957764
1768.32421875	24.1279449462891
1769.28881835938	24.0462779998779
1770.2529296875	23.9499683380127
1771.21655273438	23.812479019165
1772.17980957031	23.748441696167
1773.14245605469	23.7633399963379
1774.10461425781	23.7107620239258
1775.06640625	23.6084098815918
1776.02770996094	23.5154285430908
1776.98852539063	23.4320240020752
1777.94873046875	23.2837295532227
1778.90856933594	23.2895736694336
1779.86804199219	23.1955947875977
1780.82690429688	23.017204284668
1781.78527832031	22.8592510223389
1782.7431640625	22.7144107818604
1783.70068359375	22.6472358703613
1784.65771484375	22.5008106231689
1785.61413574219	22.4480171203613
1786.57019042969	22.2117233276367
1787.52575683594	22.1558971405029
1788.48083496094	22.0671119689941
1789.43530273438	21.9484825134277
1790.38940429688	21.7636699676514
1791.34301757813	21.7137813568115
1792.29626464844	21.5678863525391
1793.24890136719	21.4901943206787
1794.20104980469	21.3904037475586
1795.15270996094	21.3483657836914
1796.10400390625	21.2482814788818
1797.0546875	21.1763305664063
1798.0048828125	21.0868816375732
1798.95471191406	20.9353199005127
1799.90393066406	20.9609107971191
1800.85278320313	20.8812484741211
1801.80102539063	20.807861328125
1802.74890136719	20.8119716644287
1803.6962890625	20.7872200012207
1804.64306640625	20.7144031524658
1805.58947753906	20.7275733947754
1806.53540039063	20.7046928405762
1807.48071289063	20.6115531921387
1808.42565917969	20.6304264068604
1809.3701171875	20.4829750061035
1810.31396484375	20.5406837463379
1811.25744628906	20.4736156463623
1812.20043945313	20.3667812347412
1813.14294433594	20.3499298095703
1814.08483886719	20.3457546234131
1815.0263671875	20.2811126708984
1815.96740722656	20.1696929931641
1816.90783691406	20.0497531890869
1817.84790039063	20.0222320556641
1818.78747558594	19.87721824646
1819.72644042969	19.9417572021484
1820.6650390625	19.8741664886475
1821.60314941406	19.8779449462891
1822.54064941406	19.7446136474609
1823.47778320313	19.6381340026855
1824.41430664063	19.6051807403564
1825.35034179688	19.499885559082
1826.28601074219	19.4965877532959
1827.22106933594	19.305685043335
1828.15563964844	19.3248424530029
1829.08984375	19.2671413421631
1830.0234375	19.1575927734375
1830.95654296875	19.1678199768066
1831.88916015625	19.0375690460205
1832.8212890625	19.1200580596924
1833.7529296875	18.9986572265625
1834.68408203125	18.9284629821777
1835.61474609375	18.9265365600586
1836.54479980469	18.8803386688232
1837.47448730469	18.8654174804688
1838.40356445313	18.8743476867676
1839.33227539063	18.8566570281982
1840.26037597656	18.8227691650391
1841.18811035156	18.8065547943115
1842.115234375	18.8696575164795
1843.04187011719	18.7632427215576
1843.96801757813	18.7615203857422
1844.89367675781	18.8643760681152
1845.81872558594	18.71923828125
1846.74340820313	18.8148956298828
1847.66760253906	18.7538242340088
1848.59118652344	18.6831092834473
1849.51428222656	18.7414531707764
1850.43701171875	18.6420593261719
1851.35913085938	18.6118965148926
1852.28076171875	18.6112442016602
1853.20190429688	18.5243549346924
1854.12243652344	18.4282245635986
1855.04260253906	18.3757171630859
1855.96215820313	18.3381748199463
1856.88122558594	18.2498378753662
1857.79992675781	18.2467479705811
1858.71801757813	18.1675605773926
1859.63549804688	18.1466541290283
1860.55261230469	18.0659008026123
1861.46923828125	17.9441165924072
1862.38525390625	17.9347305297852
1863.30078125	17.9182548522949
1864.2158203125	17.8525981903076
1865.13037109375	17.8893775939941
1866.04443359375	17.910924911499
1866.95788574219	17.8505954742432
1867.87084960938	17.8409805297852
1868.78332519531	17.7939357757568
1869.6953125	17.8494892120361
1870.60681152344	17.8560161590576
1871.51782226563	17.7990436553955
1872.42822265625	17.8546695709229
1873.33813476563	17.8898677825928
1874.24755859375	17.8414859771729
1875.15649414063	17.8775749206543
1876.06481933594	17.8362827301025
1876.97277832031	17.8741264343262
1877.88012695313	17.8981914520264
1878.78698730469	17.7966747283936
1879.69323730469	17.8341217041016
1880.59912109375	17.7999057769775
1881.50439453125	17.7872734069824
1882.4091796875	17.7858695983887
1883.3134765625	17.6042098999023
1884.21716308594	17.6042747497559
1885.12048339844	17.588773727417
1886.02319335938	17.5942516326904
1886.92541503906	17.4913139343262
1887.82702636719	17.4909267425537
1888.72814941406	17.3788070678711
1889.62878417969	17.3008460998535
1890.52893066406	17.3129825592041
1891.42858886719	17.3194923400879
1892.32763671875	17.2019901275635
1893.22619628906	17.2414493560791
1894.12426757813	17.1518459320068
1895.02172851563	17.1084156036377
1895.91870117188	17.1018695831299
1896.81518554688	17.1005382537842
1897.71118164063	17.0007991790771
1898.60656738281	17.0357303619385
1899.50146484375	17.0280818939209
1900.39587402344	16.9971694946289
1901.28967285156	16.9475345611572
1902.18298339844	17.0179691314697
1903.07580566406	16.9406776428223
1903.96801757813	16.9303951263428
1904.85986328125	16.9471111297607
1905.7509765625	16.9849853515625
1906.64172363281	16.9962882995605
1907.53186035156	17.018726348877
1908.42150878906	17.0320262908936
1909.31066894531	17.0946292877197
1910.19921875	17.0887660980225
1911.08728027344	17.0940341949463
1911.97473144531	17.1207103729248
1912.86181640625	17.1683654785156
1913.74816894531	17.1026763916016
1914.63415527344	17.0858955383301
1915.51953125	17.1445388793945
1916.40441894531	17.055383682251
1917.28869628906	17.0479946136475
1918.17260742188	17.0845851898193
1919.05578613281	16.9714756011963
1919.93859863281	16.9986629486084
1920.82080078125	16.9226989746094
1921.70239257813	16.90891456604
1922.58349609375	16.9310779571533
1923.46411132813	16.8971252441406
1924.34423828125	16.7714748382568
1925.22375488281	16.780460357666
1926.10278320313	16.7005672454834
1926.98120117188	16.6456546783447
1927.85913085938	16.6309013366699
1928.73645019531	16.5153026580811
1929.61328125	16.5163230895996
1930.48962402344	16.4643707275391
1931.36535644531	16.51881980896
1932.24060058594	16.4274635314941
1933.11535644531	16.4815101623535
1933.98950195313	16.4400577545166
1934.86303710938	16.4291858673096
1935.73608398438	16.3918857574463
1936.60864257813	16.3928985595703
1937.48059082031	16.4344711303711
1938.35205078125	16.4324207305908
1939.22302246094	16.3994903564453
1940.09338378906	16.4901027679443
1940.96313476563	16.4585037231445
1941.83239746094	16.503942489624
1942.701171875	16.5293140411377
1943.5693359375	16.5105152130127
1944.43701171875	16.5591220855713
1945.30407714844	16.6132907867432
1946.17065429688	16.5606784820557
1947.03662109375	16.643871307373
1947.90209960938	16.61403465271
1948.76696777344	16.6778259277344
1949.63134765625	16.6592864990234
1950.4951171875	16.7483940124512
1951.3583984375	16.7063808441162
1952.22106933594	16.6253280639648
1953.08325195313	16.6792678833008
1953.94482421875	16.657600402832
1954.80590820313	16.5644798278809
1955.66650390625	16.5691890716553
1956.5263671875	16.5170574188232
1957.38586425781	16.5284214019775
1958.24462890625	16.4740219116211
1959.10302734375	16.5031700134277
1959.96069335938	16.4451770782471
1960.81799316406	16.3751373291016
1961.67456054688	16.3604564666748
1962.53063964844	16.298360824585
1963.38623046875	16.2230892181396
1964.2412109375	16.2802925109863
1965.09558105469	16.2100944519043
1965.94946289063	16.2479438781738
1966.80285644531	16.2300872802734
1967.65563964844	16.0993671417236
1968.5078125	16.1941184997559
1969.35949707031	16.1782417297363
1970.21057128906	16.1489677429199
1971.06103515625	16.1723709106445
1971.91101074219	16.1975917816162
1972.76049804688	16.1273975372314
1973.60925292969	16.2554607391357
1974.45764160156	16.2310962677002
1975.30529785156	16.3053684234619
1976.15246582031	16.3508358001709
1976.99914550781	16.3786430358887
1977.84521484375	16.3666133880615
1978.69067382813	16.4975070953369
1979.53552246094	16.5572299957275
1980.3798828125	16.4858493804932
1981.22375488281	16.5718536376953
1982.06701660156	16.6074409484863
1982.90966796875	16.573938369751
1983.75170898438	16.6064205169678
1984.59326171875	16.5978260040283
1985.43420410156	16.5701293945313
1986.27465820313	16.542200088501
1987.11450195313	16.4618682861328
1987.95373535156	16.518669128418
1988.79248046875	16.561336517334
1989.63061523438	16.5934581756592
1990.46813964844	16.4509105682373
1991.30517578125	16.4440631866455
1992.1416015625	16.4189643859863
1992.9775390625	16.4073734283447
1993.81274414063	16.2945575714111
1994.6474609375	16.2680320739746
1995.48168945313	16.2266044616699
1996.31518554688	16.235933303833
1997.14819335938	16.2213287353516
1997.98071289063	16.1430377960205
1998.8125	16.2092838287354
1999.64379882813	16.1178302764893
2000.47448730469	16.1762046813965
2001.3046875	16.1916484832764
2002.13427734375	16.1978321075439
2002.96325683594	16.2171535491943
2003.79162597656	16.2464485168457
2004.61950683594	16.2950172424316
2005.44677734375	16.3078269958496
2006.2734375	16.3750457763672
2007.09948730469	16.3808708190918
2007.92504882813	16.4297904968262
2008.75	16.4349632263184
2009.57434082031	16.441276550293
2010.39819335938	16.527063369751
2011.22131347656	16.5920162200928
2012.0439453125	16.6097583770752
2012.86608886719	16.6734275817871
2013.6875	16.6577930450439
2014.50842285156	16.6771831512451
2015.32873535156	16.6795139312744
2016.1484375	16.7355709075928
2016.96752929688	16.7092514038086
2017.7861328125	16.6658229827881
2018.60412597656	16.7481441497803
2019.42150878906	16.7379894256592
2020.23828125	16.7663593292236
2021.05444335938	16.6681594848633
2021.8701171875	16.6801013946533
2022.68518066406	16.5996055603027
2023.49963378906	16.6727333068848
2024.3134765625	16.6273593902588
2025.12683105469	16.6511936187744
2025.939453125	16.6053276062012
2026.75158691406	16.5571460723877
2027.56311035156	16.5167064666748
2028.3740234375	16.515832901001
2029.18432617188	16.4636745452881
2029.994140625	16.5122489929199
2030.80322265625	16.4802188873291
2031.61181640625	16.3833065032959
2032.41979980469	16.4030265808105
2033.22717285156	16.3456993103027
2034.03393554688	16.3257331848145
2034.84008789063	16.3144683837891
2035.64575195313	16.2618713378906
2036.45080566406	16.2604637145996
2037.25512695313	16.1673812866211
2038.05895996094	16.1615676879883
2038.86218261719	16.1235618591309
2039.66479492188	16.1658115386963
2040.466796875	16.191520690918
2041.26831054688	16.1578617095947
2042.06909179688	16.227575302124
2042.86938476563	16.2644004821777
2043.6689453125	16.2116146087646
2044.46801757813	16.2496128082275
2045.26647949219	16.306324005127
2046.06433105469	16.3049411773682
2046.86145019531	16.2892551422119
2047.65808105469	16.2922592163086
2048.4541015625	16.3278274536133
2049.24951171875	16.3527946472168
2050.04443359375	16.3907279968262
2050.83862304688	16.4566650390625
2051.63232421875	16.3938255310059
2052.42529296875	16.4195575714111
2053.2177734375	16.4200820922852
2054.00952148438	16.4439926147461
2054.80078125	16.4764938354492
2055.59130859375	16.5213012695313
2056.38134765625	16.4792194366455
2057.17065429688	16.5806407928467
2057.95947265625	16.4763813018799
2058.74755859375	16.4685821533203
2059.53515625	16.4754047393799
2060.32202148438	16.4608726501465
2061.1083984375	16.4142646789551
2061.89428710938	16.3555393218994
2062.67919921875	16.2702617645264
2063.4638671875	16.3358764648438
2064.24780273438	16.2677536010742
2065.03100585938	16.2747650146484
2065.81372070313	16.1909694671631
2066.595703125	16.136926651001
2067.37719726563	16.1557807922363
2068.15795898438	16.0126419067383
2068.93823242188	15.974100112915
2069.7177734375	15.9572257995605
2070.49682617188	15.8703355789185
2071.27514648438	15.8235273361206
2072.05297851563	15.8035449981689
2072.830078125	15.81298828125
2073.60668945313	15.7492876052856
2074.38256835938	15.6899766921997
2075.15795898438	15.6928396224976
2075.9326171875	15.5997772216797
2076.70654296875	15.5953531265259
2077.47998046875	15.6120042800903
2078.25268554688	15.5080299377441
2079.02490234375	15.5450468063354
2079.79663085938	15.5497455596924
2080.5673828125	15.5021514892578
2081.337890625	15.5640802383423
2082.107421875	15.5645685195923
2082.87670898438	15.5411100387573
2083.64501953125	15.5664882659912
2084.41284179688	15.6022214889526
2085.18017578125	15.5916805267334
2085.94677734375	15.6058216094971
2086.71264648438	15.6263265609741
2087.47802734375	15.6630811691284
2088.24267578125	15.6461925506592
2089.0068359375	15.6504917144775
2089.77026367188	15.6814107894897
2090.53295898438	15.6612138748169
2091.29516601563	15.6641035079956
2092.056640625	15.6582765579224
2092.81762695313	15.6231870651245
2093.57788085938	15.5307140350342
2094.33764648438	15.5465507507324
2095.0966796875	15.4672117233276
2095.85498046875	15.4322347640991
2096.61279296875	15.4196853637695
2097.36987304688	15.3255481719971
2098.12646484375	15.1958475112915
2098.88232421875	15.2265062332153
2099.63745117188	15.2159948348999
2100.39208984375	15.1412887573242
2101.14624023438	15.052788734436
2101.8994140625	14.9803371429443
2102.65209960938	14.8665714263916
2103.404296875	14.8324184417725
2104.15551757813	14.7073545455933
2104.90649414063	14.6871252059937
2105.65649414063	14.5984830856323
2106.40600585938	14.6257095336914
2107.15502929688	14.5436344146729
2107.90307617188	14.4726638793945
2108.65063476563	14.4094934463501
2109.39770507813	14.4426374435425
2110.14404296875	14.3536977767944
2110.8896484375	14.3654184341431
2111.63452148438	14.3997745513916
2112.37890625	14.4670448303223
2113.12280273438	14.3858470916748
2113.86572265625	14.4822559356689
2114.60815429688	14.4561166763306
2115.35009765625	14.4125289916992
2116.09106445313	14.5183753967285
2116.83154296875	14.4957981109619
2117.57153320313	14.5131063461304
2118.31079101563	14.5667657852173
2119.04931640625	14.5176372528076
2119.787109375	14.4225416183472
2120.5244140625	14.4228572845459
2121.26098632813	14.4112005233765
2121.9970703125	14.3822984695435
2122.732421875	14.3406715393066
2123.46704101563	14.2597036361694
2124.20092773438	14.3028764724731
2124.93432617188	14.174578666687
2125.6669921875	14.1479244232178
2126.39916992188	14.0960378646851
2127.13037109375	14.0546827316284
2127.86108398438	13.9988832473755
2128.59130859375	14.0170602798462
2129.32080078125	13.8703165054321
2130.04956054688	13.8492527008057
2130.77758789063	13.7961683273315
2131.50512695313	13.6819019317627
2132.23193359375	13.6809663772583
2132.9580078125	13.5945129394531
2133.68334960938	13.5190773010254
2134.408203125	13.5185594558716
2135.13232421875	13.4869270324707
2135.85595703125	13.3802328109741
2136.57885742188	13.2966289520264
2137.30102539063	13.2870845794678
2138.0224609375	13.2161808013916
2138.74340820313	13.1490859985352
2139.46337890625	13.1573629379272
2140.18310546875	13.1095428466797
2140.90185546875	13.0149841308594
2141.6201171875	12.9975643157959
2142.33764648438	12.9692344665527
2143.05444335938	12.948390007019
2143.77075195313	12.9650840759277
2144.48608398438	12.9056806564331
2145.201171875	12.9580192565918
2145.91528320313	12.9031734466553
2146.62890625	12.8545904159546
2147.34155273438	12.9110984802246
2148.05395507813	12.9161586761475
2148.76538085938	12.8874444961548
2149.47631835938	12.8604135513306
2150.18627929688	12.8423595428467
2150.89599609375	12.942271232605
2151.60473632813	12.8638753890991
2152.31298828125	12.8791513442993
2153.02026367188	12.832573890686
2153.72729492188	12.8093519210815
2154.43334960938	12.745888710022
2155.138671875	12.7433385848999
2155.84350585938	12.7542018890381
2156.54760742188	12.7484769821167
2157.25122070313	12.722972869873
2157.95385742188	12.6591091156006
2158.65600585938	12.6797218322754
2159.357421875	12.5967226028442
2160.05810546875	12.5875005722046
2160.75805664063	12.5313024520874
2161.45751953125	12.5188627243042
2162.15600585938	12.4427633285522
2162.85400390625	12.4283151626587
2163.55151367188	12.3192920684814
2164.248046875	12.2846841812134
2164.94409179688	12.2853574752808
2165.63916015625	12.2818613052368
2166.33374023438	12.1637668609619
2167.02783203125	12.1297779083252
2167.72094726563	12.0100574493408
2168.41357421875	12.0042324066162
2169.10522460938	11.9030418395996
2169.79638671875	11.880202293396
2170.48706054688	11.7830657958984
2171.1767578125	11.7234945297241
2171.86572265625	11.6045551300049
2172.55419921875	11.5852499008179
2173.24194335938	11.4969491958618
2173.92895507813	11.4655132293701
2174.615234375	11.4069261550903
2175.30078125	11.3401546478271
2175.98583984375	11.2984943389893
2176.67016601563	11.1854648590088
2177.35375976563	11.2266798019409
2178.03662109375	11.2022171020508
2178.71875	11.2076330184937
2179.40014648438	11.1579265594482
2180.08081054688	11.170994758606
2180.76098632813	11.1447372436523
2181.4404296875	11.1142416000366
2182.119140625	11.110221862793
2182.79711914063	11.1876964569092
2183.47436523438	11.1623868942261
2184.15087890625	11.1281299591064
2184.82690429688	11.1397275924683
2185.501953125	11.1528224945068
2186.17651367188	11.1366348266602
2186.85034179688	11.1358318328857
2187.5234375	11.1305522918701
2188.19580078125	11.0753221511841
2188.86743164063	11.0807018280029
2189.53833007813	11.0348539352417
2190.20874023438	11.0541553497314
2190.87817382813	10.9893398284912
2191.54711914063	10.9217348098755
2192.21533203125	10.9093713760376
2192.8828125	10.834451675415
2193.54956054688	10.7868938446045
2194.21557617188	10.7210893630981
2194.880859375	10.7106170654297
2195.54541015625	10.6145286560059
2196.20947265625	10.5682983398438
2196.87255859375	10.5157861709595
2197.53515625	10.4444923400879
2198.19677734375	10.3571376800537
2198.85791015625	10.3002252578735
2199.51831054688	10.20348072052
2200.17797851563	10.1557197570801
2200.8369140625	10.098653793335
2201.4951171875	10.0209999084473
2202.15258789063	9.96884250640869
2202.80932617188	9.89232540130615
2203.46533203125	9.85186195373535
2204.12060546875	9.80132675170898
2204.775390625	9.7680721282959
2205.42919921875	9.73177051544189
2206.08251953125	9.7238245010376
2206.73486328125	9.71561717987061
2207.38671875	9.69860744476318
2208.03759765625	9.700439453125
2208.68798828125	9.69699287414551
2209.33764648438	9.69328689575195
2209.98657226563	9.66968822479248
2210.63452148438	9.69669437408447
2211.28198242188	9.72422409057617
2211.9287109375	9.67867374420166
2212.57470703125	9.7243709564209
2213.21997070313	9.69240188598633
2213.86450195313	9.62810230255127
2214.50830078125	9.65640830993652
2215.1513671875	9.63750553131104
2215.79370117188	9.60645580291748
2216.43530273438	9.56400299072266
2217.076171875	9.53239345550537
2217.71630859375	9.50125789642334
2218.35571289063	9.4807300567627
2218.99462890625	9.46980094909668
2219.63256835938	9.33349132537842
2220.26977539063	9.31843852996826
2220.90625	9.26002883911133
2221.5419921875	9.25837230682373
2222.17700195313	9.1679220199585
2222.81127929688	9.09440517425537
2223.44482421875	9.07490634918213
2224.07763671875	8.98249053955078
2224.70971679688	8.94844532012939
2225.34106445313	8.82794666290283
2225.9716796875	8.78923320770264
2226.6015625	8.75989627838135
2227.23071289063	8.68319797515869
2227.85913085938	8.62069606781006
2228.48681640625	8.56654930114746
2229.11376953125	8.51363182067871
2229.73999023438	8.48615837097168
2230.36547851563	8.45738506317139
2230.990234375	8.45766830444336
2231.61401367188	8.39542961120605
2232.2373046875	8.33109664916992
2232.85986328125	8.31472492218018
2233.4814453125	8.2720193862915
2234.1025390625	8.27963256835938
2234.72265625	8.24838542938232
2235.34228515625	8.17925453186035
2235.9609375	8.19706916809082
2236.57885742188	8.11685180664063
2237.1962890625	8.13183689117432
2237.81274414063	8.07919502258301
2238.42846679688	8.11262607574463
2239.04345703125	8.07018947601318
2239.65771484375	8.0905590057373
2240.27124023438	8.10247421264648
2240.88403320313	8.07024002075195
2241.49584960938	8.11271476745605
2242.10717773438	8.04474830627441
2242.71752929688	8.05228996276855
2243.32739257813	8.08605766296387
2243.93627929688	8.02957057952881
2244.54443359375	8.05717468261719
2245.15209960938	7.98955965042114
2245.7587890625	7.98600912094116
2246.36474609375	7.95463275909424
2246.9697265625	7.94848155975342
2247.57421875	7.92660093307495
2248.17797851563	7.90934371948242
2248.78076171875	7.91503143310547
2249.38305664063	7.84070682525635
2249.984375	7.80685997009277
2250.5849609375	7.81147766113281
2251.18481445313	7.7173752784729
2251.78393554688	7.67154598236084
2252.38232421875	7.70791864395142
2252.97973632813	7.63254976272583
2253.57666015625	7.6249303817749
2254.17260742188	7.53599786758423
2254.76782226563	7.55630683898926
2255.3623046875	7.451988697052
2255.9560546875	7.44324254989624
2256.54907226563	7.39065790176392
2257.14135742188	7.36838579177856
2257.73266601563	7.29288816452026
2258.32348632813	7.22979211807251
2258.91333007813	7.19391870498657
2259.50244140625	7.14606237411499
2260.09057617188	7.08750820159912
2260.67822265625	7.06583070755005
2261.26513671875	7.0537633895874
2261.85107421875	7.01696109771729
2262.43627929688	6.95096397399902
2263.02075195313	6.92242383956909
2263.6044921875	6.92981243133545
2264.18725585938	6.87595367431641
2264.76953125	6.83065176010132
2265.35083007813	6.80957460403442
2265.93139648438	6.83049488067627
2266.51123046875	6.76371335983276
2267.09033203125	6.73265504837036
2267.66845703125	6.74938344955444
2268.24584960938	6.7452130317688
2268.82250976563	6.72194623947144
2269.3984375	6.74365472793579
2269.9736328125	6.73162126541138
2270.5478515625	6.75412893295288
2271.12133789063	6.75308465957642
2271.69409179688	6.84058570861816
2272.26611328125	6.78741645812988
2272.83740234375	6.77326726913452
2273.40771484375	6.74205636978149
2273.97729492188	6.74178075790405
2274.54614257813	6.73021554946899
2275.11401367188	6.70656204223633
2275.68139648438	6.64374589920044
2276.24780273438	6.5716814994812
2276.8134765625	6.60945081710815
2277.37817382813	6.56387376785278
2277.9423828125	6.5408878326416
2278.50561523438	6.54209566116333
2279.06811523438	6.56331205368042
2279.62963867188	6.53291654586792
2280.19067382813	6.51646184921265
2280.75073242188	6.50816440582275
2281.31005859375	6.5351939201355
2281.86840820313	6.52742099761963
2282.42602539063	6.51436138153076
2282.98291015625	6.46300554275513
2283.5390625	6.43326807022095
2284.09448242188	6.39689779281616
2284.64892578125	6.41785383224487
2285.20263671875	6.36743307113647
2285.75537109375	6.28020143508911
2286.3076171875	6.26196813583374
2286.85888671875	6.2643666267395
2287.40942382813	6.22518539428711
2287.958984375	6.22279930114746
2288.5078125	6.19575977325439
2289.05590820313	6.12389373779297
2289.60302734375	6.09811878204346
2290.14965820313	6.05162477493286
2290.6953125	6.02553224563599
2291.23999023438	6.00631904602051
2291.78393554688	5.95016956329346
2292.3271484375	5.90486764907837
2292.86962890625	5.85953187942505
2293.4111328125	5.84740018844604
2293.95190429688	5.82088947296143
2294.49194335938	5.80021238327026
2295.03100585938	5.7281346321106
2295.5693359375	5.74948310852051
2296.10693359375	5.73061466217041
2296.6435546875	5.71599292755127
2297.17944335938	5.72722578048706
2297.71459960938	5.67391109466553
2298.24877929688	5.67632293701172
2298.7822265625	5.66485166549683
2299.31469726563	5.65737724304199
2299.8466796875	5.66165256500244
2300.37744140625	5.67180442810059
2300.90771484375	5.64426517486572
2301.43701171875	5.68624210357666
2301.96557617188	5.64584159851074
2302.4931640625	5.6546573638916
2303.02001953125	5.64259147644043
2303.54614257813	5.65810585021973
2304.0712890625	5.65647745132446
2304.595703125	5.66288805007935
2305.119140625	5.60816240310669
2305.64184570313	5.64003944396973
2306.16381835938	5.67569255828857
2306.68481445313	5.6286883354187
2307.205078125	5.61360692977905
2307.72436523438	5.59555339813232
2308.24291992188	5.58689212799072
2308.7607421875	5.60967493057251
2309.27758789063	5.57761001586914
2309.79370117188	5.61493253707886
2310.30883789063	5.60006427764893
2310.8232421875	5.59676122665405
2311.3369140625	5.56382465362549
2311.849609375	5.53571176528931
2312.361328125	5.56148529052734
2312.87255859375	5.49451351165771
2313.38256835938	5.45824289321899
2313.89208984375	5.51585340499878
2314.40063476563	5.44635486602783
2314.908203125	5.4397234916687
2315.4150390625	5.40742349624634
2315.92114257813	5.34861040115356
2316.42626953125	5.31732797622681
2316.9306640625	5.27087354660034
2317.43408203125	5.26442623138428
2317.93676757813	5.20979452133179
2318.4384765625	5.20575141906738
2318.939453125	5.18897294998169
2319.439453125	5.15050458908081
2319.93872070313	5.09086179733276
2320.43701171875	5.02629232406616
2320.9345703125	5.07370042800903
2321.43139648438	5.02399778366089
2321.92724609375	5.00574588775635
2322.42211914063	4.99888134002686
2322.91625976563	4.95859956741333
2323.40966796875	4.94708585739136
2323.90209960938	4.91979885101318
2324.3935546875	4.91125392913818
2324.88427734375	4.87930345535278
2325.37426757813	4.88678693771362
2325.86303710938	4.90271425247192
2326.35131835938	4.88651609420776
2326.83862304688	4.8664870262146
2327.32495117188	4.88296127319336
2327.810546875	4.87163782119751
2328.29541015625	4.93585062026978
2328.77905273438	4.91989374160767
2329.26220703125	4.91456985473633
2329.74438476563	4.94582319259644
2330.2255859375	4.90335178375244
2330.7060546875	4.91604137420654
2331.185546875	4.93830156326294
2331.6640625	4.85941219329834
2332.14184570313	4.92022943496704
2332.61889648438	4.96029376983643
2333.09497070313	4.9149866104126
2333.57006835938	4.86937046051025
2334.04443359375	4.86042308807373
2334.51782226563	4.8909215927124
2334.99047851563	4.81125450134277
2335.46215820313	4.84367275238037
2335.93310546875	4.82344818115234
2336.40307617188	4.82762479782104
2336.8720703125	4.79529666900635
2337.34033203125	4.72614908218384
2337.8076171875	4.76380252838135
2338.27416992188	4.72316741943359
2338.73974609375	4.69816875457764
2339.20458984375	4.66984987258911
2339.66845703125	4.6794695854187
2340.13134765625	4.59636116027832
2340.59350585938	4.57815408706665
2341.0546875	4.58333826065063
2341.51489257813	4.56703853607178
2341.97436523438	4.49148035049438
2342.43286132813	4.48753499984741
2342.890625	4.43174695968628
2343.34741210938	4.46114873886108
2343.80322265625	4.40337705612183
2344.25830078125	4.39993906021118
2344.71240234375	4.38158321380615
2345.16577148438	4.38835191726685
2345.61791992188	4.4108715057373
2346.06958007813	4.45109272003174
2346.52001953125	4.45733165740967
2346.9697265625	4.54599952697754
2347.41845703125	4.63029956817627
2347.86645507813	4.72379064559937
2348.3134765625	4.76943826675415
2348.75952148438	4.88214588165283
2349.20483398438	4.98467826843262
2349.64916992188	5.0340576171875
2350.09252929688	5.151123046875
2350.53515625	5.19365549087524
2350.97680664063	5.28310489654541
2351.41748046875	5.30821847915649
2351.857421875	5.37221717834473
2352.29638671875	5.3809871673584
2352.734375	5.39448118209839
2353.17138671875	5.40297842025757
2353.60766601563	5.35003328323364
2354.04296875	5.32458829879761
2354.4775390625	5.2011890411377
2354.91088867188	5.1097092628479
2355.34350585938	5.06660509109497
2355.775390625	4.93268156051636
2356.2060546875	4.8808479309082
2356.63598632813	4.77379703521729
2357.06494140625	4.65329170227051
2357.4931640625	4.53660774230957
2357.92041015625	4.51664018630981
2358.3466796875	4.36829566955566
2358.77197265625	4.31726789474487
2359.1962890625	4.2139892578125
2359.61987304688	4.09806776046753
2360.04248046875	4.05583620071411
2360.46411132813	3.98953342437744
2360.88500976563	3.92821884155273
2361.30493164063	3.91692805290222
2361.72387695313	3.86673545837402
