# Supplementary material for: Optics miniaturization strategy for demanding Raman spectroscopy applications
Source: Nat Commun. 2024 Apr 8;15:3049. doi: 10.1038/s41467-024-47044-7 (PMC11001912; doi:10.1038/s41467-024-47044-7)
Supplement: Supplementary file 6 — Source Data [file 41467_2024_47044_MOESM6_ESM.zip › Source Data/NCOMMS-23-34016B s3/S3 pHCA, Glucose, Salts/calibraiton/pHCA time + standards/pHCA_500uM_3.csv]

347.42919921875	76.9827423095703
348.892913818359	77.0069198608398
350.356079101563	77.399772644043
351.818634033203	77.6488723754883
353.280670166016	77.9257049560547
354.742095947266	78.3593902587891
356.202972412109	78.5448608398438
357.663299560547	78.7136917114258
359.123046875	78.9801940917969
360.582244873047	79.1444854736328
362.040863037109	79.4392395019531
363.498931884766	79.4400329589844
364.956451416016	79.5490264892578
366.413391113281	79.9201889038086
367.869750976563	80.0451354980469
369.325592041016	80.1052780151367
370.780853271484	79.9813842773438
372.235565185547	80.0579299926758
373.689727783203	80.1778030395508
375.143310546875	80.2559051513672
376.596343994141	80.2905197143555
378.048828125	80.4706344604492
379.500762939453	80.3852996826172
380.9521484375	80.5254364013672
382.402954101563	80.6550140380859
383.853240966797	80.6867065429688
385.302947998047	80.7340087890625
386.752136230469	81.0064697265625
388.200744628906	81.1009368896484
389.648803710938	81.2256011962891
391.096343994141	81.110954284668
392.543304443359	81.449951171875
393.989715576172	81.603630065918
395.435607910156	81.8665618896484
396.880920410156	81.9944763183594
398.325714111328	82.0446624755859
399.769927978516	82.3110427856445
401.213623046875	82.602294921875
402.656768798828	82.6867065429688
404.099395751953	82.8312911987305
405.541442871094	83.044792175293
406.982971191406	83.2025756835938
408.423950195313	83.4286575317383
409.864379882813	83.7138824462891
411.304290771484	83.6964721679688
412.743621826172	83.9925384521484
414.182434082031	84.0965423583984
415.620727539063	84.2402038574219
417.058471679688	84.1179656982422
418.495666503906	84.335563659668
419.932342529297	84.3498916625977
421.368469238281	84.2374572753906
422.804077148438	84.3101577758789
424.239135742188	84.3873291015625
425.673645019531	84.2326049804688
427.107635498047	84.3329391479492
428.541107177734	84.3666000366211
429.974029541016	84.20068359375
431.406433105469	84.21923828125
432.838287353516	84.0809936523438
434.269622802734	83.9569854736328
435.700408935547	83.932861328125
437.130706787109	83.7483062744141
438.560455322266	83.7693099975586
439.989654541016	83.6007690429688
441.418334960938	83.7006454467773
442.846496582031	83.449089050293
444.274139404297	83.2729110717773
445.701263427734	83.2367553710938
447.127838134766	83.013298034668
448.553894042969	82.9502410888672
449.979431152344	82.8907012939453
451.404449462891	82.7308654785156
452.828918457031	82.5174942016602
454.252899169922	82.5754547119141
455.676330566406	82.3757629394531
457.099273681641	82.6300735473633
458.521667480469	82.3072814941406
459.943542480469	82.4271621704102
461.364929199219	82.3205337524414
462.785766601563	82.3742980957031
464.206085205078	82.4443588256836
465.625885009766	82.1169815063477
467.045196533203	82.387336730957
468.463958740234	82.3184432983398
469.882202148438	82.3257751464844
471.299957275391	82.3445358276367
472.717193603516	82.3212509155273
474.133911132813	82.3633041381836
475.550109863281	82.3266830444336
476.965789794922	82.3429870605469
478.380950927734	82.4412536621094
479.795623779297	82.3653793334961
481.209777832031	82.3244018554688
482.623413085938	82.6084060668945
484.036529541016	82.6394805908203
485.449157714844	82.6728897094727
486.861267089844	82.7504501342773
488.272857666016	82.7031555175781
489.683959960938	82.7743453979492
491.094543457031	82.7898025512695
492.504608154297	82.6934051513672
493.914184570313	82.7952041625977
495.3232421875	82.7990951538086
496.731811523438	82.7490158081055
498.139862060547	82.7248840332031
499.547393798828	82.5964965820313
500.954467773438	82.3606109619141
502.360992431641	82.2859039306641
503.767028808594	82.3332595825195
505.172576904297	82.2610931396484
506.577606201172	81.9735565185547
507.982147216797	81.9683990478516
509.386169433594	81.7045440673828
510.789703369141	81.5569686889648
512.192749023438	81.4848022460938
513.595275878906	81.2443084716797
514.997314453125	81.1067276000977
516.398803710938	80.96142578125
517.799865722656	80.6849670410156
519.200378417969	80.6149291992188
520.600463867188	80.4280395507813
522	80.219352722168
523.399047851563	80.2288208007813
524.797607421875	79.7704696655273
526.195678710938	79.6770629882813
527.59326171875	79.5690155029297
528.990295410156	79.5328369140625
530.386901855469	79.0328674316406
531.782958984375	79.1095275878906
533.178588867188	78.8172607421875
534.573669433594	78.5721435546875
535.968322753906	78.4942626953125
537.362426757813	78.2834243774414
538.756042480469	78.092903137207
540.149230957031	77.838737487793
541.541870117188	77.7567596435547
542.934020996094	77.7342529296875
544.32568359375	77.5818939208984
545.716918945313	77.372688293457
547.107604980469	77.1189804077148
548.497802734375	77.1037139892578
549.887573242188	77.0948486328125
551.276794433594	76.8088607788086
552.66552734375	76.8305130004883
554.053833007813	76.780647277832
555.441650390625	76.6561889648438
556.828918457031	76.492431640625
558.215759277344	76.3801879882813
559.602111816406	76.2623977661133
560.987976074219	76.3720855712891
562.373352050781	76.2094345092773
563.758239746094	76.2056198120117
565.142639160156	76.0677185058594
566.526611328125	76.0221405029297
567.910034179688	76.2031707763672
569.293029785156	75.8769226074219
570.675537109375	75.827751159668
572.057556152344	75.9460144042969
573.439086914063	75.7807540893555
574.820129394531	75.7674942016602
576.200744628906	75.663330078125
577.580871582031	75.679573059082
578.96044921875	75.8639373779297
580.339660644531	75.7369537353516
581.718322753906	75.8285064697266
583.096557617188	75.634765625
584.474243164063	75.7123107910156
585.851501464844	75.5550155639648
587.228332519531	75.5979385375977
588.604614257813	75.6245040893555
589.98046875	75.6607208251953
591.355834960938	75.558967590332
592.730712890625	75.4776306152344
594.105163574219	75.5215911865234
595.479125976563	75.4331970214844
596.852600097656	75.3052062988281
598.225646972656	75.5481185913086
599.598205566406	75.3230361938477
600.970275878906	75.383415222168
602.341857910156	75.2653427124023
603.713012695313	75.2505722045898
605.083679199219	75.1077423095703
606.453918457031	75.0439834594727
607.823608398438	74.8769912719727
609.192932128906	74.838493347168
610.561706542969	74.7525100708008
611.930053710938	74.862060546875
613.297912597656	74.6767501831055
614.665344238281	74.5422286987305
616.032287597656	74.5078811645508
617.398803710938	74.2794342041016
618.764831542969	74.1869125366211
620.13037109375	74.14111328125
621.495483398438	74.0031051635742
622.860107421875	73.8367004394531
624.224304199219	73.6155853271484
625.588012695313	73.6661529541016
626.951232910156	73.5134887695313
628.314025878906	73.2221908569336
629.676391601563	73.2090530395508
631.038269042969	73.1025924682617
632.399658203125	72.995979309082
633.760620117188	72.8753814697266
635.12109375	72.8281631469727
636.481140136719	72.5565185546875
637.840759277344	72.5137634277344
639.199890136719	72.4382171630859
640.558532714844	72.2676773071289
641.916748046875	72.1950607299805
643.274536132813	72.2111511230469
644.6318359375	72.0349502563477
645.988647460938	71.8829650878906
647.345031738281	71.8027877807617
648.700988769531	71.6591339111328
650.056457519531	71.4556274414063
651.411499023438	71.3903274536133
652.76611328125	71.3271408081055
654.120239257813	71.030143737793
655.473876953125	71.1105117797852
656.827087402344	70.9944839477539
658.179870605469	70.8326416015625
659.5322265625	70.790885925293
660.884094238281	70.7462844848633
662.235473632813	70.7995071411133
663.586486816406	70.465202331543
664.93701171875	70.4655380249023
666.287048339844	70.4982986450195
667.636657714844	70.3777008056641
668.98583984375	70.4047317504883
670.334594726563	70.302978515625
671.682861328125	70.2794570922852
673.030700683594	70.1825408935547
674.378051757813	70.1887512207031
675.725036621094	70.1170120239258
677.071533203125	70.1788482666016
678.417541503906	70.1121063232422
679.76318359375	70.3155822753906
681.108337402344	70.0340881347656
682.453002929688	70.2548065185547
683.797302246094	70.1191864013672
685.14111328125	70.1291732788086
686.484497070313	70.1068267822266
687.827453613281	70.1176223754883
689.169921875	70.0931930541992
690.512023925781	70.0389175415039
691.853637695313	70.2198333740234
693.194763183594	70.2373886108398
694.535522460938	70.1019744873047
695.875793457031	70.172233581543
697.215637207031	70.1279907226563
698.555053710938	70.1266708374023
699.89404296875	70.2921142578125
701.232543945313	70.2196197509766
702.570617675781	70.1980438232422
703.908325195313	70.2808227539063
705.245483398438	70.2954559326172
706.582275390625	70.2806396484375
707.918640136719	70.3510131835938
709.254516601563	70.2382278442383
710.589965820313	70.1987991333008
711.924987792969	70.3338851928711
713.259582519531	70.3761749267578
714.59375	70.3157348632813
715.927490234375	70.1265487670898
717.2607421875	70.3590698242188
718.593627929688	70.1199951171875
719.926025390625	70.2010269165039
721.257995605469	70.1582870483398
722.589538574219	70.1312561035156
723.920654296875	70.1348571777344
725.251342773438	70.1713638305664
726.581604003906	69.9781875610352
727.911437988281	70.0178070068359
729.240783691406	69.8889465332031
730.569763183594	70.073356628418
731.898254394531	69.9621276855469
733.226379394531	69.8734970092773
734.554016113281	69.7426452636719
735.881225585938	69.7492904663086
737.208068847656	69.628044128418
738.534423828125	69.6004943847656
739.8603515625	69.7209320068359
741.185852050781	69.4141311645508
742.510925292969	69.5367126464844
743.835571289063	69.4199905395508
745.159790039063	69.3481979370117
746.483581542969	69.248161315918
747.806945800781	69.1525421142578
749.1298828125	69.0957489013672
750.452453613281	69.0573120117188
751.774536132813	69.0553894042969
753.09619140625	68.6877746582031
754.417419433594	68.6698684692383
755.738220214844	68.5776443481445
757.05859375	68.5612945556641
758.378540039063	68.4183120727539
759.698059082031	68.4620056152344
761.017211914063	68.1687240600586
762.335876464844	68.281982421875
763.654113769531	68.0118789672852
764.971984863281	68.0764617919922
766.289367675781	67.9613265991211
767.606384277344	67.7148284912109
768.922973632813	67.6770935058594
770.239074707031	67.5481185913086
771.554809570313	67.4170455932617
772.8701171875	67.3969573974609
774.184997558594	67.159782409668
775.499450683594	67.0998229980469
776.8134765625	67.0286331176758
778.127136230469	66.9696807861328
779.440307617188	66.8055725097656
780.753112792969	66.768424987793
782.0654296875	66.6503601074219
783.377380371094	66.5094223022461
784.688903808594	66.4523086547852
786	66.3249740600586
787.310668945313	66.3673477172852
788.620971679688	66.1180877685547
789.930786132813	66.0534286499023
791.240234375	66.001594543457
792.549255371094	65.8379135131836
793.857788085938	65.7210388183594
795.166015625	65.6354904174805
796.473754882813	65.7526321411133
797.781066894531	65.5112075805664
799.088012695313	65.6499252319336
800.39453125	65.5303039550781
801.700622558594	65.6364212036133
803.006286621094	65.4697113037109
804.311584472656	65.4814224243164
805.616394042969	65.4505996704102
806.920837402344	65.3549346923828
808.224853515625	65.1309051513672
809.528503417969	65.0940399169922
810.831665039063	64.9606781005859
812.134460449219	64.8071212768555
813.436828613281	64.6133422851563
814.73876953125	64.4848175048828
816.040344238281	64.383415222168
817.341430664063	64.2692642211914
818.642150878906	64.1495971679688
819.942504882813	64.1455307006836
821.242370605469	64.0402145385742
822.541870117188	63.8696899414063
823.840942382813	63.7853965759277
825.139587402344	63.7224807739258
826.437866210938	63.638988494873
827.735656738281	63.4123382568359
829.033081054688	63.3277473449707
830.330139160156	63.3614082336426
831.626770019531	63.1001129150391
832.922973632813	63.0737533569336
834.21875	62.9810638427734
835.514099121094	62.9610252380371
836.80908203125	62.8323402404785
838.103637695313	62.5757598876953
839.397827148438	62.6911468505859
840.691589355469	62.5747261047363
841.984924316406	62.5315399169922
843.27783203125	62.4130592346191
844.570373535156	62.2612648010254
845.862487792969	62.1245498657227
847.154235839844	62.0128173828125
848.445556640625	61.90283203125
849.736450195313	61.7162475585938
851.026916503906	61.6005821228027
852.317016601563	61.4186248779297
853.606689453125	61.3700942993164
854.89599609375	61.2461128234863
856.184875488281	61.0335426330566
857.473327636719	60.9896507263184
858.761413574219	60.8676490783691
860.049072265625	60.7332801818848
861.336303710938	60.5347099304199
862.623168945313	60.576847076416
863.909606933594	60.4484558105469
865.195678710938	60.4254379272461
866.481323242188	60.152286529541
867.766540527344	59.8598976135254
869.051391601563	59.7384490966797
870.335815429688	59.6596946716309
871.619873046875	59.3494873046875
872.903503417969	59.1871490478516
874.186706542969	59.1385688781738
875.469543457031	58.7994689941406
876.752014160156	58.6103286743164
878.033996582031	58.6090621948242
879.315612792969	58.3637771606445
880.596862792969	58.0061149597168
881.877685546875	57.8944053649902
883.158081054688	57.5728073120117
884.438110351563	57.3020935058594
885.7177734375	57.1254959106445
886.996948242188	56.9592170715332
888.275817871094	56.7261047363281
889.55419921875	56.459098815918
890.832275390625	56.0776443481445
892.10986328125	55.8539352416992
893.387084960938	55.6660499572754
894.663940429688	55.4408569335938
895.940368652344	55.1753005981445
897.216369628906	55.0337677001953
898.492004394531	54.6911315917969
899.767272949219	54.4591674804688
901.042114257813	54.3447380065918
902.316528320313	54.0036888122559
903.590576171875	53.8540725708008
904.8642578125	53.5663871765137
906.137512207031	53.4023361206055
907.410339355469	53.2339210510254
908.682800292969	52.955249786377
909.954833984375	52.8754234313965
911.226501464844	52.5840454101563
912.497802734375	52.3208656311035
913.768676757813	52.0897026062012
915.039123535156	52.087646484375
916.309204101563	51.9029846191406
917.578918457031	51.6004638671875
918.848205566406	51.4779243469238
920.117126464844	51.2786560058594
921.385620117188	51.1357650756836
922.653747558594	50.9953727722168
923.921447753906	50.7026596069336
925.188781738281	50.7424278259277
926.455688476563	50.4335746765137
927.722229003906	50.4381523132324
928.988342285156	50.2401504516602
930.254089355469	50.0406379699707
931.519470214844	49.8843650817871
932.784423828125	49.8604469299316
934.049011230469	49.5528297424316
935.313171386719	49.5403709411621
936.576965332031	49.3586502075195
937.84033203125	49.3126983642578
939.103332519531	49.1327209472656
940.365966796875	49.024543762207
941.628173828125	49.0416717529297
942.890014648438	48.8798332214355
944.151428222656	48.8025436401367
945.412475585938	48.6980438232422
946.673095703125	48.6638107299805
947.933349609375	48.5233535766602
949.193237304688	48.4320297241211
950.452697753906	48.4005241394043
951.711791992188	48.3526382446289
952.970520019531	48.1227531433105
954.228820800781	48.0438690185547
955.486755371094	48.0978889465332
956.744262695313	47.9701042175293
958.001403808594	48.0138816833496
959.258117675781	47.8743171691895
960.514526367188	47.8309097290039
961.770446777344	47.8798675537109
963.026062011719	47.8583908081055
964.28125	47.7049789428711
965.536010742188	47.6633567810059
966.790466308594	47.6343040466309
968.044494628906	47.6894187927246
969.298095703125	47.6305122375488
970.551391601563	47.7151679992676
971.80419921875	47.5801239013672
973.056701660156	47.5880813598633
974.308776855469	47.4273567199707
975.560485839844	47.4918823242188
976.811767578125	47.5699577331543
978.062683105469	47.4237480163574
979.313232421875	47.3262939453125
980.563415527344	47.3170051574707
981.813171386719	47.2035865783691
983.0625	47.156810760498
984.3115234375	47.0948257446289
985.560119628906	46.9976234436035
986.808349609375	46.9408073425293
988.05615234375	47.0058631896973
989.303588867188	46.8173065185547
990.550659179688	46.824878692627
991.797302246094	46.6630058288574
993.043579101563	46.8139991760254
994.289489746094	46.5479965209961
995.535034179688	46.6070404052734
996.780151367188	46.4141693115234
998.02490234375	46.4235458374023
999.269226074219	46.4474029541016
1000.51318359375	46.202018737793
1001.75677490234	46.2392349243164
1003	46.1822052001953
1004.24279785156	46.0520668029785
1005.48522949219	46.0019111633301
1006.72729492188	46.005859375
1007.96893310547	45.9566841125488
1009.21026611328	45.8431587219238
1010.45111083984	45.9516983032227
1011.69165039063	45.8229598999023
1012.93176269531	45.7243194580078
1014.17150878906	45.7033996582031
1015.41088867188	45.7139129638672
1016.64984130859	45.6983604431152
1017.88842773438	45.5892944335938
1019.12664794922	45.5434722900391
1020.36450195313	45.4344253540039
1021.60192871094	45.3290214538574
1022.83898925781	45.5639839172363
1024.07568359375	45.2875556945801
1025.31201171875	45.3597068786621
1026.5478515625	45.2120552062988
1027.78344726563	45.265567779541
1029.0185546875	45.158504486084
1030.25329589844	45.1240386962891
1031.48767089844	45.0010032653809
1032.7216796875	45.0781898498535
1033.95532226563	45.0024185180664
1035.18859863281	45.0226821899414
1036.42138671875	45.0168495178223
1037.65393066406	45.0352325439453
1038.88598632813	44.9438896179199
1040.11767578125	45.0301208496094
1041.34899902344	44.8812713623047
1042.57995605469	45.0728912353516
1043.810546875	45.0284729003906
1045.04077148438	45.0122489929199
1046.2705078125	45.0354995727539
1047.5	45.0616188049316
1048.72900390625	45.0694618225098
1049.95764160156	44.9866104125977
1051.18591308594	45.0167694091797
1052.41381835938	44.9956855773926
1053.64135742188	44.9273529052734
1054.86853027344	45.0553245544434
1056.09521484375	44.9481430053711
1057.32165527344	44.9036750793457
1058.54760742188	44.8533058166504
1059.77331542969	44.8688888549805
1060.99853515625	44.7853889465332
1062.22338867188	44.8598976135254
1063.44787597656	44.6397514343262
1064.671875	44.6917991638184
1065.89562988281	44.716796875
1067.11901855469	44.6558303833008
1068.34191894531	44.596607208252
1069.56457519531	44.7192344665527
1070.78674316406	44.5645294189453
1072.00854492188	44.554328918457
1073.22998046875	44.5420379638672
1074.45104980469	44.5229110717773
1075.67175292969	44.4197044372559
1076.89208984375	44.4150772094727
1078.11193847656	44.360897064209
1079.33154296875	44.3637466430664
1080.55065917969	44.2085227966309
1081.76940917969	44.2956733703613
1082.98791503906	44.1206436157227
1084.20593261719	44.1077079772949
1085.42358398438	44.1601943969727
1086.64086914063	44.0118827819824
1087.85766601563	44.0828857421875
1089.07421875	44.0545616149902
1090.29040527344	43.9808464050293
1091.50610351563	44.0562934875488
1092.72155761719	43.893726348877
1093.9365234375	43.8635292053223
1095.15112304688	43.9243278503418
1096.36535644531	43.9342231750488
1097.57922363281	43.9105567932129
1098.79272460938	44.0877799987793
1100.005859375	43.9828720092773
1101.21862792969	43.9655418395996
1102.43090820313	44.0083274841309
1103.64294433594	43.8740653991699
1104.8544921875	43.9571342468262
1106.06579589844	43.9589424133301
1107.27661132813	43.9147720336914
1108.48706054688	43.9171714782715
1109.69714355469	44.0008850097656
1110.90686035156	43.9926338195801
1112.1162109375	43.8368759155273
1113.3251953125	43.8385696411133
1114.53369140625	43.9712028503418
1115.74194335938	43.9040336608887
1116.94982910156	43.9424171447754
1118.1572265625	43.901611328125
1119.3642578125	43.9075775146484
1120.57104492188	43.9483108520508
1121.77734375	43.9392204284668
1122.98327636719	43.8711585998535
1124.18884277344	43.949348449707
1125.39404296875	43.9506225585938
1126.59875488281	43.9035949707031
1127.80322265625	43.9306793212891
1129.00732421875	43.9982452392578
1130.2109375	43.8937797546387
1131.41430664063	43.9287300109863
1132.6171875	44.0185089111328
1133.81970214844	43.9029998779297
1135.02197265625	43.8581581115723
1136.22375488281	43.9327087402344
1137.42517089844	43.7240104675293
1138.62622070313	43.8702239990234
1139.82690429688	43.7551307678223
1141.02709960938	43.7328910827637
1142.22705078125	43.7817306518555
1143.42663574219	43.7983016967773
1144.62573242188	43.7420959472656
1145.82458496094	43.6306686401367
1147.02294921875	43.7153129577637
1148.22094726563	43.6946830749512
1149.41857910156	43.681324005127
1150.61584472656	43.7581787109375
1151.81274414063	43.7282218933105
1153.00927734375	43.5077209472656
1154.20544433594	43.6794319152832
1155.40124511719	43.6500816345215
1156.5966796875	43.7312393188477
1157.79162597656	43.7464561462402
1158.986328125	43.6741409301758
1160.18054199219	43.7945442199707
1161.37438964844	43.7803764343262
1162.56799316406	43.6746253967285
1163.76110839844	43.6797866821289
1164.95385742188	43.8469390869141
1166.14624023438	43.8989906311035
1167.33825683594	44.0472640991211
1168.52990722656	44.1383781433105
1169.72119140625	44.6485977172852
1170.91198730469	44.7740211486816
1172.1025390625	45.2042045593262
1173.29260253906	45.7060089111328
1174.482421875	45.823902130127
1175.67175292969	45.8943824768066
1176.86071777344	45.8646392822266
1178.04943847656	45.4611930847168
1179.23767089844	45.2536697387695
1180.42553710938	44.8142127990723
1181.61303710938	44.5331649780273
1182.80017089844	44.2402458190918
1183.98681640625	44.1396522521973
1185.17321777344	43.9757118225098
1186.35925292969	43.9650917053223
1187.54479980469	44.0691566467285
1188.73010253906	43.984676361084
1189.91491699219	44.0124015808105
1191.09936523438	43.9957160949707
1192.28356933594	44.158275604248
1193.46728515625	44.1136703491211
1194.65063476563	44.2990684509277
1195.83361816406	44.2449150085449
1197.01623535156	44.3560638427734
1198.19836425781	44.4835243225098
1199.38024902344	44.687442779541
1200.56176757813	44.7193756103516
1201.74279785156	44.954402923584
1202.92358398438	44.9291038513184
1204.10388183594	45.0114898681641
1205.28393554688	44.9159049987793
1206.46350097656	44.9483222961426
1207.64270019531	44.8516006469727
1208.82153320313	44.7974281311035
1210	44.900032043457
1211.17810058594	44.7630844116211
1212.35583496094	44.7336616516113
1213.53308105469	44.7655982971191
1214.71008300781	44.7895050048828
1215.88671875	44.639720916748
1217.06286621094	44.7614364624023
1218.23864746094	44.7462730407715
1219.41418457031	44.7457008361816
1220.58923339844	44.8203163146973
1221.76391601563	44.8318634033203
1222.93823242188	44.8169479370117
1224.11218261719	44.9627952575684
1225.28576660156	45.0260009765625
1226.458984375	45.0832824707031
1227.6318359375	45.0135765075684
1228.80419921875	45.1507148742676
1229.97631835938	45.2466316223145
1231.14794921875	45.2458610534668
1232.31921386719	45.5523529052734
1233.490234375	45.5025062561035
1234.66076660156	45.7407684326172
1235.83093261719	45.8934783935547
1237.00073242188	45.95751953125
1238.17016601563	46.1116371154785
1239.33923339844	46.2667503356934
1240.5078125	46.3005523681641
1241.67614746094	46.4580421447754
1242.84411621094	46.401050567627
1244.01159667969	46.5997009277344
1245.1787109375	46.6914176940918
1246.34558105469	46.9164733886719
1247.51196289063	46.9606132507324
1248.67797851563	46.9938316345215
1249.84362792969	47.1073722839355
1251.00891113281	47.1343002319336
1252.173828125	46.8926086425781
1253.33825683594	46.7208404541016
1254.50244140625	46.4912147521973
1255.66625976563	46.2506065368652
1256.82958984375	45.831600189209
1257.99255371094	45.6620712280273
1259.1552734375	45.5236778259277
1260.31750488281	45.2795219421387
1261.47937011719	45.178783416748
1262.64086914063	44.9515151977539
1263.80200195313	44.8376960754395
1264.96276855469	44.679630279541
1266.123046875	44.6165733337402
1267.28308105469	44.5450668334961
1268.44262695313	44.3912162780762
1269.60192871094	44.3252830505371
1270.7607421875	44.1492919921875
1271.91918945313	44.0087013244629
1273.07727050781	44.023021697998
1274.23498535156	43.7590560913086
1275.39233398438	43.7394981384277
1276.54931640625	43.6277542114258
1277.70581054688	43.5146598815918
1278.86206054688	43.4393005371094
1280.01794433594	43.363941192627
1281.17333984375	43.2856903076172
1282.32836914063	43.3095092773438
1283.48303222656	43.2499656677246
1284.63732910156	43.2558937072754
1285.79125976563	43.1510887145996
1286.94482421875	43.1595573425293
1288.09802246094	43.2476119995117
1289.25073242188	43.1861724853516
1290.40319824219	43.3748588562012
1291.55517578125	43.1708526611328
1292.70690917969	43.2295036315918
1293.85815429688	43.3506355285645
1295.00903320313	43.2410621643066
1296.15954589844	43.2608451843262
1297.30969238281	43.1472320556641
1298.45935058594	43.0457572937012
1299.60876464844	43.0129241943359
1300.7578125	42.7527389526367
1301.90637207031	42.7472839355469
1303.05456542969	42.7509231567383
1304.20239257813	42.6870574951172
1305.34985351563	42.5369529724121
1306.49694824219	42.606803894043
1307.64367675781	42.5446891784668
1308.7900390625	42.3756561279297
1309.93591308594	42.4909133911133
1311.08154296875	42.4149055480957
1312.22668457031	42.4668922424316
1313.37145996094	42.5511474609375
1314.51599121094	42.4672622680664
1315.66003417969	42.6463737487793
1316.80358886719	42.5433959960938
1317.94689941406	42.5671081542969
1319.08984375	42.4718551635742
1320.23229980469	42.4855461120605
1321.37451171875	42.4413032531738
1322.51623535156	42.461597442627
1323.65759277344	42.3327331542969
1324.79858398438	42.3076324462891
1325.93920898438	42.262638092041
1327.07934570313	42.1629447937012
1328.21923828125	42.0665435791016
1329.35864257813	42.1381340026855
1330.49780273438	42.0399932861328
1331.63647460938	42.0079689025879
1332.77478027344	41.9465751647949
1333.91271972656	41.842041015625
1335.05029296875	41.8442802429199
1336.18737792969	41.8542747497559
1337.32421875	41.7541961669922
1338.46057128906	41.6248931884766
1339.5966796875	41.6734161376953
1340.73229980469	41.7453880310059
1341.86755371094	41.5874443054199
1343.00231933594	41.7037734985352
1344.13684082031	41.6619758605957
1345.27099609375	41.6478805541992
1346.40466308594	41.7009773254395
1347.53796386719	41.653205871582
1348.6708984375	41.5794944763184
1349.80346679688	41.5840301513672
1350.93566894531	41.6610336303711
1352.06750488281	41.6958351135254
1353.19885253906	41.5401878356934
1354.32995605469	41.6786880493164
1355.46057128906	41.4585037231445
1356.5908203125	41.4683456420898
1357.720703125	41.484806060791
1358.85021972656	41.3911666870117
1359.97924804688	41.3808898925781
1361.10803222656	41.3875007629395
1362.236328125	41.3989753723145
1363.3642578125	41.2861404418945
1364.49182128906	41.208984375
1365.61901855469	41.1580123901367
1366.74584960938	41.1776733398438
1367.87231445313	41.3056335449219
1368.99829101563	41.1473808288574
1370.12390136719	41.2094039916992
1371.24914550781	41.2099189758301
1372.3740234375	41.336067199707
1373.49853515625	41.4148750305176
1374.62255859375	41.4276962280273
1375.74633789063	41.4362525939941
1376.86962890625	41.6722869873047
1377.99255371094	41.8574829101563
1379.11511230469	41.7796974182129
1380.2373046875	41.9469146728516
1381.35900878906	42.0465660095215
1382.48034667969	42.2288475036621
1383.60144042969	42.2463760375977
1384.72204589844	42.378604888916
1385.84228515625	42.2946891784668
1386.96203613281	42.3527145385742
1388.08154296875	42.1750831604004
1389.20056152344	42.1045799255371
1390.31921386719	42.0280456542969
1391.4375	41.796272277832
1392.55541992188	41.6868362426758
1393.6728515625	41.552864074707
1394.7900390625	41.4821243286133
1395.90673828125	41.1342239379883
1397.02307128906	41.1356620788574
1398.13903808594	40.9315414428711
1399.25463867188	40.8449783325195
1400.36975097656	40.6643486022949
1401.48449707031	40.6611213684082
1402.59899902344	40.6136779785156
1403.712890625	40.574821472168
1404.82653808594	40.6029815673828
1405.93981933594	40.5292587280273
1407.05261230469	40.4699516296387
1408.1650390625	40.4053840637207
1409.27709960938	40.4205360412598
1410.38879394531	40.4688491821289
1411.5	40.3516578674316
1412.61096191406	40.3649101257324
1413.72143554688	40.3225860595703
1414.83154296875	40.3645362854004
1415.94116210938	40.1638374328613
1417.05053710938	40.2093162536621
1418.15942382813	40.1100311279297
1419.26794433594	40.139347076416
1420.37609863281	40.0084457397461
1421.48388671875	39.999137878418
1422.59118652344	39.8320846557617
1423.6982421875	39.8901443481445
1424.80480957031	39.9371032714844
1425.91088867188	39.7918930053711
1427.01672363281	39.7867240905762
1428.1220703125	39.7456207275391
1429.22717285156	39.7209281921387
1430.33166503906	39.7245826721191
1431.43591308594	39.6754837036133
1432.53979492188	39.7334976196289
1433.64318847656	39.6937980651855
1434.74621582031	39.7620315551758
1435.84887695313	39.7446479797363
1436.95104980469	39.7804718017578
1438.05297851563	39.857006072998
1439.15441894531	39.8157997131348
1440.25549316406	39.7556266784668
1441.35620117188	39.7973976135254
1442.45642089844	39.722541809082
1443.55627441406	39.6480865478516
1444.65576171875	39.7038040161133
1445.7548828125	39.6401100158691
1446.853515625	39.6255722045898
1447.95190429688	39.5248680114746
1449.0498046875	39.4793853759766
1450.14721679688	39.4196090698242
1451.24438476563	39.4532852172852
1452.34106445313	39.3874359130859
1453.43737792969	39.4044876098633
1454.53332519531	39.3766708374023
1455.62890625	39.2224082946777
1456.72399902344	39.2271308898926
1457.81872558594	39.2389373779297
1458.9130859375	39.171516418457
1460.00695800781	39.213939666748
1461.10046386719	39.2004890441895
1462.19360351563	39.2262763977051
1463.28637695313	39.1747703552246
1464.37878417969	39.1939239501953
1465.470703125	39.0996246337891
1466.56225585938	39.1620025634766
1467.65344238281	39.1065864562988
1468.744140625	39.0776824951172
1469.83447265625	38.9729537963867
1470.92443847656	38.9847183227539
1472.01403808594	38.8143539428711
1473.10314941406	38.9232025146484
1474.19189453125	38.8426208496094
1475.2802734375	38.7036514282227
1476.3681640625	38.8279151916504
1477.45581054688	38.749885559082
1478.54296875	38.6926879882813
1479.62963867188	38.6136627197266
1480.71606445313	38.7234840393066
1481.80200195313	38.6798782348633
1482.88757324219	38.6752395629883
1483.97265625	38.7003364562988
1485.05737304688	38.7866706848145
1486.14172363281	38.7230262756348
1487.22570800781	38.8322715759277
1488.30932617188	38.8956680297852
1489.39245605469	38.9961280822754
1490.47509765625	38.9553909301758
1491.55749511719	38.9394760131836
1492.63940429688	38.9405136108398
1493.72094726563	38.9313201904297
1494.80212402344	39.0005912780762
1495.8828125	38.9758644104004
1496.96313476563	39.0333633422852
1498.04309082031	38.980842590332
1499.12255859375	38.9093894958496
1500.20166015625	39.021411895752
1501.28039550781	38.9505577087402
1502.35864257813	38.9667320251465
1503.4365234375	38.9452171325684
1504.51403808594	39.0842170715332
1505.59118652344	38.9991683959961
1506.66784667969	39.0359573364258
1507.744140625	39.049259185791
1508.81994628906	39.0517311096191
1509.89538574219	39.177490234375
1510.97045898438	39.264778137207
1512.04516601563	39.2376747131348
1513.11938476563	39.4199142456055
1514.19323730469	39.4650192260742
1515.26672363281	39.723316192627
1516.33972167969	39.6864395141602
1517.41235351563	39.8046417236328
1518.48449707031	39.8550453186035
1519.55639648438	39.901912689209
1520.62768554688	40.0271911621094
1521.69873046875	40.1376686096191
1522.76928710938	40.0920104980469
1523.83947753906	40.1182174682617
1524.90930175781	40.1652374267578
1525.97863769531	40.2796478271484
1527.04760742188	40.3469543457031
1528.11608886719	40.3185920715332
1529.18420410156	40.2097816467285
1530.251953125	40.2678413391113
1531.31921386719	40.3029327392578
1532.38610839844	40.501636505127
1533.45263671875	40.6006774902344
1534.51867675781	40.6583099365234
1535.58435058594	40.806037902832
1536.64965820313	40.7978744506836
1537.71447753906	41.040771484375
1538.77893066406	41.2240219116211
1539.84301757813	41.2519149780273
1540.90661621094	41.400146484375
1541.9697265625	41.5536155700684
1543.03259277344	41.6320724487305
1544.09497070313	41.7797088623047
1545.15686035156	41.959400177002
1546.21850585938	42.1572532653809
1547.27966308594	42.237922668457
1548.34033203125	42.3287734985352
1549.40063476563	42.6399917602539
1550.46057128906	42.6667404174805
1551.52001953125	42.8371276855469
1552.5791015625	42.9602432250977
1553.63781738281	43.0571594238281
1554.69604492188	43.107551574707
1555.75378417969	43.0023193359375
1556.81127929688	43.1614532470703
1557.86828613281	43.2007789611816
1558.9248046875	43.3672103881836
1559.98095703125	43.5034332275391
1561.03674316406	43.6598625183105
1562.09204101563	43.7623481750488
1563.14697265625	43.8531303405762
1564.20153808594	44.0573883056641
1565.25561523438	44.1498832702637
1566.30932617188	44.4857292175293
1567.36254882813	44.6659317016602
1568.41540527344	44.8859214782715
1569.4677734375	45.0836563110352
1570.51977539063	45.412410736084
1571.57141113281	45.6259231567383
1572.62255859375	45.8405227661133
1573.67333984375	46.0855865478516
1574.7236328125	46.3766899108887
1575.77355957031	46.5846176147461
1576.82299804688	46.723316192627
1577.8720703125	47.0299491882324
1578.92077636719	47.0696716308594
1579.96899414063	47.3065490722656
1581.01684570313	47.5825233459473
1582.06420898438	47.7580223083496
1583.11120605469	48.0928382873535
1584.15771484375	48.3967819213867
1585.20385742188	48.6284065246582
1586.24951171875	49.0961303710938
1587.29479980469	49.339241027832
1588.33972167969	49.738224029541
1589.38415527344	50.0164413452148
1590.42810058594	50.4582138061523
1591.47180175781	50.7771797180176
1592.51489257813	51.3329200744629
1593.55773925781	51.6820869445801
1594.59997558594	51.9002914428711
1595.64196777344	52.3217124938965
1596.68334960938	52.5522117614746
1597.72448730469	52.7757911682129
1598.76513671875	53.2612915039063
1599.80529785156	53.7534141540527
1600.84509277344	54.0779762268066
1601.88452148438	54.7627944946289
1602.92346191406	55.2322845458984
1603.9619140625	55.9519805908203
1605	56.636043548584
1606.03771972656	57.3455047607422
1607.07495117188	58.0506553649902
1608.11169433594	58.7368125915527
1609.14807128906	59.307689666748
1610.18408203125	59.736270904541
1611.21960449219	59.771297454834
1612.25463867188	59.657527923584
1613.28930664063	59.6237907409668
1614.32360839844	59.3345184326172
1615.357421875	59.3561019897461
1616.39074707031	59.1019325256348
1617.42370605469	59.0236473083496
1618.45629882813	59.277027130127
1619.48840332031	59.2469253540039
1620.52001953125	59.2516899108887
1621.55126953125	59.5395889282227
1622.58215332031	59.7962036132813
1623.61254882813	59.8944816589355
1624.64245605469	60.2055473327637
1625.67199707031	60.5738410949707
1626.70104980469	60.9915199279785
1627.72973632813	61.2510299682617
1628.75793457031	61.6739120483398
1629.78576660156	62.1292877197266
1630.81311035156	62.5014991760254
1631.84008789063	62.9029846191406
1632.86657714844	63.477123260498
1633.89270019531	63.8564033508301
1634.91833496094	64.3249588012695
1635.94348144531	64.6245803833008
1636.96826171875	64.7945709228516
1637.99255371094	64.9418182373047
1639.01647949219	64.9441604614258
1640.03991699219	64.5700759887695
1641.06298828125	64.4392547607422
1642.08557128906	63.8454055786133
1643.10778808594	63.4786224365234
1644.12951660156	62.9258422851563
1645.15075683594	62.2752494812012
1646.17163085938	61.8279495239258
1647.19213867188	61.155216217041
1648.21203613281	60.6453285217285
1649.23156738281	60.2920875549316
1650.25073242188	59.827033996582
1651.26940917969	59.358341217041
1652.28759765625	58.875057220459
1653.30541992188	58.6114845275879
1654.32275390625	58.1942253112793
1655.33972167969	57.7711143493652
1656.35620117188	57.2459564208984
1657.37231445313	56.924201965332
1658.38793945313	56.6634483337402
1659.40307617188	56.3672714233398
1660.41772460938	56.0376663208008
1661.43212890625	55.7658348083496
1662.44592285156	55.4130058288574
1663.45935058594	55.1942176818848
1664.47229003906	54.7868614196777
1665.48486328125	54.5235443115234
1666.49694824219	54.2104759216309
1667.50854492188	53.8409385681152
1668.51977539063	53.5166320800781
1669.53051757813	53.0875701904297
1670.54089355469	52.6567077636719
1671.55078125	52.3134269714355
1672.56018066406	51.8583908081055
1673.56909179688	51.5563850402832
1674.57763671875	51.065544128418
1675.58581542969	50.6858024597168
1676.59350585938	50.0714225769043
1677.60070800781	49.6741790771484
1678.607421875	49.0607566833496
1679.61376953125	48.6529350280762
1680.61962890625	48.2198371887207
1681.62512207031	47.7130737304688
1682.63012695313	47.2320175170898
1683.63464355469	46.6696929931641
1684.638671875	46.2327461242676
1685.64233398438	45.649112701416
1686.64562988281	45.5099105834961
1687.64831542969	45.0141792297363
1688.65063476563	44.4550552368164
1689.65246582031	44.0361747741699
1690.65393066406	43.5764122009277
1691.65490722656	43.2801246643066
1692.65539550781	42.9321441650391
1693.65551757813	42.4640731811523
1694.65502929688	42.0778846740723
1695.654296875	41.7075004577637
1696.65295410156	41.4723587036133
1697.65124511719	41.0670700073242
1698.64904785156	40.757511138916
1699.646484375	40.4037475585938
1700.64331054688	40.0059471130371
1701.63977050781	39.6610832214355
1702.63586425781	39.2295188903809
1703.63134765625	39.0291938781738
1704.62646484375	38.5156059265137
1705.62121582031	38.2438125610352
1706.61535644531	37.7949066162109
1707.60913085938	37.4246673583984
1708.60241699219	37.0756187438965
1709.59521484375	36.7260055541992
1710.58764648438	36.3725395202637
1711.57958984375	36.0528411865234
1712.57104492188	35.5841217041016
1713.56213378906	35.3235244750977
1714.552734375	35.0138626098633
1715.54284667969	34.615779876709
1716.53247070313	34.1940574645996
1717.52160644531	33.8635368347168
1718.51037597656	33.6123695373535
1719.49865722656	33.145824432373
1720.48657226563	32.9570045471191
1721.47387695313	32.7209129333496
1722.46081542969	32.2618865966797
1723.447265625	31.9952163696289
1724.43334960938	31.7884330749512
1725.41882324219	31.5729026794434
1726.40393066406	31.3504638671875
1727.38854980469	31.0532169342041
1728.37268066406	30.8365421295166
1729.3564453125	30.6868839263916
1730.33972167969	30.3649044036865
1731.32250976563	30.2353191375732
1732.30480957031	29.908332824707
1733.28674316406	29.7093467712402
1734.26806640625	29.6429958343506
1735.2490234375	29.4364128112793
1736.2294921875	29.270486831665
1737.20959472656	29.0972499847412
1738.18908691406	28.9036464691162
1739.16821289063	28.7844829559326
1740.14685058594	28.5449638366699
1741.125	28.340124130249
1742.10266113281	28.3071384429932
1743.07995605469	28.066722869873
1744.05676269531	27.9826793670654
1745.03308105469	27.7321281433105
1746.00891113281	27.6031799316406
1746.98425292969	27.3233833312988
1747.95910644531	27.1919975280762
1748.93359375	26.9540958404541
1749.90759277344	26.876127243042
1750.88110351563	26.6783199310303
1751.85412597656	26.4428272247314
1752.82678222656	26.2570819854736
1753.798828125	26.0739479064941
1754.7705078125	25.9219036102295
1755.74169921875	25.6635456085205
1756.71240234375	25.6009731292725
1757.6826171875	25.4653511047363
1758.65246582031	25.2897167205811
1759.62170410156	25.1826953887939
1760.59057617188	24.9209365844727
1761.55895996094	24.7762813568115
1762.52673339844	24.6721782684326
1763.49426269531	24.6469917297363
1764.46118164063	24.4813404083252
1765.42761230469	24.3056049346924
1766.39367675781	24.2415428161621
1767.35913085938	24.1167659759521
1768.32421875	24.0315608978271
1769.28881835938	23.9607200622559
1770.2529296875	23.8533248901367
1771.21655273438	23.6993179321289
1772.17980957031	23.7321491241455
1773.14245605469	23.6720485687256
1774.10461425781	23.5922813415527
1775.06640625	23.541524887085
1776.02770996094	23.4397468566895
1776.98852539063	23.290657043457
1777.94873046875	23.2709674835205
1778.90856933594	23.1623573303223
1779.86804199219	23.1489238739014
1780.82690429688	22.8612442016602
1781.78527832031	22.7671165466309
1782.7431640625	22.6239261627197
1783.70068359375	22.6099414825439
1784.65771484375	22.4486274719238
1785.61413574219	22.3744373321533
1786.57019042969	22.1605587005615
1787.52575683594	22.1202411651611
1788.48083496094	21.9848651885986
1789.43530273438	21.800952911377
1790.38940429688	21.7815132141113
1791.34301757813	21.6333618164063
1792.29626464844	21.490385055542
1793.24890136719	21.4063701629639
1794.20104980469	21.34059715271
1795.15270996094	21.2485198974609
1796.10400390625	21.1803665161133
1797.0546875	21.0917816162109
1798.0048828125	21.0393390655518
1798.95471191406	20.9062824249268
1799.90393066406	20.8882884979248
1800.85278320313	20.8658771514893
1801.80102539063	20.7777462005615
1802.74890136719	20.7272815704346
1803.6962890625	20.7001876831055
1804.64306640625	20.6313514709473
1805.58947753906	20.6234149932861
1806.53540039063	20.5726642608643
1807.48071289063	20.5613460540771
1808.42565917969	20.5158386230469
1809.3701171875	20.4468822479248
1810.31396484375	20.3867588043213
1811.25744628906	20.3245010375977
1812.20043945313	20.3357257843018
1813.14294433594	20.2356052398682
1814.08483886719	20.2563400268555
1815.0263671875	20.2018203735352
1815.96740722656	20.0952453613281
1816.90783691406	20.0258483886719
1817.84790039063	20.0099563598633
1818.78747558594	19.9045257568359
1819.72644042969	19.9047031402588
1820.6650390625	19.8000335693359
1821.60314941406	19.7353610992432
1822.54064941406	19.6657772064209
1823.47778320313	19.4978008270264
1824.41430664063	19.5033988952637
1825.35034179688	19.4088897705078
1826.28601074219	19.3419151306152
1827.22106933594	19.3523750305176
1828.15563964844	19.2195453643799
1829.08984375	19.1762542724609
1830.0234375	19.0571212768555
1830.95654296875	19.0671062469482
1831.88916015625	19.0086631774902
1832.8212890625	18.948278427124
1833.7529296875	18.9257144927979
1834.68408203125	18.9935550689697
1835.61474609375	18.8433361053467
1836.54479980469	18.8435192108154
1837.47448730469	18.7710971832275
1838.40356445313	18.8421897888184
1839.33227539063	18.7241516113281
1840.26037597656	18.750955581665
1841.18811035156	18.7848148345947
1842.115234375	18.7882061004639
1843.04187011719	18.7421264648438
1843.96801757813	18.7672824859619
1844.89367675781	18.7881870269775
1845.81872558594	18.7583026885986
1846.74340820313	18.6816463470459
1847.66760253906	18.620325088501
1848.59118652344	18.606409072876
1849.51428222656	18.6452751159668
1850.43701171875	18.5832653045654
1851.35913085938	18.5287075042725
1852.28076171875	18.5218257904053
1853.20190429688	18.4565238952637
1854.12243652344	18.3545913696289
1855.04260253906	18.3155498504639
1855.96215820313	18.227876663208
1856.88122558594	18.2194156646729
1857.79992675781	18.056661605835
1858.71801757813	18.1281185150146
1859.63549804688	18.0083484649658
1860.55261230469	18.0275058746338
1861.46923828125	17.8494968414307
1862.38525390625	17.8576793670654
1863.30078125	17.8452606201172
1864.2158203125	17.8313407897949
1865.13037109375	17.8109664916992
1866.04443359375	17.7940292358398
1866.95788574219	17.7831001281738
1867.87084960938	17.8044242858887
1868.78332519531	17.759090423584
1869.6953125	17.7832260131836
1870.60681152344	17.8237361907959
1871.51782226563	17.7484531402588
1872.42822265625	17.7986812591553
1873.33813476563	17.8644466400146
1874.24755859375	17.8115329742432
1875.15649414063	17.7997627258301
1876.06481933594	17.8030796051025
1876.97277832031	17.7934646606445
1877.88012695313	17.8090896606445
1878.78698730469	17.7222213745117
1879.69323730469	17.6963939666748
1880.59912109375	17.7698917388916
1881.50439453125	17.7047595977783
1882.4091796875	17.6510372161865
1883.3134765625	17.606372833252
1884.21716308594	17.528600692749
1885.12048339844	17.5208625793457
1886.02319335938	17.5200443267822
1886.92541503906	17.4090785980225
1887.82702636719	17.3941593170166
1888.72814941406	17.3363628387451
1889.62878417969	17.2594738006592
1890.52893066406	17.2598934173584
1891.42858886719	17.2989025115967
1892.32763671875	17.2197685241699
1893.22619628906	17.1781177520752
1894.12426757813	17.1197376251221
1895.02172851563	17.0875816345215
1895.91870117188	17.0454254150391
1896.81518554688	17.0753479003906
1897.71118164063	16.9797248840332
1898.60656738281	16.9768409729004
1899.50146484375	16.9909133911133
1900.39587402344	16.9525947570801
1901.28967285156	16.9547119140625
1902.18298339844	16.9337673187256
1903.07580566406	16.9008502960205
1903.96801757813	16.8951263427734
1904.85986328125	16.8850440979004
1905.7509765625	16.9024181365967
1906.64172363281	16.9435501098633
1907.53186035156	16.9967079162598
1908.42150878906	17.0076007843018
1909.31066894531	17.0239562988281
1910.19921875	17.0599632263184
1911.08728027344	17.0154571533203
1911.97473144531	17.0351219177246
1912.86181640625	17.0978202819824
1913.74816894531	17.0102596282959
1914.63415527344	17.0251369476318
1915.51953125	17.0319480895996
1916.40441894531	16.953254699707
1917.28869628906	16.9530506134033
1918.17260742188	17.0182800292969
1919.05578613281	16.9141216278076
1919.93859863281	16.961217880249
1920.82080078125	16.8679351806641
1921.70239257813	16.9301681518555
1922.58349609375	16.8359489440918
1923.46411132813	16.7863998413086
1924.34423828125	16.7148876190186
1925.22375488281	16.701473236084
1926.10278320313	16.6887149810791
1926.98120117188	16.6366519927979
1927.85913085938	16.5674304962158
1928.73645019531	16.4489555358887
1929.61328125	16.4490756988525
1930.48962402344	16.4654674530029
1931.36535644531	16.393913269043
1932.24060058594	16.3445320129395
1933.11535644531	16.3699417114258
1933.98950195313	16.3911895751953
1934.86303710938	16.3763389587402
1935.73608398438	16.313907623291
1936.60864257813	16.4085426330566
1937.48059082031	16.4038333892822
1938.35205078125	16.3583374023438
1939.22302246094	16.332218170166
1940.09338378906	16.3919200897217
1940.96313476563	16.439302444458
1941.83239746094	16.4165134429932
1942.701171875	16.4652652740479
1943.5693359375	16.4442386627197
1944.43701171875	16.5330448150635
1945.30407714844	16.545862197876
1946.17065429688	16.5854454040527
1947.03662109375	16.5697593688965
1947.90209960938	16.6182384490967
1948.76696777344	16.5828552246094
1949.63134765625	16.6530838012695
1950.4951171875	16.6269989013672
1951.3583984375	16.6611728668213
1952.22106933594	16.5898609161377
1953.08325195313	16.5479927062988
1953.94482421875	16.6030330657959
1954.80590820313	16.4628505706787
1955.66650390625	16.537223815918
1956.5263671875	16.5146141052246
1957.38586425781	16.4504566192627
1958.24462890625	16.443359375
1959.10302734375	16.434045791626
1959.96069335938	16.4142723083496
1960.81799316406	16.3130836486816
1961.67456054688	16.3081703186035
1962.53063964844	16.2801094055176
1963.38623046875	16.2311038970947
1964.2412109375	16.1756114959717
1965.09558105469	16.1501617431641
1965.94946289063	16.1565647125244
1966.80285644531	16.1335487365723
1967.65563964844	16.1040515899658
1968.5078125	16.1046524047852
1969.35949707031	16.1367301940918
1970.21057128906	16.067253112793
1971.06103515625	16.1100616455078
1971.91101074219	16.1620712280273
1972.76049804688	16.1568984985352
1973.60925292969	16.1405467987061
1974.45764160156	16.1707134246826
1975.30529785156	16.2293033599854
1976.15246582031	16.2478904724121
1976.99914550781	16.336332321167
1977.84521484375	16.4131965637207
1978.69067382813	16.4583015441895
1979.53552246094	16.4501075744629
1980.3798828125	16.4842796325684
1981.22375488281	16.5868797302246
1982.06701660156	16.5143413543701
1982.90966796875	16.5407238006592
1983.75170898438	16.506742477417
1984.59326171875	16.5091190338135
1985.43420410156	16.5123958587646
1986.27465820313	16.5172538757324
1987.11450195313	16.4180297851563
1987.95373535156	16.5157451629639
1988.79248046875	16.5440139770508
1989.63061523438	16.4883613586426
1990.46813964844	16.3599605560303
1991.30517578125	16.3918151855469
1992.1416015625	16.3977870941162
1992.9775390625	16.4213447570801
1993.81274414063	16.2871150970459
1994.6474609375	16.2526969909668
1995.48168945313	16.2739810943604
1996.31518554688	16.1813182830811
1997.14819335938	16.2342014312744
1997.98071289063	16.1568145751953
1998.8125	16.1525802612305
1999.64379882813	16.1273231506348
2000.47448730469	16.1235275268555
2001.3046875	16.1427974700928
2002.13427734375	16.1460247039795
2002.96325683594	16.2060642242432
2003.79162597656	16.1221561431885
2004.61950683594	16.202615737915
2005.44677734375	16.2974071502686
2006.2734375	16.3158931732178
2007.09948730469	16.2999305725098
2007.92504882813	16.3991718292236
2008.75	16.4506168365479
2009.57434082031	16.4428653717041
2010.39819335938	16.4866485595703
2011.22131347656	16.5020751953125
2012.0439453125	16.4791164398193
2012.86608886719	16.6011486053467
2013.6875	16.6048183441162
2014.50842285156	16.6130428314209
2015.32873535156	16.6237697601318
2016.1484375	16.6019649505615
2016.96752929688	16.6612071990967
2017.7861328125	16.609561920166
2018.60412597656	16.6640644073486
2019.42150878906	16.6449909210205
2020.23828125	16.7367172241211
2021.05444335938	16.6423835754395
2021.8701171875	16.6052570343018
2022.68518066406	16.5760936737061
2023.49963378906	16.6663417816162
2024.3134765625	16.6036014556885
2025.12683105469	16.5451641082764
2025.939453125	16.4985733032227
2026.75158691406	16.5740699768066
2027.56311035156	16.4471626281738
2028.3740234375	16.4526710510254
2029.18432617188	16.4423828125
2029.994140625	16.4735450744629
2030.80322265625	16.4201965332031
2031.61181640625	16.3826179504395
2032.41979980469	16.3225555419922
2033.22717285156	16.3303337097168
2034.03393554688	16.3064594268799
2034.84008789063	16.302303314209
2035.64575195313	16.2584266662598
2036.45080566406	16.1954650878906
2037.25512695313	16.1738109588623
2038.05895996094	16.145938873291
2038.86218261719	16.0925197601318
2039.66479492188	16.1382083892822
2040.466796875	16.0734786987305
2041.26831054688	16.1088333129883
2042.06909179688	16.202709197998
2042.86938476563	16.1121368408203
2043.6689453125	16.1457061767578
2044.46801757813	16.1539440155029
2045.26647949219	16.1841011047363
2046.06433105469	16.1981296539307
2046.86145019531	16.2400989532471
2047.65808105469	16.2661724090576
2048.4541015625	16.2878742218018
2049.24951171875	16.2691631317139
2050.04443359375	16.3438110351563
2050.83862304688	16.398401260376
2051.63232421875	16.3452548980713
2052.42529296875	16.4079914093018
2053.2177734375	16.4045715332031
2054.00952148438	16.3923568725586
2054.80078125	16.4586582183838
2055.59130859375	16.523157119751
2056.38134765625	16.4442138671875
2057.17065429688	16.5152473449707
2057.95947265625	16.4631595611572
2058.74755859375	16.440502166748
2059.53515625	16.4099407196045
2060.32202148438	16.3925914764404
2061.1083984375	16.3710517883301
2061.89428710938	16.2502574920654
2062.67919921875	16.2637519836426
2063.4638671875	16.225866317749
2064.24780273438	16.2221508026123
2065.03100585938	16.170955657959
2065.81372070313	16.11110496521
2066.595703125	16.1229515075684
2067.37719726563	16.0954303741455
2068.15795898438	15.9807100296021
2068.93823242188	16.0165424346924
2069.7177734375	15.8935413360596
2070.49682617188	15.8796701431274
2071.27514648438	15.8025169372559
2072.05297851563	15.7227392196655
2072.830078125	15.7828502655029
2073.60668945313	15.6763687133789
2074.38256835938	15.6567754745483
2075.15795898438	15.5880556106567
2075.9326171875	15.5892477035522
2076.70654296875	15.5344953536987
2077.47998046875	15.5061645507813
2078.25268554688	15.4719572067261
2079.02490234375	15.4766225814819
2079.79663085938	15.4876232147217
2080.5673828125	15.4697904586792
2081.337890625	15.513876914978
2082.107421875	15.4678754806519
2082.87670898438	15.4704427719116
2083.64501953125	15.5298480987549
2084.41284179688	15.5392532348633
2085.18017578125	15.5698213577271
2085.94677734375	15.5623226165771
2086.71264648438	15.6018629074097
2087.47802734375	15.5943698883057
2088.24267578125	15.5854587554932
2089.0068359375	15.6488428115845
2089.77026367188	15.6371202468872
2090.53295898438	15.6369380950928
2091.29516601563	15.5929050445557
2092.056640625	15.6104001998901
2092.81762695313	15.5377788543701
2093.57788085938	15.4570741653442
2094.33764648438	15.5172729492188
2095.0966796875	15.4407567977905
2095.85498046875	15.3615798950195
2096.61279296875	15.3601160049438
2097.36987304688	15.2446718215942
2098.12646484375	15.2223424911499
2098.88232421875	15.1263990402222
2099.63745117188	15.1471004486084
2100.39208984375	15.0441827774048
2101.14624023438	14.9222393035889
2101.8994140625	14.9170522689819
2102.65209960938	14.7911691665649
2103.404296875	14.7700338363647
2104.15551757813	14.6188440322876
2104.90649414063	14.7405376434326
2105.65649414063	14.5638122558594
2106.40600585938	14.5064477920532
2107.15502929688	14.4614038467407
2107.90307617188	14.4084711074829
2108.65063476563	14.3421840667725
2109.39770507813	14.3203392028809
2110.14404296875	14.3603610992432
2110.8896484375	14.2730274200439
2111.63452148438	14.3216419219971
2112.37890625	14.3767309188843
2113.12280273438	14.332447052002
2113.86572265625	14.3713607788086
2114.60815429688	14.3893136978149
2115.35009765625	14.4490461349487
2116.09106445313	14.4469842910767
2116.83154296875	14.4298725128174
2117.57153320313	14.4493074417114
2118.31079101563	14.4881200790405
2119.04931640625	14.4834423065186
2119.787109375	14.4005336761475
2120.5244140625	14.4140014648438
2121.26098632813	14.3891754150391
2121.9970703125	14.2857789993286
2122.732421875	14.2829303741455
2123.46704101563	14.2067317962646
2124.20092773438	14.1961727142334
2124.93432617188	14.1381187438965
2125.6669921875	14.0862531661987
2126.39916992188	14.0662708282471
2127.13037109375	13.9759130477905
2127.86108398438	13.9638080596924
2128.59130859375	13.9483213424683
2129.32080078125	13.8049192428589
2130.04956054688	13.7965774536133
2130.77758789063	13.7271127700806
2131.50512695313	13.6496458053589
2132.23193359375	13.5940361022949
2132.9580078125	13.5521144866943
2133.68334960938	13.452805519104
2134.408203125	13.4346609115601
2135.13232421875	13.3496942520142
2135.85595703125	13.3606872558594
2136.57885742188	13.2222871780396
2137.30102539063	13.2030544281006
2138.0224609375	13.1323595046997
2138.74340820313	13.0572566986084
2139.46337890625	13.0911226272583
2140.18310546875	13.0280418395996
2140.90185546875	12.9874048233032
2141.6201171875	12.905837059021
2142.33764648438	12.8905420303345
2143.05444335938	12.8883180618286
2143.77075195313	12.9272842407227
2144.48608398438	12.9197406768799
2145.201171875	12.9112129211426
2145.91528320313	12.9043846130371
2146.62890625	12.8776454925537
2147.34155273438	12.8414182662964
2148.05395507813	12.798602104187
2148.76538085938	12.8621759414673
2149.47631835938	12.8200635910034
2150.18627929688	12.8481960296631
2150.89599609375	12.8062858581543
2151.60473632813	12.8414859771729
2152.31298828125	12.8311901092529
2153.02026367188	12.8391494750977
2153.72729492188	12.7672023773193
2154.43334960938	12.70201587677
2155.138671875	12.6901807785034
2155.84350585938	12.6702880859375
2156.54760742188	12.6869802474976
2157.25122070313	12.6817150115967
2157.95385742188	12.5985403060913
2158.65600585938	12.655535697937
2159.357421875	12.5568828582764
2160.05810546875	12.5283279418945
2160.75805664063	12.4488706588745
2161.45751953125	12.4520578384399
2162.15600585938	12.3842554092407
2162.85400390625	12.368558883667
2163.55151367188	12.321496963501
2164.248046875	12.2949771881104
2164.94409179688	12.2422046661377
2165.63916015625	12.1209564208984
2166.33374023438	12.1080675125122
2167.02783203125	12.03870677948
2167.72094726563	11.9840259552002
2168.41357421875	11.9081745147705
2169.10522460938	11.8531494140625
2169.79638671875	11.8157863616943
2170.48706054688	11.778883934021
2171.1767578125	11.6624727249146
2171.86572265625	11.5843706130981
2172.55419921875	11.5116195678711
2173.24194335938	11.4838933944702
2173.92895507813	11.3669338226318
2174.615234375	11.3329610824585
2175.30078125	11.2955131530762
2175.98583984375	11.2476644515991
2176.67016601563	11.1980533599854
2177.35375976563	11.1913690567017
2178.03662109375	11.164421081543
2178.71875	11.1008749008179
2179.40014648438	11.107985496521
2180.08081054688	11.0809659957886
2180.76098632813	11.1568603515625
2181.4404296875	11.1144886016846
2182.119140625	11.1119556427002
2182.79711914063	11.093316078186
2183.47436523438	11.1363668441772
2184.15087890625	11.1712665557861
2184.82690429688	11.1444406509399
2185.501953125	11.1007175445557
2186.17651367188	11.10387134552
2186.85034179688	11.0998277664185
2187.5234375	11.0721769332886
2188.19580078125	11.0064868927002
2188.86743164063	11.0255107879639
2189.53833007813	10.9905853271484
2190.20874023438	10.9817533493042
2190.87817382813	10.9408054351807
2191.54711914063	10.9040536880493
2192.21533203125	10.8894443511963
2192.8828125	10.7781343460083
2193.54956054688	10.742769241333
2194.21557617188	10.724081993103
2194.880859375	10.6145629882813
2195.54541015625	10.6013021469116
2196.20947265625	10.6000089645386
2196.87255859375	10.469575881958
2197.53515625	10.3882665634155
2198.19677734375	10.3338899612427
2198.85791015625	10.2669620513916
2199.51831054688	10.1884698867798
2200.17797851563	10.1186790466309
2200.8369140625	10.0633506774902
2201.4951171875	9.97165489196777
2202.15258789063	9.86785984039307
2202.80932617188	9.90887069702148
2203.46533203125	9.78966903686523
2204.12060546875	9.72907447814941
2204.775390625	9.76531028747559
2205.42919921875	9.66573619842529
2206.08251953125	9.67911529541016
2206.73486328125	9.67290019989014
2207.38671875	9.66944694519043
2208.03759765625	9.6023645401001
2208.68798828125	9.66781044006348
2209.33764648438	9.63993263244629
2209.98657226563	9.61656475067139
2210.63452148438	9.61181163787842
2211.28198242188	9.65719890594482
2211.9287109375	9.62346744537354
2212.57470703125	9.64392757415771
2213.21997070313	9.62252235412598
2213.86450195313	9.63870239257813
2214.50830078125	9.63191699981689
2215.1513671875	9.55466079711914
2215.79370117188	9.52433586120605
2216.43530273438	9.54352855682373
2217.076171875	9.48409366607666
2217.71630859375	9.44509792327881
2218.35571289063	9.40101051330566
2218.99462890625	9.42853260040283
2219.63256835938	9.32133483886719
2220.26977539063	9.30222129821777
2220.90625	9.21896553039551
2221.5419921875	9.21348857879639
2222.17700195313	9.09156513214111
2222.81127929688	9.06826591491699
2223.44482421875	9.05180072784424
2224.07763671875	8.97614097595215
2224.70971679688	8.89712142944336
2225.34106445313	8.79642963409424
2225.9716796875	8.79991245269775
2226.6015625	8.70240592956543
2227.23071289063	8.69795703887939
2227.85913085938	8.61051273345947
2228.48681640625	8.57215213775635
2229.11376953125	8.53197574615479
2229.73999023438	8.46449279785156
2230.36547851563	8.45151996612549
2230.990234375	8.39262104034424
2231.61401367188	8.37833213806152
2232.2373046875	8.29484558105469
2232.85986328125	8.26007080078125
2233.4814453125	8.21197891235352
2234.1025390625	8.19452095031738
2234.72265625	8.18599700927734
2235.34228515625	8.17030143737793
2235.9609375	8.12797832489014
2236.57885742188	8.07717227935791
2237.1962890625	8.15693473815918
2237.81274414063	8.0861120223999
2238.42846679688	8.06803131103516
2239.04345703125	8.0522403717041
2239.65771484375	8.07491207122803
2240.27124023438	8.0886173248291
2240.88403320313	8.03686904907227
2241.49584960938	8.04671573638916
2242.10717773438	7.98334836959839
2242.71752929688	8.0841588973999
2243.32739257813	8.0485200881958
2243.93627929688	7.99844837188721
2244.54443359375	8.05022716522217
2245.15209960938	8.00062847137451
2245.7587890625	7.94918537139893
2246.36474609375	7.92861366271973
2246.9697265625	7.882248878479
2247.57421875	7.898756980896
2248.17797851563	7.88561534881592
2248.78076171875	7.8451075553894
2249.38305664063	7.80921602249146
2249.984375	7.84791707992554
2250.5849609375	7.77402019500732
2251.18481445313	7.70548868179321
2251.78393554688	7.66870164871216
2252.38232421875	7.62515735626221
2252.97973632813	7.5991735458374
2253.57666015625	7.56928110122681
2254.17260742188	7.5194263458252
2254.76782226563	7.50553607940674
2255.3623046875	7.42270612716675
2255.9560546875	7.4064302444458
2256.54907226563	7.33541917800903
2257.14135742188	7.32350254058838
2257.73266601563	7.27783393859863
2258.32348632813	7.22459888458252
2258.91333007813	7.16352844238281
2259.50244140625	7.10396718978882
2260.09057617188	7.06645202636719
2260.67822265625	7.02344274520874
2261.26513671875	7.01317930221558
2261.85107421875	6.99509954452515
2262.43627929688	6.93039608001709
2263.02075195313	6.95810604095459
2263.6044921875	6.88551759719849
2264.18725585938	6.83946180343628
2264.76953125	6.84316873550415
2265.35083007813	6.7824444770813
2265.93139648438	6.73576498031616
2266.51123046875	6.74361181259155
2267.09033203125	6.68068218231201
2267.66845703125	6.67100191116333
2268.24584960938	6.70443916320801
2268.82250976563	6.66311502456665
2269.3984375	6.70389461517334
2269.9736328125	6.72821950912476
2270.5478515625	6.7216682434082
2271.12133789063	6.77298784255981
2271.69409179688	6.77168416976929
2272.26611328125	6.79711389541626
2272.83740234375	6.75386571884155
2273.40771484375	6.76356363296509
2273.97729492188	6.73181009292603
2274.54614257813	6.71079206466675
2275.11401367188	6.66034555435181
2275.68139648438	6.6219425201416
2276.24780273438	6.5590672492981
2276.8134765625	6.56817626953125
2277.37817382813	6.55124950408936
2277.9423828125	6.51799869537354
2278.50561523438	6.51682806015015
2279.06811523438	6.54619741439819
2279.62963867188	6.52343416213989
2280.19067382813	6.48800325393677
2280.75073242188	6.46256017684937
2281.31005859375	6.48772621154785
2281.86840820313	6.48125410079956
2282.42602539063	6.49483203887939
2282.98291015625	6.41442728042603
2283.5390625	6.3962926864624
2284.09448242188	6.39689779281616
2284.64892578125	6.32878017425537
2285.20263671875	6.3354377746582
2285.75537109375	6.28998851776123
2286.3076171875	6.27440500259399
2286.85888671875	6.22386503219604
2287.40942382813	6.22068357467651
2287.958984375	6.17723178863525
2288.5078125	6.13983917236328
2289.05590820313	6.05867195129395
2289.60302734375	6.06469964981079
2290.14965820313	6.03835821151733
2290.6953125	5.96687173843384
2291.23999023438	5.98162508010864
2291.78393554688	5.9055438041687
2292.3271484375	5.8705883026123
2292.86962890625	5.85926580429077
2293.4111328125	5.83224105834961
2293.95190429688	5.80040407180786
2294.49194335938	5.7948899269104
2295.03100585938	5.72840023040771
2295.5693359375	5.75987005233765
2296.10693359375	5.7220892906189
2296.6435546875	5.68853855133057
2297.17944335938	5.68856143951416
2297.71459960938	5.64590311050415
2298.24877929688	5.66831827163696
2298.7822265625	5.6344199180603
2299.31469726563	5.6440258026123
2299.8466796875	5.65550804138184
2300.37744140625	5.62957811355591
2300.90771484375	5.63517570495605
2301.43701171875	5.6541485786438
2301.96557617188	5.63112735748291
2302.4931640625	5.63271045684814
2303.02001953125	5.65571069717407
2303.54614257813	5.65381956100464
2304.0712890625	5.62057161331177
2304.595703125	5.6561861038208
2305.119140625	5.6073579788208
2305.64184570313	5.61750650405884
2306.16381835938	5.64053869247437
2306.68481445313	5.59862089157104
2307.205078125	5.62891483306885
2307.72436523438	5.5934042930603
2308.24291992188	5.58769845962524
2308.7607421875	5.59892129898071
2309.27758789063	5.56227922439575
2309.79370117188	5.5439019203186
2310.30883789063	5.56534337997437
2310.8232421875	5.57710599899292
2311.3369140625	5.58779716491699
2311.849609375	5.57343578338623
2312.361328125	5.52428579330444
2312.87255859375	5.4974799156189
2313.38256835938	5.48683786392212
2313.89208984375	5.44326210021973
2314.40063476563	5.44149589538574
2314.908203125	5.4170389175415
2315.4150390625	5.33691358566284
2315.92114257813	5.35833978652954
2316.42626953125	5.28353357315063
2316.9306640625	5.28115034103394
2317.43408203125	5.18731927871704
2317.93676757813	5.18895483016968
2318.4384765625	5.15999364852905
2318.939453125	5.1364278793335
2319.439453125	5.13966703414917
2319.93872070313	5.11200332641602
2320.43701171875	5.09109735488892
2320.9345703125	5.07776927947998
2321.43139648438	5.00256156921387
2321.92724609375	4.99624490737915
2322.42211914063	4.97145462036133
2322.91625976563	4.966477394104
2323.40966796875	4.89083480834961
2323.90209960938	4.90185689926147
2324.3935546875	4.86393690109253
2324.88427734375	4.84937953948975
2325.37426757813	4.87671852111816
2325.86303710938	4.86705160140991
2326.35131835938	4.85165691375732
2326.83862304688	4.87329769134521
2327.32495117188	4.84862279891968
2327.810546875	4.88281631469727
2328.29541015625	4.87039566040039
2328.77905273438	4.85687065124512
2329.26220703125	4.89410018920898
2329.74438476563	4.91961336135864
2330.2255859375	4.87085008621216
2330.7060546875	4.89500331878662
2331.185546875	4.8631386756897
2331.6640625	4.85312366485596
2332.14184570313	4.89588737487793
2332.61889648438	4.90584564208984
2333.09497070313	4.90704870223999
2333.57006835938	4.84910869598389
2334.04443359375	4.87795257568359
2334.51782226563	4.87283706665039
2334.99047851563	4.83345603942871
2335.46215820313	4.80994606018066
2335.93310546875	4.79766416549683
2336.40307617188	4.76561307907104
2336.8720703125	4.76126050949097
2337.34033203125	4.76321744918823
2337.8076171875	4.72314929962158
2338.27416992188	4.68332481384277
2338.73974609375	4.67837715148926
2339.20458984375	4.64785242080688
2339.66845703125	4.59859991073608
2340.13134765625	4.58618021011353
2340.59350585938	4.57209873199463
2341.0546875	4.54836797714233
2341.51489257813	4.5433497428894
2341.97436523438	4.51600408554077
2342.43286132813	4.48753499984741
2342.890625	4.42512845993042
2343.34741210938	4.43935775756836
2343.80322265625	4.39316749572754
2344.25830078125	4.35549783706665
2344.71240234375	4.38462018966675
2345.16577148438	4.34940481185913
2345.61791992188	4.41114807128906
2346.06958007813	4.4173698425293
2346.52001953125	4.46701002120972
2346.9697265625	4.54212760925293
2347.41845703125	4.58658123016357
2347.86645507813	4.71493244171143
2348.3134765625	4.77276086807251
2348.75952148438	4.86081790924072
2349.20483398438	4.94034576416016
2349.64916992188	5.0182580947876
2350.09252929688	5.10010576248169
2350.53515625	5.17063426971436
2350.97680664063	5.27006530761719
2351.41748046875	5.30932855606079
2351.857421875	5.35417079925537
2352.29638671875	5.37793111801147
2352.734375	5.36808681488037
2353.17138671875	5.35989952087402
2353.60766601563	5.30916404724121
2354.04296875	5.31540966033936
2354.4775390625	5.18310499191284
2354.91088867188	5.10943078994751
2355.34350585938	5.04377698898315
2355.775390625	4.9468846321106
2356.2060546875	4.83683204650879
2356.63598632813	4.74899435043335
2357.06494140625	4.63991117477417
2357.4931640625	4.5558500289917
2357.92041015625	4.44801616668701
2358.3466796875	4.34429740905762
2358.77197265625	4.28321266174316
2359.1962890625	4.20617151260376
2359.61987304688	4.10393381118774
2360.04248046875	4.01867246627808
2360.46411132813	3.96493625640869
2360.88500976563	3.92737984657288
2361.30493164063	3.91636872291565
2361.72387695313	3.87764716148376
