# Supplementary material for: Optics miniaturization strategy for demanding Raman spectroscopy applications
Source: Nat Commun. 2024 Apr 8;15:3049. doi: 10.1038/s41467-024-47044-7 (PMC11001912; doi:10.1038/s41467-024-47044-7)
Supplement: Supplementary file 6 — Source Data [file 41467_2024_47044_MOESM6_ESM.zip › Source Data/NCOMMS-23-34016B s3/S3 pHCA, Glucose, Salts/calibraiton/pHCA time + standards/pHCA_62_5uM.csv]

347.42919921875	76.3602676391602
348.892913818359	76.6079559326172
350.356079101563	76.8968505859375
351.818634033203	77.043212890625
353.280670166016	77.3931884765625
354.742095947266	77.7208404541016
356.202972412109	78.0349426269531
357.663299560547	78.2337188720703
359.123046875	78.475456237793
360.582244873047	78.6650009155273
362.040863037109	78.8736724853516
363.498931884766	78.8608703613281
364.956451416016	79.0937118530273
366.413391113281	79.2892227172852
367.869750976563	79.4118957519531
369.325592041016	79.5667572021484
370.780853271484	79.3332366943359
372.235565185547	79.7784805297852
373.689727783203	79.6901931762695
375.143310546875	79.8030853271484
376.596343994141	79.8430023193359
378.048828125	79.9513854980469
379.500762939453	79.9712295532227
380.9521484375	79.9706039428711
382.402954101563	80.2521591186523
383.853240966797	80.2967529296875
385.302947998047	80.3115386962891
386.752136230469	80.5686492919922
388.200744628906	80.7146072387695
389.648803710938	80.8901977539063
391.096343994141	80.8449478149414
392.543304443359	81.0912170410156
393.989715576172	81.3419647216797
395.435607910156	81.6131057739258
396.880920410156	81.8984527587891
398.325714111328	81.7928161621094
399.769927978516	82.0093536376953
401.213623046875	82.3664703369141
402.656768798828	82.5161361694336
404.099395751953	82.7341384887695
405.541442871094	82.9657516479492
406.982971191406	83.0055847167969
408.423950195313	83.060791015625
409.864379882813	83.5764846801758
411.304290771484	83.6153182983398
412.743621826172	83.6919097900391
414.182434082031	83.8873825073242
415.620727539063	83.9793319702148
417.058471679688	83.9859008789063
418.495666503906	84.201545715332
419.932342529297	84.2952499389648
421.368469238281	84.2263717651367
422.804077148438	84.2051544189453
424.239135742188	84.215461730957
425.673645019531	84.2539825439453
427.107635498047	84.2753982543945
428.541107177734	84.2540664672852
429.974029541016	84.2615127563477
431.406433105469	84.251106262207
432.838287353516	84.1218032836914
434.269622802734	83.9270553588867
435.700408935547	84.1086730957031
437.130706787109	83.9215850830078
438.560455322266	83.803108215332
439.989654541016	83.6153411865234
441.418334960938	83.7676544189453
442.846496582031	83.401123046875
444.274139404297	83.5138549804688
445.701263427734	83.3052825927734
447.127838134766	83.1253128051758
448.553894042969	83.101448059082
449.979431152344	83.1765823364258
451.404449462891	83.0091400146484
452.828918457031	82.9474945068359
454.252899169922	82.7890853881836
455.676330566406	82.8328399658203
457.099273681641	82.7381286621094
458.521667480469	82.6940612792969
459.943542480469	82.8051681518555
461.364929199219	82.6573944091797
462.785766601563	82.5674362182617
464.206085205078	82.8168334960938
465.625885009766	82.4981460571289
467.045196533203	82.6473083496094
468.463958740234	82.5501022338867
469.882202148438	82.5878143310547
471.299957275391	82.6127624511719
472.717193603516	82.7530212402344
474.133911132813	82.6171417236328
475.550109863281	82.5448455810547
476.965789794922	82.6985015869141
478.380950927734	82.959831237793
479.795623779297	82.9286651611328
481.209777832031	82.7801284790039
482.623413085938	83.0242080688477
484.036529541016	82.9638595581055
485.449157714844	83.1136016845703
486.861267089844	83.1696395874023
488.272857666016	83.1968231201172
489.683959960938	83.3531494140625
491.094543457031	83.2514495849609
492.504608154297	83.2593154907227
493.914184570313	83.3080596923828
495.3232421875	83.3471145629883
496.731811523438	83.3941116333008
498.139862060547	83.2159271240234
499.547393798828	83.1536636352539
500.954467773438	82.868782043457
502.360992431641	82.9481887817383
503.767028808594	82.6726837158203
505.172576904297	82.8700866699219
506.577606201172	82.6068649291992
507.982147216797	82.5507888793945
509.386169433594	82.2250289916992
510.789703369141	82.2235412597656
512.192749023438	82.0740127563477
513.595275878906	82.0043411254883
514.997314453125	81.7217254638672
516.398803710938	81.6702880859375
517.799865722656	81.371940612793
519.200378417969	81.3534317016602
520.600463867188	81.0683288574219
522	80.8982315063477
523.399047851563	80.9004898071289
524.797607421875	80.5182037353516
526.195678710938	80.4054107666016
527.59326171875	80.3386306762695
528.990295410156	80.0326080322266
530.386901855469	79.816650390625
531.782958984375	79.7358856201172
533.178588867188	79.5615234375
534.573669433594	79.3601684570313
535.968322753906	79.1841583251953
537.362426757813	79.1255493164063
538.756042480469	78.9532928466797
540.149230957031	78.6430969238281
541.541870117188	78.5651092529297
542.934020996094	78.4618759155273
544.32568359375	78.4692230224609
545.716918945313	78.2458572387695
547.107604980469	77.9868698120117
548.497802734375	77.8883972167969
549.887573242188	77.8771514892578
551.276794433594	77.7856903076172
552.66552734375	77.5467376708984
554.053833007813	77.6489562988281
555.441650390625	77.606575012207
556.828918457031	77.3606109619141
558.215759277344	77.2685394287109
559.602111816406	77.3534698486328
560.987976074219	77.2866897583008
562.373352050781	77.1611862182617
563.758239746094	77.0651702880859
565.142639160156	77.0100631713867
566.526611328125	76.8613128662109
567.910034179688	76.9987564086914
569.293029785156	76.7057647705078
570.675537109375	76.8757705688477
572.057556152344	76.8633422851563
573.439086914063	76.7833404541016
574.820129394531	76.8410720825195
576.200744628906	76.8225402832031
577.580871582031	76.735481262207
578.96044921875	76.8876037597656
580.339660644531	76.6937103271484
581.718322753906	76.8681869506836
583.096557617188	76.5815734863281
584.474243164063	76.8151702880859
585.851501464844	76.6706771850586
587.228332519531	76.6090240478516
588.604614257813	76.7929458618164
589.98046875	76.5280838012695
591.355834960938	76.7047119140625
592.730712890625	76.5721130371094
594.105163574219	76.6985397338867
595.479125976563	76.6100616455078
596.852600097656	76.6243438720703
598.225646972656	76.6890258789063
599.598205566406	76.6335144042969
600.970275878906	76.3808822631836
602.341857910156	76.2471542358398
603.713012695313	76.3655776977539
605.083679199219	76.1768951416016
606.453918457031	76.259391784668
607.823608398438	76.1423110961914
609.192932128906	76.1685180664063
610.561706542969	76.0193862915039
611.930053710938	75.9198913574219
613.297912597656	75.9430618286133
614.665344238281	75.8040390014648
616.032287597656	75.6285247802734
617.398803710938	75.5919952392578
618.764831542969	75.4209747314453
620.13037109375	75.3274383544922
621.495483398438	75.2667846679688
622.860107421875	75.1241149902344
624.224304199219	74.9593963623047
625.588012695313	74.9090118408203
626.951232910156	74.7168960571289
628.314025878906	74.5699462890625
629.676391601563	74.5958938598633
631.038269042969	74.3357162475586
632.399658203125	74.3167724609375
633.760620117188	74.13330078125
635.12109375	73.9844207763672
636.481140136719	73.874755859375
637.840759277344	73.8555221557617
639.199890136719	73.670654296875
640.558532714844	73.5261535644531
641.916748046875	73.4271545410156
643.274536132813	73.3648529052734
644.6318359375	73.3169708251953
645.988647460938	73.1150207519531
647.345031738281	72.883544921875
648.700988769531	72.9132766723633
650.056457519531	72.8229141235352
651.411499023438	72.6502685546875
652.76611328125	72.7272415161133
654.120239257813	72.371452331543
655.473876953125	72.4530868530273
656.827087402344	72.3542327880859
658.179870605469	72.1802215576172
659.5322265625	72.2455978393555
660.884094238281	72.1362762451172
662.235473632813	72.2212448120117
663.586486816406	71.7944183349609
664.93701171875	71.9969787597656
666.287048339844	71.8716583251953
667.636657714844	71.8460693359375
668.98583984375	71.8043899536133
670.334594726563	71.7259368896484
671.682861328125	71.7638549804688
673.030700683594	71.6651229858398
674.378051757813	71.7659378051758
675.725036621094	71.5998077392578
677.071533203125	71.7155990600586
678.417541503906	71.5207595825195
679.76318359375	71.6940612792969
681.108337402344	71.5353240966797
682.453002929688	71.7275924682617
683.797302246094	71.6441879272461
685.14111328125	71.5878143310547
686.484497070313	71.6435317993164
687.827453613281	71.6508026123047
689.169921875	71.7346954345703
690.512023925781	71.5811233520508
691.853637695313	71.8150024414063
693.194763183594	71.7970352172852
694.535522460938	71.7938537597656
695.875793457031	71.6815414428711
697.215637207031	71.8030395507813
698.555053710938	71.7401580810547
699.89404296875	71.8949966430664
701.232543945313	71.9573745727539
702.570617675781	71.8905258178711
703.908325195313	71.776237487793
705.245483398438	71.895881652832
706.582275390625	71.9211730957031
707.918640136719	71.9581604003906
709.254516601563	71.9775543212891
710.589965820313	71.8767700195313
711.924987792969	71.9197311401367
713.259582519531	71.9376449584961
714.59375	71.8752059936523
715.927490234375	71.8889389038086
717.2607421875	72.0559463500977
718.593627929688	71.7546005249023
719.926025390625	71.8118362426758
721.257995605469	71.8549041748047
722.589538574219	71.906982421875
723.920654296875	71.768180847168
725.251342773438	71.912483215332
726.581604003906	71.7331848144531
727.911437988281	71.7644882202148
729.240783691406	71.6244583129883
730.569763183594	71.7070465087891
731.898254394531	71.6085510253906
733.226379394531	71.646240234375
734.554016113281	71.6669235229492
735.881225585938	71.4492034912109
737.208068847656	71.4813995361328
738.534423828125	71.3832092285156
739.8603515625	71.2919464111328
741.185852050781	71.1999435424805
742.510925292969	71.2366104125977
743.835571289063	71.1373977661133
745.159790039063	71.0672607421875
746.483581542969	71.0661392211914
747.806945800781	70.9752197265625
749.1298828125	70.8671112060547
750.452453613281	70.7019119262695
751.774536132813	70.8147659301758
753.09619140625	70.4780120849609
754.417419433594	70.4468460083008
755.738220214844	70.4137802124023
757.05859375	70.338493347168
758.378540039063	70.1944961547852
759.698059082031	70.1043701171875
761.017211914063	69.8626022338867
762.335876464844	69.9584121704102
763.654113769531	69.6844177246094
764.971984863281	69.7961044311523
766.289367675781	69.7007675170898
767.606384277344	69.5384216308594
768.922973632813	69.5208587646484
770.239074707031	69.2854309082031
771.554809570313	69.2066192626953
772.8701171875	69.1950531005859
774.184997558594	69.0700836181641
775.499450683594	68.8996887207031
776.8134765625	68.8135375976563
778.127136230469	68.6991348266602
779.440307617188	68.5698928833008
780.753112792969	68.6132507324219
782.0654296875	68.409782409668
783.377380371094	68.2565536499023
784.688903808594	68.2806930541992
786	68.0876235961914
787.310668945313	68.1171569824219
788.620971679688	67.8432006835938
789.930786132813	67.8786849975586
791.240234375	67.7301940917969
792.549255371094	67.6628494262695
793.857788085938	67.5064086914063
795.166015625	67.3728866577148
796.473754882813	67.4355697631836
797.781066894531	67.1341781616211
799.088012695313	67.2848663330078
800.39453125	67.0403900146484
801.700622558594	67.1178359985352
803.006286621094	66.859489440918
804.311584472656	66.8719100952148
805.616394042969	66.7071228027344
806.920837402344	66.7384643554688
808.224853515625	66.6135864257813
809.528503417969	66.3624572753906
810.831665039063	66.366584777832
812.134460449219	66.2726821899414
813.436828613281	66.1032791137695
814.73876953125	66.0279312133789
816.040344238281	65.8660125732422
817.341430664063	65.9339599609375
818.642150878906	65.6940841674805
819.942504882813	65.7570953369141
821.242370605469	65.6233139038086
822.541870117188	65.6100769042969
823.840942382813	65.4818725585938
825.139587402344	65.5579299926758
826.437866210938	65.2163848876953
827.735656738281	65.1263885498047
829.033081054688	65.1016387939453
830.330139160156	65.1579360961914
831.626770019531	64.8660888671875
832.922973632813	64.8398666381836
834.21875	64.796501159668
835.514099121094	64.695198059082
836.80908203125	64.6171798706055
838.103637695313	64.3422470092773
839.397827148438	64.4103012084961
840.691589355469	64.3224411010742
841.984924316406	64.140625
843.27783203125	64.0009384155273
844.570373535156	63.9320220947266
845.862487792969	63.735408782959
847.154235839844	63.6844520568848
848.445556640625	63.6073951721191
849.736450195313	63.3306083679199
851.026916503906	63.257984161377
852.317016601563	63.0384368896484
853.606689453125	62.9774856567383
854.89599609375	62.9342727661133
856.184875488281	62.7426261901855
857.473327636719	62.5801620483398
858.761413574219	62.346076965332
860.049072265625	62.2737884521484
861.336303710938	62.1367340087891
862.623168945313	62.1481552124023
863.909606933594	61.8897705078125
865.195678710938	61.8450088500977
866.481323242188	61.6392707824707
867.766540527344	61.3190383911133
869.051391601563	61.288444519043
870.335815429688	61.1728935241699
871.619873046875	60.8538818359375
872.903503417969	60.6113090515137
874.186706542969	60.5268859863281
875.469543457031	60.3422660827637
876.752014160156	60.1252784729004
878.033996582031	59.8603286743164
879.315612792969	59.7733192443848
880.596862792969	59.5282249450684
881.877685546875	59.3109588623047
883.158081054688	59.0546722412109
884.438110351563	58.7544136047363
885.7177734375	58.5800743103027
886.996948242188	58.3636665344238
888.275817871094	58.1431083679199
889.55419921875	57.9277000427246
890.832275390625	57.6268005371094
892.10986328125	57.4369621276855
893.387084960938	57.3400955200195
894.663940429688	57.1287803649902
895.940368652344	56.7662582397461
897.216369628906	56.5639419555664
898.492004394531	56.3706092834473
899.767272949219	56.0555801391602
901.042114257813	55.9348449707031
902.316528320313	55.7023315429688
903.590576171875	55.530029296875
904.8642578125	55.2388916015625
906.137512207031	55.0007400512695
907.410339355469	54.8334465026855
908.682800292969	54.5538063049316
909.954833984375	54.3886489868164
911.226501464844	54.1551475524902
912.497802734375	53.9793586730957
913.768676757813	53.6630592346191
915.039123535156	53.6897315979004
916.309204101563	53.3365325927734
917.578918457031	53.151683807373
918.848205566406	52.9935111999512
920.117126464844	52.7862319946289
921.385620117188	52.6412391662598
922.653747558594	52.564811706543
923.921447753906	52.3221664428711
925.188781738281	52.1781692504883
926.455688476563	51.9070091247559
927.722229003906	51.9163398742676
928.988342285156	51.6901435852051
930.254089355469	51.6484642028809
931.519470214844	51.3112983703613
932.784423828125	51.3458290100098
934.049011230469	51.0578117370605
935.313171386719	51.0405807495117
936.576965332031	50.8746566772461
937.84033203125	50.7317848205566
939.103332519531	50.6152114868164
940.365966796875	50.4066772460938
941.628173828125	50.4538764953613
942.890014648438	50.3523941040039
944.151428222656	50.0559539794922
945.412475585938	50.0668258666992
946.673095703125	49.9482421875
947.933349609375	49.9681053161621
949.193237304688	49.8103256225586
950.452697753906	49.8130798339844
951.711791992188	49.7166519165039
952.970520019531	49.6668815612793
954.228820800781	49.5940780639648
955.486755371094	49.5917434692383
956.744262695313	49.4635810852051
958.001403808594	49.4030151367188
959.258117675781	49.2963829040527
960.514526367188	49.2840194702148
961.770446777344	49.1109771728516
963.026062011719	49.279712677002
964.28125	49.0269050598145
965.536010742188	49.0374565124512
966.790466308594	49.0691452026367
968.044494628906	48.9828033447266
969.298095703125	48.914176940918
970.551391601563	48.9196357727051
971.80419921875	48.7533645629883
973.056701660156	48.6777458190918
974.308776855469	48.6628684997559
975.560485839844	48.6512451171875
976.811767578125	48.6154479980469
978.062683105469	48.5650215148926
979.313232421875	48.4997520446777
980.563415527344	48.4272575378418
981.813171386719	48.3780059814453
983.0625	48.3935089111328
984.3115234375	48.2606964111328
985.560119628906	48.2807960510254
986.808349609375	48.2809143066406
988.05615234375	48.22412109375
989.303588867188	48.2021827697754
990.550659179688	48.0635299682617
991.797302246094	47.9707832336426
993.043579101563	48.0682792663574
994.289489746094	47.9685173034668
995.535034179688	47.9026565551758
996.780151367188	47.8522415161133
998.02490234375	47.7631797790527
999.269226074219	47.6887969970703
1000.51318359375	47.6544151306152
1001.75677490234	47.4715118408203
1003	47.4660987854004
1004.24279785156	47.4134750366211
1005.48522949219	47.4549407958984
1006.72729492188	47.2945556640625
1007.96893310547	47.3579483032227
1009.21026611328	47.1834907531738
1010.45111083984	47.189395904541
1011.69165039063	47.0713424682617
1012.93176269531	47.1485061645508
1014.17150878906	47.0578956604004
1015.41088867188	47.0501480102539
1016.64984130859	46.9989891052246
1017.88842773438	46.8844184875488
1019.12664794922	46.8433876037598
1020.36450195313	46.8520660400391
1021.60192871094	46.6872520446777
1022.83898925781	46.8479537963867
1024.07568359375	46.659351348877
1025.31201171875	46.699146270752
1026.5478515625	46.6467552185059
1027.78344726563	46.5787620544434
1029.0185546875	46.4503860473633
1030.25329589844	46.5182342529297
1031.48767089844	46.4518013000488
1032.7216796875	46.3958587646484
1033.95532226563	46.3543930053711
1035.18859863281	46.4213523864746
1036.42138671875	46.3991661071777
1037.65393066406	46.3970031738281
1038.88598632813	46.2933006286621
1040.11767578125	46.3999481201172
1041.34899902344	46.3747711181641
1042.57995605469	46.494213104248
1043.810546875	46.4982147216797
1045.04077148438	46.5050926208496
1046.2705078125	46.4266166687012
1047.5	46.3927383422852
1048.72900390625	46.3571701049805
1049.95764160156	46.394588470459
1051.18591308594	46.4655570983887
1052.41381835938	46.4132461547852
1053.64135742188	46.2264251708984
1054.86853027344	46.4064483642578
1056.09521484375	46.343318939209
1057.32165527344	46.2575302124023
1058.54760742188	46.2597961425781
1059.77331542969	46.2571144104004
1060.99853515625	46.1399154663086
1062.22338867188	46.2619171142578
1063.44787597656	46.1188125610352
1064.671875	46.152027130127
1065.89562988281	46.0899505615234
1067.11901855469	46.0271224975586
1068.34191894531	45.9808921813965
1069.56457519531	46.0475196838379
1070.78674316406	45.9622383117676
1072.00854492188	46.0119285583496
1073.22998046875	45.8452644348145
1074.45104980469	45.8174018859863
1075.67175292969	45.7262420654297
1076.89208984375	45.6047821044922
1078.11193847656	45.6734275817871
1079.33154296875	45.5575256347656
1080.55065917969	45.5177001953125
1081.76940917969	45.6567535400391
1082.98791503906	45.4070167541504
1084.20593261719	45.3329048156738
1085.42358398438	45.4451141357422
1086.64086914063	45.4494132995605
1087.85766601563	45.3886795043945
1089.07421875	45.3520011901855
1090.29040527344	45.3403129577637
1091.50610351563	45.2492980957031
1092.72155761719	45.3217620849609
1093.9365234375	45.2397308349609
1095.15112304688	45.1632423400879
1096.36535644531	45.2632102966309
1097.57922363281	45.2517967224121
1098.79272460938	45.3245277404785
1100.005859375	45.2828063964844
1101.21862792969	45.3612976074219
1102.43090820313	45.3114166259766
1103.64294433594	45.2119216918945
1104.8544921875	45.2996139526367
1106.06579589844	45.3524169921875
1107.27661132813	45.327953338623
1108.48706054688	45.3811721801758
1109.69714355469	45.3443374633789
1110.90686035156	45.378116607666
1112.1162109375	45.2201156616211
1113.3251953125	45.1779708862305
1114.53369140625	45.3051300048828
1115.74194335938	45.1946754455566
1116.94982910156	45.263843536377
1118.1572265625	45.1917839050293
1119.3642578125	45.2774085998535
1120.57104492188	45.2685546875
1121.77734375	45.3087730407715
1122.98327636719	45.2753295898438
1124.18884277344	45.2648010253906
1125.39404296875	45.4690856933594
1126.59875488281	45.2859840393066
1127.80322265625	45.333553314209
1129.00732421875	45.4183654785156
1130.2109375	45.2879943847656
1131.41430664063	45.1881790161133
1132.6171875	45.2497482299805
1133.81970214844	45.2246322631836
1135.02197265625	45.2837524414063
1136.22375488281	45.2775726318359
1137.42517089844	45.153923034668
1138.62622070313	45.2793884277344
1139.82690429688	45.1840362548828
1141.02709960938	45.0800933837891
1142.22705078125	45.0837211608887
1143.42663574219	45.0753326416016
1144.62573242188	45.0766906738281
1145.82458496094	45.079402923584
1147.02294921875	45.041820526123
1148.22094726563	45.1047592163086
1149.41857910156	45.058219909668
1150.61584472656	45.0552597045898
1151.81274414063	44.963062286377
1153.00927734375	44.9557266235352
1154.20544433594	45.0755195617676
1155.40124511719	44.9594612121582
1156.5966796875	45.0689735412598
1157.79162597656	45.0399055480957
1158.986328125	45.0143013000488
1160.18054199219	45.0193023681641
1161.37438964844	45.0726852416992
1162.56799316406	44.9203567504883
1163.76110839844	45.001880645752
1164.95385742188	44.9579811096191
1166.14624023438	45.0211791992188
1167.33825683594	44.9996871948242
1168.52990722656	44.9087715148926
1169.72119140625	45.043571472168
1170.91198730469	45.1070404052734
1172.1025390625	45.0056457519531
1173.29260253906	45.2574005126953
1174.482421875	45.1615791320801
1175.67175292969	45.2157592773438
1176.86071777344	45.2424163818359
1178.04943847656	45.3086891174316
1179.23767089844	45.2588424682617
1180.42553710938	45.224494934082
1181.61303710938	45.1978187561035
1182.80017089844	45.3212013244629
1183.98681640625	45.3110237121582
1185.17321777344	45.2673492431641
1186.35925292969	45.240348815918
1187.54479980469	45.2929916381836
1188.73010253906	45.1942329406738
1189.91491699219	45.1921539306641
1191.09936523438	45.2980880737305
1192.28356933594	45.3077278137207
1193.46728515625	45.3294486999512
1194.65063476563	45.3257141113281
1195.83361816406	45.2846488952637
1197.01623535156	45.4006538391113
1198.19836425781	45.4544334411621
1199.38024902344	45.5427169799805
1200.56176757813	45.615894317627
1201.74279785156	45.6532669067383
1202.92358398438	45.7634620666504
1204.10388183594	45.7821083068848
1205.28393554688	45.7028579711914
1206.46350097656	45.8872871398926
1207.64270019531	45.8208999633789
1208.82153320313	45.8254318237305
1210	45.8286285400391
1211.17810058594	45.9181175231934
1212.35583496094	45.817081451416
1213.53308105469	46.0020599365234
1214.71008300781	45.9150543212891
1215.88671875	45.8799934387207
1217.06286621094	45.9833831787109
1218.23864746094	45.9993782043457
1219.41418457031	45.954776763916
1220.58923339844	46.0101127624512
1221.76391601563	45.9711036682129
1222.93823242188	45.9344024658203
1224.11218261719	46.0456085205078
1225.28576660156	45.9855422973633
1226.458984375	46.0841407775879
1227.6318359375	46.0095138549805
1228.80419921875	46.0379333496094
1229.97631835938	46.1162567138672
1231.14794921875	45.9846801757813
1232.31921386719	46.1582336425781
1233.490234375	46.1074676513672
1234.66076660156	46.2206230163574
1235.83093261719	46.1088485717773
1237.00073242188	46.1448860168457
1238.17016601563	46.1557960510254
1239.33923339844	46.0976028442383
1240.5078125	46.1540451049805
1241.67614746094	46.1321678161621
1242.84411621094	46.0740051269531
1244.01159667969	46.1562538146973
1245.1787109375	46.0502853393555
1246.34558105469	46.0789680480957
1247.51196289063	45.9468955993652
1248.67797851563	45.9018440246582
1249.84362792969	46.0279922485352
1251.00891113281	45.9062995910645
1252.173828125	45.8797264099121
1253.33825683594	45.857780456543
1254.50244140625	45.8056716918945
1255.66625976563	45.7552909851074
1256.82958984375	45.5601844787598
1257.99255371094	45.4977073669434
1259.1552734375	45.5711631774902
1260.31750488281	45.5971488952637
1261.47937011719	45.5218162536621
1262.64086914063	45.4091873168945
1263.80200195313	45.3432846069336
1264.96276855469	45.2881622314453
1266.123046875	45.3823127746582
1267.28308105469	45.2192916870117
1268.44262695313	45.0926322937012
1269.60192871094	45.0929412841797
1270.7607421875	45.1336708068848
1271.91918945313	45.0112457275391
1273.07727050781	44.8859367370605
1274.23498535156	44.8108444213867
1275.39233398438	44.6824493408203
1276.54931640625	44.7053375244141
1277.70581054688	44.6626014709473
1278.86206054688	44.618335723877
1280.01794433594	44.5538558959961
1281.17333984375	44.4884223937988
1282.32836914063	44.5938034057617
1283.48303222656	44.4918060302734
1284.63732910156	44.5764312744141
1285.79125976563	44.3773498535156
1286.94482421875	44.5126914978027
1288.09802246094	44.4457740783691
1289.25073242188	44.4403190612793
1290.40319824219	44.4489517211914
1291.55517578125	44.3571929931641
1292.70690917969	44.3060989379883
1293.85815429688	44.3737449645996
1295.00903320313	44.3600769042969
1296.15954589844	44.328296661377
1297.30969238281	44.1486511230469
1298.45935058594	44.0665473937988
1299.60876464844	44.1832656860352
1300.7578125	43.9378356933594
1301.90637207031	44.0960578918457
1303.05456542969	43.9289169311523
1304.20239257813	44.0129318237305
1305.34985351563	43.8999977111816
1306.49694824219	43.9568557739258
1307.64367675781	43.8203773498535
1308.7900390625	43.7576179504395
1309.93591308594	43.8481063842773
1311.08154296875	43.8201065063477
1312.22668457031	43.7446250915527
1313.37145996094	43.7747573852539
1314.51599121094	43.7520027160645
1315.66003417969	43.9132843017578
1316.80358886719	43.8308982849121
1317.94689941406	43.8429565429688
1319.08984375	43.7468643188477
1320.23229980469	43.7388572692871
1321.37451171875	43.7103881835938
1322.51623535156	43.7178573608398
1323.65759277344	43.6803321838379
1324.79858398438	43.5834732055664
1325.93920898438	43.5648994445801
1327.07934570313	43.5327949523926
1328.21923828125	43.5001220703125
1329.35864257813	43.4529647827148
1330.49780273438	43.4771575927734
1331.63647460938	43.3209533691406
1332.77478027344	43.3501930236816
1333.91271972656	43.2231826782227
1335.05029296875	43.2611541748047
1336.18737792969	43.2339668273926
1337.32421875	43.0881767272949
1338.46057128906	43.094066619873
1339.5966796875	43.0945701599121
1340.73229980469	43.1217842102051
1341.86755371094	43.1397323608398
1343.00231933594	43.1571159362793
1344.13684082031	43.1282577514648
1345.27099609375	43.1067657470703
1346.40466308594	43.0471343994141
1347.53796386719	43.0210113525391
1348.6708984375	42.9869499206543
1349.80346679688	42.9821472167969
1350.93566894531	43.0265655517578
1352.06750488281	43.0196685791016
1353.19885253906	42.9486503601074
1354.32995605469	42.9266510009766
1355.46057128906	42.8527450561523
1356.5908203125	42.9491844177246
1357.720703125	42.801815032959
1358.85021972656	42.7459335327148
1359.97924804688	42.6344032287598
1361.10803222656	42.6686935424805
1362.236328125	42.6539344787598
1363.3642578125	42.4708366394043
1364.49182128906	42.5647163391113
1365.61901855469	42.4599571228027
1366.74584960938	42.3199005126953
1367.87231445313	42.4718551635742
1368.99829101563	42.3300437927246
1370.12390136719	42.3889083862305
1371.24914550781	42.3183097839355
1372.3740234375	42.3248023986816
1373.49853515625	42.4217910766602
1374.62255859375	42.3153076171875
1375.74633789063	42.3845596313477
1376.86962890625	42.4754180908203
1377.99255371094	42.4128456115723
1379.11511230469	42.2883033752441
1380.2373046875	42.3947715759277
1381.35900878906	42.3891563415527
1382.48034667969	42.3450622558594
1383.60144042969	42.3466682434082
1384.72204589844	42.4184532165527
1385.84228515625	42.3291015625
1386.96203613281	42.3789672851563
1388.08154296875	42.1391105651855
1389.20056152344	42.2381858825684
1390.31921386719	42.2248916625977
1391.4375	41.9925537109375
1392.55541992188	42.0784759521484
1393.6728515625	42.0144157409668
1394.7900390625	42.006778717041
1395.90673828125	41.8000526428223
1397.02307128906	41.8948173522949
1398.13903808594	41.7996139526367
1399.25463867188	41.7994117736816
1400.36975097656	41.7456741333008
1401.48449707031	41.8195037841797
1402.59899902344	41.7515640258789
1403.712890625	41.7383651733398
1404.82653808594	41.7920036315918
1405.93981933594	41.8912734985352
1407.05261230469	41.7259330749512
1408.1650390625	41.8675308227539
1409.27709960938	41.7448654174805
1410.38879394531	41.7461776733398
1411.5	41.7087020874023
1412.61096191406	41.7603454589844
1413.72143554688	41.7258071899414
1414.83154296875	41.7739906311035
1415.94116210938	41.6191253662109
1417.05053710938	41.5727081298828
1418.15942382813	41.4997520446777
1419.26794433594	41.5212440490723
1420.37609863281	41.4728965759277
1421.48388671875	41.5192222595215
1422.59118652344	41.3146896362305
1423.6982421875	41.4047813415527
1424.80480957031	41.298641204834
1425.91088867188	41.1534194946289
1427.01672363281	41.3375244140625
1428.1220703125	41.2262992858887
1429.22717285156	41.2453804016113
1430.33166503906	41.2244262695313
1431.43591308594	41.1964378356934
1432.53979492188	41.2976684570313
1433.64318847656	41.1925010681152
1434.74621582031	41.2716941833496
1435.84887695313	41.2171630859375
1436.95104980469	41.2827262878418
1438.05297851563	41.2667503356934
1439.15441894531	41.2617340087891
1440.25549316406	41.1780891418457
1441.35620117188	41.2051811218262
1442.45642089844	41.2473754882813
1443.55627441406	41.1637382507324
1444.65576171875	41.1121864318848
1445.7548828125	41.0191307067871
1446.853515625	41.0085067749023
1447.95190429688	40.9442329406738
1449.0498046875	40.9328460693359
1450.14721679688	40.7610206604004
1451.24438476563	40.7419776916504
1452.34106445313	40.7100257873535
1453.43737792969	40.6549453735352
1454.53332519531	40.701602935791
1455.62890625	40.7282905578613
1456.72399902344	40.6851997375488
1457.81872558594	40.6968193054199
1458.9130859375	40.5680236816406
1460.00695800781	40.6514587402344
1461.10046386719	40.6856994628906
1462.19360351563	40.5908279418945
1463.28637695313	40.6309776306152
1464.37878417969	40.715518951416
1465.470703125	40.7510070800781
1466.56225585938	40.6055068969727
1467.65344238281	40.6512413024902
1468.744140625	40.6592979431152
1469.83447265625	40.6838569641113
1470.92443847656	40.551685333252
1472.01403808594	40.5130004882813
1473.10314941406	40.4363975524902
1474.19189453125	40.4163856506348
1475.2802734375	40.3144187927246
1476.3681640625	40.3150672912598
1477.45581054688	40.3125686645508
1478.54296875	40.2772521972656
1479.62963867188	40.2326965332031
1480.71606445313	40.3199501037598
1481.80200195313	40.2466812133789
1482.88757324219	40.2157211303711
1483.97265625	40.3148612976074
1485.05737304688	40.340030670166
1486.14172363281	40.374870300293
1487.22570800781	40.5221786499023
1488.30932617188	40.4009094238281
1489.39245605469	40.4992446899414
1490.47509765625	40.5737953186035
1491.55749511719	40.4363632202148
1492.63940429688	40.7218132019043
1493.72094726563	40.4740219116211
1494.80212402344	40.5145606994629
1495.8828125	40.6330146789551
1496.96313476563	40.5681266784668
1498.04309082031	40.6010551452637
1499.12255859375	40.527889251709
1500.20166015625	40.5547370910645
1501.28039550781	40.4977531433105
1502.35864257813	40.5187187194824
1503.4365234375	40.5233116149902
1504.51403808594	40.6163711547852
1505.59118652344	40.5217018127441
1506.66784667969	40.6491813659668
1507.744140625	40.6086311340332
1508.81994628906	40.6552085876465
1509.89538574219	40.7296714782715
1510.97045898438	40.767017364502
1512.04516601563	40.9223976135254
1513.11938476563	40.9760208129883
1514.19323730469	41.026927947998
1515.26672363281	41.1589317321777
1516.33972167969	41.2951469421387
1517.41235351563	41.3542785644531
1518.48449707031	41.3301582336426
1519.55639648438	41.3636207580566
1520.62768554688	41.4760780334473
1521.69873046875	41.6234245300293
1522.76928710938	41.5209922790527
1523.83947753906	41.5902099609375
1524.90930175781	41.670166015625
1525.97863769531	41.6463775634766
1527.04760742188	41.7153015136719
1528.11608886719	41.6998519897461
1529.18420410156	41.6491470336914
1530.251953125	41.7532424926758
1531.31921386719	41.767578125
1532.38610839844	41.9643592834473
1533.45263671875	42.0848731994629
1534.51867675781	42.1588249206543
1535.58435058594	42.1909561157227
1536.64965820313	42.2852249145508
1537.71447753906	42.454761505127
1538.77893066406	42.5997428894043
1539.84301757813	42.6798896789551
1540.90661621094	42.8516006469727
1541.9697265625	43.1471214294434
1543.03259277344	43.0683555603027
1544.09497070313	43.262336730957
1545.15686035156	43.4043350219727
1546.21850585938	43.5638999938965
1547.27966308594	43.7143821716309
1548.34033203125	43.8305473327637
1549.40063476563	44.0263023376465
1550.46057128906	44.0536994934082
1551.52001953125	44.2255363464355
1552.5791015625	44.4239120483398
1553.63781738281	44.4912376403809
1554.69604492188	44.5824851989746
1555.75378417969	44.6238327026367
1556.81127929688	44.6221961975098
1557.86828613281	44.7975959777832
1558.9248046875	44.7792892456055
1559.98095703125	45.0147819519043
1561.03674316406	45.0646896362305
1562.09204101563	45.2092819213867
1563.14697265625	45.3088989257813
1564.20153808594	45.5558891296387
1565.25561523438	45.7710838317871
1566.30932617188	45.9712142944336
1567.36254882813	46.1397361755371
1568.41540527344	46.4503746032715
1569.4677734375	46.6783332824707
1570.51977539063	46.8339538574219
1571.57141113281	47.0766792297363
1572.62255859375	47.3803939819336
1573.67333984375	47.5456771850586
1574.7236328125	47.9129524230957
1575.77355957031	48.082218170166
1576.82299804688	48.1928215026855
1577.8720703125	48.4100036621094
1578.92077636719	48.6069030761719
1579.96899414063	48.7317161560059
1581.01684570313	48.9463729858398
1582.06420898438	49.1573333740234
1583.11120605469	49.4596138000488
1584.15771484375	49.5651512145996
1585.20385742188	49.7974128723145
1586.24951171875	50.1298637390137
1587.29479980469	50.1936073303223
1588.33972167969	50.5148811340332
1589.38415527344	50.7117385864258
1590.42810058594	51.0470924377441
1591.47180175781	51.3084716796875
1592.51489257813	51.7593269348145
1593.55773925781	52.0813064575195
1594.59997558594	52.3312644958496
1595.64196777344	52.7431526184082
1596.68334960938	53.1365623474121
1597.72448730469	53.3997764587402
1598.76513671875	53.8801803588867
1599.80529785156	54.2811279296875
1600.84509277344	54.6957054138184
1601.88452148438	54.9280014038086
1602.92346191406	55.2798652648926
1603.9619140625	55.7417297363281
1605	56.0778694152832
1606.03771972656	56.4097480773926
1607.07495117188	56.8587226867676
1608.11169433594	57.2821769714355
1609.14807128906	57.6617965698242
1610.18408203125	57.7200965881348
1611.21960449219	58.0543479919434
1612.25463867188	58.308708190918
1613.28930664063	58.5947761535645
1614.32360839844	58.6034965515137
1615.357421875	58.9845771789551
1616.39074707031	59.1238746643066
1617.42370605469	59.3292808532715
1618.45629882813	59.7756538391113
1619.48840332031	59.8689231872559
1620.52001953125	60.0400276184082
1621.55126953125	60.3224487304688
1622.58215332031	60.7237281799316
1623.61254882813	60.840145111084
1624.64245605469	61.1760063171387
1625.67199707031	61.3585624694824
1626.70104980469	61.6470985412598
1627.72973632813	61.8611450195313
1628.75793457031	62.0532989501953
1629.78576660156	62.3642387390137
1630.81311035156	62.5126152038574
1631.84008789063	62.6984329223633
1632.86657714844	62.9283714294434
1633.89270019531	63.0467300415039
1634.91833496094	63.100284576416
1635.94348144531	63.3087120056152
1636.96826171875	63.2204971313477
1637.99255371094	63.2096939086914
1639.01647949219	63.3129730224609
1640.03991699219	63.0216865539551
1641.06298828125	63.0560264587402
1642.08557128906	62.826530456543
1643.10778808594	62.7592811584473
1644.12951660156	62.3407745361328
1645.15075683594	62.1468811035156
1646.17163085938	61.8951988220215
1647.19213867188	61.6085815429688
1648.21203613281	61.2854080200195
1649.23156738281	61.0871467590332
1650.25073242188	60.7209777832031
1651.26940917969	60.4420509338379
1652.28759765625	60.089412689209
1653.30541992188	59.9200172424316
1654.32275390625	59.5868377685547
1655.33972167969	59.3712272644043
1656.35620117188	58.9103584289551
1657.37231445313	58.5834884643555
1658.38793945313	58.3109283447266
1659.40307617188	58.0382614135742
1660.41772460938	57.7811508178711
1661.43212890625	57.361572265625
1662.44592285156	57.0406036376953
1663.45935058594	57.0035095214844
1664.47229003906	56.4802551269531
1665.48486328125	56.2455787658691
1666.49694824219	55.9707374572754
1667.50854492188	55.635570526123
1668.51977539063	55.309024810791
1669.53051757813	54.8213348388672
1670.54089355469	54.5431594848633
1671.55078125	54.216194152832
1672.56018066406	53.66259765625
1673.56909179688	53.3047637939453
1674.57763671875	52.8642425537109
1675.58581542969	52.4573936462402
1676.59350585938	51.9080505371094
1677.60070800781	51.470645904541
1678.607421875	50.9867553710938
1679.61376953125	50.436149597168
1680.61962890625	50.0703964233398
1681.62512207031	49.6146774291992
1682.63012695313	49.0195236206055
1683.63464355469	48.4369850158691
1684.638671875	48.1360778808594
1685.64233398438	47.4915924072266
1686.64562988281	47.252685546875
1687.64831542969	46.7661476135254
1688.65063476563	46.3186569213867
1689.65246582031	45.771785736084
1690.65393066406	45.3032188415527
1691.65490722656	45.0457992553711
1692.65539550781	44.6646766662598
1693.65551757813	44.2377395629883
1694.65502929688	43.921989440918
1695.654296875	43.5059661865234
1696.65295410156	43.1129112243652
1697.65124511719	42.7702941894531
1698.64904785156	42.4234275817871
1699.646484375	42.184440612793
1700.64331054688	41.693359375
1701.63977050781	41.3870506286621
1702.63586425781	40.9737396240234
1703.63134765625	40.6821136474609
1704.62646484375	40.1676940917969
1705.62121582031	39.8472328186035
1706.61535644531	39.5260124206543
1707.60913085938	39.1880264282227
1708.60241699219	38.8301544189453
1709.59521484375	38.4049491882324
1710.58764648438	37.9641227722168
1711.57958984375	37.6729736328125
1712.57104492188	37.2945022583008
1713.56213378906	36.8428421020508
1714.552734375	36.5205841064453
1715.54284667969	36.1911888122559
1716.53247070313	35.7301216125488
1717.52160644531	35.4222183227539
1718.51037597656	35.0888481140137
1719.49865722656	34.7841606140137
1720.48657226563	34.4680023193359
1721.47387695313	34.0995674133301
1722.46081542969	33.7369422912598
1723.447265625	33.5646438598633
1724.43334960938	33.3335113525391
1725.41882324219	33.0420341491699
1726.40393066406	32.6924438476563
1727.38854980469	32.4520797729492
1728.37268066406	32.325553894043
1729.3564453125	32.035026550293
1730.33972167969	31.7769985198975
1731.32250976563	31.6031455993652
1732.30480957031	31.3771324157715
1733.28674316406	31.1586723327637
1734.26806640625	30.9583034515381
1735.2490234375	30.7834854125977
1736.2294921875	30.6582317352295
1737.20959472656	30.4700355529785
1738.18908691406	30.286506652832
1739.16821289063	30.1327056884766
1740.14685058594	29.8856601715088
1741.125	29.7445392608643
1742.10266113281	29.5884380340576
1743.07995605469	29.428129196167
1744.05676269531	29.3208026885986
1745.03308105469	29.069766998291
1746.00891113281	28.8499145507813
1746.98425292969	28.6652317047119
1747.95910644531	28.5493354797363
1748.93359375	28.295804977417
1749.90759277344	28.1260089874268
1750.88110351563	27.8903198242188
1751.85412597656	27.7010402679443
1752.82678222656	27.5284976959229
1753.798828125	27.3126564025879
1754.7705078125	27.0755043029785
1755.74169921875	26.9515476226807
1756.71240234375	26.7291736602783
1757.6826171875	26.6392021179199
1758.65246582031	26.5177612304688
1759.62170410156	26.259334564209
1760.59057617188	26.0713424682617
1761.55895996094	26.0204887390137
1762.52673339844	25.8150634765625
1763.49426269531	25.7324733734131
1764.46118164063	25.6896419525146
1765.42761230469	25.5104694366455
1766.39367675781	25.366870880127
1767.35913085938	25.2795143127441
1768.32421875	25.1562309265137
1769.28881835938	25.129093170166
1770.2529296875	24.9383087158203
1771.21655273438	24.8584976196289
1772.17980957031	24.8519592285156
1773.14245605469	24.8113784790039
1774.10461425781	24.7248115539551
1775.06640625	24.7176208496094
1776.02770996094	24.5298118591309
1776.98852539063	24.4096622467041
1777.94873046875	24.3331718444824
1778.90856933594	24.2290306091309
1779.86804199219	24.1826076507568
1780.82690429688	24.047191619873
1781.78527832031	23.8643894195557
1782.7431640625	23.7587776184082
1783.70068359375	23.6045150756836
1784.65771484375	23.5373592376709
1785.61413574219	23.4364204406738
1786.57019042969	23.3002109527588
1787.52575683594	23.197696685791
1788.48083496094	23.0326175689697
1789.43530273438	22.8980922698975
1790.38940429688	22.8220691680908
1791.34301757813	22.6710529327393
1792.29626464844	22.5848541259766
1793.24890136719	22.4629058837891
1794.20104980469	22.3436279296875
1795.15270996094	22.3483085632324
1796.10400390625	22.2075023651123
1797.0546875	22.1114177703857
1798.0048828125	22.017599105835
1798.95471191406	21.9790878295898
1799.90393066406	21.8508834838867
1800.85278320313	21.8234767913818
1801.80102539063	21.7667789459229
1802.74890136719	21.7224922180176
1803.6962890625	21.7011566162109
1804.64306640625	21.6802387237549
1805.58947753906	21.6523494720459
1806.53540039063	21.5871257781982
1807.48071289063	21.5151195526123
1808.42565917969	21.5502834320068
1809.3701171875	21.4469966888428
1810.31396484375	21.4923076629639
1811.25744628906	21.3798847198486
1812.20043945313	21.2990837097168
1813.14294433594	21.2689723968506
1814.08483886719	21.2946491241455
1815.0263671875	21.2042694091797
1815.96740722656	21.124626159668
1816.90783691406	21.0741405487061
1817.84790039063	21.0416145324707
1818.78747558594	20.876148223877
1819.72644042969	20.8706741333008
1820.6650390625	20.7980518341064
1821.60314941406	20.7465877532959
1822.54064941406	20.6226196289063
1823.47778320313	20.6158142089844
1824.41430664063	20.4586658477783
1825.35034179688	20.3466186523438
1826.28601074219	20.4193077087402
1827.22106933594	20.1953525543213
1828.15563964844	20.2272911071777
1829.08984375	20.1492538452148
1830.0234375	20.0977363586426
1830.95654296875	20.0145320892334
1831.88916015625	19.9389362335205
1832.8212890625	19.9328212738037
1833.7529296875	19.8371753692627
1834.68408203125	19.9388942718506
1835.61474609375	19.7351169586182
1836.54479980469	19.7815322875977
1837.47448730469	19.7779445648193
1838.40356445313	19.808012008667
1839.33227539063	19.7931537628174
1840.26037597656	19.7360992431641
1841.18811035156	19.7323055267334
1842.115234375	19.6850166320801
1843.04187011719	19.7306995391846
1843.96801757813	19.7486782073975
1844.89367675781	19.7282562255859
1845.81872558594	19.7430553436279
1846.74340820313	19.6466159820557
1847.66760253906	19.6537189483643
1848.59118652344	19.6988658905029
1849.51428222656	19.668384552002
1850.43701171875	19.5211620330811
1851.35913085938	19.4681663513184
1852.28076171875	19.4324722290039
1853.20190429688	19.419225692749
1854.12243652344	19.2700653076172
1855.04260253906	19.337495803833
1855.96215820313	19.2631893157959
1856.88122558594	19.1451377868652
1857.79992675781	19.1067409515381
1858.71801757813	19.0286731719971
1859.63549804688	19.016170501709
1860.55261230469	18.9150905609131
1861.46923828125	18.8120136260986
1862.38525390625	18.8080387115479
1863.30078125	18.8261775970459
1864.2158203125	18.7955894470215
1865.13037109375	18.7190113067627
1866.04443359375	18.708366394043
1866.95788574219	18.6975021362305
1867.87084960938	18.7285652160645
1868.78332519531	18.7181415557861
1869.6953125	18.759349822998
1870.60681152344	18.674690246582
1871.51782226563	18.6948184967041
1872.42822265625	18.8008975982666
1873.33813476563	18.8409042358398
1874.24755859375	18.7473487854004
1875.15649414063	18.6826267242432
1876.06481933594	18.772029876709
1876.97277832031	18.7228107452393
1877.88012695313	18.7967567443848
1878.78698730469	18.6918506622314
1879.69323730469	18.6980571746826
1880.59912109375	18.7215461730957
1881.50439453125	18.7228088378906
1882.4091796875	18.6652984619141
1883.3134765625	18.534704208374
1884.21716308594	18.5000343322754
1885.12048339844	18.4352836608887
1886.02319335938	18.4784507751465
1886.92541503906	18.4342231750488
1887.82702636719	18.3464527130127
1888.72814941406	18.292854309082
1889.62878417969	18.2550373077393
1890.52893066406	18.2163333892822
1891.42858886719	18.2042694091797
1892.32763671875	18.1093769073486
1893.22619628906	18.0972881317139
1894.12426757813	17.9971027374268
1895.02172851563	17.981502532959
1895.91870117188	17.8849220275879
1896.81518554688	18.0100059509277
1897.71118164063	17.903169631958
1898.60656738281	17.8458156585693
1899.50146484375	17.8347320556641
1900.39587402344	17.8179874420166
1901.28967285156	17.8016757965088
1902.18298339844	17.8393096923828
1903.07580566406	17.7881813049316
1903.96801757813	17.8047294616699
1904.85986328125	17.8047370910645
1905.7509765625	17.8125991821289
1906.64172363281	17.8827896118164
1907.53186035156	17.9375553131104
1908.42150878906	17.9151668548584
1909.31066894531	17.8846969604492
1910.19921875	17.93603515625
1911.08728027344	17.9369945526123
1911.97473144531	18.0257301330566
1912.86181640625	17.9791069030762
1913.74816894531	17.9953880310059
1914.63415527344	17.9631595611572
1915.51953125	17.9669914245605
1916.40441894531	17.9203109741211
1917.28869628906	17.8867301940918
1918.17260742188	17.9421977996826
1919.05578613281	17.8317737579346
1919.93859863281	17.8255157470703
1920.82080078125	17.8234214782715
1921.70239257813	17.757999420166
1922.58349609375	17.7504081726074
1923.46411132813	17.684928894043
1924.34423828125	17.635425567627
1925.22375488281	17.6260414123535
1926.10278320313	17.5503768920898
1926.98120117188	17.4959621429443
1927.85913085938	17.4333877563477
1928.73645019531	17.4155960083008
1929.61328125	17.3395557403564
1930.48962402344	17.3004035949707
1931.36535644531	17.3041114807129
1932.24060058594	17.2554702758789
1933.11535644531	17.213623046875
1933.98950195313	17.2175407409668
1934.86303710938	17.1937160491943
1935.73608398438	17.2258281707764
1936.60864257813	17.2154407501221
1937.48059082031	17.1739673614502
1938.35205078125	17.2266235351563
1939.22302246094	17.1831493377686
1940.09338378906	17.2640933990479
1940.96313476563	17.2301044464111
1941.83239746094	17.3157596588135
1942.701171875	17.3188724517822
1943.5693359375	17.350492477417
1944.43701171875	17.3905372619629
1945.30407714844	17.391040802002
1946.17065429688	17.453685760498
1947.03662109375	17.4666080474854
1947.90209960938	17.4777660369873
1948.76696777344	17.4358062744141
1949.63134765625	17.4558334350586
1950.4951171875	17.4920444488525
1951.3583984375	17.4985866546631
1952.22106933594	17.4459552764893
1953.08325195313	17.3857479095459
1953.94482421875	17.4086837768555
1954.80590820313	17.3491020202637
1955.66650390625	17.4157829284668
1956.5263671875	17.4056835174561
1957.38586425781	17.3324966430664
1958.24462890625	17.293924331665
1959.10302734375	17.3169040679932
1959.96069335938	17.2300605773926
1960.81799316406	17.1367111206055
1961.67456054688	17.1447601318359
1962.53063964844	17.1071910858154
1963.38623046875	17.0297451019287
1964.2412109375	17.046688079834
1965.09558105469	16.9789810180664
1965.94946289063	16.906322479248
1966.80285644531	16.913215637207
1967.65563964844	16.9123077392578
1968.5078125	16.9368362426758
1969.35949707031	16.9567012786865
1970.21057128906	16.8734397888184
1971.06103515625	16.9272441864014
1971.91101074219	16.9942798614502
1972.76049804688	16.978666305542
1973.60925292969	17.0240783691406
1974.45764160156	16.9939403533936
1975.30529785156	17.076976776123
1976.15246582031	17.096529006958
1976.99914550781	17.1604118347168
1977.84521484375	17.1676902770996
1978.69067382813	17.2437477111816
1979.53552246094	17.2259635925293
1980.3798828125	17.3359565734863
1981.22375488281	17.324254989624
1982.06701660156	17.3161354064941
1982.90966796875	17.3804988861084
1983.75170898438	17.4148292541504
1984.59326171875	17.3360004425049
1985.43420410156	17.3258609771729
1986.27465820313	17.3775234222412
1987.11450195313	17.2367858886719
1987.95373535156	17.2810363769531
1988.79248046875	17.3041744232178
1989.63061523438	17.2859210968018
1990.46813964844	17.2588806152344
1991.30517578125	17.2543411254883
1992.1416015625	17.170051574707
1992.9775390625	17.1801338195801
1993.81274414063	17.0385074615479
1994.6474609375	17.0469760894775
1995.48168945313	16.9361114501953
1996.31518554688	16.9822483062744
1997.14819335938	17.0105781555176
1997.98071289063	16.94069480896
1998.8125	16.964750289917
1999.64379882813	16.9192142486572
2000.47448730469	16.8804321289063
2001.3046875	16.9096946716309
2002.13427734375	16.9025592803955
2002.96325683594	16.9264316558838
2003.79162597656	16.9634456634521
2004.61950683594	16.9606323242188
2005.44677734375	17.0529766082764
2006.2734375	17.0853290557861
2007.09948730469	17.1605529785156
2007.92504882813	17.201587677002
2008.75	17.2685222625732
2009.57434082031	17.2989616394043
2010.39819335938	17.2876529693604
2011.22131347656	17.2765655517578
2012.0439453125	17.3000030517578
2012.86608886719	17.388692855835
2013.6875	17.4067401885986
2014.50842285156	17.4029674530029
2015.32873535156	17.4895210266113
2016.1484375	17.3910903930664
2016.96752929688	17.392786026001
2017.7861328125	17.3719253540039
2018.60412597656	17.4688549041748
2019.42150878906	17.4929218292236
2020.23828125	17.4843978881836
2021.05444335938	17.4973125457764
2021.8701171875	17.4401836395264
2022.68518066406	17.3818759918213
2023.49963378906	17.4050521850586
2024.3134765625	17.3587989807129
2025.12683105469	17.367130279541
2025.939453125	17.2291717529297
2026.75158691406	17.2857208251953
2027.56311035156	17.2684230804443
2028.3740234375	17.2758293151855
2029.18432617188	17.3038444519043
2029.994140625	17.2421112060547
2030.80322265625	17.1812515258789
2031.61181640625	17.1476173400879
2032.41979980469	17.1350612640381
2033.22717285156	17.1571235656738
2034.03393554688	17.0975341796875
2034.84008789063	17.0250415802002
2035.64575195313	17.0101280212402
2036.45080566406	16.9501934051514
2037.25512695313	16.9219245910645
2038.05895996094	16.8980026245117
2038.86218261719	16.8340511322021
2039.66479492188	16.8618412017822
2040.466796875	16.9011535644531
2041.26831054688	16.8472671508789
2042.06909179688	16.9681243896484
2042.86938476563	16.9358825683594
2043.6689453125	16.9271259307861
2044.46801757813	16.9886703491211
2045.26647949219	16.9658622741699
2046.06433105469	16.9970207214355
2046.86145019531	17.0014381408691
2047.65808105469	17.0153217315674
2048.4541015625	17.0065860748291
2049.24951171875	17.03688621521
2050.04443359375	17.0313911437988
2050.83862304688	17.0603408813477
2051.63232421875	17.0671100616455
2052.42529296875	17.1655139923096
2053.2177734375	17.1320552825928
2054.00952148438	17.1898040771484
2054.80078125	17.1880702972412
2055.59130859375	17.2324485778809
2056.38134765625	17.2562274932861
2057.17065429688	17.2617015838623
2057.95947265625	17.2017726898193
2058.74755859375	17.2155933380127
2059.53515625	17.1627998352051
2060.32202148438	17.1805686950684
2061.1083984375	17.0784721374512
2061.89428710938	17.0316143035889
2062.67919921875	16.9996013641357
2063.4638671875	17.0471134185791
2064.24780273438	17.0195083618164
2065.03100585938	16.9944458007813
2065.81372070313	16.8569011688232
2066.595703125	16.8524875640869
2067.37719726563	16.8093929290771
2068.15795898438	16.6730308532715
2068.93823242188	16.7226467132568
2069.7177734375	16.5761165618896
2070.49682617188	16.6203765869141
2071.27514648438	16.5196876525879
2072.05297851563	16.4747447967529
2072.830078125	16.5145778656006
2073.60668945313	16.4053325653076
2074.38256835938	16.3497753143311
2075.15795898438	16.2962856292725
2075.9326171875	16.2785568237305
2076.70654296875	16.2526206970215
2077.47998046875	16.2456340789795
2078.25268554688	16.1632175445557
2079.02490234375	16.1955604553223
2079.79663085938	16.2288703918457
2080.5673828125	16.164176940918
2081.337890625	16.189525604248
2082.107421875	16.211368560791
2082.87670898438	16.2322959899902
2083.64501953125	16.1956958770752
2084.41284179688	16.2612724304199
2085.18017578125	16.3236083984375
2085.94677734375	16.2503242492676
2086.71264648438	16.3188228607178
2087.47802734375	16.3097190856934
2088.24267578125	16.3210906982422
2089.0068359375	16.3242301940918
2089.77026367188	16.4086475372314
2090.53295898438	16.3031787872314
2091.29516601563	16.3242321014404
2092.056640625	16.3455429077148
2092.81762695313	16.2578639984131
2093.57788085938	16.2003307342529
2094.33764648438	16.1802959442139
2095.0966796875	16.1441879272461
2095.85498046875	16.1271915435791
2096.61279296875	16.0678653717041
2097.36987304688	15.9512729644775
2098.12646484375	15.9022455215454
2098.88232421875	15.8349609375
2099.63745117188	15.8391227722168
2100.39208984375	15.6914720535278
2101.14624023438	15.6261653900146
2101.8994140625	15.5762128829956
2102.65209960938	15.5003757476807
2103.404296875	15.4901876449585
2104.15551757813	15.3297815322876
2104.90649414063	15.3119268417358
2105.65649414063	15.1940784454346
2106.40600585938	15.1569128036499
2107.15502929688	15.1589365005493
2107.90307617188	15.1248168945313
2108.65063476563	15.0295505523682
2109.39770507813	15.0091600418091
2110.14404296875	14.9985113143921
2110.8896484375	14.9259481430054
2111.63452148438	14.9698123931885
2112.37890625	15.0146636962891
2113.12280273438	14.9732484817505
2113.86572265625	15.0443649291992
2114.60815429688	15.0141468048096
2115.35009765625	15.0146923065186
2116.09106445313	15.136528968811
2116.83154296875	15.0788373947144
2117.57153320313	15.114294052124
2118.31079101563	15.0398225784302
2119.04931640625	15.1616172790527
2119.787109375	15.050742149353
2120.5244140625	15.1022748947144
2121.26098632813	14.9977531433105
2121.9970703125	14.9372224807739
2122.732421875	14.9041948318481
2123.46704101563	14.8330345153809
2124.20092773438	14.8471765518188
2124.93432617188	14.8294324874878
2125.6669921875	14.7392015457153
2126.39916992188	14.7086687088013
2127.13037109375	14.5964670181274
2127.86108398438	14.6511526107788
2128.59130859375	14.5808954238892
2129.32080078125	14.4156188964844
2130.04956054688	14.4599475860596
2130.77758789063	14.340931892395
2131.50512695313	14.2018442153931
2132.23193359375	14.1565608978271
2132.9580078125	14.0835409164429
2133.68334960938	14.0490255355835
2134.408203125	14.027979850769
2135.13232421875	13.9466209411621
2135.85595703125	13.8914966583252
2136.57885742188	13.8126792907715
2137.30102539063	13.7659091949463
2138.0224609375	13.6852874755859
2138.74340820313	13.6316680908203
2139.46337890625	13.6050786972046
2140.18310546875	13.577507019043
2140.90185546875	13.4841012954712
2141.6201171875	13.5435886383057
2142.33764648438	13.4675283432007
2143.05444335938	13.4558410644531
2143.77075195313	13.3896236419678
2144.48608398438	13.4578914642334
2145.201171875	13.4784355163574
2145.91528320313	13.3861885070801
2146.62890625	13.4474945068359
2147.34155273438	13.3986215591431
2148.05395507813	13.3912420272827
2148.76538085938	13.322624206543
2149.47631835938	13.3983402252197
2150.18627929688	13.3299179077148
2150.89599609375	13.3494997024536
2151.60473632813	13.372989654541
2152.31298828125	13.3490238189697
2153.02026367188	13.3318576812744
2153.72729492188	13.3465995788574
2154.43334960938	13.2285022735596
2155.138671875	13.2395534515381
2155.84350585938	13.2125577926636
2156.54760742188	13.206768989563
2157.25122070313	13.1753425598145
2157.95385742188	13.1817483901978
2158.65600585938	13.1043500900269
2159.357421875	13.1077976226807
2160.05810546875	13.0344676971436
2160.75805664063	13.0271244049072
2161.45751953125	12.9172410964966
2162.15600585938	12.9475412368774
2162.85400390625	12.8417015075684
2163.55151367188	12.8310842514038
2164.248046875	12.7616310119629
2164.94409179688	12.7303733825684
2165.63916015625	12.6524858474731
2166.33374023438	12.619686126709
2167.02783203125	12.5539646148682
2167.72094726563	12.4474239349365
2168.41357421875	12.3769159317017
2169.10522460938	12.3604154586792
2169.79638671875	12.2848968505859
2170.48706054688	12.2324380874634
2171.1767578125	12.0908632278442
2171.86572265625	12.0567436218262
2172.55419921875	11.9984645843506
2173.24194335938	11.914270401001
2173.92895507813	11.7637147903442
2174.615234375	11.7718133926392
2175.30078125	11.7703008651733
2175.98583984375	11.6811876296997
2176.67016601563	11.6003999710083
2177.35375976563	11.6795597076416
2178.03662109375	11.5712833404541
2178.71875	11.5422496795654
2179.40014648438	11.5745067596436
2180.08081054688	11.5392637252808
2180.76098632813	11.5547180175781
2181.4404296875	11.5523557662964
2182.119140625	11.4794235229492
2182.79711914063	11.5520915985107
2183.47436523438	11.4991693496704
2184.15087890625	11.5168600082397
2184.82690429688	11.5464687347412
2185.501953125	11.5120859146118
2186.17651367188	11.5476694107056
2186.85034179688	11.5105285644531
2187.5234375	11.5078802108765
2188.19580078125	11.4597578048706
2188.86743164063	11.4995965957642
2189.53833007813	11.4044218063354
2190.20874023438	11.3586835861206
2190.87817382813	11.3743858337402
2191.54711914063	11.3009567260742
2192.21533203125	11.2992067337036
2192.8828125	11.179087638855
2193.54956054688	11.1568441390991
2194.21557617188	11.1161260604858
2194.880859375	11.007511138916
2195.54541015625	10.996898651123
2196.20947265625	10.9363384246826
2196.87255859375	10.8777284622192
2197.53515625	10.7453546524048
2198.19677734375	10.695369720459
2198.85791015625	10.6675977706909
2199.51831054688	10.5402269363403
2200.17797851563	10.4880971908569
2200.8369140625	10.4274063110352
2201.4951171875	10.3105564117432
2202.15258789063	10.2700414657593
2202.80932617188	10.2036695480347
2203.46533203125	10.1698513031006
2204.12060546875	10.0910921096802
2204.775390625	10.0963506698608
2205.42919921875	10.045618057251
2206.08251953125	10.0415639877319
2206.73486328125	9.96463203430176
2207.38671875	9.93766593933105
2208.03759765625	9.96348571777344
2208.68798828125	9.99460697174072
2209.33764648438	10.0134191513062
2209.98657226563	9.95192813873291
2210.63452148438	9.93899822235107
2211.28198242188	9.99106693267822
2211.9287109375	9.93780612945557
2212.57470703125	9.99016380310059
2213.21997070313	10.0049705505371
2213.86450195313	9.95164680480957
2214.50830078125	9.93387603759766
2215.1513671875	9.93655490875244
2215.79370117188	9.89703178405762
2216.43530273438	9.87087249755859
2217.076171875	9.84519958496094
2217.71630859375	9.77750682830811
2218.35571289063	9.76721286773682
2218.99462890625	9.70044326782227
2219.63256835938	9.66553783416748
2220.26977539063	9.58118915557861
2220.90625	9.55355548858643
2221.5419921875	9.48938179016113
2222.17700195313	9.45051956176758
2222.81127929688	9.38980388641357
2223.44482421875	9.3165979385376
2224.07763671875	9.3195219039917
2224.70971679688	9.1839771270752
2225.34106445313	9.15228271484375
2225.9716796875	9.07199287414551
2226.6015625	9.02140045166016
2227.23071289063	8.95625686645508
2227.85913085938	8.88037109375
2228.48681640625	8.84568309783936
2229.11376953125	8.79567813873291
2229.73999023438	8.74716186523438
2230.36547851563	8.68738269805908
2230.990234375	8.73239707946777
2231.61401367188	8.64372634887695
2232.2373046875	8.58459854125977
2232.85986328125	8.54457569122314
2233.4814453125	8.50145053863525
2234.1025390625	8.49407386779785
2234.72265625	8.47671890258789
2235.34228515625	8.45499897003174
2235.9609375	8.43018913269043
2236.57885742188	8.36593627929688
2237.1962890625	8.37768936157227
2237.81274414063	8.33308696746826
2238.42846679688	8.35969924926758
2239.04345703125	8.32607555389404
2239.65771484375	8.34064674377441
2240.27124023438	8.38909912109375
2240.88403320313	8.35389804840088
2241.49584960938	8.32714557647705
2242.10717773438	8.33890533447266
2242.71752929688	8.35735607147217
2243.32739257813	8.30125713348389
2243.93627929688	8.30941486358643
2244.54443359375	8.25659084320068
2245.15209960938	8.25984191894531
2245.7587890625	8.223952293396
2246.36474609375	8.21353530883789
2246.9697265625	8.18712711334229
2247.57421875	8.18029403686523
2248.17797851563	8.13192844390869
2248.78076171875	8.13022041320801
2249.38305664063	8.12928771972656
2249.984375	8.05914306640625
2250.5849609375	8.03466987609863
2251.18481445313	7.97295904159546
2251.78393554688	7.94894599914551
2252.38232421875	7.94689178466797
2252.97973632813	7.88196563720703
2253.57666015625	7.82966661453247
2254.17260742188	7.79053020477295
2254.76782226563	7.76767921447754
2255.3623046875	7.69531726837158
2255.9560546875	7.66229915618896
2256.54907226563	7.60876226425171
2257.14135742188	7.55336761474609
2257.73266601563	7.51427793502808
2258.32348632813	7.43023824691772
2258.91333007813	7.45548343658447
2259.50244140625	7.37160968780518
2260.09057617188	7.29234790802002
2260.67822265625	7.28999423980713
2261.26513671875	7.22624444961548
2261.85107421875	7.22438287734985
2262.43627929688	7.18346071243286
2263.02075195313	7.15110492706299
2263.6044921875	7.1518087387085
2264.18725585938	7.08578586578369
2264.76953125	7.04708433151245
2265.35083007813	7.05713367462158
2265.93139648438	6.9818549156189
2266.51123046875	7.00624418258667
2267.09033203125	6.93923902511597
2267.66845703125	6.95108366012573
2268.24584960938	6.92791128158569
2268.82250976563	6.93269395828247
2269.3984375	6.95239162445068
2269.9736328125	6.96006488800049
2270.5478515625	6.94889116287231
2271.12133789063	7.0084171295166
2271.69409179688	7.02947378158569
2272.26611328125	7.00284910202026
2272.83740234375	6.99638557434082
2273.40771484375	6.99883365631104
2273.97729492188	6.95142793655396
2274.54614257813	6.9136962890625
2275.11401367188	6.91322040557861
2275.68139648438	6.8578405380249
2276.24780273438	6.81818199157715
2276.8134765625	6.83107137680054
2277.37817382813	6.74481439590454
2277.9423828125	6.72716188430786
2278.50561523438	6.7258095741272
2279.06811523438	6.76789712905884
2279.62963867188	6.73652696609497
2280.19067382813	6.6961727142334
2280.75073242188	6.67291736602783
2281.31005859375	6.65676212310791
2281.86840820313	6.71551656723022
2282.42602539063	6.65317821502686
2282.98291015625	6.68292713165283
2283.5390625	6.61709070205688
2284.09448242188	6.61883783340454
2284.64892578125	6.58992385864258
2285.20263671875	6.57314872741699
2285.75537109375	6.49684238433838
2286.3076171875	6.49827432632446
2286.85888671875	6.44437694549561
2287.40942382813	6.45849466323853
2287.958984375	6.3706259727478
2288.5078125	6.36272621154785
2289.05590820313	6.31027841567993
2289.60302734375	6.28881740570068
2290.14965820313	6.24504995346069
2290.6953125	6.17311191558838
2291.23999023438	6.20785713195801
2291.78393554688	6.12017440795898
2292.3271484375	6.11240482330322
2292.86962890625	6.06768035888672
2293.4111328125	6.0255765914917
2293.95190429688	5.99008893966675
2294.49194335938	6.01365566253662
2295.03100585938	5.93473625183105
2295.5693359375	5.92793083190918
2296.10693359375	5.89554166793823
2296.6435546875	5.90070676803589
2297.17944335938	5.85094738006592
2297.71459960938	5.83342361450195
2298.24877929688	5.83936500549316
2298.7822265625	5.85358238220215
2299.31469726563	5.82508325576782
2299.8466796875	5.81552934646606
2300.37744140625	5.87197256088257
2300.90771484375	5.81884479522705
2301.43701171875	5.85660743713379
2301.96557617188	5.82081985473633
2302.4931640625	5.8369288444519
2303.02001953125	5.82332277297974
2303.54614257813	5.85122680664063
2304.0712890625	5.8614616394043
2304.595703125	5.79798650741577
2305.119140625	5.79881906509399
2305.64184570313	5.82915925979614
2306.16381835938	5.80369806289673
2306.68481445313	5.84855222702026
2307.205078125	5.77769422531128
2307.72436523438	5.77743339538574
2308.24291992188	5.81345319747925
2308.7607421875	5.77367734909058
2309.27758789063	5.77798271179199
2309.79370117188	5.8067684173584
2310.30883789063	5.74648475646973
2310.8232421875	5.786048412323
2311.3369140625	5.73351860046387
2311.849609375	5.7310676574707
2312.361328125	5.65987253189087
2312.87255859375	5.65226173400879
2313.38256835938	5.63223600387573
2313.89208984375	5.66076612472534
2314.40063476563	5.62263584136963
2314.908203125	5.55125665664673
2315.4150390625	5.53925943374634
2315.92114257813	5.53346538543701
2316.42626953125	5.47007894515991
2316.9306640625	5.48426151275635
2317.43408203125	5.4037618637085
2317.93676757813	5.40006351470947
2318.4384765625	5.36359977722168
2318.939453125	5.31654405593872
2319.439453125	5.27812242507935
2319.93872070313	5.23614454269409
2320.43701171875	5.22504425048828
2320.9345703125	5.20254325866699
2321.43139648438	5.19738864898682
2321.92724609375	5.1694278717041
2322.42211914063	5.11863231658936
2322.91625976563	5.10963344573975
2323.40966796875	5.1038818359375
2323.90209960938	5.08861303329468
2324.3935546875	5.05048751831055
2324.88427734375	5.06837129592896
2325.37426757813	5.0116982460022
2325.86303710938	5.04509449005127
2326.35131835938	5.04692125320435
2326.83862304688	5.02858543395996
2327.32495117188	5.04048538208008
2327.810546875	5.07747411727905
2328.29541015625	5.05994176864624
2328.77905273438	5.0636739730835
2329.26220703125	5.06467914581299
2329.74438476563	5.09407615661621
2330.2255859375	5.07077550888062
2330.7060546875	5.08379745483398
2331.185546875	5.06375360488892
2331.6640625	5.05271625518799
2332.14184570313	5.08597850799561
2332.61889648438	5.05468988418579
2333.09497070313	5.05512523651123
2333.57006835938	5.03118944168091
2334.04443359375	5.00942659378052
2334.51782226563	5.02079820632935
2334.99047851563	5.01381349563599
2335.46215820313	4.98351240158081
2335.93310546875	4.93179368972778
2336.40307617188	4.97963809967041
2336.8720703125	4.92979574203491
2337.34033203125	4.88458395004272
2337.8076171875	4.90526294708252
2338.27416992188	4.84324645996094
2338.73974609375	4.85842132568359
2339.20458984375	4.81751012802124
2339.66845703125	4.80270051956177
2340.13134765625	4.7785210609436
2340.59350585938	4.74221086502075
2341.0546875	4.7000904083252
2341.51489257813	4.64664554595947
2341.97436523438	4.69924592971802
2342.43286132813	4.61874294281006
2342.890625	4.60298299789429
2343.34741210938	4.59079360961914
2343.80322265625	4.59515190124512
2344.25830078125	4.54402732849121
2344.71240234375	4.53345251083374
2345.16577148438	4.53695917129517
2345.61791992188	4.56008338928223
2346.06958007813	4.63905429840088
2346.52001953125	4.6843466758728
2346.9697265625	4.72883605957031
2347.41845703125	4.81153774261475
2347.86645507813	4.91560935974121
2348.3134765625	4.97267532348633
2348.75952148438	5.08656120300293
2349.20483398438	5.22019672393799
2349.64916992188	5.27353668212891
2350.09252929688	5.37959384918213
2350.53515625	5.45243644714355
2350.97680664063	5.52005529403687
2351.41748046875	5.5588493347168
2351.857421875	5.52714586257935
2352.29638671875	5.61984539031982
2352.734375	5.60535907745361
2353.17138671875	5.5936393737793
2353.60766601563	5.52796983718872
2354.04296875	5.47060012817383
2354.4775390625	5.33695697784424
2354.91088867188	5.29227876663208
2355.34350585938	5.22668552398682
2355.775390625	5.144615650177
2356.2060546875	5.02961397171021
2356.63598632813	4.90867900848389
2357.06494140625	4.79017019271851
2357.4931640625	4.71368789672852
2357.92041015625	4.60283899307251
2358.3466796875	4.52735614776611
2358.77197265625	4.41692304611206
2359.1962890625	4.3569598197937
2359.61987304688	4.26929807662964
2360.04248046875	4.2036509513855
2360.46411132813	4.16003847122192
2360.88500976563	4.12590169906616
2361.30493164063	4.06488943099976
2361.72387695313	4.01978206634521
