# Supplementary material for: Optics miniaturization strategy for demanding Raman spectroscopy applications
Source: Nat Commun. 2024 Apr 8;15:3049. doi: 10.1038/s41467-024-47044-7 (PMC11001912; doi:10.1038/s41467-024-47044-7)
Supplement: Supplementary file 6 — Source Data [file 41467_2024_47044_MOESM6_ESM.zip › Source Data/NCOMMS-23-34016B s3/S3 pHCA, Glucose, Salts/calibraiton/pHCA time + standards/pHCA_62_5uM_1.csv]

347.42919921875	73.1200256347656
348.892913818359	73.3336715698242
350.356079101563	73.6956329345703
351.818634033203	73.8976593017578
353.280670166016	74.1961898803711
354.742095947266	74.468505859375
356.202972412109	74.7108612060547
357.663299560547	75.002799987793
359.123046875	75.1882400512695
360.582244873047	75.375602722168
362.040863037109	75.6164627075195
363.498931884766	75.7434234619141
364.956451416016	75.7403564453125
366.413391113281	75.9780044555664
367.869750976563	76.0696105957031
369.325592041016	76.2271728515625
370.780853271484	76.1460418701172
372.235565185547	76.4993286132813
373.689727783203	76.2712783813477
375.143310546875	76.3624954223633
376.596343994141	76.6056594848633
378.048828125	76.5708236694336
379.500762939453	76.4388809204102
380.9521484375	76.6231231689453
382.402954101563	76.68798828125
383.853240966797	76.8758850097656
385.302947998047	76.9635543823242
386.752136230469	77.0933227539063
388.200744628906	77.2579727172852
389.648803710938	77.3664779663086
391.096343994141	77.3555068969727
392.543304443359	77.5454406738281
393.989715576172	77.7710342407227
395.435607910156	78.1590347290039
396.880920410156	78.2861785888672
398.325714111328	78.2003936767578
399.769927978516	78.5458450317383
401.213623046875	78.7375869750977
402.656768798828	78.8161697387695
404.099395751953	79.096076965332
405.541442871094	79.2673187255859
406.982971191406	79.4011535644531
408.423950195313	79.4150772094727
409.864379882813	79.8184509277344
411.304290771484	79.7870407104492
412.743621826172	80.0932312011719
414.182434082031	80.1046142578125
415.620727539063	80.3286514282227
417.058471679688	80.1714019775391
418.495666503906	80.464469909668
419.932342529297	80.4620666503906
421.368469238281	80.4941101074219
422.804077148438	80.4763870239258
424.239135742188	80.5156478881836
425.673645019531	80.3863754272461
427.107635498047	80.524787902832
428.541107177734	80.4943008422852
429.974029541016	80.4298248291016
431.406433105469	80.3821029663086
432.838287353516	80.1768035888672
434.269622802734	80.2111282348633
435.700408935547	80.1825256347656
437.130706787109	80.0115432739258
438.560455322266	80.0665130615234
439.989654541016	79.8365631103516
441.418334960938	79.9614791870117
442.846496582031	79.5722122192383
444.274139404297	79.6595001220703
445.701263427734	79.4046936035156
447.127838134766	79.3353576660156
448.553894042969	79.2181015014648
449.979431152344	79.2827377319336
451.404449462891	79.0983963012695
452.828918457031	79.0076293945313
454.252899169922	79.1437301635742
455.676330566406	78.8768463134766
457.099273681641	78.8874435424805
458.521667480469	78.7950592041016
459.943542480469	78.9007186889648
461.364929199219	78.7783203125
462.785766601563	78.7571868896484
464.206085205078	78.8584213256836
465.625885009766	78.4960784912109
467.045196533203	78.8323059082031
468.463958740234	78.6784515380859
469.882202148438	78.8213958740234
471.299957275391	78.8486175537109
472.717193603516	78.7223892211914
474.133911132813	78.6670837402344
475.550109863281	78.7311859130859
476.965789794922	78.61181640625
478.380950927734	78.9018096923828
479.795623779297	78.8785629272461
481.209777832031	78.8429336547852
482.623413085938	79.0854187011719
484.036529541016	79.1301879882813
485.449157714844	79.1888732910156
486.861267089844	79.2477874755859
488.272857666016	79.2803649902344
489.683959960938	79.3710250854492
491.094543457031	79.3275604248047
492.504608154297	79.2875900268555
493.914184570313	79.335319519043
495.3232421875	79.436653137207
496.731811523438	79.1999588012695
498.139862060547	79.1616287231445
499.547393798828	79.1829071044922
500.954467773438	78.9146270751953
502.360992431641	78.9881896972656
503.767028808594	78.8000717163086
505.172576904297	78.8543090820313
506.577606201172	78.6219863891602
507.982147216797	78.5637512207031
509.386169433594	78.2679061889648
510.789703369141	78.1391754150391
512.192749023438	78.0742645263672
513.595275878906	77.8619003295898
514.997314453125	77.7149429321289
516.398803710938	77.685676574707
517.799865722656	77.3901748657227
519.200378417969	77.2639999389648
520.600463867188	77.0816421508789
522	76.959602355957
523.399047851563	76.8727569580078
524.797607421875	76.5477828979492
526.195678710938	76.4322357177734
527.59326171875	76.4356994628906
528.990295410156	76.1898651123047
530.386901855469	75.6731948852539
531.782958984375	75.7854690551758
533.178588867188	75.6902008056641
534.573669433594	75.5665817260742
535.968322753906	75.4074859619141
537.362426757813	75.1320419311523
538.756042480469	75.0510101318359
540.149230957031	74.8692779541016
541.541870117188	74.6219711303711
542.934020996094	74.5418395996094
544.32568359375	74.5587539672852
545.716918945313	74.3094635009766
547.107604980469	74.0997924804688
548.497802734375	74.1574935913086
549.887573242188	74.1455764770508
551.276794433594	73.7687911987305
552.66552734375	73.8711090087891
554.053833007813	73.7807998657227
555.441650390625	73.7784271240234
556.828918457031	73.5464553833008
558.215759277344	73.4942016601563
559.602111816406	73.4325408935547
560.987976074219	73.4061660766602
562.373352050781	73.3202743530273
563.758239746094	73.3105239868164
565.142639160156	73.208869934082
566.526611328125	73.1494522094727
567.910034179688	73.2002716064453
569.293029785156	72.996208190918
570.675537109375	72.9403228759766
572.057556152344	72.9694213867188
573.439086914063	73.0041198730469
574.820129394531	72.8862915039063
576.200744628906	73.0300369262695
577.580871582031	72.9711761474609
578.96044921875	72.9949493408203
580.339660644531	72.8502731323242
581.718322753906	72.9971160888672
583.096557617188	72.7394638061523
584.474243164063	72.9606399536133
585.851501464844	72.8318481445313
587.228332519531	72.9048080444336
588.604614257813	72.8336181640625
589.98046875	72.8024826049805
591.355834960938	72.8517990112305
592.730712890625	72.8424530029297
594.105163574219	72.8781356811523
595.479125976563	72.7135467529297
596.852600097656	72.6172943115234
598.225646972656	72.6695938110352
599.598205566406	72.7089920043945
600.970275878906	72.5852966308594
602.341857910156	72.4922485351563
603.713012695313	72.4070816040039
605.083679199219	72.5117492675781
606.453918457031	72.3689575195313
607.823608398438	72.3050231933594
609.192932128906	72.2601547241211
610.561706542969	72.1199569702148
611.930053710938	72.1243438720703
613.297912597656	71.9407730102539
614.665344238281	71.8700561523438
616.032287597656	71.7590103149414
617.398803710938	71.6370315551758
618.764831542969	71.5514068603516
620.13037109375	71.4733276367188
621.495483398438	71.4321365356445
622.860107421875	71.303955078125
624.224304199219	71.220947265625
625.588012695313	71.0219421386719
626.951232910156	70.9624252319336
628.314025878906	70.6928100585938
629.676391601563	70.7900772094727
631.038269042969	70.4805908203125
632.399658203125	70.4626770019531
633.760620117188	70.2802276611328
635.12109375	70.3335952758789
636.481140136719	70.0448455810547
637.840759277344	70.0016860961914
639.199890136719	69.9527740478516
640.558532714844	69.8854904174805
641.916748046875	69.5932464599609
643.274536132813	69.6736221313477
644.6318359375	69.4453659057617
645.988647460938	69.300651550293
647.345031738281	69.3375015258789
648.700988769531	69.2951202392578
650.056457519531	69.0925445556641
651.411499023438	69.0287246704102
652.76611328125	68.9184951782227
654.120239257813	68.7206420898438
655.473876953125	68.7370910644531
656.827087402344	68.6010589599609
658.179870605469	68.560188293457
659.5322265625	68.5243301391602
660.884094238281	68.4194641113281
662.235473632813	68.4248809814453
663.586486816406	68.2696304321289
664.93701171875	68.1483383178711
666.287048339844	68.225715637207
667.636657714844	68.2248992919922
668.98583984375	68.0678253173828
670.334594726563	68.0969467163086
671.682861328125	68.0265884399414
673.030700683594	68.0068588256836
674.378051757813	67.9980545043945
675.725036621094	67.922607421875
677.071533203125	67.9587020874023
678.417541503906	67.8945846557617
679.76318359375	68.0337982177734
681.108337402344	67.7880783081055
682.453002929688	68.0160140991211
683.797302246094	67.9479598999023
685.14111328125	67.923210144043
686.484497070313	67.8592224121094
687.827453613281	68.0095977783203
689.169921875	67.9370193481445
690.512023925781	67.856819152832
691.853637695313	68.094352722168
693.194763183594	68.0344619750977
694.535522460938	67.9447402954102
695.875793457031	68.1483993530273
697.215637207031	68.0190582275391
698.555053710938	67.972282409668
699.89404296875	68.2665023803711
701.232543945313	68.2927017211914
702.570617675781	68.1822204589844
703.908325195313	68.1850891113281
705.245483398438	68.2358245849609
706.582275390625	68.2169036865234
707.918640136719	68.1828842163086
709.254516601563	68.1930999755859
710.589965820313	68.0687866210938
711.924987792969	68.2644577026367
713.259582519531	68.2747192382813
714.59375	68.2105484008789
715.927490234375	68.0947494506836
717.2607421875	68.3761672973633
718.593627929688	68.0417327880859
719.926025390625	68.1582565307617
721.257995605469	68.1045227050781
722.589538574219	68.1738128662109
723.920654296875	68.0256271362305
725.251342773438	68.199577331543
726.581604003906	68.0485687255859
727.911437988281	68.0056686401367
729.240783691406	67.9975814819336
730.569763183594	68.0122528076172
731.898254394531	68.0097579956055
733.226379394531	67.9005661010742
734.554016113281	67.7508773803711
735.881225585938	67.7744293212891
737.208068847656	67.7792739868164
738.534423828125	67.6975173950195
739.8603515625	67.4999389648438
741.185852050781	67.5797729492188
742.510925292969	67.7045364379883
743.835571289063	67.5653457641602
745.159790039063	67.3705596923828
746.483581542969	67.3803024291992
747.806945800781	67.2654724121094
749.1298828125	67.2748718261719
750.452453613281	67.1350555419922
751.774536132813	67.0176086425781
753.09619140625	66.9152984619141
754.417419433594	66.8858108520508
755.738220214844	66.883659362793
757.05859375	66.6346740722656
758.378540039063	66.7374649047852
759.698059082031	66.4952392578125
761.017211914063	66.3667068481445
762.335876464844	66.4489059448242
763.654113769531	66.1059265136719
764.971984863281	66.2318954467773
766.289367675781	65.9483795166016
767.606384277344	65.989013671875
768.922973632813	65.9645309448242
770.239074707031	65.8067855834961
771.554809570313	65.6897354125977
772.8701171875	65.7128677368164
774.184997558594	65.3995742797852
775.499450683594	65.2602462768555
776.8134765625	65.4463272094727
778.127136230469	65.2591247558594
779.440307617188	65.1808013916016
780.753112792969	65.1404800415039
782.0654296875	64.8817749023438
783.377380371094	64.9302825927734
784.688903808594	64.7789306640625
786	64.72705078125
787.310668945313	64.6887512207031
788.620971679688	64.5775451660156
789.930786132813	64.4140777587891
791.240234375	64.4000930786133
792.549255371094	64.1681518554688
793.857788085938	64.2582168579102
795.166015625	64.0206069946289
796.473754882813	63.9773178100586
797.781066894531	63.8991165161133
799.088012695313	63.9108085632324
800.39453125	63.6780967712402
801.700622558594	63.831787109375
803.006286621094	63.6725769042969
804.311584472656	63.54736328125
805.616394042969	63.4473457336426
806.920837402344	63.3900985717773
808.224853515625	63.3942947387695
809.528503417969	63.0854568481445
810.831665039063	63.158374786377
812.134460449219	63.0699234008789
813.436828613281	62.9986572265625
814.73876953125	62.8326187133789
816.040344238281	62.798023223877
817.341430664063	62.7762298583984
818.642150878906	62.6520309448242
819.942504882813	62.6779479980469
821.242370605469	62.4536666870117
822.541870117188	62.3640632629395
823.840942382813	62.3078460693359
825.139587402344	62.2770156860352
826.437866210938	62.1426467895508
827.735656738281	62.0968055725098
829.033081054688	61.9760246276855
830.330139160156	62.0205955505371
831.626770019531	61.7538032531738
832.922973632813	61.6798210144043
834.21875	61.7004089355469
835.514099121094	61.5753631591797
836.80908203125	61.4714965820313
838.103637695313	61.2380218505859
839.397827148438	61.366024017334
840.691589355469	61.2658500671387
841.984924316406	61.1161308288574
843.27783203125	61.059268951416
844.570373535156	60.9705963134766
845.862487792969	60.7778739929199
847.154235839844	60.6856155395508
848.445556640625	60.6709671020508
849.736450195313	60.4802131652832
851.026916503906	60.2302207946777
852.317016601563	60.1719703674316
853.606689453125	60.0678329467773
854.89599609375	59.9604682922363
856.184875488281	59.7711715698242
857.473327636719	59.6754760742188
858.761413574219	59.5340614318848
860.049072265625	59.4220161437988
861.336303710938	59.333812713623
862.623168945313	59.2414436340332
863.909606933594	59.1744346618652
865.195678710938	59.0601768493652
866.481323242188	58.8531646728516
867.766540527344	58.5920486450195
869.051391601563	58.5662841796875
870.335815429688	58.4791717529297
871.619873046875	58.2183265686035
872.903503417969	57.9266395568848
874.186706542969	57.8634262084961
875.469543457031	57.6820983886719
876.752014160156	57.4524040222168
878.033996582031	57.4103851318359
879.315612792969	57.2653198242188
880.596862792969	57.0193099975586
881.877685546875	56.901912689209
883.158081054688	56.6188125610352
884.438110351563	56.289249420166
885.7177734375	56.1187705993652
886.996948242188	55.8583984375
888.275817871094	55.7077865600586
889.55419921875	55.3718414306641
890.832275390625	55.2646980285645
892.10986328125	54.9859428405762
893.387084960938	54.8283576965332
894.663940429688	54.6286964416504
895.940368652344	54.3683013916016
897.216369628906	54.1843032836914
898.492004394531	53.9544296264648
899.767272949219	53.6921920776367
901.042114257813	53.4581756591797
902.316528320313	53.3525314331055
903.590576171875	53.0932235717773
904.8642578125	52.958854675293
906.137512207031	52.6681671142578
907.410339355469	52.5243301391602
908.682800292969	52.344123840332
909.954833984375	52.1424255371094
911.226501464844	51.9226570129395
912.497802734375	51.7657470703125
913.768676757813	51.4532814025879
915.039123535156	51.4519882202148
916.309204101563	51.1829719543457
917.578918457031	50.9827194213867
918.848205566406	50.8390464782715
920.117126464844	50.5287666320801
921.385620117188	50.5111770629883
922.653747558594	50.3810768127441
923.921447753906	50.1039848327637
925.188781738281	50.0072326660156
926.455688476563	49.8446159362793
927.722229003906	49.7284812927246
928.988342285156	49.5697059631348
930.254089355469	49.3795280456543
931.519470214844	49.3060874938965
932.784423828125	49.1930656433105
934.049011230469	49.0145454406738
935.313171386719	48.9204063415527
936.576965332031	48.8062782287598
937.84033203125	48.7346305847168
939.103332519531	48.5674171447754
940.365966796875	48.4329643249512
941.628173828125	48.4917831420898
942.890014648438	48.3524169921875
944.151428222656	48.158031463623
945.412475585938	48.0453453063965
946.673095703125	48.0693817138672
947.933349609375	47.9788131713867
949.193237304688	48.0144882202148
950.452697753906	47.9214782714844
951.711791992188	47.7283210754395
952.970520019531	47.6947326660156
954.228820800781	47.6804008483887
955.486755371094	47.6146583557129
956.744262695313	47.5363883972168
958.001403808594	47.4167976379395
959.258117675781	47.3861427307129
960.514526367188	47.3242683410645
961.770446777344	47.2814521789551
963.026062011719	47.3704109191895
964.28125	47.2567901611328
965.536010742188	47.1224403381348
966.790466308594	47.0417861938477
968.044494628906	47.1427955627441
969.298095703125	47.0549392700195
970.551391601563	47.1009483337402
971.80419921875	46.8560333251953
973.056701660156	46.9500541687012
974.308776855469	46.8184585571289
975.560485839844	46.8466110229492
976.811767578125	46.7537002563477
978.062683105469	46.6728019714355
979.313232421875	46.6052322387695
980.563415527344	46.6096534729004
981.813171386719	46.5581092834473
983.0625	46.502384185791
984.3115234375	46.543025970459
985.560119628906	46.4920883178711
986.808349609375	46.4272689819336
988.05615234375	46.364933013916
989.303588867188	46.342414855957
990.550659179688	46.3162803649902
991.797302246094	46.2623672485352
993.043579101563	46.2494087219238
994.289489746094	46.0866050720215
995.535034179688	46.2001075744629
996.780151367188	46.0209465026855
998.02490234375	45.8663635253906
999.269226074219	46.0496063232422
1000.51318359375	45.8518218994141
1001.75677490234	45.7580184936523
1003	45.753734588623
1004.24279785156	45.7357482910156
1005.48522949219	45.536865234375
1006.72729492188	45.7120132446289
1007.96893310547	45.5575218200684
1009.21026611328	45.5262603759766
1010.45111083984	45.5906143188477
1011.69165039063	45.3695030212402
1012.93176269531	45.4015121459961
1014.17150878906	45.3055458068848
1015.41088867188	45.3040580749512
1016.64984130859	45.2500228881836
1017.88842773438	45.2620849609375
1019.12664794922	45.1558837890625
1020.36450195313	45.1154022216797
1021.60192871094	45.0174140930176
1022.83898925781	45.0161933898926
1024.07568359375	44.9313697814941
1025.31201171875	45.0292320251465
1026.5478515625	44.856616973877
1027.78344726563	44.884407043457
1029.0185546875	44.8101081848145
1030.25329589844	44.8179206848145
1031.48767089844	44.6977386474609
1032.7216796875	44.8284530639648
1033.95532226563	44.6680946350098
1035.18859863281	44.7291145324707
1036.42138671875	44.7200355529785
1037.65393066406	44.702220916748
1038.88598632813	44.6624984741211
1040.11767578125	44.7342491149902
1041.34899902344	44.6429214477539
1042.57995605469	44.8507385253906
1043.810546875	44.8078384399414
1045.04077148438	44.7548446655273
1046.2705078125	44.8245735168457
1047.5	44.7426528930664
1048.72900390625	44.8230895996094
1049.95764160156	44.7632827758789
1051.18591308594	44.7368431091309
1052.41381835938	44.7191848754883
1053.64135742188	44.7364120483398
1054.86853027344	44.8251190185547
1056.09521484375	44.6598052978516
1057.32165527344	44.5745468139648
1058.54760742188	44.7050323486328
1059.77331542969	44.5500373840332
1060.99853515625	44.541431427002
1062.22338867188	44.6050720214844
1063.44787597656	44.5070953369141
1064.671875	44.4693641662598
1065.89562988281	44.5107460021973
1067.11901855469	44.4068870544434
1068.34191894531	44.4656410217285
1069.56457519531	44.3824081420898
1070.78674316406	44.3058471679688
1072.00854492188	44.3133583068848
1073.22998046875	44.2478790283203
1074.45104980469	44.1858406066895
1075.67175292969	44.1611785888672
1076.89208984375	44.1876258850098
1078.11193847656	44.0604133605957
1079.33154296875	43.9715347290039
1080.55065917969	44.0781059265137
1081.76940917969	44.0428314208984
1082.98791503906	43.8590202331543
1084.20593261719	43.8424491882324
1085.42358398438	43.8859634399414
1086.64086914063	43.8972702026367
1087.85766601563	43.8374481201172
1089.07421875	43.6910514831543
1090.29040527344	43.7437782287598
1091.50610351563	43.7816429138184
1092.72155761719	43.6865844726563
1093.9365234375	43.6258659362793
1095.15112304688	43.6372566223145
1096.36535644531	43.6908226013184
1097.57922363281	43.7035827636719
1098.79272460938	43.8178443908691
1100.005859375	43.6488265991211
1101.21862792969	43.6831893920898
1102.43090820313	43.7311210632324
1103.64294433594	43.6119155883789
1104.8544921875	43.659294128418
1106.06579589844	43.7456130981445
1107.27661132813	43.7252883911133
1108.48706054688	43.6309394836426
1109.69714355469	43.8070068359375
1110.90686035156	43.7252731323242
1112.1162109375	43.633056640625
1113.3251953125	43.7168045043945
1114.53369140625	43.6270866394043
1115.74194335938	43.6639213562012
1116.94982910156	43.6900825500488
1118.1572265625	43.7284774780273
1119.3642578125	43.6284942626953
1120.57104492188	43.6522216796875
1121.77734375	43.7296104431152
1122.98327636719	43.6076965332031
1124.18884277344	43.670223236084
1125.39404296875	43.7495727539063
1126.59875488281	43.6750411987305
1127.80322265625	43.7677993774414
1129.00732421875	43.7675743103027
1130.2109375	43.6711196899414
1131.41430664063	43.6331062316895
1132.6171875	43.8006019592285
1133.81970214844	43.6583480834961
1135.02197265625	43.7158660888672
1136.22375488281	43.5759162902832
1137.42517089844	43.527645111084
1138.62622070313	43.5917129516602
1139.82690429688	43.6343994140625
1141.02709960938	43.4543533325195
1142.22705078125	43.5727272033691
1143.42663574219	43.5810699462891
1144.62573242188	43.4533996582031
1145.82458496094	43.4292793273926
1147.02294921875	43.5024490356445
1148.22094726563	43.5314865112305
1149.41857910156	43.547550201416
1150.61584472656	43.4806861877441
1151.81274414063	43.4921875
1153.00927734375	43.3108558654785
1154.20544433594	43.4469985961914
1155.40124511719	43.4816856384277
1156.5966796875	43.5238265991211
1157.79162597656	43.4950675964355
1158.986328125	43.4089736938477
1160.18054199219	43.5198059082031
1161.37438964844	43.4318199157715
1162.56799316406	43.3706016540527
1163.76110839844	43.3868446350098
1164.95385742188	43.3619766235352
1166.14624023438	43.4178314208984
1167.33825683594	43.3398323059082
1168.52990722656	43.3840560913086
1169.72119140625	43.5013580322266
1170.91198730469	43.3885726928711
1172.1025390625	43.5405464172363
1173.29260253906	43.6106758117676
1174.482421875	43.5813407897949
1175.67175292969	43.6901512145996
1176.86071777344	43.7186317443848
1178.04943847656	43.6769027709961
1179.23767089844	43.690299987793
1180.42553710938	43.6292610168457
1181.61303710938	43.6660346984863
1182.80017089844	43.7363128662109
1183.98681640625	43.700008392334
1185.17321777344	43.6116485595703
1186.35925292969	43.6247444152832
1187.54479980469	43.7021827697754
1188.73010253906	43.6025581359863
1189.91491699219	43.6407852172852
1191.09936523438	43.6987533569336
1192.28356933594	43.7910194396973
1193.46728515625	43.7257080078125
1194.65063476563	43.7331771850586
1195.83361816406	43.7069511413574
1197.01623535156	43.7558174133301
1198.19836425781	43.8755836486816
1199.38024902344	43.8798675537109
1200.56176757813	43.9391441345215
1201.74279785156	44.0105094909668
1202.92358398438	44.0625534057617
1204.10388183594	44.1358795166016
1205.28393554688	44.208667755127
1206.46350097656	44.2820472717285
1207.64270019531	44.2121086120605
1208.82153320313	44.248348236084
1210	44.3284950256348
1211.17810058594	44.2158584594727
1212.35583496094	44.2483062744141
1213.53308105469	44.3883361816406
1214.71008300781	44.3708038330078
1215.88671875	44.2852210998535
1217.06286621094	44.3183326721191
1218.23864746094	44.3016052246094
1219.41418457031	44.2156639099121
1220.58923339844	44.296573638916
1221.76391601563	44.3667640686035
1222.93823242188	44.3410797119141
1224.11218261719	44.3127250671387
1225.28576660156	44.4737167358398
1226.458984375	44.4868392944336
1227.6318359375	44.442985534668
1228.80419921875	44.431770324707
1229.97631835938	44.5496978759766
1231.14794921875	44.3552513122559
1232.31921386719	44.6173515319824
1233.490234375	44.3806953430176
1234.66076660156	44.6401710510254
1235.83093261719	44.5138854980469
1237.00073242188	44.5966453552246
1238.17016601563	44.622802734375
1239.33923339844	44.5771598815918
1240.5078125	44.5950889587402
1241.67614746094	44.5416030883789
1242.84411621094	44.5119400024414
1244.01159667969	44.4976425170898
1245.1787109375	44.4756851196289
1246.34558105469	44.4322166442871
1247.51196289063	44.3970222473145
1248.67797851563	44.2027740478516
1249.84362792969	44.2876663208008
1251.00891113281	44.3026504516602
1252.173828125	44.239444732666
1253.33825683594	44.1522216796875
1254.50244140625	44.2310523986816
1255.66625976563	44.117504119873
1256.82958984375	43.9997329711914
1257.99255371094	43.9630813598633
1259.1552734375	44.0173759460449
1260.31750488281	44.0240097045898
1261.47937011719	43.8649101257324
1262.64086914063	43.8734893798828
1263.80200195313	43.775146484375
1264.96276855469	43.8849220275879
1266.123046875	43.8102607727051
1267.28308105469	43.6161460876465
1268.44262695313	43.6061248779297
1269.60192871094	43.5801429748535
1270.7607421875	43.4833602905273
1271.91918945313	43.4375801086426
1273.07727050781	43.3731307983398
1274.23498535156	43.2936859130859
1275.39233398438	43.2442626953125
1276.54931640625	43.2758750915527
1277.70581054688	43.1444664001465
1278.86206054688	43.0798568725586
1280.01794433594	43.116138458252
1281.17333984375	43.0515441894531
1282.32836914063	43.0934448242188
1283.48303222656	43.0581398010254
1284.63732910156	43.0393981933594
1285.79125976563	42.929370880127
1286.94482421875	42.9620933532715
1288.09802246094	42.937614440918
1289.25073242188	42.9050559997559
1290.40319824219	42.9380226135254
1291.55517578125	42.9158935546875
1292.70690917969	42.840950012207
1293.85815429688	42.8568153381348
1295.00903320313	42.8501358032227
1296.15954589844	42.728572845459
1297.30969238281	42.7157402038574
1298.45935058594	42.7171897888184
1299.60876464844	42.6785430908203
1300.7578125	42.5051040649414
1301.90637207031	42.5621299743652
1303.05456542969	42.5944900512695
1304.20239257813	42.4931831359863
1305.34985351563	42.4375915527344
1306.49694824219	42.462474822998
1307.64367675781	42.3372459411621
1308.7900390625	42.3175659179688
1309.93591308594	42.3409423828125
1311.08154296875	42.2442779541016
1312.22668457031	42.2825393676758
1313.37145996094	42.3229522705078
1314.51599121094	42.3012199401855
1315.66003417969	42.3702430725098
1316.80358886719	42.2469596862793
1317.94689941406	42.3849792480469
1319.08984375	42.2823677062988
1320.23229980469	42.3379592895508
1321.37451171875	42.3132171630859
1322.51623535156	42.3234481811523
1323.65759277344	42.2245254516602
1324.79858398438	42.1333198547363
1325.93920898438	42.1414604187012
1327.07934570313	42.1024475097656
1328.21923828125	42.0377349853516
1329.35864257813	42.0430183410645
1330.49780273438	42.0749893188477
1331.63647460938	41.9768371582031
1332.77478027344	42.0225715637207
1333.91271972656	41.8377914428711
1335.05029296875	41.8572387695313
1336.18737792969	41.6937103271484
1337.32421875	41.7118263244629
1338.46057128906	41.6618537902832
1339.5966796875	41.7827491760254
1340.73229980469	41.6807479858398
1341.86755371094	41.6776390075684
1343.00231933594	41.7328033447266
1344.13684082031	41.6594619750977
1345.27099609375	41.6070251464844
1346.40466308594	41.649471282959
1347.53796386719	41.7386093139648
1348.6708984375	41.5506362915039
1349.80346679688	41.6328392028809
1350.93566894531	41.6168670654297
1352.06750488281	41.6125221252441
1353.19885253906	41.5727424621582
1354.32995605469	41.5783081054688
1355.46057128906	41.4377670288086
1356.5908203125	41.4572982788086
1357.720703125	41.3368949890137
1358.85021972656	41.3029518127441
1359.97924804688	41.3035316467285
1361.10803222656	41.2616539001465
1362.236328125	41.1650848388672
1363.3642578125	41.094310760498
1364.49182128906	41.1760101318359
1365.61901855469	41.1042671203613
1366.74584960938	41.0616455078125
1367.87231445313	41.0749092102051
1368.99829101563	40.985523223877
1370.12390136719	41.0442352294922
1371.24914550781	40.9864959716797
1372.3740234375	40.9961318969727
1373.49853515625	40.9747161865234
1374.62255859375	41.010196685791
1375.74633789063	40.9350128173828
1376.86962890625	41.1119346618652
1377.99255371094	40.9829635620117
1379.11511230469	40.9686012268066
1380.2373046875	40.9618263244629
1381.35900878906	41.0747680664063
1382.48034667969	41.025276184082
1383.60144042969	41.0809440612793
1384.72204589844	40.9715957641602
1385.84228515625	40.9547882080078
1386.96203613281	41.0274238586426
1388.08154296875	40.8937721252441
1389.20056152344	40.8725090026855
1390.31921386719	40.8691596984863
1391.4375	40.7535667419434
1392.55541992188	40.6922607421875
1393.6728515625	40.6439743041992
1394.7900390625	40.6928062438965
1395.90673828125	40.5355453491211
1397.02307128906	40.5565719604492
1398.13903808594	40.4518508911133
1399.25463867188	40.387035369873
1400.36975097656	40.4133491516113
1401.48449707031	40.372688293457
1402.59899902344	40.4442253112793
1403.712890625	40.3761177062988
1404.82653808594	40.3775672912598
1405.93981933594	40.4807434082031
1407.05261230469	40.4130477905273
1408.1650390625	40.3981704711914
1409.27709960938	40.4665374755859
1410.38879394531	40.4594955444336
1411.5	40.3577003479004
1412.61096191406	40.3690032958984
1413.72143554688	40.3964996337891
1414.83154296875	40.3077735900879
1415.94116210938	40.2843971252441
1417.05053710938	40.269214630127
1418.15942382813	40.258918762207
1419.26794433594	40.148323059082
1420.37609863281	40.1526832580566
1421.48388671875	40.1004486083984
1422.59118652344	39.8931999206543
1423.6982421875	40.0541610717773
1424.80480957031	39.9515533447266
1425.91088867188	39.9061546325684
1427.01672363281	39.9384994506836
1428.1220703125	39.962085723877
1429.22717285156	39.9194488525391
1430.33166503906	39.903003692627
1431.43591308594	39.8529472351074
1432.53979492188	39.9530181884766
1433.64318847656	39.8961410522461
1434.74621582031	40.003116607666
1435.84887695313	39.8297119140625
1436.95104980469	39.8915634155273
1438.05297851563	39.9086456298828
1439.15441894531	39.8592262268066
1440.25549316406	39.907844543457
1441.35620117188	39.8666648864746
1442.45642089844	39.8877296447754
1443.55627441406	39.8283729553223
1444.65576171875	39.8598289489746
1445.7548828125	39.7311592102051
1446.853515625	39.7501220703125
1447.95190429688	39.5569839477539
1449.0498046875	39.6380500793457
1450.14721679688	39.5161933898926
1451.24438476563	39.4987411499023
1452.34106445313	39.3772430419922
1453.43737792969	39.4235000610352
1454.53332519531	39.4623336791992
1455.62890625	39.3355331420898
1456.72399902344	39.452823638916
1457.81872558594	39.4101448059082
1458.9130859375	39.355884552002
1460.00695800781	39.2774963378906
1461.10046386719	39.3482208251953
1462.19360351563	39.4829406738281
1463.28637695313	39.2991981506348
1464.37878417969	39.332893371582
1465.470703125	39.2908363342285
1466.56225585938	39.3614807128906
1467.65344238281	39.4029121398926
1468.744140625	39.2695655822754
1469.83447265625	39.3182792663574
1470.92443847656	39.2206687927246
1472.01403808594	39.14111328125
1473.10314941406	39.113826751709
1474.19189453125	39.0537147521973
1475.2802734375	38.9971504211426
1476.3681640625	39.0642395019531
1477.45581054688	39.0063018798828
1478.54296875	38.8321266174316
1479.62963867188	39.0316505432129
1480.71606445313	38.9817886352539
1481.80200195313	38.9146194458008
1482.88757324219	38.9576416015625
1483.97265625	38.9701805114746
1485.05737304688	39.0043907165527
1486.14172363281	38.9659805297852
1487.22570800781	39.1032218933105
1488.30932617188	39.1404724121094
1489.39245605469	39.1147079467773
1490.47509765625	39.1451072692871
1491.55749511719	39.2121696472168
1492.63940429688	39.2526664733887
1493.72094726563	39.3064002990723
1494.80212402344	39.1752548217773
1495.8828125	39.26904296875
1496.96313476563	39.1942749023438
1498.04309082031	39.216926574707
1499.12255859375	39.1644439697266
1500.20166015625	39.2313232421875
1501.28039550781	39.1772804260254
1502.35864257813	39.2021789550781
1503.4365234375	39.156421661377
1504.51403808594	39.0942840576172
1505.59118652344	39.0894012451172
1506.66784667969	39.2285003662109
1507.744140625	39.1707305908203
1508.81994628906	39.2629051208496
1509.89538574219	39.3474082946777
1510.97045898438	39.3171501159668
1512.04516601563	39.3868980407715
1513.11938476563	39.5620422363281
1514.19323730469	39.6012420654297
1515.26672363281	39.6859474182129
1516.33972167969	39.7471580505371
1517.41235351563	39.8099822998047
1518.48449707031	39.9179573059082
1519.55639648438	39.9321899414063
1520.62768554688	40.0287742614746
1521.69873046875	40.1788444519043
1522.76928710938	40.0144004821777
1523.83947753906	40.0952453613281
1524.90930175781	40.1596946716309
1525.97863769531	40.2505264282227
1527.04760742188	40.2239265441895
1528.11608886719	40.2117881774902
1529.18420410156	40.2054214477539
1530.251953125	40.2688293457031
1531.31921386719	40.2743835449219
1532.38610839844	40.440372467041
1533.45263671875	40.4680061340332
1534.51867675781	40.5579414367676
1535.58435058594	40.6757011413574
1536.64965820313	40.6750602722168
1537.71447753906	40.9002723693848
1538.77893066406	40.9532814025879
1539.84301757813	41.1200942993164
1540.90661621094	41.3270797729492
1541.9697265625	41.315502166748
1543.03259277344	41.5450706481934
1544.09497070313	41.607666015625
1545.15686035156	41.8254737854004
1546.21850585938	41.9555435180664
1547.27966308594	42.0236473083496
1548.34033203125	42.1504516601563
1549.40063476563	42.3486862182617
1550.46057128906	42.3103523254395
1551.52001953125	42.5501022338867
1552.5791015625	42.6315879821777
1553.63781738281	42.7761993408203
1554.69604492188	42.7869262695313
1555.75378417969	42.8136100769043
1556.81127929688	42.877742767334
1557.86828613281	43.095043182373
1558.9248046875	43.0439643859863
1559.98095703125	43.2211761474609
1561.03674316406	43.3161735534668
1562.09204101563	43.4556655883789
1563.14697265625	43.5457878112793
1564.20153808594	43.6704483032227
1565.25561523438	43.8202972412109
1566.30932617188	44.0200729370117
1567.36254882813	44.2153511047363
1568.41540527344	44.4991073608398
1569.4677734375	44.669620513916
1570.51977539063	44.8749694824219
1571.57141113281	45.1726112365723
1572.62255859375	45.3765487670898
1573.67333984375	45.5376586914063
1574.7236328125	45.8923645019531
1575.77355957031	45.9791488647461
1576.82299804688	46.1363105773926
1577.8720703125	46.3157424926758
1578.92077636719	46.518424987793
1579.96899414063	46.7266120910645
1581.01684570313	46.9046936035156
1582.06420898438	47.0980606079102
1583.11120605469	47.3065376281738
1584.15771484375	47.4266586303711
1585.20385742188	47.6511077880859
1586.24951171875	47.8890800476074
1587.29479980469	47.8885383605957
1588.33972167969	48.3260841369629
1589.38415527344	48.3526954650879
1590.42810058594	48.6799812316895
1591.47180175781	48.8858070373535
1592.51489257813	49.3129463195801
1593.55773925781	49.7510871887207
1594.59997558594	49.9645042419434
1595.64196777344	50.3626976013184
1596.68334960938	50.6359176635742
1597.72448730469	50.9610176086426
1598.76513671875	51.2810478210449
1599.80529785156	51.6092529296875
1600.84509277344	51.9905891418457
1601.88452148438	52.4971389770508
1602.92346191406	52.5596122741699
1603.9619140625	53.0163116455078
1605	53.2641334533691
1606.03771972656	53.6101112365723
1607.07495117188	54.0981063842773
1608.11169433594	54.400016784668
1609.14807128906	54.8068008422852
1610.18408203125	54.9692726135254
1611.21960449219	55.0906105041504
1612.25463867188	55.2993125915527
1613.28930664063	55.6046752929688
1614.32360839844	55.6681251525879
1615.357421875	56.0558547973633
1616.39074707031	56.1039695739746
1617.42370605469	56.3607063293457
1618.45629882813	56.6596603393555
1619.48840332031	56.6777610778809
1620.52001953125	57.0206642150879
1621.55126953125	57.2168121337891
1622.58215332031	57.528980255127
1623.61254882813	57.6783866882324
1624.64245605469	57.9152069091797
1625.67199707031	58.1684646606445
1626.70104980469	58.3512496948242
1627.72973632813	58.5464401245117
1628.75793457031	58.7929954528809
1629.78576660156	59.063892364502
1630.81311035156	59.2438697814941
1631.84008789063	59.3126983642578
1632.86657714844	59.6994590759277
1633.89270019531	59.7535018920898
1634.91833496094	59.8229293823242
1635.94348144531	59.9310150146484
1636.96826171875	59.9686279296875
1637.99255371094	59.8887977600098
1639.01647949219	60.0890426635742
1640.03991699219	59.8356971740723
1641.06298828125	59.8080558776855
1642.08557128906	59.5060234069824
1643.10778808594	59.3763275146484
1644.12951660156	59.1801910400391
1645.15075683594	58.8420486450195
1646.17163085938	58.6366310119629
1647.19213867188	58.3742408752441
1648.21203613281	58.0203704833984
1649.23156738281	57.9492835998535
1650.25073242188	57.5775604248047
1651.26940917969	57.3397216796875
1652.28759765625	56.9797134399414
1653.30541992188	56.8313446044922
1654.32275390625	56.5374488830566
1655.33972167969	56.241828918457
1656.35620117188	55.7392654418945
1657.37231445313	55.5674209594727
1658.38793945313	55.2909240722656
1659.40307617188	55.047248840332
1660.41772460938	54.8179168701172
1661.43212890625	54.4645385742188
1662.44592285156	54.2201538085938
1663.45935058594	54.0141143798828
1664.47229003906	53.7099914550781
1665.48486328125	53.4401245117188
1666.49694824219	53.1388168334961
1667.50854492188	52.9090309143066
1668.51977539063	52.5718955993652
1669.53051757813	52.1094360351563
1670.54089355469	51.8172187805176
1671.55078125	51.5189590454102
1672.56018066406	51.0733184814453
1673.56909179688	50.7513771057129
1674.57763671875	50.3508262634277
1675.58581542969	49.9438171386719
1676.59350585938	49.4907493591309
1677.60070800781	49.2094078063965
1678.607421875	48.6213798522949
1679.61376953125	48.0261611938477
1680.61962890625	47.6967887878418
1681.62512207031	47.3187065124512
1682.63012695313	46.8618583679199
1683.63464355469	46.2612609863281
1684.638671875	45.8742561340332
1685.64233398438	45.4619598388672
1686.64562988281	45.1917304992676
1687.64831542969	44.6811981201172
1688.65063476563	44.2612266540527
1689.65246582031	43.8294219970703
1690.65393066406	43.4358901977539
1691.65490722656	43.1714897155762
1692.65539550781	42.8073120117188
1693.65551757813	42.3715476989746
1694.65502929688	42.0526962280273
1695.654296875	41.698902130127
1696.65295410156	41.4104957580566
1697.65124511719	41.0580520629883
1698.64904785156	40.6579132080078
1699.646484375	40.4746704101563
1700.64331054688	40.1115379333496
1701.63977050781	39.7018966674805
1702.63586425781	39.4500312805176
1703.63134765625	39.1508636474609
1704.62646484375	38.7770652770996
1705.62121582031	38.3400917053223
1706.61535644531	38.054027557373
1707.60913085938	37.7130126953125
1708.60241699219	37.3473968505859
1709.59521484375	36.9618911743164
1710.58764648438	36.6882286071777
1711.57958984375	36.3013763427734
1712.57104492188	35.9456100463867
1713.56213378906	35.6110572814941
1714.552734375	35.2872657775879
1715.54284667969	34.9579849243164
1716.53247070313	34.5097885131836
1717.52160644531	34.3214073181152
1718.51037597656	33.967586517334
1719.49865722656	33.580436706543
1720.48657226563	33.3781242370605
1721.47387695313	33.1044235229492
1722.46081542969	32.7759704589844
1723.447265625	32.5452995300293
1724.43334960938	32.291431427002
1725.41882324219	32.0902557373047
1726.40393066406	31.7998542785645
1727.38854980469	31.4783687591553
1728.37268066406	31.3282699584961
1729.3564453125	31.0228366851807
1730.33972167969	30.9012813568115
1731.32250976563	30.6183338165283
1732.30480957031	30.5106906890869
1733.28674316406	30.2405452728271
1734.26806640625	30.1873531341553
1735.2490234375	29.937894821167
1736.2294921875	29.8089122772217
1737.20959472656	29.6815357208252
1738.18908691406	29.464282989502
1739.16821289063	29.3048934936523
1740.14685058594	29.1236896514893
1741.125	28.9755401611328
1742.10266113281	28.9033508300781
1743.07995605469	28.6657810211182
1744.05676269531	28.5335998535156
1745.03308105469	28.3194675445557
1746.00891113281	28.1630897521973
1746.98425292969	27.9184894561768
1747.95910644531	27.7648544311523
1748.93359375	27.6279602050781
1749.90759277344	27.5603313446045
1750.88110351563	27.2082176208496
1751.85412597656	27.1003875732422
1752.82678222656	26.9405727386475
1753.798828125	26.7715396881104
1754.7705078125	26.5130443572998
1755.74169921875	26.3560924530029
1756.71240234375	26.1470851898193
1757.6826171875	26.0357398986816
1758.65246582031	25.9671993255615
1759.62170410156	25.6742877960205
1760.59057617188	25.5717086791992
1761.55895996094	25.4634590148926
1762.52673339844	25.2620544433594
1763.49426269531	25.2243194580078
1764.46118164063	25.0942440032959
1765.42761230469	25.0080947875977
1766.39367675781	24.8825035095215
1767.35913085938	24.7620639801025
1768.32421875	24.6538715362549
1769.28881835938	24.6506004333496
1770.2529296875	24.4519672393799
1771.21655273438	24.397497177124
1772.17980957031	24.3609733581543
1773.14245605469	24.3453235626221
1774.10461425781	24.2270812988281
1775.06640625	24.2306308746338
1776.02770996094	24.1459674835205
1776.98852539063	23.9441585540771
1777.94873046875	23.8880405426025
1778.90856933594	23.8287677764893
1779.86804199219	23.7265644073486
1780.82690429688	23.571346282959
1781.78527832031	23.4839057922363
1782.7431640625	23.4680461883545
1783.70068359375	23.2678203582764
1784.65771484375	23.140007019043
1785.61413574219	23.0012283325195
1786.57019042969	22.8617534637451
1787.52575683594	22.841760635376
1788.48083496094	22.660005569458
1789.43530273438	22.5589637756348
1790.38940429688	22.448205947876
1791.34301757813	22.3516788482666
1792.29626464844	22.1797065734863
1793.24890136719	22.2089080810547
1794.20104980469	22.0273571014404
1795.15270996094	21.9703617095947
1796.10400390625	21.8229293823242
1797.0546875	21.751766204834
1798.0048828125	21.7003479003906
1798.95471191406	21.6097736358643
1799.90393066406	21.6372299194336
1800.85278320313	21.5297546386719
1801.80102539063	21.4546527862549
1802.74890136719	21.3915252685547
1803.6962890625	21.3140449523926
1804.64306640625	21.2873268127441
1805.58947753906	21.3133087158203
1806.53540039063	21.2621173858643
1807.48071289063	21.2339038848877
1808.42565917969	21.2244644165039
1809.3701171875	21.1436710357666
1810.31396484375	21.1616592407227
1811.25744628906	21.0668811798096
1812.20043945313	21.0633163452148
1813.14294433594	20.9729080200195
1814.08483886719	20.9885692596436
1815.0263671875	20.9727401733398
1815.96740722656	20.8604583740234
1816.90783691406	20.7417736053467
1817.84790039063	20.67360496521
1818.78747558594	20.5895290374756
1819.72644042969	20.6610507965088
1820.6650390625	20.4502716064453
1821.60314941406	20.4948921203613
1822.54064941406	20.4717311859131
1823.47778320313	20.3412914276123
1824.41430664063	20.3070545196533
1825.35034179688	20.1731128692627
1826.28601074219	20.1540966033936
1827.22106933594	20.0531597137451
1828.15563964844	20.0317726135254
1829.08984375	19.9218235015869
1830.0234375	19.8016319274902
1830.95654296875	19.7663612365723
1831.88916015625	19.7070598602295
1832.8212890625	19.7300033569336
1833.7529296875	19.6674747467041
1834.68408203125	19.6064071655273
1835.61474609375	19.5812721252441
1836.54479980469	19.5769844055176
1837.47448730469	19.5460872650146
1838.40356445313	19.5622444152832
1839.33227539063	19.5298461914063
1840.26037597656	19.5187397003174
1841.18811035156	19.5457916259766
1842.115234375	19.5229682922363
1843.04187011719	19.4028816223145
1843.96801757813	19.456392288208
1844.89367675781	19.44997215271
1845.81872558594	19.4881687164307
1846.74340820313	19.5014133453369
1847.66760253906	19.4273052215576
1848.59118652344	19.3595695495605
1849.51428222656	19.390754699707
1850.43701171875	19.3287487030029
1851.35913085938	19.265645980835
1852.28076171875	19.2733173370361
1853.20190429688	19.2093086242676
1854.12243652344	19.1054611206055
1855.04260253906	19.0567970275879
1855.96215820313	19.0562992095947
1856.88122558594	19.033519744873
1857.79992675781	18.8598651885986
1858.71801757813	18.7176284790039
1859.63549804688	18.7584285736084
1860.55261230469	18.7544326782227
1861.46923828125	18.6079692840576
1862.38525390625	18.6097259521484
1863.30078125	18.534631729126
1864.2158203125	18.5857753753662
1865.13037109375	18.5450077056885
1866.04443359375	18.5362434387207
1866.95788574219	18.5246810913086
1867.87084960938	18.5438671112061
1868.78332519531	18.4933795928955
1869.6953125	18.4747085571289
1870.60681152344	18.4741115570068
1871.51782226563	18.4698524475098
1872.42822265625	18.4864940643311
1873.33813476563	18.5701313018799
1874.24755859375	18.5939311981201
1875.15649414063	18.540153503418
1876.06481933594	18.5066165924072
1876.97277832031	18.5716228485107
1877.88012695313	18.5361404418945
1878.78698730469	18.5267562866211
1879.69323730469	18.5072212219238
1880.59912109375	18.5032291412354
1881.50439453125	18.3970680236816
1882.4091796875	18.3610649108887
1883.3134765625	18.2787914276123
1884.21716308594	18.2425270080566
1885.12048339844	18.2507972717285
1886.02319335938	18.1926612854004
1886.92541503906	18.1141490936279
1887.82702636719	18.1678581237793
1888.72814941406	18.0960102081299
1889.62878417969	18.0072288513184
1890.52893066406	17.9376792907715
1891.42858886719	17.9771156311035
1892.32763671875	17.9339733123779
1893.22619628906	17.8385410308838
1894.12426757813	17.7649612426758
1895.02172851563	17.79811668396
1895.91870117188	17.7609615325928
1896.81518554688	17.7504978179932
1897.71118164063	17.660306930542
1898.60656738281	17.7052249908447
1899.50146484375	17.6345367431641
1900.39587402344	17.632080078125
1901.28967285156	17.5859107971191
1902.18298339844	17.6413192749023
1903.07580566406	17.6016597747803
1903.96801757813	17.5632858276367
1904.85986328125	17.5462284088135
1905.7509765625	17.624813079834
1906.64172363281	17.6772918701172
1907.53186035156	17.6657218933105
1908.42150878906	17.7202224731445
1909.31066894531	17.676383972168
1910.19921875	17.6879425048828
1911.08728027344	17.6901302337646
1911.97473144531	17.7552070617676
1912.86181640625	17.8030681610107
1913.74816894531	17.754186630249
1914.63415527344	17.7098598480225
1915.51953125	17.7756977081299
1916.40441894531	17.6406021118164
1917.28869628906	17.7351303100586
1918.17260742188	17.6660289764404
1919.05578613281	17.6266613006592
1919.93859863281	17.607852935791
1920.82080078125	17.50119972229
1921.70239257813	17.5349369049072
1922.58349609375	17.5239849090576
1923.46411132813	17.4647922515869
1924.34423828125	17.3989849090576
1925.22375488281	17.3550777435303
1926.10278320313	17.2977600097656
1926.98120117188	17.2371139526367
1927.85913085938	17.1860980987549
1928.73645019531	17.0941886901855
1929.61328125	17.085729598999
1930.48962402344	17.0154991149902
1931.36535644531	17.0353851318359
1932.24060058594	16.9809341430664
1933.11535644531	16.9779491424561
1933.98950195313	16.9811229705811
1934.86303710938	16.9506168365479
1935.73608398438	16.9817695617676
1936.60864257813	16.9574203491211
1937.48059082031	17.0373096466064
1938.35205078125	16.9653453826904
1939.22302246094	16.9341335296631
1940.09338378906	16.965353012085
1940.96313476563	16.9800395965576
1941.83239746094	17.0256500244141
1942.701171875	17.0492076873779
1943.5693359375	17.0681438446045
1944.43701171875	17.0705242156982
1945.30407714844	17.1303901672363
1946.17065429688	17.069766998291
1947.03662109375	17.1810054779053
1947.90209960938	17.1949462890625
1948.76696777344	17.1114940643311
1949.63134765625	17.1912040710449
1950.4951171875	17.2060585021973
1951.3583984375	17.1657485961914
1952.22106933594	17.1923637390137
1953.08325195313	17.1251964569092
1953.94482421875	17.1558094024658
1954.80590820313	17.0999145507813
1955.66650390625	17.0564117431641
1956.5263671875	17.074836730957
1957.38586425781	17.108377456665
1958.24462890625	17.0239562988281
1959.10302734375	17.0057258605957
1959.96069335938	16.9499015808105
1960.81799316406	16.8842620849609
1961.67456054688	16.8744239807129
1962.53063964844	16.7579746246338
1963.38623046875	16.724048614502
1964.2412109375	16.7016887664795
1965.09558105469	16.664608001709
1965.94946289063	16.6460037231445
1966.80285644531	16.6833534240723
1967.65563964844	16.5712985992432
1968.5078125	16.6211414337158
1969.35949707031	16.5895671844482
1970.21057128906	16.605978012085
1971.06103515625	16.6281986236572
1971.91101074219	16.6035308837891
1972.76049804688	16.6662273406982
1973.60925292969	16.6507244110107
1974.45764160156	16.7025356292725
1975.30529785156	16.7199230194092
1976.15246582031	16.7800769805908
1976.99914550781	16.8319892883301
1977.84521484375	16.845645904541
1978.69067382813	16.8873157501221
1979.53552246094	16.9863929748535
1980.3798828125	16.91628074646
1981.22375488281	16.970817565918
1982.06701660156	17.0283050537109
1982.90966796875	17.0207557678223
1983.75170898438	17.048900604248
1984.59326171875	17.0449542999268
1985.43420410156	16.9713592529297
1986.27465820313	16.9889640808105
1987.11450195313	16.9153079986572
1987.95373535156	16.9403324127197
1988.79248046875	17.0186920166016
1989.63061523438	16.9564533233643
1990.46813964844	16.8842754364014
1991.30517578125	16.8901882171631
1992.1416015625	16.8602905273438
1992.9775390625	16.8015289306641
1993.81274414063	16.7492694854736
1994.6474609375	16.6602077484131
1995.48168945313	16.6371917724609
1996.31518554688	16.6062679290771
1997.14819335938	16.653881072998
1997.98071289063	16.6041984558105
1998.8125	16.5621662139893
1999.64379882813	16.570728302002
2000.47448730469	16.5268478393555
2001.3046875	16.5709114074707
2002.13427734375	16.5729312896729
2002.96325683594	16.572244644165
2003.79162597656	16.5326118469238
2004.61950683594	16.6659870147705
2005.44677734375	16.6925239562988
2006.2734375	16.716588973999
2007.09948730469	16.7334175109863
2007.92504882813	16.816255569458
2008.75	16.8717079162598
2009.57434082031	16.8847579956055
2010.39819335938	16.9139423370361
2011.22131347656	16.8720607757568
2012.0439453125	16.8610458374023
2012.86608886719	16.9700317382813
2013.6875	16.9720134735107
2014.50842285156	17.0122127532959
2015.32873535156	17.0169410705566
2016.1484375	17.0510425567627
2016.96752929688	17.0343971252441
2017.7861328125	17.1017818450928
2018.60412597656	17.044584274292
2019.42150878906	17.0580139160156
2020.23828125	17.03200340271
2021.05444335938	17.0716724395752
2021.8701171875	17.03515625
2022.68518066406	17.0328559875488
2023.49963378906	16.9814624786377
2024.3134765625	16.9750328063965
2025.12683105469	16.9521484375
2025.939453125	16.9219360351563
2026.75158691406	16.9655704498291
2027.56311035156	16.8657989501953
2028.3740234375	16.8540668487549
2029.18432617188	16.7864646911621
2029.994140625	16.8237056732178
2030.80322265625	16.7725467681885
2031.61181640625	16.7011775970459
2032.41979980469	16.7405014038086
2033.22717285156	16.6915531158447
2034.03393554688	16.6613864898682
2034.84008789063	16.612377166748
2035.64575195313	16.5417499542236
2036.45080566406	16.5843143463135
2037.25512695313	16.5331649780273
2038.05895996094	16.4399147033691
2038.86218261719	16.4365005493164
2039.66479492188	16.4724216461182
2040.466796875	16.4554462432861
2041.26831054688	16.4175109863281
2042.06909179688	16.4788017272949
2042.86938476563	16.5491180419922
2043.6689453125	16.4966659545898
2044.46801757813	16.4861297607422
2045.26647949219	16.5839748382568
2046.06433105469	16.5577812194824
2046.86145019531	16.5260334014893
2047.65808105469	16.5706806182861
2048.4541015625	16.6232109069824
2049.24951171875	16.5665016174316
2050.04443359375	16.5645294189453
2050.83862304688	16.6723785400391
2051.63232421875	16.6598091125488
2052.42529296875	16.7617626190186
2053.2177734375	16.6823234558105
2054.00952148438	16.6074638366699
2054.80078125	16.7915134429932
2055.59130859375	16.8401470184326
2056.38134765625	16.738374710083
2057.17065429688	16.763370513916
2057.95947265625	16.7737770080566
2058.74755859375	16.7171230316162
2059.53515625	16.7769680023193
2060.32202148438	16.7230663299561
2061.1083984375	16.7021102905273
2061.89428710938	16.6367530822754
2062.67919921875	16.5748310089111
2063.4638671875	16.544734954834
2064.24780273438	16.5199680328369
2065.03100585938	16.4509601593018
2065.81372070313	16.4021549224854
2066.595703125	16.3819694519043
2067.37719726563	16.3459243774414
2068.15795898438	16.2564716339111
2068.93823242188	16.2604598999023
2069.7177734375	16.1996040344238
2070.49682617188	16.1235370635986
2071.27514648438	16.0665531158447
2072.05297851563	16.0109310150146
2072.830078125	16.0052661895752
2073.60668945313	15.9093828201294
2074.38256835938	15.9263515472412
2075.15795898438	15.8785495758057
2075.9326171875	15.8480310440063
2076.70654296875	15.7872915267944
2077.47998046875	15.7768507003784
2078.25268554688	15.6780939102173
2079.02490234375	15.7198610305786
2079.79663085938	15.7398633956909
2080.5673828125	15.7542514801025
2081.337890625	15.6802082061768
2082.107421875	15.7661647796631
2082.87670898438	15.790678024292
2083.64501953125	15.7327747344971
2084.41284179688	15.7725629806519
2085.18017578125	15.7973432540894
2085.94677734375	15.768533706665
2086.71264648438	15.8359107971191
2087.47802734375	15.8454484939575
2088.24267578125	15.8323965072632
2089.0068359375	15.8989324569702
2089.77026367188	15.9141626358032
2090.53295898438	15.8226461410522
2091.29516601563	15.8562488555908
2092.056640625	15.8047399520874
2092.81762695313	15.7958965301514
2093.57788085938	15.7209548950195
2094.33764648438	15.707347869873
2095.0966796875	15.6578330993652
2095.85498046875	15.6664066314697
2096.61279296875	15.5563182830811
2097.36987304688	15.4865913391113
2098.12646484375	15.444953918457
2098.88232421875	15.3431797027588
2099.63745117188	15.3604116439819
2100.39208984375	15.2582883834839
2101.14624023438	15.1918678283691
2101.8994140625	15.1035900115967
2102.65209960938	15.0064687728882
2103.404296875	14.932993888855
2104.15551757813	14.9100065231323
2104.90649414063	14.8587551116943
2105.65649414063	14.796067237854
2106.40600585938	14.7537574768066
2107.15502929688	14.6379852294922
2107.90307617188	14.6110353469849
2108.65063476563	14.5757465362549
2109.39770507813	14.5563697814941
2110.14404296875	14.5783948898315
2110.8896484375	14.5340061187744
2111.63452148438	14.5443706512451
2112.37890625	14.5499753952026
2113.12280273438	14.4840660095215
2113.86572265625	14.6203384399414
2114.60815429688	14.5904350280762
2115.35009765625	14.5375928878784
2116.09106445313	14.6711807250977
2116.83154296875	14.7090930938721
2117.57153320313	14.6211080551147
2118.31079101563	14.6518621444702
2119.04931640625	14.7010507583618
2119.787109375	14.6141595840454
2120.5244140625	14.5939674377441
2121.26098632813	14.61900806427
2121.9970703125	14.5750951766968
2122.732421875	14.4942512512207
2123.46704101563	14.4790163040161
2124.20092773438	14.3712139129639
2124.93432617188	14.4062967300415
2125.6669921875	14.3154201507568
2126.39916992188	14.2513570785522
2127.13037109375	14.1466627120972
2127.86108398438	14.1401481628418
2128.59130859375	14.1828937530518
2129.32080078125	14.0078449249268
2130.04956054688	14.0015058517456
2130.77758789063	13.9184045791626
2131.50512695313	13.7798728942871
2132.23193359375	13.8016109466553
2132.9580078125	13.7347164154053
2133.68334960938	13.5913772583008
2134.408203125	13.5778684616089
2135.13232421875	13.5074272155762
2135.85595703125	13.5351305007935
2136.57885742188	13.3970403671265
2137.30102539063	13.3687000274658
2138.0224609375	13.3285036087036
2138.74340820313	13.2619380950928
2139.46337890625	13.2173175811768
2140.18310546875	13.200234413147
2140.90185546875	13.1768407821655
2141.6201171875	13.1335868835449
2142.33764648438	13.0418720245361
2143.05444335938	13.0183906555176
2143.77075195313	13.0537729263306
2144.48608398438	13.059853553772
2145.201171875	13.0307693481445
2145.91528320313	13.0184078216553
2146.62890625	13.0346698760986
2147.34155273438	13.0266675949097
2148.05395507813	13.0356569290161
2148.76538085938	13.0050477981567
2149.47631835938	13.0152521133423
2150.18627929688	12.9775619506836
2150.89599609375	12.9967641830444
2151.60473632813	12.9931020736694
2152.31298828125	12.9373378753662
2153.02026367188	12.9489917755127
2153.72729492188	12.9041309356689
2154.43334960938	12.8728799819946
2155.138671875	12.8352651596069
2155.84350585938	12.8512887954712
2156.54760742188	12.8509693145752
2157.25122070313	12.8567552566528
2157.95385742188	12.7729177474976
2158.65600585938	12.7776947021484
2159.357421875	12.6959562301636
2160.05810546875	12.6875066757202
2160.75805664063	12.7140274047852
2161.45751953125	12.6035299301147
2162.15600585938	12.5228109359741
2162.85400390625	12.5350904464722
2163.55151367188	12.5204315185547
2164.248046875	12.4123754501343
2164.94409179688	12.3603858947754
2165.63916015625	12.3748254776001
2166.33374023438	12.2364015579224
2167.02783203125	12.2255163192749
2167.72094726563	12.1925191879272
2168.41357421875	12.0595083236694
2169.10522460938	12.0377216339111
2169.79638671875	11.9436359405518
2170.48706054688	11.9203119277954
2171.1767578125	11.8211803436279
2171.86572265625	11.722954750061
2172.55419921875	11.7054224014282
2173.24194335938	11.58957862854
2173.92895507813	11.5010004043579
2174.615234375	11.48779296875
2175.30078125	11.4274682998657
2175.98583984375	11.3851013183594
2176.67016601563	11.3229522705078
2177.35375976563	11.3311338424683
2178.03662109375	11.3106641769409
2178.71875	11.2442102432251
2179.40014648438	11.2575588226318
2180.08081054688	11.246675491333
2180.76098632813	11.2756223678589
2181.4404296875	11.2248840332031
2182.119140625	11.2630033493042
2182.79711914063	11.2573070526123
2183.47436523438	11.2669649124146
2184.15087890625	11.2538232803345
2184.82690429688	11.2773761749268
2185.501953125	11.2409009933472
2186.17651367188	11.2202816009521
2186.85034179688	11.2100772857666
2187.5234375	11.1981191635132
2188.19580078125	11.189136505127
2188.86743164063	11.1900873184204
2189.53833007813	11.1146860122681
2190.20874023438	11.1332731246948
2190.87817382813	11.0515642166138
2191.54711914063	11.026312828064
2192.21533203125	11.063063621521
2192.8828125	10.9099569320679
2193.54956054688	10.9090480804443
2194.21557617188	10.8889293670654
2194.880859375	10.8203945159912
2195.54541015625	10.7570457458496
2196.20947265625	10.6686735153198
2196.87255859375	10.6057109832764
2197.53515625	10.5327005386353
2198.19677734375	10.4268836975098
2198.85791015625	10.4292678833008
2199.51831054688	10.3248195648193
2200.17797851563	10.2670974731445
2200.8369140625	10.1589965820313
2201.4951171875	10.1104221343994
2202.15258789063	10.0577993392944
2202.80932617188	9.97655487060547
2203.46533203125	9.91179943084717
2204.12060546875	9.89590835571289
2204.775390625	9.86570358276367
2205.42919921875	9.80081748962402
2206.08251953125	9.83685398101807
2206.73486328125	9.81889152526855
2207.38671875	9.78985595703125
2208.03759765625	9.71225929260254
2208.68798828125	9.78479290008545
2209.33764648438	9.76476287841797
2209.98657226563	9.74572467803955
2210.63452148438	9.75512886047363
2211.28198242188	9.76454067230225
2211.9287109375	9.78252696990967
2212.57470703125	9.71756172180176
2213.21997070313	9.71182727813721
2213.86450195313	9.69270992279053
2214.50830078125	9.7571439743042
2215.1513671875	9.70974254608154
2215.79370117188	9.69337558746338
2216.43530273438	9.68154335021973
2217.076171875	9.67324542999268
2217.71630859375	9.57740497589111
2218.35571289063	9.55639934539795
2218.99462890625	9.54271507263184
2219.63256835938	9.45886421203613
2220.26977539063	9.37063312530518
2220.90625	9.38626003265381
2221.5419921875	9.26800918579102
2222.17700195313	9.25950050354004
2222.81127929688	9.21292018890381
2223.44482421875	9.09724712371826
2224.07763671875	9.10490989685059
2224.70971679688	9.04575729370117
2225.34106445313	8.92936515808105
2225.9716796875	8.86424541473389
2226.6015625	8.85249137878418
2227.23071289063	8.79975128173828
2227.85913085938	8.69376182556152
2228.48681640625	8.67096900939941
2229.11376953125	8.65834903717041
2229.73999023438	8.55370235443115
2230.36547851563	8.58181858062744
2230.990234375	8.54159164428711
2231.61401367188	8.47530269622803
2232.2373046875	8.42376708984375
2232.85986328125	8.36733531951904
2233.4814453125	8.32822704315186
2234.1025390625	8.32359409332275
2234.72265625	8.26832962036133
2235.34228515625	8.24729442596436
2235.9609375	8.24236297607422
2236.57885742188	8.21387481689453
2237.1962890625	8.25117874145508
2237.81274414063	8.23009586334229
2238.42846679688	8.14722728729248
2239.04345703125	8.18505573272705
2239.65771484375	8.18956851959229
2240.27124023438	8.20460224151611
2240.88403320313	8.18447399139404
2241.49584960938	8.20567607879639
2242.10717773438	8.15881443023682
2242.71752929688	8.21600246429443
2243.32739257813	8.18992900848389
2243.93627929688	8.16692066192627
2244.54443359375	8.12175846099854
2245.15209960938	8.08531665802002
2245.7587890625	8.10910129547119
2246.36474609375	8.00924777984619
2246.9697265625	8.03430080413818
2247.57421875	8.00523567199707
2248.17797851563	8.00193691253662
2248.78076171875	7.95399236679077
2249.38305664063	7.97622108459473
2249.984375	7.89517068862915
2250.5849609375	7.86133432388306
2251.18481445313	7.83495903015137
2251.78393554688	7.76694202423096
2252.38232421875	7.78602457046509
2252.97973632813	7.70784044265747
2253.57666015625	7.70206212997437
2254.17260742188	7.65018796920776
2254.76782226563	7.61199903488159
2255.3623046875	7.53257989883423
2255.9560546875	7.49068212509155
2256.54907226563	7.46742296218872
2257.14135742188	7.46930885314941
2257.73266601563	7.36711740493774
2258.32348632813	7.30041551589966
2258.91333007813	7.27963495254517
2259.50244140625	7.26922988891602
2260.09057617188	7.19980621337891
2260.67822265625	7.13968563079834
2261.26513671875	7.11620044708252
2261.85107421875	7.09842014312744
2262.43627929688	6.99262094497681
2263.02075195313	7.02322101593018
2263.6044921875	6.94883298873901
2264.18725585938	6.94607162475586
2264.76953125	6.97354888916016
2265.35083007813	6.88652896881104
2265.93139648438	6.91035032272339
2266.51123046875	6.85952472686768
2267.09033203125	6.84783029556274
2267.66845703125	6.84396266937256
2268.24584960938	6.80454444885254
2268.82250976563	6.7925443649292
2269.3984375	6.79021453857422
2269.9736328125	6.80803060531616
2270.5478515625	6.82480907440186
2271.12133789063	6.87800168991089
2271.69409179688	6.8646879196167
2272.26611328125	6.90351867675781
2272.83740234375	6.86083745956421
2273.40771484375	6.84408521652222
2273.97729492188	6.82495832443237
2274.54614257813	6.75567770004272
2275.11401367188	6.7569785118103
2275.68139648438	6.6897177696228
2276.24780273438	6.71884679794312
2276.8134765625	6.64888525009155
2277.37817382813	6.63909101486206
2277.9423828125	6.62613153457642
2278.50561523438	6.64526987075806
2279.06811523438	6.5862193107605
2279.62963867188	6.60956716537476
2280.19067382813	6.55993986129761
2280.75073242188	6.6167688369751
2281.31005859375	6.59953832626343
2281.86840820313	6.63056993484497
2282.42602539063	6.61359119415283
2282.98291015625	6.53930521011353
2283.5390625	6.5175199508667
2284.09448242188	6.45819520950317
2284.64892578125	6.43873596191406
2285.20263671875	6.44834423065186
2285.75537109375	6.40029335021973
2286.3076171875	6.36173009872437
2286.85888671875	6.33954763412476
2287.40942382813	6.30569076538086
2287.958984375	6.29591798782349
2288.5078125	6.26519632339478
2289.05590820313	6.2363076210022
2289.60302734375	6.15461111068726
2290.14965820313	6.14979600906372
2290.6953125	6.11126613616943
2291.23999023438	6.07721662521362
2291.78393554688	6.0402193069458
2292.3271484375	6.01807022094727
2292.86962890625	5.93502807617188
2293.4111328125	5.90750074386597
2293.95190429688	5.89245319366455
2294.49194335938	5.86248922348022
2295.03100585938	5.85672807693481
2295.5693359375	5.82059574127197
2296.10693359375	5.77590990066528
2296.6435546875	5.78609323501587
2297.17944335938	5.7818865776062
2297.71459960938	5.74353075027466
2298.24877929688	5.74703693389893
2298.7822265625	5.75614738464355
2299.31469726563	5.71532678604126
2299.8466796875	5.72069263458252
2300.37744140625	5.73193454742432
2300.90771484375	5.73195648193359
2301.43701171875	5.71887159347534
2301.96557617188	5.69721174240112
2302.4931640625	5.75101232528687
2303.02001953125	5.73309135437012
2303.54614257813	5.73363971710205
2304.0712890625	5.73900651931763
2304.595703125	5.73338603973389
2305.119140625	5.74867486953735
2305.64184570313	5.71997928619385
2306.16381835938	5.7489538192749
2306.68481445313	5.72076797485352
2307.205078125	5.72989082336426
2307.72436523438	5.69173240661621
2308.24291992188	5.67719459533691
2308.7607421875	5.7166805267334
2309.27758789063	5.67308902740479
2309.79370117188	5.66201734542847
2310.30883789063	5.69077014923096
2310.8232421875	5.6516900062561
2311.3369140625	5.640052318573
2311.849609375	5.60792636871338
2312.361328125	5.63965606689453
2312.87255859375	5.57271385192871
2313.38256835938	5.58556747436523
2313.89208984375	5.54121971130371
2314.40063476563	5.49629735946655
2314.908203125	5.51830959320068
2315.4150390625	5.48333787918091
2315.92114257813	5.43509244918823
2316.42626953125	5.42033338546753
2316.9306640625	5.36390924453735
2317.43408203125	5.32232475280762
2317.93676757813	5.31589078903198
2318.4384765625	5.31892538070679
2318.939453125	5.2336630821228
2319.439453125	5.1865406036377
2319.93872070313	5.20036649703979
2320.43701171875	5.1697301864624
2320.9345703125	5.11899900436401
2321.43139648438	5.11327171325684
2321.92724609375	5.11350965499878
2322.42211914063	5.09582281112671
2322.91625976563	5.08274078369141
2323.40966796875	5.05714225769043
2323.90209960938	5.01222562789917
2324.3935546875	4.95585250854492
2324.88427734375	4.96907663345337
2325.37426757813	4.96706771850586
2325.86303710938	4.95770645141602
2326.35131835938	4.95269346237183
2326.83862304688	4.920973777771
2327.32495117188	4.95736312866211
2327.810546875	4.94742965698242
2328.29541015625	4.95985078811646
2328.77905273438	4.96954774856567
2329.26220703125	4.9920802116394
2329.74438476563	4.99059915542603
2330.2255859375	4.96535015106201
2330.7060546875	4.99664115905762
2331.185546875	4.96727275848389
2331.6640625	4.98408937454224
2332.14184570313	4.97903490066528
2332.61889648438	4.97534227371216
2333.09497070313	4.95658922195435
2333.57006835938	4.94357204437256
2334.04443359375	4.96450662612915
2334.51782226563	4.97394371032715
2334.99047851563	4.92089414596558
2335.46215820313	4.89659261703491
2335.93310546875	4.87391757965088
2336.40307617188	4.88744211196899
2336.8720703125	4.8307056427002
2337.34033203125	4.79946279525757
2337.8076171875	4.76105499267578
2338.27416992188	4.78059720993042
2338.73974609375	4.75121927261353
2339.20458984375	4.73914337158203
2339.66845703125	4.71825408935547
2340.13134765625	4.69872331619263
2340.59350585938	4.65495252609253
2341.0546875	4.66071462631226
2341.51489257813	4.60339879989624
2341.97436523438	4.55237674713135
2342.43286132813	4.53329277038574
2342.890625	4.51474523544312
2343.34741210938	4.49480199813843
2343.80322265625	4.49609136581421
2344.25830078125	4.48882055282593
2344.71240234375	4.45889854431152
2345.16577148438	4.46569395065308
2345.61791992188	4.4730429649353
2346.06958007813	4.51715564727783
2346.52001953125	4.55825853347778
2346.9697265625	4.62317276000977
2347.41845703125	4.71939659118652
2347.86645507813	4.79298877716064
2348.3134765625	4.85859680175781
2348.75952148438	4.94585227966309
2349.20483398438	5.07500696182251
2349.64916992188	5.12857437133789
2350.09252929688	5.20657682418823
2350.53515625	5.30765199661255
2350.97680664063	5.37161445617676
2351.41748046875	5.40786027908325
2351.857421875	5.50576639175415
2352.29638671875	5.51013708114624
2352.734375	5.49644708633423
2353.17138671875	5.45717525482178
2353.60766601563	5.47041893005371
2354.04296875	5.40301704406738
2354.4775390625	5.28938293457031
2354.91088867188	5.23550367355347
2355.34350585938	5.18409013748169
2355.775390625	5.05995273590088
2356.2060546875	4.94575881958008
2356.63598632813	4.83009052276611
2357.06494140625	4.72131252288818
2357.4931640625	4.62919187545776
2357.92041015625	4.56211137771606
2358.3466796875	4.44057035446167
2358.77197265625	4.37895917892456
2359.1962890625	4.26146030426025
2359.61987304688	4.19024705886841
2360.04248046875	4.07567501068115
2360.46411132813	4.09407234191895
2360.88500976563	4.03558826446533
2361.30493164063	3.96503639221191
2361.72387695313	3.93108773231506
