# Supplementary material for: Optics miniaturization strategy for demanding Raman spectroscopy applications
Source: Nat Commun. 2024 Apr 8;15:3049. doi: 10.1038/s41467-024-47044-7 (PMC11001912; doi:10.1038/s41467-024-47044-7)
Supplement: Supplementary file 6 — Source Data [file 41467_2024_47044_MOESM6_ESM.zip › Source Data/NCOMMS-23-34016B s3/S3 pHCA, Glucose, Salts/calibraiton/pHCA time + standards/pHCA_62_5uM_2.csv]

347.42919921875	73.3990097045898
348.892913818359	73.6327438354492
350.356079101563	73.9878387451172
351.818634033203	74.0864410400391
353.280670166016	74.5391540527344
354.742095947266	74.6455307006836
356.202972412109	75.0052871704102
357.663299560547	75.1805648803711
359.123046875	75.2931289672852
360.582244873047	75.5000228881836
362.040863037109	75.8537368774414
363.498931884766	75.9031524658203
364.956451416016	75.8717575073242
366.413391113281	76.2483825683594
367.869750976563	76.2821807861328
369.325592041016	76.4305572509766
370.780853271484	76.2771987915039
372.235565185547	76.5040130615234
373.689727783203	76.4570388793945
375.143310546875	76.5353546142578
376.596343994141	76.6567687988281
378.048828125	76.759635925293
379.500762939453	76.8268203735352
380.9521484375	76.8325729370117
382.402954101563	76.9440307617188
383.853240966797	77.0480499267578
385.302947998047	77.0358810424805
386.752136230469	77.3354339599609
388.200744628906	77.3412017822266
389.648803710938	77.5796966552734
391.096343994141	77.5420074462891
392.543304443359	77.8905334472656
393.989715576172	77.8772201538086
395.435607910156	78.0963134765625
396.880920410156	78.2766342163086
398.325714111328	78.4315872192383
399.769927978516	78.6759338378906
401.213623046875	78.7812118530273
402.656768798828	78.9224853515625
404.099395751953	79.1389083862305
405.541442871094	79.3775024414063
406.982971191406	79.5222320556641
408.423950195313	79.5073394775391
409.864379882813	79.9066162109375
411.304290771484	79.9543991088867
412.743621826172	80.1401214599609
414.182434082031	80.3392562866211
415.620727539063	80.28759765625
417.058471679688	80.3752593994141
418.495666503906	80.5362396240234
419.932342529297	80.4607086181641
421.368469238281	80.5271682739258
422.804077148438	80.5739898681641
424.239135742188	80.5185623168945
425.673645019531	80.4260330200195
427.107635498047	80.5061340332031
428.541107177734	80.4911880493164
429.974029541016	80.4776306152344
431.406433105469	80.5191040039063
432.838287353516	80.4367904663086
434.269622802734	80.3547058105469
435.700408935547	80.3781433105469
437.130706787109	80.1550903320313
438.560455322266	80.1393508911133
439.989654541016	79.9540710449219
441.418334960938	79.9678802490234
442.846496582031	79.6566848754883
444.274139404297	79.7239532470703
445.701263427734	79.6001968383789
447.127838134766	79.492790222168
448.553894042969	79.3064117431641
449.979431152344	79.4098510742188
451.404449462891	79.2037734985352
452.828918457031	78.9808578491211
454.252899169922	79.0897827148438
455.676330566406	79.1034469604492
457.099273681641	79.0756149291992
458.521667480469	78.7380294799805
459.943542480469	79.0977783203125
461.364929199219	78.7653198242188
462.785766601563	78.7063751220703
464.206085205078	78.8491058349609
465.625885009766	78.6428527832031
467.045196533203	78.8189315795898
468.463958740234	78.6344451904297
469.882202148438	78.8471755981445
471.299957275391	78.7798156738281
472.717193603516	78.8560943603516
474.133911132813	78.7684326171875
475.550109863281	78.7846527099609
476.965789794922	78.7964477539063
478.380950927734	78.9285430908203
479.795623779297	78.9078140258789
481.209777832031	78.9883880615234
482.623413085938	79.0575332641602
484.036529541016	79.1590347290039
485.449157714844	79.1420211791992
486.861267089844	79.2632751464844
488.272857666016	79.2584838867188
489.683959960938	79.3886413574219
491.094543457031	79.3596878051758
492.504608154297	79.3388748168945
493.914184570313	79.3724822998047
495.3232421875	79.3015823364258
496.731811523438	79.2409744262695
498.139862060547	79.1358947753906
499.547393798828	79.1111373901367
500.954467773438	79.0086441040039
502.360992431641	78.9154586791992
503.767028808594	78.7267684936523
505.172576904297	78.8175735473633
506.577606201172	78.6459655761719
507.982147216797	78.5583343505859
509.386169433594	78.3162460327148
510.789703369141	78.2331314086914
512.192749023438	78.0812225341797
513.595275878906	77.8114624023438
514.997314453125	77.6724166870117
516.398803710938	77.6684799194336
517.799865722656	77.4823608398438
519.200378417969	77.2651596069336
520.600463867188	77.171875
522	76.9891586303711
523.399047851563	76.887825012207
524.797607421875	76.6076583862305
526.195678710938	76.3623123168945
527.59326171875	76.4420776367188
528.990295410156	76.0429153442383
530.386901855469	75.9514312744141
531.782958984375	75.8362426757813
533.178588867188	75.7239837646484
534.573669433594	75.5163879394531
535.968322753906	75.2470703125
537.362426757813	75.0996246337891
538.756042480469	74.9599151611328
540.149230957031	74.8461151123047
541.541870117188	74.587043762207
542.934020996094	74.5524368286133
544.32568359375	74.4993286132813
545.716918945313	74.3229675292969
547.107604980469	73.9655227661133
548.497802734375	74.1436080932617
549.887573242188	73.9878005981445
551.276794433594	73.8094863891602
552.66552734375	73.7604217529297
554.053833007813	73.7530212402344
555.441650390625	73.6478881835938
556.828918457031	73.3935623168945
558.215759277344	73.3879776000977
559.602111816406	73.3434906005859
560.987976074219	73.33447265625
562.373352050781	73.2501220703125
563.758239746094	73.1070022583008
565.142639160156	73.0687713623047
566.526611328125	73.0995407104492
567.910034179688	73.1750259399414
569.293029785156	72.9590148925781
570.675537109375	72.9730758666992
572.057556152344	72.8912124633789
573.439086914063	72.9109039306641
574.820129394531	72.8356323242188
576.200744628906	72.8657455444336
577.580871582031	72.8394546508789
578.96044921875	72.8842315673828
580.339660644531	72.8679733276367
581.718322753906	72.9291534423828
583.096557617188	72.6959609985352
584.474243164063	72.8101119995117
585.851501464844	72.6922912597656
587.228332519531	72.7860565185547
588.604614257813	72.8582534790039
589.98046875	72.6225433349609
591.355834960938	72.6628341674805
592.730712890625	72.6613845825195
594.105163574219	72.7045822143555
595.479125976563	72.5625228881836
596.852600097656	72.6088409423828
598.225646972656	72.687858581543
599.598205566406	72.6484069824219
600.970275878906	72.5083618164063
602.341857910156	72.5455169677734
603.713012695313	72.3142013549805
605.083679199219	72.3675308227539
606.453918457031	72.3654937744141
607.823608398438	72.1671676635742
609.192932128906	72.2409286499023
610.561706542969	72.0219192504883
611.930053710938	71.9255752563477
613.297912597656	71.6843566894531
614.665344238281	71.7526245117188
616.032287597656	71.7628555297852
617.398803710938	71.6110916137695
618.764831542969	71.4833831787109
620.13037109375	71.409912109375
621.495483398438	71.2167510986328
622.860107421875	71.2211532592773
624.224304199219	71.0495834350586
625.588012695313	70.8849792480469
626.951232910156	70.8600463867188
628.314025878906	70.5472106933594
629.676391601563	70.6587142944336
631.038269042969	70.4548645019531
632.399658203125	70.3142395019531
633.760620117188	70.1895980834961
635.12109375	70.2268295288086
636.481140136719	69.9920425415039
637.840759277344	69.8223724365234
639.199890136719	69.7926788330078
640.558532714844	69.5894927978516
641.916748046875	69.5702209472656
643.274536132813	69.5265884399414
644.6318359375	69.3624572753906
645.988647460938	69.1881942749023
647.345031738281	69.1049270629883
648.700988769531	69.1441040039063
650.056457519531	68.9818344116211
651.411499023438	68.7307662963867
652.76611328125	68.7953338623047
654.120239257813	68.6707534790039
655.473876953125	68.6056823730469
656.827087402344	68.4949798583984
658.179870605469	68.4186477661133
659.5322265625	68.3402099609375
660.884094238281	68.2255859375
662.235473632813	68.2250595092773
663.586486816406	68.0970458984375
664.93701171875	67.9682922363281
666.287048339844	68.1655120849609
667.636657714844	67.9810333251953
668.98583984375	67.8761291503906
670.334594726563	67.9215393066406
671.682861328125	67.9345855712891
673.030700683594	67.9179153442383
674.378051757813	67.9148788452148
675.725036621094	67.6627349853516
677.071533203125	67.8055877685547
678.417541503906	67.8338394165039
679.76318359375	67.9791870117188
681.108337402344	67.7727508544922
682.453002929688	67.926155090332
683.797302246094	67.8418273925781
685.14111328125	67.8889236450195
686.484497070313	67.8977279663086
687.827453613281	67.8406524658203
689.169921875	67.7728729248047
690.512023925781	67.8499145507813
691.853637695313	67.8407897949219
693.194763183594	67.8908386230469
694.535522460938	67.8011245727539
695.875793457031	67.8642272949219
697.215637207031	67.9363403320313
698.555053710938	67.9726638793945
699.89404296875	68.0091934204102
701.232543945313	68.0210494995117
702.570617675781	68.0466842651367
703.908325195313	68.0129928588867
705.245483398438	68.0275726318359
706.582275390625	67.8853988647461
707.918640136719	68.0508193969727
709.254516601563	68.1756744384766
710.589965820313	68.0056381225586
711.924987792969	68.1410293579102
713.259582519531	68.0364685058594
714.59375	68.0616760253906
715.927490234375	67.7788543701172
717.2607421875	68.1167297363281
718.593627929688	67.8419952392578
719.926025390625	68.0811614990234
721.257995605469	67.9445953369141
722.589538574219	67.8509216308594
723.920654296875	67.908576965332
725.251342773438	68.0819473266602
726.581604003906	67.8722305297852
727.911437988281	67.9360504150391
729.240783691406	67.7158813476563
730.569763183594	67.8600387573242
731.898254394531	67.7661285400391
733.226379394531	67.6286544799805
734.554016113281	67.6673202514648
735.881225585938	67.6080856323242
737.208068847656	67.4295883178711
738.534423828125	67.4551010131836
739.8603515625	67.3745346069336
741.185852050781	67.2668533325195
742.510925292969	67.4742050170898
743.835571289063	67.3344497680664
745.159790039063	67.127815246582
746.483581542969	67.3160858154297
747.806945800781	66.9807052612305
749.1298828125	66.9750213623047
750.452453613281	66.8944625854492
751.774536132813	66.8691329956055
753.09619140625	66.7335739135742
754.417419433594	66.6140975952148
755.738220214844	66.6389007568359
757.05859375	66.4646377563477
758.378540039063	66.4338912963867
759.698059082031	66.3425979614258
761.017211914063	66.2369918823242
762.335876464844	66.0947494506836
763.654113769531	66.0115585327148
764.971984863281	65.9306793212891
766.289367675781	65.8885955810547
767.606384277344	65.6895370483398
768.922973632813	65.8396224975586
770.239074707031	65.5336837768555
771.554809570313	65.5478363037109
772.8701171875	65.4489593505859
774.184997558594	65.3203201293945
775.499450683594	65.2123184204102
776.8134765625	65.1942825317383
778.127136230469	64.9093475341797
779.440307617188	64.925537109375
780.753112792969	64.9621658325195
782.0654296875	64.6849517822266
783.377380371094	64.6719970703125
784.688903808594	64.5931854248047
786	64.5487670898438
787.310668945313	64.4409790039063
788.620971679688	64.2429580688477
789.930786132813	64.2266464233398
791.240234375	64.1338348388672
792.549255371094	64.028076171875
793.857788085938	64.0519180297852
795.166015625	63.7660293579102
796.473754882813	63.8189277648926
797.781066894531	63.6705093383789
799.088012695313	63.6869773864746
800.39453125	63.5246810913086
801.700622558594	63.5715255737305
803.006286621094	63.4197654724121
804.311584472656	63.2932167053223
805.616394042969	63.237865447998
806.920837402344	63.0943946838379
808.224853515625	63.0779914855957
809.528503417969	62.8693199157715
810.831665039063	62.8684158325195
812.134460449219	62.7860717773438
813.436828613281	62.7482109069824
814.73876953125	62.685359954834
816.040344238281	62.5069580078125
817.341430664063	62.5282821655273
818.642150878906	62.3340911865234
819.942504882813	62.4071311950684
821.242370605469	62.1820907592773
822.541870117188	62.1630516052246
823.840942382813	62.1312522888184
825.139587402344	61.9579772949219
826.437866210938	61.8219032287598
827.735656738281	61.849479675293
829.033081054688	61.7031631469727
830.330139160156	61.7761497497559
831.626770019531	61.5290107727051
832.922973632813	61.4700889587402
834.21875	61.4380683898926
835.514099121094	61.3223686218262
836.80908203125	61.2030715942383
838.103637695313	61.1278266906738
839.397827148438	61.0678672790527
840.691589355469	61.0370864868164
841.984924316406	60.9561958312988
843.27783203125	60.7199554443359
844.570373535156	60.6637001037598
845.862487792969	60.5596199035645
847.154235839844	60.4222030639648
848.445556640625	60.3299789428711
849.736450195313	60.2345352172852
851.026916503906	59.9696731567383
852.317016601563	60.0179824829102
853.606689453125	59.7510757446289
854.89599609375	59.6751670837402
856.184875488281	59.5085563659668
857.473327636719	59.4315414428711
858.761413574219	59.2303047180176
860.049072265625	59.1178779602051
861.336303710938	59.0014762878418
862.623168945313	58.8761520385742
863.909606933594	58.8543128967285
865.195678710938	58.7675018310547
866.481323242188	58.657096862793
867.766540527344	58.3613128662109
869.051391601563	58.2999229431152
870.335815429688	58.1608009338379
871.619873046875	57.9266357421875
872.903503417969	57.7747917175293
874.186706542969	57.7150077819824
875.469543457031	57.4277572631836
876.752014160156	57.2712211608887
878.033996582031	57.0891876220703
879.315612792969	56.9563217163086
880.596862792969	56.7770004272461
881.877685546875	56.5578765869141
883.158081054688	56.3069686889648
884.438110351563	55.9953231811523
885.7177734375	55.8597068786621
886.996948242188	55.7117347717285
888.275817871094	55.3639678955078
889.55419921875	55.2099380493164
890.832275390625	54.9506034851074
892.10986328125	54.6630973815918
893.387084960938	54.5264663696289
894.663940429688	54.3079490661621
895.940368652344	54.1563148498535
897.216369628906	53.8906135559082
898.492004394531	53.8397750854492
899.767272949219	53.4112739562988
901.042114257813	53.2633361816406
902.316528320313	53.0036239624023
903.590576171875	52.8229713439941
904.8642578125	52.593204498291
906.137512207031	52.4628639221191
907.410339355469	52.1847724914551
908.682800292969	52.0862731933594
909.954833984375	51.9154205322266
911.226501464844	51.6187210083008
912.497802734375	51.4639091491699
913.768676757813	51.1752433776855
915.039123535156	51.1362533569336
916.309204101563	50.9119987487793
917.578918457031	50.7585868835449
918.848205566406	50.6223449707031
920.117126464844	50.3661460876465
921.385620117188	50.3554191589355
922.653747558594	50.0863075256348
923.921447753906	49.864818572998
925.188781738281	49.8903198242188
926.455688476563	49.5292892456055
927.722229003906	49.4748458862305
928.988342285156	49.2446784973145
930.254089355469	49.2352027893066
931.519470214844	49.0240936279297
932.784423828125	48.966667175293
934.049011230469	48.7116050720215
935.313171386719	48.6823997497559
936.576965332031	48.5612297058105
937.84033203125	48.5141410827637
939.103332519531	48.4122428894043
940.365966796875	48.1049041748047
941.628173828125	48.2486419677734
942.890014648438	48.0445365905762
944.151428222656	47.9963874816895
945.412475585938	47.8937911987305
946.673095703125	47.870792388916
947.933349609375	47.6958847045898
949.193237304688	47.5878067016602
950.452697753906	47.6353073120117
951.711791992188	47.5817222595215
952.970520019531	47.4814987182617
954.228820800781	47.3340682983398
955.486755371094	47.3654365539551
956.744262695313	47.2949562072754
958.001403808594	47.2812347412109
959.258117675781	47.2334403991699
960.514526367188	47.0885543823242
961.770446777344	47.0883941650391
963.026062011719	47.0979499816895
964.28125	46.982048034668
965.536010742188	46.8210411071777
966.790466308594	46.8293075561523
968.044494628906	46.8293952941895
969.298095703125	46.7285919189453
970.551391601563	46.7563209533691
971.80419921875	46.6686782836914
973.056701660156	46.6221809387207
974.308776855469	46.5690307617188
975.560485839844	46.4410591125488
976.811767578125	46.470947265625
978.062683105469	46.5461769104004
979.313232421875	46.4315795898438
980.563415527344	46.3605995178223
981.813171386719	46.2968673706055
983.0625	46.327205657959
984.3115234375	46.216854095459
985.560119628906	46.2615051269531
986.808349609375	46.1365089416504
988.05615234375	46.2489700317383
989.303588867188	46.1693229675293
990.550659179688	46.079029083252
991.797302246094	46.0032119750977
993.043579101563	46.0357551574707
994.289489746094	45.9445495605469
995.535034179688	45.9521789550781
996.780151367188	45.8225288391113
998.02490234375	45.7003211975098
999.269226074219	45.6837959289551
1000.51318359375	45.5776023864746
1001.75677490234	45.5451202392578
1003	45.563304901123
1004.24279785156	45.4615249633789
1005.48522949219	45.3639488220215
1006.72729492188	45.4248275756836
1007.96893310547	45.3061370849609
1009.21026611328	45.2354583740234
1010.45111083984	45.3213272094727
1011.69165039063	45.1436309814453
1012.93176269531	45.1430702209473
1014.17150878906	45.2394561767578
1015.41088867188	44.978946685791
1016.64984130859	45.1014595031738
1017.88842773438	44.9613456726074
1019.12664794922	44.9178047180176
1020.36450195313	44.9070320129395
1021.60192871094	44.832088470459
1022.83898925781	44.8695259094238
1024.07568359375	44.7258453369141
1025.31201171875	44.823314666748
1026.5478515625	44.7091789245605
1027.78344726563	44.666877746582
1029.0185546875	44.6327629089355
1030.25329589844	44.5466690063477
1031.48767089844	44.4878158569336
1032.7216796875	44.681957244873
1033.95532226563	44.4743537902832
1035.18859863281	44.4631690979004
1036.42138671875	44.537914276123
1037.65393066406	44.4377899169922
1038.88598632813	44.5298957824707
1040.11767578125	44.5877418518066
1041.34899902344	44.4310646057129
1042.57995605469	44.5102615356445
1043.810546875	44.6338806152344
1045.04077148438	44.5654525756836
1046.2705078125	44.5900192260742
1047.5	44.4926605224609
1048.72900390625	44.5953788757324
1049.95764160156	44.4391593933105
1051.18591308594	44.5832633972168
1052.41381835938	44.5181465148926
1053.64135742188	44.4004516601563
1054.86853027344	44.5457458496094
1056.09521484375	44.5252647399902
1057.32165527344	44.4392356872559
1058.54760742188	44.3581733703613
1059.77331542969	44.3251457214355
1060.99853515625	44.2290496826172
1062.22338867188	44.3685417175293
1063.44787597656	44.2808494567871
1064.671875	44.2032775878906
1065.89562988281	44.3533020019531
1067.11901855469	44.1120109558105
1068.34191894531	44.1332054138184
1069.56457519531	44.0600547790527
1070.78674316406	44.0807113647461
1072.00854492188	44.0438079833984
1073.22998046875	44.0170135498047
1074.45104980469	43.9524917602539
1075.67175292969	43.9295349121094
1076.89208984375	43.9275703430176
1078.11193847656	43.8182678222656
1079.33154296875	43.776668548584
1080.55065917969	43.846248626709
1081.76940917969	43.7886543273926
1082.98791503906	43.567268371582
1084.20593261719	43.6843643188477
1085.42358398438	43.7473297119141
1086.64086914063	43.5654411315918
1087.85766601563	43.5941009521484
1089.07421875	43.4593315124512
1090.29040527344	43.4916381835938
1091.50610351563	43.4585456848145
1092.72155761719	43.4477882385254
1093.9365234375	43.4324493408203
1095.15112304688	43.4795112609863
1096.36535644531	43.5294418334961
1097.57922363281	43.4632225036621
1098.79272460938	43.4599647521973
1100.005859375	43.3939552307129
1101.21862792969	43.4721832275391
1102.43090820313	43.4455070495605
1103.64294433594	43.4171142578125
1104.8544921875	43.4799461364746
1106.06579589844	43.4269638061523
1107.27661132813	43.3562507629395
1108.48706054688	43.4813270568848
1109.69714355469	43.5429000854492
1110.90686035156	43.5019912719727
1112.1162109375	43.3717842102051
1113.3251953125	43.465259552002
1114.53369140625	43.4494018554688
1115.74194335938	43.4490089416504
1116.94982910156	43.4614143371582
1118.1572265625	43.3404121398926
1119.3642578125	43.4376068115234
1120.57104492188	43.3534698486328
1121.77734375	43.480281829834
1122.98327636719	43.333927154541
1124.18884277344	43.452766418457
1125.39404296875	43.4456176757813
1126.59875488281	43.4396171569824
1127.80322265625	43.5760917663574
1129.00732421875	43.5170402526855
1130.2109375	43.4081611633301
1131.41430664063	43.4113922119141
1132.6171875	43.4329681396484
1133.81970214844	43.4006996154785
1135.02197265625	43.3359756469727
1136.22375488281	43.3312377929688
1137.42517089844	43.4160957336426
1138.62622070313	43.3718490600586
1139.82690429688	43.400577545166
1141.02709960938	43.1609191894531
1142.22705078125	43.2743072509766
1143.42663574219	43.3036575317383
1144.62573242188	43.2579383850098
1145.82458496094	43.0452156066895
1147.02294921875	43.2781105041504
1148.22094726563	43.1575164794922
1149.41857910156	43.3323669433594
1150.61584472656	43.2530670166016
1151.81274414063	43.1967086791992
1153.00927734375	43.0818786621094
1154.20544433594	43.2466926574707
1155.40124511719	43.1284370422363
1156.5966796875	43.2030639648438
1157.79162597656	43.2647094726563
1158.986328125	43.1942825317383
1160.18054199219	43.1064529418945
1161.37438964844	43.2184410095215
1162.56799316406	43.0761375427246
1163.76110839844	43.0841407775879
1164.95385742188	43.1405334472656
1166.14624023438	43.0669021606445
1167.33825683594	43.1049766540527
1168.52990722656	43.0438041687012
1169.72119140625	43.1599426269531
1170.91198730469	43.2389945983887
1172.1025390625	43.2692985534668
1173.29260253906	43.3627510070801
1174.482421875	43.2960929870605
1175.67175292969	43.3670043945313
1176.86071777344	43.4281883239746
1178.04943847656	43.3627166748047
1179.23767089844	43.4021186828613
1180.42553710938	43.4352226257324
1181.61303710938	43.3184928894043
1182.80017089844	43.4243507385254
1183.98681640625	43.3489799499512
1185.17321777344	43.2910346984863
1186.35925292969	43.3816375732422
1187.54479980469	43.4322547912598
1188.73010253906	43.38623046875
1189.91491699219	43.448371887207
1191.09936523438	43.4844970703125
1192.28356933594	43.5309867858887
1193.46728515625	43.4698753356934
1194.65063476563	43.5558433532715
1195.83361816406	43.5173530578613
1197.01623535156	43.466236114502
1198.19836425781	43.6625938415527
1199.38024902344	43.7662734985352
1200.56176757813	43.7830200195313
1201.74279785156	43.7959442138672
1202.92358398438	43.7548675537109
1204.10388183594	43.8797149658203
1205.28393554688	43.7817573547363
1206.46350097656	43.9884796142578
1207.64270019531	43.9578056335449
1208.82153320313	43.9696922302246
1210	44.0120582580566
1211.17810058594	44.0857086181641
1212.35583496094	44.0479965209961
1213.53308105469	44.0254440307617
1214.71008300781	44.0811195373535
1215.88671875	44.0307998657227
1217.06286621094	44.103199005127
1218.23864746094	44.0333404541016
1219.41418457031	44.0981101989746
1220.58923339844	44.1632843017578
1221.76391601563	44.0836753845215
1222.93823242188	44.1285591125488
1224.11218261719	44.1358642578125
1225.28576660156	44.1504821777344
1226.458984375	44.1917724609375
1227.6318359375	44.1989440917969
1228.80419921875	44.1117210388184
1229.97631835938	44.2238731384277
1231.14794921875	44.2117118835449
1232.31921386719	44.3611450195313
1233.490234375	44.2140922546387
1234.66076660156	44.3240432739258
1235.83093261719	44.2743301391602
1237.00073242188	44.3530349731445
1238.17016601563	44.333667755127
1239.33923339844	44.2860870361328
1240.5078125	44.3354873657227
1241.67614746094	44.2266731262207
1242.84411621094	44.3294944763184
1244.01159667969	44.1989974975586
1245.1787109375	44.1973648071289
1246.34558105469	44.1162376403809
1247.51196289063	44.0929260253906
1248.67797851563	44.0767440795898
1249.84362792969	44.0891990661621
1251.00891113281	44.064582824707
1252.173828125	43.9033546447754
1253.33825683594	43.8843269348145
1254.50244140625	43.9225845336914
1255.66625976563	43.8576354980469
1256.82958984375	43.7319641113281
1257.99255371094	43.8269805908203
1259.1552734375	43.8270454406738
1260.31750488281	43.7158012390137
1261.47937011719	43.663200378418
1262.64086914063	43.5808067321777
1263.80200195313	43.5809135437012
1264.96276855469	43.473331451416
1266.123046875	43.4800033569336
1267.28308105469	43.3968467712402
1268.44262695313	43.3262062072754
1269.60192871094	43.3819694519043
1270.7607421875	43.2615089416504
1271.91918945313	43.1406631469727
1273.07727050781	43.1348915100098
1274.23498535156	43.0534973144531
1275.39233398438	42.9158973693848
1276.54931640625	42.9307403564453
1277.70581054688	42.8776512145996
1278.86206054688	42.8969535827637
1280.01794433594	42.8818168640137
1281.17333984375	42.7424812316895
1282.32836914063	42.8118896484375
1283.48303222656	42.7719497680664
1284.63732910156	42.7872772216797
1285.79125976563	42.6311874389648
1286.94482421875	42.6898880004883
1288.09802246094	42.6268539428711
1289.25073242188	42.6649742126465
1290.40319824219	42.7121810913086
1291.55517578125	42.6497535705566
1292.70690917969	42.700065612793
1293.85815429688	42.5586280822754
1295.00903320313	42.5594444274902
1296.15954589844	42.5556449890137
1297.30969238281	42.4496765136719
1298.45935058594	42.34716796875
1299.60876464844	42.4212989807129
1300.7578125	42.2437858581543
1301.90637207031	42.3694496154785
1303.05456542969	42.1662673950195
1304.20239257813	42.2418174743652
1305.34985351563	42.1235084533691
1306.49694824219	42.1983337402344
1307.64367675781	42.1112861633301
1308.7900390625	42.0170936584473
1309.93591308594	42.0894622802734
1311.08154296875	41.9995269775391
1312.22668457031	42.0412406921387
1313.37145996094	42.0544090270996
1314.51599121094	42.0952072143555
1315.66003417969	42.0661201477051
1316.80358886719	42.0874481201172
1317.94689941406	42.050853729248
1319.08984375	42.079174041748
1320.23229980469	42.047233581543
1321.37451171875	41.9645080566406
1322.51623535156	42.0421295166016
1323.65759277344	41.9468460083008
1324.79858398438	41.8498229980469
1325.93920898438	41.9199714660645
1327.07934570313	41.857551574707
1328.21923828125	41.8672409057617
1329.35864257813	41.8088912963867
1330.49780273438	41.8083534240723
1331.63647460938	41.7271957397461
1332.77478027344	41.6653785705566
1333.91271972656	41.4838523864746
1335.05029296875	41.5746421813965
1336.18737792969	41.5699081420898
1337.32421875	41.4556694030762
1338.46057128906	41.4615859985352
1339.5966796875	41.4661674499512
1340.73229980469	41.442310333252
1341.86755371094	41.3660163879395
1343.00231933594	41.4527053833008
1344.13684082031	41.4139862060547
1345.27099609375	41.3930816650391
1346.40466308594	41.3584327697754
1347.53796386719	41.4179153442383
1348.6708984375	41.2885894775391
1349.80346679688	41.3430709838867
1350.93566894531	41.2491874694824
1352.06750488281	41.3476867675781
1353.19885253906	41.3789825439453
1354.32995605469	41.3000297546387
1355.46057128906	41.2400817871094
1356.5908203125	41.2487373352051
1357.720703125	41.0988502502441
1358.85021972656	41.0955123901367
1359.97924804688	40.9510307312012
1361.10803222656	41.0369033813477
1362.236328125	40.9823989868164
1363.3642578125	40.8817367553711
1364.49182128906	40.8861999511719
1365.61901855469	40.8933906555176
1366.74584960938	40.7257919311523
1367.87231445313	40.8195457458496
1368.99829101563	40.7241172790527
1370.12390136719	40.7111778259277
1371.24914550781	40.7749099731445
1372.3740234375	40.7183227539063
1373.49853515625	40.7951164245605
1374.62255859375	40.6845550537109
1375.74633789063	40.7375030517578
1376.86962890625	40.8701210021973
1377.99255371094	40.7481117248535
1379.11511230469	40.8058013916016
1380.2373046875	40.685920715332
1381.35900878906	40.7502517700195
1382.48034667969	40.7407531738281
1383.60144042969	40.756160736084
1384.72204589844	40.7793464660645
1385.84228515625	40.7137107849121
1386.96203613281	40.7048492431641
1388.08154296875	40.6635322570801
1389.20056152344	40.6587715148926
1390.31921386719	40.550163269043
1391.4375	40.4646873474121
1392.55541992188	40.4797973632813
1393.6728515625	40.3686408996582
1394.7900390625	40.4409866333008
1395.90673828125	40.2617034912109
1397.02307128906	40.3416709899902
1398.13903808594	40.2048034667969
1399.25463867188	40.2100524902344
1400.36975097656	40.0920486450195
1401.48449707031	40.0739402770996
1402.59899902344	40.1625747680664
1403.712890625	40.0889854431152
1404.82653808594	40.1852684020996
1405.93981933594	40.235034942627
1407.05261230469	40.1413879394531
1408.1650390625	40.0960731506348
1409.27709960938	40.167911529541
1410.38879394531	40.1485443115234
1411.5	40.1286010742188
1412.61096191406	40.1205673217773
1413.72143554688	40.1150741577148
1414.83154296875	40.078197479248
1415.94116210938	40.0120658874512
1417.05053710938	39.9952812194824
1418.15942382813	39.9547080993652
1419.26794433594	40.0113258361816
1420.37609863281	39.8874359130859
1421.48388671875	39.8074417114258
1422.59118652344	39.5993690490723
1423.6982421875	39.8161430358887
1424.80480957031	39.6637001037598
1425.91088867188	39.61083984375
1427.01672363281	39.6908111572266
1428.1220703125	39.6913070678711
1429.22717285156	39.5439033508301
1430.33166503906	39.6331253051758
1431.43591308594	39.6373710632324
1432.53979492188	39.6299018859863
1433.64318847656	39.6642799377441
1434.74621582031	39.5979843139648
1435.84887695313	39.6476516723633
1436.95104980469	39.5954551696777
1438.05297851563	39.6844787597656
1439.15441894531	39.6023597717285
1440.25549316406	39.6294212341309
1441.35620117188	39.5885925292969
1442.45642089844	39.6955337524414
1443.55627441406	39.5541305541992
1444.65576171875	39.568717956543
1445.7548828125	39.4039764404297
1446.853515625	39.4191665649414
1447.95190429688	39.3576049804688
1449.0498046875	39.3689117431641
1450.14721679688	39.2963790893555
1451.24438476563	39.226188659668
1452.34106445313	39.1673622131348
1453.43737792969	39.1867332458496
1454.53332519531	39.1869201660156
1455.62890625	39.1635932922363
1456.72399902344	39.0828132629395
1457.81872558594	39.0977363586426
1458.9130859375	39.0934562683105
1460.00695800781	39.1025161743164
1461.10046386719	39.166145324707
1462.19360351563	39.0765609741211
1463.28637695313	39.1129493713379
1464.37878417969	39.1087379455566
1465.470703125	39.0240478515625
1466.56225585938	39.0402717590332
1467.65344238281	39.1332931518555
1468.744140625	39.066089630127
1469.83447265625	39.030704498291
1470.92443847656	39.0405120849609
1472.01403808594	38.8296813964844
1473.10314941406	38.9839248657227
1474.19189453125	38.8726921081543
1475.2802734375	38.7640037536621
1476.3681640625	38.7665710449219
1477.45581054688	38.6824340820313
1478.54296875	38.7139282226563
1479.62963867188	38.7234230041504
1480.71606445313	38.7215194702148
1481.80200195313	38.7347755432129
1482.88757324219	38.6947250366211
1483.97265625	38.742847442627
1485.05737304688	38.8512420654297
1486.14172363281	38.7952842712402
1487.22570800781	38.8484115600586
1488.30932617188	38.797981262207
1489.39245605469	38.8485946655273
1490.47509765625	38.9305648803711
1491.55749511719	39.0033111572266
1492.63940429688	38.9718437194824
1493.72094726563	38.9461059570313
1494.80212402344	39.0029602050781
1495.8828125	38.9616661071777
1496.96313476563	39.0475654602051
1498.04309082031	39.0102310180664
1499.12255859375	38.9971733093262
1500.20166015625	38.9499893188477
1501.28039550781	38.9586486816406
1502.35864257813	38.8836441040039
1503.4365234375	38.9181785583496
1504.51403808594	38.8749580383301
1505.59118652344	38.8597717285156
1506.66784667969	39.035758972168
1507.744140625	38.9493217468262
1508.81994628906	38.9977951049805
1509.89538574219	39.1462745666504
1510.97045898438	39.124080657959
1512.04516601563	39.2272033691406
1513.11938476563	39.2934036254883
1514.19323730469	39.3040809631348
1515.26672363281	39.4715881347656
1516.33972167969	39.4708633422852
1517.41235351563	39.5912094116211
1518.48449707031	39.6097259521484
1519.55639648438	39.6704025268555
1520.62768554688	39.8631248474121
1521.69873046875	39.9488372802734
1522.76928710938	39.7600021362305
1523.83947753906	39.8651580810547
1524.90930175781	39.9368934631348
1525.97863769531	39.9954109191895
1527.04760742188	40.046817779541
1528.11608886719	39.9898643493652
1529.18420410156	39.9864349365234
1530.251953125	39.9497032165527
1531.31921386719	40.0479850769043
1532.38610839844	40.1538543701172
1533.45263671875	40.2726593017578
1534.51867675781	40.3613777160645
1535.58435058594	40.4312896728516
1536.64965820313	40.4476661682129
1537.71447753906	40.6573638916016
1538.77893066406	40.8187065124512
1539.84301757813	40.9074745178223
1540.90661621094	41.0381774902344
1541.9697265625	41.201904296875
1543.03259277344	41.3228073120117
1544.09497070313	41.4139747619629
1545.15686035156	41.5194816589355
1546.21850585938	41.7182540893555
1547.27966308594	41.8377990722656
1548.34033203125	41.9558181762695
1549.40063476563	42.1333465576172
1550.46057128906	42.1938095092773
1551.52001953125	42.2539176940918
1552.5791015625	42.4284591674805
1553.63781738281	42.5300521850586
1554.69604492188	42.5821304321289
1555.75378417969	42.6079864501953
1556.81127929688	42.6242980957031
1557.86828613281	42.872013092041
1558.9248046875	42.8690986633301
1559.98095703125	43.0140037536621
1561.03674316406	42.9515686035156
1562.09204101563	43.1970100402832
1563.14697265625	43.3398971557617
1564.20153808594	43.5498466491699
1565.25561523438	43.7024612426758
1566.30932617188	43.8864593505859
1567.36254882813	44.0248641967773
1568.41540527344	44.2728691101074
1569.4677734375	44.5624771118164
1570.51977539063	44.7486343383789
1571.57141113281	44.9308853149414
1572.62255859375	45.2270126342773
1573.67333984375	45.2942428588867
1574.7236328125	45.6013793945313
1575.77355957031	45.7690010070801
1576.82299804688	46.0194320678711
1577.8720703125	46.2338066101074
1578.92077636719	46.2278137207031
1579.96899414063	46.4903106689453
1581.01684570313	46.6985473632813
1582.06420898438	46.7826843261719
1583.11120605469	47.0431022644043
1584.15771484375	47.2678146362305
1585.20385742188	47.3839797973633
1586.24951171875	47.6569137573242
1587.29479980469	47.7688293457031
1588.33972167969	48.1074485778809
1589.38415527344	48.1370162963867
1590.42810058594	48.3945541381836
1591.47180175781	48.7491760253906
1592.51489257813	49.241813659668
1593.55773925781	49.3827209472656
1594.59997558594	49.7069244384766
1595.64196777344	50.1936836242676
1596.68334960938	50.3668060302734
1597.72448730469	50.7526206970215
1598.76513671875	51.1751289367676
1599.80529785156	51.4593658447266
1600.84509277344	51.7294807434082
1601.88452148438	52.230770111084
1602.92346191406	52.5124282836914
1603.9619140625	52.8938140869141
1605	53.209300994873
1606.03771972656	53.5785751342773
1607.07495117188	53.8141899108887
1608.11169433594	54.2060813903809
1609.14807128906	54.5553321838379
1610.18408203125	54.6958389282227
1611.21960449219	54.9617080688477
1612.25463867188	55.1615409851074
1613.28930664063	55.3640747070313
1614.32360839844	55.5701332092285
1615.357421875	55.8370895385742
1616.39074707031	55.9634590148926
1617.42370605469	56.2596282958984
1618.45629882813	56.4532356262207
1619.48840332031	56.622371673584
1620.52001953125	56.6973114013672
1621.55126953125	57.077579498291
1622.58215332031	57.3242034912109
1623.61254882813	57.5090484619141
1624.64245605469	57.7861633300781
1625.67199707031	57.9803009033203
1626.70104980469	58.3464088439941
1627.72973632813	58.4669494628906
1628.75793457031	58.6420516967773
1629.78576660156	58.8553848266602
1630.81311035156	59.0950813293457
1631.84008789063	59.1644859313965
1632.86657714844	59.4441680908203
1633.89270019531	59.5733032226563
1634.91833496094	59.6857299804688
1635.94348144531	59.7572174072266
1636.96826171875	59.7798271179199
1637.99255371094	59.7794151306152
1639.01647949219	59.7054214477539
1640.03991699219	59.6445503234863
1641.06298828125	59.6340637207031
1642.08557128906	59.3230895996094
1643.10778808594	59.2314071655273
1644.12951660156	59.0332145690918
1645.15075683594	58.6772117614746
1646.17163085938	58.5191688537598
1647.19213867188	58.2472190856934
1648.21203613281	57.8536071777344
1649.23156738281	57.7997131347656
1650.25073242188	57.3681678771973
1651.26940917969	57.1860389709473
1652.28759765625	56.8178749084473
1653.30541992188	56.6536483764648
1654.32275390625	56.4473724365234
1655.33972167969	56.0155601501465
1656.35620117188	55.5356826782227
1657.37231445313	55.3954582214355
1658.38793945313	55.0584182739258
1659.40307617188	54.9601173400879
1660.41772460938	54.6328468322754
1661.43212890625	54.3009605407715
1662.44592285156	53.9701614379883
1663.45935058594	53.9738578796387
1664.47229003906	53.4789962768555
1665.48486328125	53.3162689208984
1666.49694824219	53.1168518066406
1667.50854492188	52.6886672973633
1668.51977539063	52.4090690612793
1669.53051757813	52.0019493103027
1670.54089355469	51.6195106506348
1671.55078125	51.4462623596191
1672.56018066406	50.8885612487793
1673.56909179688	50.6213798522949
1674.57763671875	50.1423492431641
1675.58581542969	49.8531074523926
1676.59350585938	49.1885833740234
1677.60070800781	48.8592491149902
1678.607421875	48.4047508239746
1679.61376953125	47.8994560241699
1680.61962890625	47.5590362548828
1681.62512207031	47.0809059143066
1682.63012695313	46.693416595459
1683.63464355469	46.0880851745605
1684.638671875	45.7212677001953
1685.64233398438	45.1902275085449
1686.64562988281	44.9528274536133
1687.64831542969	44.5348434448242
1688.65063476563	44.0252914428711
1689.65246582031	43.6895446777344
1690.65393066406	43.3092765808105
1691.65490722656	42.9421272277832
1692.65539550781	42.6219062805176
1693.65551757813	42.184455871582
1694.65502929688	41.8731460571289
1695.654296875	41.4916534423828
1696.65295410156	41.1921424865723
1697.65124511719	40.8443603515625
1698.64904785156	40.5620002746582
1699.646484375	40.284854888916
1700.64331054688	39.8847694396973
1701.63977050781	39.5581359863281
1702.63586425781	39.2106437683105
1703.63134765625	38.9060859680176
1704.62646484375	38.4441833496094
1705.62121582031	38.1370620727539
1706.61535644531	37.8877182006836
1707.60913085938	37.532283782959
1708.60241699219	37.0953407287598
1709.59521484375	36.8227844238281
1710.58764648438	36.4668731689453
1711.57958984375	36.0995025634766
1712.57104492188	35.742862701416
1713.56213378906	35.4329452514648
1714.552734375	35.1492309570313
1715.54284667969	34.7324523925781
1716.53247070313	34.4513359069824
1717.52160644531	34.0727081298828
1718.51037597656	33.7563056945801
1719.49865722656	33.3884658813477
1720.48657226563	33.2184524536133
1721.47387695313	32.876708984375
1722.46081542969	32.6123008728027
1723.447265625	32.3498458862305
1724.43334960938	32.0435409545898
1725.41882324219	31.7839260101318
1726.40393066406	31.7513637542725
1727.38854980469	31.3999404907227
1728.37268066406	31.1249313354492
1729.3564453125	30.9144306182861
1730.33972167969	30.7569122314453
1731.32250976563	30.5179328918457
1732.30480957031	30.2916507720947
1733.28674316406	30.0344753265381
1734.26806640625	29.9758548736572
1735.2490234375	29.7836265563965
1736.2294921875	29.7259674072266
1737.20959472656	29.4595317840576
1738.18908691406	29.3401145935059
1739.16821289063	29.148811340332
1740.14685058594	28.9153881072998
1741.125	28.8446483612061
1742.10266113281	28.7382411956787
1743.07995605469	28.5143070220947
1744.05676269531	28.3885116577148
1745.03308105469	28.1849193572998
1746.00891113281	27.9681587219238
1746.98425292969	27.827428817749
1747.95910644531	27.7368431091309
1748.93359375	27.4872512817383
1749.90759277344	27.3184928894043
1750.88110351563	27.123083114624
1751.85412597656	26.8808555603027
1752.82678222656	26.8051204681396
1753.798828125	26.6514301300049
1754.7705078125	26.4203414916992
1755.74169921875	26.1864395141602
1756.71240234375	26.0320816040039
1757.6826171875	25.9223670959473
1758.65246582031	25.7768154144287
1759.62170410156	25.5777168273926
1760.59057617188	25.4276466369629
1761.55895996094	25.3403911590576
1762.52673339844	25.161449432373
1763.49426269531	25.1147289276123
1764.46118164063	25.0311012268066
1765.42761230469	24.8559246063232
1766.39367675781	24.690258026123
1767.35913085938	24.6853122711182
1768.32421875	24.5380859375
1769.28881835938	24.4496459960938
1770.2529296875	24.3421745300293
1771.21655273438	24.2590732574463
1772.17980957031	24.230655670166
1773.14245605469	24.2281341552734
1774.10461425781	24.1056785583496
1775.06640625	24.008243560791
1776.02770996094	23.8948822021484
1776.98852539063	23.8490085601807
1777.94873046875	23.7276000976563
1778.90856933594	23.6592884063721
1779.86804199219	23.5620613098145
1780.82690429688	23.5541801452637
1781.78527832031	23.3394145965576
1782.7431640625	23.188627243042
1783.70068359375	23.1209506988525
1784.65771484375	22.9945640563965
1785.61413574219	22.9012355804443
1786.57019042969	22.7063751220703
1787.52575683594	22.7119293212891
1788.48083496094	22.4743347167969
1789.43530273438	22.354772567749
1790.38940429688	22.3556327819824
1791.34301757813	22.264123916626
1792.29626464844	22.0047492980957
1793.24890136719	21.9836921691895
1794.20104980469	21.8676433563232
1795.15270996094	21.7946300506592
1796.10400390625	21.7098083496094
1797.0546875	21.7044429779053
1798.0048828125	21.5684394836426
1798.95471191406	21.5220165252686
1799.90393066406	21.4322071075439
1800.85278320313	21.3634147644043
1801.80102539063	21.3485050201416
1802.74890136719	21.3102111816406
1803.6962890625	21.2428169250488
1804.64306640625	21.2068061828613
1805.58947753906	21.2352924346924
1806.53540039063	21.0866451263428
1807.48071289063	21.1142864227295
1808.42565917969	21.0408706665039
1809.3701171875	21.0404510498047
1810.31396484375	21.0459499359131
1811.25744628906	20.929178237915
1812.20043945313	20.8575477600098
1813.14294433594	20.8712635040283
1814.08483886719	20.8274955749512
1815.0263671875	20.8298015594482
1815.96740722656	20.7153701782227
1816.90783691406	20.6499576568604
1817.84790039063	20.6289520263672
1818.78747558594	20.5118446350098
1819.72644042969	20.4598941802979
1820.6650390625	20.3621578216553
1821.60314941406	20.4270973205566
1822.54064941406	20.2670078277588
1823.47778320313	20.1967163085938
1824.41430664063	20.1533222198486
1825.35034179688	20.0708789825439
1826.28601074219	19.9644184112549
1827.22106933594	19.9602031707764
1828.15563964844	19.8604526519775
1829.08984375	19.7706298828125
1830.0234375	19.6193809509277
1830.95654296875	19.697093963623
1831.88916015625	19.5965404510498
1832.8212890625	19.5756549835205
1833.7529296875	19.5128726959229
1834.68408203125	19.5123863220215
1835.61474609375	19.4180660247803
1836.54479980469	19.4241638183594
1837.47448730469	19.3691596984863
1838.40356445313	19.4089031219482
1839.33227539063	19.3704967498779
1840.26037597656	19.3523120880127
1841.18811035156	19.3771820068359
1842.115234375	19.3496170043945
1843.04187011719	19.3917922973633
1843.96801757813	19.3192100524902
1844.89367675781	19.2965316772461
1845.81872558594	19.329984664917
1846.74340820313	19.3083763122559
1847.66760253906	19.2938041687012
1848.59118652344	19.284574508667
1849.51428222656	19.2930812835693
1850.43701171875	19.1944904327393
1851.35913085938	19.15016746521
1852.28076171875	19.1312770843506
1853.20190429688	19.0237865447998
1854.12243652344	18.9708290100098
1855.04260253906	18.9405384063721
1855.96215820313	18.8331298828125
1856.88122558594	18.8488445281982
1857.79992675781	18.7355690002441
1858.71801757813	18.6537437438965
1859.63549804688	18.7215442657471
1860.55261230469	18.5892696380615
1861.46923828125	18.5515384674072
1862.38525390625	18.4910373687744
1863.30078125	18.4957714080811
1864.2158203125	18.4159030914307
1865.13037109375	18.4234199523926
1866.04443359375	18.3548793792725
1866.95788574219	18.3993644714355
1867.87084960938	18.4361419677734
1868.78332519531	18.3481979370117
1869.6953125	18.3766040802002
1870.60681152344	18.3865184783936
1871.51782226563	18.3607082366943
1872.42822265625	18.4500999450684
1873.33813476563	18.4477806091309
1874.24755859375	18.458610534668
1875.15649414063	18.4047927856445
1876.06481933594	18.4070014953613
1876.97277832031	18.473705291748
1877.88012695313	18.4079895019531
1878.78698730469	18.4007244110107
1879.69323730469	18.3882732391357
1880.59912109375	18.4313220977783
1881.50439453125	18.357105255127
1882.4091796875	18.3040199279785
1883.3134765625	18.2338333129883
1884.21716308594	18.1411247253418
1885.12048339844	18.1260051727295
1886.02319335938	18.1048240661621
1886.92541503906	18.0037784576416
1887.82702636719	18.049877166748
1888.72814941406	17.8959217071533
1889.62878417969	17.907585144043
1890.52893066406	17.9142780303955
1891.42858886719	17.8518333435059
1892.32763671875	17.8142890930176
1893.22619628906	17.7910423278809
1894.12426757813	17.7547645568848
1895.02172851563	17.6859169006348
1895.91870117188	17.6537170410156
1896.81518554688	17.686653137207
1897.71118164063	17.6029586791992
1898.60656738281	17.6148300170898
1899.50146484375	17.5778026580811
1900.39587402344	17.495964050293
1901.28967285156	17.4619312286377
1902.18298339844	17.564733505249
1903.07580566406	17.4904441833496
1903.96801757813	17.5121231079102
1904.85986328125	17.4752330780029
1905.7509765625	17.5385417938232
1906.64172363281	17.5552558898926
1907.53186035156	17.6190700531006
1908.42150878906	17.5909118652344
1909.31066894531	17.588041305542
1910.19921875	17.5546226501465
1911.08728027344	17.6156997680664
1911.97473144531	17.6659049987793
1912.86181640625	17.6506175994873
1913.74816894531	17.6685409545898
1914.63415527344	17.5942459106445
1915.51953125	17.6220092773438
1916.40441894531	17.5496273040771
1917.28869628906	17.5970878601074
1918.17260742188	17.5837478637695
1919.05578613281	17.5077934265137
1919.93859863281	17.5154457092285
1920.82080078125	17.4694385528564
1921.70239257813	17.4547386169434
1922.58349609375	17.4137325286865
1923.46411132813	17.3584499359131
1924.34423828125	17.271333694458
1925.22375488281	17.3197536468506
1926.10278320313	17.1840724945068
1926.98120117188	17.156759262085
1927.85913085938	17.1017646789551
1928.73645019531	17.0203723907471
1929.61328125	17.0195808410645
1930.48962402344	16.9752674102783
1931.36535644531	16.9555587768555
1932.24060058594	16.9382572174072
1933.11535644531	16.8815650939941
1933.98950195313	16.9098033905029
1934.86303710938	16.903715133667
1935.73608398438	16.8216323852539
1936.60864257813	16.8829441070557
1937.48059082031	16.8724384307861
1938.35205078125	16.8842029571533
1939.22302246094	16.8417186737061
1940.09338378906	16.9146060943604
1940.96313476563	16.9394302368164
1941.83239746094	16.8918590545654
1942.701171875	16.9791965484619
1943.5693359375	16.965633392334
1944.43701171875	17.0300788879395
1945.30407714844	17.0351066589355
1946.17065429688	17.0994033813477
1947.03662109375	17.1102142333984
1947.90209960938	17.0787620544434
1948.76696777344	17.1254444122314
1949.63134765625	17.1176834106445
1950.4951171875	17.1096973419189
1951.3583984375	17.1174411773682
1952.22106933594	17.1023635864258
1953.08325195313	17.0435943603516
1953.94482421875	17.0338077545166
1954.80590820313	16.9880771636963
1955.66650390625	16.9924869537354
1956.5263671875	17.0102214813232
1957.38586425781	16.9295711517334
1958.24462890625	16.9090824127197
1959.10302734375	16.9628276824951
1959.96069335938	16.9256687164307
1960.81799316406	16.8388862609863
1961.67456054688	16.7943248748779
1962.53063964844	16.7223625183105
1963.38623046875	16.6445636749268
1964.2412109375	16.7117118835449
1965.09558105469	16.5815029144287
1965.94946289063	16.5766887664795
1966.80285644531	16.5386543273926
1967.65563964844	16.5177707672119
1968.5078125	16.5836601257324
1969.35949707031	16.536226272583
1970.21057128906	16.5026073455811
1971.06103515625	16.6159152984619
1971.91101074219	16.5666694641113
1972.76049804688	16.5701293945313
1973.60925292969	16.6236743927002
1974.45764160156	16.5942916870117
1975.30529785156	16.6487808227539
1976.15246582031	16.6693000793457
1976.99914550781	16.7784843444824
1977.84521484375	16.7034358978271
1978.69067382813	16.8996391296387
1979.53552246094	16.8801670074463
1980.3798828125	16.8544082641602
1981.22375488281	16.9015197753906
1982.06701660156	16.9648170471191
1982.90966796875	17.0140228271484
1983.75170898438	16.9402446746826
1984.59326171875	16.9292984008789
1985.43420410156	16.9102554321289
1986.27465820313	16.9287357330322
1987.11450195313	16.8901290893555
1987.95373535156	16.9113216400146
1988.79248046875	16.9309558868408
1989.63061523438	16.9229221343994
1990.46813964844	16.8025550842285
1991.30517578125	16.853931427002
1992.1416015625	16.791805267334
1992.9775390625	16.7963466644287
1993.81274414063	16.6309127807617
1994.6474609375	16.5751895904541
1995.48168945313	16.5774097442627
1996.31518554688	16.572868347168
1997.14819335938	16.5870571136475
1997.98071289063	16.5499973297119
1998.8125	16.5248908996582
1999.64379882813	16.4911785125732
2000.47448730469	16.4599285125732
2001.3046875	16.4917545318604
2002.13427734375	16.4428482055664
2002.96325683594	16.4871501922607
2003.79162597656	16.5104236602783
2004.61950683594	16.5808296203613
2005.44677734375	16.6229705810547
2006.2734375	16.7451457977295
2007.09948730469	16.6656265258789
2007.92504882813	16.7087535858154
2008.75	16.8392639160156
2009.57434082031	16.8082714080811
2010.39819335938	16.7992858886719
2011.22131347656	16.8327655792236
2012.0439453125	16.8385524749756
2012.86608886719	16.844799041748
2013.6875	16.8776588439941
2014.50842285156	17.0074367523193
2015.32873535156	16.9568748474121
2016.1484375	16.9477062225342
2016.96752929688	16.9317073822021
2017.7861328125	16.9580574035645
2018.60412597656	17.0224838256836
2019.42150878906	16.9805164337158
2020.23828125	16.9925575256348
2021.05444335938	16.9795207977295
2021.8701171875	16.939546585083
2022.68518066406	16.91872215271
2023.49963378906	16.9460678100586
2024.3134765625	16.8793182373047
2025.12683105469	16.843147277832
2025.939453125	16.8659286499023
2026.75158691406	16.8505420684814
2027.56311035156	16.8081512451172
2028.3740234375	16.7238540649414
2029.18432617188	16.8116455078125
2029.994140625	16.7893524169922
2030.80322265625	16.6497497558594
2031.61181640625	16.6766567230225
2032.41979980469	16.6079883575439
2033.22717285156	16.6385726928711
2034.03393554688	16.620548248291
2034.84008789063	16.6050319671631
2035.64575195313	16.4342994689941
2036.45080566406	16.4598255157471
2037.25512695313	16.4120788574219
2038.05895996094	16.3622264862061
2038.86218261719	16.3737277984619
2039.66479492188	16.3518924713135
2040.466796875	16.3578834533691
2041.26831054688	16.3615760803223
2042.06909179688	16.4484062194824
2042.86938476563	16.3908672332764
2043.6689453125	16.4134788513184
2044.46801757813	16.4215831756592
2045.26647949219	16.4707469940186
2046.06433105469	16.4710388183594
2046.86145019531	16.453800201416
2047.65808105469	16.4836444854736
2048.4541015625	16.5398387908936
2049.24951171875	16.4599952697754
2050.04443359375	16.5418815612793
2050.83862304688	16.5581645965576
2051.63232421875	16.5955085754395
2052.42529296875	16.6437606811523
2053.2177734375	16.6300163269043
2054.00952148438	16.6185779571533
2054.80078125	16.6379432678223
2055.59130859375	16.6072692871094
2056.38134765625	16.6903915405273
2057.17065429688	16.7227897644043
2057.95947265625	16.5861072540283
2058.74755859375	16.6604995727539
2059.53515625	16.6887512207031
2060.32202148438	16.6629161834717
2061.1083984375	16.5917587280273
2061.89428710938	16.5447177886963
2062.67919921875	16.4674186706543
2063.4638671875	16.508451461792
2064.24780273438	16.4622650146484
2065.03100585938	16.3897457122803
2065.81372070313	16.3150730133057
2066.595703125	16.3328227996826
2067.37719726563	16.3146991729736
2068.15795898438	16.2114810943604
2068.93823242188	16.116813659668
2069.7177734375	16.071533203125
2070.49682617188	16.0955352783203
2071.27514648438	16.0058555603027
2072.05297851563	15.9354963302612
2072.830078125	15.9335422515869
2073.60668945313	15.868016242981
2074.38256835938	15.8045406341553
2075.15795898438	15.7178659439087
2075.9326171875	15.6683340072632
2076.70654296875	15.6831293106079
2077.47998046875	15.6667966842651
2078.25268554688	15.6408491134644
2079.02490234375	15.6125364303589
2079.79663085938	15.6336698532104
2080.5673828125	15.5844650268555
2081.337890625	15.6468954086304
2082.107421875	15.6399021148682
2082.87670898438	15.6509857177734
2083.64501953125	15.6857995986938
2084.41284179688	15.683985710144
2085.18017578125	15.7059106826782
2085.94677734375	15.7318525314331
2086.71264648438	15.7599325180054
2087.47802734375	15.7642650604248
2088.24267578125	15.7565965652466
2089.0068359375	15.7604646682739
2089.77026367188	15.8093299865723
2090.53295898438	15.7519464492798
2091.29516601563	15.7605304718018
2092.056640625	15.7325706481934
2092.81762695313	15.7310123443604
2093.57788085938	15.6343307495117
2094.33764648438	15.6136093139648
2095.0966796875	15.6042127609253
2095.85498046875	15.5919723510742
2096.61279296875	15.4468717575073
2097.36987304688	15.4383487701416
2098.12646484375	15.3314008712769
2098.88232421875	15.3384456634521
2099.63745117188	15.3114042282104
2100.39208984375	15.2064208984375
2101.14624023438	15.0942506790161
2101.8994140625	15.0282173156738
2102.65209960938	14.8914661407471
2103.404296875	14.8269624710083
2104.15551757813	14.8091554641724
2104.90649414063	14.8003578186035
2105.65649414063	14.6813640594482
2106.40600585938	14.6687088012695
2107.15502929688	14.5438718795776
2107.90307617188	14.4885931015015
2108.65063476563	14.5272254943848
2109.39770507813	14.460244178772
2110.14404296875	14.5307893753052
2110.8896484375	14.4180421829224
2111.63452148438	14.4464635848999
2112.37890625	14.4100923538208
2113.12280273438	14.4847812652588
2113.86572265625	14.4851179122925
2114.60815429688	14.4794969558716
2115.35009765625	14.4819822311401
2116.09106445313	14.5974044799805
2116.83154296875	14.535924911499
2117.57153320313	14.5630445480347
2118.31079101563	14.558876991272
2119.04931640625	14.6204633712769
2119.787109375	14.5129680633545
2120.5244140625	14.536771774292
2121.26098632813	14.5206108093262
2121.9970703125	14.4043321609497
2122.732421875	14.3502559661865
2123.46704101563	14.3059616088867
2124.20092773438	14.2870502471924
2124.93432617188	14.2904376983643
2125.6669921875	14.2559089660645
2126.39916992188	14.1411695480347
2127.13037109375	14.1502637863159
2127.86108398438	14.0904178619385
2128.59130859375	14.0492658615112
2129.32080078125	13.8895511627197
2130.04956054688	13.9331960678101
2130.77758789063	13.7848606109619
2131.50512695313	13.7519502639771
2132.23193359375	13.6641101837158
2132.9580078125	13.6157131195068
2133.68334960938	13.5178728103638
2134.408203125	13.50843334198
2135.13232421875	13.42542552948
2135.85595703125	13.4159412384033
2136.57885742188	13.3934192657471
2137.30102539063	13.3517980575562
2138.0224609375	13.2195625305176
2138.74340820313	13.2213401794434
2139.46337890625	13.1433410644531
2140.18310546875	13.1129293441772
2140.90185546875	13.0338554382324
2141.6201171875	13.0082149505615
2142.33764648438	13.0106372833252
2143.05444335938	12.981330871582
2143.77075195313	13.0082168579102
2144.48608398438	12.9088315963745
2145.201171875	13.0184020996094
2145.91528320313	12.9463548660278
2146.62890625	12.9577369689941
2147.34155273438	12.9305210113525
2148.05395507813	12.9168863296509
2148.76538085938	12.9010524749756
2149.47631835938	12.9117031097412
2150.18627929688	12.8396835327148
2150.89599609375	12.9517574310303
2151.60473632813	12.8453817367554
2152.31298828125	12.8759860992432
2153.02026367188	12.8454809188843
2153.72729492188	12.8534526824951
2154.43334960938	12.8065805435181
2155.138671875	12.7879619598389
2155.84350585938	12.7120008468628
2156.54760742188	12.7750759124756
2157.25122070313	12.7361555099487
2157.95385742188	12.6522703170776
2158.65600585938	12.6577348709106
2159.357421875	12.6861791610718
2160.05810546875	12.6011924743652
2160.75805664063	12.6071319580078
2161.45751953125	12.5477352142334
2162.15600585938	12.4998006820679
2162.85400390625	12.4256210327148
2163.55151367188	12.3998937606812
2164.248046875	12.2822341918945
2164.94409179688	12.3721551895142
2165.63916015625	12.2568435668945
2166.33374023438	12.1981220245361
2167.02783203125	12.189920425415
2167.72094726563	12.1205644607544
2168.41357421875	12.0199556350708
2169.10522460938	11.9465417861938
2169.79638671875	11.8593044281006
2170.48706054688	11.850212097168
2171.1767578125	11.7296466827393
2171.86572265625	11.649847984314
2172.55419921875	11.6133232116699
2173.24194335938	11.4964580535889
2173.92895507813	11.4531908035278
2174.615234375	11.4298534393311
2175.30078125	11.3904714584351
2175.98583984375	11.3527765274048
2176.67016601563	11.2498903274536
2177.35375976563	11.2489051818848
2178.03662109375	11.1955461502075
2178.71875	11.1512889862061
2179.40014648438	11.2021799087524
2180.08081054688	11.2016639709473
2180.76098632813	11.1952114105225
2181.4404296875	11.1877546310425
2182.119140625	11.1780700683594
2182.79711914063	11.2000827789307
2183.47436523438	11.2449083328247
2184.15087890625	11.1630859375
2184.82690429688	11.1781711578369
2185.501953125	11.1572875976563
2186.17651367188	11.1934747695923
2186.85034179688	11.1440258026123
2187.5234375	11.1263294219971
2188.19580078125	11.1096153259277
2188.86743164063	11.0590724945068
2189.53833007813	11.063702583313
2190.20874023438	11.0053901672363
2190.87817382813	10.9880952835083
2191.54711914063	11.0141124725342
2192.21533203125	10.9163465499878
2192.8828125	10.9024801254272
2193.54956054688	10.928243637085
2194.21557617188	10.7622394561768
2194.880859375	10.6851692199707
2195.54541015625	10.6469764709473
2196.20947265625	10.6319675445557
2196.87255859375	10.5095434188843
2197.53515625	10.3960132598877
2198.19677734375	10.3596382141113
2198.85791015625	10.333233833313
2199.51831054688	10.2620229721069
2200.17797851563	10.1850032806396
2200.8369140625	10.1342067718506
2201.4951171875	10.0225028991699
2202.15258789063	10.0056791305542
2202.80932617188	9.9575023651123
2203.46533203125	9.8503589630127
2204.12060546875	9.80684757232666
2204.775390625	9.79116153717041
2205.42919921875	9.7618989944458
2206.08251953125	9.76275634765625
2206.73486328125	9.76185131072998
2207.38671875	9.6928243637085
2208.03759765625	9.67479038238525
2208.68798828125	9.70403671264648
2209.33764648438	9.65176105499268
2209.98657226563	9.64451122283936
2210.63452148438	9.68561267852783
2211.28198242188	9.6939868927002
2211.9287109375	9.66052341461182
2212.57470703125	9.61820602416992
2213.21997070313	9.63841438293457
2213.86450195313	9.66469573974609
2214.50830078125	9.65186214447021
2215.1513671875	9.66983509063721
2215.79370117188	9.5839672088623
2216.43530273438	9.59585285186768
2217.076171875	9.54326725006104
2217.71630859375	9.55463600158691
2218.35571289063	9.49591541290283
2218.99462890625	9.44220447540283
2219.63256835938	9.35299396514893
2220.26977539063	9.36632537841797
2220.90625	9.32187747955322
2221.5419921875	9.23884677886963
2222.17700195313	9.18263626098633
2222.81127929688	9.17942047119141
2223.44482421875	9.0906457901001
2224.07763671875	9.022873878479
2224.70971679688	8.95505142211914
2225.34106445313	8.87751388549805
2225.9716796875	8.83932590484619
2226.6015625	8.78482532501221
2227.23071289063	8.72646045684814
2227.85913085938	8.68052291870117
2228.48681640625	8.64753818511963
2229.11376953125	8.57579803466797
2229.73999023438	8.50298023223877
2230.36547851563	8.49027824401855
2230.990234375	8.46506500244141
2231.61401367188	8.38879489898682
2232.2373046875	8.3905782699585
2232.85986328125	8.30782985687256
2233.4814453125	8.28223896026611
2234.1025390625	8.30212497711182
2234.72265625	8.27881240844727
2235.34228515625	8.22785472869873
2235.9609375	8.20346736907959
2236.57885742188	8.15857887268066
2237.1962890625	8.14310455322266
2237.81274414063	8.1370964050293
2238.42846679688	8.15747833251953
2239.04345703125	8.11018657684326
2239.65771484375	8.1492977142334
2240.27124023438	8.11838245391846
2240.88403320313	8.11567783355713
2241.49584960938	8.1381368637085
2242.10717773438	8.05810832977295
2242.71752929688	8.09263896942139
2243.32739257813	8.07731628417969
2243.93627929688	8.08924388885498
2244.54443359375	8.06952476501465
2245.15209960938	8.04078483581543
2245.7587890625	8.0012035369873
2246.36474609375	7.99971532821655
2246.9697265625	7.97476863861084
2247.57421875	7.95238304138184
2248.17797851563	7.91218042373657
2248.78076171875	7.92174005508423
2249.38305664063	7.90575265884399
2249.984375	7.84791707992554
2250.5849609375	7.82956027984619
2251.18481445313	7.78559970855713
2251.78393554688	7.69170999526978
2252.38232421875	7.75162649154663
2252.97973632813	7.6547999382019
2253.57666015625	7.62984848022461
2254.17260742188	7.61108922958374
2254.76782226563	7.52107810974121
2255.3623046875	7.4861946105957
2255.9560546875	7.49249744415283
2256.54907226563	7.43733882904053
2257.14135742188	7.38083934783936
2257.73266601563	7.30249118804932
2258.32348632813	7.27938413619995
2258.91333007813	7.20638656616211
2259.50244140625	7.23233127593994
2260.09057617188	7.14339685440063
2260.67822265625	7.14566659927368
2261.26513671875	7.08758354187012
2261.85107421875	7.05417680740356
2262.43627929688	6.95851421356201
2263.02075195313	6.95992946624756
2263.6044921875	6.95169925689697
2264.18725585938	6.91505289077759
2264.76953125	6.86429023742676
2265.35083007813	6.83800840377808
2265.93139648438	6.83832359313965
2266.51123046875	6.83655166625977
2267.09033203125	6.80055904388428
2267.66845703125	6.80607843399048
2268.24584960938	6.75122499465942
2268.82250976563	6.77450227737427
2269.3984375	6.77268934249878
2269.9736328125	6.75962066650391
2270.5478515625	6.8410382270813
2271.12133789063	6.77691555023193
2271.69409179688	6.85708999633789
2272.26611328125	6.82672882080078
2272.83740234375	6.82177209854126
2273.40771484375	6.78428363800049
2273.97729492188	6.78822374343872
2274.54614257813	6.7627649307251
2275.11401367188	6.74358797073364
2275.68139648438	6.66791343688965
2276.24780273438	6.62292718887329
2276.8134765625	6.62995719909668
2277.37817382813	6.56176900863647
2277.9423828125	6.60087442398071
2278.50561523438	6.60052585601807
2279.06811523438	6.59253883361816
2279.62963867188	6.576904296875
2280.19067382813	6.49617195129395
2280.75073242188	6.56431150436401
2281.31005859375	6.53071069717407
2281.86840820313	6.53691816329956
2282.42602539063	6.49430418014526
2282.98291015625	6.51184844970703
2283.5390625	6.476318359375
2284.09448242188	6.44604158401489
2284.64892578125	6.44243574142456
2285.20263671875	6.42137336730957
2285.75537109375	6.39129972457886
2286.3076171875	6.31224632263184
2286.85888671875	6.29666233062744
2287.40942382813	6.27629566192627
2287.958984375	6.21326160430908
2288.5078125	6.2614860534668
2289.05590820313	6.14642953872681
2289.60302734375	6.10846138000488
2290.14965820313	6.12326335906982
2290.6953125	6.04650163650513
2291.23999023438	6.02782773971558
2291.78393554688	5.96849870681763
2292.3271484375	5.97050333023071
2292.86962890625	5.9243950843811
2293.4111328125	5.86069631576538
2293.95190429688	5.83392477035522
2294.49194335938	5.80926179885864
2295.03100585938	5.79016876220703
2295.5693359375	5.78703641891479
2296.10693359375	5.7537956237793
2296.6435546875	5.75330877304077
2297.17944335938	5.73495769500732
2297.71459960938	5.72245740890503
2298.24877929688	5.71875095367432
2298.7822265625	5.70622873306274
2299.31469726563	5.690758228302
2299.8466796875	5.71428108215332
2300.37744140625	5.6587085723877
2300.90771484375	5.69265604019165
2301.43701171875	5.725022315979
2301.96557617188	5.66430330276489
2302.4931640625	5.66482877731323
2303.02001953125	5.65490818023682
2303.54614257813	5.68381929397583
2304.0712890625	5.72239398956299
2304.595703125	5.71837425231934
2305.119140625	5.69155836105347
2305.64184570313	5.67518091201782
2306.16381835938	5.68428087234497
2306.68481445313	5.68533229827881
2307.205078125	5.70437812805176
2307.72436523438	5.68018054962158
2308.24291992188	5.68928813934326
2308.7607421875	5.64597129821777
2309.27758789063	5.64269733428955
2309.79370117188	5.64452886581421
2310.30883789063	5.60087156295776
2310.8232421875	5.62449502944946
2311.3369140625	5.64355421066284
2311.849609375	5.60226726531982
2312.361328125	5.56849336624146
2312.87255859375	5.56678152084351
2313.38256835938	5.53458404541016
2313.89208984375	5.51342487335205
2314.40063476563	5.46660137176514
2314.908203125	5.50021600723267
2315.4150390625	5.42363262176514
2315.92114257813	5.43130826950073
2316.42626953125	5.36139631271362
2316.9306640625	5.36526155471802
2317.43408203125	5.32503128051758
2317.93676757813	5.29423809051514
2318.4384765625	5.27154397964478
2318.939453125	5.15890884399414
2319.439453125	5.16811609268188
2319.93872070313	5.15645599365234
2320.43701171875	5.08621597290039
2320.9345703125	5.05389976501465
2321.43139648438	5.05330371856689
2321.92724609375	5.02800464630127
2322.42211914063	5.02467775344849
2322.91625976563	5.0129280090332
2323.40966796875	4.96746730804443
2323.90209960938	4.99890565872192
2324.3935546875	4.89847326278687
2324.88427734375	4.92854261398315
2325.37426757813	4.94067049026489
2325.86303710938	4.93238878250122
2326.35131835938	4.94942617416382
2326.83862304688	4.91743183135986
2327.32495117188	4.93365287780762
2327.810546875	4.94961071014404
2328.29541015625	4.92903232574463
2328.77905273438	4.97145748138428
2329.26220703125	4.94950437545776
2329.74438476563	4.97394514083862
2330.2255859375	4.94350051879883
2330.7060546875	4.94035768508911
2331.185546875	4.95934724807739
2331.6640625	4.92612552642822
2332.14184570313	4.94320487976074
2332.61889648438	4.96604013442993
2333.09497070313	4.91854429244995
2333.57006835938	4.94001197814941
2334.04443359375	4.9360203742981
2334.51782226563	4.92270565032959
2334.99047851563	4.87347459793091
2335.46215820313	4.86506032943726
2335.93310546875	4.82317399978638
2336.40307617188	4.84408903121948
2336.8720703125	4.82384252548218
2337.34033203125	4.80358171463013
2337.8076171875	4.76544952392578
2338.27416992188	4.73910522460938
2338.73974609375	4.71658515930176
2339.20458984375	4.70257186889648
2339.66845703125	4.66544151306152
2340.13134765625	4.64203882217407
2340.59350585938	4.6395378112793
2341.0546875	4.61610651016235
2341.51489257813	4.58797359466553
2341.97436523438	4.5441107749939
2342.43286132813	4.51951026916504
2342.890625	4.48827409744263
2343.34741210938	4.48569869995117
2343.80322265625	4.46684169769287
2344.25830078125	4.4338903427124
2344.71240234375	4.45530891418457
2345.16577148438	4.4328236579895
2345.61791992188	4.45535898208618
2346.06958007813	4.49172592163086
2346.52001953125	4.53834962844849
2346.9697265625	4.59606504440308
2347.41845703125	4.66129016876221
2347.86645507813	4.74842500686646
2348.3134765625	4.81014108657837
2348.75952148438	4.87854528427124
2349.20483398438	5.02069854736328
2349.64916992188	5.11083507537842
2350.09252929688	5.18827724456787
2350.53515625	5.25190162658691
2350.97680664063	5.30557918548584
2351.41748046875	5.39509248733521
2351.857421875	5.39331817626953
2352.29638671875	5.4354248046875
2352.734375	5.48811197280884
2353.17138671875	5.4441123008728
2353.60766601563	5.39284992218018
2354.04296875	5.35128688812256
2354.4775390625	5.25655317306519
2354.91088867188	5.18123388290405
2355.34350585938	5.1103138923645
2355.775390625	5.04435729980469
2356.2060546875	4.93851566314697
2356.63598632813	4.78884601593018
2357.06494140625	4.69482898712158
2357.4931640625	4.62222003936768
2357.92041015625	4.51831436157227
2358.3466796875	4.42354869842529
2358.77197265625	4.35355710983276
2359.1962890625	4.242751121521
2359.61987304688	4.1324257850647
2360.04248046875	4.08098411560059
2360.46411132813	4.02083921432495
2360.88500976563	4.02328538894653
2361.30493164063	3.94238090515137
2361.72387695313	3.90506672859192
