# Supplementary material for: Optics miniaturization strategy for demanding Raman spectroscopy applications
Source: Nat Commun. 2024 Apr 8;15:3049. doi: 10.1038/s41467-024-47044-7 (PMC11001912; doi:10.1038/s41467-024-47044-7)
Supplement: Supplementary file 6 — Source Data [file 41467_2024_47044_MOESM6_ESM.zip › Source Data/NCOMMS-23-34016B s3/S3 pHCA, Glucose, Salts/calibraiton/pHCA time + standards/pHCA_62_5uM_3.csv]

347.42919921875	73.4815139770508
348.892913818359	73.501579284668
350.356079101563	73.9755325317383
351.818634033203	74.1204528808594
353.280670166016	74.4830703735352
354.742095947266	74.8219604492188
356.202972412109	75.0203323364258
357.663299560547	75.372200012207
359.123046875	75.4316253662109
360.582244873047	75.5496292114258
362.040863037109	75.8627243041992
363.498931884766	75.9642715454102
364.956451416016	75.9824600219727
366.413391113281	76.3013000488281
367.869750976563	76.3424987792969
369.325592041016	76.4475402832031
370.780853271484	76.2828521728516
372.235565185547	76.6222610473633
373.689727783203	76.5019073486328
375.143310546875	76.473503112793
376.596343994141	76.7043685913086
378.048828125	76.7834320068359
379.500762939453	76.7084274291992
380.9521484375	76.8984909057617
382.402954101563	76.952018737793
383.853240966797	77.1375427246094
385.302947998047	77.1540222167969
386.752136230469	77.2568817138672
388.200744628906	77.360107421875
389.648803710938	77.5379867553711
391.096343994141	77.5792236328125
392.543304443359	77.788818359375
393.989715576172	78.0213928222656
395.435607910156	78.1968307495117
396.880920410156	78.4096755981445
398.325714111328	78.4740447998047
399.769927978516	78.6280288696289
401.213623046875	78.8859710693359
402.656768798828	79.0418472290039
404.099395751953	79.1951751708984
405.541442871094	79.4333801269531
406.982971191406	79.5109405517578
408.423950195313	79.6679077148438
409.864379882813	79.9433975219727
411.304290771484	79.9030075073242
412.743621826172	80.1537399291992
414.182434082031	80.1816635131836
415.620727539063	80.3228149414063
417.058471679688	80.3830337524414
418.495666503906	80.5523834228516
419.932342529297	80.6096801757813
421.368469238281	80.5158920288086
422.804077148438	80.6531372070313
424.239135742188	80.6072158813477
425.673645019531	80.5102005004883
427.107635498047	80.6386947631836
428.541107177734	80.4822540283203
429.974029541016	80.5792846679688
431.406433105469	80.3018493652344
432.838287353516	80.3917083740234
434.269622802734	80.1841201782227
435.700408935547	80.3064651489258
437.130706787109	80.2094802856445
438.560455322266	80.2141265869141
439.989654541016	80.015625
441.418334960938	79.9863357543945
442.846496582031	79.7277526855469
444.274139404297	79.7540435791016
445.701263427734	79.6355209350586
447.127838134766	79.4826889038086
448.553894042969	79.3071899414063
449.979431152344	79.4178161621094
451.404449462891	79.1667098999023
452.828918457031	78.9862899780273
454.252899169922	79.0725173950195
455.676330566406	78.9604644775391
457.099273681641	78.9050979614258
458.521667480469	78.8319091796875
459.943542480469	78.9173965454102
461.364929199219	78.8390274047852
462.785766601563	78.8048858642578
464.206085205078	78.8851776123047
465.625885009766	78.5910873413086
467.045196533203	78.8641052246094
468.463958740234	78.6877593994141
469.882202148438	78.8111190795898
471.299957275391	78.782341003418
472.717193603516	78.8434982299805
474.133911132813	78.7837448120117
475.550109863281	78.7042465209961
476.965789794922	78.8338317871094
478.380950927734	78.9723281860352
479.795623779297	78.8289794921875
481.209777832031	78.9657287597656
482.623413085938	79.1040191650391
484.036529541016	79.113525390625
485.449157714844	79.2951812744141
486.861267089844	79.2615280151367
488.272857666016	79.1653594970703
489.683959960938	79.3212814331055
491.094543457031	79.2363967895508
492.504608154297	79.3069458007813
493.914184570313	79.3142318725586
495.3232421875	79.4126663208008
496.731811523438	79.2020797729492
498.139862060547	79.1939315795898
499.547393798828	79.185432434082
500.954467773438	78.8740081787109
502.360992431641	78.8075332641602
503.767028808594	78.7548065185547
505.172576904297	78.703857421875
506.577606201172	78.6676177978516
507.982147216797	78.4448318481445
509.386169433594	78.2373657226563
510.789703369141	78.0962524414063
512.192749023438	78.1457824707031
513.595275878906	77.8655700683594
514.997314453125	77.6981201171875
516.398803710938	77.6246185302734
517.799865722656	77.3971405029297
519.200378417969	77.3865127563477
520.600463867188	77.0602035522461
522	76.9754409790039
523.399047851563	76.805534362793
524.797607421875	76.5296173095703
526.195678710938	76.2908554077148
527.59326171875	76.3065032958984
528.990295410156	76.1166839599609
530.386901855469	75.7249374389648
531.782958984375	75.7659606933594
533.178588867188	75.5954055786133
534.573669433594	75.3590545654297
535.968322753906	75.2096328735352
537.362426757813	74.9869003295898
538.756042480469	75.0199432373047
540.149230957031	74.7843627929688
541.541870117188	74.5370635986328
542.934020996094	74.6298141479492
544.32568359375	74.3800964355469
545.716918945313	74.2749252319336
547.107604980469	74.0197219848633
548.497802734375	74.0948028564453
549.887573242188	74.0377578735352
551.276794433594	73.7608871459961
552.66552734375	73.6879119873047
554.053833007813	73.5875701904297
555.441650390625	73.6230163574219
556.828918457031	73.4756927490234
558.215759277344	73.3941497802734
559.602111816406	73.3084030151367
560.987976074219	73.3090209960938
562.373352050781	73.0895690917969
563.758239746094	73.1723251342773
565.142639160156	73.0051727294922
566.526611328125	73.0737152099609
567.910034179688	73.2158737182617
569.293029785156	72.9150924682617
570.675537109375	72.9085311889648
572.057556152344	72.9461212158203
573.439086914063	72.843864440918
574.820129394531	72.8129119873047
576.200744628906	72.8536148071289
577.580871582031	72.7968978881836
578.96044921875	72.910026550293
580.339660644531	72.7830657958984
581.718322753906	72.835578918457
583.096557617188	72.6050872802734
584.474243164063	72.7569808959961
585.851501464844	72.6333923339844
587.228332519531	72.8176193237305
588.604614257813	72.8103256225586
589.98046875	72.572883605957
591.355834960938	72.6820755004883
592.730712890625	72.5622787475586
594.105163574219	72.6366653442383
595.479125976563	72.6310119628906
596.852600097656	72.5378570556641
598.225646972656	72.5828170776367
599.598205566406	72.534538269043
600.970275878906	72.5576095581055
602.341857910156	72.2326126098633
603.713012695313	72.3659362792969
605.083679199219	72.3531036376953
606.453918457031	72.2839660644531
607.823608398438	72.1231307983398
609.192932128906	72.085205078125
610.561706542969	71.8571624755859
611.930053710938	71.9915237426758
613.297912597656	71.7912139892578
614.665344238281	71.7558898925781
616.032287597656	71.6200561523438
617.398803710938	71.5032806396484
618.764831542969	71.3805847167969
620.13037109375	71.3601455688477
621.495483398438	71.2109985351563
622.860107421875	70.9917526245117
624.224304199219	70.982536315918
625.588012695313	70.8684539794922
626.951232910156	70.7880172729492
628.314025878906	70.6232757568359
629.676391601563	70.5893783569336
631.038269042969	70.3736267089844
632.399658203125	70.2752532958984
633.760620117188	70.1675186157227
635.12109375	70.0626754760742
636.481140136719	69.9668960571289
637.840759277344	69.825439453125
639.199890136719	69.7187728881836
640.558532714844	69.4616470336914
641.916748046875	69.4253005981445
643.274536132813	69.3811111450195
644.6318359375	69.3860626220703
645.988647460938	69.1135406494141
647.345031738281	69.0747985839844
648.700988769531	68.9859924316406
650.056457519531	68.8335189819336
651.411499023438	68.7557067871094
652.76611328125	68.762336730957
654.120239257813	68.3975830078125
655.473876953125	68.5347137451172
656.827087402344	68.4059829711914
658.179870605469	68.3810424804688
659.5322265625	68.3298568725586
660.884094238281	68.1563491821289
662.235473632813	68.1886291503906
663.586486816406	67.9846878051758
664.93701171875	67.8705062866211
666.287048339844	68.0472259521484
667.636657714844	67.9053039550781
668.98583984375	67.7425003051758
670.334594726563	67.8987274169922
671.682861328125	67.8352890014648
673.030700683594	67.8494873046875
674.378051757813	67.8629379272461
675.725036621094	67.8873443603516
677.071533203125	67.6913604736328
678.417541503906	67.6849517822266
679.76318359375	67.7733917236328
681.108337402344	67.5932083129883
682.453002929688	67.7165603637695
683.797302246094	67.8151931762695
685.14111328125	67.6276168823242
686.484497070313	67.7699584960938
687.827453613281	67.8034973144531
689.169921875	67.6954879760742
690.512023925781	67.7959136962891
691.853637695313	67.8697052001953
693.194763183594	67.8500442504883
694.535522460938	67.741943359375
695.875793457031	67.88720703125
697.215637207031	67.8373489379883
698.555053710938	67.7691345214844
699.89404296875	67.9393081665039
701.232543945313	67.85888671875
702.570617675781	67.8722839355469
703.908325195313	67.8650283813477
705.245483398438	67.9087066650391
706.582275390625	67.8848190307617
707.918640136719	68.0565643310547
709.254516601563	67.9425735473633
710.589965820313	67.9120407104492
711.924987792969	67.9192352294922
713.259582519531	67.9254913330078
714.59375	67.9564361572266
715.927490234375	67.8676300048828
717.2607421875	67.9780197143555
718.593627929688	67.8351058959961
719.926025390625	67.9499206542969
721.257995605469	67.8590850830078
722.589538574219	67.8863067626953
723.920654296875	67.7809906005859
725.251342773438	67.9601135253906
726.581604003906	67.8215484619141
727.911437988281	67.8878479003906
729.240783691406	67.6613693237305
730.569763183594	67.7670974731445
731.898254394531	67.6607666015625
733.226379394531	67.5864028930664
734.554016113281	67.6504898071289
735.881225585938	67.5818939208984
737.208068847656	67.5357055664063
738.534423828125	67.4464950561523
739.8603515625	67.329231262207
741.185852050781	67.2492599487305
742.510925292969	67.3092422485352
743.835571289063	67.3149490356445
745.159790039063	67.0678024291992
746.483581542969	67.0985870361328
747.806945800781	66.9682846069336
749.1298828125	66.9432983398438
750.452453613281	66.8115234375
751.774536132813	66.7819976806641
753.09619140625	66.6072769165039
754.417419433594	66.6870956420898
755.738220214844	66.4751586914063
757.05859375	66.3693008422852
758.378540039063	66.2294769287109
759.698059082031	66.3502349853516
761.017211914063	66.0778732299805
762.335876464844	66.2122268676758
763.654113769531	65.8595123291016
764.971984863281	65.9027862548828
766.289367675781	65.8183059692383
767.606384277344	65.6736907958984
768.922973632813	65.6996383666992
770.239074707031	65.4996948242188
771.554809570313	65.4105377197266
772.8701171875	65.274040222168
774.184997558594	65.2210235595703
775.499450683594	65.0681533813477
776.8134765625	65.1391067504883
778.127136230469	64.8705825805664
779.440307617188	64.9011001586914
780.753112792969	64.8976364135742
782.0654296875	64.5900726318359
783.377380371094	64.5876083374023
784.688903808594	64.3816757202148
786	64.3838348388672
787.310668945313	64.2898101806641
788.620971679688	64.1234741210938
789.930786132813	64.2087173461914
791.240234375	63.8771362304688
792.549255371094	63.8685150146484
793.857788085938	63.8868293762207
795.166015625	63.7450408935547
796.473754882813	63.6477508544922
797.781066894531	63.5489540100098
799.088012695313	63.5224876403809
800.39453125	63.3852043151855
801.700622558594	63.4368209838867
803.006286621094	63.2665596008301
804.311584472656	63.2502899169922
805.616394042969	63.0787467956543
806.920837402344	63.0867614746094
808.224853515625	63.0188446044922
809.528503417969	62.8328819274902
810.831665039063	62.8287467956543
812.134460449219	62.7559356689453
813.436828613281	62.5687103271484
814.73876953125	62.571102142334
816.040344238281	62.4806365966797
817.341430664063	62.2875747680664
818.642150878906	62.2860298156738
819.942504882813	62.2278518676758
821.242370605469	62.0550804138184
822.541870117188	62.0360412597656
823.840942382813	62.0406684875488
825.139587402344	61.9444389343262
826.437866210938	61.7507781982422
827.735656738281	61.737548828125
829.033081054688	61.6484375
830.330139160156	61.6115989685059
831.626770019531	61.4491157531738
832.922973632813	61.300594329834
834.21875	61.2655220031738
835.514099121094	61.3088302612305
836.80908203125	61.122615814209
838.103637695313	60.9047775268555
839.397827148438	60.9308052062988
840.691589355469	60.8636093139648
841.984924316406	60.853443145752
843.27783203125	60.6191253662109
844.570373535156	60.5889778137207
845.862487792969	60.4355354309082
847.154235839844	60.3364334106445
848.445556640625	60.2853813171387
849.736450195313	60.0246887207031
851.026916503906	59.9393730163574
852.317016601563	59.8847618103027
853.606689453125	59.7032432556152
854.89599609375	59.6953659057617
856.184875488281	59.4492874145508
857.473327636719	59.3070945739746
858.761413574219	59.1986656188965
860.049072265625	59.1860961914063
861.336303710938	58.996711730957
862.623168945313	58.804313659668
863.909606933594	58.829345703125
865.195678710938	58.6352653503418
866.481323242188	58.4875106811523
867.766540527344	58.2622299194336
869.051391601563	58.1625442504883
870.335815429688	58.0598182678223
871.619873046875	57.8050765991211
872.903503417969	57.7075424194336
874.186706542969	57.5397300720215
875.469543457031	57.3031616210938
876.752014160156	57.1753883361816
878.033996582031	56.977165222168
879.315612792969	56.8511581420898
880.596862792969	56.6514587402344
881.877685546875	56.4748229980469
883.158081054688	56.1183776855469
884.438110351563	55.8932151794434
885.7177734375	55.7292175292969
886.996948242188	55.599723815918
888.275817871094	55.2727203369141
889.55419921875	55.0613594055176
890.832275390625	54.8317413330078
892.10986328125	54.6979522705078
893.387084960938	54.5582733154297
894.663940429688	54.198429107666
895.940368652344	53.9997482299805
897.216369628906	53.7706146240234
898.492004394531	53.522087097168
899.767272949219	53.356990814209
901.042114257813	53.1989631652832
902.316528320313	52.9417266845703
903.590576171875	52.8749618530273
904.8642578125	52.4777870178223
906.137512207031	52.379638671875
907.410339355469	52.1594352722168
908.682800292969	51.9720077514648
909.954833984375	51.7975425720215
911.226501464844	51.6080627441406
912.497802734375	51.3664131164551
913.768676757813	51.1390686035156
915.039123535156	51.1124534606934
916.309204101563	50.6991004943848
917.578918457031	50.6618537902832
918.848205566406	50.5366477966309
920.117126464844	50.1206893920898
921.385620117188	50.1522331237793
922.653747558594	50.0838356018066
923.921447753906	49.6964912414551
925.188781738281	49.7383575439453
926.455688476563	49.4748344421387
927.722229003906	49.4771347045898
928.988342285156	49.1791725158691
930.254089355469	49.1807403564453
931.519470214844	48.9332695007324
932.784423828125	48.8922157287598
934.049011230469	48.7449264526367
935.313171386719	48.6155662536621
936.576965332031	48.4502296447754
937.84033203125	48.3761024475098
939.103332519531	48.2534370422363
940.365966796875	48.1180381774902
941.628173828125	48.0986061096191
942.890014648438	48.0416870117188
944.151428222656	47.8423500061035
945.412475585938	47.6687355041504
946.673095703125	47.7889213562012
947.933349609375	47.6002998352051
949.193237304688	47.5177459716797
950.452697753906	47.566951751709
951.711791992188	47.4419631958008
952.970520019531	47.3668785095215
954.228820800781	47.2169723510742
955.486755371094	47.2622375488281
956.744262695313	47.1310234069824
958.001403808594	47.268856048584
959.258117675781	47.0436172485352
960.514526367188	46.9745063781738
961.770446777344	46.9021797180176
963.026062011719	46.9547691345215
964.28125	46.8186912536621
965.536010742188	46.741828918457
966.790466308594	46.8129272460938
968.044494628906	46.7305793762207
969.298095703125	46.6714782714844
970.551391601563	46.6637840270996
971.80419921875	46.4836120605469
973.056701660156	46.6056175231934
974.308776855469	46.4940147399902
975.560485839844	46.4060287475586
976.811767578125	46.5038871765137
978.062683105469	46.3782386779785
979.313232421875	46.3877868652344
980.563415527344	46.298526763916
981.813171386719	46.2197532653809
983.0625	46.2325706481934
984.3115234375	46.1456451416016
985.560119628906	46.1061325073242
986.808349609375	46.0373001098633
988.05615234375	46.0218086242676
989.303588867188	46.0013847351074
990.550659179688	45.9308853149414
991.797302246094	45.8482208251953
993.043579101563	45.9180793762207
994.289489746094	45.7621269226074
995.535034179688	45.8735313415527
996.780151367188	45.683521270752
998.02490234375	45.6130981445313
999.269226074219	45.6860809326172
1000.51318359375	45.5282859802246
1001.75677490234	45.4919891357422
1003	45.4509506225586
1004.24279785156	45.3040351867676
1005.48522949219	45.3091049194336
1006.72729492188	45.2884750366211
1007.96893310547	45.2537689208984
1009.21026611328	45.1318550109863
1010.45111083984	45.2087745666504
1011.69165039063	45.0699234008789
1012.93176269531	44.9552841186523
1014.17150878906	44.9912986755371
1015.41088867188	44.9600944519043
1016.64984130859	44.956714630127
1017.88842773438	44.9205894470215
1019.12664794922	44.8143844604492
1020.36450195313	44.8569374084473
1021.60192871094	44.7484741210938
1022.83898925781	44.7466697692871
1024.07568359375	44.6115646362305
1025.31201171875	44.7854118347168
1026.5478515625	44.6017608642578
1027.78344726563	44.5483932495117
1029.0185546875	44.539421081543
1030.25329589844	44.3527374267578
1031.48767089844	44.4497184753418
1032.7216796875	44.440788269043
1033.95532226563	44.4581604003906
1035.18859863281	44.4313583374023
1036.42138671875	44.4638061523438
1037.65393066406	44.3252029418945
1038.88598632813	44.372917175293
1040.11767578125	44.3867416381836
1041.34899902344	44.3561897277832
1042.57995605469	44.4965476989746
1043.810546875	44.4774551391602
1045.04077148438	44.3966407775879
1046.2705078125	44.4389305114746
1047.5	44.4818000793457
1048.72900390625	44.4025459289551
1049.95764160156	44.4267692565918
1051.18591308594	44.4712181091309
1052.41381835938	44.4234352111816
1053.64135742188	44.286304473877
1054.86853027344	44.4822883605957
1056.09521484375	44.3783302307129
1057.32165527344	44.1951103210449
1058.54760742188	44.2836608886719
1059.77331542969	44.2820739746094
1060.99853515625	44.1638679504395
1062.22338867188	44.2665748596191
1063.44787597656	44.1083564758301
1064.671875	44.1735420227051
1065.89562988281	44.1889915466309
1067.11901855469	44.0489120483398
1068.34191894531	44.0064392089844
1069.56457519531	44.1549911499023
1070.78674316406	43.9236335754395
1072.00854492188	43.9502029418945
1073.22998046875	43.9752578735352
1074.45104980469	43.901969909668
1075.67175292969	43.8441276550293
1076.89208984375	43.7801895141602
1078.11193847656	43.7092132568359
1079.33154296875	43.6910629272461
1080.55065917969	43.6820678710938
1081.76940917969	43.7179107666016
1082.98791503906	43.5626907348633
1084.20593261719	43.5853996276855
1085.42358398438	43.4784469604492
1086.64086914063	43.473518371582
1087.85766601563	43.4754791259766
1089.07421875	43.3872413635254
1090.29040527344	43.3796920776367
1091.50610351563	43.4415740966797
1092.72155761719	43.2829895019531
1093.9365234375	43.3819046020508
1095.15112304688	43.2736892700195
1096.36535644531	43.3299140930176
1097.57922363281	43.3335075378418
1098.79272460938	43.4893417358398
1100.005859375	43.3855628967285
1101.21862792969	43.3462677001953
1102.43090820313	43.3779716491699
1103.64294433594	43.3774261474609
1104.8544921875	43.4763107299805
1106.06579589844	43.4027328491211
1107.27661132813	43.3722801208496
1108.48706054688	43.4055786132813
1109.69714355469	43.4457664489746
1110.90686035156	43.2995185852051
1112.1162109375	43.2964019775391
1113.3251953125	43.4112510681152
1114.53369140625	43.3682861328125
1115.74194335938	43.3201675415039
1116.94982910156	43.3516654968262
1118.1572265625	43.2720794677734
1119.3642578125	43.4116477966309
1120.57104492188	43.3259773254395
1121.77734375	43.290714263916
1122.98327636719	43.3576011657715
1124.18884277344	43.3763961791992
1125.39404296875	43.4509620666504
1126.59875488281	43.3395652770996
1127.80322265625	43.4382209777832
1129.00732421875	43.3772659301758
1130.2109375	43.3883018493652
1131.41430664063	43.4165420532227
1132.6171875	43.415210723877
1133.81970214844	43.2939376831055
1135.02197265625	43.306755065918
1136.22375488281	43.3656196594238
1137.42517089844	43.2361602783203
1138.62622070313	43.3754768371582
1139.82690429688	43.3000946044922
1141.02709960938	43.1400947570801
1142.22705078125	43.2076263427734
1143.42663574219	43.2967758178711
1144.62573242188	43.0701141357422
1145.82458496094	43.0713958740234
1147.02294921875	43.1432075500488
1148.22094726563	43.0728645324707
1149.41857910156	43.1706962585449
1150.61584472656	43.2182884216309
1151.81274414063	43.1110877990723
1153.00927734375	42.9706420898438
1154.20544433594	43.1167106628418
1155.40124511719	43.0858116149902
1156.5966796875	43.1088218688965
1157.79162597656	43.0957183837891
1158.986328125	43.0810966491699
1160.18054199219	43.0315055847168
1161.37438964844	43.0960731506348
1162.56799316406	42.9635124206543
1163.76110839844	43.0537376403809
1164.95385742188	43.0384216308594
1166.14624023438	43.0158462524414
1167.33825683594	43.0087776184082
1168.52990722656	42.999813079834
1169.72119140625	43.1473121643066
1170.91198730469	43.1127471923828
1172.1025390625	43.2187995910645
1173.29260253906	43.336540222168
1174.482421875	43.2325744628906
1175.67175292969	43.2499122619629
1176.86071777344	43.2952156066895
1178.04943847656	43.3594627380371
1179.23767089844	43.3336067199707
1180.42553710938	43.3052825927734
1181.61303710938	43.3144760131836
1182.80017089844	43.278133392334
1183.98681640625	43.3139533996582
1185.17321777344	43.1648979187012
1186.35925292969	43.2930145263672
1187.54479980469	43.381721496582
1188.73010253906	43.3406600952148
1189.91491699219	43.2285766601563
1191.09936523438	43.2275543212891
1192.28356933594	43.285701751709
1193.46728515625	43.2963829040527
1194.65063476563	43.4394073486328
1195.83361816406	43.4909248352051
1197.01623535156	43.4422912597656
1198.19836425781	43.5928726196289
1199.38024902344	43.6243362426758
1200.56176757813	43.5803489685059
1201.74279785156	43.7091598510742
1202.92358398438	43.8224945068359
1204.10388183594	43.7915802001953
1205.28393554688	43.8036041259766
1206.46350097656	43.8773422241211
1207.64270019531	43.8731002807617
1208.82153320313	43.9313621520996
1210	43.9760284423828
1211.17810058594	43.9572868347168
1212.35583496094	43.9339408874512
1213.53308105469	43.9223098754883
1214.71008300781	43.9557418823242
1215.88671875	43.9146118164063
1217.06286621094	43.9616928100586
1218.23864746094	43.9363136291504
1219.41418457031	43.9870758056641
1220.58923339844	43.9931793212891
1221.76391601563	44.0272941589355
1222.93823242188	43.8849678039551
1224.11218261719	43.9977569580078
1225.28576660156	44.1194076538086
1226.458984375	44.0876045227051
1227.6318359375	44.0065040588379
1228.80419921875	44.0416870117188
1229.97631835938	44.0897521972656
1231.14794921875	44.1290016174316
1232.31921386719	44.1527290344238
1233.490234375	44.0816650390625
1234.66076660156	44.2428512573242
1235.83093261719	44.1151885986328
1237.00073242188	44.1520385742188
1238.17016601563	44.2530364990234
1239.33923339844	44.1749229431152
1240.5078125	44.2392845153809
1241.67614746094	44.128547668457
1242.84411621094	44.1927604675293
1244.01159667969	44.0324821472168
1245.1787109375	44.0909614562988
1246.34558105469	44.1162376403809
1247.51196289063	43.9619178771973
1248.67797851563	43.9539756774902
1249.84362792969	43.9399108886719
1251.00891113281	44.030574798584
1252.173828125	43.9154586791992
1253.33825683594	43.847038269043
1254.50244140625	43.8401336669922
1255.66625976563	43.7167510986328
1256.82958984375	43.5762634277344
1257.99255371094	43.6808738708496
1259.1552734375	43.6478652954102
1260.31750488281	43.5921783447266
1261.47937011719	43.5587959289551
1262.64086914063	43.506778717041
1263.80200195313	43.470142364502
1264.96276855469	43.4237098693848
1266.123046875	43.460765838623
1267.28308105469	43.2516174316406
1268.44262695313	43.2887001037598
1269.60192871094	43.2761535644531
1270.7607421875	43.0981521606445
1271.91918945313	43.1202697753906
1273.07727050781	43.1404685974121
1274.23498535156	42.9595756530762
1275.39233398438	42.9033851623535
1276.54931640625	42.8633689880371
1277.70581054688	42.6897659301758
1278.86206054688	42.705005645752
1280.01794433594	42.7666778564453
1281.17333984375	42.7170677185059
1282.32836914063	42.7285041809082
1283.48303222656	42.671989440918
1284.63732910156	42.6840324401855
1285.79125976563	42.4969253540039
1286.94482421875	42.6842956542969
1288.09802246094	42.5684700012207
1289.25073242188	42.6518745422363
1290.40319824219	42.6137084960938
1291.55517578125	42.531421661377
1292.70690917969	42.5709342956543
1293.85815429688	42.4641799926758
1295.00903320313	42.466724395752
1296.15954589844	42.3923530578613
1297.30969238281	42.350959777832
1298.45935058594	42.3082160949707
1299.60876464844	42.3127326965332
1300.7578125	42.2086906433105
1301.90637207031	42.218620300293
1303.05456542969	42.2056159973145
1304.20239257813	42.1928215026855
1305.34985351563	42.051929473877
1306.49694824219	42.1284828186035
1307.64367675781	42.0138359069824
1308.7900390625	41.947811126709
1309.93591308594	41.9696044921875
1311.08154296875	42.0807876586914
1312.22668457031	41.9532165527344
1313.37145996094	41.886833190918
1314.51599121094	41.964298248291
1315.66003417969	42.0404357910156
1316.80358886719	42.0582847595215
1317.94689941406	41.9649124145508
1319.08984375	41.9825973510742
1320.23229980469	41.9286231994629
1321.37451171875	41.9345626831055
1322.51623535156	41.9756660461426
1323.65759277344	41.8363227844238
1324.79858398438	41.8569755554199
1325.93920898438	41.8314552307129
1327.07934570313	41.8148307800293
1328.21923828125	41.732307434082
1329.35864257813	41.7104835510254
1330.49780273438	41.7157440185547
1331.63647460938	41.5626411437988
1332.77478027344	41.4576835632324
1333.91271972656	41.5059013366699
1335.05029296875	41.4218330383301
1336.18737792969	41.5306358337402
1337.32421875	41.3283653259277
1338.46057128906	41.3197593688965
1339.5966796875	41.4152755737305
1340.73229980469	41.3819313049316
1341.86755371094	41.3213119506836
1343.00231933594	41.3609504699707
1344.13684082031	41.3057670593262
1345.27099609375	41.306339263916
1346.40466308594	41.2707138061523
1347.53796386719	41.3214721679688
1348.6708984375	41.1737365722656
1349.80346679688	41.2047691345215
1350.93566894531	41.1370239257813
1352.06750488281	41.2002410888672
1353.19885253906	41.2106056213379
1354.32995605469	41.1961631774902
1355.46057128906	41.1017074584961
1356.5908203125	41.1570587158203
1357.720703125	40.9790534973145
1358.85021972656	40.9758911132813
1359.97924804688	40.9498672485352
1361.10803222656	40.8922424316406
1362.236328125	40.9087028503418
1363.3642578125	40.8774681091309
1364.49182128906	40.8014335632324
1365.61901855469	40.7207298278809
1366.74584960938	40.6666107177734
1367.87231445313	40.6685752868652
1368.99829101563	40.6748237609863
1370.12390136719	40.5679321289063
1371.24914550781	40.5545883178711
1372.3740234375	40.6338729858398
1373.49853515625	40.5440673828125
1374.62255859375	40.6525192260742
1375.74633789063	40.6734161376953
1376.86962890625	40.7549438476563
1377.99255371094	40.6896438598633
1379.11511230469	40.5940399169922
1380.2373046875	40.6480331420898
1381.35900878906	40.6869010925293
1382.48034667969	40.675651550293
1383.60144042969	40.7069778442383
1384.72204589844	40.70703125
1385.84228515625	40.5805358886719
1386.96203613281	40.6504058837891
1388.08154296875	40.6026611328125
1389.20056152344	40.5325546264648
1390.31921386719	40.4610786437988
1391.4375	40.346996307373
1392.55541992188	40.4097633361816
1393.6728515625	40.2974281311035
1394.7900390625	40.3417358398438
1395.90673828125	40.2414588928223
1397.02307128906	40.2155380249023
1398.13903808594	40.2365417480469
1399.25463867188	40.1117248535156
1400.36975097656	40.0322647094727
1401.48449707031	40.0867919921875
1402.59899902344	40.0860252380371
1403.712890625	40.0470962524414
1404.82653808594	40.0019378662109
1405.93981933594	40.1128616333008
1407.05261230469	40.0080947875977
1408.1650390625	39.9715270996094
1409.27709960938	39.9406242370605
1410.38879394531	40.1311988830566
1411.5	39.9944610595703
1412.61096191406	40.021900177002
1413.72143554688	39.9485168457031
1414.83154296875	39.966236114502
1415.94116210938	39.8665351867676
1417.05053710938	39.943187713623
1418.15942382813	39.953540802002
1419.26794433594	39.8509101867676
1420.37609863281	39.827709197998
1421.48388671875	39.8410186767578
1422.59118652344	39.6052169799805
1423.6982421875	39.7142181396484
1424.80480957031	39.6713180541992
1425.91088867188	39.5061531066895
1427.01672363281	39.6320152282715
1428.1220703125	39.5801467895508
1429.22717285156	39.5278816223145
1430.33166503906	39.5674667358398
1431.43591308594	39.4720268249512
1432.53979492188	39.5364646911621
1433.64318847656	39.5463943481445
1434.74621582031	39.5880126953125
1435.84887695313	39.4745903015137
1436.95104980469	39.5577049255371
1438.05297851563	39.5213394165039
1439.15441894531	39.579273223877
1440.25549316406	39.574047088623
1441.35620117188	39.5868301391602
1442.45642089844	39.5256500244141
1443.55627441406	39.4752464294434
1444.65576171875	39.428352355957
1445.7548828125	39.3141059875488
1446.853515625	39.3676681518555
1447.95190429688	39.2203063964844
1449.0498046875	39.2846794128418
1450.14721679688	39.2213478088379
1451.24438476563	39.1932716369629
1452.34106445313	39.0417442321777
1453.43737792969	39.0156288146973
1454.53332519531	39.044605255127
1455.62890625	39.0781097412109
1456.72399902344	39.0741920471191
1457.81872558594	38.9594764709473
1458.9130859375	39.0559883117676
1460.00695800781	39.0273857116699
1461.10046386719	39.0042915344238
1462.19360351563	39.030445098877
1463.28637695313	38.9278831481934
1464.37878417969	39.0333671569824
1465.470703125	38.9700584411621
1466.56225585938	39.0887641906738
1467.65344238281	39.0408020019531
1468.744140625	38.9246864318848
1469.83447265625	38.9273796081543
1470.92443847656	38.9104614257813
1472.01403808594	38.8349838256836
1473.10314941406	38.821403503418
1474.19189453125	38.7274398803711
1475.2802734375	38.5697822570801
1476.3681640625	38.6997261047363
1477.45581054688	38.6281623840332
1478.54296875	38.5719337463379
1479.62963867188	38.571174621582
1480.71606445313	38.7197494506836
1481.80200195313	38.6123886108398
1482.88757324219	38.6370658874512
1483.97265625	38.5570487976074
1485.05737304688	38.7431678771973
1486.14172363281	38.648609161377
1487.22570800781	38.7637405395508
1488.30932617188	38.6459426879883
1489.39245605469	38.8277168273926
1490.47509765625	38.888011932373
1491.55749511719	38.9211463928223
1492.63940429688	38.9322357177734
1493.72094726563	38.7953224182129
1494.80212402344	38.9201698303223
1495.8828125	38.884578704834
1496.96313476563	38.8580589294434
1498.04309082031	38.8427848815918
1499.12255859375	38.9042663574219
1500.20166015625	38.9162559509277
1501.28039550781	38.8144035339355
1502.35864257813	38.7995796203613
1503.4365234375	38.8569869995117
1504.51403808594	38.9118728637695
1505.59118652344	38.8684577941895
1506.66784667969	38.925365447998
1507.744140625	38.9078407287598
1508.81994628906	38.9646110534668
1509.89538574219	38.9575881958008
1510.97045898438	39.0511627197266
1512.04516601563	39.1754188537598
1513.11938476563	39.106201171875
1514.19323730469	39.1854515075684
1515.26672363281	39.4148368835449
1516.33972167969	39.4354591369629
1517.41235351563	39.5053558349609
1518.48449707031	39.5964622497559
1519.55639648438	39.6005516052246
1520.62768554688	39.7574424743652
1521.69873046875	39.7164497375488
1522.76928710938	39.7431716918945
1523.83947753906	39.8602066040039
1524.90930175781	39.9083786010742
1525.97863769531	39.9225158691406
1527.04760742188	39.8687133789063
1528.11608886719	39.8987236022949
1529.18420410156	39.8607902526855
1530.251953125	39.9094657897949
1531.31921386719	40.0460014343262
1532.38610839844	40.1455230712891
1533.45263671875	40.1743049621582
1534.51867675781	40.2629928588867
1535.58435058594	40.3918075561523
1536.64965820313	40.4615592956543
1537.71447753906	40.4730033874512
1538.77893066406	40.6869125366211
1539.84301757813	40.7970924377441
1540.90661621094	41.0066032409668
1541.9697265625	41.0793724060059
1543.03259277344	41.195686340332
1544.09497070313	41.2443161010742
1545.15686035156	41.471996307373
1546.21850585938	41.702953338623
1547.27966308594	41.8022232055664
1548.34033203125	41.8381233215332
1549.40063476563	41.9704933166504
1550.46057128906	42.0685157775879
1551.52001953125	42.2610816955566
1552.5791015625	42.2891960144043
1553.63781738281	42.4956283569336
1554.69604492188	42.4402313232422
1555.75378417969	42.4961128234863
1556.81127929688	42.5345115661621
1557.86828613281	42.7547340393066
1558.9248046875	42.8171157836914
1559.98095703125	42.9851188659668
1561.03674316406	43.0121383666992
1562.09204101563	43.1164970397949
1563.14697265625	43.1653060913086
1564.20153808594	43.4019317626953
1565.25561523438	43.688907623291
1566.30932617188	43.8232460021973
1567.36254882813	43.9891662597656
1568.41540527344	44.1366081237793
1569.4677734375	44.4068412780762
1570.51977539063	44.5915756225586
1571.57141113281	44.8482475280762
1572.62255859375	45.0808715820313
1573.67333984375	45.2315406799316
1574.7236328125	45.5576324462891
1575.77355957031	45.6797103881836
1576.82299804688	45.8911666870117
1577.8720703125	46.0645446777344
1578.92077636719	46.1330718994141
1579.96899414063	46.3699645996094
1581.01684570313	46.5471878051758
1582.06420898438	46.761287689209
1583.11120605469	46.9494857788086
1584.15771484375	47.0567398071289
1585.20385742188	47.3179397583008
1586.24951171875	47.5578422546387
1587.29479980469	47.6711349487305
1588.33972167969	48.0303573608398
1589.38415527344	48.0719337463379
1590.42810058594	48.4454345703125
1591.47180175781	48.8525505065918
1592.51489257813	49.0636787414551
1593.55773925781	49.4292259216309
1594.59997558594	49.7039222717285
1595.64196777344	50.0382995605469
1596.68334960938	50.3309059143066
1597.72448730469	50.659553527832
1598.76513671875	51.035099029541
1599.80529785156	51.3415794372559
1600.84509277344	51.8242073059082
1601.88452148438	52.0916633605957
1602.92346191406	52.4359359741211
1603.9619140625	52.7646980285645
1605	53.1576881408691
1606.03771972656	53.4907875061035
1607.07495117188	53.8091697692871
1608.11169433594	54.1930122375488
1609.14807128906	54.4544219970703
1610.18408203125	54.7101135253906
1611.21960449219	54.9066047668457
1612.25463867188	55.0788650512695
1613.28930664063	55.4266357421875
1614.32360839844	55.3636856079102
1615.357421875	55.8413124084473
1616.39074707031	55.9252090454102
1617.42370605469	56.1215133666992
1618.45629882813	56.4109497070313
1619.48840332031	56.5401878356934
1620.52001953125	56.7996559143066
1621.55126953125	57.0201454162598
1622.58215332031	57.2484169006348
1623.61254882813	57.4564361572266
1624.64245605469	57.7512741088867
1625.67199707031	57.958324432373
1626.70104980469	58.0983047485352
1627.72973632813	58.3884658813477
1628.75793457031	58.6442718505859
1629.78576660156	58.8955535888672
1630.81311035156	59.0950813293457
1631.84008789063	59.1400451660156
1632.86657714844	59.4007415771484
1633.89270019531	59.5003776550293
1634.91833496094	59.5052947998047
1635.94348144531	59.7281112670898
1636.96826171875	59.6965408325195
1637.99255371094	59.7092552185059
1639.01647949219	59.8577003479004
1640.03991699219	59.5339088439941
1641.06298828125	59.454402923584
1642.08557128906	59.3350296020508
1643.10778808594	59.1721000671387
1644.12951660156	58.8736877441406
1645.15075683594	58.7193336486816
1646.17163085938	58.3852920532227
1647.19213867188	58.1524200439453
1648.21203613281	57.7774276733398
1649.23156738281	57.7024345397949
1650.25073242188	57.3211402893066
1651.26940917969	57.1061477661133
1652.28759765625	56.7187080383301
1653.30541992188	56.5889472961426
1654.32275390625	56.2507667541504
1655.33972167969	55.9575233459473
1656.35620117188	55.5429878234863
1657.37231445313	55.3134422302246
1658.38793945313	55.0641059875488
1659.40307617188	54.7958068847656
1660.41772460938	54.4869689941406
1661.43212890625	54.3145751953125
1662.44592285156	53.9888648986816
1663.45935058594	53.8567657470703
1664.47229003906	53.4661865234375
1665.48486328125	53.1755180358887
1666.49694824219	53.0367012023926
1667.50854492188	52.6990394592285
1668.51977539063	52.3404960632324
1669.53051757813	51.9783401489258
1670.54089355469	51.5881538391113
1671.55078125	51.2924957275391
1672.56018066406	50.908317565918
1673.56909179688	50.5133895874023
1674.57763671875	50.0991401672363
1675.58581542969	49.7481307983398
1676.59350585938	49.1337394714355
1677.60070800781	48.8009223937988
1678.607421875	48.344165802002
1679.61376953125	47.772346496582
1680.61962890625	47.5212860107422
1681.62512207031	47.0092582702637
1682.63012695313	46.5460090637207
1683.63464355469	46.0078277587891
1684.638671875	45.6885833740234
1685.64233398438	45.1283187866211
1686.64562988281	44.8774185180664
1687.64831542969	44.4453163146973
1688.65063476563	44.0050506591797
1689.65246582031	43.5138740539551
1690.65393066406	43.1560668945313
1691.65490722656	42.8893432617188
1692.65539550781	42.5007553100586
1693.65551757813	42.123046875
1694.65502929688	41.7646255493164
1695.654296875	41.301197052002
1696.65295410156	41.1515884399414
1697.65124511719	40.8097305297852
1698.64904785156	40.4703941345215
1699.646484375	40.2502174377441
1700.64331054688	39.8392524719238
1701.63977050781	39.492919921875
1702.63586425781	39.0769004821777
1703.63134765625	38.8902854919434
1704.62646484375	38.3990364074707
1705.62121582031	38.0666542053223
1706.61535644531	37.8172874450684
1707.60913085938	37.3792762756348
1708.60241699219	37.100269317627
1709.59521484375	36.7336082458496
1710.58764648438	36.3501358032227
1711.57958984375	36.063117980957
1712.57104492188	35.6735687255859
1713.56213378906	35.3663063049316
1714.552734375	35.1107559204102
1715.54284667969	34.7425384521484
1716.53247070313	34.3550109863281
1717.52160644531	34.0449142456055
1718.51037597656	33.6764068603516
1719.49865722656	33.3349151611328
1720.48657226563	33.1869277954102
1721.47387695313	32.8643455505371
1722.46081542969	32.6032333374023
1723.447265625	32.3257217407227
1724.43334960938	32.0550880432129
1725.41882324219	31.7509250640869
1726.40393066406	31.5312099456787
1727.38854980469	31.2926235198975
1728.37268066406	31.1075916290283
1729.3564453125	30.8892383575439
1730.33972167969	30.5949859619141
1731.32250976563	30.4417018890381
1732.30480957031	30.193286895752
1733.28674316406	30.0929641723633
1734.26806640625	30.0052127838135
1735.2490234375	29.7060775756836
1736.2294921875	29.6020660400391
1737.20959472656	29.4011859893799
1738.18908691406	29.2505016326904
1739.16821289063	29.1169319152832
1740.14685058594	28.9619770050049
1741.125	28.7079544067383
1742.10266113281	28.6056594848633
1743.07995605469	28.4879932403564
1744.05676269531	28.2977275848389
1745.03308105469	28.1152591705322
1746.00891113281	27.9874439239502
1746.98425292969	27.7181129455566
1747.95910644531	27.6727333068848
1748.93359375	27.3492374420166
1749.90759277344	27.3155879974365
1750.88110351563	27.0751209259033
1751.85412597656	26.861743927002
1752.82678222656	26.6931438446045
1753.798828125	26.5082511901855
1754.7705078125	26.3016548156738
1755.74169921875	26.1687660217285
1756.71240234375	26.0306224822998
1757.6826171875	25.8732795715332
1758.65246582031	25.7200107574463
1759.62170410156	25.4699058532715
1760.59057617188	25.2721366882324
1761.55895996094	25.3037414550781
1762.52673339844	25.1025066375732
1763.49426269531	25.0111789703369
1764.46118164063	24.8885536193848
1765.42761230469	24.7867164611816
1766.39367675781	24.6216583251953
1767.35913085938	24.6129398345947
1768.32421875	24.4654884338379
1769.28881835938	24.4277400970459
1770.2529296875	24.2672386169434
1771.21655273438	24.1651210784912
1772.17980957031	24.1469097137451
1773.14245605469	24.0503635406494
1774.10461425781	24.0490550994873
1775.06640625	24.0103340148926
1776.02770996094	23.9051246643066
1776.98852539063	23.7431945800781
1777.94873046875	23.7380619049072
1778.90856933594	23.6479873657227
1779.86804199219	23.5942916870117
1780.82690429688	23.4038696289063
1781.78527832031	23.2229900360107
1782.7431640625	23.1088237762451
1783.70068359375	23.0463619232178
1784.65771484375	22.863790512085
1785.61413574219	22.835412979126
1786.57019042969	22.7252464294434
1787.52575683594	22.6011829376221
1788.48083496094	22.4688777923584
1789.43530273438	22.3092308044434
1790.38940429688	22.2313652038574
1791.34301757813	22.1536750793457
1792.29626464844	21.9457302093506
1793.24890136719	21.9408378601074
1794.20104980469	21.8609218597412
1795.15270996094	21.7485961914063
1796.10400390625	21.659553527832
1797.0546875	21.6142196655273
1798.0048828125	21.5147914886475
1798.95471191406	21.4468955993652
1799.90393066406	21.414945602417
1800.85278320313	21.3179340362549
1801.80102539063	21.2583618164063
1802.74890136719	21.2042407989502
1803.6962890625	21.2396545410156
1804.64306640625	21.1003551483154
1805.58947753906	21.1566467285156
1806.53540039063	21.1161708831787
1807.48071289063	21.0250492095947
1808.42565917969	20.9630012512207
1809.3701171875	20.975435256958
1810.31396484375	20.9500904083252
1811.25744628906	20.9452266693115
1812.20043945313	20.8395862579346
1813.14294433594	20.8380870819092
1814.08483886719	20.7926158905029
1815.0263671875	20.7342300415039
1815.96740722656	20.6404972076416
1816.90783691406	20.5966415405273
1817.84790039063	20.5908603668213
1818.78747558594	20.4864406585693
1819.72644042969	20.4454936981201
1820.6650390625	20.2924766540527
1821.60314941406	20.3213748931885
1822.54064941406	20.2208118438721
1823.47778320313	20.1674633026123
1824.41430664063	20.103063583374
1825.35034179688	19.9811573028564
1826.28601074219	19.9542369842529
1827.22106933594	19.8526039123535
1828.15563964844	19.759614944458
1829.08984375	19.7570381164551
1830.0234375	19.671422958374
1830.95654296875	19.6233654022217
1831.88916015625	19.5695476531982
1832.8212890625	19.51145362854
1833.7529296875	19.4650230407715
1834.68408203125	19.4421882629395
1835.61474609375	19.380615234375
1836.54479980469	19.319019317627
1837.47448730469	19.3253021240234
1838.40356445313	19.3488464355469
1839.33227539063	19.3873252868652
1840.26037597656	19.3278045654297
1841.18811035156	19.3541622161865
1842.115234375	19.2973785400391
1843.04187011719	19.3086109161377
1843.96801757813	19.2517910003662
1844.89367675781	19.3306770324707
1845.81872558594	19.3295574188232
1846.74340820313	19.2601146697998
1847.66760253906	19.2393360137939
1848.59118652344	19.1841526031494
1849.51428222656	19.1958351135254
1850.43701171875	19.1168823242188
1851.35913085938	19.111457824707
1852.28076171875	19.0211086273193
1853.20190429688	19.0068836212158
1854.12243652344	18.9320888519287
1855.04260253906	18.9221229553223
1855.96215820313	18.8697528839111
1856.88122558594	18.8462753295898
1857.79992675781	18.7175693511963
1858.71801757813	18.6265182495117
1859.63549804688	18.6008205413818
1860.55261230469	18.5135536193848
1861.46923828125	18.4418983459473
1862.38525390625	18.4180660247803
1863.30078125	18.4124717712402
1864.2158203125	18.3613529205322
1865.13037109375	18.387544631958
1866.04443359375	18.3488636016846
1866.95788574219	18.3125228881836
1867.87084960938	18.3537921905518
1868.78332519531	18.2948589324951
1869.6953125	18.3228149414063
1870.60681152344	18.3305644989014
1871.51782226563	18.3344421386719
1872.42822265625	18.4007873535156
1873.33813476563	18.4520874023438
1874.24755859375	18.3594913482666
1875.15649414063	18.4302253723145
1876.06481933594	18.441930770874
1876.97277832031	18.3867893218994
1877.88012695313	18.3784332275391
1878.78698730469	18.3895034790039
1879.69323730469	18.3276119232178
1880.59912109375	18.3419208526611
1881.50439453125	18.292085647583
1882.4091796875	18.2882461547852
1883.3134765625	18.2314567565918
1884.21716308594	18.1627464294434
1885.12048339844	18.0585289001465
1886.02319335938	18.0981197357178
1886.92541503906	18.0503044128418
1887.82702636719	18.0284461975098
1888.72814941406	17.980375289917
1889.62878417969	17.8906917572021
1890.52893066406	17.8299884796143
1891.42858886719	17.8162879943848
1892.32763671875	17.7754783630371
1893.22619628906	17.7142639160156
1894.12426757813	17.7024784088135
1895.02172851563	17.6516265869141
1895.91870117188	17.5911960601807
1896.81518554688	17.5943603515625
1897.71118164063	17.5204105377197
1898.60656738281	17.5379047393799
1899.50146484375	17.4771633148193
1900.39587402344	17.5268402099609
1901.28967285156	17.4412689208984
1902.18298339844	17.4631252288818
1903.07580566406	17.4567108154297
1903.96801757813	17.4533405303955
1904.85986328125	17.3733100891113
1905.7509765625	17.4618606567383
1906.64172363281	17.4870452880859
1907.53186035156	17.5325298309326
1908.42150878906	17.5023803710938
1909.31066894531	17.5653553009033
1910.19921875	17.5476398468018
1911.08728027344	17.6089344024658
1911.97473144531	17.6578273773193
1912.86181640625	17.6143608093262
1913.74816894531	17.5756855010986
1914.63415527344	17.6014575958252
1915.51953125	17.5715065002441
1916.40441894531	17.5743408203125
1917.28869628906	17.5876808166504
1918.17260742188	17.5196285247803
1919.05578613281	17.502758026123
1919.93859863281	17.4988040924072
1920.82080078125	17.4273815155029
1921.70239257813	17.3681869506836
1922.58349609375	17.3948841094971
1923.46411132813	17.3027572631836
1924.34423828125	17.2314147949219
1925.22375488281	17.2115879058838
1926.10278320313	17.159049987793
1926.98120117188	17.1407337188721
1927.85913085938	17.1063766479492
1928.73645019531	16.9360103607178
1929.61328125	17.0009021759033
1930.48962402344	16.9592208862305
1931.36535644531	16.9419231414795
1932.24060058594	16.8669853210449
1933.11535644531	16.825891494751
1933.98950195313	16.8668785095215
1934.86303710938	16.854829788208
1935.73608398438	16.8090782165527
1936.60864257813	16.8520946502686
1937.48059082031	16.8298969268799
1938.35205078125	16.8178367614746
1939.22302246094	16.7746658325195
1940.09338378906	16.9026908874512
1940.96313476563	16.8822650909424
1941.83239746094	16.9766387939453
1942.701171875	16.927074432373
1943.5693359375	16.9417724609375
1944.43701171875	16.9328384399414
1945.30407714844	17.0395278930664
1946.17065429688	17.0310649871826
1947.03662109375	17.0201759338379
1947.90209960938	17.0437984466553
1948.76696777344	17.0632362365723
1949.63134765625	17.0804805755615
1950.4951171875	17.0527648925781
1951.3583984375	17.0917358398438
1952.22106933594	17.079532623291
1953.08325195313	17.0165424346924
1953.94482421875	17.0630893707275
1954.80590820313	16.9787578582764
1955.66650390625	16.9913768768311
1956.5263671875	17.014440536499
1957.38586425781	16.9535598754883
1958.24462890625	16.8699760437012
1959.10302734375	16.8147945404053
1959.96069335938	16.8302803039551
1960.81799316406	16.7714939117432
1961.67456054688	16.7206783294678
1962.53063964844	16.679630279541
1963.38623046875	16.6634883880615
1964.2412109375	16.6112613677979
1965.09558105469	16.6033382415771
1965.94946289063	16.5858249664307
1966.80285644531	16.4541568756104
1967.65563964844	16.507287979126
1968.5078125	16.4935264587402
1969.35949707031	16.4987297058105
1970.21057128906	16.5497150421143
1971.06103515625	16.5502548217773
1971.91101074219	16.5029964447021
1972.76049804688	16.58420753479
1973.60925292969	16.5487785339355
1974.45764160156	16.5627574920654
1975.30529785156	16.616340637207
1976.15246582031	16.660795211792
1976.99914550781	16.7102012634277
1977.84521484375	16.7195606231689
1978.69067382813	16.8404941558838
1979.53552246094	16.8940620422363
1980.3798828125	16.9297351837158
1981.22375488281	16.8932209014893
1982.06701660156	16.9273509979248
1982.90966796875	16.9691390991211
1983.75170898438	16.9191417694092
1984.59326171875	16.9158229827881
1985.43420410156	16.865550994873
1986.27465820313	16.9071636199951
1987.11450195313	16.8462905883789
1987.95373535156	16.8643207550049
1988.79248046875	16.8981113433838
1989.63061523438	16.8470821380615
1990.46813964844	16.7631587982178
1991.30517578125	16.778938293457
1992.1416015625	16.7965354919434
1992.9775390625	16.6863689422607
1993.81274414063	16.6505279541016
1994.6474609375	16.614429473877
1995.48168945313	16.5609397888184
1996.31518554688	16.5304393768311
1997.14819335938	16.5938301086426
1997.98071289063	16.4867630004883
1998.8125	16.5113334655762
1999.64379882813	16.4776191711426
2000.47448730469	16.4542770385742
2001.3046875	16.4637126922607
2002.13427734375	16.4652442932129
2002.96325683594	16.4486751556396
2003.79162597656	16.4660530090332
2004.61950683594	16.546630859375
2005.44677734375	16.5799236297607
2006.2734375	16.6381721496582
2007.09948730469	16.6338882446289
2007.92504882813	16.6361789703369
2008.75	16.7596302032471
2009.57434082031	16.774227142334
2010.39819335938	16.7965602874756
2011.22131347656	16.80051612854
2012.0439453125	16.7765254974365
2012.86608886719	16.8493461608887
2013.6875	16.9038047790527
2014.50842285156	16.9244194030762
2015.32873535156	16.9307060241699
2016.1484375	16.8432331085205
2016.96752929688	16.919412612915
2017.7861328125	16.9421138763428
2018.60412597656	16.9889888763428
2019.42150878906	16.9568099975586
2020.23828125	16.9626865386963
2021.05444335938	16.9386901855469
2021.8701171875	16.991117477417
2022.68518066406	16.8858528137207
2023.49963378906	16.8971996307373
2024.3134765625	16.912899017334
2025.12683105469	16.8520584106445
2025.939453125	16.7989521026611
2026.75158691406	16.7755355834961
2027.56311035156	16.7637729644775
2028.3740234375	16.7259120941162
2029.18432617188	16.726713180542
2029.994140625	16.7685146331787
2030.80322265625	16.6538734436035
2031.61181640625	16.599193572998
2032.41979980469	16.6302242279053
2033.22717285156	16.5878887176514
2034.03393554688	16.5725994110107
2034.84008789063	16.538703918457
2035.64575195313	16.4914684295654
2036.45080566406	16.463041305542
2037.25512695313	16.4426364898682
2038.05895996094	16.3642959594727
2038.86218261719	16.3238334655762
2039.66479492188	16.344762802124
2040.466796875	16.3307323455811
2041.26831054688	16.2916011810303
2042.06909179688	16.3931407928467
2042.86938476563	16.4111366271973
2043.6689453125	16.354024887085
2044.46801757813	16.4312648773193
2045.26647949219	16.4705142974854
2046.06433105469	16.4288234710693
2046.86145019531	16.4062595367432
2047.65808105469	16.4688701629639
2048.4541015625	16.5305995941162
2049.24951171875	16.4810180664063
2050.04443359375	16.51784324646
2050.83862304688	16.5288009643555
2051.63232421875	16.6401481628418
2052.42529296875	16.6099815368652
2053.2177734375	16.6168231964111
2054.00952148438	16.6090850830078
2054.80078125	16.6425743103027
2055.59130859375	16.7076053619385
2056.38134765625	16.6604881286621
2057.17065429688	16.7084121704102
2057.95947265625	16.6772727966309
2058.74755859375	16.6222076416016
2059.53515625	16.5780162811279
2060.32202148438	16.6211128234863
2061.1083984375	16.5487785339355
2061.89428710938	16.4808082580566
2062.67919921875	16.4325466156006
2063.4638671875	16.4635639190674
2064.24780273438	16.3731555938721
2065.03100585938	16.3974285125732
2065.81372070313	16.2934188842773
2066.595703125	16.2850723266602
2067.37719726563	16.2620372772217
2068.15795898438	16.1583347320557
2068.93823242188	16.1079521179199
2069.7177734375	16.0269775390625
2070.49682617188	16.0705623626709
2071.27514648438	15.9430551528931
2072.05297851563	15.8824815750122
2072.830078125	15.8959264755249
2073.60668945313	15.8497858047485
2074.38256835938	15.8246479034424
2075.15795898438	15.7311973571777
2075.9326171875	15.7319765090942
2076.70654296875	15.6770429611206
2077.47998046875	15.6721830368042
2078.25268554688	15.5738554000854
2079.02490234375	15.6162843704224
2079.79663085938	15.6022567749023
2080.5673828125	15.6025228500366
2081.337890625	15.6644887924194
2082.107421875	15.6169013977051
2082.87670898438	15.6455860137939
2083.64501953125	15.6625480651855
2084.41284179688	15.6647205352783
2085.18017578125	15.7275362014771
2085.94677734375	15.6881189346313
2086.71264648438	15.6724300384521
2087.47802734375	15.7503814697266
2088.24267578125	15.6925668716431
2089.0068359375	15.7303218841553
2089.77026367188	15.7506704330444
2090.53295898438	15.6975078582764
2091.29516601563	15.7374258041382
2092.056640625	15.6681823730469
2092.81762695313	15.6986885070801
2093.57788085938	15.538031578064
2094.33764648438	15.5959005355835
2095.0966796875	15.5857887268066
2095.85498046875	15.5213193893433
2096.61279296875	15.4783096313477
2097.36987304688	15.4225044250488
2098.12646484375	15.3574237823486
2098.88232421875	15.2589282989502
2099.63745117188	15.2664222717285
2100.39208984375	15.2246561050415
2101.14624023438	15.1063356399536
2101.8994140625	15.0417261123657
2102.65209960938	14.9230041503906
2103.404296875	14.8653898239136
2104.15551757813	14.7526788711548
2104.90649414063	14.7505073547363
2105.65649414063	14.6502542495728
2106.40600585938	14.5846099853516
2107.15502929688	14.5783338546753
2107.90307617188	14.5221157073975
2108.65063476563	14.4508781433105
2109.39770507813	14.4716653823853
2110.14404296875	14.4274854660034
2110.8896484375	14.3816108703613
2111.63452148438	14.4390802383423
2112.37890625	14.428918838501
2113.12280273438	14.4270906448364
2113.86572265625	14.4741477966309
2114.60815429688	14.4656581878662
2115.35009765625	14.5096664428711
2116.09106445313	14.4806509017944
2116.83154296875	14.5574197769165
2117.57153320313	14.5102376937866
2118.31079101563	14.5959281921387
2119.04931640625	14.5448980331421
2119.787109375	14.4696683883667
2120.5244140625	14.5125999450684
2121.26098632813	14.5067253112793
2121.9970703125	14.3933153152466
2122.732421875	14.4206943511963
2123.46704101563	14.3308906555176
2124.20092773438	14.3198986053467
2124.93432617188	14.265251159668
2125.6669921875	14.1740798950195
2126.39916992188	14.14453125
2127.13037109375	14.0726957321167
2127.86108398438	14.0303554534912
2128.59130859375	14.0918064117432
2129.32080078125	13.9306650161743
2130.04956054688	13.8740272521973
2130.77758789063	13.840202331543
2131.50512695313	13.7182502746582
2132.23193359375	13.645809173584
2132.9580078125	13.5896949768066
2133.68334960938	13.5347423553467
2134.408203125	13.4674491882324
2135.13232421875	13.3853893280029
2135.85595703125	13.4357261657715
2136.57885742188	13.3323526382446
2137.30102539063	13.2436208724976
2138.0224609375	13.2055501937866
2138.74340820313	13.1640672683716
2139.46337890625	13.1058692932129
2140.18310546875	13.0631103515625
2140.90185546875	13.0043382644653
2141.6201171875	12.98304271698
2142.33764648438	12.9614868164063
2143.05444335938	12.9566240310669
2143.77075195313	12.9035377502441
2144.48608398438	12.9127101898193
2145.201171875	12.9005441665649
2145.91528320313	12.8992900848389
2146.62890625	12.9215726852417
2147.34155273438	12.9149827957153
2148.05395507813	12.8877410888672
2148.76538085938	12.9008102416992
2149.47631835938	12.8715963363647
2150.18627929688	12.8664321899414
2150.89599609375	12.8683176040649
2151.60473632813	12.8979482650757
2152.31298828125	12.8192586898804
2153.02026367188	12.8138189315796
2153.72729492188	12.8115453720093
2154.43334960938	12.748083114624
2155.138671875	12.7672338485718
2155.84350585938	12.8098201751709
2156.54760742188	12.746524810791
2157.25122070313	12.7002687454224
2157.95385742188	12.6083097457886
2158.65600585938	12.734694480896
2159.357421875	12.6253204345703
2160.05810546875	12.5740518569946
2160.75805664063	12.5904998779297
2161.45751953125	12.4775066375732
2162.15600585938	12.4870700836182
2162.85400390625	12.4327239990234
2163.55151367188	12.3913202285767
2164.248046875	12.2922811508179
2164.94409179688	12.3375844955444
2165.63916015625	12.2210321426392
2166.33374023438	12.1411933898926
2167.02783203125	12.1366529464722
2167.72094726563	12.0513143539429
2168.41357421875	11.9912118911743
2169.10522460938	11.9303207397461
2169.79638671875	11.8411102294922
2170.48706054688	11.8258619308472
2171.1767578125	11.7077484130859
2171.86572265625	11.6806182861328
2172.55419921875	11.5854949951172
2173.24194335938	11.5137033462524
2173.92895507813	11.418194770813
2174.615234375	11.3995294570923
2175.30078125	11.3510074615479
2175.98583984375	11.3041677474976
2176.67016601563	11.2691431045532
2177.35375976563	11.2906360626221
2178.03662109375	11.2034511566162
2178.71875	11.1876173019409
2179.40014648438	11.1430931091309
2180.08081054688	11.1685209274292
2180.76098632813	11.2090654373169
2181.4404296875	11.1642398834229
2182.119140625	11.2110033035278
2182.79711914063	11.1490535736084
2183.47436523438	11.1433038711548
2184.15087890625	11.1120166778564
2184.82690429688	11.1568412780762
2185.501953125	11.1813545227051
2186.17651367188	11.1264591217041
2186.85034179688	11.1398048400879
2187.5234375	11.0818643569946
2188.19580078125	11.0703525543213
2188.86743164063	11.1513042449951
2189.53833007813	11.0619621276855
2190.20874023438	11.0108633041382
2190.87817382813	10.9559869766235
2191.54711914063	10.9663047790527
2192.21533203125	10.9559535980225
2192.8828125	10.8526420593262
2193.54956054688	10.775426864624
2194.21557617188	10.7432851791382
2194.880859375	10.7305765151978
2195.54541015625	10.6622018814087
2196.20947265625	10.5797834396362
2196.87255859375	10.5092926025391
2197.53515625	10.4162530899048
2198.19677734375	10.3456392288208
2198.85791015625	10.31898021698
2199.51831054688	10.2279977798462
2200.17797851563	10.1429557800293
2200.8369140625	10.1159296035767
2201.4951171875	9.99094295501709
2202.15258789063	10.0302352905273
2202.80932617188	9.93218326568604
2203.46533203125	9.87894725799561
2204.12060546875	9.80283260345459
2204.775390625	9.8323221206665
2205.42919921875	9.77922344207764
2206.08251953125	9.74115467071533
2206.73486328125	9.72667217254639
2207.38671875	9.65310764312744
2208.03759765625	9.67529296875
2208.68798828125	9.71938419342041
2209.33764648438	9.66308784484863
2209.98657226563	9.63368511199951
2210.63452148438	9.68787956237793
2211.28198242188	9.69197082519531
2211.9287109375	9.63733291625977
2212.57470703125	9.68402290344238
2213.21997070313	9.65279483795166
2213.86450195313	9.64248752593994
2214.50830078125	9.66827297210693
2215.1513671875	9.5958309173584
2215.79370117188	9.55314159393311
2216.43530273438	9.58675384521484
2217.076171875	9.55186367034912
2217.71630859375	9.49594593048096
2218.35571289063	9.42935562133789
2218.99462890625	9.41941833496094
2219.63256835938	9.37198925018311
2220.26977539063	9.34732151031494
2220.90625	9.25876140594482
2221.5419921875	9.20917892456055
2222.17700195313	9.20343685150146
2222.81127929688	9.13272666931152
2223.44482421875	9.04114055633545
2224.07763671875	9.04852485656738
2224.70971679688	8.94031429290771
2225.34106445313	8.90369415283203
2225.9716796875	8.81898307800293
2226.6015625	8.74259757995605
2227.23071289063	8.71602535247803
2227.85913085938	8.62349700927734
2228.48681640625	8.56196403503418
2229.11376953125	8.49910926818848
2229.73999023438	8.52184200286865
2230.36547851563	8.52980136871338
2230.990234375	8.43955707550049
2231.61401367188	8.38777351379395
2232.2373046875	8.35100936889648
2232.85986328125	8.31625747680664
2233.4814453125	8.23165130615234
2234.1025390625	8.26838684082031
2234.72265625	8.19724655151367
2235.34228515625	8.22222709655762
2235.9609375	8.15433406829834
2236.57885742188	8.14629077911377
2237.1962890625	8.17844676971436
2237.81274414063	8.12736034393311
2238.42846679688	8.11467742919922
2239.04345703125	8.14505863189697
2239.65771484375	8.12929058074951
2240.27124023438	8.08399868011475
2240.88403320313	8.13878059387207
2241.49584960938	8.08985710144043
2242.10717773438	8.05759334564209
2242.71752929688	8.09572315216064
2243.32739257813	8.07654476165771
2243.93627929688	8.05246353149414
2244.54443359375	8.04996967315674
2245.15209960938	8.00062847137451
2245.7587890625	8.0063533782959
2246.36474609375	8.00151920318604
2246.9697265625	7.9479660987854
2247.57421875	7.92531251907349
2248.17797851563	7.91424369812012
2248.78076171875	7.89954996109009
2249.38305664063	7.87090682983398
2249.984375	7.84610939025879
2250.5849609375	7.79442834854126
2251.18481445313	7.74373531341553
2251.78393554688	7.70799779891968
2252.38232421875	7.72653961181641
2252.97973632813	7.63979387283325
2253.57666015625	7.62027072906494
2254.17260742188	7.55101633071899
2254.76782226563	7.56122827529907
2255.3623046875	7.43307161331177
2255.9560546875	7.43209505081177
2256.54907226563	7.4173698425293
2257.14135742188	7.34529590606689
2257.73266601563	7.29626226425171
2258.32348632813	7.21551084518433
2258.91333007813	7.23054265975952
2259.50244140625	7.16685056686401
2260.09057617188	7.07633066177368
2260.67822265625	7.08039379119873
2261.26513671875	7.04856061935425
2261.85107421875	6.99692153930664
2262.43627929688	6.96450281143188
2263.02075195313	6.94612455368042
2263.6044921875	6.9417986869812
2264.18725585938	6.86396360397339
2264.76953125	6.85724973678589
2265.35083007813	6.79548835754395
2265.93139648438	6.82814598083496
2266.51123046875	6.76136445999146
2267.09033203125	6.77287483215332
2267.66845703125	6.71698570251465
2268.24584960938	6.74834966659546
2268.82250976563	6.7551531791687
2269.3984375	6.74705505371094
2269.9736328125	6.74287366867065
2270.5478515625	6.79653644561768
2271.12133789063	6.80860376358032
2271.69409179688	6.80731391906738
2272.26611328125	6.78086471557617
2272.83740234375	6.76566505432129
2273.40771484375	6.7745795249939
2273.97729492188	6.75831174850464
2274.54614257813	6.77825164794922
2275.11401367188	6.71365165710449
2275.68139648438	6.65740633010864
2276.24780273438	6.61451721191406
2276.8134765625	6.60208988189697
2277.37817382813	6.55992794036865
2277.9423828125	6.58061599731445
2278.50561523438	6.59289264678955
2279.06811523438	6.58069038391113
2279.62963867188	6.55609607696533
2280.19067382813	6.55598735809326
2280.75073242188	6.50684547424316
2281.31005859375	6.54231405258179
2281.86840820313	6.5414023399353
2282.42602539063	6.49958229064941
2282.98291015625	6.49099063873291
2283.5390625	6.44858646392822
2284.09448242188	6.41433668136597
2284.64892578125	6.38613700866699
2285.20263671875	6.38038873672485
2285.75537109375	6.36537647247314
2286.3076171875	6.28843021392822
2286.85888671875	6.28951549530029
2287.40942382813	6.24743032455444
2287.958984375	6.18332529067993
2288.5078125	6.18992900848389
2289.05590820313	6.15252780914307
2289.60302734375	6.14347219467163
2290.14965820313	6.05931949615479
2290.6953125	6.0332293510437
2291.23999023438	6.02331352233887
2291.78393554688	5.97673320770264
2292.3271484375	5.9925594329834
2292.86962890625	5.91482496261597
2293.4111328125	5.86069631576538
2293.95190429688	5.85307931900024
2294.49194335938	5.8590292930603
2295.03100585938	5.76008319854736
2295.5693359375	5.76865911483765
2296.10693359375	5.7561936378479
2296.6435546875	5.75090980529785
2297.17944335938	5.71922588348389
2297.71459960938	5.72165775299072
2298.24877929688	5.70194005966187
2298.7822265625	5.71076631546021
2299.31469726563	5.65577554702759
2299.8466796875	5.69691610336304
2300.37744140625	5.68757200241089
2300.90771484375	5.66779232025146
2301.43701171875	5.71057939529419
2301.96557617188	5.67366743087769
2302.4931640625	5.68062114715576
2303.02001953125	5.63857555389404
2303.54614257813	5.69319486618042
2304.0712890625	5.67442989349365
2304.595703125	5.66395998001099
2305.119140625	5.65455293655396
2305.64184570313	5.68778896331787
2306.16381835938	5.64483308792114
2306.68481445313	5.67969465255737
2307.205078125	5.63025712966919
2307.72436523438	5.65707588195801
2308.24291992188	5.64225625991821
2308.7607421875	5.6282262802124
2309.27758789063	5.6158013343811
2309.79370117188	5.61116552352905
2310.30883789063	5.59064388275146
2310.8232421875	5.63284158706665
2311.3369140625	5.60746002197266
2311.849609375	5.55969333648682
2312.361328125	5.56606721878052
2312.87255859375	5.50772619247437
2313.38256835938	5.5159707069397
2313.89208984375	5.52799701690674
2314.40063476563	5.43177700042725
2314.908203125	5.42487049102783
2315.4150390625	5.41768980026245
2315.92114257813	5.38347339630127
2316.42626953125	5.35274505615234
2316.9306640625	5.28493690490723
2317.43408203125	5.30879735946655
2317.93676757813	5.24227333068848
2318.4384765625	5.23959541320801
2318.939453125	5.20982885360718
2319.439453125	5.16378116607666
2319.93872070313	5.15103435516357
2320.43701171875	5.09950256347656
2320.9345703125	5.0680046081543
2321.43139648438	5.02128410339355
2321.92724609375	5.04673433303833
2322.42211914063	5.02331972122192
2322.91625976563	5.01836109161377
2323.40966796875	4.94790172576904
2323.90209960938	5.0018949508667
2324.3935546875	4.91234159469604
2324.88427734375	4.91684436798096
2325.37426757813	4.89712810516357
2325.86303710938	4.94327878952026
2326.35131835938	4.87970733642578
2326.83862304688	4.91034936904907
2327.32495117188	4.92084360122681
2327.810546875	4.89726495742798
2328.29541015625	4.92385005950928
2328.77905273438	4.92616844177246
2329.26220703125	4.93585729598999
2329.74438476563	4.92862272262573
2330.2255859375	4.93011808395386
2330.7060546875	4.94445610046387
2331.185546875	4.9115161895752
2331.6640625	4.92776584625244
2332.14184570313	4.94457244873047
2332.61889648438	4.93512201309204
2333.09497070313	4.90759563446045
2333.57006835938	4.87950134277344
2334.04443359375	4.87603521347046
2334.51782226563	4.92215776443481
2334.99047851563	4.87511920928955
2335.46215820313	4.87547922134399
2335.93310546875	4.84840822219849
2336.40307617188	4.84600877761841
2336.8720703125	4.78706169128418
2337.34033203125	4.78600835800171
2337.8076171875	4.73908090591431
2338.27416992188	4.73965501785278
2338.73974609375	4.69954347610474
2339.20458984375	4.71659517288208
2339.66845703125	4.6717677116394
2340.13134765625	4.64451551437378
2340.59350585938	4.60182666778564
2341.0546875	4.58443975448608
2341.51489257813	4.54858303070068
2341.97436523438	4.5410795211792
2342.43286132813	4.51151609420776
2342.890625	4.4609751701355
2343.34741210938	4.46914863586426
2343.80322265625	4.43897247314453
2344.25830078125	4.42616176605225
2344.71240234375	4.40836763381958
2345.16577148438	4.41901206970215
2345.61791992188	4.42883205413818
2346.06958007813	4.50444078445435
2346.52001953125	4.52839517593384
2346.9697265625	4.5883207321167
2347.41845703125	4.66544008255005
2347.86645507813	4.71687078475952
2348.3134765625	4.82010841369629
2348.75952148438	4.89100980758667
2349.20483398438	4.99493026733398
2349.64916992188	5.09808492660522
2350.09252929688	5.17441415786743
2350.53515625	5.26965379714966
2350.97680664063	5.33887434005737
2351.41748046875	5.38426733016968
2351.857421875	5.41025495529175
2352.29638671875	5.43320226669312
2352.734375	5.44504642486572
2353.17138671875	5.46440172195435
2353.60766601563	5.41092109680176
2354.04296875	5.34906244277954
2354.4775390625	5.25766611099243
2354.91088867188	5.17678117752075
2355.34350585938	5.10753011703491
2355.775390625	5.01149559020996
2356.2060546875	4.91901540756226
2356.63598632813	4.80250120162964
2357.06494140625	4.67754554748535
2357.4931640625	4.55055093765259
2357.92041015625	4.50464487075806
2358.3466796875	4.43666362762451
2358.77197265625	4.33624982833862
2359.1962890625	4.25615501403809
2359.61987304688	4.16399002075195
2360.04248046875	4.07064533233643
2360.46411132813	4.02055978775024
2360.88500976563	3.99923944473267
2361.30493164063	3.95021224021912
2361.72387695313	3.85246610641479
