# Supplementary material for: Optics miniaturization strategy for demanding Raman spectroscopy applications
Source: Nat Commun. 2024 Apr 8;15:3049. doi: 10.1038/s41467-024-47044-7 (PMC11001912; doi:10.1038/s41467-024-47044-7)
Supplement: Supplementary file 6 — Source Data [file 41467_2024_47044_MOESM6_ESM.zip › Source Data/NCOMMS-23-34016B s3/S3 pHCA, Glucose, Salts/calibraiton/pHCA time + standards/pHCA_6h.csv]

347.42919921875	83.7124862670898
348.892913818359	84.0590591430664
350.356079101563	84.5744552612305
351.818634033203	84.7553558349609
353.280670166016	85.1697616577148
354.742095947266	85.5778427124023
356.202972412109	85.8615798950195
357.663299560547	86.3093719482422
359.123046875	86.5189819335938
360.582244873047	86.7949600219727
362.040863037109	87.0373229980469
363.498931884766	87.3069686889648
364.956451416016	87.5277709960938
366.413391113281	87.8920135498047
367.869750976563	88.0666656494141
369.325592041016	88.0953063964844
370.780853271484	88.1749038696289
372.235565185547	88.3852233886719
373.689727783203	88.453857421875
375.143310546875	88.7100067138672
376.596343994141	89.0115585327148
378.048828125	89.0399703979492
379.500762939453	89.1185302734375
380.9521484375	89.3722229003906
382.402954101563	89.5952606201172
383.853240966797	89.6794357299805
385.302947998047	89.9640274047852
386.752136230469	90.3437118530273
388.200744628906	90.4167327880859
389.648803710938	90.6181945800781
391.096343994141	90.8133926391602
392.543304443359	90.9403533935547
393.989715576172	91.2111282348633
395.435607910156	91.4937133789063
396.880920410156	91.8440780639648
398.325714111328	91.8014984130859
399.769927978516	92.4824752807617
401.213623046875	92.5816497802734
402.656768798828	92.6913375854492
404.099395751953	92.9351577758789
405.541442871094	93.2829437255859
406.982971191406	93.3407897949219
408.423950195313	93.4194717407227
409.864379882813	93.6809310913086
411.304290771484	93.6052856445313
412.743621826172	93.8114471435547
414.182434082031	93.9230041503906
415.620727539063	94.1874694824219
417.058471679688	94.2369689941406
418.495666503906	94.4060897827148
419.932342529297	94.5631408691406
421.368469238281	94.4739837646484
422.804077148438	94.6934509277344
424.239135742188	94.5860595703125
425.673645019531	94.4392776489258
427.107635498047	94.4511108398438
428.541107177734	94.2081832885742
429.974029541016	93.9143905639648
431.406433105469	93.7907180786133
432.838287353516	93.6546401977539
434.269622802734	93.339485168457
435.700408935547	93.3235778808594
437.130706787109	93.0351638793945
438.560455322266	93.1242218017578
439.989654541016	92.9681777954102
441.418334960938	93.1170425415039
442.846496582031	92.8773803710938
444.274139404297	93.1633682250977
445.701263427734	92.9798812866211
447.127838134766	92.8585739135742
448.553894042969	92.7642822265625
449.979431152344	92.6523742675781
451.404449462891	92.3501281738281
452.828918457031	92.2018280029297
454.252899169922	92.1558456420898
455.676330566406	92.0761108398438
457.099273681641	91.7859420776367
458.521667480469	91.6508407592773
459.943542480469	91.8222045898438
461.364929199219	91.4472579956055
462.785766601563	91.4088363647461
464.206085205078	91.3853759765625
465.625885009766	91.1744613647461
467.045196533203	91.2157974243164
468.463958740234	90.9801559448242
469.882202148438	91.1056976318359
471.299957275391	90.9395294189453
472.717193603516	91.0282440185547
474.133911132813	91.1245193481445
475.550109863281	91.1276016235352
476.965789794922	91.173713684082
478.380950927734	91.420524597168
479.795623779297	91.353141784668
481.209777832031	91.3942337036133
482.623413085938	91.7663192749023
484.036529541016	91.9698791503906
485.449157714844	92.0552978515625
486.861267089844	92.2896270751953
488.272857666016	92.410285949707
489.683959960938	92.7781448364258
491.094543457031	93.0000076293945
492.504608154297	93.2104339599609
493.914184570313	93.3362731933594
495.3232421875	93.4425659179688
496.731811523438	93.5308456420898
498.139862060547	93.7795333862305
499.547393798828	93.8970260620117
500.954467773438	93.615478515625
502.360992431641	93.8221740722656
503.767028808594	93.7625350952148
505.172576904297	93.9456253051758
506.577606201172	93.9691772460938
507.982147216797	94.0987319946289
509.386169433594	93.9867630004883
510.789703369141	94.1656036376953
512.192749023438	94.3044204711914
513.595275878906	94.4020538330078
514.997314453125	94.3963088989258
516.398803710938	94.6951370239258
517.799865722656	94.354133605957
519.200378417969	94.5204238891602
520.600463867188	94.1294708251953
522	94.1790771484375
523.399047851563	93.8518371582031
524.797607421875	93.4533920288086
526.195678710938	93.0930633544922
527.59326171875	92.8320922851563
528.990295410156	92.5003128051758
530.386901855469	91.886116027832
531.782958984375	91.8176803588867
533.178588867188	91.6249313354492
534.573669433594	91.1100463867188
535.968322753906	90.9477386474609
537.362426757813	90.7706298828125
538.756042480469	90.4827651977539
540.149230957031	90.141716003418
541.541870117188	89.919807434082
542.934020996094	89.7542877197266
544.32568359375	89.4030151367188
545.716918945313	89.139030456543
547.107604980469	88.7377548217773
548.497802734375	88.4268264770508
549.887573242188	88.2438430786133
551.276794433594	87.6366271972656
552.66552734375	87.5295639038086
554.053833007813	87.4088516235352
555.441650390625	87.2725601196289
556.828918457031	86.8430709838867
558.215759277344	86.6197357177734
559.602111816406	86.5134735107422
560.987976074219	86.4157333374023
562.373352050781	86.2432327270508
563.758239746094	86.0418701171875
565.142639160156	86.0328979492188
566.526611328125	85.8776779174805
567.910034179688	85.8498611450195
569.293029785156	85.5425262451172
570.675537109375	85.5536804199219
572.057556152344	85.5269241333008
573.439086914063	85.4025268554688
574.820129394531	85.1699295043945
576.200744628906	85.1226425170898
577.580871582031	84.9725570678711
578.96044921875	85.1612243652344
580.339660644531	84.9921340942383
581.718322753906	85.0808944702148
583.096557617188	84.8077163696289
584.474243164063	84.8697662353516
585.851501464844	84.9088973999023
587.228332519531	84.8972396850586
588.604614257813	84.8384399414063
589.98046875	84.8062286376953
591.355834960938	84.7559585571289
592.730712890625	84.6010360717773
594.105163574219	84.6858825683594
595.479125976563	84.5716247558594
596.852600097656	84.5322341918945
598.225646972656	84.4337997436523
599.598205566406	84.3373489379883
600.970275878906	84.2428207397461
602.341857910156	84.1177749633789
603.713012695313	84.1694717407227
605.083679199219	83.9294891357422
606.453918457031	83.9366455078125
607.823608398438	83.8499755859375
609.192932128906	83.7771911621094
610.561706542969	83.5625610351563
611.930053710938	83.5957489013672
613.297912597656	83.3137283325195
614.665344238281	83.2779769897461
616.032287597656	83.0525588989258
617.398803710938	83.1160202026367
618.764831542969	82.8585968017578
620.13037109375	82.8202743530273
621.495483398438	82.6882095336914
622.860107421875	82.5577163696289
624.224304199219	82.4092102050781
625.588012695313	82.275146484375
626.951232910156	82.1497650146484
628.314025878906	81.8730621337891
629.676391601563	82.0270080566406
631.038269042969	81.7640228271484
632.399658203125	81.7182846069336
633.760620117188	81.5416107177734
635.12109375	81.5523834228516
636.481140136719	81.3667602539063
637.840759277344	81.225341796875
639.199890136719	81.1695709228516
640.558532714844	81.027458190918
641.916748046875	81.1047592163086
643.274536132813	81.0212478637695
644.6318359375	80.7845916748047
645.988647460938	80.7802047729492
647.345031738281	80.6386260986328
648.700988769531	80.4401016235352
650.056457519531	80.309928894043
651.411499023438	80.0942230224609
652.76611328125	79.8841018676758
654.120239257813	79.765754699707
655.473876953125	79.8045349121094
656.827087402344	79.5149383544922
658.179870605469	79.4342880249023
659.5322265625	79.4585571289063
660.884094238281	79.233154296875
662.235473632813	79.2751235961914
663.586486816406	78.9084625244141
664.93701171875	78.9380111694336
666.287048339844	79.0385208129883
667.636657714844	78.970329284668
668.98583984375	78.8118438720703
670.334594726563	78.7393035888672
671.682861328125	78.7739334106445
673.030700683594	78.6441192626953
674.378051757813	78.8146743774414
675.725036621094	78.6333770751953
677.071533203125	78.7339935302734
678.417541503906	78.6669616699219
679.76318359375	78.7894515991211
681.108337402344	78.6063461303711
682.453002929688	78.7351837158203
683.797302246094	78.7329940795898
685.14111328125	78.6919250488281
686.484497070313	78.689582824707
687.827453613281	78.8514175415039
689.169921875	78.7052536010742
690.512023925781	78.7091064453125
691.853637695313	78.840705871582
693.194763183594	78.8369064331055
694.535522460938	78.7617111206055
695.875793457031	78.8701858520508
697.215637207031	78.9087600708008
698.555053710938	78.9894866943359
699.89404296875	78.9842529296875
701.232543945313	78.9905319213867
702.570617675781	79.00390625
703.908325195313	79.0084991455078
705.245483398438	79.0613403320313
706.582275390625	79.0263442993164
707.918640136719	79.1469650268555
709.254516601563	79.1328735351563
710.589965820313	79.0736389160156
711.924987792969	79.2989654541016
713.259582519531	79.1804428100586
714.59375	79.2448806762695
715.927490234375	79.0808792114258
717.2607421875	79.1732788085938
718.593627929688	79.074951171875
719.926025390625	79.1165084838867
721.257995605469	79.1186599731445
722.589538574219	79.0999755859375
723.920654296875	79.106575012207
725.251342773438	79.1818466186523
726.581604003906	78.9524536132813
727.911437988281	78.9378967285156
729.240783691406	78.845703125
730.569763183594	78.8489685058594
731.898254394531	78.7294921875
733.226379394531	78.8001022338867
734.554016113281	78.7108917236328
735.881225585938	78.6337356567383
737.208068847656	78.7199020385742
738.534423828125	78.665153503418
739.8603515625	78.4957427978516
741.185852050781	78.453483581543
742.510925292969	78.4074401855469
743.835571289063	78.4334716796875
745.159790039063	78.3224716186523
746.483581542969	78.2279434204102
747.806945800781	78.0417251586914
749.1298828125	78.0556106567383
750.452453613281	78.0475463867188
751.774536132813	77.8719177246094
753.09619140625	77.7385482788086
754.417419433594	77.7254028320313
755.738220214844	77.6687088012695
757.05859375	77.5908279418945
758.378540039063	77.5475692749023
759.698059082031	77.4301986694336
761.017211914063	77.2169647216797
762.335876464844	77.2725296020508
763.654113769531	76.9590835571289
764.971984863281	77.0442962646484
766.289367675781	77.008056640625
767.606384277344	76.8117980957031
768.922973632813	76.7759780883789
770.239074707031	76.7812652587891
771.554809570313	76.5327606201172
772.8701171875	76.5533599853516
774.184997558594	76.4831008911133
775.499450683594	76.2841415405273
776.8134765625	76.2118377685547
778.127136230469	76.0213470458984
779.440307617188	75.9828872680664
780.753112792969	76.0313110351563
782.0654296875	75.7645492553711
783.377380371094	75.6982879638672
784.688903808594	75.6089477539063
786	75.5360488891602
787.310668945313	75.5465927124023
788.620971679688	75.3538665771484
789.930786132813	75.3054809570313
791.240234375	75.1815338134766
792.549255371094	75.0927276611328
793.857788085938	75.175910949707
795.166015625	74.8627243041992
796.473754882813	75.0037689208984
797.781066894531	74.7956008911133
799.088012695313	74.9456481933594
800.39453125	74.9440078735352
801.700622558594	74.9727096557617
803.006286621094	75.020133972168
804.311584472656	74.915901184082
805.616394042969	74.9963760375977
806.920837402344	74.9345474243164
808.224853515625	74.7744750976563
809.528503417969	74.5856475830078
810.831665039063	74.7041625976563
812.134460449219	74.6826629638672
813.436828613281	74.4532852172852
814.73876953125	74.5066223144531
816.040344238281	74.3966979980469
817.341430664063	74.3278121948242
818.642150878906	74.3430480957031
819.942504882813	74.3791122436523
821.242370605469	74.2542190551758
822.541870117188	74.2931594848633
823.840942382813	74.381721496582
825.139587402344	74.359489440918
826.437866210938	74.2404022216797
827.735656738281	74.4091110229492
829.033081054688	74.3869400024414
830.330139160156	74.5028457641602
831.626770019531	74.5953063964844
832.922973632813	74.5446090698242
834.21875	74.6136474609375
835.514099121094	74.7416229248047
836.80908203125	74.9157485961914
838.103637695313	74.9165878295898
839.397827148438	75.1425933837891
840.691589355469	75.347053527832
841.984924316406	75.3445281982422
843.27783203125	75.5244216918945
844.570373535156	75.447395324707
845.862487792969	75.6273345947266
847.154235839844	75.6803283691406
848.445556640625	75.7924423217773
849.736450195313	75.7191009521484
851.026916503906	75.7687454223633
852.317016601563	75.8671646118164
853.606689453125	76.0174713134766
854.89599609375	76.079719543457
856.184875488281	76.1435241699219
857.473327636719	76.2157211303711
858.761413574219	76.3567428588867
860.049072265625	76.7035751342773
861.336303710938	76.8872909545898
862.623168945313	77.3145751953125
863.909606933594	77.5716781616211
865.195678710938	78.0019912719727
866.481323242188	78.216438293457
867.766540527344	78.5282669067383
869.051391601563	79.0697021484375
870.335815429688	79.4969863891602
871.619873046875	79.8600692749023
872.903503417969	80.1974639892578
874.186706542969	80.3546295166016
875.469543457031	80.1934509277344
876.752014160156	80.1801223754883
878.033996582031	79.7223815917969
879.315612792969	79.2850646972656
880.596862792969	78.3795318603516
881.877685546875	77.5092926025391
883.158081054688	76.4583129882813
884.438110351563	75.32568359375
885.7177734375	74.236930847168
886.996948242188	73.3628845214844
888.275817871094	72.2247161865234
889.55419921875	71.3904037475586
890.832275390625	70.5047302246094
892.10986328125	69.8318481445313
893.387084960938	69.2241439819336
894.663940429688	68.7054214477539
895.940368652344	68.1122741699219
897.216369628906	67.6399078369141
898.492004394531	67.2298736572266
899.767272949219	66.6920547485352
901.042114257813	66.335578918457
902.316528320313	65.9058074951172
903.590576171875	65.548454284668
904.8642578125	65.0225601196289
906.137512207031	64.7423934936523
907.410339355469	64.4361419677734
908.682800292969	64.2045669555664
909.954833984375	63.9494209289551
911.226501464844	63.6527709960938
912.497802734375	63.5008773803711
913.768676757813	63.1324882507324
915.039123535156	63.1415557861328
916.309204101563	62.9082260131836
917.578918457031	62.7322311401367
918.848205566406	62.594352722168
920.117126464844	62.2997741699219
921.385620117188	62.0952796936035
922.653747558594	61.8374938964844
923.921447753906	61.6960792541504
925.188781738281	61.3758697509766
926.455688476563	61.115291595459
927.722229003906	60.996410369873
928.988342285156	60.734733581543
930.254089355469	60.5539970397949
931.519470214844	60.3075981140137
932.784423828125	60.0663566589355
934.049011230469	59.799617767334
935.313171386719	59.7850151062012
936.576965332031	59.5826683044434
937.84033203125	59.5749435424805
939.103332519531	59.2730598449707
940.365966796875	59.0391616821289
941.628173828125	59.0065498352051
942.890014648438	58.991096496582
944.151428222656	58.8994903564453
945.412475585938	58.7570610046387
946.673095703125	58.7869606018066
947.933349609375	58.6449584960938
949.193237304688	58.7055549621582
950.452697753906	58.712287902832
951.711791992188	58.6525764465332
952.970520019531	58.5237808227539
954.228820800781	58.6069068908691
955.486755371094	58.6156120300293
956.744262695313	58.6837348937988
958.001403808594	58.7893867492676
959.258117675781	58.7554931640625
960.514526367188	58.8495559692383
961.770446777344	59.0127601623535
963.026062011719	59.2753677368164
964.28125	59.2965621948242
965.536010742188	59.5894775390625
966.790466308594	59.870418548584
968.044494628906	60.496940612793
969.298095703125	60.6653938293457
970.551391601563	61.495304107666
971.80419921875	62.0592651367188
973.056701660156	63.1222724914551
974.308776855469	64.1799774169922
975.560485839844	65.7586441040039
976.811767578125	67.6760711669922
978.062683105469	69.6778945922852
979.313232421875	71.7730407714844
980.563415527344	73.7699890136719
981.813171386719	75.6753845214844
983.0625	77.2344818115234
984.3115234375	78.7039337158203
985.560119628906	79.9984359741211
986.808349609375	80.9511947631836
988.05615234375	81.633415222168
989.303588867188	81.8876342773438
990.550659179688	81.5058746337891
991.797302246094	80.1507339477539
993.043579101563	78.7458953857422
994.289489746094	76.2863388061523
995.535034179688	73.9846038818359
996.780151367188	71.4501724243164
998.02490234375	69.1318283081055
999.269226074219	67.1745300292969
1000.51318359375	65.2335891723633
1001.75677490234	63.6372909545898
1003	62.4136657714844
1004.24279785156	61.2968673706055
1005.48522949219	60.3249816894531
1006.72729492188	59.6425628662109
1007.96893310547	59.0456504821777
1009.21026611328	58.5100708007813
1010.45111083984	58.1855010986328
1011.69165039063	57.7994270324707
1012.93176269531	57.6181030273438
1014.17150878906	57.350887298584
1015.41088867188	57.1236839294434
1016.64984130859	57.1139907836914
1017.88842773438	56.7304496765137
1019.12664794922	56.6516456604004
1020.36450195313	56.4522933959961
1021.60192871094	56.2918128967285
1022.83898925781	56.3275299072266
1024.07568359375	56.0291633605957
1025.31201171875	55.9967231750488
1026.5478515625	55.8597183227539
1027.78344726563	55.8871192932129
1029.0185546875	55.7442398071289
1030.25329589844	55.7109031677246
1031.48767089844	55.6511001586914
1032.7216796875	55.7993469238281
1033.95532226563	55.8727416992188
1035.18859863281	55.7322235107422
1036.42138671875	55.8706130981445
1037.65393066406	55.9901809692383
1038.88598632813	55.9645805358887
1040.11767578125	56.0778884887695
1041.34899902344	56.0578575134277
1042.57995605469	56.1992225646973
1043.810546875	56.2923965454102
1045.04077148438	56.2977561950684
1046.2705078125	56.3820190429688
1047.5	56.5747261047363
1048.72900390625	56.671989440918
1049.95764160156	56.91162109375
1051.18591308594	57.0542869567871
1052.41381835938	57.3296051025391
1053.64135742188	57.4444923400879
1054.86853027344	57.8978691101074
1056.09521484375	58.2129096984863
1057.32165527344	58.4931221008301
1058.54760742188	58.9000968933105
1059.77331542969	59.259464263916
1060.99853515625	59.6367797851563
1062.22338867188	60.1658630371094
1063.44787597656	60.4140281677246
1064.671875	60.9077339172363
1065.89562988281	61.3610725402832
1067.11901855469	61.8165473937988
1068.34191894531	62.3149642944336
1069.56457519531	62.9811706542969
1070.78674316406	63.4381256103516
1072.00854492188	64.028564453125
1073.22998046875	64.4240341186523
1074.45104980469	64.7063140869141
1075.67175292969	64.8254165649414
1076.89208984375	64.9045028686523
1078.11193847656	64.7986831665039
1079.33154296875	64.2398529052734
1080.55065917969	63.6834831237793
1081.76940917969	63.0723724365234
1082.98791503906	62.1702537536621
1084.20593261719	61.3394203186035
1085.42358398438	60.7433128356934
1086.64086914063	59.7758750915527
1087.85766601563	59.1080093383789
1089.07421875	58.4956169128418
1090.29040527344	57.7605590820313
1091.50610351563	57.380241394043
1092.72155761719	57.0224151611328
1093.9365234375	56.764533996582
1095.15112304688	56.5198135375977
1096.36535644531	56.2535362243652
1097.57922363281	55.9800186157227
1098.79272460938	56.0035209655762
1100.005859375	55.7960090637207
1101.21862792969	55.7085113525391
1102.43090820313	55.6610984802246
1103.64294433594	55.6089172363281
1104.8544921875	55.720832824707
1106.06579589844	55.5072631835938
1107.27661132813	55.4797477722168
1108.48706054688	55.5600509643555
1109.69714355469	55.5228424072266
1110.90686035156	55.5234222412109
1112.1162109375	55.4404335021973
1113.3251953125	55.6015548706055
1114.53369140625	55.7451515197754
1115.74194335938	55.7988700866699
1116.94982910156	55.9383201599121
1118.1572265625	55.9985885620117
1119.3642578125	56.0995407104492
1120.57104492188	56.152400970459
1121.77734375	56.2545471191406
1122.98327636719	56.3150901794434
1124.18884277344	56.3666877746582
1125.39404296875	56.2627067565918
1126.59875488281	56.285514831543
1127.80322265625	56.2924957275391
1129.00732421875	56.2095527648926
1130.2109375	55.9921798706055
1131.41430664063	55.7096939086914
1132.6171875	55.6437644958496
1133.81970214844	55.5207595825195
1135.02197265625	55.1658706665039
1136.22375488281	54.9064826965332
1137.42517089844	54.6764945983887
1138.62622070313	54.5819511413574
1139.82690429688	54.2608451843262
1141.02709960938	54.0283699035645
1142.22705078125	53.8914222717285
1143.42663574219	53.7630844116211
1144.62573242188	53.7835731506348
1145.82458496094	53.613208770752
1147.02294921875	53.5072402954102
1148.22094726563	53.405101776123
1149.41857910156	53.4894790649414
1150.61584472656	53.4796714782715
1151.81274414063	53.3424034118652
1153.00927734375	53.3624305725098
1154.20544433594	53.3624153137207
1155.40124511719	53.3392906188965
1156.5966796875	53.3066177368164
1157.79162597656	53.3313140869141
1158.986328125	53.3279228210449
1160.18054199219	53.198371887207
1161.37438964844	53.0944480895996
1162.56799316406	53.0052375793457
1163.76110839844	53.1091766357422
1164.95385742188	53.0500373840332
1166.14624023438	53.0499839782715
1167.33825683594	53.0669746398926
1168.52990722656	53.1599197387695
1169.72119140625	53.4665374755859
1170.91198730469	53.7037658691406
1172.1025390625	54.1359786987305
1173.29260253906	54.5473976135254
1174.482421875	54.6499061584473
1175.67175292969	54.8010444641113
1176.86071777344	54.5708999633789
1178.04943847656	54.298828125
1179.23767089844	53.931266784668
1180.42553710938	53.3738403320313
1181.61303710938	53.0787467956543
1182.80017089844	52.8123435974121
1183.98681640625	52.6584739685059
1185.17321777344	52.4986686706543
1186.35925292969	52.510570526123
1187.54479980469	52.4334716796875
1188.73010253906	52.3427848815918
1189.91491699219	52.4736289978027
1191.09936523438	52.4990081787109
1192.28356933594	52.5889320373535
1193.46728515625	52.4638404846191
1194.65063476563	52.6801910400391
1195.83361816406	52.6524238586426
1197.01623535156	52.8114013671875
1198.19836425781	52.9430313110352
1199.38024902344	53.3083686828613
1200.56176757813	53.3895111083984
1201.74279785156	53.4294891357422
1202.92358398438	53.6323318481445
1204.10388183594	53.7417182922363
1205.28393554688	53.623893737793
1206.46350097656	53.6185531616211
1207.64270019531	53.6693725585938
1208.82153320313	53.4406089782715
1210	53.3672676086426
1211.17810058594	53.3073577880859
1212.35583496094	53.2303886413574
1213.53308105469	53.3351669311523
1214.71008300781	53.2444229125977
1215.88671875	53.2522354125977
1217.06286621094	53.254322052002
1218.23864746094	53.2165336608887
1219.41418457031	53.1277503967285
1220.58923339844	53.2086982727051
1221.76391601563	53.2108535766602
1222.93823242188	53.2170448303223
1224.11218261719	53.2696762084961
1225.28576660156	53.5153274536133
1226.458984375	53.5628433227539
1227.6318359375	53.3782424926758
1228.80419921875	53.6441497802734
1229.97631835938	53.7378005981445
1231.14794921875	53.8711967468262
1232.31921386719	54.0804443359375
1233.490234375	54.136589050293
1234.66076660156	54.3182754516602
1235.83093261719	54.3931083679199
1237.00073242188	54.5192108154297
1238.17016601563	54.8457908630371
1239.33923339844	54.7580909729004
1240.5078125	54.9449806213379
1241.67614746094	55.0130653381348
1242.84411621094	55.0863609313965
1244.01159667969	55.2900810241699
1245.1787109375	55.3223419189453
1246.34558105469	55.5659141540527
1247.51196289063	55.7261772155762
1248.67797851563	55.7810134887695
1249.84362792969	55.8912086486816
1251.00891113281	55.953987121582
1252.173828125	55.6903038024902
1253.33825683594	55.4902114868164
1254.50244140625	55.3806304931641
1255.66625976563	55.0500068664551
1256.82958984375	54.6891784667969
1257.99255371094	54.6103172302246
1259.1552734375	54.2980842590332
1260.31750488281	54.275749206543
1261.47937011719	54.0209465026855
1262.64086914063	53.9047813415527
1263.80200195313	53.7080345153809
1264.96276855469	53.7434196472168
1266.123046875	53.6176414489746
1267.28308105469	53.2746772766113
1268.44262695313	53.1238746643066
1269.60192871094	53.0401916503906
1270.7607421875	52.9036140441895
1271.91918945313	52.767993927002
1273.07727050781	52.6412200927734
1274.23498535156	52.4305267333984
1275.39233398438	52.1899871826172
1276.54931640625	52.1677093505859
1277.70581054688	52.0012588500977
1278.86206054688	51.9526252746582
1280.01794433594	51.7903938293457
1281.17333984375	51.7078666687012
1282.32836914063	51.6667556762695
1283.48303222656	51.5391845703125
1284.63732910156	51.6142234802246
1285.79125976563	51.5498390197754
1286.94482421875	51.5293884277344
1288.09802246094	51.5453720092773
1289.25073242188	51.4760093688965
1290.40319824219	51.719783782959
1291.55517578125	51.407642364502
1292.70690917969	51.6298980712891
1293.85815429688	51.4798355102539
1295.00903320313	51.5724449157715
1296.15954589844	51.4458999633789
1297.30969238281	51.312801361084
1298.45935058594	51.214771270752
1299.60876464844	51.1406669616699
1300.7578125	51.0060157775879
1301.90637207031	51.0329742431641
1303.05456542969	50.9411354064941
1304.20239257813	50.8903884887695
1305.34985351563	50.8080062866211
1306.49694824219	50.8624382019043
1307.64367675781	50.8007202148438
1308.7900390625	50.8449630737305
1309.93591308594	50.7363700866699
1311.08154296875	50.9043731689453
1312.22668457031	50.9436721801758
1313.37145996094	50.9621429443359
1314.51599121094	50.9505195617676
1315.66003417969	51.0987968444824
1316.80358886719	51.1219787597656
1317.94689941406	51.1426773071289
1319.08984375	51.188892364502
1320.23229980469	51.245174407959
1321.37451171875	51.1946640014648
1322.51623535156	51.2962074279785
1323.65759277344	50.9920043945313
1324.79858398438	51.0010185241699
1325.93920898438	51.0067749023438
1327.07934570313	50.9033355712891
1328.21923828125	50.8909378051758
1329.35864257813	50.9499092102051
1330.49780273438	50.8884353637695
1331.63647460938	50.7496299743652
1332.77478027344	50.7169761657715
1333.91271972656	50.6329002380371
1335.05029296875	50.5685501098633
1336.18737792969	50.6670875549316
1337.32421875	50.464225769043
1338.46057128906	50.4825096130371
1339.5966796875	50.5917701721191
1340.73229980469	50.4779281616211
1341.86755371094	50.4589195251465
1343.00231933594	50.4896621704102
1344.13684082031	50.4863777160645
1345.27099609375	50.3771896362305
1346.40466308594	50.4912567138672
1347.53796386719	50.6797332763672
1348.6708984375	50.6019630432129
1349.80346679688	50.6040077209473
1350.93566894531	50.6289176940918
1352.06750488281	50.6325378417969
1353.19885253906	50.5549964904785
1354.32995605469	50.674919128418
1355.46057128906	50.6227912902832
1356.5908203125	50.5910186767578
1357.720703125	50.6292381286621
1358.85021972656	50.5040473937988
1359.97924804688	50.4655227661133
1361.10803222656	50.58349609375
1362.236328125	50.480037689209
1363.3642578125	50.4568748474121
1364.49182128906	50.5663986206055
1365.61901855469	50.3810768127441
1366.74584960938	50.4266395568848
1367.87231445313	50.5362586975098
1368.99829101563	50.4266128540039
1370.12390136719	50.4452705383301
1371.24914550781	50.4412269592285
1372.3740234375	50.5546684265137
1373.49853515625	50.6887321472168
1374.62255859375	50.6400985717773
1375.74633789063	50.6435317993164
1376.86962890625	50.9284286499023
1377.99255371094	50.9179496765137
1379.11511230469	50.9035987854004
1380.2373046875	51.0019607543945
1381.35900878906	51.1654663085938
1382.48034667969	51.172176361084
1383.60144042969	51.2483062744141
1384.72204589844	51.286376953125
1385.84228515625	51.2400932312012
1386.96203613281	51.2999877929688
1388.08154296875	51.042350769043
1389.20056152344	51.0205764770508
1390.31921386719	50.8402900695801
1391.4375	50.587230682373
1392.55541992188	50.3744049072266
1393.6728515625	50.279842376709
1394.7900390625	50.1097717285156
1395.90673828125	49.8277587890625
1397.02307128906	49.6436080932617
1398.13903808594	49.4882469177246
1399.25463867188	49.3240966796875
1400.36975097656	49.2399559020996
1401.48449707031	49.1838569641113
1402.59899902344	49.070686340332
1403.712890625	49.1047821044922
1404.82653808594	48.9534339904785
1405.93981933594	49.0857582092285
1407.05261230469	48.9591522216797
1408.1650390625	49.0055923461914
1409.27709960938	49.0503196716309
1410.38879394531	48.8591766357422
1411.5	48.8670845031738
1412.61096191406	48.843807220459
1413.72143554688	48.8094177246094
1414.83154296875	48.7649040222168
1415.94116210938	48.6185569763184
1417.05053710938	48.5484809875488
1418.15942382813	48.3786811828613
1419.26794433594	48.4520263671875
1420.37609863281	48.4436340332031
1421.48388671875	48.206859588623
1422.59118652344	48.1010398864746
1423.6982421875	48.246509552002
1424.80480957031	48.1061401367188
1425.91088867188	47.9454307556152
1427.01672363281	48.0421562194824
1428.1220703125	47.9439544677734
1429.22717285156	47.9037666320801
1430.33166503906	47.9433212280273
1431.43591308594	47.8126640319824
1432.53979492188	47.8348541259766
1433.64318847656	47.9368324279785
1434.74621582031	47.8761825561523
1435.84887695313	47.9348106384277
1436.95104980469	47.8673286437988
1438.05297851563	47.9890022277832
1439.15441894531	47.930534362793
1440.25549316406	47.9092559814453
1441.35620117188	47.8905296325684
1442.45642089844	47.9275932312012
1443.55627441406	47.7879333496094
1444.65576171875	47.8518447875977
1445.7548828125	47.6730041503906
1446.853515625	47.7416648864746
1447.95190429688	47.7145767211914
1449.0498046875	47.7454872131348
1450.14721679688	47.5552444458008
1451.24438476563	47.6079139709473
1452.34106445313	47.499927520752
1453.43737792969	47.619873046875
1454.53332519531	47.6542091369629
1455.62890625	47.6383857727051
1456.72399902344	47.750617980957
1457.81872558594	47.6885452270508
1458.9130859375	47.9051933288574
1460.00695800781	47.841796875
1461.10046386719	47.8617820739746
1462.19360351563	47.844898223877
1463.28637695313	47.7352027893066
1464.37878417969	47.7251968383789
1465.470703125	47.7065658569336
1466.56225585938	47.6518325805664
1467.65344238281	47.5020484924316
1468.744140625	47.3632431030273
1469.83447265625	47.2304878234863
1470.92443847656	47.2224769592285
1472.01403808594	46.954719543457
1473.10314941406	46.8641471862793
1474.19189453125	46.7509651184082
1475.2802734375	46.5884399414063
1476.3681640625	46.4404182434082
1477.45581054688	46.3767204284668
1478.54296875	46.2459602355957
1479.62963867188	46.2367477416992
1480.71606445313	46.2531204223633
1481.80200195313	46.1599159240723
1482.88757324219	46.0883407592773
1483.97265625	46.1232490539551
1485.05737304688	46.133373260498
1486.14172363281	46.1598701477051
1487.22570800781	46.1119499206543
1488.30932617188	46.1262664794922
1489.39245605469	46.2711982727051
1490.47509765625	46.1669883728027
1491.55749511719	46.2292594909668
1492.63940429688	46.3593482971191
1493.72094726563	46.2644119262695
1494.80212402344	46.1763648986816
1495.8828125	46.302619934082
1496.96313476563	46.2364692687988
1498.04309082031	46.1413192749023
1499.12255859375	46.1191482543945
1500.20166015625	46.1088180541992
1501.28039550781	46.0752220153809
1502.35864257813	46.0665016174316
1503.4365234375	46.0027122497559
1504.51403808594	46.1720886230469
1505.59118652344	46.0251998901367
1506.66784667969	46.1502265930176
1507.744140625	46.0959663391113
1508.81994628906	46.1627922058105
1509.89538574219	46.2437057495117
1510.97045898438	46.2697105407715
1512.04516601563	46.5512924194336
1513.11938476563	46.5252113342285
1514.19323730469	46.511791229248
1515.26672363281	46.804874420166
1516.33972167969	46.8366203308105
1517.41235351563	46.8517684936523
1518.48449707031	46.8637924194336
1519.55639648438	47.041446685791
1520.62768554688	47.1479415893555
1521.69873046875	47.1754913330078
1522.76928710938	47.1015281677246
1523.83947753906	47.1105041503906
1524.90930175781	47.1642646789551
1525.97863769531	47.3143310546875
1527.04760742188	47.3339042663574
1528.11608886719	47.2851409912109
1529.18420410156	47.2157745361328
1530.251953125	47.2661170959473
1531.31921386719	47.338508605957
1532.38610839844	47.4858856201172
1533.45263671875	47.589111328125
1534.51867675781	47.5813026428223
1535.58435058594	47.7540435791016
1536.64965820313	47.8000831604004
1537.71447753906	48.0176010131836
1538.77893066406	48.2802810668945
1539.84301757813	48.260570526123
1540.90661621094	48.5240097045898
1541.9697265625	48.5935401916504
1543.03259277344	48.7664031982422
1544.09497070313	48.8414039611816
1545.15686035156	49.0497627258301
1546.21850585938	49.1735687255859
1547.27966308594	49.3274345397949
1548.34033203125	49.375415802002
1549.40063476563	49.6224708557129
1550.46057128906	49.5470657348633
1551.52001953125	49.7381935119629
1552.5791015625	49.8398704528809
1553.63781738281	49.9304618835449
1554.69604492188	49.9817047119141
1555.75378417969	50.0377616882324
1556.81127929688	50.0803108215332
1557.86828613281	50.2815971374512
1558.9248046875	50.370246887207
1559.98095703125	50.5183258056641
1561.03674316406	50.4632453918457
1562.09204101563	50.69970703125
1563.14697265625	50.8712882995605
1564.20153808594	50.9951057434082
1565.25561523438	51.1867866516113
1566.30932617188	51.4980125427246
1567.36254882813	51.7116279602051
1568.41540527344	51.9072036743164
1569.4677734375	52.0924873352051
1570.51977539063	52.3347320556641
1571.57141113281	52.5379676818848
1572.62255859375	52.8411140441895
1573.67333984375	53.0946884155273
1574.7236328125	53.3461647033691
1575.77355957031	53.4789047241211
1576.82299804688	53.6760482788086
1577.8720703125	54.0533447265625
1578.92077636719	54.1653633117676
1579.96899414063	54.3780059814453
1581.01684570313	54.7420997619629
1582.06420898438	54.866382598877
1583.11120605469	55.2111587524414
1584.15771484375	55.4698524475098
1585.20385742188	55.7316703796387
1586.24951171875	56.2419853210449
1587.29479980469	56.3629722595215
1588.33972167969	56.8854484558105
1589.38415527344	57.0655212402344
1590.42810058594	57.613224029541
1591.47180175781	57.9291763305664
1592.51489257813	58.4967460632324
1593.55773925781	58.7731475830078
1594.59997558594	58.9873352050781
1595.64196777344	59.5693473815918
1596.68334960938	59.8905029296875
1597.72448730469	60.0946769714355
1598.76513671875	60.5334815979004
1599.80529785156	61.0651702880859
1600.84509277344	61.5543403625488
1601.88452148438	62.2452697753906
1602.92346191406	62.5355491638184
1603.9619140625	63.2862243652344
1605	63.9484558105469
1606.03771972656	64.7759017944336
1607.07495117188	65.5159072875977
1608.11169433594	66.232307434082
1609.14807128906	66.8380737304688
1610.18408203125	67.0075988769531
1611.21960449219	67.1094589233398
1612.25463867188	67.197509765625
1613.28930664063	67.1345291137695
1614.32360839844	66.8427581787109
1615.357421875	66.8443450927734
1616.39074707031	66.5878829956055
1617.42370605469	66.4106674194336
1618.45629882813	66.652473449707
1619.48840332031	66.6081771850586
1620.52001953125	66.7304992675781
1621.55126953125	66.8657913208008
1622.58215332031	67.1934585571289
1623.61254882813	67.3469009399414
1624.64245605469	67.7339172363281
1625.67199707031	67.967041015625
1626.70104980469	68.2827835083008
1627.72973632813	68.6674880981445
1628.75793457031	69.0560073852539
1629.78576660156	69.650390625
1630.81311035156	70.030647277832
1631.84008789063	70.4268493652344
1632.86657714844	70.9516754150391
1633.89270019531	71.4755554199219
1634.91833496094	71.8657073974609
1635.94348144531	72.2580871582031
1636.96826171875	72.3981704711914
1637.99255371094	72.4550399780273
1639.01647949219	72.630256652832
1640.03991699219	72.2068557739258
1641.06298828125	72.1142883300781
1642.08557128906	71.5109558105469
1643.10778808594	71.0338897705078
1644.12951660156	70.3975143432617
1645.15075683594	69.7169494628906
1646.17163085938	69.2434997558594
1647.19213867188	68.6333541870117
1648.21203613281	68.1773681640625
1649.23156738281	67.7189636230469
1650.25073242188	67.1878128051758
1651.26940917969	66.7572250366211
1652.28759765625	66.2179565429688
1653.30541992188	65.9910888671875
1654.32275390625	65.5693588256836
1655.33972167969	65.1356964111328
1656.35620117188	64.6014022827148
1657.37231445313	64.3637008666992
1658.38793945313	63.9516830444336
1659.40307617188	63.6709251403809
1660.41772460938	63.4075469970703
1661.43212890625	63.1028099060059
1662.44592285156	62.69775390625
1663.45935058594	62.6312255859375
1664.47229003906	62.1399230957031
1665.48486328125	61.8878059387207
1666.49694824219	61.566837310791
1667.50854492188	61.165168762207
1668.51977539063	60.7397384643555
1669.53051757813	60.4130630493164
1670.54089355469	60.0123596191406
1671.55078125	59.6693229675293
1672.56018066406	59.1874389648438
1673.56909179688	58.8225021362305
1674.57763671875	58.164363861084
1675.58581542969	57.7436408996582
1676.59350585938	57.1912231445313
1677.60070800781	56.8149719238281
1678.607421875	56.290901184082
1679.61376953125	55.6201133728027
1680.61962890625	55.2271881103516
1681.62512207031	54.7153015136719
1682.63012695313	54.2683219909668
1683.63464355469	53.614501953125
1684.638671875	53.3188667297363
1685.64233398438	52.6414642333984
1686.64562988281	52.419490814209
1687.64831542969	52.0193901062012
1688.65063476563	51.4306182861328
1689.65246582031	50.9540557861328
1690.65393066406	50.345573425293
1691.65490722656	50.1777153015137
1692.65539550781	49.7398796081543
1693.65551757813	49.3544616699219
1694.65502929688	48.8718299865723
1695.654296875	48.5298690795898
1696.65295410156	48.3264503479004
1697.65124511719	47.7650184631348
1698.64904785156	47.3156433105469
1699.646484375	47.1907577514648
1700.64331054688	46.6662216186523
1701.63977050781	46.4111289978027
1702.63586425781	45.9848670959473
1703.63134765625	45.701831817627
1704.62646484375	45.105281829834
1705.62121582031	44.7927742004395
1706.61535644531	44.4873275756836
1707.60913085938	44.0476379394531
1708.60241699219	43.5931549072266
1709.59521484375	43.1939544677734
1710.58764648438	42.7925148010254
1711.57958984375	42.4523735046387
1712.57104492188	42.0487442016602
1713.56213378906	41.7631874084473
1714.552734375	41.346263885498
1715.54284667969	40.9223518371582
1716.53247070313	40.5173988342285
1717.52160644531	40.2510147094727
1718.51037597656	39.7936248779297
1719.49865722656	39.3930740356445
1720.48657226563	39.2243232727051
1721.47387695313	38.7769012451172
1722.46081542969	38.5184860229492
1723.447265625	38.1576919555664
1724.43334960938	37.9214973449707
1725.41882324219	37.5987777709961
1726.40393066406	37.4754180908203
1727.38854980469	37.1192283630371
1728.37268066406	36.9189224243164
1729.3564453125	36.7193641662598
1730.33972167969	36.3922805786133
1731.32250976563	36.1786766052246
1732.30480957031	35.918888092041
1733.28674316406	35.7059059143066
1734.26806640625	35.5701484680176
1735.2490234375	35.3371391296387
1736.2294921875	35.302806854248
1737.20959472656	35.0040550231934
1738.18908691406	34.8562316894531
1739.16821289063	34.6605339050293
1740.14685058594	34.4521102905273
1741.125	34.2837753295898
1742.10266113281	34.1712951660156
1743.07995605469	33.8981857299805
1744.05676269531	33.7868156433105
1745.03308105469	33.5379524230957
1746.00891113281	33.4339179992676
1746.98425292969	33.0529403686523
1747.95910644531	32.9956474304199
1748.93359375	32.6104316711426
1749.90759277344	32.6040802001953
1750.88110351563	32.3265647888184
1751.85412597656	32.1432113647461
1752.82678222656	31.9269409179688
1753.798828125	31.7542114257813
1754.7705078125	31.4974269866943
1755.74169921875	31.3294982910156
1756.71240234375	31.1862545013428
1757.6826171875	31.0335788726807
1758.65246582031	30.7636814117432
1759.62170410156	30.5973148345947
1760.59057617188	30.395471572876
1761.55895996094	30.2782821655273
1762.52673339844	30.161039352417
1763.49426269531	30.0239582061768
1764.46118164063	29.8797283172607
1765.42761230469	29.7960891723633
1766.39367675781	29.6719665527344
1767.35913085938	29.5496673583984
1768.32421875	29.4767513275146
1769.28881835938	29.4749660491943
1770.2529296875	29.2759418487549
1771.21655273438	29.1430015563965
1772.17980957031	29.1208915710449
1773.14245605469	29.0062427520752
1774.10461425781	28.9592456817627
1775.06640625	28.9151477813721
1776.02770996094	28.8189888000488
1776.98852539063	28.71044921875
1777.94873046875	28.6081295013428
1778.90856933594	28.4892349243164
1779.86804199219	28.5477657318115
1780.82690429688	28.2500267028809
1781.78527832031	28.1083545684814
1782.7431640625	28.0120601654053
1783.70068359375	27.8585300445557
1784.65771484375	27.6646919250488
1785.61413574219	27.582483291626
1786.57019042969	27.4113330841064
1787.52575683594	27.3439159393311
1788.48083496094	27.1636047363281
1789.43530273438	27.0092239379883
1790.38940429688	26.8803749084473
1791.34301757813	26.7567157745361
1792.29626464844	26.6825618743896
1793.24890136719	26.5384216308594
1794.20104980469	26.4500999450684
1795.15270996094	26.3951644897461
1796.10400390625	26.2357044219971
1797.0546875	26.2141399383545
1798.0048828125	26.1671085357666
1798.95471191406	26.0125331878662
1799.90393066406	25.9422798156738
1800.85278320313	25.898323059082
1801.80102539063	25.899206161499
1802.74890136719	25.754732131958
1803.6962890625	25.7429504394531
1804.64306640625	25.7431869506836
1805.58947753906	25.7529125213623
1806.53540039063	25.6194477081299
1807.48071289063	25.5595436096191
1808.42565917969	25.6272850036621
1809.3701171875	25.525354385376
1810.31396484375	25.4480838775635
1811.25744628906	25.5000343322754
1812.20043945313	25.3622970581055
1813.14294433594	25.3183326721191
1814.08483886719	25.2483425140381
1815.0263671875	25.3311939239502
1815.96740722656	25.1751022338867
1816.90783691406	25.0388145446777
1817.84790039063	24.9803333282471
1818.78747558594	24.8835124969482
1819.72644042969	24.9139099121094
1820.6650390625	24.7073135375977
1821.60314941406	24.6520938873291
1822.54064941406	24.6233386993408
1823.47778320313	24.4525394439697
1824.41430664063	24.4481105804443
1825.35034179688	24.2653026580811
1826.28601074219	24.2283668518066
1827.22106933594	24.1882419586182
1828.15563964844	24.0281448364258
1829.08984375	24.0236167907715
1830.0234375	23.9415721893311
1830.95654296875	23.9232273101807
1831.88916015625	23.8404769897461
1832.8212890625	23.8033905029297
1833.7529296875	23.7256717681885
1834.68408203125	23.6585578918457
1835.61474609375	23.6218357086182
1836.54479980469	23.6406517028809
1837.47448730469	23.5779399871826
1838.40356445313	23.6708831787109
1839.33227539063	23.5768413543701
1840.26037597656	23.564582824707
1841.18811035156	23.529727935791
1842.115234375	23.6291809082031
1843.04187011719	23.5139350891113
1843.96801757813	23.5112648010254
1844.89367675781	23.5617427825928
1845.81872558594	23.5778865814209
1846.74340820313	23.4716911315918
1847.66760253906	23.5217914581299
1848.59118652344	23.4454460144043
1849.51428222656	23.4851093292236
1850.43701171875	23.404655456543
1851.35913085938	23.2501640319824
1852.28076171875	23.2190265655518
1853.20190429688	23.2060508728027
1854.12243652344	23.0697937011719
1855.04260253906	23.0086135864258
1855.96215820313	22.9474029541016
1856.88122558594	22.8996543884277
1857.79992675781	22.7318706512451
1858.71801757813	22.7367858886719
1859.63549804688	22.6711521148682
1860.55261230469	22.6782035827637
1861.46923828125	22.4382991790771
1862.38525390625	22.4935836791992
1863.30078125	22.5079002380371
1864.2158203125	22.3987522125244
1865.13037109375	22.382984161377
1866.04443359375	22.3609924316406
1866.95788574219	22.3705806732178
1867.87084960938	22.4047012329102
1868.78332519531	22.326997756958
1869.6953125	22.405237197876
1870.60681152344	22.3718357086182
1871.51782226563	22.4107494354248
1872.42822265625	22.4800643920898
1873.33813476563	22.4561443328857
1874.24755859375	22.4798393249512
1875.15649414063	22.4281196594238
1876.06481933594	22.4565753936768
1876.97277832031	22.4281215667725
1877.88012695313	22.4481925964355
1878.78698730469	22.3012523651123
1879.69323730469	22.365348815918
1880.59912109375	22.3359889984131
1881.50439453125	22.4053325653076
1882.4091796875	22.3359985351563
1883.3134765625	22.121603012085
1884.21716308594	22.1263122558594
1885.12048339844	21.9677448272705
1886.02319335938	22.0040092468262
1886.92541503906	21.9710483551025
1887.82702636719	21.9642677307129
1888.72814941406	21.81369972229
1889.62878417969	21.7395076751709
1890.52893066406	21.7218360900879
1891.42858886719	21.6922283172607
1892.32763671875	21.6738815307617
1893.22619628906	21.6219215393066
1894.12426757813	21.4883518218994
1895.02172851563	21.4764518737793
1895.91870117188	21.413537979126
1896.81518554688	21.4824085235596
1897.71118164063	21.3519020080566
1898.60656738281	21.3223686218262
1899.50146484375	21.3749866485596
1900.39587402344	21.3171806335449
1901.28967285156	21.2989311218262
1902.18298339844	21.277193069458
1903.07580566406	21.2635040283203
1903.96801757813	21.2866020202637
1904.85986328125	21.2885875701904
1905.7509765625	21.3200054168701
1906.64172363281	21.3357429504395
1907.53186035156	21.4574432373047
1908.42150878906	21.3855953216553
1909.31066894531	21.3843746185303
1910.19921875	21.3888301849365
1911.08728027344	21.4646759033203
1911.97473144531	21.4739780426025
1912.86181640625	21.4511775970459
1913.74816894531	21.4316558837891
1914.63415527344	21.3393402099609
1915.51953125	21.4380531311035
1916.40441894531	21.3907375335693
1917.28869628906	21.3862838745117
1918.17260742188	21.3610420227051
1919.05578613281	21.2690162658691
1919.93859863281	21.2411022186279
1920.82080078125	21.2317943572998
1921.70239257813	21.1670417785645
1922.58349609375	21.1599044799805
1923.46411132813	21.0415954589844
1924.34423828125	20.9953784942627
1925.22375488281	20.9728317260742
1926.10278320313	20.8721446990967
1926.98120117188	20.8286933898926
1927.85913085938	20.7074756622314
1928.73645019531	20.6674709320068
1929.61328125	20.6474380493164
1930.48962402344	20.6100311279297
1931.36535644531	20.488374710083
1932.24060058594	20.448263168335
1933.11535644531	20.5218982696533
1933.98950195313	20.5143527984619
1934.86303710938	20.4762058258057
1935.73608398438	20.4422225952148
1936.60864257813	20.4547119140625
1937.48059082031	20.5020370483398
1938.35205078125	20.4581203460693
1939.22302246094	20.4609298706055
1940.09338378906	20.5239887237549
1940.96313476563	20.5497894287109
1941.83239746094	20.5667839050293
1942.701171875	20.5466861724854
1943.5693359375	20.6743774414063
1944.43701171875	20.5599460601807
1945.30407714844	20.6300449371338
1946.17065429688	20.6705493927002
1947.03662109375	20.7223796844482
1947.90209960938	20.6584987640381
1948.76696777344	20.7265224456787
1949.63134765625	20.8067779541016
1950.4951171875	20.7854118347168
1951.3583984375	20.739875793457
1952.22106933594	20.6508750915527
1953.08325195313	20.5602569580078
1953.94482421875	20.6792049407959
1954.80590820313	20.5206508636475
1955.66650390625	20.531135559082
1956.5263671875	20.6135711669922
1957.38586425781	20.6058864593506
1958.24462890625	20.4924297332764
1959.10302734375	20.5016021728516
1959.96069335938	20.3680324554443
1960.81799316406	20.3160095214844
1961.67456054688	20.2461490631104
1962.53063964844	20.2194328308105
1963.38623046875	20.0582160949707
1964.2412109375	20.2278671264648
1965.09558105469	20.0897254943848
1965.94946289063	20.035961151123
1966.80285644531	20.0033435821533
1967.65563964844	19.9403781890869
1968.5078125	19.9634876251221
1969.35949707031	20.0439796447754
1970.21057128906	20.0245113372803
1971.06103515625	20.0257949829102
1971.91101074219	20.0072116851807
1972.76049804688	20.0699653625488
1973.60925292969	20.0748558044434
1974.45764160156	20.0569515228271
1975.30529785156	20.1117401123047
1976.15246582031	20.2037258148193
1976.99914550781	20.2915210723877
1977.84521484375	20.2609062194824
1978.69067382813	20.3266124725342
1979.53552246094	20.4174671173096
1980.3798828125	20.4335117340088
1981.22375488281	20.4883670806885
1982.06701660156	20.5073699951172
1982.90966796875	20.4628772735596
1983.75170898438	20.4673023223877
1984.59326171875	20.4176063537598
1985.43420410156	20.4467334747314
1986.27465820313	20.4397048950195
1987.11450195313	20.3517398834229
1987.95373535156	20.3167934417725
1988.79248046875	20.3776607513428
1989.63061523438	20.3211002349854
1990.46813964844	20.2030448913574
1991.30517578125	20.2691268920898
1992.1416015625	20.1216888427734
1992.9775390625	20.1526374816895
1993.81274414063	20.0364036560059
1994.6474609375	20.0341987609863
1995.48168945313	19.912202835083
1996.31518554688	19.9079322814941
1997.14819335938	19.9395523071289
1997.98071289063	19.8860569000244
1998.8125	19.8840427398682
1999.64379882813	19.8849620819092
2000.47448730469	19.905782699585
2001.3046875	19.8232612609863
2002.13427734375	19.864896774292
2002.96325683594	19.7877464294434
2003.79162597656	19.915657043457
2004.61950683594	19.9440155029297
2005.44677734375	19.9592552185059
2006.2734375	20.0497531890869
2007.09948730469	20.0992813110352
2007.92504882813	20.1127815246582
2008.75	20.136510848999
2009.57434082031	20.1795482635498
2010.39819335938	20.2748432159424
2011.22131347656	20.3125190734863
2012.0439453125	20.2550201416016
2012.86608886719	20.3365840911865
2013.6875	20.3602313995361
2014.50842285156	20.3557014465332
2015.32873535156	20.3818778991699
2016.1484375	20.3423004150391
2016.96752929688	20.3691883087158
2017.7861328125	20.3562278747559
2018.60412597656	20.397497177124
2019.42150878906	20.3804473876953
2020.23828125	20.3953113555908
2021.05444335938	20.4578590393066
2021.8701171875	20.329008102417
2022.68518066406	20.2238082885742
2023.49963378906	20.3372898101807
2024.3134765625	20.2413845062256
2025.12683105469	20.2811527252197
2025.939453125	20.1760234832764
2026.75158691406	20.1069488525391
2027.56311035156	20.1410045623779
2028.3740234375	20.1249675750732
2029.18432617188	20.1201324462891
2029.994140625	20.0946922302246
2030.80322265625	20.0426559448242
2031.61181640625	19.9374141693115
2032.41979980469	19.9510917663574
2033.22717285156	19.8615684509277
2034.03393554688	19.883264541626
2034.84008789063	19.8292293548584
2035.64575195313	19.7668952941895
2036.45080566406	19.7472457885742
2037.25512695313	19.6963310241699
2038.05895996094	19.6099853515625
2038.86218261719	19.6114063262939
2039.66479492188	19.6181297302246
2040.466796875	19.6043796539307
2041.26831054688	19.5857810974121
2042.06909179688	19.7090282440186
2042.86938476563	19.6612091064453
2043.6689453125	19.6688899993896
2044.46801757813	19.7496528625488
2045.26647949219	19.7594547271729
2046.06433105469	19.7332744598389
2046.86145019531	19.7597007751465
2047.65808105469	19.8339328765869
2048.4541015625	19.7749652862549
2049.24951171875	19.7508392333984
2050.04443359375	19.7689952850342
2050.83862304688	19.9591808319092
2051.63232421875	19.9263134002686
2052.42529296875	19.9015274047852
2053.2177734375	19.8755645751953
2054.00952148438	19.9389591217041
2054.80078125	20.02024269104
2055.59130859375	20.0195598602295
2056.38134765625	20.0332450866699
2057.17065429688	20.092622756958
2057.95947265625	19.9947719573975
2058.74755859375	19.9564895629883
2059.53515625	19.8965892791748
2060.32202148438	19.8970336914063
2061.1083984375	19.858907699585
2061.89428710938	19.7905406951904
2062.67919921875	19.6649284362793
2063.4638671875	19.6999454498291
2064.24780273438	19.6333141326904
2065.03100585938	19.6618309020996
2065.81372070313	19.4859294891357
2066.595703125	19.4673595428467
2067.37719726563	19.4783725738525
2068.15795898438	19.3173656463623
2068.93823242188	19.2949848175049
2069.7177734375	19.3064155578613
2070.49682617188	19.2028102874756
2071.27514648438	19.1210689544678
2072.05297851563	18.9969959259033
2072.830078125	19.0823993682861
2073.60668945313	18.9806632995605
2074.38256835938	18.9387016296387
2075.15795898438	18.8990459442139
2075.9326171875	18.8509502410889
2076.70654296875	18.8297271728516
2077.47998046875	18.7876510620117
2078.25268554688	18.7209510803223
2079.02490234375	18.6980171203613
2079.79663085938	18.7669677734375
2080.5673828125	18.6600856781006
2081.337890625	18.7600383758545
2082.107421875	18.7870826721191
2082.87670898438	18.784797668457
2083.64501953125	18.7501029968262
2084.41284179688	18.8246364593506
2085.18017578125	18.8183708190918
2085.94677734375	18.8137512207031
2086.71264648438	18.9088611602783
2087.47802734375	18.9294490814209
2088.24267578125	18.84153175354
2089.0068359375	18.9541931152344
2089.77026367188	18.9215831756592
2090.53295898438	18.8613758087158
2091.29516601563	18.8404941558838
2092.056640625	18.8556880950928
2092.81762695313	18.85862159729
2093.57788085938	18.7109718322754
2094.33764648438	18.711727142334
2095.0966796875	18.6175308227539
2095.85498046875	18.5629634857178
2096.61279296875	18.5180435180664
2097.36987304688	18.4317111968994
2098.12646484375	18.300121307373
2098.88232421875	18.2962303161621
2099.63745117188	18.2752914428711
2100.39208984375	18.15012550354
2101.14624023438	18.0580387115479
2101.8994140625	17.9379119873047
2102.65209960938	17.862979888916
2103.404296875	17.8174018859863
2104.15551757813	17.7129421234131
2104.90649414063	17.6926803588867
2105.65649414063	17.5904693603516
2106.40600585938	17.5580253601074
2107.15502929688	17.4911003112793
2107.90307617188	17.3749008178711
2108.65063476563	17.3480472564697
2109.39770507813	17.3694744110107
2110.14404296875	17.3568744659424
2110.8896484375	17.2949829101563
2111.63452148438	17.3240375518799
2112.37890625	17.3462066650391
2113.12280273438	17.3338184356689
2113.86572265625	17.4022693634033
2114.60815429688	17.4006366729736
2115.35009765625	17.4307441711426
2116.09106445313	17.4601573944092
2116.83154296875	17.4771690368652
2117.57153320313	17.4514236450195
2118.31079101563	17.4469375610352
2119.04931640625	17.4685134887695
2119.787109375	17.4295787811279
2120.5244140625	17.3927669525146
2121.26098632813	17.3537731170654
2121.9970703125	17.3501987457275
2122.732421875	17.261323928833
2123.46704101563	17.1829261779785
2124.20092773438	17.1370754241943
2124.93432617188	17.1118240356445
2125.6669921875	17.1067085266113
2126.39916992188	16.9575443267822
2127.13037109375	16.9441986083984
2127.86108398438	16.8558883666992
2128.59130859375	16.9071388244629
2129.32080078125	16.6550064086914
2130.04956054688	16.7069435119629
2130.77758789063	16.6429405212402
2131.50512695313	16.4857311248779
2132.23193359375	16.3695774078369
2132.9580078125	16.374267578125
2133.68334960938	16.2844905853271
2134.408203125	16.2274303436279
2135.13232421875	16.1686344146729
2135.85595703125	16.0844593048096
2136.57885742188	16.0043258666992
2137.30102539063	15.9738645553589
2138.0224609375	15.8878240585327
2138.74340820313	15.8652687072754
2139.46337890625	15.8257741928101
2140.18310546875	15.7693243026733
2140.90185546875	15.6801586151123
2141.6201171875	15.6265068054199
2142.33764648438	15.6347980499268
2143.05444335938	15.6588373184204
2143.77075195313	15.6201362609863
2144.48608398438	15.6315841674805
2145.201171875	15.6173286437988
2145.91528320313	15.5678930282593
2146.62890625	15.5179262161255
2147.34155273438	15.5633382797241
2148.05395507813	15.5568084716797
2148.76538085938	15.5444364547729
2149.47631835938	15.5254974365234
2150.18627929688	15.4946279525757
2150.89599609375	15.5330600738525
2151.60473632813	15.5245542526245
2152.31298828125	15.5021629333496
2153.02026367188	15.4858427047729
2153.72729492188	15.4526996612549
2154.43334960938	15.4365854263306
2155.138671875	15.3924198150635
2155.84350585938	15.3591957092285
2156.54760742188	15.3640117645264
2157.25122070313	15.3314800262451
2157.95385742188	15.2786560058594
2158.65600585938	15.313494682312
2159.357421875	15.2848129272461
2160.05810546875	15.1255397796631
2160.75805664063	15.1769914627075
2161.45751953125	15.1017217636108
2162.15600585938	15.0836782455444
2162.85400390625	14.9833326339722
2163.55151367188	14.9272546768188
2164.248046875	14.8458824157715
2164.94409179688	14.8416795730591
2165.63916015625	14.7867040634155
2166.33374023438	14.677695274353
2167.02783203125	14.6476430892944
2167.72094726563	14.5168800354004
2168.41357421875	14.47789478302
2169.10522460938	14.4034872055054
2169.79638671875	14.3386077880859
2170.48706054688	14.2490816116333
2171.1767578125	14.2352685928345
2171.86572265625	14.0899963378906
2172.55419921875	14.0118341445923
2173.24194335938	13.9745025634766
2173.92895507813	13.8001174926758
2174.615234375	13.7905282974243
2175.30078125	13.7025032043457
2175.98583984375	13.6704092025757
2176.67016601563	13.6410083770752
2177.35375976563	13.5861492156982
2178.03662109375	13.6639022827148
2178.71875	13.5689697265625
2179.40014648438	13.5162401199341
2180.08081054688	13.5225763320923
2180.76098632813	13.527928352356
2181.4404296875	13.5768394470215
2182.119140625	13.4792041778564
2182.79711914063	13.5395345687866
2183.47436523438	13.5151538848877
2184.15087890625	13.4954643249512
2184.82690429688	13.5275917053223
2185.501953125	13.524510383606
2186.17651367188	13.5281267166138
2186.85034179688	13.5655193328857
2187.5234375	13.5316390991211
2188.19580078125	13.5041990280151
2188.86743164063	13.4715089797974
2189.53833007813	13.4313335418701
2190.20874023438	13.3968486785889
2190.87817382813	13.2958765029907
2191.54711914063	13.2540864944458
2192.21533203125	13.3250980377197
2192.8828125	13.1691493988037
2193.54956054688	13.1526823043823
2194.21557617188	13.0686130523682
2194.880859375	13.0620632171631
2195.54541015625	12.9402027130127
2196.20947265625	12.8641805648804
2196.87255859375	12.7716150283813
2197.53515625	12.7067089080811
2198.19677734375	12.5892553329468
2198.85791015625	12.5424795150757
2199.51831054688	12.4468755722046
2200.17797851563	12.3584575653076
2200.8369140625	12.2752246856689
2201.4951171875	12.1981821060181
2202.15258789063	12.1849775314331
2202.80932617188	12.0118227005005
2203.46533203125	12.037654876709
2204.12060546875	11.9551200866699
2204.775390625	11.9214639663696
2205.42919921875	11.88978099823
2206.08251953125	11.8975124359131
2206.73486328125	11.9014739990234
2207.38671875	11.8144426345825
2208.03759765625	11.7982549667358
2208.68798828125	11.8602952957153
2209.33764648438	11.7990579605103
2209.98657226563	11.7815809249878
2210.63452148438	11.8492212295532
2211.28198242188	11.8745784759521
2211.9287109375	11.7882881164551
2212.57470703125	11.8242321014404
2213.21997070313	11.8049516677856
2213.86450195313	11.8204822540283
2214.50830078125	11.8597555160522
2215.1513671875	11.7801008224487
2215.79370117188	11.7605104446411
2216.43530273438	11.7204303741455
2217.076171875	11.7225475311279
2217.71630859375	11.5544090270996
2218.35571289063	11.6017599105835
2218.99462890625	11.5167293548584
2219.63256835938	11.4564561843872
2220.26977539063	11.3946075439453
2220.90625	11.3134489059448
2221.5419921875	11.2781190872192
2222.17700195313	11.2242374420166
2222.81127929688	11.1515340805054
2223.44482421875	11.0168256759644
2224.07763671875	11.088996887207
2224.70971679688	10.9061317443848
2225.34106445313	10.8784227371216
2225.9716796875	10.7711009979248
2226.6015625	10.7392416000366
2227.23071289063	10.6770687103271
2227.85913085938	10.5794582366943
2228.48681640625	10.52965259552
2229.11376953125	10.4859189987183
2229.73999023438	10.4487771987915
2230.36547851563	10.4100704193115
2230.990234375	10.3687810897827
2231.61401367188	10.2861175537109
2232.2373046875	10.2365732192993
2232.85986328125	10.2339792251587
2233.4814453125	10.1529407501221
2234.1025390625	10.1129903793335
2234.72265625	10.0799112319946
2235.34228515625	10.1150989532471
2235.9609375	10.0374631881714
2236.57885742188	10.0171060562134
2237.1962890625	10.0354032516479
2237.81274414063	10.0006771087646
2238.42846679688	9.98488998413086
2239.04345703125	9.98113822937012
2239.65771484375	9.96686458587646
2240.27124023438	9.99773788452148
2240.88403320313	9.98730182647705
2241.49584960938	9.95759773254395
2242.10717773438	9.9581823348999
2242.71752929688	10.0183925628662
2243.32739257813	9.90587043762207
2243.93627929688	9.8971700668335
2244.54443359375	9.91341400146484
2245.15209960938	9.88488674163818
2245.7587890625	9.88285446166992
2246.36474609375	9.83934307098389
2246.9697265625	9.80893516540527
2247.57421875	9.74679279327393
2248.17797851563	9.75320529937744
2248.78076171875	9.73923492431641
2249.38305664063	9.75442123413086
2249.984375	9.66322422027588
2250.5849609375	9.65436553955078
2251.18481445313	9.56667232513428
2251.78393554688	9.54612827301025
2252.38232421875	9.46763038635254
2252.97973632813	9.40925121307373
2253.57666015625	9.44788360595703
2254.17260742188	9.37416648864746
2254.76782226563	9.30790042877197
2255.3623046875	9.21515274047852
2255.9560546875	9.18506240844727
2256.54907226563	9.14975738525391
2257.14135742188	9.05475330352783
2257.73266601563	9.04324436187744
2258.32348632813	8.99147796630859
2258.91333007813	8.93551445007324
2259.50244140625	8.85325908660889
2260.09057617188	8.80837154388428
2260.67822265625	8.74471664428711
2261.26513671875	8.70052528381348
2261.85107421875	8.71537685394287
2262.43627929688	8.6292142868042
2263.02075195313	8.62502956390381
2263.6044921875	8.56481647491455
2264.18725585938	8.55460548400879
2264.76953125	8.45076370239258
2265.35083007813	8.48040390014648
2265.93139648438	8.42916584014893
2266.51123046875	8.40817260742188
2267.09033203125	8.37592506408691
2267.66845703125	8.35201263427734
2268.24584960938	8.37277317047119
2268.82250976563	8.37288761138916
2269.3984375	8.42950344085693
2269.9736328125	8.41263008117676
2270.5478515625	8.41589450836182
2271.12133789063	8.4393253326416
2271.69409179688	8.45098209381104
2272.26611328125	8.40813636779785
2272.83740234375	8.38701152801514
2273.40771484375	8.3876371383667
2273.97729492188	8.36595916748047
2274.54614257813	8.35134792327881
2275.11401367188	8.34932804107666
2275.68139648438	8.26744651794434
2276.24780273438	8.27300834655762
2276.8134765625	8.19891548156738
2277.37817382813	8.16894245147705
2277.9423828125	8.21340465545654
2278.50561523438	8.16103744506836
2279.06811523438	8.19972991943359
2279.62963867188	8.18023681640625
2280.19067382813	8.16310024261475
2280.75073242188	8.12907600402832
2281.31005859375	8.13853359222412
2281.86840820313	8.1292667388916
2282.42602539063	8.05137538909912
2282.98291015625	8.07611656188965
2283.5390625	8.03141689300537
2284.09448242188	8.042160987854
2284.64892578125	7.97097492218018
2285.20263671875	7.94547462463379
2285.75537109375	7.92286205291748
2286.3076171875	7.86794757843018
2286.85888671875	7.87704992294312
2287.40942382813	7.80908870697021
2287.958984375	7.81393241882324
2288.5078125	7.75410795211792
2289.05590820313	7.68522453308105
2289.60302734375	7.62079095840454
2290.14965820313	7.5966362953186
2290.6953125	7.51194190979004
2291.23999023438	7.51586484909058
2291.78393554688	7.46480703353882
2292.3271484375	7.40147924423218
2292.86962890625	7.3697395324707
2293.4111328125	7.34860754013062
2293.95190429688	7.33463954925537
2294.49194335938	7.26956129074097
2295.03100585938	7.2355809211731
2295.5693359375	7.19837236404419
2296.10693359375	7.20483350753784
2296.6435546875	7.18917036056519
2297.17944335938	7.22575998306274
2297.71459960938	7.18048048019409
2298.24877929688	7.14983940124512
2298.7822265625	7.09140920639038
2299.31469726563	7.12773513793945
2299.8466796875	7.1520676612854
2300.37744140625	7.13846158981323
2300.90771484375	7.07565116882324
2301.43701171875	7.12378263473511
2301.96557617188	7.11522769927979
2302.4931640625	7.11951065063477
2303.02001953125	7.11388444900513
2303.54614257813	7.15646934509277
2304.0712890625	7.11494302749634
2304.595703125	7.1224365234375
2305.119140625	7.14307308197021
2305.64184570313	7.14950513839722
2306.16381835938	7.11621904373169
2306.68481445313	7.09230327606201
2307.205078125	7.08609390258789
2307.72436523438	7.10163545608521
2308.24291992188	7.12954950332642
2308.7607421875	7.09375953674316
2309.27758789063	7.01329708099365
2309.79370117188	7.09151268005371
2310.30883789063	7.05081605911255
2310.8232421875	7.04616832733154
2311.3369140625	7.04609251022339
2311.849609375	7.04412889480591
2312.361328125	6.97692441940308
2312.87255859375	6.95577955245972
2313.38256835938	6.9205904006958
2313.89208984375	6.91613531112671
2314.40063476563	6.86605215072632
2314.908203125	6.85562324523926
2315.4150390625	6.78737545013428
2315.92114257813	6.77717733383179
2316.42626953125	6.73749971389771
2316.9306640625	6.67317628860474
2317.43408203125	6.66724586486816
2317.93676757813	6.57523775100708
2318.4384765625	6.54462051391602
2318.939453125	6.53348064422607
2319.439453125	6.4697642326355
2319.93872070313	6.42795181274414
2320.43701171875	6.40589904785156
2320.9345703125	6.39630699157715
2321.43139648438	6.39077568054199
2321.92724609375	6.33963441848755
2322.42211914063	6.32700967788696
2322.91625976563	6.31709432601929
2323.40966796875	6.27237796783447
2323.90209960938	6.22083520889282
2324.3935546875	6.20433330535889
2324.88427734375	6.22943687438965
2325.37426757813	6.20529651641846
2325.86303710938	6.25872707366943
2326.35131835938	6.21415185928345
2326.83862304688	6.16327238082886
2327.32495117188	6.2306342124939
2327.810546875	6.19716882705688
2328.29541015625	6.22013139724731
2328.77905273438	6.29385137557983
2329.26220703125	6.25681734085083
2329.74438476563	6.24350547790527
2330.2255859375	6.23345422744751
2330.7060546875	6.24060964584351
2331.185546875	6.23601245880127
2331.6640625	6.25875186920166
2332.14184570313	6.26728248596191
2332.61889648438	6.24544477462769
2333.09497070313	6.20278549194336
2333.57006835938	6.21321105957031
2334.04443359375	6.19871664047241
2334.51782226563	6.19105672836304
2334.99047851563	6.15022659301758
2335.46215820313	6.13952302932739
2335.93310546875	6.16007900238037
2336.40307617188	6.10601043701172
2336.8720703125	6.0450382232666
2337.34033203125	6.03811407089233
2337.8076171875	6.02129459381104
2338.27416992188	5.9528021812439
2338.73974609375	5.98156118392944
2339.20458984375	5.92592239379883
2339.66845703125	5.9079270362854
2340.13134765625	5.86597442626953
2340.59350585938	5.86610460281372
2341.0546875	5.80290079116821
2341.51489257813	5.80190229415894
2341.97436523438	5.74551248550415
2342.43286132813	5.671715259552
2342.890625	5.66597414016724
2343.34741210938	5.62629413604736
2343.80322265625	5.60203981399536
2344.25830078125	5.60509157180786
2344.71240234375	5.58770608901978
2345.16577148438	5.60207557678223
2345.61791992188	5.6255669593811
2346.06958007813	5.68472766876221
2346.52001953125	5.77489900588989
2346.9697265625	5.78989124298096
2347.41845703125	5.89841651916504
2347.86645507813	5.99898672103882
2348.3134765625	6.09768199920654
2348.75952148438	6.25239324569702
2349.20483398438	6.30081081390381
2349.64916992188	6.46816205978394
2350.09252929688	6.54190969467163
2350.53515625	6.63789367675781
2350.97680664063	6.72700357437134
2351.41748046875	6.77675533294678
2351.857421875	6.81099081039429
2352.29638671875	6.85830020904541
2352.734375	6.83450937271118
2353.17138671875	6.83265542984009
2353.60766601563	6.79214954376221
2354.04296875	6.65260648727417
2354.4775390625	6.56832647323608
2354.91088867188	6.45448684692383
2355.34350585938	6.3853874206543
2355.775390625	6.2920093536377
2356.2060546875	6.15789270401001
2356.63598632813	6.01141691207886
2357.06494140625	5.89662265777588
2357.4931640625	5.77784538269043
2357.92041015625	5.6854829788208
2358.3466796875	5.61370897293091
2358.77197265625	5.46344041824341
2359.1962890625	5.40745544433594
2359.61987304688	5.28354978561401
2360.04248046875	5.19309043884277
2360.46411132813	5.12660455703735
2360.88500976563	5.05476045608521
2361.30493164063	5.01559209823608
2361.72387695313	4.99709844589233
