# Supplementary material for: Optics miniaturization strategy for demanding Raman spectroscopy applications
Source: Nat Commun. 2024 Apr 8;15:3049. doi: 10.1038/s41467-024-47044-7 (PMC11001912; doi:10.1038/s41467-024-47044-7)
Supplement: Supplementary file 6 — Source Data [file 41467_2024_47044_MOESM6_ESM.zip › Source Data/NCOMMS-23-34016B s3/S3 pHCA, Glucose, Salts/calibraiton/pHCA time + standards/pHCA_6h_1.csv]

347.42919921875	83.6117935180664
348.892913818359	83.9100952148438
350.356079101563	84.348503112793
351.818634033203	84.523567199707
353.280670166016	84.9563751220703
354.742095947266	85.3887100219727
356.202972412109	85.8287658691406
357.663299560547	86.0511169433594
359.123046875	86.3820419311523
360.582244873047	86.5295333862305
362.040863037109	86.8562850952148
363.498931884766	87.0335845947266
364.956451416016	87.1064300537109
366.413391113281	87.460563659668
367.869750976563	87.5515289306641
369.325592041016	87.9614105224609
370.780853271484	87.7638854980469
372.235565185547	88.1602249145508
373.689727783203	88.189079284668
375.143310546875	88.4591064453125
376.596343994141	88.5390777587891
378.048828125	88.8398361206055
379.500762939453	88.9034042358398
380.9521484375	89.059211730957
382.402954101563	89.3086090087891
383.853240966797	89.5076599121094
385.302947998047	89.6692504882813
386.752136230469	89.8168029785156
388.200744628906	89.9770050048828
389.648803710938	90.1524047851563
391.096343994141	90.2768936157227
392.543304443359	90.6065826416016
393.989715576172	90.7643661499023
395.435607910156	91.162727355957
396.880920410156	91.4484481811523
398.325714111328	91.5005645751953
399.769927978516	91.932487487793
401.213623046875	92.0112838745117
402.656768798828	92.332275390625
404.099395751953	92.491455078125
405.541442871094	92.8344039916992
406.982971191406	92.7070007324219
408.423950195313	92.9749298095703
409.864379882813	93.1519546508789
411.304290771484	93.2773895263672
412.743621826172	93.4238433837891
414.182434082031	93.3545150756836
415.620727539063	93.6443176269531
417.058471679688	93.7003021240234
418.495666503906	93.8585815429688
419.932342529297	94.0271682739258
421.368469238281	93.9921188354492
422.804077148438	94.1567993164063
424.239135742188	94.0109558105469
425.673645019531	93.8906707763672
427.107635498047	93.8827362060547
428.541107177734	93.5967025756836
429.974029541016	93.3904342651367
431.406433105469	93.2454299926758
432.838287353516	93.1078567504883
434.269622802734	92.738166809082
435.700408935547	92.7957458496094
437.130706787109	92.6276168823242
438.560455322266	92.6691284179688
439.989654541016	92.3930969238281
441.418334960938	92.6067123413086
442.846496582031	92.4620513916016
444.274139404297	92.4787826538086
445.701263427734	92.3753280639648
447.127838134766	92.2265243530273
448.553894042969	92.3380432128906
449.979431152344	92.1287460327148
451.404449462891	91.9297866821289
452.828918457031	91.7384643554688
454.252899169922	91.7144393920898
455.676330566406	91.3965148925781
457.099273681641	91.3133926391602
458.521667480469	91.085807800293
459.943542480469	91.1181640625
461.364929199219	90.8991928100586
462.785766601563	90.8544387817383
464.206085205078	90.8806610107422
465.625885009766	90.4828948974609
467.045196533203	90.748405456543
468.463958740234	90.5727005004883
469.882202148438	90.5501861572266
471.299957275391	90.4955062866211
472.717193603516	90.5579147338867
474.133911132813	90.4899139404297
475.550109863281	90.518424987793
476.965789794922	90.6312561035156
478.380950927734	90.896125793457
479.795623779297	90.9171142578125
481.209777832031	90.8993606567383
482.623413085938	91.2432250976563
484.036529541016	91.4559326171875
485.449157714844	91.5570907592773
486.861267089844	91.7229232788086
488.272857666016	91.9708251953125
489.683959960938	92.1894683837891
491.094543457031	92.4049987792969
492.504608154297	92.6617279052734
493.914184570313	92.8700637817383
495.3232421875	92.9810333251953
496.731811523438	92.9896392822266
498.139862060547	93.2347259521484
499.547393798828	93.2361831665039
500.954467773438	93.2622451782227
502.360992431641	93.426628112793
503.767028808594	93.2124862670898
505.172576904297	93.3428268432617
506.577606201172	93.4789733886719
507.982147216797	93.5801315307617
509.386169433594	93.5488433837891
510.789703369141	93.724235534668
512.192749023438	93.8259811401367
513.595275878906	93.8523330688477
514.997314453125	93.8976593017578
516.398803710938	94.1035766601563
517.799865722656	93.9784698486328
519.200378417969	94.0860443115234
520.600463867188	93.8715438842773
522	93.6669311523438
523.399047851563	93.3758544921875
524.797607421875	93.0293960571289
526.195678710938	92.6982727050781
527.59326171875	92.5468444824219
528.990295410156	91.959602355957
530.386901855469	91.4657363891602
531.782958984375	91.2710647583008
533.178588867188	90.9706497192383
534.573669433594	90.6853408813477
535.968322753906	90.5452728271484
537.362426757813	90.3311309814453
538.756042480469	90.0934906005859
540.149230957031	89.8103637695313
541.541870117188	89.6072006225586
542.934020996094	89.4017639160156
544.32568359375	89.1138000488281
545.716918945313	88.8179931640625
547.107604980469	88.2290649414063
548.497802734375	88.0383453369141
549.887573242188	87.8019714355469
551.276794433594	87.3020172119141
552.66552734375	87.2312316894531
554.053833007813	86.8858947753906
555.441650390625	86.8017120361328
556.828918457031	86.4370346069336
558.215759277344	86.2341613769531
559.602111816406	86.1836471557617
560.987976074219	86.2736663818359
562.373352050781	86.0339202880859
563.758239746094	85.8179321289063
565.142639160156	85.6798553466797
566.526611328125	85.5936508178711
567.910034179688	85.5795288085938
569.293029785156	85.2473602294922
570.675537109375	85.1654968261719
572.057556152344	85.1443405151367
573.439086914063	84.9375457763672
574.820129394531	84.8648376464844
576.200744628906	84.7592315673828
577.580871582031	84.696403503418
578.96044921875	84.7071762084961
580.339660644531	84.5282897949219
581.718322753906	84.6201705932617
583.096557617188	84.4823684692383
584.474243164063	84.5696411132813
585.851501464844	84.4669342041016
587.228332519531	84.4531860351563
588.604614257813	84.3901901245117
589.98046875	84.431526184082
591.355834960938	84.3653182983398
592.730712890625	84.2375564575195
594.105163574219	84.3512802124023
595.479125976563	84.2214660644531
596.852600097656	84.2263565063477
598.225646972656	84.0544586181641
599.598205566406	84.1326751708984
600.970275878906	83.9448928833008
602.341857910156	83.8265991210938
603.713012695313	83.7850494384766
605.083679199219	83.7656478881836
606.453918457031	83.6324462890625
607.823608398438	83.4569702148438
609.192932128906	83.4242095947266
610.561706542969	83.0986785888672
611.930053710938	83.1851425170898
613.297912597656	83.0561599731445
614.665344238281	82.9498901367188
616.032287597656	82.8271255493164
617.398803710938	82.7368621826172
618.764831542969	82.5715103149414
620.13037109375	82.5187911987305
621.495483398438	82.362922668457
622.860107421875	82.1734771728516
624.224304199219	82.0221099853516
625.588012695313	82.1216735839844
626.951232910156	81.9052352905273
628.314025878906	81.6079940795898
629.676391601563	81.8074798583984
631.038269042969	81.5644912719727
632.399658203125	81.3724365234375
633.760620117188	81.3169555664063
635.12109375	81.2824249267578
636.481140136719	81.0989379882813
637.840759277344	80.9579086303711
639.199890136719	80.9278793334961
640.558532714844	80.8750457763672
641.916748046875	80.6980285644531
643.274536132813	80.7596435546875
644.6318359375	80.6713485717773
645.988647460938	80.5194091796875
647.345031738281	80.2400665283203
648.700988769531	80.3232498168945
650.056457519531	80.0863952636719
651.411499023438	79.8885345458984
652.76611328125	79.7394561767578
654.120239257813	79.4570922851563
655.473876953125	79.4099502563477
656.827087402344	79.2861251831055
658.179870605469	79.2160110473633
659.5322265625	79.2238082885742
660.884094238281	79.0130004882813
662.235473632813	79.0492172241211
663.586486816406	78.8070220947266
664.93701171875	78.7054290771484
666.287048339844	78.9221420288086
667.636657714844	78.7266540527344
668.98583984375	78.4953460693359
670.334594726563	78.6950225830078
671.682861328125	78.5527420043945
673.030700683594	78.5559539794922
674.378051757813	78.547119140625
675.725036621094	78.4900131225586
677.071533203125	78.4758605957031
678.417541503906	78.4553985595703
679.76318359375	78.6147003173828
681.108337402344	78.3283157348633
682.453002929688	78.5129318237305
683.797302246094	78.615364074707
685.14111328125	78.5087814331055
686.484497070313	78.5474395751953
687.827453613281	78.6455001831055
689.169921875	78.4767456054688
690.512023925781	78.4673919677734
691.853637695313	78.6750335693359
693.194763183594	78.6882934570313
694.535522460938	78.4227600097656
695.875793457031	78.660888671875
697.215637207031	78.7203521728516
698.555053710938	78.686393737793
699.89404296875	78.805046081543
701.232543945313	78.8429260253906
702.570617675781	78.7521667480469
703.908325195313	78.7602157592773
705.245483398438	79.1072845458984
706.582275390625	78.9294815063477
707.918640136719	78.9544296264648
709.254516601563	78.8672332763672
710.589965820313	78.8929748535156
711.924987792969	78.9558563232422
713.259582519531	78.9477615356445
714.59375	78.9859848022461
715.927490234375	78.9584274291992
717.2607421875	79.0049209594727
718.593627929688	78.9023818969727
719.926025390625	78.9450912475586
721.257995605469	78.8697738647461
722.589538574219	78.8034820556641
723.920654296875	78.7046966552734
725.251342773438	78.9546127319336
726.581604003906	78.8748092651367
727.911437988281	78.7935180664063
729.240783691406	78.7588882446289
730.569763183594	78.6705474853516
731.898254394531	78.7187805175781
733.226379394531	78.5802001953125
734.554016113281	78.5839309692383
735.881225585938	78.5530471801758
737.208068847656	78.6197128295898
738.534423828125	78.4936676025391
739.8603515625	78.3489227294922
741.185852050781	78.2573623657227
742.510925292969	78.375129699707
743.835571289063	78.2086868286133
745.159790039063	78.0736236572266
746.483581542969	78.1482543945313
747.806945800781	77.9551467895508
749.1298828125	77.9138031005859
750.452453613281	77.7064437866211
751.774536132813	77.8726806640625
753.09619140625	77.6246643066406
754.417419433594	77.6258544921875
755.738220214844	77.57470703125
757.05859375	77.3701553344727
758.378540039063	77.3981628417969
759.698059082031	77.4338302612305
761.017211914063	77.1770324707031
762.335876464844	77.1347961425781
763.654113769531	77.0133361816406
764.971984863281	76.807258605957
766.289367675781	77.0107269287109
767.606384277344	76.7113265991211
768.922973632813	76.6226196289063
770.239074707031	76.5259246826172
771.554809570313	76.4687881469727
772.8701171875	76.4687652587891
774.184997558594	76.2829818725586
775.499450683594	76.2045211791992
776.8134765625	76.3032913208008
778.127136230469	76.0165786743164
779.440307617188	76.0479965209961
780.753112792969	75.9789962768555
782.0654296875	75.7893676757813
783.377380371094	75.7565078735352
784.688903808594	75.6736602783203
786	75.552848815918
787.310668945313	75.5074615478516
788.620971679688	75.4857711791992
789.930786132813	75.3539505004883
791.240234375	75.1918411254883
792.549255371094	75.0929183959961
793.857788085938	75.0665512084961
795.166015625	74.8850555419922
796.473754882813	74.9261016845703
797.781066894531	74.7778625488281
799.088012695313	75.0048065185547
800.39453125	74.8903884887695
801.700622558594	75.0358657836914
803.006286621094	74.9733963012695
804.311584472656	75.068733215332
805.616394042969	75.0391159057617
806.920837402344	74.9360733032227
808.224853515625	74.8389587402344
809.528503417969	74.7260513305664
810.831665039063	74.5971527099609
812.134460449219	74.7072830200195
813.436828613281	74.5965423583984
814.73876953125	74.4598846435547
816.040344238281	74.4468612670898
817.341430664063	74.4039154052734
818.642150878906	74.4496765136719
819.942504882813	74.3203582763672
821.242370605469	74.3438491821289
822.541870117188	74.4216995239258
823.840942382813	74.4381561279297
825.139587402344	74.528450012207
826.437866210938	74.5563812255859
827.735656738281	74.6055068969727
829.033081054688	74.6211013793945
830.330139160156	74.7240371704102
831.626770019531	74.532585144043
832.922973632813	74.6710205078125
834.21875	74.7116470336914
835.514099121094	74.8430557250977
836.80908203125	75.0676956176758
838.103637695313	75.2219924926758
839.397827148438	75.2726058959961
840.691589355469	75.4395217895508
841.984924316406	75.5179901123047
843.27783203125	75.7291564941406
844.570373535156	75.7375183105469
845.862487792969	75.8837127685547
847.154235839844	75.9744415283203
848.445556640625	76.1801300048828
849.736450195313	76.1329040527344
851.026916503906	76.0822601318359
852.317016601563	76.1698226928711
853.606689453125	76.2196731567383
854.89599609375	76.2432403564453
856.184875488281	76.2912216186523
857.473327636719	76.6065826416016
858.761413574219	76.7089157104492
860.049072265625	77.0018081665039
861.336303710938	77.2836532592773
862.623168945313	77.5739135742188
863.909606933594	77.9346771240234
865.195678710938	78.4835052490234
866.481323242188	78.8036956787109
867.766540527344	79.0722503662109
869.051391601563	79.5462188720703
870.335815429688	80.0167541503906
871.619873046875	80.376594543457
872.903503417969	80.5762252807617
874.186706542969	80.9328536987305
875.469543457031	80.7752838134766
876.752014160156	80.6708908081055
878.033996582031	80.260383605957
879.315612792969	79.8161926269531
880.596862792969	78.8323440551758
881.877685546875	78.0245895385742
883.158081054688	76.9827423095703
884.438110351563	75.6598052978516
885.7177734375	74.6493301391602
886.996948242188	73.6465225219727
888.275817871094	72.8213119506836
889.55419921875	71.7439498901367
890.832275390625	70.8533020019531
892.10986328125	70.3335571289063
893.387084960938	69.771369934082
894.663940429688	69.2385482788086
895.940368652344	68.5507202148438
897.216369628906	68.1505432128906
898.492004394531	67.7425918579102
899.767272949219	67.2118072509766
901.042114257813	66.8753280639648
902.316528320313	66.4495544433594
903.590576171875	66.0828552246094
904.8642578125	65.6807479858398
906.137512207031	65.3573379516602
907.410339355469	64.9830932617188
908.682800292969	64.7658081054688
909.954833984375	64.5155944824219
911.226501464844	64.2619781494141
912.497802734375	64.0984649658203
913.768676757813	63.9399223327637
915.039123535156	63.8781394958496
916.309204101563	63.4968414306641
917.578918457031	63.2627639770508
918.848205566406	63.2490272521973
920.117126464844	62.8396224975586
921.385620117188	62.7419471740723
922.653747558594	62.7699775695801
923.921447753906	62.3160781860352
925.188781738281	62.0270919799805
926.455688476563	61.9377021789551
927.722229003906	61.6744728088379
928.988342285156	61.3611907958984
930.254089355469	61.3560104370117
931.519470214844	60.9349975585938
932.784423828125	60.8251342773438
934.049011230469	60.5412559509277
935.313171386719	60.3708839416504
936.576965332031	60.3163032531738
937.84033203125	60.287052154541
939.103332519531	60.0112571716309
940.365966796875	59.7868804931641
941.628173828125	59.9159088134766
942.890014648438	59.8132476806641
944.151428222656	59.6292953491211
945.412475585938	59.5264663696289
946.673095703125	59.4651641845703
947.933349609375	59.5411682128906
949.193237304688	59.4490623474121
950.452697753906	59.4706497192383
951.711791992188	59.3920936584473
952.970520019531	59.3487739562988
954.228820800781	59.312141418457
955.486755371094	59.5540771484375
956.744262695313	59.4559898376465
958.001403808594	59.5821952819824
959.258117675781	59.7249870300293
960.514526367188	59.7554626464844
961.770446777344	59.8960113525391
963.026062011719	60.1513862609863
964.28125	60.1767654418945
965.536010742188	60.3996162414551
966.790466308594	60.8414459228516
968.044494628906	61.2528228759766
969.298095703125	61.5884475708008
970.551391601563	62.4345474243164
971.80419921875	62.973560333252
973.056701660156	63.9408111572266
974.308776855469	65.1378784179688
975.560485839844	66.7668151855469
976.811767578125	68.7550811767578
978.062683105469	70.7612915039063
979.313232421875	72.7981872558594
980.563415527344	74.889762878418
981.813171386719	76.6973037719727
983.0625	78.2573471069336
984.3115234375	79.8322982788086
985.560119628906	81.0405502319336
986.808349609375	82.0376892089844
988.05615234375	82.6306076049805
989.303588867188	82.954704284668
990.550659179688	82.4160614013672
991.797302246094	81.119010925293
993.043579101563	79.6633224487305
994.289489746094	77.2784194946289
995.535034179688	74.8333206176758
996.780151367188	72.3923721313477
998.02490234375	69.9676055908203
999.269226074219	68.0879974365234
1000.51318359375	66.1457290649414
1001.75677490234	64.4847030639648
1003	63.2890892028809
1004.24279785156	62.2298049926758
1005.48522949219	61.283073425293
1006.72729492188	60.7080612182617
1007.96893310547	60.1225967407227
1009.21026611328	59.5068473815918
1010.45111083984	59.1344909667969
1011.69165039063	58.763858795166
1012.93176269531	58.4351272583008
1014.17150878906	58.1673583984375
1015.41088867188	58.0986213684082
1016.64984130859	57.9131546020508
1017.88842773438	57.8012161254883
1019.12664794922	57.5239601135254
1020.36450195313	57.3511009216309
1021.60192871094	57.1891098022461
1022.83898925781	57.219310760498
1024.07568359375	56.9634437561035
1025.31201171875	56.9590148925781
1026.5478515625	56.8723106384277
1027.78344726563	56.8408699035645
1029.0185546875	56.756103515625
1030.25329589844	56.7658348083496
1031.48767089844	56.6399574279785
1032.7216796875	56.7998390197754
1033.95532226563	56.8035278320313
1035.18859863281	56.8192405700684
1036.42138671875	56.8423919677734
1037.65393066406	56.8739585876465
1038.88598632813	57.1107139587402
1040.11767578125	57.1049728393555
1041.34899902344	57.0287590026855
1042.57995605469	57.2044296264648
1043.810546875	57.2818145751953
1045.04077148438	57.3169212341309
1046.2705078125	57.5201034545898
1047.5	57.5731658935547
1048.72900390625	57.7754440307617
1049.95764160156	57.7944450378418
1051.18591308594	58.1730308532715
1052.41381835938	58.3178367614746
1053.64135742188	58.3380470275879
1054.86853027344	58.9898147583008
1056.09521484375	59.2883110046387
1057.32165527344	59.4867897033691
1058.54760742188	59.9008407592773
1059.77331542969	60.3522911071777
1060.99853515625	60.7239189147949
1062.22338867188	61.1979331970215
1063.44787597656	61.5315170288086
1064.671875	62.0557479858398
1065.89562988281	62.4698524475098
1067.11901855469	63.0086555480957
1068.34191894531	63.4295234680176
1069.56457519531	64.1001434326172
1070.78674316406	64.5903091430664
1072.00854492188	65.0778274536133
1073.22998046875	65.4967727661133
1074.45104980469	65.9550399780273
1075.67175292969	65.974853515625
1076.89208984375	65.9134674072266
1078.11193847656	65.8523025512695
1079.33154296875	65.4103698730469
1080.55065917969	64.8368682861328
1081.76940917969	64.3005447387695
1082.98791503906	63.1978721618652
1084.20593261719	62.5276298522949
1085.42358398438	61.7767028808594
1086.64086914063	60.9576721191406
1087.85766601563	60.1204872131348
1089.07421875	59.6517372131348
1090.29040527344	58.9727973937988
1091.50610351563	58.4780693054199
1092.72155761719	58.1407012939453
1093.9365234375	57.685432434082
1095.15112304688	57.4558143615723
1096.36535644531	57.3276748657227
1097.57922363281	56.9899063110352
1098.79272460938	57.0090637207031
1100.005859375	56.8376426696777
1101.21862792969	56.8014945983887
1102.43090820313	56.7794990539551
1103.64294433594	56.7773361206055
1104.8544921875	56.599292755127
1106.06579589844	56.6651000976563
1107.27661132813	56.6101417541504
1108.48706054688	56.6372566223145
1109.69714355469	56.6729774475098
1110.90686035156	56.7277984619141
1112.1162109375	56.6124114990234
1113.3251953125	56.664981842041
1114.53369140625	56.8790473937988
1115.74194335938	56.8328018188477
1116.94982910156	57.0013046264648
1118.1572265625	57.0589408874512
1119.3642578125	57.1683235168457
1120.57104492188	57.2059631347656
1121.77734375	57.2917327880859
1122.98327636719	57.2877960205078
1124.18884277344	57.3736152648926
1125.39404296875	57.3431739807129
1126.59875488281	57.3096961975098
1127.80322265625	57.2042579650879
1129.00732421875	57.1878051757813
1130.2109375	56.8730888366699
1131.41430664063	56.7653732299805
1132.6171875	56.798999786377
1133.81970214844	56.4894409179688
1135.02197265625	56.2323951721191
1136.22375488281	55.8641815185547
1137.42517089844	55.7089233398438
1138.62622070313	55.5238761901855
1139.82690429688	55.327938079834
1141.02709960938	55.0435600280762
1142.22705078125	54.8636741638184
1143.42663574219	54.8710098266602
1144.62573242188	54.7199897766113
1145.82458496094	54.5821418762207
1147.02294921875	54.547119140625
1148.22094726563	54.5640830993652
1149.41857910156	54.486270904541
1150.61584472656	54.4365730285645
1151.81274414063	54.4358024597168
1153.00927734375	54.2792892456055
1154.20544433594	54.4377746582031
1155.40124511719	54.3783798217773
1156.5966796875	54.3979568481445
1157.79162597656	54.3387718200684
1158.986328125	54.2777061462402
1160.18054199219	54.2674980163574
1161.37438964844	54.1921157836914
1162.56799316406	54.2056541442871
1163.76110839844	54.1423416137695
1164.95385742188	54.0740623474121
1166.14624023438	54.0471038818359
1167.33825683594	54.0922622680664
1168.52990722656	54.2323150634766
1169.72119140625	54.5531463623047
1170.91198730469	54.7647972106934
1172.1025390625	55.1058235168457
1173.29260253906	55.6952056884766
1174.482421875	55.6747665405273
1175.67175292969	55.8559989929199
1176.86071777344	55.6507873535156
1178.04943847656	55.2827262878418
1179.23767089844	54.8576126098633
1180.42553710938	54.4347763061523
1181.61303710938	54.0779304504395
1182.80017089844	53.8674736022949
1183.98681640625	53.6989212036133
1185.17321777344	53.4606971740723
1186.35925292969	53.3413429260254
1187.54479980469	53.5267486572266
1188.73010253906	53.4269409179688
1189.91491699219	53.3849639892578
1191.09936523438	53.387035369873
1192.28356933594	53.6089477539063
1193.46728515625	53.5913391113281
1194.65063476563	53.6564826965332
1195.83361816406	53.7486534118652
1197.01623535156	53.8458290100098
1198.19836425781	54.0372848510742
1199.38024902344	54.2655487060547
1200.56176757813	54.3854446411133
1201.74279785156	54.455940246582
1202.92358398438	54.6044425964355
1204.10388183594	54.7135162353516
1205.28393554688	54.6561050415039
1206.46350097656	54.712718963623
1207.64270019531	54.6898384094238
1208.82153320313	54.5820770263672
1210	54.5459861755371
1211.17810058594	54.4263572692871
1212.35583496094	54.2762336730957
1213.53308105469	54.4493217468262
1214.71008300781	54.3327751159668
1215.88671875	54.2026252746582
1217.06286621094	54.176586151123
1218.23864746094	54.2153663635254
1219.41418457031	54.2211952209473
1220.58923339844	54.2162971496582
1221.76391601563	54.3040580749512
1222.93823242188	54.2328453063965
1224.11218261719	54.2976264953613
1225.28576660156	54.576732635498
1226.458984375	54.5021209716797
1227.6318359375	54.5748710632324
1228.80419921875	54.7313041687012
1229.97631835938	54.7697639465332
1231.14794921875	54.903434753418
1232.31921386719	55.2300071716309
1233.490234375	55.2536087036133
1234.66076660156	55.4087028503418
1235.83093261719	55.5206565856934
1237.00073242188	55.6861953735352
1238.17016601563	55.7456207275391
1239.33923339844	55.8296394348145
1240.5078125	56.0329322814941
1241.67614746094	56.0450210571289
1242.84411621094	56.1262664794922
1244.01159667969	56.3759765625
1245.1787109375	56.3975601196289
1246.34558105469	56.6777076721191
1247.51196289063	56.7819633483887
1248.67797851563	56.8589782714844
1249.84362792969	56.9091262817383
1251.00891113281	56.9844627380371
1252.173828125	56.7414245605469
1253.33825683594	56.6832389831543
1254.50244140625	56.396167755127
1255.66625976563	56.1453895568848
1256.82958984375	55.7971458435059
1257.99255371094	55.584774017334
1259.1552734375	55.4408264160156
1260.31750488281	55.2638092041016
1261.47937011719	55.119270324707
1262.64086914063	55.0799217224121
1263.80200195313	54.7915306091309
1264.96276855469	54.7771949768066
1266.123046875	54.7334442138672
1267.28308105469	54.414623260498
1268.44262695313	54.2654457092285
1269.60192871094	54.2980728149414
1270.7607421875	53.9532203674316
1271.91918945313	53.7453308105469
1273.07727050781	53.7443008422852
1274.23498535156	53.5929832458496
1275.39233398438	53.3278999328613
1276.54931640625	53.267032623291
1277.70581054688	53.0719909667969
1278.86206054688	53.0502128601074
1280.01794433594	53.0147705078125
1281.17333984375	52.8125839233398
1282.32836914063	52.8422431945801
1283.48303222656	52.7105445861816
1284.63732910156	52.8247871398926
1285.79125976563	52.6069869995117
1286.94482421875	52.6087799072266
1288.09802246094	52.6734008789063
1289.25073242188	52.698558807373
1290.40319824219	52.7846260070801
1291.55517578125	52.6450576782227
1292.70690917969	52.7063064575195
1293.85815429688	52.6548309326172
1295.00903320313	52.6870231628418
1296.15954589844	52.5615463256836
1297.30969238281	52.5201225280762
1298.45935058594	52.2934112548828
1299.60876464844	52.3572807312012
1300.7578125	52.0684585571289
1301.90637207031	52.2033309936523
1303.05456542969	52.1638832092285
1304.20239257813	52.1601257324219
1305.34985351563	51.9528503417969
1306.49694824219	52.0085411071777
1307.64367675781	52.0208435058594
1308.7900390625	51.9055976867676
1309.93591308594	52.038948059082
1311.08154296875	52.0943489074707
1312.22668457031	52.1061592102051
1313.37145996094	52.2253303527832
1314.51599121094	52.2201957702637
1315.66003417969	52.2371025085449
1316.80358886719	52.296703338623
1317.94689941406	52.2709732055664
1319.08984375	52.3397026062012
1320.23229980469	52.4129028320313
1321.37451171875	52.3899459838867
1322.51623535156	52.3291206359863
1323.65759277344	52.2528419494629
1324.79858398438	52.0886383056641
1325.93920898438	52.1897773742676
1327.07934570313	52.1566276550293
1328.21923828125	52.0103988647461
1329.35864257813	52.0768241882324
1330.49780273438	52.0901069641113
1331.63647460938	51.9073257446289
1332.77478027344	51.9867706298828
1333.91271972656	51.9382171630859
1335.05029296875	51.7732276916504
1336.18737792969	51.8966522216797
1337.32421875	51.6656837463379
1338.46057128906	51.6459693908691
1339.5966796875	51.6835632324219
1340.73229980469	51.6427993774414
1341.86755371094	51.623908996582
1343.00231933594	51.7817611694336
1344.13684082031	51.6723251342773
1345.27099609375	51.7423667907715
1346.40466308594	51.7973289489746
1347.53796386719	51.8794403076172
1348.6708984375	51.7252998352051
1349.80346679688	51.8706016540527
1350.93566894531	51.8042106628418
1352.06750488281	51.7634010314941
1353.19885253906	51.7931365966797
1354.32995605469	51.8963394165039
1355.46057128906	51.7108192443848
1356.5908203125	51.7902221679688
1357.720703125	51.821403503418
1358.85021972656	51.8250846862793
1359.97924804688	51.6573791503906
1361.10803222656	51.8326950073242
1362.236328125	51.8306045532227
1363.3642578125	51.7125511169434
1364.49182128906	51.7122497558594
1365.61901855469	51.7464752197266
1366.74584960938	51.7471694946289
1367.87231445313	51.8088188171387
1368.99829101563	51.6923408508301
1370.12390136719	51.6645584106445
1371.24914550781	51.7509117126465
1372.3740234375	51.8241310119629
1373.49853515625	51.8581504821777
1374.62255859375	51.922679901123
1375.74633789063	51.903148651123
1376.86962890625	52.1580924987793
1377.99255371094	52.1038551330566
1379.11511230469	52.1803741455078
1380.2373046875	52.3047256469727
1381.35900878906	52.458667755127
1382.48034667969	52.472339630127
1383.60144042969	52.5424118041992
1384.72204589844	52.5845146179199
1385.84228515625	52.4942588806152
1386.96203613281	52.4775009155273
1388.08154296875	52.3310508728027
1389.20056152344	52.3041763305664
1390.31921386719	52.1174430847168
1391.4375	51.7731094360352
1392.55541992188	51.7843589782715
1393.6728515625	51.4592018127441
1394.7900390625	51.2966728210449
1395.90673828125	51.053150177002
1397.02307128906	50.9709548950195
1398.13903808594	50.7520980834961
1399.25463867188	50.675724029541
1400.36975097656	50.6486129760742
1401.48449707031	50.5535545349121
1402.59899902344	50.4195213317871
1403.712890625	50.3750877380371
1404.82653808594	50.276309967041
1405.93981933594	50.4080238342285
1407.05261230469	50.334587097168
1408.1650390625	50.122184753418
1409.27709960938	50.2750473022461
1410.38879394531	50.2595176696777
1411.5	50.0544929504395
1412.61096191406	50.1787948608398
1413.72143554688	50.0505752563477
1414.83154296875	50.0348968505859
1415.94116210938	49.9320259094238
1417.05053710938	50.0219039916992
1418.15942382813	49.9974899291992
1419.26794433594	49.9133605957031
1420.37609863281	49.7542762756348
1421.48388671875	49.6219253540039
1422.59118652344	49.4766616821289
1423.6982421875	49.5910758972168
1424.80480957031	49.3547973632813
1425.91088867188	49.4069595336914
1427.01672363281	49.4292640686035
1428.1220703125	49.3181610107422
1429.22717285156	49.2744445800781
1430.33166503906	49.3264961242676
1431.43591308594	49.2413749694824
1432.53979492188	49.297966003418
1433.64318847656	49.2126617431641
1434.74621582031	49.2323532104492
1435.84887695313	49.2108001708984
1436.95104980469	49.1741943359375
1438.05297851563	49.2665138244629
1439.15441894531	49.2673072814941
1440.25549316406	49.3123550415039
1441.35620117188	49.2603569030762
1442.45642089844	49.2805862426758
1443.55627441406	49.2245101928711
1444.65576171875	49.1273040771484
1445.7548828125	49.0819892883301
1446.853515625	49.0691719055176
1447.95190429688	48.9931182861328
1449.0498046875	49.0700454711914
1450.14721679688	49.0073356628418
1451.24438476563	49.0582580566406
1452.34106445313	49.0190658569336
1453.43737792969	48.952449798584
1454.53332519531	49.0767631530762
1455.62890625	49.1689682006836
1456.72399902344	49.1265182495117
1457.81872558594	49.210750579834
1458.9130859375	49.2157936096191
1460.00695800781	49.3391418457031
1461.10046386719	49.2532119750977
1462.19360351563	49.2751808166504
1463.28637695313	49.2086753845215
1464.37878417969	49.0787696838379
1465.470703125	49.1551666259766
1466.56225585938	49.0702133178711
1467.65344238281	48.9424362182617
1468.744140625	48.7655487060547
1469.83447265625	48.6935043334961
1470.92443847656	48.6269760131836
1472.01403808594	48.3692436218262
1473.10314941406	48.3309745788574
1474.19189453125	48.0918235778809
1475.2802734375	47.9890670776367
1476.3681640625	47.8807754516602
1477.45581054688	47.8324394226074
1478.54296875	47.6145820617676
1479.62963867188	47.5648612976074
1480.71606445313	47.6979026794434
1481.80200195313	47.6031532287598
1482.88757324219	47.633544921875
1483.97265625	47.5803146362305
1485.05737304688	47.5731468200684
1486.14172363281	47.523868560791
1487.22570800781	47.6780014038086
1488.30932617188	47.645694732666
1489.39245605469	47.5594215393066
1490.47509765625	47.5933151245117
1491.55749511719	47.6177749633789
1492.63940429688	47.7492713928223
1493.72094726563	47.6551513671875
1494.80212402344	47.7145767211914
1495.8828125	47.6829566955566
1496.96313476563	47.6245231628418
1498.04309082031	47.654239654541
1499.12255859375	47.5630683898926
1500.20166015625	47.5991401672363
1501.28039550781	47.5490112304688
1502.35864257813	47.5097427368164
1503.4365234375	47.5814018249512
1504.51403808594	47.5320854187012
1505.59118652344	47.5504989624023
1506.66784667969	47.5588607788086
1507.744140625	47.605167388916
1508.81994628906	47.6489334106445
1509.89538574219	47.732063293457
1510.97045898438	47.6786766052246
1512.04516601563	47.8527793884277
1513.11938476563	47.934642791748
1514.19323730469	48.0377044677734
1515.26672363281	48.209041595459
1516.33972167969	48.2813682556152
1517.41235351563	48.419605255127
1518.48449707031	48.4350547790527
1519.55639648438	48.4024353027344
1520.62768554688	48.5473518371582
1521.69873046875	48.6026573181152
1522.76928710938	48.5635795593262
1523.83947753906	48.6619033813477
1524.90930175781	48.6252250671387
1525.97863769531	48.6828422546387
1527.04760742188	48.644214630127
1528.11608886719	48.7424926757813
1529.18420410156	48.6426620483398
1530.251953125	48.6504402160645
1531.31921386719	48.7303886413574
1532.38610839844	48.8556022644043
1533.45263671875	48.9461784362793
1534.51867675781	49.0695266723633
1535.58435058594	49.1929206848145
1536.64965820313	49.1953582763672
1537.71447753906	49.3885231018066
1538.77893066406	49.635555267334
1539.84301757813	49.7008590698242
1540.90661621094	49.8779754638672
1541.9697265625	50.0508155822754
1543.03259277344	50.1035690307617
1544.09497070313	50.2546920776367
1545.15686035156	50.3878021240234
1546.21850585938	50.6217384338379
1547.27966308594	50.6784744262695
1548.34033203125	50.7610893249512
1549.40063476563	51.0163497924805
1550.46057128906	50.9312438964844
1551.52001953125	51.1526527404785
1552.5791015625	51.245044708252
1553.63781738281	51.2901229858398
1554.69604492188	51.4343452453613
1555.75378417969	51.4015007019043
1556.81127929688	51.3951148986816
1557.86828613281	51.5908660888672
1558.9248046875	51.6056747436523
1559.98095703125	51.876880645752
1561.03674316406	51.8330078125
1562.09204101563	51.9947891235352
1563.14697265625	52.1114044189453
1564.20153808594	52.4467620849609
1565.25561523438	52.5095100402832
1566.30932617188	52.7005310058594
1567.36254882813	52.8864517211914
1568.41540527344	53.2310638427734
1569.4677734375	53.3814697265625
1570.51977539063	53.7506904602051
1571.57141113281	53.8541870117188
1572.62255859375	54.213680267334
1573.67333984375	54.418586730957
1574.7236328125	54.7104644775391
1575.77355957031	54.7607574462891
1576.82299804688	54.9775314331055
1577.8720703125	55.2287750244141
1578.92077636719	55.3376197814941
1579.96899414063	55.5150985717773
1581.01684570313	55.9072113037109
1582.06420898438	56.1260986328125
1583.11120605469	56.4361228942871
1584.15771484375	56.521785736084
1585.20385742188	56.8006134033203
1586.24951171875	57.2535018920898
1587.29479980469	57.5254173278809
1588.33972167969	57.8428955078125
1589.38415527344	58.1549263000488
1590.42810058594	58.6030960083008
1591.47180175781	59.0089874267578
1592.51489257813	59.6088180541992
1593.55773925781	59.757984161377
1594.59997558594	60.1892509460449
1595.64196777344	60.5668029785156
1596.68334960938	60.9256629943848
1597.72448730469	61.2008323669434
1598.76513671875	61.6655349731445
1599.80529785156	62.0112457275391
1600.84509277344	62.5295104980469
1601.88452148438	63.1278877258301
1602.92346191406	63.6259422302246
1603.9619140625	64.3744277954102
1605	64.8774032592773
1606.03771972656	65.7138748168945
1607.07495117188	66.3379211425781
1608.11169433594	67.1166000366211
1609.14807128906	67.648567199707
1610.18408203125	68.0464553833008
1611.21960449219	68.0578231811523
1612.25463867188	67.9053039550781
1613.28930664063	68.0042190551758
1614.32360839844	67.6319427490234
1615.357421875	67.6560211181641
1616.39074707031	67.2908248901367
1617.42370605469	67.2697906494141
1618.45629882813	67.449348449707
1619.48840332031	67.3862838745117
1620.52001953125	67.4733047485352
1621.55126953125	67.6615447998047
1622.58215332031	67.9468460083008
1623.61254882813	68.1077041625977
1624.64245605469	68.3585815429688
1625.67199707031	68.772331237793
1626.70104980469	69.1084136962891
1627.72973632813	69.4488983154297
1628.75793457031	69.7586822509766
1629.78576660156	70.2738800048828
1630.81311035156	70.8662490844727
1631.84008789063	71.1465225219727
1632.86657714844	71.8254089355469
1633.89270019531	72.2399826049805
1634.91833496094	72.4920806884766
1635.94348144531	73.0262680053711
1636.96826171875	73.2039108276367
1637.99255371094	73.2714614868164
1639.01647949219	73.172233581543
1640.03991699219	72.917236328125
1641.06298828125	72.6702499389648
1642.08557128906	72.2910461425781
1643.10778808594	71.7574768066406
1644.12951660156	71.0777359008789
1645.15075683594	70.4878234863281
1646.17163085938	69.9424438476563
1647.19213867188	69.4916687011719
1648.21203613281	68.8524932861328
1649.23156738281	68.5586013793945
1650.25073242188	67.9514236450195
1651.26940917969	67.5116653442383
1652.28759765625	66.9778442382813
1653.30541992188	66.7643203735352
1654.32275390625	66.3831481933594
1655.33972167969	65.9587860107422
1656.35620117188	65.4603958129883
1657.37231445313	65.2245101928711
1658.38793945313	64.8124771118164
1659.40307617188	64.6442337036133
1660.41772460938	64.247184753418
1661.43212890625	63.9818572998047
1662.44592285156	63.609317779541
1663.45935058594	63.5744972229004
1664.47229003906	63.1173667907715
1665.48486328125	62.7322578430176
1666.49694824219	62.5998420715332
1667.50854492188	62.2311706542969
1668.51977539063	61.8993835449219
1669.53051757813	61.3075294494629
1670.54089355469	61.0228843688965
1671.55078125	60.7208099365234
1672.56018066406	60.1633796691895
1673.56909179688	59.6847686767578
1674.57763671875	59.3194770812988
1675.58581542969	58.9297981262207
1676.59350585938	58.3778533935547
1677.60070800781	58.003719329834
1678.607421875	57.3681335449219
1679.61376953125	56.8967208862305
1680.61962890625	56.5212287902832
1681.62512207031	56.019229888916
1682.63012695313	55.5390701293945
1683.63464355469	54.9519157409668
1684.638671875	54.5491485595703
1685.64233398438	53.9039077758789
1686.64562988281	53.7506866455078
1687.64831542969	53.2644348144531
1688.65063476563	52.7524108886719
1689.65246582031	52.3058204650879
1690.65393066406	51.8694725036621
1691.65490722656	51.6125602722168
1692.65539550781	51.2139358520508
1693.65551757813	50.8270263671875
1694.65502929688	50.4888725280762
1695.654296875	50.0344581604004
1696.65295410156	49.7361488342285
1697.65124511719	49.3020782470703
1698.64904785156	48.9846305847168
1699.646484375	48.7047691345215
1700.64331054688	48.2886505126953
1701.63977050781	47.9441184997559
1702.63586425781	47.4778060913086
1703.63134765625	47.2895050048828
1704.62646484375	46.8743476867676
1705.62121582031	46.3715667724609
1706.61535644531	46.0925712585449
1707.60913085938	45.7085113525391
1708.60241699219	45.2577209472656
1709.59521484375	44.9628868103027
1710.58764648438	44.5629043579102
1711.57958984375	44.2468338012695
1712.57104492188	43.868724822998
1713.56213378906	43.4573249816895
1714.552734375	43.1105537414551
1715.54284667969	42.7276153564453
1716.53247070313	42.3539772033691
1717.52160644531	42.0732154846191
1718.51037597656	41.6568374633789
1719.49865722656	41.2196655273438
1720.48657226563	41.1053428649902
1721.47387695313	40.7910919189453
1722.46081542969	40.4661865234375
1723.447265625	40.2003021240234
1724.43334960938	39.9134712219238
1725.41882324219	39.644660949707
1726.40393066406	39.393482208252
1727.38854980469	39.1273345947266
1728.37268066406	38.8616752624512
1729.3564453125	38.6855163574219
1730.33972167969	38.4456748962402
1731.32250976563	38.2522087097168
1732.30480957031	38.0109176635742
1733.28674316406	37.7538185119629
1734.26806640625	37.6365585327148
1735.2490234375	37.4778938293457
1736.2294921875	37.3352966308594
1737.20959472656	37.0627136230469
1738.18908691406	36.8688468933105
1739.16821289063	36.8305625915527
1740.14685058594	36.5614051818848
1741.125	36.4134902954102
1742.10266113281	36.3175010681152
1743.07995605469	36.0932159423828
1744.05676269531	35.9656219482422
1745.03308105469	35.7131729125977
1746.00891113281	35.600772857666
1746.98425292969	35.3151473999023
1747.95910644531	35.2891387939453
1748.93359375	34.9995651245117
1749.90759277344	34.7447242736816
1750.88110351563	34.5088729858398
1751.85412597656	34.3688659667969
1752.82678222656	34.1569061279297
1753.798828125	33.9496383666992
1754.7705078125	33.769702911377
1755.74169921875	33.4661903381348
1756.71240234375	33.3195457458496
1757.6826171875	33.2687339782715
1758.65246582031	33.0843124389648
1759.62170410156	32.969539642334
1760.59057617188	32.6769256591797
1761.55895996094	32.5663757324219
1762.52673339844	32.3714141845703
1763.49426269531	32.3111686706543
1764.46118164063	32.229850769043
1765.42761230469	32.0444831848145
1766.39367675781	31.9599456787109
1767.35913085938	31.9229259490967
1768.32421875	31.8541831970215
1769.28881835938	31.7038249969482
1770.2529296875	31.5561141967773
1771.21655273438	31.5070838928223
1772.17980957031	31.4638900756836
1773.14245605469	31.3943614959717
1774.10461425781	31.3177013397217
1775.06640625	31.3766479492188
1776.02770996094	31.1099262237549
1776.98852539063	31.0260467529297
1777.94873046875	30.9829158782959
1778.90856933594	30.906717300415
1779.86804199219	30.8677444458008
1780.82690429688	30.6382503509521
1781.78527832031	30.4710464477539
1782.7431640625	30.3244934082031
1783.70068359375	30.1900310516357
1784.65771484375	30.0584354400635
1785.61413574219	30.0334758758545
1786.57019042969	29.8093128204346
1787.52575683594	29.7996025085449
1788.48083496094	29.5140075683594
1789.43530273438	29.4654083251953
1790.38940429688	29.3722820281982
1791.34301757813	29.2064781188965
1792.29626464844	29.054443359375
1793.24890136719	28.9712467193604
1794.20104980469	28.9329853057861
1795.15270996094	28.7805652618408
1796.10400390625	28.708812713623
1797.0546875	28.6889801025391
1798.0048828125	28.6106567382813
1798.95471191406	28.4258251190186
1799.90393066406	28.4170761108398
1800.85278320313	28.3872756958008
1801.80102539063	28.2791233062744
1802.74890136719	28.2724609375
1803.6962890625	28.1937351226807
1804.64306640625	28.2028789520264
1805.58947753906	28.220458984375
1806.53540039063	28.2114887237549
1807.48071289063	28.1109619140625
1808.42565917969	28.1146354675293
1809.3701171875	27.9827976226807
1810.31396484375	28.0354385375977
1811.25744628906	27.9594974517822
1812.20043945313	27.8431587219238
1813.14294433594	27.8106689453125
1814.08483886719	27.7669620513916
1815.0263671875	27.8192367553711
1815.96740722656	27.6479892730713
1816.90783691406	27.583065032959
1817.84790039063	27.5270004272461
1818.78747558594	27.4184150695801
1819.72644042969	27.4611797332764
1820.6650390625	27.2940654754639
1821.60314941406	27.2349281311035
1822.54064941406	27.1244716644287
1823.47778320313	27.0735301971436
1824.41430664063	27.0000896453857
1825.35034179688	26.8513164520264
1826.28601074219	26.7226219177246
1827.22106933594	26.6700572967529
1828.15563964844	26.6824226379395
1829.08984375	26.5803394317627
1830.0234375	26.462287902832
1830.95654296875	26.5411338806152
1831.88916015625	26.4113216400146
1832.8212890625	26.3807258605957
1833.7529296875	26.3141784667969
1834.68408203125	26.3056735992432
1835.61474609375	26.2584476470947
1836.54479980469	26.2599430084229
1837.47448730469	26.1890544891357
1838.40356445313	26.3296127319336
1839.33227539063	26.1413402557373
1840.26037597656	26.1769256591797
1841.18811035156	26.2006034851074
1842.115234375	26.1972217559814
1843.04187011719	26.1936340332031
1843.96801757813	26.1979427337646
1844.89367675781	26.1751613616943
1845.81872558594	26.1297416687012
1846.74340820313	26.1357707977295
1847.66760253906	26.0869121551514
1848.59118652344	26.0499954223633
1849.51428222656	26.0534610748291
1850.43701171875	25.9714164733887
1851.35913085938	25.91628074646
1852.28076171875	25.8692474365234
1853.20190429688	25.8268947601318
1854.12243652344	25.7635517120361
1855.04260253906	25.6884059906006
1855.96215820313	25.6616230010986
1856.88122558594	25.5656261444092
1857.79992675781	25.4419345855713
1858.71801757813	25.4161491394043
1859.63549804688	25.3665504455566
1860.55261230469	25.2853965759277
1861.46923828125	25.1827449798584
1862.38525390625	25.1802616119385
1863.30078125	25.075382232666
1864.2158203125	25.1199150085449
1865.13037109375	25.1225910186768
1866.04443359375	25.1164684295654
1866.95788574219	25.0080318450928
1867.87084960938	25.1343326568604
1868.78332519531	25.0759601593018
1869.6953125	25.1006011962891
1870.60681152344	25.1302223205566
1871.51782226563	25.078052520752
1872.42822265625	25.1361274719238
1873.33813476563	25.1953067779541
1874.24755859375	25.1556339263916
1875.15649414063	25.1288738250732
1876.06481933594	25.1695899963379
1876.97277832031	25.1659107208252
1877.88012695313	25.2079677581787
1878.78698730469	25.1419448852539
1879.69323730469	25.0864582061768
1880.59912109375	25.0529747009277
1881.50439453125	25.0596523284912
1882.4091796875	25.0261478424072
1883.3134765625	24.8227424621582
1884.21716308594	24.8819122314453
1885.12048339844	24.7668113708496
1886.02319335938	24.678897857666
1886.92541503906	24.6653861999512
1887.82702636719	24.6611709594727
1888.72814941406	24.5036525726318
1889.62878417969	24.5498790740967
1890.52893066406	24.4882278442383
1891.42858886719	24.4224243164063
1892.32763671875	24.402551651001
1893.22619628906	24.3952579498291
1894.12426757813	24.2226371765137
1895.02172851563	24.2304840087891
1895.91870117188	24.1319637298584
1896.81518554688	24.2527236938477
1897.71118164063	24.1015872955322
1898.60656738281	24.1135597229004
1899.50146484375	24.1085910797119
1900.39587402344	24.094051361084
1901.28967285156	24.1034393310547
1902.18298339844	24.0438652038574
1903.07580566406	24.0795879364014
1903.96801757813	24.0898666381836
1904.85986328125	24.029806137085
1905.7509765625	24.1202621459961
1906.64172363281	24.1695823669434
1907.53186035156	24.2056484222412
1908.42150878906	24.195520401001
1909.31066894531	24.2739448547363
1910.19921875	24.1793899536133
1911.08728027344	24.229284286499
1911.97473144531	24.1958065032959
1912.86181640625	24.266487121582
1913.74816894531	24.2314853668213
1914.63415527344	24.1643333435059
1915.51953125	24.2016506195068
1916.40441894531	24.1346740722656
1917.28869628906	24.1400756835938
1918.17260742188	24.1270999908447
1919.05578613281	24.1298847198486
1919.93859863281	24.0969848632813
1920.82080078125	23.9451293945313
1921.70239257813	23.9671535491943
1922.58349609375	23.9289245605469
1923.46411132813	23.8481311798096
1924.34423828125	23.811824798584
1925.22375488281	23.7234973907471
1926.10278320313	23.6884536743164
1926.98120117188	23.5916976928711
1927.85913085938	23.5761432647705
1928.73645019531	23.4285507202148
1929.61328125	23.4419479370117
1930.48962402344	23.4256858825684
1931.36535644531	23.3982009887695
1932.24060058594	23.3190059661865
1933.11535644531	23.3275699615479
1933.98950195313	23.3086242675781
1934.86303710938	23.2975997924805
1935.73608398438	23.3147716522217
1936.60864257813	23.3343811035156
1937.48059082031	23.3123474121094
1938.35205078125	23.3094902038574
1939.22302246094	23.300012588501
1940.09338378906	23.394458770752
1940.96313476563	23.3497066497803
1941.83239746094	23.3958911895752
1942.701171875	23.3924198150635
1943.5693359375	23.4693603515625
1944.43701171875	23.4418315887451
1945.30407714844	23.5584335327148
1946.17065429688	23.5649757385254
1947.03662109375	23.5633506774902
1947.90209960938	23.6008911132813
1948.76696777344	23.5913124084473
1949.63134765625	23.6003398895264
1950.4951171875	23.6084880828857
1951.3583984375	23.5887203216553
1952.22106933594	23.5496692657471
1953.08325195313	23.4952850341797
1953.94482421875	23.5706329345703
1954.80590820313	23.3908634185791
1955.66650390625	23.4582557678223
1956.5263671875	23.4302158355713
1957.38586425781	23.3872776031494
1958.24462890625	23.2772083282471
1959.10302734375	23.3471126556396
1959.96069335938	23.2567577362061
1960.81799316406	23.154109954834
1961.67456054688	23.1873435974121
1962.53063964844	23.0930728912354
1963.38623046875	23.0468311309814
1964.2412109375	23.0275192260742
1965.09558105469	22.9830188751221
1965.94946289063	22.9534206390381
1966.80285644531	22.9238052368164
1967.65563964844	22.8489036560059
1968.5078125	22.8788070678711
1969.35949707031	22.8835220336914
1970.21057128906	22.8523025512695
1971.06103515625	22.884708404541
1971.91101074219	22.935920715332
1972.76049804688	22.8014450073242
1973.60925292969	22.9597492218018
1974.45764160156	22.9564800262451
1975.30529785156	23.0205421447754
1976.15246582031	23.1135368347168
1976.99914550781	23.193151473999
1977.84521484375	23.1505584716797
1978.69067382813	23.2463836669922
1979.53552246094	23.3100128173828
1980.3798828125	23.3440971374512
1981.22375488281	23.344123840332
1982.06701660156	23.3520011901855
1982.90966796875	23.3488922119141
1983.75170898438	23.3942832946777
1984.59326171875	23.2780075073242
1985.43420410156	23.3011646270752
1986.27465820313	23.3144569396973
1987.11450195313	23.2481803894043
1987.95373535156	23.2715930938721
1988.79248046875	23.2720794677734
1989.63061523438	23.2232780456543
1990.46813964844	23.1715278625488
1991.30517578125	23.1577987670898
1992.1416015625	23.0805358886719
1992.9775390625	23.0595645904541
1993.81274414063	22.9416465759277
1994.6474609375	22.9406890869141
1995.48168945313	22.9124355316162
1996.31518554688	22.8430995941162
1997.14819335938	22.8513679504395
1997.98071289063	22.8589706420898
1998.8125	22.8347396850586
1999.64379882813	22.7501449584961
2000.47448730469	22.7588634490967
2001.3046875	22.7764110565186
2002.13427734375	22.7688655853271
2002.96325683594	22.8552398681641
2003.79162597656	22.8345909118652
2004.61950683594	22.8900260925293
2005.44677734375	22.9106178283691
2006.2734375	22.9790515899658
2007.09948730469	23.0305233001709
2007.92504882813	23.0180835723877
2008.75	23.1801052093506
2009.57434082031	23.1974468231201
2010.39819335938	23.1986923217773
2011.22131347656	23.2698879241943
2012.0439453125	23.1568717956543
2012.86608886719	23.2687911987305
2013.6875	23.2011833190918
2014.50842285156	23.3002452850342
2015.32873535156	23.3331642150879
2016.1484375	23.3331146240234
2016.96752929688	23.3651733398438
2017.7861328125	23.3129730224609
2018.60412597656	23.4011001586914
2019.42150878906	23.3675842285156
2020.23828125	23.3253784179688
2021.05444335938	23.3164463043213
2021.8701171875	23.261869430542
2022.68518066406	23.1734790802002
2023.49963378906	23.1702003479004
2024.3134765625	23.201868057251
2025.12683105469	23.1999740600586
2025.939453125	23.1464195251465
2026.75158691406	23.128734588623
2027.56311035156	23.0707759857178
2028.3740234375	23.0125465393066
2029.18432617188	23.045389175415
2029.994140625	22.9868869781494
2030.80322265625	23.039457321167
2031.61181640625	22.9660110473633
2032.41979980469	22.8219127655029
2033.22717285156	22.9033813476563
2034.03393554688	22.8022937774658
2034.84008789063	22.7853584289551
2035.64575195313	22.7364978790283
2036.45080566406	22.692440032959
2037.25512695313	22.5867710113525
2038.05895996094	22.6506519317627
2038.86218261719	22.6460590362549
2039.66479492188	22.6221504211426
2040.466796875	22.6414813995361
2041.26831054688	22.6131801605225
2042.06909179688	22.6362190246582
2042.86938476563	22.6982002258301
2043.6689453125	22.6519203186035
2044.46801757813	22.7247886657715
2045.26647949219	22.734073638916
2046.06433105469	22.7251358032227
2046.86145019531	22.7222003936768
2047.65808105469	22.7767486572266
2048.4541015625	22.8465785980225
2049.24951171875	22.7829265594482
2050.04443359375	22.8440361022949
2050.83862304688	22.8207969665527
2051.63232421875	22.8974666595459
2052.42529296875	22.9355545043945
2053.2177734375	22.8607196807861
2054.00952148438	22.860387802124
2054.80078125	23.0025119781494
2055.59130859375	22.9864845275879
2056.38134765625	22.9549121856689
2057.17065429688	23.094446182251
2057.95947265625	22.9633808135986
2058.74755859375	22.8679523468018
2059.53515625	22.9412288665771
2060.32202148438	22.8856735229492
2061.1083984375	22.822639465332
2061.89428710938	22.7488746643066
2062.67919921875	22.685510635376
2063.4638671875	22.7251453399658
2064.24780273438	22.720365524292
2065.03100585938	22.6462287902832
2065.81372070313	22.4833145141602
2066.595703125	22.4775142669678
2067.37719726563	22.4642543792725
2068.15795898438	22.3458595275879
2068.93823242188	22.2961616516113
2069.7177734375	22.2536659240723
2070.49682617188	22.1714706420898
2071.27514648438	22.1074142456055
2072.05297851563	22.0566272735596
2072.830078125	22.106502532959
2073.60668945313	22.0278759002686
2074.38256835938	21.9734954833984
2075.15795898438	21.8942890167236
2075.9326171875	21.8288326263428
2076.70654296875	21.8899517059326
2077.47998046875	21.7839336395264
2078.25268554688	21.7382755279541
2079.02490234375	21.7267913818359
2079.79663085938	21.8421287536621
2080.5673828125	21.8034782409668
2081.337890625	21.787088394165
2082.107421875	21.8145694732666
2082.87670898438	21.830099105835
2083.64501953125	21.7944450378418
2084.41284179688	21.8792915344238
2085.18017578125	21.9209575653076
2085.94677734375	21.8683738708496
2086.71264648438	21.9731101989746
2087.47802734375	21.8640251159668
2088.24267578125	21.9125804901123
2089.0068359375	21.9661235809326
2089.77026367188	21.9306545257568
2090.53295898438	21.9420528411865
2091.29516601563	21.9041881561279
2092.056640625	21.9622955322266
2092.81762695313	21.9090805053711
2093.57788085938	21.7205791473389
2094.33764648438	21.8230686187744
2095.0966796875	21.7140007019043
2095.85498046875	21.632963180542
2096.61279296875	21.6074180603027
2097.36987304688	21.5948619842529
2098.12646484375	21.4729995727539
2098.88232421875	21.363826751709
2099.63745117188	21.3525810241699
2100.39208984375	21.2172260284424
2101.14624023438	21.1391086578369
2101.8994140625	21.0609321594238
2102.65209960938	20.9900398254395
2103.404296875	20.9693832397461
2104.15551757813	20.8077526092529
2104.90649414063	20.7592430114746
2105.65649414063	20.720193862915
2106.40600585938	20.6129283905029
2107.15502929688	20.5226974487305
2107.90307617188	20.5172634124756
2108.65063476563	20.4728298187256
2109.39770507813	20.4728546142578
2110.14404296875	20.4831123352051
2110.8896484375	20.441951751709
2111.63452148438	20.427433013916
2112.37890625	20.4238681793213
2113.12280273438	20.4224433898926
2113.86572265625	20.5426425933838
2114.60815429688	20.5625038146973
2115.35009765625	20.551586151123
2116.09106445313	20.5771884918213
2116.83154296875	20.6395931243896
2117.57153320313	20.6040782928467
2118.31079101563	20.6421661376953
2119.04931640625	20.6809978485107
2119.787109375	20.5418758392334
2120.5244140625	20.5663375854492
2121.26098632813	20.4756603240967
2121.9970703125	20.3774967193604
2122.732421875	20.4064788818359
2123.46704101563	20.3129997253418
2124.20092773438	20.2803497314453
2124.93432617188	20.2858238220215
2125.6669921875	20.2382659912109
2126.39916992188	20.1404914855957
2127.13037109375	20.0745849609375
2127.86108398438	20.0189628601074
2128.59130859375	20.0784130096436
2129.32080078125	19.8676662445068
2130.04956054688	19.8619251251221
2130.77758789063	19.7481384277344
2131.50512695313	19.6761436462402
2132.23193359375	19.6036148071289
2132.9580078125	19.5828247070313
2133.68334960938	19.4335670471191
2134.408203125	19.4076290130615
2135.13232421875	19.3184795379639
2135.85595703125	19.2570037841797
2136.57885742188	19.2855224609375
2137.30102539063	19.1860694885254
2138.0224609375	19.0882396697998
2138.74340820313	19.0343132019043
2139.46337890625	19.0958957672119
2140.18310546875	18.9860687255859
2140.90185546875	18.9216270446777
2141.6201171875	18.8402004241943
2142.33764648438	18.8129444122314
2143.05444335938	18.833381652832
2143.77075195313	18.8429298400879
2144.48608398438	18.819278717041
2145.201171875	18.9032707214355
2145.91528320313	18.7796764373779
2146.62890625	18.7984352111816
2147.34155273438	18.8126010894775
2148.05395507813	18.7798957824707
2148.76538085938	18.8411979675293
2149.47631835938	18.8135833740234
2150.18627929688	18.8226680755615
2150.89599609375	18.7760486602783
2151.60473632813	18.7386379241943
2152.31298828125	18.8124561309814
2153.02026367188	18.7345962524414
2153.72729492188	18.7726593017578
2154.43334960938	18.7212829589844
2155.138671875	18.6579284667969
2155.84350585938	18.7223415374756
2156.54760742188	18.7160358428955
2157.25122070313	18.6037712097168
2157.95385742188	18.5451526641846
2158.65600585938	18.5680809020996
2159.357421875	18.5221061706543
2160.05810546875	18.5364856719971
2160.75805664063	18.4449634552002
2161.45751953125	18.3195953369141
2162.15600585938	18.2986545562744
2162.85400390625	18.2382678985596
2163.55151367188	18.2028293609619
2164.248046875	18.1989688873291
2164.94409179688	18.1558799743652
2165.63916015625	18.0416240692139
2166.33374023438	17.903959274292
2167.02783203125	17.9372882843018
2167.72094726563	17.9067840576172
2168.41357421875	17.7637500762939
2169.10522460938	17.7611694335938
2169.79638671875	17.6917171478271
2170.48706054688	17.6384410858154
2171.1767578125	17.5494403839111
2171.86572265625	17.4620933532715
2172.55419921875	17.3293628692627
2173.24194335938	17.2211608886719
2173.92895507813	17.1527996063232
2174.615234375	17.138370513916
2175.30078125	17.05832862854
2175.98583984375	17.0157165527344
2176.67016601563	16.9617195129395
2177.35375976563	16.9822540283203
2178.03662109375	16.9454936981201
2178.71875	16.9289646148682
2179.40014648438	16.8975887298584
2180.08081054688	16.9104537963867
2180.76098632813	16.9334774017334
2181.4404296875	16.9636859893799
2182.119140625	16.8730869293213
2182.79711914063	16.9610157012939
2183.47436523438	16.945426940918
2184.15087890625	16.8884201049805
2184.82690429688	16.9645500183105
2185.501953125	16.9653091430664
2186.17651367188	16.9759979248047
2186.85034179688	16.9866943359375
2187.5234375	16.8801460266113
2188.19580078125	16.8709278106689
2188.86743164063	16.874626159668
2189.53833007813	16.7942657470703
2190.20874023438	16.8151016235352
2190.87817382813	16.7214584350586
2191.54711914063	16.7275867462158
2192.21533203125	16.7023296356201
2192.8828125	16.5958156585693
2193.54956054688	16.511402130127
2194.21557617188	16.4932556152344
2194.880859375	16.4351711273193
2195.54541015625	16.3807888031006
2196.20947265625	16.2761688232422
2196.87255859375	16.242654800415
2197.53515625	16.1236534118652
2198.19677734375	16.0650520324707
2198.85791015625	15.9606342315674
2199.51831054688	15.8561229705811
2200.17797851563	15.8256254196167
2200.8369140625	15.7067089080811
2201.4951171875	15.6500635147095
2202.15258789063	15.6387281417847
2202.80932617188	15.5276079177856
2203.46533203125	15.4936456680298
2204.12060546875	15.4215106964111
2204.775390625	15.4369173049927
2205.42919921875	15.3604297637939
2206.08251953125	15.3956594467163
2206.73486328125	15.3675861358643
2207.38671875	15.2952518463135
2208.03759765625	15.3143939971924
2208.68798828125	15.3295249938965
2209.33764648438	15.3154697418213
2209.98657226563	15.3391675949097
2210.63452148438	15.405951499939
2211.28198242188	15.3452854156494
2211.9287109375	15.2538156509399
2212.57470703125	15.3181161880493
2213.21997070313	15.3771638870239
2213.86450195313	15.3133506774902
2214.50830078125	15.3552713394165
2215.1513671875	15.2840738296509
2215.79370117188	15.231255531311
2216.43530273438	15.2423458099365
2217.076171875	15.2408027648926
2217.71630859375	15.168417930603
2218.35571289063	15.1362171173096
2218.99462890625	15.088285446167
2219.63256835938	14.9291286468506
2220.26977539063	14.9028625488281
2220.90625	14.9140911102295
2221.5419921875	14.8241481781006
2222.17700195313	14.7681169509888
2222.81127929688	14.6993560791016
2223.44482421875	14.5625009536743
2224.07763671875	14.6261692047119
2224.70971679688	14.5148305892944
2225.34106445313	14.4191589355469
2225.9716796875	14.4060516357422
2226.6015625	14.3163604736328
2227.23071289063	14.2204828262329
2227.85913085938	14.1713733673096
2228.48681640625	14.1250238418579
2229.11376953125	14.0732870101929
2229.73999023438	14.0477600097656
2230.36547851563	14.0176153182983
2230.990234375	13.957347869873
2231.61401367188	13.8875846862793
2232.2373046875	13.8432950973511
2232.85986328125	13.8339529037476
2233.4814453125	13.7543363571167
2234.1025390625	13.7541494369507
2234.72265625	13.7176475524902
2235.34228515625	13.6859760284424
2235.9609375	13.66246509552
2236.57885742188	13.6105165481567
2237.1962890625	13.638427734375
2237.81274414063	13.6158828735352
2238.42846679688	13.684308052063
2239.04345703125	13.6107358932495
2239.65771484375	13.618670463562
2240.27124023438	13.591197013855
2240.88403320313	13.6543083190918
2241.49584960938	13.6566114425659
2242.10717773438	13.6106128692627
2242.71752929688	13.6609535217285
2243.32739257813	13.5984601974487
2243.93627929688	13.6076765060425
2244.54443359375	13.615345954895
2245.15209960938	13.5934238433838
2245.7587890625	13.5279588699341
2246.36474609375	13.5368900299072
2246.9697265625	13.4486598968506
2247.57421875	13.4725141525269
2248.17797851563	13.4739465713501
2248.78076171875	13.4536943435669
2249.38305664063	13.3707075119019
2249.984375	13.3483266830444
2250.5849609375	13.3558988571167
2251.18481445313	13.2474336624146
2251.78393554688	13.1983461380005
2252.38232421875	13.195764541626
2252.97973632813	13.1435089111328
2253.57666015625	13.0518608093262
2254.17260742188	13.0326366424561
2254.76782226563	13.0232381820679
2255.3623046875	12.9371318817139
2255.9560546875	12.8950185775757
2256.54907226563	12.8619451522827
2257.14135742188	12.8021202087402
2257.73266601563	12.6996803283691
2258.32348632813	12.7126989364624
2258.91333007813	12.608060836792
2259.50244140625	12.5646591186523
2260.09057617188	12.5212211608887
2260.67822265625	12.5024461746216
2261.26513671875	12.4540004730225
2261.85107421875	12.4208698272705
2262.43627929688	12.3353700637817
2263.02075195313	12.3818607330322
2263.6044921875	12.3533372879028
2264.18725585938	12.2520694732666
2264.76953125	12.2732715606689
2265.35083007813	12.2425727844238
2265.93139648438	12.1883640289307
2266.51123046875	12.1685752868652
2267.09033203125	12.1323080062866
2267.66845703125	12.1480026245117
2268.24584960938	12.1156120300293
2268.82250976563	12.1239757537842
2269.3984375	12.141770362854
2269.9736328125	12.1634979248047
2270.5478515625	12.2268543243408
2271.12133789063	12.1991310119629
2271.69409179688	12.2169589996338
2272.26611328125	12.1603736877441
2272.83740234375	12.175835609436
2273.40771484375	12.1621923446655
2273.97729492188	12.1564054489136
2274.54614257813	12.1099262237549
2275.11401367188	12.0741758346558
2275.68139648438	12.0242052078247
2276.24780273438	12.0009984970093
2276.8134765625	12.049280166626
2277.37817382813	11.9773998260498
2277.9423828125	11.9849195480347
2278.50561523438	11.9719095230103
2279.06811523438	11.9702053070068
2279.62963867188	11.9513759613037
2280.19067382813	11.9789056777954
2280.75073242188	11.94371509552
2281.31005859375	11.9419841766357
2281.86840820313	11.9349727630615
2282.42602539063	11.9606781005859
2282.98291015625	11.9032316207886
2283.5390625	11.842306137085
2284.09448242188	11.8222789764404
2284.64892578125	11.8500747680664
2285.20263671875	11.7882509231567
2285.75537109375	11.7591753005981
2286.3076171875	11.7086410522461
2286.85888671875	11.6575365066528
2287.40942382813	11.6466341018677
2287.958984375	11.5676412582397
2288.5078125	11.5500640869141
2289.05590820313	11.5001316070557
2289.60302734375	11.4498853683472
2290.14965820313	11.4269256591797
2290.6953125	11.3803224563599
2291.23999023438	11.3883743286133
2291.78393554688	11.3241834640503
2292.3271484375	11.2551488876343
2292.86962890625	11.2278003692627
2293.4111328125	11.1751594543457
2293.95190429688	11.1591863632202
2294.49194335938	11.1522493362427
2295.03100585938	11.1194772720337
2295.5693359375	11.0840072631836
2296.10693359375	11.1002025604248
2296.6435546875	11.0383024215698
2297.17944335938	11.0816841125488
2297.71459960938	11.0383968353271
2298.24877929688	11.0260276794434
2298.7822265625	11.0117702484131
2299.31469726563	11.0346260070801
2299.8466796875	11.037992477417
2300.37744140625	11.0533761978149
2300.90771484375	10.975733757019
2301.43701171875	11.0114278793335
2301.96557617188	11.0420608520508
2302.4931640625	11.0684299468994
2303.02001953125	11.0792827606201
2303.54614257813	11.0263948440552
2304.0712890625	11.044734954834
2304.595703125	11.067907333374
2305.119140625	11.0530185699463
2305.64184570313	11.0491123199463
2306.16381835938	11.0124559402466
2306.68481445313	11.0345582962036
2307.205078125	11.0303630828857
2307.72436523438	11.0065402984619
2308.24291992188	11.0622510910034
2308.7607421875	10.9789943695068
2309.27758789063	11.0159006118774
2309.79370117188	10.9613456726074
2310.30883789063	10.9864177703857
2310.8232421875	11.0300846099854
2311.3369140625	10.9498729705811
2311.849609375	10.9679527282715
2312.361328125	10.9234981536865
2312.87255859375	10.8965349197388
2313.38256835938	10.8851947784424
2313.89208984375	10.8544111251831
2314.40063476563	10.8325109481812
2314.908203125	10.7992420196533
2315.4150390625	10.764328956604
2315.92114257813	10.6850605010986
2316.42626953125	10.6662874221802
2316.9306640625	10.6466836929321
2317.43408203125	10.6327457427979
2317.93676757813	10.5730495452881
2318.4384765625	10.5233221054077
2318.939453125	10.520414352417
2319.439453125	10.5169563293457
2319.93872070313	10.4197044372559
2320.43701171875	10.3597965240479
2320.9345703125	10.3991193771362
2321.43139648438	10.3339958190918
2321.92724609375	10.3176822662354
2322.42211914063	10.3097658157349
2322.91625976563	10.2581119537354
2323.40966796875	10.2447204589844
2323.90209960938	10.2484483718872
2324.3935546875	10.2032270431519
2324.88427734375	10.2134571075439
2325.37426757813	10.1812372207642
2325.86303710938	10.1759443283081
2326.35131835938	10.2144889831543
2326.83862304688	10.1636924743652
2327.32495117188	10.2458515167236
2327.810546875	10.2149276733398
2328.29541015625	10.2423391342163
2328.77905273438	10.2430238723755
2329.26220703125	10.2568140029907
2329.74438476563	10.2864379882813
2330.2255859375	10.2349586486816
2330.7060546875	10.2730579376221
2331.185546875	10.2791996002197
2331.6640625	10.2804183959961
2332.14184570313	10.2644052505493
2332.61889648438	10.2710838317871
2333.09497070313	10.2643480300903
2333.57006835938	10.2321395874023
2334.04443359375	10.2587919235229
2334.51782226563	10.2221641540527
2334.99047851563	10.172625541687
2335.46215820313	10.1833658218384
2335.93310546875	10.1461095809937
2336.40307617188	10.1499757766724
2336.8720703125	10.09153175354
2337.34033203125	10.0981206893921
2337.8076171875	10.0613107681274
2338.27416992188	10.0285921096802
2338.73974609375	10.0365219116211
2339.20458984375	9.98945999145508
2339.66845703125	9.94236087799072
2340.13134765625	9.89026737213135
2340.59350585938	9.85877704620361
2341.0546875	9.88150691986084
2341.51489257813	9.80178070068359
2341.97436523438	9.80713367462158
2342.43286132813	9.73392677307129
2342.890625	9.73649597167969
2343.34741210938	9.67975234985352
2343.80322265625	9.68312454223633
2344.25830078125	9.65171051025391
2344.71240234375	9.64539241790771
2345.16577148438	9.68796157836914
2345.61791992188	9.693528175354
2346.06958007813	9.71760749816895
2346.52001953125	9.78760433197021
2346.9697265625	9.86843013763428
2347.41845703125	9.99191665649414
2347.86645507813	10.1102285385132
2348.3134765625	10.1735095977783
2348.75952148438	10.2589883804321
2349.20483398438	10.3921804428101
2349.64916992188	10.5218515396118
2350.09252929688	10.5906047821045
2350.53515625	10.6832580566406
2350.97680664063	10.7962245941162
2351.41748046875	10.8157205581665
2351.857421875	10.9024171829224
2352.29638671875	10.8639059066772
2352.734375	10.8700895309448
2353.17138671875	10.8579301834106
2353.60766601563	10.8440847396851
2354.04296875	10.738730430603
2354.4775390625	10.6953353881836
2354.91088867188	10.5230512619019
2355.34350585938	10.4923458099365
2355.775390625	10.3582973480225
2356.2060546875	10.2361307144165
2356.63598632813	10.1297578811646
2357.06494140625	10.0400371551514
2357.4931640625	9.86435985565186
2357.92041015625	9.75718116760254
2358.3466796875	9.70546340942383
2358.77197265625	9.55767154693604
2359.1962890625	9.50388526916504
2359.61987304688	9.41820907592773
2360.04248046875	9.3036937713623
2360.46411132813	9.26456165313721
2360.88500976563	9.21309757232666
2361.30493164063	9.17865657806396
2361.72387695313	9.13103580474854
