# Supplementary material for: Optics miniaturization strategy for demanding Raman spectroscopy applications
Source: Nat Commun. 2024 Apr 8;15:3049. doi: 10.1038/s41467-024-47044-7 (PMC11001912; doi:10.1038/s41467-024-47044-7)
Supplement: Supplementary file 6 — Source Data [file 41467_2024_47044_MOESM6_ESM.zip › Source Data/NCOMMS-23-34016B s3/S3 pHCA, Glucose, Salts/calibraiton/pHCA time + standards/pHCA_6h_2.csv]

347.42919921875	84.0962448120117
348.892913818359	84.4150161743164
350.356079101563	84.8576736450195
351.818634033203	85.1845321655273
353.280670166016	85.6223526000977
354.742095947266	85.8093872070313
356.202972412109	86.2800750732422
357.663299560547	86.7428588867188
359.123046875	86.9485092163086
360.582244873047	87.1064834594727
362.040863037109	87.3683319091797
363.498931884766	87.5811233520508
364.956451416016	87.7474136352539
366.413391113281	88.1253204345703
367.869750976563	88.1508102416992
369.325592041016	88.6045379638672
370.780853271484	88.3700637817383
372.235565185547	88.7616577148438
373.689727783203	88.8000030517578
375.143310546875	89.0613708496094
376.596343994141	89.2294769287109
378.048828125	89.4766998291016
379.500762939453	89.3767623901367
380.9521484375	89.7179946899414
382.402954101563	89.8951644897461
383.853240966797	90.0861587524414
385.302947998047	90.1788711547852
386.752136230469	90.6146774291992
388.200744628906	90.681037902832
389.648803710938	90.9822692871094
391.096343994141	91.0581665039063
392.543304443359	91.1617126464844
393.989715576172	91.4735641479492
395.435607910156	91.9540634155273
396.880920410156	92.1703567504883
398.325714111328	92.1667022705078
399.769927978516	92.6047821044922
401.213623046875	92.9113388061523
402.656768798828	92.9230499267578
404.099395751953	93.27783203125
405.541442871094	93.6113586425781
406.982971191406	93.6062927246094
408.423950195313	93.7094879150391
409.864379882813	93.9212646484375
411.304290771484	93.916259765625
412.743621826172	94.0278091430664
414.182434082031	94.1788482666016
415.620727539063	94.3734359741211
417.058471679688	94.4598846435547
418.495666503906	94.6334533691406
419.932342529297	94.8727416992188
421.368469238281	94.857666015625
422.804077148438	94.9405822753906
424.239135742188	94.9037399291992
425.673645019531	94.5234375
427.107635498047	94.6318893432617
428.541107177734	94.3877639770508
429.974029541016	94.1888046264648
431.406433105469	93.8744659423828
432.838287353516	93.8281402587891
434.269622802734	93.5395965576172
435.700408935547	93.6524658203125
437.130706787109	93.3807220458984
438.560455322266	93.4363479614258
439.989654541016	93.1177062988281
441.418334960938	93.3543548583984
442.846496582031	93.3003082275391
444.274139404297	93.3285903930664
445.701263427734	93.2706832885742
447.127838134766	93.1501312255859
448.553894042969	93.0131301879883
449.979431152344	92.975715637207
451.404449462891	92.7075881958008
452.828918457031	92.5971069335938
454.252899169922	92.4734802246094
455.676330566406	92.2893218994141
457.099273681641	92.1797485351563
458.521667480469	91.8936920166016
459.943542480469	91.9736862182617
461.364929199219	91.7228317260742
462.785766601563	91.744499206543
464.206085205078	91.5362243652344
465.625885009766	91.2281646728516
467.045196533203	91.473258972168
468.463958740234	91.3122177124023
469.882202148438	91.3970184326172
471.299957275391	91.3806304931641
472.717193603516	91.3966445922852
474.133911132813	91.3415603637695
475.550109863281	91.2783355712891
476.965789794922	91.421501159668
478.380950927734	91.6464080810547
479.795623779297	91.7122573852539
481.209777832031	91.7072296142578
482.623413085938	91.9413833618164
484.036529541016	92.2361450195313
485.449157714844	92.5496520996094
486.861267089844	92.6009674072266
488.272857666016	92.669319152832
489.683959960938	93.0698623657227
491.094543457031	93.2531967163086
492.504608154297	93.5121765136719
493.914184570313	93.6639175415039
495.3232421875	93.8475799560547
496.731811523438	93.8617248535156
498.139862060547	94.0964508056641
499.547393798828	94.2096710205078
500.954467773438	94.0915298461914
502.360992431641	94.2221832275391
503.767028808594	94.1120300292969
505.172576904297	94.3066940307617
506.577606201172	94.318229675293
507.982147216797	94.4452285766602
509.386169433594	94.4815368652344
510.789703369141	94.5928497314453
512.192749023438	94.6390228271484
513.595275878906	94.7698974609375
514.997314453125	94.717155456543
516.398803710938	94.9722747802734
517.799865722656	94.9108657836914
519.200378417969	95.0048370361328
520.600463867188	94.7261123657227
522	94.5594863891602
523.399047851563	94.2719955444336
524.797607421875	93.915412902832
526.195678710938	93.5558319091797
527.59326171875	93.2764663696289
528.990295410156	92.8683776855469
530.386901855469	92.3348770141602
531.782958984375	92.1696548461914
533.178588867188	91.9597091674805
534.573669433594	91.6368789672852
535.968322753906	91.3996429443359
537.362426757813	91.1111068725586
538.756042480469	91.0729751586914
540.149230957031	90.696159362793
541.541870117188	90.4167022705078
542.934020996094	90.1641311645508
544.32568359375	89.9895401000977
545.716918945313	89.4804916381836
547.107604980469	89.0919418334961
548.497802734375	88.8662338256836
549.887573242188	88.5563125610352
551.276794433594	88.0560989379883
552.66552734375	87.8572235107422
554.053833007813	87.7403259277344
555.441650390625	87.5752716064453
556.828918457031	87.3048248291016
558.215759277344	87.1165313720703
559.602111816406	86.9855651855469
560.987976074219	86.8609924316406
562.373352050781	86.666877746582
563.758239746094	86.5668487548828
565.142639160156	86.3539581298828
566.526611328125	86.1532287597656
567.910034179688	86.2475509643555
569.293029785156	85.9931716918945
570.675537109375	85.9547805786133
572.057556152344	85.9289474487305
573.439086914063	85.7357635498047
574.820129394531	85.5926971435547
576.200744628906	85.5519256591797
577.580871582031	85.4792327880859
578.96044921875	85.5338363647461
580.339660644531	85.2690277099609
581.718322753906	85.4241790771484
583.096557617188	85.1459732055664
584.474243164063	85.3377456665039
585.851501464844	85.132568359375
587.228332519531	85.198844909668
588.604614257813	85.1943054199219
589.98046875	85.1218338012695
591.355834960938	85.195671081543
592.730712890625	85.0601425170898
594.105163574219	85.0437545776367
595.479125976563	85.0295104980469
596.852600097656	84.9348754882813
598.225646972656	84.7408142089844
599.598205566406	84.8568954467773
600.970275878906	84.631721496582
602.341857910156	84.5939712524414
603.713012695313	84.5885238647461
605.083679199219	84.4006042480469
606.453918457031	84.3748474121094
607.823608398438	84.2064361572266
609.192932128906	84.1572723388672
610.561706542969	83.8188095092773
611.930053710938	83.9523315429688
613.297912597656	83.7725448608398
614.665344238281	83.6399002075195
616.032287597656	83.6258544921875
617.398803710938	83.5551528930664
618.764831542969	83.2940368652344
620.13037109375	83.172477722168
621.495483398438	83.1166687011719
622.860107421875	83.0145950317383
624.224304199219	82.678352355957
625.588012695313	82.7479019165039
626.951232910156	82.6858596801758
628.314025878906	82.5145721435547
629.676391601563	82.4710464477539
631.038269042969	82.176155090332
632.399658203125	82.1240539550781
633.760620117188	82.0261001586914
635.12109375	81.9379348754883
636.481140136719	81.6793365478516
637.840759277344	81.737922668457
639.199890136719	81.6997909545898
640.558532714844	81.5472869873047
641.916748046875	81.5157165527344
643.274536132813	81.4784317016602
644.6318359375	81.3317489624023
645.988647460938	81.0684509277344
647.345031738281	81.0611801147461
648.700988769531	80.9061889648438
650.056457519531	80.7259063720703
651.411499023438	80.6529083251953
652.76611328125	80.4723052978516
654.120239257813	80.2714385986328
655.473876953125	80.0767288208008
656.827087402344	79.929069519043
658.179870605469	80.0284729003906
659.5322265625	79.8843231201172
660.884094238281	79.7494201660156
662.235473632813	79.688362121582
663.586486816406	79.4958038330078
664.93701171875	79.4095077514648
666.287048339844	79.57861328125
667.636657714844	79.4045639038086
668.98583984375	79.3125915527344
670.334594726563	79.45068359375
671.682861328125	79.2359008789063
673.030700683594	79.2626495361328
674.378051757813	79.2083511352539
675.725036621094	79.026252746582
677.071533203125	79.2301483154297
678.417541503906	79.2052383422852
679.76318359375	79.2399444580078
681.108337402344	79.0110168457031
682.453002929688	79.1867752075195
683.797302246094	79.2433776855469
685.14111328125	79.1484451293945
686.484497070313	79.2364883422852
687.827453613281	79.2170867919922
689.169921875	79.1404342651367
690.512023925781	79.1597747802734
691.853637695313	79.3815536499023
693.194763183594	79.2635879516602
694.535522460938	79.2873764038086
695.875793457031	79.4038543701172
697.215637207031	79.3589248657227
698.555053710938	79.3978805541992
699.89404296875	79.495246887207
701.232543945313	79.5373001098633
702.570617675781	79.4621963500977
703.908325195313	79.4730758666992
705.245483398438	79.6105117797852
706.582275390625	79.6652450561523
707.918640136719	79.7238388061523
709.254516601563	79.711051940918
710.589965820313	79.6140823364258
711.924987792969	79.6485977172852
713.259582519531	79.5687026977539
714.59375	79.7383575439453
715.927490234375	79.6885681152344
717.2607421875	79.7371215820313
718.593627929688	79.6454620361328
719.926025390625	79.5968780517578
721.257995605469	79.6234893798828
722.589538574219	79.5584869384766
723.920654296875	79.4793853759766
725.251342773438	79.6678619384766
726.581604003906	79.4652252197266
727.911437988281	79.4311370849609
729.240783691406	79.28173828125
730.569763183594	79.4281997680664
731.898254394531	79.3983840942383
733.226379394531	79.2597732543945
734.554016113281	79.3145141601563
735.881225585938	79.2226104736328
737.208068847656	79.0548400878906
738.534423828125	79.1625900268555
739.8603515625	79.0485992431641
741.185852050781	78.9633026123047
742.510925292969	79.1016998291016
743.835571289063	78.8887710571289
745.159790039063	78.777946472168
746.483581542969	78.8171768188477
747.806945800781	78.6116256713867
749.1298828125	78.5049133300781
750.452453613281	78.5352401733398
751.774536132813	78.5458908081055
753.09619140625	78.2082214355469
754.417419433594	78.2984390258789
755.738220214844	78.2313919067383
757.05859375	78.1911315917969
758.378540039063	78.0643539428711
759.698059082031	78.0172729492188
761.017211914063	77.8693389892578
762.335876464844	77.9495162963867
763.654113769531	77.4761581420898
764.971984863281	77.4883880615234
766.289367675781	77.5214614868164
767.606384277344	77.4804534912109
768.922973632813	77.4113845825195
770.239074707031	77.2783813476563
771.554809570313	77.2210159301758
772.8701171875	77.1764755249023
774.184997558594	77.0357208251953
775.499450683594	76.7691497802734
776.8134765625	76.9349136352539
778.127136230469	76.7119445800781
779.440307617188	76.6041488647461
780.753112792969	76.6701126098633
782.0654296875	76.3323135375977
783.377380371094	76.4769744873047
784.688903808594	76.3024673461914
786	76.0762634277344
787.310668945313	76.3167953491211
788.620971679688	75.9289703369141
789.930786132813	76.0435562133789
791.240234375	75.82568359375
792.549255371094	75.6841812133789
793.857788085938	75.7513046264648
795.166015625	75.6302795410156
796.473754882813	75.6155700683594
797.781066894531	75.4274291992188
799.088012695313	75.6409912109375
800.39453125	75.544303894043
801.700622558594	75.6443557739258
803.006286621094	75.6381301879883
804.311584472656	75.7393646240234
805.616394042969	75.6379928588867
806.920837402344	75.6289825439453
808.224853515625	75.4370422363281
809.528503417969	75.4263610839844
810.831665039063	75.2316131591797
812.134460449219	75.270378112793
813.436828613281	75.1375045776367
814.73876953125	75.2308654785156
816.040344238281	75.0404281616211
817.341430664063	74.9883117675781
818.642150878906	74.9447937011719
819.942504882813	74.9945602416992
821.242370605469	74.9899749755859
822.541870117188	75.0193786621094
823.840942382813	74.9862442016602
825.139587402344	75.1396255493164
826.437866210938	75.1892776489258
827.735656738281	75.2359237670898
829.033081054688	75.3351821899414
830.330139160156	75.3315200805664
831.626770019531	75.2895355224609
832.922973632813	75.4231796264648
834.21875	75.4744720458984
835.514099121094	75.5946044921875
836.80908203125	75.6575546264648
838.103637695313	75.6658096313477
839.397827148438	76.0576477050781
840.691589355469	76.1326599121094
841.984924316406	76.2237014770508
843.27783203125	76.2556457519531
844.570373535156	76.5093154907227
845.862487792969	76.6985702514648
847.154235839844	76.530632019043
848.445556640625	76.7858657836914
849.736450195313	76.7288970947266
851.026916503906	76.6437454223633
852.317016601563	76.769416809082
853.606689453125	76.942756652832
854.89599609375	77.0318603515625
856.184875488281	77.0647659301758
857.473327636719	77.1767730712891
858.761413574219	77.3810424804688
860.049072265625	77.7798690795898
861.336303710938	78.004150390625
862.623168945313	78.2991561889648
863.909606933594	78.6349411010742
865.195678710938	79.0635299682617
866.481323242188	79.4281005859375
867.766540527344	79.8081130981445
869.051391601563	80.2723541259766
870.335815429688	80.7061004638672
871.619873046875	81.0363922119141
872.903503417969	81.3095474243164
874.186706542969	81.6229095458984
875.469543457031	81.6453704833984
876.752014160156	81.6181106567383
878.033996582031	81.0574798583984
879.315612792969	80.5690689086914
880.596862792969	79.7178115844727
881.877685546875	78.9667892456055
883.158081054688	77.6988220214844
884.438110351563	76.6118850708008
885.7177734375	75.4678649902344
886.996948242188	74.4833297729492
888.275817871094	73.3899002075195
889.55419921875	72.5580520629883
890.832275390625	71.7028274536133
892.10986328125	70.8984985351563
893.387084960938	70.4416275024414
894.663940429688	69.8314743041992
895.940368652344	69.1238403320313
897.216369628906	68.731071472168
898.492004394531	68.2473068237305
899.767272949219	67.8037414550781
901.042114257813	67.4356536865234
902.316528320313	67.1079483032227
903.590576171875	66.5961151123047
904.8642578125	66.2736053466797
906.137512207031	65.8534469604492
907.410339355469	65.4938659667969
908.682800292969	65.2790451049805
909.954833984375	65.0208206176758
911.226501464844	64.93212890625
912.497802734375	64.7049942016602
913.768676757813	64.1949157714844
915.039123535156	64.3578414916992
916.309204101563	63.9331130981445
917.578918457031	63.8220481872559
918.848205566406	63.5980834960938
920.117126464844	63.3069152832031
921.385620117188	63.2334251403809
922.653747558594	63.1258773803711
923.921447753906	62.7372817993164
925.188781738281	62.5897789001465
926.455688476563	62.3396644592285
927.722229003906	62.1617431640625
928.988342285156	61.8484573364258
930.254089355469	61.7156982421875
931.519470214844	61.4281616210938
932.784423828125	61.3226737976074
934.049011230469	60.9131240844727
935.313171386719	60.8417625427246
936.576965332031	60.6731185913086
937.84033203125	60.5827522277832
939.103332519531	60.4162445068359
940.365966796875	60.2208061218262
941.628173828125	60.2567291259766
942.890014648438	60.1232223510742
944.151428222656	60.0719680786133
945.412475585938	59.9655342102051
946.673095703125	59.8615798950195
947.933349609375	59.8758926391602
949.193237304688	59.8159561157227
950.452697753906	59.9277839660645
951.711791992188	59.7248992919922
952.970520019531	59.8584632873535
954.228820800781	59.8290672302246
955.486755371094	59.8252029418945
956.744262695313	59.8893356323242
958.001403808594	59.8464660644531
959.258117675781	60.0136337280273
960.514526367188	60.2207946777344
961.770446777344	60.2592849731445
963.026062011719	60.6890640258789
964.28125	60.5687942504883
965.536010742188	60.9329223632813
966.790466308594	61.2211036682129
968.044494628906	61.6492347717285
969.298095703125	61.9785804748535
970.551391601563	62.8311500549316
971.80419921875	63.491641998291
973.056701660156	64.3752975463867
974.308776855469	65.6207427978516
975.560485839844	67.1502914428711
976.811767578125	69.0248794555664
978.062683105469	71.2235870361328
979.313232421875	73.4114685058594
980.563415527344	75.5180969238281
981.813171386719	77.4130325317383
983.0625	78.9452896118164
984.3115234375	80.6146926879883
985.560119628906	81.8341751098633
986.808349609375	82.8176116943359
988.05615234375	83.5653457641602
989.303588867188	83.8344116210938
990.550659179688	83.4162979125977
991.797302246094	81.9756851196289
993.043579101563	80.4657516479492
994.289489746094	78.1227416992188
995.535034179688	75.5917587280273
996.780151367188	73.1418838500977
998.02490234375	70.6140975952148
999.269226074219	68.6868896484375
1000.51318359375	66.8067016601563
1001.75677490234	65.119026184082
1003	63.7638359069824
1004.24279785156	62.6017189025879
1005.48522949219	61.7458267211914
1006.72729492188	61.0325660705566
1007.96893310547	60.4103546142578
1009.21026611328	59.8526878356934
1010.45111083984	59.5664176940918
1011.69165039063	59.2216873168945
1012.93176269531	58.8545036315918
1014.17150878906	58.5777816772461
1015.41088867188	58.5383758544922
1016.64984130859	58.4123458862305
1017.88842773438	58.0535736083984
1019.12664794922	57.9460334777832
1020.36450195313	57.7524070739746
1021.60192871094	57.5588073730469
1022.83898925781	57.5890121459961
1024.07568359375	57.2449645996094
1025.31201171875	57.218448638916
1026.5478515625	57.2090835571289
1027.78344726563	57.0704116821289
1029.0185546875	57.0353584289551
1030.25329589844	56.9925155639648
1031.48767089844	56.9603691101074
1032.7216796875	57.1739730834961
1033.95532226563	57.0860366821289
1035.18859863281	57.1518516540527
1036.42138671875	57.202449798584
1037.65393066406	57.2334480285645
1038.88598632813	57.2395057678223
1040.11767578125	57.3943710327148
1041.34899902344	57.3191184997559
1042.57995605469	57.4984169006348
1043.810546875	57.7152709960938
1045.04077148438	57.7410507202148
1046.2705078125	57.738842010498
1047.5	57.909854888916
1048.72900390625	57.9766616821289
1049.95764160156	58.1883087158203
1051.18591308594	58.3571090698242
1052.41381835938	58.7332534790039
1053.64135742188	58.7826347351074
1054.86853027344	59.3446578979492
1056.09521484375	59.5627365112305
1057.32165527344	59.818775177002
1058.54760742188	60.3355598449707
1059.77331542969	60.7811050415039
1060.99853515625	61.1649398803711
1062.22338867188	61.6269607543945
1063.44787597656	62.1160926818848
1064.671875	62.4975700378418
1065.89562988281	63.0134773254395
1067.11901855469	63.3874053955078
1068.34191894531	63.9356155395508
1069.56457519531	64.6081619262695
1070.78674316406	65.1471405029297
1072.00854492188	65.706169128418
1073.22998046875	66.0187606811523
1074.45104980469	66.4909515380859
1075.67175292969	66.5481567382813
1076.89208984375	66.6244277954102
1078.11193847656	66.2755661010742
1079.33154296875	65.9234619140625
1080.55065917969	65.4127044677734
1081.76940917969	64.7293853759766
1082.98791503906	63.7167205810547
1084.20593261719	62.8794593811035
1085.42358398438	62.2031097412109
1086.64086914063	61.3762702941895
1087.85766601563	60.6632461547852
1089.07421875	59.8838424682617
1090.29040527344	59.2792854309082
1091.50610351563	58.8415985107422
1092.72155761719	58.4754371643066
1093.9365234375	58.1022033691406
1095.15112304688	57.8079376220703
1096.36535644531	57.6561546325684
1097.57922363281	57.4546051025391
1098.79272460938	57.2950210571289
1100.005859375	57.1016693115234
1101.21862792969	57.1227684020996
1102.43090820313	57.2118263244629
1103.64294433594	56.8679695129395
1104.8544921875	56.9911956787109
1106.06579589844	56.9551239013672
1107.27661132813	56.9478797912598
1108.48706054688	56.8885650634766
1109.69714355469	56.9699096679688
1110.90686035156	56.9684448242188
1112.1162109375	57.0173835754395
1113.3251953125	57.0369606018066
1114.53369140625	57.1811904907227
1115.74194335938	57.1935386657715
1116.94982910156	57.2694816589355
1118.1572265625	57.4179916381836
1119.3642578125	57.5146026611328
1120.57104492188	57.5982551574707
1121.77734375	57.5546112060547
1122.98327636719	57.650146484375
1124.18884277344	57.7312088012695
1125.39404296875	57.8035087585449
1126.59875488281	57.6157722473145
1127.80322265625	57.6019973754883
1129.00732421875	57.5425987243652
1130.2109375	57.314022064209
1131.41430664063	57.0810470581055
1132.6171875	57.0942573547363
1133.81970214844	56.8093452453613
1135.02197265625	56.5379867553711
1136.22375488281	56.2792320251465
1137.42517089844	56.0368919372559
1138.62622070313	55.8518600463867
1139.82690429688	55.6274757385254
1141.02709960938	55.4084396362305
1142.22705078125	55.1655197143555
1143.42663574219	55.1547355651855
1144.62573242188	54.9658889770508
1145.82458496094	54.7883110046387
1147.02294921875	54.9040679931641
1148.22094726563	54.8996391296387
1149.41857910156	54.8325462341309
1150.61584472656	54.8770790100098
1151.81274414063	54.7081565856934
1153.00927734375	54.612621307373
1154.20544433594	54.7204742431641
1155.40124511719	54.7390823364258
1156.5966796875	54.6472244262695
1157.79162597656	54.5790786743164
1158.986328125	54.6017532348633
1160.18054199219	54.5305786132813
1161.37438964844	54.4982261657715
1162.56799316406	54.4723892211914
1163.76110839844	54.4180793762207
1164.95385742188	54.3199806213379
1166.14624023438	54.4160003662109
1167.33825683594	54.4468383789063
1168.52990722656	54.5727615356445
1169.72119140625	54.8316307067871
1170.91198730469	55.1710777282715
1172.1025390625	55.4752044677734
1173.29260253906	55.9238166809082
1174.482421875	56.0721168518066
1175.67175292969	56.2078475952148
1176.86071777344	56.0363235473633
1178.04943847656	55.6462821960449
1179.23767089844	55.1865577697754
1180.42553710938	54.8043060302734
1181.61303710938	54.4245147705078
1182.80017089844	54.1291007995605
1183.98681640625	53.9048690795898
1185.17321777344	53.6463737487793
1186.35925292969	53.7249488830566
1187.54479980469	53.8519859313965
1188.73010253906	53.6178092956543
1189.91491699219	53.6713790893555
1191.09936523438	53.7533187866211
1192.28356933594	53.891185760498
1193.46728515625	53.8550224304199
1194.65063476563	53.9826049804688
1195.83361816406	54.0430068969727
1197.01623535156	54.1645393371582
1198.19836425781	54.3535118103027
1199.38024902344	54.631031036377
1200.56176757813	54.7093734741211
1201.74279785156	54.8540306091309
1202.92358398438	54.9081115722656
1204.10388183594	55.0164260864258
1205.28393554688	54.8868026733398
1206.46350097656	55.0170249938965
1207.64270019531	54.9397354125977
1208.82153320313	54.8176078796387
1210	54.8674049377441
1211.17810058594	54.6975708007813
1212.35583496094	54.610538482666
1213.53308105469	54.6287536621094
1214.71008300781	54.5218162536621
1215.88671875	54.4367179870605
1217.06286621094	54.4873924255371
1218.23864746094	54.6439399719238
1219.41418457031	54.5420188903809
1220.58923339844	54.5087623596191
1221.76391601563	54.5938606262207
1222.93823242188	54.5178680419922
1224.11218261719	54.5134315490723
1225.28576660156	54.8291854858398
1226.458984375	54.8294143676758
1227.6318359375	54.9555130004883
1228.80419921875	54.9554138183594
1229.97631835938	55.1353073120117
1231.14794921875	55.1694068908691
1232.31921386719	55.4439964294434
1233.490234375	55.4347877502441
1234.66076660156	55.6898956298828
1235.83093261719	55.7502403259277
1237.00073242188	55.989128112793
1238.17016601563	56.0286026000977
1239.33923339844	56.2771949768066
1240.5078125	56.3451499938965
1241.67614746094	56.4517402648926
1242.84411621094	56.5944633483887
1244.01159667969	56.6861457824707
1245.1787109375	56.7744064331055
1246.34558105469	57.102222442627
1247.51196289063	57.0766448974609
1248.67797851563	57.3100662231445
1249.84362792969	57.340648651123
1251.00891113281	57.3157196044922
1252.173828125	57.1195907592773
1253.33825683594	56.8794479370117
1254.50244140625	56.8524284362793
1255.66625976563	56.4754104614258
1256.82958984375	56.0962448120117
1257.99255371094	55.8642807006836
1259.1552734375	55.8330230712891
1260.31750488281	55.6842994689941
1261.47937011719	55.5171127319336
1262.64086914063	55.3020324707031
1263.80200195313	55.2069396972656
1264.96276855469	55.1255035400391
1266.123046875	54.9888801574707
1267.28308105469	54.7681846618652
1268.44262695313	54.6303863525391
1269.60192871094	54.4935493469238
1270.7607421875	54.3482360839844
1271.91918945313	54.1503868103027
1273.07727050781	54.0094909667969
1274.23498535156	53.7629318237305
1275.39233398438	53.6553077697754
1276.54931640625	53.5036125183105
1277.70581054688	53.5020599365234
1278.86206054688	53.2741165161133
1280.01794433594	53.2388954162598
1281.17333984375	53.0475082397461
1282.32836914063	53.0548477172852
1283.48303222656	53.0360221862793
1284.63732910156	53.0407066345215
1285.79125976563	52.9128723144531
1286.94482421875	52.8790550231934
1288.09802246094	52.9292640686035
1289.25073242188	52.8864250183105
1290.40319824219	53.0983352661133
1291.55517578125	53.0283622741699
1292.70690917969	52.957820892334
1293.85815429688	52.9267997741699
1295.00903320313	52.8965644836426
1296.15954589844	52.825855255127
1297.30969238281	52.7248802185059
1298.45935058594	52.6256408691406
1299.60876464844	52.6546440124512
1300.7578125	52.3833885192871
1301.90637207031	52.4484748840332
1303.05456542969	52.377799987793
1304.20239257813	52.3632545471191
1305.34985351563	52.2680969238281
1306.49694824219	52.3571968078613
1307.64367675781	52.1900749206543
1308.7900390625	52.2552871704102
1309.93591308594	52.2072448730469
1311.08154296875	52.3875541687012
1312.22668457031	52.3895416259766
1313.37145996094	52.4409713745117
1314.51599121094	52.4916687011719
1315.66003417969	52.5858306884766
1316.80358886719	52.6350440979004
1317.94689941406	52.5811500549316
1319.08984375	52.5651168823242
1320.23229980469	52.6945571899414
1321.37451171875	52.6090240478516
1322.51623535156	52.5808715820313
1323.65759277344	52.6197853088379
1324.79858398438	52.5027732849121
1325.93920898438	52.4566917419434
1327.07934570313	52.3980445861816
1328.21923828125	52.4047546386719
1329.35864257813	52.3724250793457
1330.49780273438	52.2610282897949
1331.63647460938	52.1745681762695
1332.77478027344	52.2896194458008
1333.91271972656	52.1457443237305
1335.05029296875	52.0995445251465
1336.18737792969	52.0885543823242
1337.32421875	51.9493064880371
1338.46057128906	51.9795570373535
1339.5966796875	52.0297508239746
1340.73229980469	51.9735412597656
1341.86755371094	51.9875907897949
1343.00231933594	52.1011581420898
1344.13684082031	52.0386047363281
1345.27099609375	51.9832229614258
1346.40466308594	52.0264015197754
1347.53796386719	52.0490798950195
1348.6708984375	52.0990905761719
1349.80346679688	52.120662689209
1350.93566894531	52.118236541748
1352.06750488281	52.0359992980957
1353.19885253906	52.1000556945801
1354.32995605469	52.1860466003418
1355.46057128906	52.0794334411621
1356.5908203125	52.1267051696777
1357.720703125	51.9671821594238
1358.85021972656	52.1531143188477
1359.97924804688	52.0903396606445
1361.10803222656	52.0913734436035
1362.236328125	52.0707015991211
1363.3642578125	52.0657539367676
1364.49182128906	52.0714912414551
1365.61901855469	52.0211791992188
1366.74584960938	51.942554473877
1367.87231445313	52.0457572937012
1368.99829101563	51.9541435241699
1370.12390136719	52.0760345458984
1371.24914550781	52.0438346862793
1372.3740234375	52.264045715332
1373.49853515625	52.1472549438477
1374.62255859375	52.1857986450195
1375.74633789063	52.2869033813477
1376.86962890625	52.4228210449219
1377.99255371094	52.4443740844727
1379.11511230469	52.4855804443359
1380.2373046875	52.5676040649414
1381.35900878906	52.695930480957
1382.48034667969	52.7477264404297
1383.60144042969	52.9482498168945
1384.72204589844	52.8702735900879
1385.84228515625	52.8025970458984
1386.96203613281	52.9132347106934
1388.08154296875	52.7071380615234
1389.20056152344	52.5222015380859
1390.31921386719	52.4049301147461
1391.4375	52.1907691955566
1392.55541992188	52.1234741210938
1393.6728515625	51.718578338623
1394.7900390625	51.7065162658691
1395.90673828125	51.3234901428223
1397.02307128906	51.231201171875
1398.13903808594	51.0022583007813
1399.25463867188	50.9113082885742
1400.36975097656	50.8221168518066
1401.48449707031	50.7284355163574
1402.59899902344	50.7668037414551
1403.712890625	50.6006660461426
1404.82653808594	50.6470527648926
1405.93981933594	50.6767272949219
1407.05261230469	50.5415496826172
1408.1650390625	50.4718399047852
1409.27709960938	50.4539833068848
1410.38879394531	50.5449295043945
1411.5	50.3461799621582
1412.61096191406	50.3585815429688
1413.72143554688	50.3723678588867
1414.83154296875	50.375846862793
1415.94116210938	50.207088470459
1417.05053710938	50.1050224304199
1418.15942382813	50.1266670227051
1419.26794433594	50.054069519043
1420.37609863281	50.0054817199707
1421.48388671875	49.922737121582
1422.59118652344	49.6912155151367
1423.6982421875	49.8232345581055
1424.80480957031	49.6512413024902
1425.91088867188	49.5602760314941
1427.01672363281	49.6623001098633
1428.1220703125	49.5463447570801
1429.22717285156	49.5200538635254
1430.33166503906	49.5377464294434
1431.43591308594	49.4823570251465
1432.53979492188	49.4279556274414
1433.64318847656	49.5629997253418
1434.74621582031	49.529354095459
1435.84887695313	49.5888061523438
1436.95104980469	49.4994468688965
1438.05297851563	49.4877433776855
1439.15441894531	49.5059814453125
1440.25549316406	49.5217132568359
1441.35620117188	49.524730682373
1442.45642089844	49.5737648010254
1443.55627441406	49.4413909912109
1444.65576171875	49.4209594726563
1445.7548828125	49.363151550293
1446.853515625	49.39013671875
1447.95190429688	49.297679901123
1449.0498046875	49.3288116455078
1450.14721679688	49.2083396911621
1451.24438476563	49.2681083679199
1452.34106445313	49.1634979248047
1453.43737792969	49.2476234436035
1454.53332519531	49.3506088256836
1455.62890625	49.3197402954102
1456.72399902344	49.4333877563477
1457.81872558594	49.3246955871582
1458.9130859375	49.4244842529297
1460.00695800781	49.4864654541016
1461.10046386719	49.5561370849609
1462.19360351563	49.5791358947754
1463.28637695313	49.3888397216797
1464.37878417969	49.4424819946289
1465.470703125	49.3241882324219
1466.56225585938	49.2977714538574
1467.65344238281	49.1761169433594
1468.744140625	48.9713745117188
1469.83447265625	48.9176330566406
1470.92443847656	48.8029975891113
1472.01403808594	48.6162338256836
1473.10314941406	48.4665718078613
1474.19189453125	48.3355445861816
1475.2802734375	48.1026916503906
1476.3681640625	48.1251602172852
1477.45581054688	48.1073455810547
1478.54296875	47.8621940612793
1479.62963867188	47.7588081359863
1480.71606445313	47.8352203369141
1481.80200195313	47.8262710571289
1482.88757324219	47.7768020629883
1483.97265625	47.7631645202637
1485.05737304688	47.7257080078125
1486.14172363281	47.7069664001465
1487.22570800781	47.9113464355469
1488.30932617188	47.8002967834473
1489.39245605469	47.791259765625
1490.47509765625	47.9167976379395
1491.55749511719	47.8215141296387
1492.63940429688	47.9579696655273
1493.72094726563	47.8837814331055
1494.80212402344	47.9391021728516
1495.8828125	47.8795204162598
1496.96313476563	47.8913116455078
1498.04309082031	47.7968215942383
1499.12255859375	47.7788696289063
1500.20166015625	47.8256301879883
1501.28039550781	47.814998626709
1502.35864257813	47.7331504821777
1503.4365234375	47.6617393493652
1504.51403808594	47.7622756958008
1505.59118652344	47.6561279296875
1506.66784667969	47.8059120178223
1507.744140625	47.8356590270996
1508.81994628906	47.7925567626953
1509.89538574219	47.8648338317871
1510.97045898438	48.0252876281738
1512.04516601563	48.0612945556641
1513.11938476563	48.1582183837891
1514.19323730469	48.2700157165527
1515.26672363281	48.4008560180664
1516.33972167969	48.4672775268555
1517.41235351563	48.6124687194824
1518.48449707031	48.5559310913086
1519.55639648438	48.6758995056152
1520.62768554688	48.7145805358887
1521.69873046875	48.8975944519043
1522.76928710938	48.8179740905762
1523.83947753906	48.8236770629883
1524.90930175781	48.9005088806152
1525.97863769531	48.9351959228516
1527.04760742188	48.952075958252
1528.11608886719	48.8342361450195
1529.18420410156	48.8660087585449
1530.251953125	48.9194145202637
1531.31921386719	48.9026718139648
1532.38610839844	49.0893783569336
1533.45263671875	49.1712684631348
1534.51867675781	49.3075370788574
1535.58435058594	49.4809837341309
1536.64965820313	49.5187797546387
1537.71447753906	49.6905708312988
1538.77893066406	49.8761215209961
1539.84301757813	49.9617156982422
1540.90661621094	50.1438446044922
1541.9697265625	50.2523880004883
1543.03259277344	50.4134292602539
1544.09497070313	50.3852157592773
1545.15686035156	50.6715393066406
1546.21850585938	50.8308029174805
1547.27966308594	50.8408622741699
1548.34033203125	51.0881233215332
1549.40063476563	51.1714477539063
1550.46057128906	51.3439102172852
1551.52001953125	51.4267539978027
1552.5791015625	51.4959106445313
1553.63781738281	51.6986351013184
1554.69604492188	51.6739692687988
1555.75378417969	51.6421546936035
1556.81127929688	51.7270011901855
1557.86828613281	51.8794059753418
1558.9248046875	51.8645935058594
1559.98095703125	52.129264831543
1561.03674316406	52.1250877380371
1562.09204101563	52.3050651550293
1563.14697265625	52.4825210571289
1564.20153808594	52.6162071228027
1565.25561523438	52.867805480957
1566.30932617188	53.1233062744141
1567.36254882813	53.2135620117188
1568.41540527344	53.4544944763184
1569.4677734375	53.8058815002441
1570.51977539063	53.907356262207
1571.57141113281	54.2897338867188
1572.62255859375	54.4063339233398
1573.67333984375	54.689754486084
1574.7236328125	54.9171752929688
1575.77355957031	55.1267204284668
1576.82299804688	55.2950057983398
1577.8720703125	55.5742950439453
1578.92077636719	55.7223739624023
1579.96899414063	55.9419097900391
1581.01684570313	56.2687225341797
1582.06420898438	56.3774909973145
1583.11120605469	56.7039566040039
1584.15771484375	56.9033126831055
1585.20385742188	57.2306327819824
1586.24951171875	57.6579895019531
1587.29479980469	57.9345817565918
1588.33972167969	58.2725677490234
1589.38415527344	58.7036361694336
1590.42810058594	59.0627784729004
1591.47180175781	59.5719337463379
1592.51489257813	60.0602722167969
1593.55773925781	60.300106048584
1594.59997558594	60.4640808105469
1595.64196777344	61.0000686645508
1596.68334960938	61.3309326171875
1597.72448730469	61.5239562988281
1598.76513671875	62.0178070068359
1599.80529785156	62.4695243835449
1600.84509277344	63.0432777404785
1601.88452148438	63.5670890808105
1602.92346191406	64.0252838134766
1603.9619140625	64.7220306396484
1605	65.4235153198242
1606.03771972656	66.2779769897461
1607.07495117188	67.0170745849609
1608.11169433594	67.7665405273438
1609.14807128906	68.2765274047852
1610.18408203125	68.3512573242188
1611.21960449219	68.5217590332031
1612.25463867188	68.5618209838867
1613.28930664063	68.5671081542969
1614.32360839844	68.1802597045898
1615.357421875	68.0804672241211
1616.39074707031	67.8562774658203
1617.42370605469	67.7598571777344
1618.45629882813	67.8861465454102
1619.48840332031	67.9313354492188
1620.52001953125	67.9681015014648
1621.55126953125	68.2032012939453
1622.58215332031	68.4753112792969
1623.61254882813	68.6574325561523
1624.64245605469	69.0138778686523
1625.67199707031	69.3275451660156
1626.70104980469	69.5993804931641
1627.72973632813	70.0485229492188
1628.75793457031	70.3089904785156
1629.78576660156	70.8523712158203
1630.81311035156	71.2853622436523
1631.84008789063	71.8494338989258
1632.86657714844	72.2972106933594
1633.89270019531	72.7910766601563
1634.91833496094	73.2184829711914
1635.94348144531	73.5499114990234
1636.96826171875	73.7535400390625
1637.99255371094	73.7589340209961
1639.01647949219	73.8893356323242
1640.03991699219	73.5272827148438
1641.06298828125	73.3257598876953
1642.08557128906	72.8248596191406
1643.10778808594	72.3885726928711
1644.12951660156	71.8243560791016
1645.15075683594	71.0181503295898
1646.17163085938	70.5664520263672
1647.19213867188	70.1072998046875
1648.21203613281	69.2753677368164
1649.23156738281	69.0616226196289
1650.25073242188	68.3464965820313
1651.26940917969	68.0753173828125
1652.28759765625	67.4945831298828
1653.30541992188	67.2724380493164
1654.32275390625	66.8891372680664
1655.33972167969	66.4462356567383
1656.35620117188	65.8799438476563
1657.37231445313	65.6845550537109
1658.38793945313	65.3331451416016
1659.40307617188	65.2499084472656
1660.41772460938	64.691291809082
1661.43212890625	64.4207763671875
1662.44592285156	64.1507568359375
1663.45935058594	64.0660552978516
1664.47229003906	63.5834197998047
1665.48486328125	63.2844390869141
1666.49694824219	62.9426193237305
1667.50854492188	62.6132926940918
1668.51977539063	62.2699928283691
1669.53051757813	61.735424041748
1670.54089355469	61.5017776489258
1671.55078125	61.0987930297852
1672.56018066406	60.581787109375
1673.56909179688	60.2577171325684
1674.57763671875	59.748664855957
1675.58581542969	59.2084541320801
1676.59350585938	58.7275199890137
1677.60070800781	58.395881652832
1678.607421875	57.8087348937988
1679.61376953125	57.2319412231445
1680.61962890625	56.7861213684082
1681.62512207031	56.4150276184082
1682.63012695313	55.7771301269531
1683.63464355469	55.3217544555664
1684.638671875	54.8551445007324
1685.64233398438	54.2516479492188
1686.64562988281	53.996940612793
1687.64831542969	53.5777816772461
1688.65063476563	53.0958938598633
1689.65246582031	52.5775985717773
1690.65393066406	52.0830154418945
1691.65490722656	51.8566436767578
1692.65539550781	51.5119018554688
1693.65551757813	51.0137100219727
1694.65502929688	50.5728187561035
1695.654296875	50.3152236938477
1696.65295410156	50.0479164123535
1697.65124511719	49.5999794006348
1698.64904785156	49.1686668395996
1699.646484375	49.0702514648438
1700.64331054688	48.494083404541
1701.63977050781	48.261173248291
1702.63586425781	47.8109321594238
1703.63134765625	47.472728729248
1704.62646484375	46.943717956543
1705.62121582031	46.6994018554688
1706.61535644531	46.2798271179199
1707.60913085938	46.0118522644043
1708.60241699219	45.492317199707
1709.59521484375	45.1710357666016
1710.58764648438	44.7489013671875
1711.57958984375	44.4805717468262
1712.57104492188	43.981616973877
1713.56213378906	43.6741104125977
1714.552734375	43.2845916748047
1715.54284667969	42.9134254455566
1716.53247070313	42.4342422485352
1717.52160644531	42.1145935058594
1718.51037597656	41.8664703369141
1719.49865722656	41.3982467651367
1720.48657226563	41.192699432373
1721.47387695313	40.7665710449219
1722.46081542969	40.4933929443359
1723.447265625	40.2132911682129
1724.43334960938	39.9054260253906
1725.41882324219	39.6974716186523
1726.40393066406	39.4359817504883
1727.38854980469	39.2323837280273
1728.37268066406	38.9227828979492
1729.3564453125	38.7379722595215
1730.33972167969	38.4665336608887
1731.32250976563	38.1803169250488
1732.30480957031	38.1346969604492
1733.28674316406	37.8393821716309
1734.26806640625	37.6772880554199
1735.2490234375	37.4996070861816
1736.2294921875	37.3518447875977
1737.20959472656	37.0997505187988
1738.18908691406	36.9419021606445
1739.16821289063	36.882942199707
1740.14685058594	36.612964630127
1741.125	36.403133392334
1742.10266113281	36.3508567810059
1743.07995605469	36.120979309082
1744.05676269531	35.9734992980957
1745.03308105469	35.6930618286133
1746.00891113281	35.6026382446289
1746.98425292969	35.3883666992188
1747.95910644531	35.1665191650391
1748.93359375	34.9524574279785
1749.90759277344	34.7667274475098
1750.88110351563	34.5506057739258
1751.85412597656	34.3377113342285
1752.82678222656	34.0187568664551
1753.798828125	33.8964424133301
1754.7705078125	33.7227325439453
1755.74169921875	33.485107421875
1756.71240234375	33.3116455078125
1757.6826171875	33.2319145202637
1758.65246582031	33.080150604248
1759.62170410156	32.8488273620605
1760.59057617188	32.6862945556641
1761.55895996094	32.5326385498047
1762.52673339844	32.3745384216309
1763.49426269531	32.3051261901855
1764.46118164063	32.1694145202637
1765.42761230469	32.0311431884766
1766.39367675781	31.8444347381592
1767.35913085938	31.782356262207
1768.32421875	31.7023067474365
1769.28881835938	31.6366329193115
1770.2529296875	31.5218811035156
1771.21655273438	31.4241962432861
1772.17980957031	31.4467620849609
1773.14245605469	31.4010467529297
1774.10461425781	31.2531337738037
1775.06640625	31.2771606445313
1776.02770996094	31.0637226104736
1776.98852539063	30.8886547088623
1777.94873046875	30.9712028503418
1778.90856933594	30.8077487945557
1779.86804199219	30.7909355163574
1780.82690429688	30.6011924743652
1781.78527832031	30.4130420684814
1782.7431640625	30.2516021728516
1783.70068359375	30.1753616333008
1784.65771484375	30.0462799072266
1785.61413574219	29.9473209381104
1786.57019042969	29.7921161651611
1787.52575683594	29.7052154541016
1788.48083496094	29.499532699585
1789.43530273438	29.3774795532227
1790.38940429688	29.2931461334229
1791.34301757813	29.1940898895264
1792.29626464844	28.993537902832
1793.24890136719	28.954439163208
1794.20104980469	28.7583541870117
1795.15270996094	28.8274402618408
1796.10400390625	28.6099910736084
1797.0546875	28.5934944152832
1798.0048828125	28.4711723327637
1798.95471191406	28.39089012146
1799.90393066406	28.3387680053711
1800.85278320313	28.2773685455322
1801.80102539063	28.2308940887451
1802.74890136719	28.1921939849854
1803.6962890625	28.1893100738525
1804.64306640625	28.1331081390381
1805.58947753906	28.0713901519775
1806.53540039063	28.0566825866699
1807.48071289063	28.0400791168213
1808.42565917969	27.9770469665527
1809.3701171875	27.8911895751953
1810.31396484375	27.8899593353271
1811.25744628906	27.8526287078857
1812.20043945313	27.8254127502441
1813.14294433594	27.6965560913086
1814.08483886719	27.7494163513184
1815.0263671875	27.5959510803223
1815.96740722656	27.6099166870117
1816.90783691406	27.4250259399414
1817.84790039063	27.4334602355957
1818.78747558594	27.3403053283691
1819.72644042969	27.3953266143799
1820.6650390625	27.1710109710693
1821.60314941406	27.1982746124268
1822.54064941406	27.0375823974609
1823.47778320313	26.9206867218018
1824.41430664063	26.9222679138184
1825.35034179688	26.7747497558594
1826.28601074219	26.6209945678711
1827.22106933594	26.6526546478271
1828.15563964844	26.5299968719482
1829.08984375	26.5077133178711
1830.0234375	26.4123687744141
1830.95654296875	26.2793636322021
1831.88916015625	26.2631855010986
1832.8212890625	26.2506160736084
1833.7529296875	26.1846656799316
1834.68408203125	26.1563453674316
1835.61474609375	26.1305637359619
1836.54479980469	26.117546081543
1837.47448730469	26.1415748596191
1838.40356445313	26.1479473114014
1839.33227539063	26.0893573760986
1840.26037597656	26.0925388336182
1841.18811035156	26.1115016937256
1842.115234375	26.1198215484619
1843.04187011719	26.0974464416504
1843.96801757813	26.0424137115479
1844.89367675781	26.039005279541
1845.81872558594	25.9756126403809
1846.74340820313	25.9277858734131
1847.66760253906	25.994421005249
1848.59118652344	25.9412384033203
1849.51428222656	25.9666881561279
1850.43701171875	25.8613166809082
1851.35913085938	25.7945976257324
1852.28076171875	25.787317276001
1853.20190429688	25.7122001647949
1854.12243652344	25.6085834503174
1855.04260253906	25.553731918335
1855.96215820313	25.5131988525391
1856.88122558594	25.4118061065674
1857.79992675781	25.3062839508057
1858.71801757813	25.2866725921631
1859.63549804688	25.2351036071777
1860.55261230469	25.152624130249
1861.46923828125	25.0705299377441
1862.38525390625	25.0555667877197
1863.30078125	25.0352325439453
1864.2158203125	25.0011539459229
1865.13037109375	25.0413875579834
1866.04443359375	24.9782981872559
1866.95788574219	24.9448318481445
1867.87084960938	24.9986553192139
1868.78332519531	24.9432506561279
1869.6953125	24.995397567749
1870.60681152344	24.9802207946777
1871.51782226563	24.965030670166
1872.42822265625	24.9929218292236
1873.33813476563	25.0807094573975
1874.24755859375	25.0754737854004
1875.15649414063	25.0055847167969
1876.06481933594	25.0085277557373
1876.97277832031	25.0214042663574
1877.88012695313	24.9773406982422
1878.78698730469	24.9669246673584
1879.69323730469	25.0076637268066
1880.59912109375	24.9499702453613
1881.50439453125	24.9147129058838
1882.4091796875	24.8617115020752
1883.3134765625	24.7205085754395
1884.21716308594	24.7359733581543
1885.12048339844	24.6511001586914
1886.02319335938	24.6654872894287
1886.92541503906	24.6037063598633
1887.82702636719	24.5451412200928
1888.72814941406	24.4605598449707
1889.62878417969	24.4023609161377
1890.52893066406	24.3304805755615
1891.42858886719	24.322717666626
1892.32763671875	24.2919750213623
1893.22619628906	24.2091693878174
1894.12426757813	24.2170009613037
1895.02172851563	24.1690654754639
1895.91870117188	24.0305843353271
1896.81518554688	24.1187362670898
1897.71118164063	24.0520629882813
1898.60656738281	24.0192527770996
1899.50146484375	23.9864273071289
1900.39587402344	23.9192352294922
1901.28967285156	23.8365592956543
1902.18298339844	23.9892520904541
1903.07580566406	23.8969821929932
1903.96801757813	23.9294147491455
1904.85986328125	23.8571071624756
1905.7509765625	23.9762630462646
1906.64172363281	23.9592876434326
1907.53186035156	24.0707130432129
1908.42150878906	23.9831256866455
1909.31066894531	24.0108776092529
1910.19921875	24.0351600646973
1911.08728027344	24.113597869873
1911.97473144531	24.1169853210449
1912.86181640625	24.1422119140625
1913.74816894531	24.051456451416
1914.63415527344	24.0349502563477
1915.51953125	24.0291557312012
1916.40441894531	24.015266418457
1917.28869628906	24.0147247314453
1918.17260742188	24.0133075714111
1919.05578613281	23.8720149993896
1919.93859863281	23.9564056396484
1920.82080078125	23.8347282409668
1921.70239257813	23.8529930114746
1922.58349609375	23.8046436309814
1923.46411132813	23.6937789916992
1924.34423828125	23.7036952972412
1925.22375488281	23.6475849151611
1926.10278320313	23.5119972229004
1926.98120117188	23.4509716033936
1927.85913085938	23.4549160003662
1928.73645019531	23.3633041381836
1929.61328125	23.2747077941895
1930.48962402344	23.3113689422607
1931.36535644531	23.2598781585693
1932.24060058594	23.2239742279053
1933.11535644531	23.1937770843506
1933.98950195313	23.1963634490967
1934.86303710938	23.1791343688965
1935.73608398438	23.1819496154785
1936.60864257813	23.2070217132568
1937.48059082031	23.245777130127
1938.35205078125	23.161319732666
1939.22302246094	23.1315021514893
1940.09338378906	23.2598686218262
1940.96313476563	23.2442073822021
1941.83239746094	23.3799953460693
1942.701171875	23.2930335998535
1943.5693359375	23.3440914154053
1944.43701171875	23.3269081115723
1945.30407714844	23.3647689819336
1946.17065429688	23.4543991088867
1947.03662109375	23.4191112518311
1947.90209960938	23.472095489502
1948.76696777344	23.4383430480957
1949.63134765625	23.5374507904053
1950.4951171875	23.498836517334
1951.3583984375	23.4896697998047
1952.22106933594	23.4505805969238
1953.08325195313	23.352481842041
1953.94482421875	23.4674854278564
1954.80590820313	23.3140888214111
1955.66650390625	23.3597011566162
1956.5263671875	23.3154182434082
1957.38586425781	23.2908763885498
1958.24462890625	23.2305469512939
1959.10302734375	23.187967300415
1959.96069335938	23.1386890411377
1960.81799316406	23.0435676574707
1961.67456054688	23.0329303741455
1962.53063964844	22.9561901092529
1963.38623046875	22.8221797943115
1964.2412109375	22.9036827087402
1965.09558105469	22.8270568847656
1965.94946289063	22.8203620910645
1966.80285644531	22.80029296875
1967.65563964844	22.7666034698486
1968.5078125	22.8491325378418
1969.35949707031	22.8190212249756
1970.21057128906	22.8243980407715
1971.06103515625	22.8047561645508
1971.91101074219	22.8512439727783
1972.76049804688	22.8032321929932
1973.60925292969	22.959077835083
1974.45764160156	22.8987808227539
1975.30529785156	22.9127101898193
1976.15246582031	22.9900016784668
1976.99914550781	23.0675621032715
1977.84521484375	23.0977039337158
1978.69067382813	23.1498241424561
1979.53552246094	23.1504516601563
1980.3798828125	23.1864967346191
1981.22375488281	23.2721366882324
1982.06701660156	23.2077522277832
1982.90966796875	23.312313079834
1983.75170898438	23.324686050415
1984.59326171875	23.259593963623
1985.43420410156	23.1877136230469
1986.27465820313	23.182767868042
1987.11450195313	23.1249847412109
1987.95373535156	23.1762390136719
1988.79248046875	23.2075119018555
1989.63061523438	23.1037788391113
1990.46813964844	23.1057929992676
1991.30517578125	23.0524044036865
1992.1416015625	23.0088958740234
1992.9775390625	22.9250240325928
1993.81274414063	22.8557548522949
1994.6474609375	22.8355960845947
1995.48168945313	22.7982788085938
1996.31518554688	22.7559852600098
1997.14819335938	22.7502269744873
1997.98071289063	22.7171440124512
1998.8125	22.7220039367676
1999.64379882813	22.6898059844971
2000.47448730469	22.6883277893066
2001.3046875	22.6732788085938
2002.13427734375	22.6699981689453
2002.96325683594	22.7572441101074
2003.79162597656	22.7263717651367
2004.61950683594	22.7785987854004
2005.44677734375	22.8897762298584
2006.2734375	22.9334964752197
2007.09948730469	22.898120880127
2007.92504882813	23.0412158966064
2008.75	23.0423927307129
2009.57434082031	23.1241397857666
2010.39819335938	23.0860767364502
2011.22131347656	23.1656379699707
2012.0439453125	23.2045822143555
2012.86608886719	23.2417449951172
2013.6875	23.1932220458984
2014.50842285156	23.1717376708984
2015.32873535156	23.1832218170166
2016.1484375	23.2982883453369
2016.96752929688	23.2604312896729
2017.7861328125	23.2093353271484
2018.60412597656	23.2069644927979
2019.42150878906	23.2305946350098
2020.23828125	23.2888927459717
2021.05444335938	23.3045845031738
2021.8701171875	23.1594123840332
2022.68518066406	23.155216217041
2023.49963378906	23.1553573608398
2024.3134765625	23.1173477172852
2025.12683105469	23.0692653656006
2025.939453125	23.0483493804932
2026.75158691406	23.0288028717041
2027.56311035156	23.0842704772949
2028.3740234375	22.9393157958984
2029.18432617188	22.966178894043
2029.994140625	22.9921550750732
2030.80322265625	22.892147064209
2031.61181640625	22.8372116088867
2032.41979980469	22.8015079498291
2033.22717285156	22.7726573944092
2034.03393554688	22.7706298828125
2034.84008789063	22.7428951263428
2035.64575195313	22.6793308258057
2036.45080566406	22.6832504272461
2037.25512695313	22.5557518005371
2038.05895996094	22.6065196990967
2038.86218261719	22.5230464935303
2039.66479492188	22.5340576171875
2040.466796875	22.5531234741211
2041.26831054688	22.5593166351318
2042.06909179688	22.6104259490967
2042.86938476563	22.6208019256592
2043.6689453125	22.5820999145508
2044.46801757813	22.6809883117676
2045.26647949219	22.6844921112061
2046.06433105469	22.7258243560791
2046.86145019531	22.6921977996826
2047.65808105469	22.72434425354
2048.4541015625	22.7535076141357
2049.24951171875	22.7891635894775
2050.04443359375	22.8481941223145
2050.83862304688	22.8527030944824
2051.63232421875	22.8042583465576
2052.42529296875	22.8770179748535
2053.2177734375	22.8972873687744
2054.00952148438	22.8636283874512
2054.80078125	22.9960289001465
2055.59130859375	22.9783744812012
2056.38134765625	22.9029846191406
2057.17065429688	23.0316047668457
2057.95947265625	22.9320659637451
2058.74755859375	22.9767894744873
2059.53515625	22.934497833252
2060.32202148438	22.9411735534668
2061.1083984375	22.8291473388672
2061.89428710938	22.7191257476807
2062.67919921875	22.6471462249756
2063.4638671875	22.7342128753662
2064.24780273438	22.6922130584717
2065.03100585938	22.6760196685791
2065.81372070313	22.5121898651123
2066.595703125	22.5255012512207
2067.37719726563	22.4402561187744
2068.15795898438	22.3456249237061
2068.93823242188	22.2970943450928
2069.7177734375	22.2333698272705
2070.49682617188	22.1250286102295
2071.27514648438	22.1650772094727
2072.05297851563	22.1005344390869
2072.830078125	22.1170177459717
2073.60668945313	22.0220317840576
2074.38256835938	21.937255859375
2075.15795898438	21.8751049041748
2075.9326171875	21.9015998840332
2076.70654296875	21.8862075805664
2077.47998046875	21.7886180877686
2078.25268554688	21.7954330444336
2079.02490234375	21.8216953277588
2079.79663085938	21.8025093078613
2080.5673828125	21.7868270874023
2081.337890625	21.8720111846924
2082.107421875	21.8068218231201
2082.87670898438	21.8425445556641
2083.64501953125	21.8799381256104
2084.41284179688	21.8788223266602
2085.18017578125	21.9146118164063
2085.94677734375	21.8834209442139
2086.71264648438	21.9731101989746
2087.47802734375	21.9423847198486
2088.24267578125	21.9276466369629
2089.0068359375	21.9661235809326
2089.77026367188	21.9537391662598
2090.53295898438	21.9264984130859
2091.29516601563	21.9456844329834
2092.056640625	21.9479084014893
2092.81762695313	21.9208755493164
2093.57788085938	21.7864303588867
2094.33764648438	21.7989864349365
2095.0966796875	21.7728157043457
2095.85498046875	21.715669631958
2096.61279296875	21.6270408630371
2097.36987304688	21.5962829589844
2098.12646484375	21.4323081970215
2098.88232421875	21.3803901672363
2099.63745117188	21.4399433135986
2100.39208984375	21.3112525939941
2101.14624023438	21.1521396636963
2101.8994140625	21.1431789398193
2102.65209960938	21.025369644165
2103.404296875	20.9428176879883
2104.15551757813	20.8034820556641
2104.90649414063	20.8147926330566
2105.65649414063	20.6681842803955
2106.40600585938	20.653076171875
2107.15502929688	20.5666656494141
2107.90307617188	20.5595855712891
2108.65063476563	20.4725914001465
2109.39770507813	20.5268669128418
2110.14404296875	20.4831123352051
2110.8896484375	20.4640960693359
2111.63452148438	20.4481563568115
2112.37890625	20.4843978881836
2113.12280273438	20.4410381317139
2113.86572265625	20.5834217071533
2114.60815429688	20.5228977203369
2115.35009765625	20.6413249969482
2116.09106445313	20.6120471954346
2116.83154296875	20.6570281982422
2117.57153320313	20.6036014556885
2118.31079101563	20.6720447540283
2119.04931640625	20.6637802124023
2119.787109375	20.6363716125488
2120.5244140625	20.6060638427734
2121.26098632813	20.5247383117676
2121.9970703125	20.470422744751
2122.732421875	20.4496059417725
2123.46704101563	20.3465538024902
2124.20092773438	20.3275871276855
2124.93432617188	20.3189277648926
2125.6669921875	20.1897926330566
2126.39916992188	20.0951194763184
2127.13037109375	20.1154117584229
2127.86108398438	20.0629291534424
2128.59130859375	20.0961990356445
2129.32080078125	19.8818531036377
2130.04956054688	19.8874206542969
2130.77758789063	19.8051643371582
2131.50512695313	19.7372875213623
2132.23193359375	19.6209526062012
2132.9580078125	19.6430511474609
2133.68334960938	19.4817676544189
2134.408203125	19.4298114776611
2135.13232421875	19.3568267822266
2135.85595703125	19.3626842498779
2136.57885742188	19.3082065582275
2137.30102539063	19.1853466033936
2138.0224609375	19.1355838775635
2138.74340820313	19.0621013641357
2139.46337890625	19.0569744110107
2140.18310546875	19.0286312103271
2140.90185546875	18.9293689727783
2141.6201171875	18.9135341644287
2142.33764648438	18.8267459869385
2143.05444335938	18.9014472961426
2143.77075195313	18.8979339599609
2144.48608398438	18.8633975982666
2145.201171875	18.8860549926758
2145.91528320313	18.8580360412598
2146.62890625	18.9129886627197
2147.34155273438	18.8609161376953
2148.05395507813	18.8333320617676
2148.76538085938	18.8251609802246
2149.47631835938	18.7921943664551
2150.18627929688	18.8679008483887
2150.89599609375	18.8210525512695
2151.60473632813	18.8698081970215
2152.31298828125	18.8521385192871
2153.02026367188	18.7847690582275
2153.72729492188	18.7616939544678
2154.43334960938	18.7332286834717
2155.138671875	18.7045021057129
2155.84350585938	18.683313369751
2156.54760742188	18.6916313171387
2157.25122070313	18.5825309753418
2157.95385742188	18.6032772064209
2158.65600585938	18.6127891540527
2159.357421875	18.5089054107666
2160.05810546875	18.502010345459
2160.75805664063	18.4503440856934
2161.45751953125	18.4101333618164
2162.15600585938	18.3319473266602
2162.85400390625	18.3646354675293
2163.55151367188	18.2902927398682
2164.248046875	18.2134284973145
2164.94409179688	18.1563682556152
2165.63916015625	18.1009826660156
2166.33374023438	17.9969577789307
2167.02783203125	17.9679698944092
2167.72094726563	17.8927898406982
2168.41357421875	17.823938369751
2169.10522460938	17.7631340026855
2169.79638671875	17.6899967193604
2170.48706054688	17.6453266143799
2171.1767578125	17.5334491729736
2171.86572265625	17.3870182037354
2172.55419921875	17.3825531005859
2173.24194335938	17.272647857666
2173.92895507813	17.178430557251
2174.615234375	17.1307258605957
2175.30078125	17.0866928100586
2175.98583984375	17.0828304290771
2176.67016601563	16.9733238220215
2177.35375976563	17.0321369171143
2178.03662109375	16.949197769165
2178.71875	16.9472503662109
2179.40014648438	16.947774887085
2180.08081054688	16.9178714752197
2180.76098632813	16.9369411468506
2181.4404296875	17.017894744873
2182.119140625	16.9092388153076
2182.79711914063	16.9590358734131
2183.47436523438	16.9615345001221
2184.15087890625	16.9211444854736
2184.82690429688	17.0027446746826
2185.501953125	16.9603481292725
2186.17651367188	16.978479385376
2186.85034179688	16.9680728912354
2187.5234375	16.889087677002
2188.19580078125	16.8672027587891
2188.86743164063	16.8945140838623
2189.53833007813	16.8400249481201
2190.20874023438	16.8238105773926
2190.87817382813	16.7520732879639
2191.54711914063	16.7522373199463
2192.21533203125	16.7050704956055
2192.8828125	16.5980548858643
2193.54956054688	16.5415668487549
2194.21557617188	16.5191898345947
2194.880859375	16.4748420715332
2195.54541015625	16.3945178985596
2196.20947265625	16.2856578826904
2196.87255859375	16.2756271362305
2197.53515625	16.117654800415
2198.19677734375	16.0695514678955
2198.85791015625	15.9898929595947
2199.51831054688	15.9624509811401
2200.17797851563	15.8801860809326
2200.8369140625	15.7515277862549
2201.4951171875	15.6736097335815
2202.15258789063	15.6497535705566
2202.80932617188	15.5230951309204
2203.46533203125	15.5069351196289
2204.12060546875	15.4603967666626
2204.775390625	15.4559907913208
2205.42919921875	15.3631906509399
2206.08251953125	15.4541826248169
2206.73486328125	15.3829126358032
2207.38671875	15.3668956756592
2208.03759765625	15.3309926986694
2208.68798828125	15.2890224456787
2209.33764648438	15.3356046676636
2209.98657226563	15.329852104187
2210.63452148438	15.3800067901611
2211.28198242188	15.3833332061768
2211.9287109375	15.3306970596313
2212.57470703125	15.3725862503052
2213.21997070313	15.4240875244141
2213.86450195313	15.3363170623779
2214.50830078125	15.356785774231
2215.1513671875	15.2984714508057
2215.79370117188	15.2764844894409
2216.43530273438	15.2633266448975
2217.076171875	15.2084360122681
2217.71630859375	15.1476736068726
2218.35571289063	15.1114168167114
2218.99462890625	15.0718288421631
2219.63256835938	14.9686403274536
2220.26977539063	15.0009174346924
2220.90625	14.8697319030762
2221.5419921875	14.8654804229736
2222.17700195313	14.7800397872925
2222.81127929688	14.7442750930786
2223.44482421875	14.6206388473511
2224.07763671875	14.6213426589966
2224.70971679688	14.5013637542725
2225.34106445313	14.4089918136597
2225.9716796875	14.3905401229858
2226.6015625	14.304404258728
2227.23071289063	14.3179492950439
2227.85913085938	14.1667909622192
2228.48681640625	14.146164894104
2229.11376953125	14.0806770324707
2229.73999023438	14.0291528701782
2230.36547851563	13.9768180847168
2230.990234375	13.9596424102783
2231.61401367188	13.9233121871948
2232.2373046875	13.8499317169189
2232.85986328125	13.7772569656372
2233.4814453125	13.7964925765991
2234.1025390625	13.7273111343384
2234.72265625	13.7427053451538
2235.34228515625	13.6713962554932
2235.9609375	13.7210636138916
2236.57885742188	13.6143569946289
2237.1962890625	13.6824760437012
2237.81274414063	13.6064052581787
2238.42846679688	13.6307411193848
2239.04345703125	13.5776615142822
2239.65771484375	13.6384220123291
2240.27124023438	13.6119813919067
2240.88403320313	13.6204242706299
2241.49584960938	13.5926666259766
2242.10717773438	13.5877485275269
2242.71752929688	13.6342258453369
2243.32739257813	13.5961465835571
2243.93627929688	13.5858135223389
2244.54443359375	13.6171464920044
2245.15209960938	13.5895624160767
2245.7587890625	13.5161123275757
2246.36474609375	13.493353843689
2246.9697265625	13.5349950790405
2247.57421875	13.4392566680908
2248.17797851563	13.4146242141724
2248.78076171875	13.4247970581055
2249.38305664063	13.3926477432251
2249.984375	13.3849935531616
2250.5849609375	13.3504753112793
2251.18481445313	13.2892990112305
2251.78393554688	13.1618938446045
2252.38232421875	13.1453323364258
2252.97973632813	13.1215171813965
2253.57666015625	13.0994853973389
2254.17260742188	13.0846824645996
2254.76782226563	13.0177984237671
2255.3623046875	12.9617500305176
2255.9560546875	12.8887958526611
2256.54907226563	12.8341941833496
2257.14135742188	12.76735496521
2257.73266601563	12.7357578277588
2258.32348632813	12.6425933837891
2258.91333007813	12.6288394927979
2259.50244140625	12.6044149398804
2260.09057617188	12.5168018341064
2260.67822265625	12.5216903686523
2261.26513671875	12.4230432510376
2261.85107421875	12.4213905334473
2262.43627929688	12.3340673446655
2263.02075195313	12.3610229492188
2263.6044921875	12.3012247085571
2264.18725585938	12.2731828689575
2264.76953125	12.2211179733276
2265.35083007813	12.2264003753662
2265.93139648438	12.1862764358521
2266.51123046875	12.1654434204102
2267.09033203125	12.1260395050049
2267.66845703125	12.13232421875
2268.24584960938	12.1647491455078
2268.82250976563	12.0850172042847
2269.3984375	12.1807441711426
2269.9736328125	12.1511993408203
2270.5478515625	12.1475353240967
2271.12133789063	12.1844644546509
2271.69409179688	12.225341796875
2272.26611328125	12.1886768341064
2272.83740234375	12.194974899292
2273.40771484375	12.172682762146
2273.97729492188	12.1180982589722
2274.54614257813	12.0975914001465
2275.11401367188	12.0975456237793
2275.68139648438	12.0546779632568
2276.24780273438	12.0440979003906
2276.8134765625	12.0048513412476
2277.37817382813	11.9958095550537
2277.9423828125	11.9807090759277
2278.50561523438	11.987174987793
2279.06811523438	11.9875831604004
2279.62963867188	11.9995794296265
2280.19067382813	11.9794340133667
2280.75073242188	11.9624309539795
2281.31005859375	11.936710357666
2281.86840820313	11.9143972396851
2282.42602539063	11.9530239105225
2282.98291015625	11.9011182785034
2283.5390625	11.858943939209
2284.09448242188	11.8138236999512
2284.64892578125	11.7795028686523
2285.20263671875	11.8030586242676
2285.75537109375	11.692253112793
2286.3076171875	11.6710653305054
2286.85888671875	11.6585941314697
2287.40942382813	11.6310091018677
2287.958984375	11.5795621871948
2288.5078125	11.5543060302734
2289.05590820313	11.4895248413086
2289.60302734375	11.457576751709
2290.14965820313	11.4171085357666
2290.6953125	11.3720941543579
2291.23999023438	11.3209295272827
2291.78393554688	11.3114318847656
2292.3271484375	11.2458486557007
2292.86962890625	11.2259397506714
2293.4111328125	11.201488494873
2293.95190429688	11.1317873001099
2294.49194335938	11.1418695449829
2295.03100585938	11.0659627914429
2295.5693359375	11.1050481796265
2296.10693359375	11.0882139205933
2296.6435546875	11.0393695831299
2297.17944335938	11.056884765625
2297.71459960938	11.0109233856201
2298.24877929688	11.0137529373169
2298.7822265625	10.9869451522827
2299.31469726563	10.9769430160522
2299.8466796875	11.0080709457397
2300.37744140625	11.0076770782471
2300.90771484375	11.0219841003418
2301.43701171875	10.9878921508789
2301.96557617188	11.0270776748657
2302.4931640625	11.0462160110474
2303.02001953125	11.0085945129395
2303.54614257813	11.0178232192993
2304.0712890625	11.0374994277954
2304.595703125	11.0258235931396
2305.119140625	11.0052871704102
2305.64184570313	11.0099477767944
2306.16381835938	11.0374116897583
2306.68481445313	10.9972429275513
2307.205078125	10.9610748291016
2307.72436523438	11.0030488967896
2308.24291992188	10.9625434875488
2308.7607421875	10.9795303344727
2309.27758789063	10.9696407318115
2309.79370117188	10.988790512085
2310.30883789063	10.954927444458
2310.8232421875	10.9948120117188
2311.3369140625	10.951491355896
2311.849609375	10.9442415237427
2312.361328125	10.9051675796509
2312.87255859375	10.8679513931274
2313.38256835938	10.838526725769
2313.89208984375	10.864935874939
2314.40063476563	10.7960653305054
2314.908203125	10.7463111877441
2315.4150390625	10.7497396469116
2315.92114257813	10.6907348632813
2316.42626953125	10.6330347061157
2316.9306640625	10.6007061004639
2317.43408203125	10.574577331543
2317.93676757813	10.5405712127686
2318.4384765625	10.5222406387329
2318.939453125	10.4527015686035
2319.439453125	10.4093904495239
2319.93872070313	10.421332359314
2320.43701171875	10.351390838623
2320.9345703125	10.3304920196533
2321.43139648438	10.3139162063599
2321.92724609375	10.2943382263184
2322.42211914063	10.2535562515259
2322.91625976563	10.2708797454834
2323.40966796875	10.262656211853
2323.90209960938	10.2364873886108
2324.3935546875	10.1738567352295
2324.88427734375	10.1993103027344
2325.37426757813	10.191577911377
2325.86303710938	10.1857433319092
2326.35131835938	10.1635618209839
2326.83862304688	10.179220199585
2327.32495117188	10.2156019210815
2327.810546875	10.1623096466064
2328.29541015625	10.2229766845703
2328.77905273438	10.2525749206543
2329.26220703125	10.2199687957764
2329.74438476563	10.2457590103149
2330.2255859375	10.2256717681885
2330.7060546875	10.2686862945557
2331.185546875	10.2267217636108
2331.6640625	10.2610063552856
2332.14184570313	10.2570199966431
2332.61889648438	10.253026008606
2333.09497070313	10.2358818054199
2333.57006835938	10.217080116272
2334.04443359375	10.2240085601807
2334.51782226563	10.2196979522705
2334.99047851563	10.1644020080566
2335.46215820313	10.1847372055054
2335.93310546875	10.1312971115112
2336.40307617188	10.0849447250366
2336.8720703125	10.0846710205078
2337.34033203125	10.0673675537109
2337.8076171875	10.0140647888184
2338.27416992188	10.0123805999756
2338.73974609375	9.98786926269531
2339.20458984375	9.95041370391846
2339.66845703125	9.9327335357666
2340.13134765625	9.89962196350098
2340.59350585938	9.89043235778809
2341.0546875	9.88150691986084
2341.51489257813	9.82546806335449
2341.97436523438	9.80988883972168
2342.43286132813	9.73006725311279
2342.890625	9.74587154388428
2343.34741210938	9.75257396697998
2343.80322265625	9.68560886383057
2344.25830078125	9.63542366027832
2344.71240234375	9.65698909759521
2345.16577148438	9.6749792098999
2345.61791992188	9.68800067901611
2346.06958007813	9.74552345275879
2346.52001953125	9.77986145019531
2346.9697265625	9.85459899902344
2347.41845703125	9.98140335083008
2347.86645507813	10.0537624359131
2348.3134765625	10.1632642745972
2348.75952148438	10.3152170181274
2349.20483398438	10.4016027450562
2349.64916992188	10.4994010925293
2350.09252929688	10.5919933319092
2350.53515625	10.6399898529053
2350.97680664063	10.7274141311646
2351.41748046875	10.7699251174927
2351.857421875	10.8343925476074
2352.29638671875	10.8630723953247
2352.734375	10.874813079834
2353.17138671875	10.8142957687378
2353.60766601563	10.8543710708618
2354.04296875	10.705078125
2354.4775390625	10.6313467025757
2354.91088867188	10.5280618667603
2355.34350585938	10.4870576858521
2355.775390625	10.3290548324585
2356.2060546875	10.2079944610596
2356.63598632813	10.099102973938
2357.06494140625	9.96727848052979
2357.4931640625	9.87635231018066
2357.92041015625	9.7421178817749
2358.3466796875	9.68146514892578
2358.77197265625	9.54092216491699
2359.1962890625	9.51030731201172
2359.61987304688	9.38301372528076
2360.04248046875	9.29754543304443
2360.46411132813	9.25981140136719
2360.88500976563	9.18765354156494
2361.30493164063	9.16103649139404
2361.72387695313	9.12991619110107
