# Supplementary material for: Optics miniaturization strategy for demanding Raman spectroscopy applications
Source: Nat Commun. 2024 Apr 8;15:3049. doi: 10.1038/s41467-024-47044-7 (PMC11001912; doi:10.1038/s41467-024-47044-7)
Supplement: Supplementary file 6 — Source Data [file 41467_2024_47044_MOESM6_ESM.zip › Source Data/NCOMMS-23-34016B s3/S3 pHCA, Glucose, Salts/calibraiton/pHCA time + standards/pHCA_7_5h.csv]

347.42919921875	84.2538299560547
348.892913818359	84.5121841430664
350.356079101563	84.7927856445313
351.818634033203	85.3299331665039
353.280670166016	85.6405258178711
354.742095947266	86.2263488769531
356.202972412109	86.4447708129883
357.663299560547	86.8899536132813
359.123046875	87.059455871582
360.582244873047	87.3666381835938
362.040863037109	87.7843017578125
363.498931884766	87.8486328125
364.956451416016	87.9791717529297
366.413391113281	88.359001159668
367.869750976563	88.5170135498047
369.325592041016	88.6689605712891
370.780853271484	88.6421127319336
372.235565185547	88.9107437133789
373.689727783203	89.0150375366211
375.143310546875	89.1476135253906
376.596343994141	89.4959411621094
378.048828125	89.6343078613281
379.500762939453	89.6264190673828
380.9521484375	89.865234375
382.402954101563	90.0263977050781
383.853240966797	90.1105270385742
385.302947998047	90.2638702392578
386.752136230469	90.4875869750977
388.200744628906	90.7539367675781
389.648803710938	91.0159912109375
391.096343994141	91.0417938232422
392.543304443359	91.2217254638672
393.989715576172	91.599235534668
395.435607910156	91.9053573608398
396.880920410156	92.1888656616211
398.325714111328	92.1756591796875
399.769927978516	92.5395355224609
401.213623046875	92.8159255981445
402.656768798828	93.057975769043
404.099395751953	93.1935272216797
405.541442871094	93.4645614624023
406.982971191406	93.6265335083008
408.423950195313	93.568962097168
409.864379882813	94.0283126831055
411.304290771484	94.074462890625
412.743621826172	94.0801544189453
414.182434082031	94.2662048339844
415.620727539063	94.4458084106445
417.058471679688	94.3855743408203
418.495666503906	94.528434753418
419.932342529297	94.706672668457
421.368469238281	94.5859909057617
422.804077148438	94.8132171630859
424.239135742188	94.7713470458984
425.673645019531	94.5422973632813
427.107635498047	94.5615234375
428.541107177734	94.3179931640625
429.974029541016	94.1744155883789
431.406433105469	93.9813537597656
432.838287353516	93.7521743774414
434.269622802734	93.6272125244141
435.700408935547	93.4842376708984
437.130706787109	93.2830200195313
438.560455322266	93.3784637451172
439.989654541016	93.219856262207
441.418334960938	93.2543411254883
442.846496582031	93.1723403930664
444.274139404297	93.3142242431641
445.701263427734	93.0829696655273
447.127838134766	92.9177780151367
448.553894042969	92.8906555175781
449.979431152344	92.786865234375
451.404449462891	92.4768676757813
452.828918457031	92.3871459960938
454.252899169922	92.4065246582031
455.676330566406	92.2441177368164
457.099273681641	92.0780944824219
458.521667480469	91.8675003051758
459.943542480469	92.0336151123047
461.364929199219	91.7224426269531
462.785766601563	91.6095352172852
464.206085205078	91.7093887329102
465.625885009766	91.3103790283203
467.045196533203	91.6205902099609
468.463958740234	91.4519729614258
469.882202148438	91.3884735107422
471.299957275391	91.3751983642578
472.717193603516	91.4020690917969
474.133911132813	91.3646011352539
475.550109863281	91.5807800292969
476.965789794922	91.5925674438477
478.380950927734	91.7750244140625
479.795623779297	91.9282455444336
481.209777832031	91.8532638549805
482.623413085938	92.0690078735352
484.036529541016	92.301399230957
485.449157714844	92.393196105957
486.861267089844	92.667366027832
488.272857666016	92.7047500610352
489.683959960938	93.0745086669922
491.094543457031	93.0844039916992
492.504608154297	93.2766265869141
493.914184570313	93.6217346191406
495.3232421875	93.7928161621094
496.731811523438	93.7702026367188
498.139862060547	93.9420547485352
499.547393798828	94.0711517333984
500.954467773438	93.9259490966797
502.360992431641	94.0181121826172
503.767028808594	94.0160980224609
505.172576904297	94.170539855957
506.577606201172	94.0523452758789
507.982147216797	94.2458724975586
509.386169433594	94.2330856323242
510.789703369141	94.4577255249023
512.192749023438	94.5418090820313
513.595275878906	94.5711822509766
514.997314453125	94.468017578125
516.398803710938	94.7415313720703
517.799865722656	94.5185775756836
519.200378417969	94.5188751220703
520.600463867188	94.2975692749023
522	94.2640914916992
523.399047851563	93.9040069580078
524.797607421875	93.4895095825195
526.195678710938	93.0656356811523
527.59326171875	93.0279235839844
528.990295410156	92.6847305297852
530.386901855469	92.1265029907227
531.782958984375	91.9790878295898
533.178588867188	91.6498489379883
534.573669433594	91.4085006713867
535.968322753906	91.1259078979492
537.362426757813	90.8165588378906
538.756042480469	90.7579803466797
540.149230957031	90.3345108032227
541.541870117188	90.1120147705078
542.934020996094	89.8305053710938
544.32568359375	89.6376266479492
545.716918945313	89.2491836547852
547.107604980469	88.671012878418
548.497802734375	88.6947479248047
549.887573242188	88.377311706543
551.276794433594	87.9126129150391
552.66552734375	87.7303237915039
554.053833007813	87.5816345214844
555.441650390625	87.2962799072266
556.828918457031	87.0821380615234
558.215759277344	86.8437576293945
559.602111816406	86.8130416870117
560.987976074219	86.6570587158203
562.373352050781	86.5874710083008
563.758239746094	86.2974243164063
565.142639160156	86.1487197875977
566.526611328125	86.1094970703125
567.910034179688	86.0934143066406
569.293029785156	85.8274765014648
570.675537109375	85.7320709228516
572.057556152344	85.6779403686523
573.439086914063	85.5516128540039
574.820129394531	85.5300979614258
576.200744628906	85.4943466186523
577.580871582031	85.2918548583984
578.96044921875	85.5403823852539
580.339660644531	85.2089462280273
581.718322753906	85.3978042602539
583.096557617188	85.1361618041992
584.474243164063	85.2755584716797
585.851501464844	85.1835708618164
587.228332519531	85.1761245727539
588.604614257813	85.091911315918
589.98046875	84.993278503418
591.355834960938	85.0065078735352
592.730712890625	84.9970245361328
594.105163574219	84.9792938232422
595.479125976563	84.9452514648438
596.852600097656	84.8021392822266
598.225646972656	84.7915954589844
599.598205566406	84.89111328125
600.970275878906	84.6205749511719
602.341857910156	84.3970260620117
603.713012695313	84.4039001464844
605.083679199219	84.3292694091797
606.453918457031	84.3081283569336
607.823608398438	84.1339492797852
609.192932128906	84.1280517578125
610.561706542969	83.8639907836914
611.930053710938	83.9604034423828
613.297912597656	83.7175750732422
614.665344238281	83.5749282836914
616.032287597656	83.5105514526367
617.398803710938	83.4496459960938
618.764831542969	83.3084411621094
620.13037109375	83.0721740722656
621.495483398438	82.9483642578125
622.860107421875	82.9836578369141
624.224304199219	82.7461700439453
625.588012695313	82.7123641967773
626.951232910156	82.6218948364258
628.314025878906	82.3586120605469
629.676391601563	82.3896179199219
631.038269042969	82.0300064086914
632.399658203125	82.0230331420898
633.760620117188	81.8966674804688
635.12109375	81.9285278320313
636.481140136719	81.672233581543
637.840759277344	81.6117935180664
639.199890136719	81.5659790039063
640.558532714844	81.4259567260742
641.916748046875	81.3792343139648
643.274536132813	81.3586654663086
644.6318359375	81.2246627807617
645.988647460938	81.1298522949219
647.345031738281	80.8759994506836
648.700988769531	80.8962097167969
650.056457519531	80.634765625
651.411499023438	80.4428253173828
652.76611328125	80.3641128540039
654.120239257813	80.1350402832031
655.473876953125	80.0876541137695
656.827087402344	79.8910903930664
658.179870605469	79.7542037963867
659.5322265625	79.7692565917969
660.884094238281	79.576057434082
662.235473632813	79.6155014038086
663.586486816406	79.3657989501953
664.93701171875	79.3048095703125
666.287048339844	79.3640823364258
667.636657714844	79.2757339477539
668.98583984375	79.1659317016602
670.334594726563	79.1941986083984
671.682861328125	79.0664443969727
673.030700683594	79.0918731689453
674.378051757813	79.0885620117188
675.725036621094	79.0187835693359
677.071533203125	78.9735488891602
678.417541503906	78.9189529418945
679.76318359375	79.1588897705078
681.108337402344	78.8347320556641
682.453002929688	79.1024703979492
683.797302246094	78.9743881225586
685.14111328125	78.9334945678711
686.484497070313	78.9510650634766
687.827453613281	79.0525512695313
689.169921875	79.1218566894531
690.512023925781	79.020149230957
691.853637695313	79.2310256958008
693.194763183594	79.1687927246094
694.535522460938	78.9589538574219
695.875793457031	79.1286849975586
697.215637207031	79.2327346801758
698.555053710938	79.1842041015625
699.89404296875	79.2124633789063
701.232543945313	79.3678741455078
702.570617675781	79.2502822875977
703.908325195313	79.2738037109375
705.245483398438	79.4070434570313
706.582275390625	79.2923965454102
707.918640136719	79.5341720581055
709.254516601563	79.4530639648438
710.589965820313	79.4607849121094
711.924987792969	79.4773254394531
713.259582519531	79.4776229858398
714.59375	79.5424194335938
715.927490234375	79.3208160400391
717.2607421875	79.4832305908203
718.593627929688	79.3232727050781
719.926025390625	79.3391876220703
721.257995605469	79.4295120239258
722.589538574219	79.462272644043
723.920654296875	79.3586730957031
725.251342773438	79.2757568359375
726.581604003906	79.2787399291992
727.911437988281	79.2324295043945
729.240783691406	79.1377334594727
730.569763183594	79.1895446777344
731.898254394531	79.1968307495117
733.226379394531	79.1100616455078
734.554016113281	79.0525588989258
735.881225585938	78.9574203491211
737.208068847656	78.9009475708008
738.534423828125	78.9115753173828
739.8603515625	78.8402252197266
741.185852050781	78.6777114868164
742.510925292969	78.7973861694336
743.835571289063	78.6773681640625
745.159790039063	78.5101776123047
746.483581542969	78.6017913818359
747.806945800781	78.3327865600586
749.1298828125	78.2348709106445
750.452453613281	78.2938766479492
751.774536132813	78.1648559570313
753.09619140625	77.9504547119141
754.417419433594	77.9724655151367
755.738220214844	77.8813629150391
757.05859375	77.7599105834961
758.378540039063	77.673469543457
759.698059082031	77.8092269897461
761.017211914063	77.3644409179688
762.335876464844	77.4477005004883
763.654113769531	77.2624206542969
764.971984863281	77.1760864257813
766.289367675781	77.1461410522461
767.606384277344	77.1315155029297
768.922973632813	76.9845352172852
770.239074707031	76.9357681274414
771.554809570313	76.8119583129883
772.8701171875	76.8346481323242
774.184997558594	76.5111694335938
775.499450683594	76.2952194213867
776.8134765625	76.4350357055664
778.127136230469	76.2582931518555
779.440307617188	76.1613998413086
780.753112792969	76.311767578125
782.0654296875	75.9483871459961
783.377380371094	75.9661178588867
784.688903808594	75.943962097168
786	75.7920379638672
787.310668945313	75.7869110107422
788.620971679688	75.632926940918
789.930786132813	75.5459671020508
791.240234375	75.3691558837891
792.549255371094	75.2599182128906
793.857788085938	75.2680892944336
795.166015625	75.2459259033203
796.473754882813	75.2550964355469
797.781066894531	75.1110382080078
799.088012695313	75.1956176757813
800.39453125	75.2416763305664
801.700622558594	75.332763671875
803.006286621094	75.3454437255859
804.311584472656	75.3953628540039
805.616394042969	75.3916854858398
806.920837402344	75.2432250976563
808.224853515625	75.1819686889648
809.528503417969	74.955924987793
810.831665039063	74.96875
812.134460449219	74.8911666870117
813.436828613281	74.6720809936523
814.73876953125	74.714714050293
816.040344238281	74.5681686401367
817.341430664063	74.5727081298828
818.642150878906	74.4187774658203
819.942504882813	74.3339080810547
821.242370605469	74.3308792114258
822.541870117188	74.4108276367188
823.840942382813	74.4217681884766
825.139587402344	74.4214706420898
826.437866210938	74.2737731933594
827.735656738281	74.3458023071289
829.033081054688	74.4050598144531
830.330139160156	74.6039123535156
831.626770019531	74.4330520629883
832.922973632813	74.6195373535156
834.21875	74.6359558105469
835.514099121094	74.6987228393555
836.80908203125	74.8305282592773
838.103637695313	74.7831344604492
839.397827148438	75.0493698120117
840.691589355469	75.176643371582
841.984924316406	75.225959777832
843.27783203125	75.3488540649414
844.570373535156	75.4658813476563
845.862487792969	75.591682434082
847.154235839844	75.5472869873047
848.445556640625	75.7041931152344
849.736450195313	75.5971221923828
851.026916503906	75.5848159790039
852.317016601563	75.7009811401367
853.606689453125	75.8066787719727
854.89599609375	76.0122604370117
856.184875488281	76.13818359375
857.473327636719	76.1238632202148
858.761413574219	76.4916610717773
860.049072265625	76.7310180664063
861.336303710938	77.1371154785156
862.623168945313	77.5925903320313
863.909606933594	77.7144012451172
865.195678710938	78.3371734619141
866.481323242188	78.702522277832
867.766540527344	78.8878173828125
869.051391601563	79.6489181518555
870.335815429688	80.1002044677734
871.619873046875	80.3735427856445
872.903503417969	80.6661529541016
874.186706542969	81.0073394775391
875.469543457031	81.0067596435547
876.752014160156	80.8250122070313
878.033996582031	80.4796600341797
879.315612792969	79.7969512939453
880.596862792969	78.9548416137695
881.877685546875	77.9870529174805
883.158081054688	77.0423736572266
884.438110351563	75.7087631225586
885.7177734375	74.6405639648438
886.996948242188	73.5821380615234
888.275817871094	72.5849304199219
889.55419921875	71.5233688354492
890.832275390625	70.6974945068359
892.10986328125	69.9124221801758
893.387084960938	69.3047103881836
894.663940429688	68.7440872192383
895.940368652344	68.1126556396484
897.216369628906	67.6882858276367
898.492004394531	67.242057800293
899.767272949219	66.6482391357422
901.042114257813	66.3887176513672
902.316528320313	65.9355239868164
903.590576171875	65.4901809692383
904.8642578125	65.0821685791016
906.137512207031	64.8159027099609
907.410339355469	64.2613220214844
908.682800292969	64.1318283081055
909.954833984375	63.9728393554688
911.226501464844	63.6291656494141
912.497802734375	63.4498405456543
913.768676757813	63.2103729248047
915.039123535156	63.081184387207
916.309204101563	62.8352890014648
917.578918457031	62.716236114502
918.848205566406	62.5798797607422
920.117126464844	62.2693061828613
921.385620117188	62.0375785827637
922.653747558594	61.9574546813965
923.921447753906	61.6932182312012
925.188781738281	61.5685729980469
926.455688476563	61.3740692138672
927.722229003906	61.2974548339844
928.988342285156	60.8329887390137
930.254089355469	60.810489654541
931.519470214844	60.4513511657715
932.784423828125	60.2992248535156
934.049011230469	59.947566986084
935.313171386719	59.8941078186035
936.576965332031	59.6121826171875
937.84033203125	59.5301971435547
939.103332519531	59.4274711608887
940.365966796875	59.193775177002
941.628173828125	59.1522102355957
942.890014648438	59.0695419311523
944.151428222656	58.8933944702148
945.412475585938	58.9436531066895
946.673095703125	58.7673454284668
947.933349609375	58.7991828918457
949.193237304688	58.7761917114258
950.452697753906	58.7136154174805
951.711791992188	58.7095108032227
952.970520019531	58.6547813415527
954.228820800781	58.593204498291
955.486755371094	58.6281776428223
956.744262695313	58.8236808776855
958.001403808594	58.8388862609863
959.258117675781	58.8379287719727
960.514526367188	58.97998046875
961.770446777344	59.078067779541
963.026062011719	59.2584190368652
964.28125	59.3892822265625
965.536010742188	59.4733390808105
966.790466308594	60.0130233764648
968.044494628906	60.3729972839355
969.298095703125	60.7701148986816
970.551391601563	61.5143508911133
971.80419921875	62.064208984375
973.056701660156	63.0251731872559
974.308776855469	64.1045761108398
975.560485839844	65.65087890625
976.811767578125	67.356201171875
978.062683105469	69.2302551269531
979.313232421875	71.1892776489258
980.563415527344	73.0475921630859
981.813171386719	74.8389358520508
983.0625	76.3696441650391
984.3115234375	77.7410430908203
985.560119628906	78.8329467773438
986.808349609375	79.8235855102539
988.05615234375	80.4204940795898
989.303588867188	80.5514984130859
990.550659179688	80.0926208496094
991.797302246094	78.865234375
993.043579101563	77.5793991088867
994.289489746094	75.1215362548828
995.535034179688	73.0203170776367
996.780151367188	70.6423873901367
998.02490234375	68.4933395385742
999.269226074219	66.5859146118164
1000.51318359375	64.7594146728516
1001.75677490234	63.1132278442383
1003	62.061939239502
1004.24279785156	60.9809379577637
1005.48522949219	60.0193405151367
1006.72729492188	59.3923301696777
1007.96893310547	58.8538780212402
1009.21026611328	58.3129615783691
1010.45111083984	57.9779167175293
1011.69165039063	57.7729568481445
1012.93176269531	57.3278579711914
1014.17150878906	57.2271003723145
1015.41088867188	56.8865623474121
1016.64984130859	56.8536338806152
1017.88842773438	56.5721778869629
1019.12664794922	56.4735641479492
1020.36450195313	56.3187789916992
1021.60192871094	56.1880035400391
1022.83898925781	56.1341972351074
1024.07568359375	55.9030723571777
1025.31201171875	55.8607292175293
1026.5478515625	55.737434387207
1027.78344726563	55.7452125549316
1029.0185546875	55.5939407348633
1030.25329589844	55.636417388916
1031.48767089844	55.5320472717285
1032.7216796875	55.6781921386719
1033.95532226563	55.6643295288086
1035.18859863281	55.7707061767578
1036.42138671875	55.8146095275879
1037.65393066406	55.8059539794922
1038.88598632813	55.7843551635742
1040.11767578125	55.9226150512695
1041.34899902344	55.8496246337891
1042.57995605469	56.0050735473633
1043.810546875	56.1241569519043
1045.04077148438	56.1561889648438
1046.2705078125	56.2589340209961
1047.5	56.2980651855469
1048.72900390625	56.542236328125
1049.95764160156	56.6757164001465
1051.18591308594	56.8928909301758
1052.41381835938	57.2409934997559
1053.64135742188	57.2714653015137
1054.86853027344	57.7888641357422
1056.09521484375	58.0232963562012
1057.32165527344	58.2120170593262
1058.54760742188	58.6885528564453
1059.77331542969	59.0932731628418
1060.99853515625	59.506420135498
1062.22338867188	59.9975662231445
1063.44787597656	60.3444557189941
1064.671875	60.8757095336914
1065.89562988281	61.469539642334
1067.11901855469	61.8043479919434
1068.34191894531	62.3738594055176
1069.56457519531	63.0820159912109
1070.78674316406	63.6049270629883
1072.00854492188	64.0949020385742
1073.22998046875	64.5586318969727
1074.45104980469	65.0481414794922
1075.67175292969	65.0812683105469
1076.89208984375	64.9626617431641
1078.11193847656	64.9708557128906
1079.33154296875	64.6242446899414
1080.55065917969	64.0562515258789
1081.76940917969	63.4882507324219
1082.98791503906	62.2888603210449
1084.20593261719	61.5642509460449
1085.42358398438	60.8731803894043
1086.64086914063	60.0323791503906
1087.85766601563	59.3023414611816
1089.07421875	58.5736198425293
1090.29040527344	57.9116134643555
1091.50610351563	57.4225730895996
1092.72155761719	57.1032829284668
1093.9365234375	56.6321601867676
1095.15112304688	56.3269691467285
1096.36535644531	56.1858177185059
1097.57922363281	55.9786834716797
1098.79272460938	55.8186645507813
1100.005859375	55.6330909729004
1101.21862792969	55.5589408874512
1102.43090820313	55.459056854248
1103.64294433594	55.3087921142578
1104.8544921875	55.3869323730469
1106.06579589844	55.3282928466797
1107.27661132813	55.328426361084
1108.48706054688	55.2539710998535
1109.69714355469	55.2734298706055
1110.90686035156	55.2459411621094
1112.1162109375	55.2577934265137
1113.3251953125	55.2916069030762
1114.53369140625	55.3210601806641
1115.74194335938	55.3573989868164
1116.94982910156	55.4754486083984
1118.1572265625	55.583797454834
1119.3642578125	55.5763053894043
1120.57104492188	55.6963424682617
1121.77734375	55.8038101196289
1122.98327636719	55.7133293151855
1124.18884277344	55.8042335510254
1125.39404296875	55.8650016784668
1126.59875488281	55.5979461669922
1127.80322265625	55.7448616027832
1129.00732421875	55.6231307983398
1130.2109375	55.5392112731934
1131.41430664063	55.1933097839355
1132.6171875	55.1409225463867
1133.81970214844	55.0341186523438
1135.02197265625	54.7726135253906
1136.22375488281	54.6100425720215
1137.42517089844	54.3133773803711
1138.62622070313	54.1924591064453
1139.82690429688	53.9645614624023
1141.02709960938	53.8684730529785
1142.22705078125	53.5996932983398
1143.42663574219	53.6343040466309
1144.62573242188	53.5237236022949
1145.82458496094	53.3623237609863
1147.02294921875	53.3912544250488
1148.22094726563	53.4681587219238
1149.41857910156	53.3455772399902
1150.61584472656	53.3298377990723
1151.81274414063	53.3309288024902
1153.00927734375	53.1319313049316
1154.20544433594	53.1554145812988
1155.40124511719	53.2167663574219
1156.5966796875	53.2953414916992
1157.79162597656	53.196159362793
1158.986328125	53.148983001709
1160.18054199219	53.154972076416
1161.37438964844	53.0571594238281
1162.56799316406	52.962028503418
1163.76110839844	53.110523223877
1164.95385742188	53.1406784057617
1166.14624023438	53.1721839904785
1167.33825683594	53.2712249755859
1168.52990722656	53.4739685058594
1169.72119140625	53.8852272033691
1170.91198730469	54.4336929321289
1172.1025390625	55.0268173217773
1173.29260253906	55.7807197570801
1174.482421875	55.9492988586426
1175.67175292969	56.0957298278809
1176.86071777344	55.924201965332
1178.04943847656	55.2178573608398
1179.23767089844	54.6377487182617
1180.42553710938	53.9644012451172
1181.61303710938	53.4134674072266
1182.80017089844	52.9882316589355
1183.98681640625	52.722972869873
1185.17321777344	52.4695701599121
1186.35925292969	52.4378280639648
1187.54479980469	52.5536842346191
1188.73010253906	52.394287109375
1189.91491699219	52.4372520446777
1191.09936523438	52.4540061950684
1192.28356933594	52.5634689331055
1193.46728515625	52.5664749145508
1194.65063476563	52.7556495666504
1195.83361816406	52.6955146789551
1197.01623535156	52.9770660400391
1198.19836425781	53.0914649963379
1199.38024902344	53.4568214416504
1200.56176757813	53.6124877929688
1201.74279785156	53.7568893432617
1202.92358398438	53.8641510009766
1204.10388183594	53.8919258117676
1205.28393554688	53.8645515441895
1206.46350097656	53.7956123352051
1207.64270019531	53.7519683837891
1208.82153320313	53.4921684265137
1210	53.5430145263672
1211.17810058594	53.4470901489258
1212.35583496094	53.248218536377
1213.53308105469	53.3000869750977
1214.71008300781	53.3609924316406
1215.88671875	53.1793823242188
1217.06286621094	53.2203788757324
1218.23864746094	53.2677345275879
1219.41418457031	53.2071418762207
1220.58923339844	53.2309455871582
1221.76391601563	53.2994537353516
1222.93823242188	53.3029670715332
1224.11218261719	53.4455718994141
1225.28576660156	53.567699432373
1226.458984375	53.6969528198242
1227.6318359375	53.712272644043
1228.80419921875	53.8826522827148
1229.97631835938	54.1056442260742
1231.14794921875	54.2811012268066
1232.31921386719	54.4518013000488
1233.490234375	54.6014404296875
1234.66076660156	54.9347953796387
1235.83093261719	54.9904747009277
1237.00073242188	55.2087669372559
1238.17016601563	55.4113807678223
1239.33923339844	55.6579895019531
1240.5078125	55.8662643432617
1241.67614746094	55.9434394836426
1242.84411621094	56.2017364501953
1244.01159667969	56.4510650634766
1245.1787109375	56.6412887573242
1246.34558105469	56.8970718383789
1247.51196289063	57.0831756591797
1248.67797851563	57.3018035888672
1249.84362792969	57.4693717956543
1251.00891113281	57.4123687744141
1252.173828125	57.1660995483398
1253.33825683594	56.8706130981445
1254.50244140625	56.5178260803223
1255.66625976563	56.1352043151855
1256.82958984375	55.6251068115234
1257.99255371094	55.3685035705566
1259.1552734375	55.1493759155273
1260.31750488281	54.7806396484375
1261.47937011719	54.5276184082031
1262.64086914063	54.3461112976074
1263.80200195313	54.1263198852539
1264.96276855469	53.9674835205078
1266.123046875	53.8711547851563
1267.28308105469	53.6095809936523
1268.44262695313	53.3506851196289
1269.60192871094	53.2651062011719
1270.7607421875	53.0481185913086
1271.91918945313	52.8026313781738
1273.07727050781	52.7778511047363
1274.23498535156	52.4980850219727
1275.39233398438	52.2794876098633
1276.54931640625	52.1738700866699
1277.70581054688	51.9937438964844
1278.86206054688	51.865406036377
1280.01794433594	51.7888526916504
1281.17333984375	51.7086410522461
1282.32836914063	51.6586647033691
1283.48303222656	51.6114158630371
1284.63732910156	51.5310249328613
1285.79125976563	51.4473648071289
1286.94482421875	51.508975982666
1288.09802246094	51.5185852050781
1289.25073242188	51.5185890197754
1290.40319824219	51.6818199157715
1291.55517578125	51.614429473877
1292.70690917969	51.7673149108887
1293.85815429688	51.6754684448242
1295.00903320313	51.661506652832
1296.15954589844	51.5027770996094
1297.30969238281	51.4406242370605
1298.45935058594	51.3229484558105
1299.60876464844	51.2438354492188
1300.7578125	50.8789215087891
1301.90637207031	50.9897689819336
1303.05456542969	50.8871307373047
1304.20239257813	50.804931640625
1305.34985351563	50.7107772827148
1306.49694824219	50.8159370422363
1307.64367675781	50.7125358581543
1308.7900390625	50.628044128418
1309.93591308594	50.6850318908691
1311.08154296875	50.7735061645508
1312.22668457031	50.707389831543
1313.37145996094	50.9571304321289
1314.51599121094	50.9339218139648
1315.66003417969	51.0074615478516
1316.80358886719	50.9676856994629
1317.94689941406	50.9686622619629
1319.08984375	51.0689430236816
1320.23229980469	51.0129852294922
1321.37451171875	50.9630317687988
1322.51623535156	51.0685997009277
1323.65759277344	50.8808975219727
1324.79858398438	50.7492179870605
1325.93920898438	50.807315826416
1327.07934570313	50.7554626464844
1328.21923828125	50.6825561523438
1329.35864257813	50.7339515686035
1330.49780273438	50.5692176818848
1331.63647460938	50.4870300292969
1332.77478027344	50.4638290405273
1333.91271972656	50.3692817687988
1335.05029296875	50.379566192627
1336.18737792969	50.4339828491211
1337.32421875	50.1953086853027
1338.46057128906	50.2462615966797
1339.5966796875	50.179012298584
1340.73229980469	50.2064018249512
1341.86755371094	50.2127113342285
1343.00231933594	50.3100280761719
1344.13684082031	50.3237609863281
1345.27099609375	50.2093276977539
1346.40466308594	50.245532989502
1347.53796386719	50.2678337097168
1348.6708984375	50.2651634216309
1349.80346679688	50.3353385925293
1350.93566894531	50.2596855163574
1352.06750488281	50.3543243408203
1353.19885253906	50.3633689880371
1354.32995605469	50.3753280639648
1355.46057128906	50.3925552368164
1356.5908203125	50.257438659668
1357.720703125	50.2142028808594
1358.85021972656	50.3096008300781
1359.97924804688	50.2121086120605
1361.10803222656	50.2722625732422
1362.236328125	50.2133712768555
1363.3642578125	50.2289733886719
1364.49182128906	50.1908531188965
1365.61901855469	50.1281051635742
1366.74584960938	50.1509284973145
1367.87231445313	50.3523063659668
1368.99829101563	50.2667045593262
1370.12390136719	50.4421653747559
1371.24914550781	50.3496055603027
1372.3740234375	50.5197257995605
1373.49853515625	50.6658172607422
1374.62255859375	50.6235961914063
1375.74633789063	50.8159942626953
1376.86962890625	50.926097869873
1377.99255371094	51.0547027587891
1379.11511230469	51.2560195922852
1380.2373046875	51.3433380126953
1381.35900878906	51.5434188842773
1382.48034667969	51.6920471191406
1383.60144042969	51.8370513916016
1384.72204589844	52.0077590942383
1385.84228515625	51.99169921875
1386.96203613281	51.8294334411621
1388.08154296875	51.8322525024414
1389.20056152344	51.6940765380859
1390.31921386719	51.417797088623
1391.4375	51.1017723083496
1392.55541992188	50.892707824707
1393.6728515625	50.6604423522949
1394.7900390625	50.46044921875
1395.90673828125	50.0940055847168
1397.02307128906	49.8571395874023
1398.13903808594	49.6708488464355
1399.25463867188	49.5645523071289
1400.36975097656	49.3373222351074
1401.48449707031	49.2751998901367
1402.59899902344	49.2233924865723
1403.712890625	49.1285552978516
1404.82653808594	49.0342864990234
1405.93981933594	49.1110916137695
1407.05261230469	49.0230712890625
1408.1650390625	48.9876708984375
1409.27709960938	48.8501319885254
1410.38879394531	48.9492454528809
1411.5	48.6797103881836
1412.61096191406	48.6883888244629
1413.72143554688	48.7282867431641
1414.83154296875	48.838436126709
1415.94116210938	48.4946823120117
1417.05053710938	48.5851554870605
1418.15942382813	48.3205375671387
1419.26794433594	48.3928985595703
1420.37609863281	48.2974433898926
1421.48388671875	48.3068046569824
1422.59118652344	48.0785903930664
1423.6982421875	48.0947952270508
1424.80480957031	47.8950309753418
1425.91088867188	47.8880081176758
1427.01672363281	47.9438972473145
1428.1220703125	47.7929382324219
1429.22717285156	47.7834053039551
1430.33166503906	47.8909492492676
1431.43591308594	47.7040023803711
1432.53979492188	47.7957572937012
1433.64318847656	47.8478813171387
1434.74621582031	47.807746887207
1435.84887695313	47.7867774963379
1436.95104980469	47.7947692871094
1438.05297851563	47.8358345031738
1439.15441894531	47.8804550170898
1440.25549316406	47.8192481994629
1441.35620117188	47.7480659484863
1442.45642089844	47.7680778503418
1443.55627441406	47.705135345459
1444.65576171875	47.7265548706055
1445.7548828125	47.601734161377
1446.853515625	47.5681610107422
1447.95190429688	47.4053192138672
1449.0498046875	47.5370674133301
1450.14721679688	47.3936080932617
1451.24438476563	47.3641586303711
1452.34106445313	47.3523597717285
1453.43737792969	47.4558219909668
1454.53332519531	47.4162330627441
1455.62890625	47.4646759033203
1456.72399902344	47.5547256469727
1457.81872558594	47.4292869567871
1458.9130859375	47.4964408874512
1460.00695800781	47.5938377380371
1461.10046386719	47.4795989990234
1462.19360351563	47.5917663574219
1463.28637695313	47.5110778808594
1464.37878417969	47.4425506591797
1465.470703125	47.3286666870117
1466.56225585938	47.3190383911133
1467.65344238281	47.2155418395996
1468.744140625	47.1525077819824
1469.83447265625	46.9806327819824
1470.92443847656	46.9067649841309
1472.01403808594	46.6254043579102
1473.10314941406	46.5913848876953
1474.19189453125	46.5691604614258
1475.2802734375	46.2896385192871
1476.3681640625	46.1867942810059
1477.45581054688	46.2441940307617
1478.54296875	46.0382804870605
1479.62963867188	45.8883895874023
1480.71606445313	46.0626831054688
1481.80200195313	45.9342269897461
1482.88757324219	45.8744316101074
1483.97265625	45.9248504638672
1485.05737304688	45.9361305236816
1486.14172363281	45.924991607666
1487.22570800781	46.0595703125
1488.30932617188	45.9618263244629
1489.39245605469	46.0756034851074
1490.47509765625	46.0409049987793
1491.55749511719	46.0286712646484
1492.63940429688	46.1069068908691
1493.72094726563	46.0349884033203
1494.80212402344	46.0326499938965
1495.8828125	46.0573463439941
1496.96313476563	46.0863990783691
1498.04309082031	45.9862937927246
1499.12255859375	45.9116287231445
1500.20166015625	45.9916343688965
1501.28039550781	45.9998435974121
1502.35864257813	45.902702331543
1503.4365234375	45.9085578918457
1504.51403808594	46.0013160705566
1505.59118652344	45.9140357971191
1506.66784667969	46.0708351135254
1507.744140625	45.9847602844238
1508.81994628906	46.1916351318359
1509.89538574219	46.1172523498535
1510.97045898438	46.3062629699707
1512.04516601563	46.3323059082031
1513.11938476563	46.3888092041016
1514.19323730469	46.5436172485352
1515.26672363281	46.6943359375
1516.33972167969	46.685718536377
1517.41235351563	46.8537483215332
1518.48449707031	46.821647644043
1519.55639648438	46.9466667175293
1520.62768554688	47.0386924743652
1521.69873046875	47.1176986694336
1522.76928710938	47.1741790771484
1523.83947753906	47.0823860168457
1524.90930175781	47.1058464050293
1525.97863769531	47.1685485839844
1527.04760742188	47.2094917297363
1528.11608886719	47.2197532653809
1529.18420410156	47.2320251464844
1530.251953125	47.1347045898438
1531.31921386719	47.2292709350586
1532.38610839844	47.3740501403809
1533.45263671875	47.5666961669922
1534.51867675781	47.576545715332
1535.58435058594	47.6542587280273
1536.64965820313	47.8250770568848
1537.71447753906	48.031494140625
1538.77893066406	48.1335945129395
1539.84301757813	48.2079582214355
1540.90661621094	48.4856872558594
1541.9697265625	48.6078414916992
1543.03259277344	48.6631164550781
1544.09497070313	48.8922576904297
1545.15686035156	49.0362586975098
1546.21850585938	49.0849266052246
1547.27966308594	49.305965423584
1548.34033203125	49.3513603210449
1549.40063476563	49.5868873596191
1550.46057128906	49.5957908630371
1551.52001953125	49.8141708374023
1552.5791015625	49.845043182373
1553.63781738281	50.0168228149414
1554.69604492188	50.0547370910645
1555.75378417969	50.0702056884766
1556.81127929688	50.0629920959473
1557.86828613281	50.2431640625
1558.9248046875	50.3210525512695
1559.98095703125	50.5065689086914
1561.03674316406	50.4777870178223
1562.09204101563	50.7523155212402
1563.14697265625	50.8049201965332
1564.20153808594	50.9823455810547
1565.25561523438	51.1700401306152
1566.30932617188	51.441764831543
1567.36254882813	51.7301788330078
1568.41540527344	51.9820213317871
1569.4677734375	52.165714263916
1570.51977539063	52.3972015380859
1571.57141113281	52.6615257263184
1572.62255859375	52.8065719604492
1573.67333984375	53.1090660095215
1574.7236328125	53.4769821166992
1575.77355957031	53.7515754699707
1576.82299804688	53.832691192627
1577.8720703125	54.1156921386719
1578.92077636719	54.2750930786133
1579.96899414063	54.5087394714355
1581.01684570313	54.7832984924316
1582.06420898438	55.0161743164063
1583.11120605469	55.3841781616211
1584.15771484375	55.718132019043
1585.20385742188	55.9931983947754
1586.24951171875	56.5389976501465
1587.29479980469	56.9068565368652
1588.33972167969	57.3381423950195
1589.38415527344	57.7994613647461
1590.42810058594	58.3210754394531
1591.47180175781	58.7691841125488
1592.51489257813	59.3156776428223
1593.55773925781	59.5758056640625
1594.59997558594	59.8675270080566
1595.64196777344	60.2241554260254
1596.68334960938	60.5227851867676
1597.72448730469	60.7934722900391
1598.76513671875	61.3571891784668
1599.80529785156	61.916332244873
1600.84509277344	62.4548454284668
1601.88452148438	63.0425758361816
1602.92346191406	63.6976203918457
1603.9619140625	64.5059585571289
1605	65.462272644043
1606.03771972656	66.4632034301758
1607.07495117188	67.4559097290039
1608.11169433594	68.3395156860352
1609.14807128906	69.0500335693359
1610.18408203125	69.2797241210938
1611.21960449219	69.4333190917969
1612.25463867188	69.0175933837891
1613.28930664063	68.9262084960938
1614.32360839844	68.3038024902344
1615.357421875	68.1408538818359
1616.39074707031	67.6072616577148
1617.42370605469	67.4664993286133
1618.45629882813	67.3559036254883
1619.48840332031	67.3381423950195
1620.52001953125	67.2369918823242
1621.55126953125	67.5259323120117
1622.58215332031	67.7878265380859
1623.61254882813	67.9468307495117
1624.64245605469	68.2200469970703
1625.67199707031	68.6839981079102
1626.70104980469	69.1045837402344
1627.72973632813	69.470085144043
1628.75793457031	70.0145645141602
1629.78576660156	70.7980728149414
1630.81311035156	71.2990875244141
1631.84008789063	71.8928527832031
1632.86657714844	72.697509765625
1633.89270019531	73.3419647216797
1634.91833496094	73.7713088989258
1635.94348144531	74.3407211303711
1636.96826171875	74.6864242553711
1637.99255371094	74.8857116699219
1639.01647949219	74.8960342407227
1640.03991699219	74.6173324584961
1641.06298828125	74.1918563842773
1642.08557128906	73.4390335083008
1643.10778808594	72.8500366210938
1644.12951660156	71.9407653808594
1645.15075683594	71.1540145874023
1646.17163085938	70.5127868652344
1647.19213867188	69.7359848022461
1648.21203613281	68.9236221313477
1649.23156738281	68.4141006469727
1650.25073242188	67.8267517089844
1651.26940917969	67.272216796875
1652.28759765625	66.6199035644531
1653.30541992188	66.2517395019531
1654.32275390625	65.8172912597656
1655.33972167969	65.3485794067383
1656.35620117188	64.8451843261719
1657.37231445313	64.4536361694336
1658.38793945313	64.0775833129883
1659.40307617188	63.8220405578613
1660.41772460938	63.5009956359863
1661.43212890625	63.2021751403809
1662.44592285156	62.7369766235352
1663.45935058594	62.7731246948242
1664.47229003906	62.2541999816895
1665.48486328125	61.8516006469727
1666.49694824219	61.5259437561035
1667.50854492188	61.2001647949219
1668.51977539063	60.8624572753906
1669.53051757813	60.4224281311035
1670.54089355469	60.0327186584473
1671.55078125	59.7082176208496
1672.56018066406	59.0951652526855
1673.56909179688	58.7630081176758
1674.57763671875	58.2036933898926
1675.58581542969	57.7595405578613
1676.59350585938	57.1606369018555
1677.60070800781	56.8068161010742
1678.607421875	56.1730041503906
1679.61376953125	55.635009765625
1680.61962890625	55.2067832946777
1681.62512207031	54.6899833679199
1682.63012695313	54.0668029785156
1683.63464355469	53.5775451660156
1684.638671875	53.0731391906738
1685.64233398438	52.5231704711914
1686.64562988281	52.2118606567383
1687.64831542969	51.6285667419434
1688.65063476563	51.2697067260742
1689.65246582031	50.6771697998047
1690.65393066406	50.1937942504883
1691.65490722656	49.9375152587891
1692.65539550781	49.650447845459
1693.65551757813	49.1094398498535
1694.65502929688	48.6079177856445
1695.654296875	48.2869873046875
1696.65295410156	48.1541862487793
1697.65124511719	47.6127853393555
1698.64904785156	47.1959609985352
1699.646484375	46.9544143676758
1700.64331054688	46.5282325744629
1701.63977050781	46.0920219421387
1702.63586425781	45.8123435974121
1703.63134765625	45.4679222106934
1704.62646484375	44.9388427734375
1705.62121582031	44.6355361938477
1706.61535644531	44.2448348999023
1707.60913085938	43.8691635131836
1708.60241699219	43.4199829101563
1709.59521484375	43.0367584228516
1710.58764648438	42.6017875671387
1711.57958984375	42.2632446289063
1712.57104492188	41.8460006713867
1713.56213378906	41.4758644104004
1714.552734375	41.1557579040527
1715.54284667969	40.7227478027344
1716.53247070313	40.3002548217773
1717.52160644531	40.0329933166504
1718.51037597656	39.6338233947754
1719.49865722656	39.159496307373
1720.48657226563	38.9816246032715
1721.47387695313	38.5691719055176
1722.46081542969	38.2049674987793
1723.447265625	37.9471778869629
1724.43334960938	37.6694831848145
1725.41882324219	37.4215774536133
1726.40393066406	37.2261734008789
1727.38854980469	36.9206886291504
1728.37268066406	36.6183547973633
1729.3564453125	36.409839630127
1730.33972167969	36.2452278137207
1731.32250976563	36.0065841674805
1732.30480957031	35.7401428222656
1733.28674316406	35.5730056762695
1734.26806640625	35.4556121826172
1735.2490234375	35.1607398986816
1736.2294921875	35.0566558837891
1737.20959472656	34.8354263305664
1738.18908691406	34.6395492553711
1739.16821289063	34.4537315368652
1740.14685058594	34.3015785217285
1741.125	34.11767578125
1742.10266113281	33.9396858215332
1743.07995605469	33.8107376098633
1744.05676269531	33.5666961669922
1745.03308105469	33.3248329162598
1746.00891113281	33.2259254455566
1746.98425292969	32.955451965332
1747.95910644531	32.8423194885254
1748.93359375	32.5830421447754
1749.90759277344	32.4133071899414
1750.88110351563	32.1643981933594
1751.85412597656	31.931360244751
1752.82678222656	31.6992492675781
1753.798828125	31.5790348052979
1754.7705078125	31.3315563201904
1755.74169921875	31.1157703399658
1756.71240234375	30.9554195404053
1757.6826171875	30.834300994873
1758.65246582031	30.6721267700195
1759.62170410156	30.4383029937744
1760.59057617188	30.2305927276611
1761.55895996094	30.1587562561035
1762.52673339844	29.9800357818604
1763.49426269531	29.9260387420654
1764.46118164063	29.8586769104004
1765.42761230469	29.5619964599609
1766.39367675781	29.4978637695313
1767.35913085938	29.491268157959
1768.32421875	29.307975769043
1769.28881835938	29.2656669616699
1770.2529296875	29.1519546508789
1771.21655273438	29.0012359619141
1772.17980957031	28.9640522003174
1773.14245605469	28.8738079071045
1774.10461425781	28.8244686126709
1775.06640625	28.8041648864746
1776.02770996094	28.6989841461182
1776.98852539063	28.4948444366455
1777.94873046875	28.3899555206299
1778.90856933594	28.3902645111084
1779.86804199219	28.2884540557861
1780.82690429688	28.1147899627686
1781.78527832031	27.9477443695068
1782.7431640625	27.8537082672119
1783.70068359375	27.6511135101318
1784.65771484375	27.5728988647461
1785.61413574219	27.4841651916504
1786.57019042969	27.283634185791
1787.52575683594	27.1782207489014
1788.48083496094	26.9949226379395
1789.43530273438	26.8619060516357
1790.38940429688	26.8041763305664
1791.34301757813	26.6534061431885
1792.29626464844	26.4775733947754
1793.24890136719	26.441987991333
1794.20104980469	26.2613945007324
1795.15270996094	26.2274208068848
1796.10400390625	26.1179599761963
1797.0546875	26.0429382324219
1798.0048828125	25.9868125915527
1798.95471191406	25.8877449035645
1799.90393066406	25.7646217346191
1800.85278320313	25.7734642028809
1801.80102539063	25.7271347045898
1802.74890136719	25.6980628967285
1803.6962890625	25.5598278045654
1804.64306640625	25.648120880127
1805.58947753906	25.5892944335938
1806.53540039063	25.569673538208
1807.48071289063	25.4791641235352
1808.42565917969	25.4493885040283
1809.3701171875	25.3742160797119
1810.31396484375	25.3188629150391
1811.25744628906	25.3310737609863
1812.20043945313	25.1920223236084
1813.14294433594	25.1551952362061
1814.08483886719	25.178165435791
1815.0263671875	25.0305252075195
1815.96740722656	24.9642353057861
1816.90783691406	24.9146289825439
1817.84790039063	24.8793888092041
1818.78747558594	24.6788158416748
1819.72644042969	24.7902507781982
1820.6650390625	24.5601081848145
1821.60314941406	24.5429840087891
1822.54064941406	24.4942741394043
1823.47778320313	24.3594779968262
1824.41430664063	24.3134593963623
1825.35034179688	24.1501274108887
1826.28601074219	24.0764541625977
1827.22106933594	24.0103950500488
1828.15563964844	23.9924812316895
1829.08984375	23.8870754241943
1830.0234375	23.7108917236328
1830.95654296875	23.7906436920166
1831.88916015625	23.6700229644775
1832.8212890625	23.6416053771973
1833.7529296875	23.5551204681396
1834.68408203125	23.5655975341797
1835.61474609375	23.5448093414307
1836.54479980469	23.5518951416016
1837.47448730469	23.4574356079102
1838.40356445313	23.4977378845215
1839.33227539063	23.4613780975342
1840.26037597656	23.3979377746582
1841.18811035156	23.4470176696777
1842.115234375	23.420654296875
1843.04187011719	23.3857517242432
1843.96801757813	23.3640556335449
1844.89367675781	23.450553894043
1845.81872558594	23.3784999847412
1846.74340820313	23.3472003936768
1847.66760253906	23.3568916320801
1848.59118652344	23.3131885528564
1849.51428222656	23.2553558349609
1850.43701171875	23.2165222167969
1851.35913085938	23.1372547149658
1852.28076171875	23.1289672851563
1853.20190429688	23.007905960083
1854.12243652344	22.9351615905762
1855.04260253906	22.8673057556152
1855.96215820313	22.7846298217773
1856.88122558594	22.7798919677734
1857.79992675781	22.6590099334717
1858.71801757813	22.5436401367188
1859.63549804688	22.5926666259766
1860.55261230469	22.4362506866455
1861.46923828125	22.4131984710693
1862.38525390625	22.3815498352051
1863.30078125	22.3844547271729
1864.2158203125	22.2473487854004
1865.13037109375	22.3015727996826
1866.04443359375	22.2395801544189
1866.95788574219	22.2751426696777
1867.87084960938	22.2324714660645
1868.78332519531	22.1755828857422
1869.6953125	22.3178882598877
1870.60681152344	22.2734832763672
1871.51782226563	22.2144145965576
1872.42822265625	22.3148937225342
1873.33813476563	22.3225879669189
1874.24755859375	22.3298664093018
1875.15649414063	22.2953453063965
1876.06481933594	22.3269958496094
1876.97277832031	22.3647117614746
1877.88012695313	22.3148632049561
1878.78698730469	22.1877365112305
1879.69323730469	22.2040882110596
1880.59912109375	22.2055625915527
1881.50439453125	22.1156616210938
1882.4091796875	22.0695762634277
1883.3134765625	21.9811096191406
1884.21716308594	21.9866428375244
1885.12048339844	21.8864250183105
1886.02319335938	21.8590602874756
1886.92541503906	21.8212909698486
1887.82702636719	21.818359375
1888.72814941406	21.6787910461426
1889.62878417969	21.6697597503662
1890.52893066406	21.5656051635742
1891.42858886719	21.5491733551025
1892.32763671875	21.4724578857422
1893.22619628906	21.4113235473633
1894.12426757813	21.3551425933838
1895.02172851563	21.3412494659424
1895.91870117188	21.3392925262451
1896.81518554688	21.3925018310547
1897.71118164063	21.2285118103027
1898.60656738281	21.2408809661865
1899.50146484375	21.2328281402588
1900.39587402344	21.1614952087402
1901.28967285156	21.0766429901123
1902.18298339844	21.1216297149658
1903.07580566406	21.1268253326416
1903.96801757813	21.1350708007813
1904.85986328125	21.0882301330566
1905.7509765625	21.1871147155762
1906.64172363281	21.1986694335938
1907.53186035156	21.2420711517334
1908.42150878906	21.248218536377
1909.31066894531	21.323299407959
1910.19921875	21.2764587402344
1911.08728027344	21.2673606872559
1911.97473144531	21.3606548309326
1912.86181640625	21.3559474945068
1913.74816894531	21.2599277496338
1914.63415527344	21.2370586395264
1915.51953125	21.2541923522949
1916.40441894531	21.2280330657959
1917.28869628906	21.1885223388672
1918.17260742188	21.2855434417725
1919.05578613281	21.1641635894775
1919.93859863281	21.1392784118652
1920.82080078125	21.0333347320557
1921.70239257813	20.9643573760986
1922.58349609375	20.9981384277344
1923.46411132813	20.9488506317139
1924.34423828125	20.8806686401367
1925.22375488281	20.8056449890137
1926.10278320313	20.7902774810791
1926.98120117188	20.643835067749
1927.85913085938	20.6538887023926
1928.73645019531	20.5152244567871
1929.61328125	20.4828338623047
1930.48962402344	20.4607620239258
1931.36535644531	20.4276828765869
1932.24060058594	20.34619140625
1933.11535644531	20.4193515777588
1933.98950195313	20.3642311096191
1934.86303710938	20.3495922088623
1935.73608398438	20.3834114074707
1936.60864257813	20.3390331268311
1937.48059082031	20.3845558166504
1938.35205078125	20.3895473480225
1939.22302246094	20.3338871002197
1940.09338378906	20.3847675323486
1940.96313476563	20.4127311706543
1941.83239746094	20.4440269470215
1942.701171875	20.4751281738281
1943.5693359375	20.4172191619873
1944.43701171875	20.5195026397705
1945.30407714844	20.609260559082
1946.17065429688	20.5911560058594
1947.03662109375	20.615083694458
1947.90209960938	20.5830345153809
1948.76696777344	20.585506439209
1949.63134765625	20.619213104248
1950.4951171875	20.6562633514404
1951.3583984375	20.5770072937012
1952.22106933594	20.5433654785156
1953.08325195313	20.5283260345459
1953.94482421875	20.506628036499
1954.80590820313	20.4294528961182
1955.66650390625	20.4536685943604
1956.5263671875	20.4397106170654
1957.38586425781	20.4730567932129
1958.24462890625	20.401554107666
1959.10302734375	20.3824653625488
1959.96069335938	20.24196434021
1960.81799316406	20.2479457855225
1961.67456054688	20.1377925872803
1962.53063964844	20.1524391174316
1963.38623046875	20.0156917572021
1964.2412109375	20.0503559112549
1965.09558105469	19.9631748199463
1965.94946289063	19.9216232299805
1966.80285644531	19.9123821258545
1967.65563964844	19.8569641113281
1968.5078125	19.8753604888916
1969.35949707031	19.9176559448242
1970.21057128906	19.8925685882568
1971.06103515625	19.894250869751
1971.91101074219	19.89573097229
1972.76049804688	19.9325180053711
1973.60925292969	20.0160579681396
1974.45764160156	19.94580078125
1975.30529785156	20.0365695953369
1976.15246582031	20.1327819824219
1976.99914550781	20.1475658416748
1977.84521484375	20.1742401123047
1978.69067382813	20.2840442657471
1979.53552246094	20.2709007263184
1980.3798828125	20.3032608032227
1981.22375488281	20.3203983306885
1982.06701660156	20.3126411437988
1982.90966796875	20.3381004333496
1983.75170898438	20.3629131317139
1984.59326171875	20.3169975280762
1985.43420410156	20.2793655395508
1986.27465820313	20.2931804656982
1987.11450195313	20.2049388885498
1987.95373535156	20.3075752258301
1988.79248046875	20.2433567047119
1989.63061523438	20.2355823516846
1990.46813964844	20.1427116394043
1991.30517578125	20.1403121948242
1992.1416015625	20.0322532653809
1992.9775390625	20.0169715881348
1993.81274414063	19.8914489746094
1994.6474609375	19.8686695098877
1995.48168945313	19.8560276031494
1996.31518554688	19.8104419708252
1997.14819335938	19.7982273101807
1997.98071289063	19.7365531921387
1998.8125	19.734260559082
1999.64379882813	19.8042831420898
2000.47448730469	19.727180480957
2001.3046875	19.6952590942383
2002.13427734375	19.7001953125
2002.96325683594	19.7995166778564
2003.79162597656	19.8352851867676
2004.61950683594	19.8464012145996
2005.44677734375	19.8772392272949
2006.2734375	19.9421005249023
2007.09948730469	19.9800281524658
2007.92504882813	20.0123119354248
2008.75	20.1426391601563
2009.57434082031	20.0951194763184
2010.39819335938	20.1497421264648
2011.22131347656	20.1860122680664
2012.0439453125	20.1734561920166
2012.86608886719	20.2349891662598
2013.6875	20.2156257629395
2014.50842285156	20.2274208068848
2015.32873535156	20.2305698394775
2016.1484375	20.2109680175781
2016.96752929688	20.2970104217529
2017.7861328125	20.3140907287598
2018.60412597656	20.365140914917
2019.42150878906	20.3013572692871
2020.23828125	20.3303241729736
2021.05444335938	20.3939914703369
2021.8701171875	20.2598667144775
2022.68518066406	20.1361503601074
2023.49963378906	20.1466197967529
2024.3134765625	20.1342506408691
2025.12683105469	20.1483879089355
2025.939453125	20.0242366790771
2026.75158691406	20.0493259429932
2027.56311035156	20.0513305664063
2028.3740234375	20.0036773681641
2029.18432617188	20.0285587310791
2029.994140625	19.9703350067139
2030.80322265625	19.8747291564941
2031.61181640625	19.8551368713379
2032.41979980469	19.8382949829102
2033.22717285156	19.8445987701416
2034.03393554688	19.7621250152588
2034.84008789063	19.7530307769775
2035.64575195313	19.6918163299561
2036.45080566406	19.5883045196533
2037.25512695313	19.5446872711182
2038.05895996094	19.5647048950195
2038.86218261719	19.4401092529297
2039.66479492188	19.5357837677002
2040.466796875	19.5346584320068
2041.26831054688	19.5890064239502
2042.06909179688	19.6528396606445
2042.86938476563	19.5630760192871
2043.6689453125	19.5078125
2044.46801757813	19.584135055542
2045.26647949219	19.6448402404785
2046.06433105469	19.677677154541
2046.86145019531	19.6743106842041
2047.65808105469	19.6527061462402
2048.4541015625	19.700138092041
2049.24951171875	19.6718254089355
2050.04443359375	19.6924953460693
2050.83862304688	19.7221965789795
2051.63232421875	19.7769012451172
2052.42529296875	19.8131408691406
2053.2177734375	19.8061256408691
2054.00952148438	19.7882232666016
2054.80078125	19.9078998565674
2055.59130859375	19.9180660247803
2056.38134765625	19.8663463592529
2057.17065429688	19.9421253204346
2057.95947265625	19.8906135559082
2058.74755859375	19.8353519439697
2059.53515625	19.8162670135498
2060.32202148438	19.8412952423096
2061.1083984375	19.7348461151123
2061.89428710938	19.5739364624023
2062.67919921875	19.5145034790039
2063.4638671875	19.566442489624
2064.24780273438	19.5637454986572
2065.03100585938	19.5901412963867
2065.81372070313	19.3618259429932
2066.595703125	19.419376373291
2067.37719726563	19.3373985290527
2068.15795898438	19.1628170013428
2068.93823242188	19.2028732299805
2069.7177734375	19.1253910064697
2070.49682617188	19.1192665100098
2071.27514648438	18.9599857330322
2072.05297851563	18.9643020629883
2072.830078125	18.9548377990723
2073.60668945313	18.8946571350098
2074.38256835938	18.88258934021
2075.15795898438	18.8022155761719
2075.9326171875	18.7678852081299
2076.70654296875	18.7527179718018
2077.47998046875	18.7359027862549
2078.25268554688	18.5893039703369
2079.02490234375	18.6614627838135
2079.79663085938	18.6795272827148
2080.5673828125	18.6624279022217
2081.337890625	18.6847343444824
2082.107421875	18.675838470459
2082.87670898438	18.6608352661133
2083.64501953125	18.7137012481689
2084.41284179688	18.7182006835938
2085.18017578125	18.7598476409912
2085.94677734375	18.7100601196289
2086.71264648438	18.7362098693848
2087.47802734375	18.7564945220947
2088.24267578125	18.7492542266846
2089.0068359375	18.7799282073975
2089.77026367188	18.7908363342285
2090.53295898438	18.7727642059326
2091.29516601563	18.7662296295166
2092.056640625	18.7745552062988
2092.81762695313	18.714225769043
2093.57788085938	18.6130199432373
2094.33764648438	18.6382961273193
2095.0966796875	18.6262741088867
2095.85498046875	18.5133399963379
2096.61279296875	18.4055213928223
2097.36987304688	18.313943862915
2098.12646484375	18.2509117126465
2098.88232421875	18.1939945220947
2099.63745117188	18.1921920776367
2100.39208984375	18.0459136962891
2101.14624023438	17.9606628417969
2101.8994140625	17.9042549133301
2102.65209960938	17.7479801177979
2103.404296875	17.7524108886719
2104.15551757813	17.6277542114258
2104.90649414063	17.5730361938477
2105.65649414063	17.5004653930664
2106.40600585938	17.5024337768555
2107.15502929688	17.3941345214844
2107.90307617188	17.2876434326172
2108.65063476563	17.3069000244141
2109.39770507813	17.2471733093262
2110.14404296875	17.243335723877
2110.8896484375	17.1733055114746
2111.63452148438	17.1806354522705
2112.37890625	17.2566032409668
2113.12280273438	17.2642078399658
2113.86572265625	17.311882019043
2114.60815429688	17.3207130432129
2115.35009765625	17.3023376464844
2116.09106445313	17.3309860229492
2116.83154296875	17.3491439819336
2117.57153320313	17.3596706390381
2118.31079101563	17.3790512084961
2119.04931640625	17.3762092590332
2119.787109375	17.3716888427734
2120.5244140625	17.3999481201172
2121.26098632813	17.2647113800049
2121.9970703125	17.1930847167969
2122.732421875	17.167163848877
2123.46704101563	17.1371440887451
2124.20092773438	17.0601043701172
2124.93432617188	17.0041198730469
2125.6669921875	16.9677658081055
2126.39916992188	16.8680019378662
2127.13037109375	16.8130741119385
2127.86108398438	16.7170257568359
2128.59130859375	16.7083759307861
2129.32080078125	16.6001873016357
2130.04956054688	16.5895671844482
2130.77758789063	16.4952011108398
2131.50512695313	16.3810214996338
2132.23193359375	16.3389930725098
2132.9580078125	16.2718849182129
2133.68334960938	16.1562824249268
2134.408203125	16.1529350280762
2135.13232421875	16.0410499572754
2135.85595703125	16.0200386047363
2136.57885742188	16.0274982452393
2137.30102539063	15.9089107513428
2138.0224609375	15.8110074996948
2138.74340820313	15.7345361709595
2139.46337890625	15.7230310440063
2140.18310546875	15.6798419952393
2140.90185546875	15.5662078857422
2141.6201171875	15.631591796875
2142.33764648438	15.544243812561
2143.05444335938	15.5537147521973
2143.77075195313	15.5110931396484
2144.48608398438	15.5658912658691
2145.201171875	15.5477313995361
2145.91528320313	15.5082120895386
2146.62890625	15.5239934921265
2147.34155273438	15.4994859695435
2148.05395507813	15.5164890289307
2148.76538085938	15.4805335998535
2149.47631835938	15.4571924209595
2150.18627929688	15.4262971878052
2150.89599609375	15.4503498077393
2151.60473632813	15.4478950500488
2152.31298828125	15.4215774536133
2153.02026367188	15.4466285705566
2153.72729492188	15.4085988998413
2154.43334960938	15.3383541107178
2155.138671875	15.3373117446899
2155.84350585938	15.2989435195923
2156.54760742188	15.2651786804199
2157.25122070313	15.232120513916
2157.95385742188	15.1836519241333
2158.65600585938	15.1664123535156
2159.357421875	15.1252098083496
2160.05810546875	15.0575656890869
2160.75805664063	15.0977373123169
2161.45751953125	15.0300245285034
2162.15600585938	14.9341058731079
2162.85400390625	14.9492931365967
2163.55151367188	14.8691921234131
2164.248046875	14.7701482772827
2164.94409179688	14.8357963562012
2165.63916015625	14.7256269454956
2166.33374023438	14.5692358016968
2167.02783203125	14.5847997665405
2167.72094726563	14.440260887146
2168.41357421875	14.347936630249
2169.10522460938	14.3083744049072
2169.79638671875	14.263373374939
2170.48706054688	14.2227640151978
2171.1767578125	14.1218357086182
2171.86572265625	13.9568252563477
2172.55419921875	13.9564266204834
2173.24194335938	13.8409795761108
2173.92895507813	13.7722692489624
2174.615234375	13.7626695632935
2175.30078125	13.619384765625
2175.98583984375	13.6111927032471
2176.67016601563	13.5733766555786
2177.35375976563	13.5666418075562
2178.03662109375	13.4697351455688
2178.71875	13.4414510726929
2179.40014648438	13.4287223815918
2180.08081054688	13.4592590332031
2180.76098632813	13.524956703186
2181.4404296875	13.4414443969727
2182.119140625	13.446270942688
2182.79711914063	13.4909811019897
2183.47436523438	13.4794692993164
2184.15087890625	13.4771194458008
2184.82690429688	13.5340404510498
2185.501953125	13.4535522460938
2186.17651367188	13.449444770813
2186.85034179688	13.4743881225586
2187.5234375	13.4697866439819
2188.19580078125	13.4043006896973
2188.86743164063	13.3825101852417
2189.53833007813	13.3878116607666
2190.20874023438	13.2950897216797
2190.87817382813	13.2635202407837
2191.54711914063	13.253586769104
2192.21533203125	13.2207260131836
2192.8828125	13.1242942810059
2193.54956054688	13.0519666671753
2194.21557617188	13.0262145996094
2194.880859375	12.9542827606201
2195.54541015625	12.87331199646
2196.20947265625	12.7952661514282
2196.87255859375	12.7046718597412
2197.53515625	12.6062574386597
2198.19677734375	12.5567579269409
2198.85791015625	12.5209722518921
2199.51831054688	12.3550567626953
2200.17797851563	12.2215538024902
2200.8369140625	12.2168846130371
2201.4951171875	12.1453304290771
2202.15258789063	12.0897560119629
2202.80932617188	12.0158348083496
2203.46533203125	11.9701957702637
2204.12060546875	11.9405698776245
2204.775390625	11.8948602676392
2205.42919921875	11.7908582687378
2206.08251953125	11.8173866271973
2206.73486328125	11.8064908981323
2207.38671875	11.7322425842285
2208.03759765625	11.769585609436
2208.68798828125	11.7568960189819
2209.33764648438	11.7648315429688
2209.98657226563	11.7294635772705
2210.63452148438	11.7786960601807
2211.28198242188	11.778829574585
2211.9287109375	11.7194709777832
2212.57470703125	11.7435359954834
2213.21997070313	11.7703905105591
2213.86450195313	11.7286186218262
2214.50830078125	11.7893152236938
2215.1513671875	11.7215023040771
2215.79370117188	11.7241249084473
2216.43530273438	11.6481351852417
2217.076171875	11.6239261627197
2217.71630859375	11.5237989425659
2218.35571289063	11.4929370880127
2218.99462890625	11.4382457733154
2219.63256835938	11.3678102493286
2220.26977539063	11.3416519165039
2220.90625	11.2939291000366
2221.5419921875	11.2337427139282
2222.17700195313	11.1311368942261
2222.81127929688	11.1226034164429
2223.44482421875	11.0056562423706
2224.07763671875	11.0018835067749
2224.70971679688	10.9447526931763
2225.34106445313	10.7945423126221
2225.9716796875	10.7436389923096
2226.6015625	10.5840692520142
2227.23071289063	10.5902891159058
2227.85913085938	10.5107221603394
2228.48681640625	10.5008735656738
2229.11376953125	10.4461727142334
2229.73999023438	10.3825054168701
2230.36547851563	10.3343391418457
2230.990234375	10.3371505737305
2231.61401367188	10.2429914474487
2232.2373046875	10.1873016357422
2232.85986328125	10.1624698638916
2233.4814453125	10.1340341567993
2234.1025390625	10.0672397613525
2234.72265625	10.0972967147827
2235.34228515625	10.0306873321533
2235.9609375	10.0592126846313
2236.57885742188	9.91778087615967
2237.1962890625	10.0080013275146
2237.81274414063	9.96224784851074
2238.42846679688	9.89006042480469
2239.04345703125	9.90088558197021
2239.65771484375	9.98328018188477
2240.27124023438	9.92512035369873
2240.88403320313	9.95983409881592
2241.49584960938	9.98635959625244
2242.10717773438	9.94765090942383
2242.71752929688	9.92586994171143
2243.32739257813	9.88992977142334
2243.93627929688	9.84752750396729
2244.54443359375	9.91367244720459
2245.15209960938	9.84189796447754
2245.7587890625	9.84113693237305
2246.36474609375	9.80456638336182
2246.9697265625	9.79682064056396
2247.57421875	9.72023677825928
2248.17797851563	9.77254962921143
2248.78076171875	9.73949241638184
2249.38305664063	9.63852500915527
2249.984375	9.60099315643311
2250.5849609375	9.58823394775391
2251.18481445313	9.51472854614258
2251.78393554688	9.47632598876953
2252.38232421875	9.48728466033936
2252.97973632813	9.38700103759766
2253.57666015625	9.32131481170654
2254.17260742188	9.32056713104248
2254.76782226563	9.30323791503906
2255.3623046875	9.15762519836426
2255.9560546875	9.14799213409424
2256.54907226563	9.14457130432129
2257.14135742188	9.0173921585083
2257.73266601563	8.98951816558838
2258.32348632813	8.91514301300049
2258.91333007813	8.8814868927002
2259.50244140625	8.78543949127197
2260.09057617188	8.76521873474121
2260.67822265625	8.76135921478271
2261.26513671875	8.66280364990234
2261.85107421875	8.68778896331787
2262.43627929688	8.6107292175293
2263.02075195313	8.58440017700195
2263.6044921875	8.54736042022705
2264.18725585938	8.48813724517822
2264.76953125	8.43277168273926
2265.35083007813	8.45014381408691
2265.93139648438	8.44116973876953
2266.51123046875	8.42775249481201
2267.09033203125	8.35294246673584
2267.66845703125	8.35566997528076
2268.24584960938	8.30769157409668
2268.82250976563	8.35458374023438
2269.3984375	8.32670402526855
2269.9736328125	8.30324935913086
2270.5478515625	8.37322330474854
2271.12133789063	8.42466163635254
2271.69409179688	8.39780044555664
2272.26611328125	8.42621898651123
2272.83740234375	8.35318946838379
2273.40771484375	8.36429405212402
2273.97729492188	8.296950340271
2274.54614257813	8.32404899597168
2275.11401367188	8.30389976501465
2275.68139648438	8.25562572479248
2276.24780273438	8.20809841156006
2276.8134765625	8.1944465637207
2277.37817382813	8.14763927459717
2277.9423828125	8.12000465393066
2278.50561523438	8.15314197540283
2279.06811523438	8.16918754577637
2279.62963867188	8.12044525146484
2280.19067382813	8.09327220916748
2280.75073242188	8.14462852478027
2281.31005859375	8.11480045318604
2281.86840820313	8.09497165679932
2282.42602539063	8.09360027313232
2282.98291015625	8.03176307678223
2283.5390625	7.97384023666382
2284.09448242188	7.97954273223877
2284.64892578125	7.93212032318115
2285.20263671875	7.92379236221313
2285.75537109375	7.89138460159302
2286.3076171875	7.82349061965942
2286.85888671875	7.79472064971924
2287.40942382813	7.80803060531616
2287.958984375	7.73286628723145
2288.5078125	7.7177996635437
2289.05590820313	7.61231470108032
2289.60302734375	7.63219547271729
2290.14965820313	7.59477806091309
2290.6953125	7.4861946105957
2291.23999023438	7.45771360397339
2291.78393554688	7.4114146232605
2292.3271484375	7.36932563781738
2292.86962890625	7.36203002929688
2293.4111328125	7.28531503677368
2293.95190429688	7.25881910324097
2294.49194335938	7.24800395965576
2295.03100585938	7.16795587539673
2295.5693359375	7.17600011825562
2296.10693359375	7.17152833938599
2296.6435546875	7.1241340637207
2297.17944335938	7.18522930145264
2297.71459960938	7.14073514938354
2298.24877929688	7.11995315551758
2298.7822265625	7.08393383026123
2299.31469726563	7.11171340942383
2299.8466796875	7.10905647277832
2300.37744140625	7.12803888320923
2300.90771484375	7.07779026031494
2301.43701171875	7.11281728744507
2301.96557617188	7.11763477325439
2302.4931640625	7.08070135116577
2303.02001953125	7.10371017456055
2303.54614257813	7.1320948600769
2304.0712890625	7.10127782821655
2304.595703125	7.12297296524048
2305.119140625	7.11599016189575
2305.64184570313	7.07331991195679
2306.16381835938	7.12641668319702
2306.68481445313	7.06062507629395
2307.205078125	7.03748559951782
2307.72436523438	7.073157787323
2308.24291992188	7.10348033905029
2308.7607421875	7.04912948608398
2309.27758789063	7.01679420471191
2309.79370117188	7.05680465698242
2310.30883789063	7.00236845016479
2310.8232421875	7.01843500137329
2311.3369140625	6.99868583679199
2311.849609375	6.96410036087036
2312.361328125	6.96722078323364
2312.87255859375	6.91667985916138
2313.38256835938	6.88767957687378
2313.89208984375	6.90777015686035
2314.40063476563	6.8188099861145
2314.908203125	6.79432106018066
2315.4150390625	6.75765895843506
2315.92114257813	6.69907379150391
2316.42626953125	6.66774797439575
2316.9306640625	6.66993141174316
2317.43408203125	6.62044048309326
2317.93676757813	6.56197547912598
2318.4384765625	6.55328464508057
2318.939453125	6.49095630645752
2319.439453125	6.47897624969482
2319.93872070313	6.42388534545898
2320.43701171875	6.41999864578247
2320.9345703125	6.34341335296631
2321.43139648438	6.34980201721191
2321.92724609375	6.31357526779175
2322.42211914063	6.25695085525513
2322.91625976563	6.25570249557495
2323.40966796875	6.23976945877075
2323.90209960938	6.21648645401001
2324.3935546875	6.17115640640259
2324.88427734375	6.20848941802979
2325.37426757813	6.19250631332397
2325.86303710938	6.19720077514648
2326.35131835938	6.13435745239258
2326.83862304688	6.13875341415405
2327.32495117188	6.20365285873413
2327.810546875	6.19362449645996
2328.29541015625	6.20704030990601
2328.77905273438	6.22455310821533
2329.26220703125	6.21424102783203
2329.74438476563	6.22493982315063
2330.2255859375	6.22881078720093
2330.7060546875	6.25345182418823
2331.185546875	6.20348882675171
2331.6640625	6.25382995605469
2332.14184570313	6.26837635040283
2332.61889648438	6.20029878616333
2333.09497070313	6.1849946975708
2333.57006835938	6.20362758636475
2334.04443359375	6.16173982620239
2334.51782226563	6.19297552108765
2334.99047851563	6.14474487304688
2335.46215820313	6.12937784194946
2335.93310546875	6.07587146759033
2336.40307617188	6.07802248001099
2336.8720703125	6.03790140151978
2337.34033203125	6.02987623214722
2337.8076171875	5.99107933044434
2338.27416992188	5.93329238891602
2338.73974609375	5.94830131530762
2339.20458984375	5.90447473526001
2339.66845703125	5.8397102355957
2340.13134765625	5.88413572311401
2340.59350585938	5.81683254241943
2341.0546875	5.81061029434204
2341.51489257813	5.72780561447144
2341.97436523438	5.70225095748901
2342.43286132813	5.70562028884888
2342.890625	5.64942979812622
2343.34741210938	5.62105321884155
2343.80322265625	5.57499885559082
2344.25830078125	5.58770132064819
2344.71240234375	5.5642352104187
2345.16577148438	5.58715867996216
2345.61791992188	5.56505346298218
2346.06958007813	5.66040372848511
2346.52001953125	5.69001150131226
2346.9697265625	5.81146669387817
2347.41845703125	5.88070821762085
2347.86645507813	5.9976019859314
2348.3134765625	6.04867219924927
2348.75952148438	6.18924045562744
2349.20483398438	6.34929990768433
2349.64916992188	6.41134166717529
2350.09252929688	6.52028274536133
2350.53515625	6.59795236587524
2350.97680664063	6.64459848403931
2351.41748046875	6.75593948364258
2351.857421875	6.7990517616272
2352.29638671875	6.79608535766602
2352.734375	6.78866624832153
2353.17138671875	6.79152202606201
2353.60766601563	6.74460697174072
2354.04296875	6.68737077713013
2354.4775390625	6.58418464660645
2354.91088867188	6.47368955612183
2355.34350585938	6.38315963745117
2355.775390625	6.27000856399536
2356.2060546875	6.15538501739502
2356.63598632813	5.99581098556519
2357.06494140625	5.88937425613403
2357.4931640625	5.75302600860596
2357.92041015625	5.64308071136475
2358.3466796875	5.54506206512451
2358.77197265625	5.4997296333313
2359.1962890625	5.35495805740356
2359.61987304688	5.27265548706055
2360.04248046875	5.18582534790039
2360.46411132813	5.13834476470947
2360.88500976563	5.09921884536743
2361.30493164063	5.02342414855957
2361.72387695313	4.93498420715332
