# Supplementary material for: Optics miniaturization strategy for demanding Raman spectroscopy applications
Source: Nat Commun. 2024 Apr 8;15:3049. doi: 10.1038/s41467-024-47044-7 (PMC11001912; doi:10.1038/s41467-024-47044-7)
Supplement: Supplementary file 6 — Source Data [file 41467_2024_47044_MOESM6_ESM.zip › Source Data/NCOMMS-23-34016B s3/S3 pHCA, Glucose, Salts/calibraiton/pHCA time + standards/pHCA_7_5h_1.csv]

347.42919921875	84.2282257080078
348.892913818359	84.4996643066406
350.356079101563	84.9245223999023
351.818634033203	85.2261657714844
353.280670166016	85.6839065551758
354.742095947266	86.0153274536133
356.202972412109	86.3433685302734
357.663299560547	86.8758850097656
359.123046875	87.0690307617188
360.582244873047	87.3978805541992
362.040863037109	87.5747528076172
363.498931884766	87.7992324829102
364.956451416016	87.8788223266602
366.413391113281	88.323860168457
367.869750976563	88.5127258300781
369.325592041016	88.6476745605469
370.780853271484	88.5496139526367
372.235565185547	88.9363021850586
373.689727783203	89.0427322387695
375.143310546875	89.1571731567383
376.596343994141	89.4791564941406
378.048828125	89.4531021118164
379.500762939453	89.59228515625
380.9521484375	89.8348083496094
382.402954101563	90.1821975708008
383.853240966797	90.1797485351563
385.302947998047	90.3473129272461
386.752136230469	90.5595169067383
388.200744628906	90.679084777832
389.648803710938	90.9150238037109
391.096343994141	90.9724197387695
392.543304443359	91.1112518310547
393.989715576172	91.455451965332
395.435607910156	91.9337997436523
396.880920410156	92.1802825927734
398.325714111328	92.1316452026367
399.769927978516	92.4563674926758
401.213623046875	92.8634338378906
402.656768798828	92.9386291503906
404.099395751953	93.1452407836914
405.541442871094	93.4614562988281
406.982971191406	93.5194854736328
408.423950195313	93.5339126586914
409.864379882813	93.9584426879883
411.304290771484	93.8426971435547
412.743621826172	94.028190612793
414.182434082031	93.9572448730469
415.620727539063	94.1555633544922
417.058471679688	94.2262725830078
418.495666503906	94.4448013305664
419.932342529297	94.607666015625
421.368469238281	94.5968856811523
422.804077148438	94.6963577270508
424.239135742188	94.5963668823242
425.673645019531	94.2936630249023
427.107635498047	94.4316711425781
428.541107177734	94.2293548583984
429.974029541016	94.007080078125
431.406433105469	93.8258895874023
432.838287353516	93.7096252441406
434.269622802734	93.6412048339844
435.700408935547	93.552619934082
437.130706787109	93.1342239379883
438.560455322266	93.2442474365234
439.989654541016	93.0553665161133
441.418334960938	93.2131729125977
442.846496582031	93.0430145263672
444.274139404297	93.1167678833008
445.701263427734	93.0148239135742
447.127838134766	92.7681121826172
448.553894042969	92.8751220703125
449.979431152344	92.6977844238281
451.404449462891	92.5121688842773
452.828918457031	92.2893600463867
454.252899169922	92.2629470825195
455.676330566406	92.1572113037109
457.099273681641	92.0542373657227
458.521667480469	91.8188247680664
459.943542480469	91.9440002441406
461.364929199219	91.7317581176758
462.785766601563	91.5459289550781
464.206085205078	91.6211624145508
465.625885009766	91.2659759521484
467.045196533203	91.4833450317383
468.463958740234	91.2877960205078
469.882202148438	91.4125137329102
471.299957275391	91.2032928466797
472.717193603516	91.3140716552734
474.133911132813	91.3630523681641
475.550109863281	91.4519348144531
476.965789794922	91.376953125
478.380950927734	91.6804885864258
479.795623779297	91.7266006469727
481.209777832031	91.7674560546875
482.623413085938	91.9576568603516
484.036529541016	92.1253814697266
485.449157714844	92.2746963500977
486.861267089844	92.5533218383789
488.272857666016	92.6218795776367
489.683959960938	93.0590133666992
491.094543457031	93.0766525268555
492.504608154297	93.2837905883789
493.914184570313	93.4694290161133
495.3232421875	93.6101379394531
496.731811523438	93.8833923339844
498.139862060547	93.9822998046875
499.547393798828	93.9591293334961
500.954467773438	93.9214935302734
502.360992431641	93.9962615966797
503.767028808594	93.8959884643555
505.172576904297	94.118522644043
506.577606201172	94.1194458007813
507.982147216797	94.3773574829102
509.386169433594	94.1385345458984
510.789703369141	94.3892822265625
512.192749023438	94.3674392700195
513.595275878906	94.5738983154297
514.997314453125	94.447135925293
516.398803710938	94.7212448120117
517.799865722656	94.4262161254883
519.200378417969	94.6106491088867
520.600463867188	94.4714431762695
522	94.2586898803711
523.399047851563	93.9938201904297
524.797607421875	93.4663162231445
526.195678710938	93.1438598632813
527.59326171875	93.0561141967773
528.990295410156	92.6082611083984
530.386901855469	92.0801773071289
531.782958984375	92.0204086303711
533.178588867188	91.793098449707
534.573669433594	91.4733581542969
535.968322753906	91.1855621337891
537.362426757813	90.9437637329102
538.756042480469	90.7180328369141
540.149230957031	90.5301895141602
541.541870117188	90.1116256713867
542.934020996094	89.9854507446289
544.32568359375	89.6571197509766
545.716918945313	89.397346496582
547.107604980469	88.8158874511719
548.497802734375	88.8554229736328
549.887573242188	88.4932403564453
551.276794433594	87.9727935791016
552.66552734375	87.68017578125
554.053833007813	87.6230926513672
555.441650390625	87.4593963623047
556.828918457031	87.03759765625
558.215759277344	86.8792190551758
559.602111816406	86.8724060058594
560.987976074219	86.7335815429688
562.373352050781	86.4885940551758
563.758239746094	86.3660354614258
565.142639160156	86.2770614624023
566.526611328125	86.1202850341797
567.910034179688	86.1527481079102
569.293029785156	85.9422988891602
570.675537109375	85.8994903564453
572.057556152344	85.8430328369141
573.439086914063	85.6527481079102
574.820129394531	85.5426177978516
576.200744628906	85.5039825439453
577.580871582031	85.41259765625
578.96044921875	85.3794097900391
580.339660644531	85.2957916259766
581.718322753906	85.4289932250977
583.096557617188	85.2345428466797
584.474243164063	85.2607345581055
585.851501464844	85.2086029052734
587.228332519531	85.2346496582031
588.604614257813	85.174674987793
589.98046875	85.0658340454102
591.355834960938	85.0380706787109
592.730712890625	85.0455169677734
594.105163574219	85.0562591552734
595.479125976563	84.9050369262695
596.852600097656	84.7719345092773
598.225646972656	84.8768157958984
599.598205566406	84.7712860107422
600.970275878906	84.7111587524414
602.341857910156	84.6439666748047
603.713012695313	84.4994812011719
605.083679199219	84.4100341796875
606.453918457031	84.1735305786133
607.823608398438	84.12548828125
609.192932128906	84.2011032104492
610.561706542969	83.86572265625
611.930053710938	84.0205688476563
613.297912597656	83.6929626464844
614.665344238281	83.7707748413086
616.032287597656	83.5856781005859
617.398803710938	83.5720520019531
618.764831542969	83.390495300293
620.13037109375	83.1855545043945
621.495483398438	83.1675796508789
622.860107421875	83.0553207397461
624.224304199219	82.8858261108398
625.588012695313	82.6189956665039
626.951232910156	82.6706848144531
628.314025878906	82.4289093017578
629.676391601563	82.3988418579102
631.038269042969	82.2141799926758
632.399658203125	82.1505508422852
633.760620117188	81.9771270751953
635.12109375	81.9369812011719
636.481140136719	81.7221450805664
637.840759277344	81.7264175415039
639.199890136719	81.7794647216797
640.558532714844	81.477783203125
641.916748046875	81.3748168945313
643.274536132813	81.5008850097656
644.6318359375	81.3515167236328
645.988647460938	81.2093124389648
647.345031738281	81.2354202270508
648.700988769531	80.9524307250977
650.056457519531	80.7725372314453
651.411499023438	80.6187591552734
652.76611328125	80.5187377929688
654.120239257813	80.0373916625977
655.473876953125	80.1571044921875
656.827087402344	80.0345611572266
658.179870605469	79.9391098022461
659.5322265625	79.9641036987305
660.884094238281	79.7020492553711
662.235473632813	79.6467590332031
663.586486816406	79.4260101318359
664.93701171875	79.3765335083008
666.287048339844	79.5485229492188
667.636657714844	79.4392700195313
668.98583984375	79.2980194091797
670.334594726563	79.3157348632813
671.682861328125	79.2604217529297
673.030700683594	79.1384506225586
674.378051757813	79.2616271972656
675.725036621094	79.1387557983398
677.071533203125	79.2226791381836
678.417541503906	79.0220489501953
679.76318359375	79.2769317626953
681.108337402344	78.9495162963867
682.453002929688	79.1863861083984
683.797302246094	79.2031402587891
685.14111328125	79.0737228393555
686.484497070313	79.1181030273438
687.827453613281	79.2383422851563
689.169921875	79.1479034423828
690.512023925781	79.1486663818359
691.853637695313	79.3725433349609
693.194763183594	79.2967147827148
694.535522460938	79.2140350341797
695.875793457031	79.2223281860352
697.215637207031	79.3037796020508
698.555053710938	79.4727401733398
699.89404296875	79.4374237060547
701.232543945313	79.5780868530273
702.570617675781	79.5426025390625
703.908325195313	79.5360641479492
705.245483398438	79.5481109619141
706.582275390625	79.5370101928711
707.918640136719	79.6886138916016
709.254516601563	79.6708526611328
710.589965820313	79.4592514038086
711.924987792969	79.667350769043
713.259582519531	79.6255416870117
714.59375	79.6746368408203
715.927490234375	79.524772644043
717.2607421875	79.7721328735352
718.593627929688	79.5783081054688
719.926025390625	79.5995483398438
721.257995605469	79.5955505371094
722.589538574219	79.5431823730469
723.920654296875	79.4082183837891
725.251342773438	79.6034088134766
726.581604003906	79.3139419555664
727.911437988281	79.3995819091797
729.240783691406	79.3104248046875
730.569763183594	79.3700714111328
731.898254394531	79.2761917114258
733.226379394531	79.2901840209961
734.554016113281	79.3114547729492
735.881225585938	79.2373352050781
737.208068847656	79.1072311401367
738.534423828125	79.077522277832
739.8603515625	79.0290985107422
741.185852050781	78.9688568115234
742.510925292969	78.9394073486328
743.835571289063	78.7954940795898
745.159790039063	78.759407043457
746.483581542969	78.6182250976563
747.806945800781	78.6024475097656
749.1298828125	78.5039520263672
750.452453613281	78.3105010986328
751.774536132813	78.4495849609375
753.09619140625	78.1673355102539
754.417419433594	78.1797714233398
755.738220214844	78.1051025390625
757.05859375	78.0210876464844
758.378540039063	78.0630187988281
759.698059082031	78.0566253662109
761.017211914063	77.7959823608398
762.335876464844	77.7544784545898
763.654113769531	77.494499206543
764.971984863281	77.6377563476563
766.289367675781	77.4589996337891
767.606384277344	77.3962249755859
768.922973632813	77.3011856079102
770.239074707031	77.2140197753906
771.554809570313	77.032341003418
772.8701171875	77.1161346435547
774.184997558594	76.9780502319336
775.499450683594	76.7569274902344
776.8134765625	76.7808227539063
778.127136230469	76.6479873657227
779.440307617188	76.6455841064453
780.753112792969	76.7195587158203
782.0654296875	76.3036804199219
783.377380371094	76.2769088745117
784.688903808594	76.2536010742188
786	76.1245574951172
787.310668945313	76.0818252563477
788.620971679688	75.8478546142578
789.930786132813	76.0313491821289
791.240234375	75.8844757080078
792.549255371094	75.7128143310547
793.857788085938	75.7144775390625
795.166015625	75.6144332885742
796.473754882813	75.4346694946289
797.781066894531	75.439453125
799.088012695313	75.7217102050781
800.39453125	75.5780715942383
801.700622558594	75.6798324584961
803.006286621094	75.6894607543945
804.311584472656	75.8786392211914
805.616394042969	75.7106781005859
806.920837402344	75.7974319458008
808.224853515625	75.7062149047852
809.528503417969	75.3122863769531
810.831665039063	75.4754028320313
812.134460449219	75.354133605957
813.436828613281	75.156379699707
814.73876953125	75.0307693481445
816.040344238281	75.0167770385742
817.341430664063	74.9808731079102
818.642150878906	74.8700180053711
819.942504882813	74.9356231689453
821.242370605469	74.8929138183594
822.541870117188	74.8610916137695
823.840942382813	74.8809814453125
825.139587402344	74.8808517456055
826.437866210938	74.9389038085938
827.735656738281	74.7428131103516
829.033081054688	74.9153213500977
830.330139160156	75.239990234375
831.626770019531	74.9697799682617
832.922973632813	74.9917144775391
834.21875	75.2039260864258
835.514099121094	75.3099517822266
836.80908203125	75.4034194946289
838.103637695313	75.4358978271484
839.397827148438	75.6525497436523
840.691589355469	75.7603454589844
841.984924316406	75.9015350341797
843.27783203125	75.8429565429688
844.570373535156	76.0670928955078
845.862487792969	76.170768737793
847.154235839844	76.0703201293945
848.445556640625	76.2599868774414
849.736450195313	76.4052658081055
851.026916503906	76.3041152954102
852.317016601563	76.4513244628906
853.606689453125	76.6509704589844
854.89599609375	76.7694320678711
856.184875488281	76.7783279418945
857.473327636719	76.9745712280273
858.761413574219	77.2106781005859
860.049072265625	77.5365295410156
861.336303710938	77.8936309814453
862.623168945313	78.1939849853516
863.909606933594	78.6985931396484
865.195678710938	79.2870330810547
866.481323242188	79.5351867675781
867.766540527344	79.9755935668945
869.051391601563	80.6004486083984
870.335815429688	81.0023803710938
871.619873046875	81.3951568603516
872.903503417969	81.7113647460938
874.186706542969	82.1348266601563
875.469543457031	82.1490936279297
876.752014160156	81.8255844116211
878.033996582031	81.5688018798828
879.315612792969	81.0961990356445
880.596862792969	80.2508316040039
881.877685546875	79.3211212158203
883.158081054688	78.0361862182617
884.438110351563	76.8507690429688
885.7177734375	75.7421722412109
886.996948242188	74.5564804077148
888.275817871094	73.5634384155273
889.55419921875	72.4233779907227
890.832275390625	71.7352142333984
892.10986328125	70.8628768920898
893.387084960938	70.3004913330078
894.663940429688	69.6177749633789
895.940368652344	68.9728012084961
897.216369628906	68.4857559204102
898.492004394531	68.0387496948242
899.767272949219	67.5820465087891
901.042114257813	67.1773910522461
902.316528320313	66.7847442626953
903.590576171875	66.4089050292969
904.8642578125	66.0747756958008
906.137512207031	65.5993957519531
907.410339355469	65.3516082763672
908.682800292969	65.0760345458984
909.954833984375	64.7056503295898
911.226501464844	64.5542984008789
912.497802734375	64.4623794555664
913.768676757813	64.0124816894531
915.039123535156	64.0466690063477
916.309204101563	63.6663208007813
917.578918457031	63.5265045166016
918.848205566406	63.3400573730469
920.117126464844	63.1408729553223
921.385620117188	62.8678169250488
922.653747558594	62.8874702453613
923.921447753906	62.6045570373535
925.188781738281	62.4258232116699
926.455688476563	62.1820030212402
927.722229003906	62.1228942871094
928.988342285156	61.7606735229492
930.254089355469	61.6513404846191
931.519470214844	61.4199752807617
932.784423828125	61.3539009094238
934.049011230469	60.9782409667969
935.313171386719	60.7973976135254
936.576965332031	60.5792541503906
937.84033203125	60.5741882324219
939.103332519531	60.3299865722656
940.365966796875	60.1115112304688
941.628173828125	60.1177368164063
942.890014648438	59.9682273864746
944.151428222656	60.0034294128418
945.412475585938	59.770751953125
946.673095703125	59.7623825073242
947.933349609375	59.6495132446289
949.193237304688	59.7297058105469
950.452697753906	59.6831283569336
951.711791992188	59.7117652893066
952.970520019531	59.7383232116699
954.228820800781	59.5880279541016
955.486755371094	59.778938293457
956.744262695313	59.7038879394531
958.001403808594	59.7564086914063
959.258117675781	59.8681640625
960.514526367188	59.9424324035645
961.770446777344	60.0468063354492
963.026062011719	60.3050346374512
964.28125	60.530143737793
965.536010742188	60.6138153076172
966.790466308594	60.9581527709961
968.044494628906	61.5210952758789
969.298095703125	61.7560005187988
970.551391601563	62.5267066955566
971.80419921875	63.0430564880371
973.056701660156	64.1094970703125
974.308776855469	65.2667846679688
975.560485839844	66.7237854003906
976.811767578125	68.5753402709961
978.062683105469	70.6222991943359
979.313232421875	72.7402954101563
980.563415527344	74.5497055053711
981.813171386719	76.2658386230469
983.0625	77.8816757202148
984.3115234375	79.2525100708008
985.560119628906	80.462272644043
986.808349609375	81.3767700195313
988.05615234375	82.0369110107422
989.303588867188	82.1995239257813
990.550659179688	81.6968612670898
991.797302246094	80.4055099487305
993.043579101563	79.0593338012695
994.289489746094	76.5807189941406
995.535034179688	74.4199066162109
996.780151367188	72.0037231445313
998.02490234375	69.6785430908203
999.269226074219	67.8044586181641
1000.51318359375	66.0044403076172
1001.75677490234	64.4262390136719
1003	63.1767272949219
1004.24279785156	62.0420341491699
1005.48522949219	61.1457633972168
1006.72729492188	60.5880851745605
1007.96893310547	60.052318572998
1009.21026611328	59.3977203369141
1010.45111083984	59.0906829833984
1011.69165039063	58.6987228393555
1012.93176269531	58.4894065856934
1014.17150878906	58.2484931945801
1015.41088867188	58.1262283325195
1016.64984130859	57.8891563415527
1017.88842773438	57.7589340209961
1019.12664794922	57.5049171447754
1020.36450195313	57.3770027160645
1021.60192871094	57.2652969360352
1022.83898925781	57.1235008239746
1024.07568359375	56.9767799377441
1025.31201171875	56.955207824707
1026.5478515625	56.7629737854004
1027.78344726563	56.7818183898926
1029.0185546875	56.7069625854492
1030.25329589844	56.672679901123
1031.48767089844	56.6818618774414
1032.7216796875	56.8019332885742
1033.95532226563	56.8161010742188
1035.18859863281	56.7476119995117
1036.42138671875	56.7953300476074
1037.65393066406	56.9135818481445
1038.88598632813	56.9226760864258
1040.11767578125	57.1386985778809
1041.34899902344	57.0565757751465
1042.57995605469	57.1259346008301
1043.810546875	57.3776512145996
1045.04077148438	57.3677940368652
1046.2705078125	57.5942192077637
1047.5	57.6206130981445
1048.72900390625	57.6304397583008
1049.95764160156	57.8529396057129
1051.18591308594	58.0596504211426
1052.41381835938	58.2770576477051
1053.64135742188	58.4525756835938
1054.86853027344	59.0357475280762
1056.09521484375	59.2639198303223
1057.32165527344	59.3998832702637
1058.54760742188	59.9099884033203
1059.77331542969	60.4222297668457
1060.99853515625	60.7667999267578
1062.22338867188	61.3279190063477
1063.44787597656	61.6519775390625
1064.671875	62.2095642089844
1065.89562988281	62.7563438415527
1067.11901855469	63.1838302612305
1068.34191894531	63.8050422668457
1069.56457519531	64.5317153930664
1070.78674316406	65.1604766845703
1072.00854492188	65.6301040649414
1073.22998046875	66.0134124755859
1074.45104980469	66.5796051025391
1075.67175292969	66.6905670166016
1076.89208984375	66.6068878173828
1078.11193847656	66.4786224365234
1079.33154296875	65.9650268554688
1080.55065917969	65.4748611450195
1081.76940917969	64.8472213745117
1082.98791503906	63.8812866210938
1084.20593261719	62.9812889099121
1085.42358398438	62.1539039611816
1086.64086914063	61.2961730957031
1087.85766601563	60.5154495239258
1089.07421875	59.8641929626465
1090.29040527344	59.1457786560059
1091.50610351563	58.7269744873047
1092.72155761719	58.2900428771973
1093.9365234375	57.9183311462402
1095.15112304688	57.5971603393555
1096.36535644531	57.3742218017578
1097.57922363281	57.1867752075195
1098.79272460938	57.0399627685547
1100.005859375	56.949821472168
1101.21862792969	56.7629623413086
1102.43090820313	56.7434387207031
1103.64294433594	56.500114440918
1104.8544921875	56.6439361572266
1106.06579589844	56.5254249572754
1107.27661132813	56.5170211791992
1108.48706054688	56.5385971069336
1109.69714355469	56.4899673461914
1110.90686035156	56.4663543701172
1112.1162109375	56.3444595336914
1113.3251953125	56.4926452636719
1114.53369140625	56.6042137145996
1115.74194335938	56.5369567871094
1116.94982910156	56.7386627197266
1118.1572265625	56.7962837219238
1119.3642578125	56.8489646911621
1120.57104492188	56.8646430969238
1121.77734375	56.987434387207
1122.98327636719	56.9808082580566
1124.18884277344	56.9625587463379
1125.39404296875	57.0523910522461
1126.59875488281	56.9522590637207
1127.80322265625	56.98486328125
1129.00732421875	56.9957084655762
1130.2109375	56.8490295410156
1131.41430664063	56.5136756896973
1132.6171875	56.4741477966309
1133.81970214844	56.147575378418
1135.02197265625	55.9751205444336
1136.22375488281	55.7940788269043
1137.42517089844	55.5572624206543
1138.62622070313	55.5185356140137
1139.82690429688	55.2066345214844
1141.02709960938	54.9126968383789
1142.22705078125	54.9364585876465
1143.42663574219	54.7726211547852
1144.62573242188	54.650821685791
1145.82458496094	54.5349540710449
1147.02294921875	54.5625991821289
1148.22094726563	54.647590637207
1149.41857910156	54.6087684631348
1150.61584472656	54.4960060119629
1151.81274414063	54.4690628051758
1153.00927734375	54.2970695495605
1154.20544433594	54.5010414123535
1155.40124511719	54.3839263916016
1156.5966796875	54.3832359313965
1157.79162597656	54.4267158508301
1158.986328125	54.3849563598633
1160.18054199219	54.4055328369141
1161.37438964844	54.2796821594238
1162.56799316406	54.2400741577148
1163.76110839844	54.2903442382813
1164.95385742188	54.3901710510254
1166.14624023438	54.5024375915527
1167.33825683594	54.4537239074707
1168.52990722656	54.7288246154785
1169.72119140625	55.2585563659668
1170.91198730469	55.7508506774902
1172.1025390625	56.3239669799805
1173.29260253906	57.0264778137207
1174.482421875	57.2448654174805
1175.67175292969	57.3462181091309
1176.86071777344	57.05517578125
1178.04943847656	56.6627006530762
1179.23767089844	55.937816619873
1180.42553710938	55.2327766418457
1181.61303710938	54.644214630127
1182.80017089844	54.3017349243164
1183.98681640625	54.0200881958008
1185.17321777344	53.8180694580078
1186.35925292969	53.6608238220215
1187.54479980469	53.8290176391602
1188.73010253906	53.5848808288574
1189.91491699219	53.5938415527344
1191.09936523438	53.7747573852539
1192.28356933594	53.8544235229492
1193.46728515625	53.8035125732422
1194.65063476563	53.9441146850586
1195.83361816406	53.9650650024414
1197.01623535156	54.2331047058105
1198.19836425781	54.4320411682129
1199.38024902344	54.7015151977539
1200.56176757813	54.8199157714844
1201.74279785156	55.0038452148438
1202.92358398438	55.163875579834
1204.10388183594	55.2130126953125
1205.28393554688	55.0548439025879
1206.46350097656	54.9873199462891
1207.64270019531	54.9803657531738
1208.82153320313	54.745548248291
1210	54.8616523742676
1211.17810058594	54.692024230957
1212.35583496094	54.5271492004395
1213.53308105469	54.6138000488281
1214.71008300781	54.5578536987305
1215.88671875	54.3874473571777
1217.06286621094	54.4837493896484
1218.23864746094	54.5145072937012
1219.41418457031	54.4515037536621
1220.58923339844	54.4096183776855
1221.76391601563	54.4486694335938
1222.93823242188	54.628532409668
1224.11218261719	54.7202072143555
1225.28576660156	54.8921012878418
1226.458984375	54.9637069702148
1227.6318359375	54.976619720459
1228.80419921875	55.215015411377
1229.97631835938	55.3212471008301
1231.14794921875	55.389705657959
1232.31921386719	55.8420295715332
1233.490234375	55.9522285461426
1234.66076660156	56.0968132019043
1235.83093261719	56.422664642334
1237.00073242188	56.6013221740723
1238.17016601563	56.687686920166
1239.33923339844	56.9328689575195
1240.5078125	57.2307167053223
1241.67614746094	57.225414276123
1242.84411621094	57.5256805419922
1244.01159667969	57.7388114929199
1245.1787109375	58.0472564697266
1246.34558105469	58.2543487548828
1247.51196289063	58.4559288024902
1248.67797851563	58.6596794128418
1249.84362792969	58.8728904724121
1251.00891113281	58.8398170471191
1252.173828125	58.5246734619141
1253.33825683594	58.23486328125
1254.50244140625	57.8802642822266
1255.66625976563	57.402229309082
1256.82958984375	56.9752731323242
1257.99255371094	56.6149635314941
1259.1552734375	56.3515243530273
1260.31750488281	56.1336326599121
1261.47937011719	55.8320693969727
1262.64086914063	55.6448974609375
1263.80200195313	55.4832954406738
1264.96276855469	55.2986106872559
1266.123046875	55.2381629943848
1267.28308105469	54.8520545959473
1268.44262695313	54.6788635253906
1269.60192871094	54.5820465087891
1270.7607421875	54.3411178588867
1271.91918945313	54.1861801147461
1273.07727050781	53.9186630249023
1274.23498535156	53.7785224914551
1275.39233398438	53.6591529846191
1276.54931640625	53.5294036865234
1277.70581054688	53.3247566223145
1278.86206054688	53.3039588928223
1280.01794433594	53.0848617553711
1281.17333984375	52.9186859130859
1282.32836914063	52.9129180908203
1283.48303222656	52.857494354248
1284.63732910156	52.9014472961426
1285.79125976563	52.7075347900391
1286.94482421875	52.9025650024414
1288.09802246094	52.9121131896973
1289.25073242188	52.8575210571289
1290.40319824219	52.9567031860352
1291.55517578125	52.8441314697266
1292.70690917969	53.0185317993164
1293.85815429688	53.0973815917969
1295.00903320313	53.0147285461426
1296.15954589844	52.9434547424316
1297.30969238281	52.7017440795898
1298.45935058594	52.5967140197754
1299.60876464844	52.6002616882324
1300.7578125	52.333251953125
1301.90637207031	52.2579154968262
1303.05456542969	52.3147163391113
1304.20239257813	52.18115234375
1305.34985351563	51.9545860290527
1306.49694824219	52.0305404663086
1307.64367675781	52.0472831726074
1308.7900390625	52.0601806640625
1309.93591308594	52.0630722045898
1311.08154296875	52.0874061584473
1312.22668457031	52.1283569335938
1313.37145996094	52.2367172241211
1314.51599121094	52.1985816955566
1315.66003417969	52.316463470459
1316.80358886719	52.3515434265137
1317.94689941406	52.3795127868652
1319.08984375	52.3184547424316
1320.23229980469	52.4884338378906
1321.37451171875	52.4334182739258
1322.51623535156	52.3822555541992
1323.65759277344	52.146369934082
1324.79858398438	52.2144393920898
1325.93920898438	52.1870727539063
1327.07934570313	52.1336212158203
1328.21923828125	52.0618209838867
1329.35864257813	51.972038269043
1330.49780273438	51.9052619934082
1331.63647460938	51.8622741699219
1332.77478027344	51.8601036071777
1333.91271972656	51.7326278686523
1335.05029296875	51.7192573547363
1336.18737792969	51.8154106140137
1337.32421875	51.5850067138672
1338.46057128906	51.5109176635742
1339.5966796875	51.5531311035156
1340.73229980469	51.6605911254883
1341.86755371094	51.5704917907715
1343.00231933594	51.6313552856445
1344.13684082031	51.6190948486328
1345.27099609375	51.6308441162109
1346.40466308594	51.7152252197266
1347.53796386719	51.7235450744629
1348.6708984375	51.728588104248
1349.80346679688	51.7241630554199
1350.93566894531	51.7397079467773
1352.06750488281	51.669246673584
1353.19885253906	51.6778526306152
1354.32995605469	51.8077774047852
1355.46057128906	51.6152725219727
1356.5908203125	51.645824432373
1357.720703125	51.611083984375
1358.85021972656	51.6564102172852
1359.97924804688	51.6230621337891
1361.10803222656	51.7407722473145
1362.236328125	51.6163024902344
1363.3642578125	51.461181640625
1364.49182128906	51.643383026123
1365.61901855469	51.5097885131836
1366.74584960938	51.6307563781738
1367.87231445313	51.716064453125
1368.99829101563	51.632568359375
1370.12390136719	51.7113380432129
1371.24914550781	51.734806060791
1372.3740234375	51.9314842224121
1373.49853515625	52.0270767211914
1374.62255859375	52.1246299743652
1375.74633789063	52.1874694824219
1376.86962890625	52.5900535583496
1377.99255371094	52.5329551696777
1379.11511230469	52.6559562683105
1380.2373046875	52.8654670715332
1381.35900878906	52.9977149963379
1382.48034667969	53.1263046264648
1383.60144042969	53.3923835754395
1384.72204589844	53.4633560180664
1385.84228515625	53.3963432312012
1386.96203613281	53.4098320007324
1388.08154296875	53.2704925537109
1389.20056152344	53.1992073059082
1390.31921386719	52.889835357666
1391.4375	52.5948143005371
1392.55541992188	52.3656959533691
1393.6728515625	52.1120223999023
1394.7900390625	51.9211540222168
1395.90673828125	51.5332946777344
1397.02307128906	51.4085388183594
1398.13903808594	51.1188735961914
1399.25463867188	50.8807411193848
1400.36975097656	50.8538589477539
1401.48449707031	50.6772155761719
1402.59899902344	50.62890625
1403.712890625	50.5848846435547
1404.82653808594	50.5147705078125
1405.93981933594	50.5040817260742
1407.05261230469	50.4376792907715
1408.1650390625	50.3139724731445
1409.27709960938	50.3674430847168
1410.38879394531	50.3950119018555
1411.5	50.221981048584
1412.61096191406	50.2764892578125
1413.72143554688	50.169734954834
1414.83154296875	50.1168174743652
1415.94116210938	49.8900833129883
1417.05053710938	49.8630867004395
1418.15942382813	49.8460655212402
1419.26794433594	49.8325653076172
1420.37609863281	49.8130302429199
1421.48388671875	49.6398811340332
1422.59118652344	49.5260543823242
1423.6982421875	49.4877738952637
1424.80480957031	49.4696311950684
1425.91088867188	49.352855682373
1427.01672363281	49.2821617126465
1428.1220703125	49.2593536376953
1429.22717285156	49.1617012023926
1430.33166503906	49.2098350524902
1431.43591308594	49.1620254516602
1432.53979492188	49.1005401611328
1433.64318847656	49.1465797424316
1434.74621582031	49.3121223449707
1435.84887695313	49.2397384643555
1436.95104980469	49.1567916870117
1438.05297851563	49.2575187683105
1439.15441894531	49.2557716369629
1440.25549316406	49.134105682373
1441.35620117188	49.2090873718262
1442.45642089844	49.2101249694824
1443.55627441406	49.2180442810059
1444.65576171875	49.0650482177734
1445.7548828125	48.981143951416
1446.853515625	48.9967193603516
1447.95190429688	48.9899826049805
1449.0498046875	49.0153999328613
1450.14721679688	48.8766632080078
1451.24438476563	48.8958206176758
1452.34106445313	48.8217353820801
1453.43737792969	48.9240303039551
1454.53332519531	48.951301574707
1455.62890625	48.9491996765137
1456.72399902344	49.0357284545898
1457.81872558594	48.9652214050293
1458.9130859375	49.0690803527832
1460.00695800781	48.991138458252
1461.10046386719	49.0165939331055
1462.19360351563	49.0304946899414
1463.28637695313	49.0108528137207
1464.37878417969	48.8899421691895
1465.470703125	48.819465637207
1466.56225585938	48.7558631896973
1467.65344238281	48.7633438110352
1468.744140625	48.5978202819824
1469.83447265625	48.462890625
1470.92443847656	48.2808113098145
1472.01403808594	48.0267601013184
1473.10314941406	48.0745162963867
1474.19189453125	47.9454002380371
1475.2802734375	47.7665328979492
1476.3681640625	47.7305755615234
1477.45581054688	47.5630531311035
1478.54296875	47.503662109375
1479.62963867188	47.4326782226563
1480.71606445313	47.443531036377
1481.80200195313	47.3849411010742
1482.88757324219	47.3586273193359
1483.97265625	47.3943214416504
1485.05737304688	47.4156723022461
1486.14172363281	47.2649688720703
1487.22570800781	47.4903450012207
1488.30932617188	47.3798217773438
1489.39245605469	47.5214004516602
1490.47509765625	47.4916534423828
1491.55749511719	47.5736389160156
1492.63940429688	47.5748634338379
1493.72094726563	47.4343948364258
1494.80212402344	47.450023651123
1495.8828125	47.5563697814941
1496.96313476563	47.3961639404297
1498.04309082031	47.4611511230469
1499.12255859375	47.3973770141602
1500.20166015625	47.3990936279297
1501.28039550781	47.4205551147461
1502.35864257813	47.3461380004883
1503.4365234375	47.4542808532715
1504.51403808594	47.4706878662109
1505.59118652344	47.3025016784668
1506.66784667969	47.4565620422363
1507.744140625	47.455249786377
1508.81994628906	47.5148048400879
1509.89538574219	47.6463088989258
1510.97045898438	47.7106895446777
1512.04516601563	47.7861785888672
1513.11938476563	47.7766990661621
1514.19323730469	47.9143409729004
1515.26672363281	48.1572380065918
1516.33972167969	48.1716079711914
1517.41235351563	48.3078460693359
1518.48449707031	48.292797088623
1519.55639648438	48.4123344421387
1520.62768554688	48.3846626281738
1521.69873046875	48.4757766723633
1522.76928710938	48.5867385864258
1523.83947753906	48.6512222290039
1524.90930175781	48.6058197021484
1525.97863769531	48.6240158081055
1527.04760742188	48.6208381652832
1528.11608886719	48.5667419433594
1529.18420410156	48.5738906860352
1530.251953125	48.5895881652832
1531.31921386719	48.6881675720215
1532.38610839844	48.8688926696777
1533.45263671875	48.9281311035156
1534.51867675781	48.965389251709
1535.58435058594	49.1750679016113
1536.64965820313	49.0892066955566
1537.71447753906	49.3752250671387
1538.77893066406	49.5613250732422
1539.84301757813	49.6669082641602
1540.90661621094	49.8186111450195
1541.9697265625	49.9832992553711
1543.03259277344	50.1131057739258
1544.09497070313	50.2610511779785
1545.15686035156	50.3562126159668
1546.21850585938	50.4754676818848
1547.27966308594	50.6079025268555
1548.34033203125	50.8443946838379
1549.40063476563	51.0227088928223
1550.46057128906	51.064884185791
1551.52001953125	51.1689643859863
1552.5791015625	51.2784614562988
1553.63781738281	51.3404655456543
1554.69604492188	51.4319610595703
1555.75378417969	51.4620094299316
1556.81127929688	51.4898872375488
1557.86828613281	51.6066017150879
1558.9248046875	51.5568771362305
1559.98095703125	51.7159271240234
1561.03674316406	51.8816261291504
1562.09204101563	52.012523651123
1563.14697265625	52.2000999450684
1564.20153808594	52.3883514404297
1565.25561523438	52.5138969421387
1566.30932617188	52.7019233703613
1567.36254882813	53.0735359191895
1568.41540527344	53.2125091552734
1569.4677734375	53.4616851806641
1570.51977539063	53.7025985717773
1571.57141113281	53.9242477416992
1572.62255859375	54.229850769043
1573.67333984375	54.4605178833008
1574.7236328125	54.7809638977051
1575.77355957031	54.821891784668
1576.82299804688	55.1181831359863
1577.8720703125	55.412425994873
1578.92077636719	55.5137023925781
1579.96899414063	55.7933731079102
1581.01684570313	56.0083885192871
1582.06420898438	56.4414863586426
1583.11120605469	56.7643623352051
1584.15771484375	56.8751029968262
1585.20385742188	57.3296890258789
1586.24951171875	57.7440528869629
1587.29479980469	58.0847206115723
1588.33972167969	58.5574760437012
1589.38415527344	59.0502853393555
1590.42810058594	59.4843978881836
1591.47180175781	59.9457588195801
1592.51489257813	60.5347557067871
1593.55773925781	60.7905158996582
1594.59997558594	61.0746650695801
1595.64196777344	61.4874649047852
1596.68334960938	61.680061340332
1597.72448730469	62.0574760437012
1598.76513671875	62.5081062316895
1599.80529785156	62.9538993835449
1600.84509277344	63.5787200927734
1601.88452148438	64.2321090698242
1602.92346191406	64.6930465698242
1603.9619140625	65.6640396118164
1605	66.5754013061523
1606.03771972656	67.7575531005859
1607.07495117188	68.6673355102539
1608.11169433594	69.4782257080078
1609.14807128906	70.3043518066406
1610.18408203125	70.5897903442383
1611.21960449219	70.5630722045898
1612.25463867188	70.2996292114258
1613.28930664063	70.0155868530273
1614.32360839844	69.3213653564453
1615.357421875	69.1376876831055
1616.39074707031	68.7309188842773
1617.42370605469	68.4266891479492
1618.45629882813	68.4198150634766
1619.48840332031	68.3208923339844
1620.52001953125	68.3565444946289
1621.55126953125	68.455696105957
1622.58215332031	68.6980285644531
1623.61254882813	68.8965301513672
1624.64245605469	69.3127059936523
1625.67199707031	69.6976165771484
1626.70104980469	70.1252593994141
1627.72973632813	70.4758529663086
1628.75793457031	70.9957275390625
1629.78576660156	71.6034317016602
1630.81311035156	72.3408279418945
1631.84008789063	72.7878036499023
1632.86657714844	73.7340316772461
1633.89270019531	74.2411346435547
1634.91833496094	74.8616027832031
1635.94348144531	75.3661727905273
1636.96826171875	75.6803665161133
1637.99255371094	75.8497314453125
1639.01647949219	75.9091949462891
1640.03991699219	75.4881134033203
1641.06298828125	75.0656661987305
1642.08557128906	74.5228652954102
1643.10778808594	73.7195739746094
1644.12951660156	72.9562225341797
1645.15075683594	71.9797668457031
1646.17163085938	71.3040771484375
1647.19213867188	70.5641174316406
1648.21203613281	69.8153533935547
1649.23156738281	69.4022979736328
1650.25073242188	68.6428604125977
1651.26940917969	68.1302719116211
1652.28759765625	67.5986099243164
1653.30541992188	67.2756805419922
1654.32275390625	66.7329177856445
1655.33972167969	66.378044128418
1656.35620117188	65.7230529785156
1657.37231445313	65.4466094970703
1658.38793945313	65.1180877685547
1659.40307617188	64.805908203125
1660.41772460938	64.5114974975586
1661.43212890625	64.1328353881836
1662.44592285156	63.8479194641113
1663.45935058594	63.6608963012695
1664.47229003906	63.1460380554199
1665.48486328125	62.8896713256836
1666.49694824219	62.6002502441406
1667.50854492188	62.2016639709473
1668.51977539063	61.7715759277344
1669.53051757813	61.2942962646484
1670.54089355469	61.0031356811523
1671.55078125	60.7370986938477
1672.56018066406	60.1434097290039
1673.56909179688	59.7870559692383
1674.57763671875	59.2697563171387
1675.58581542969	58.8193168640137
1676.59350585938	58.252254486084
1677.60070800781	57.9033737182617
1678.607421875	57.289192199707
1679.61376953125	56.7445220947266
1680.61962890625	56.3449020385742
1681.62512207031	55.8779830932617
1682.63012695313	55.3081512451172
1683.63464355469	54.7899780273438
1684.638671875	54.3828811645508
1685.64233398438	53.7500648498535
1686.64562988281	53.4709167480469
1687.64831542969	53.0185279846191
1688.65063476563	52.5751533508301
1689.65246582031	51.9293365478516
1690.65393066406	51.5994567871094
1691.65490722656	51.2606468200684
1692.65539550781	50.930908203125
1693.65551757813	50.6163902282715
1694.65502929688	50.1154251098633
1695.654296875	49.7598342895508
1696.65295410156	49.448558807373
1697.65124511719	49.0269203186035
1698.64904785156	48.8065414428711
1699.646484375	48.4425888061523
1700.64331054688	48.0208702087402
1701.63977050781	47.5755805969238
1702.63586425781	47.190616607666
1703.63134765625	46.8395385742188
1704.62646484375	46.4759979248047
1705.62121582031	46.064266204834
1706.61535644531	45.7771873474121
1707.60913085938	45.3289794921875
1708.60241699219	44.8939094543457
1709.59521484375	44.5915985107422
1710.58764648438	44.1845397949219
1711.57958984375	43.9135971069336
1712.57104492188	43.5354118347168
1713.56213378906	43.0027885437012
1714.552734375	42.7017784118652
1715.54284667969	42.3008346557617
1716.53247070313	41.9363555908203
1717.52160644531	41.6377944946289
1718.51037597656	41.2192459106445
1719.49865722656	40.8107986450195
1720.48657226563	40.6815528869629
1721.47387695313	40.349063873291
1722.46081542969	40.0285720825195
1723.447265625	39.6662940979004
1724.43334960938	39.4477996826172
1725.41882324219	39.1384544372559
1726.40393066406	38.9944343566895
1727.38854980469	38.7096176147461
1728.37268066406	38.4106216430664
1729.3564453125	38.2287712097168
1730.33972167969	37.9962463378906
1731.32250976563	37.8183746337891
1732.30480957031	37.5100173950195
1733.28674316406	37.30322265625
1734.26806640625	37.3103141784668
1735.2490234375	37.0521011352539
1736.2294921875	36.8976097106934
1737.20959472656	36.696704864502
1738.18908691406	36.4781227111816
1739.16821289063	36.4119987487793
1740.14685058594	36.0514259338379
1741.125	35.9323692321777
1742.10266113281	35.8520050048828
1743.07995605469	35.58740234375
1744.05676269531	35.4804039001465
1745.03308105469	35.2811126708984
1746.00891113281	35.1422729492188
1746.98425292969	34.8457374572754
1747.95910644531	34.7598571777344
1748.93359375	34.4701461791992
1749.90759277344	34.3635902404785
1750.88110351563	34.143009185791
1751.85412597656	33.8961524963379
1752.82678222656	33.6668319702148
1753.798828125	33.5307121276855
1754.7705078125	33.3874588012695
1755.74169921875	33.1193962097168
1756.71240234375	32.95166015625
1757.6826171875	32.8112983703613
1758.65246582031	32.6635856628418
1759.62170410156	32.4590072631836
1760.59057617188	32.295539855957
1761.55895996094	32.1723899841309
1762.52673339844	32.0627288818359
1763.49426269531	32.0007400512695
1764.46118164063	31.8197231292725
1765.42761230469	31.7305488586426
1766.39367675781	31.5764980316162
1767.35913085938	31.4991226196289
1768.32421875	31.3605842590332
1769.28881835938	31.3115177154541
1770.2529296875	31.1374015808105
1771.21655273438	31.1354465484619
1772.17980957031	31.1552200317383
1773.14245605469	30.9375038146973
1774.10461425781	30.9961185455322
1775.06640625	30.8668746948242
1776.02770996094	30.8136806488037
1776.98852539063	30.67409324646
1777.94873046875	30.5974025726318
1778.90856933594	30.5602283477783
1779.86804199219	30.4502105712891
1780.82690429688	30.1896209716797
1781.78527832031	30.0306758880615
1782.7431640625	29.995641708374
1783.70068359375	29.8692588806152
1784.65771484375	29.6812038421631
1785.61413574219	29.6647357940674
1786.57019042969	29.4006328582764
1787.52575683594	29.4474411010742
1788.48083496094	29.1340599060059
1789.43530273438	29.049467086792
1790.38940429688	28.9753360748291
1791.34301757813	28.8558197021484
1792.29626464844	28.6608467102051
1793.24890136719	28.6767024993896
1794.20104980469	28.4647769927979
1795.15270996094	28.4749279022217
1796.10400390625	28.2981719970703
1797.0546875	28.1852626800537
1798.0048828125	28.1490821838379
1798.95471191406	28.0537719726563
1799.90393066406	28.0737571716309
1800.85278320313	27.9423770904541
1801.80102539063	27.988899230957
1802.74890136719	27.8664989471436
1803.6962890625	27.8616256713867
1804.64306640625	27.8259868621826
1805.58947753906	27.7721977233887
1806.53540039063	27.7565631866455
1807.48071289063	27.7396621704102
1808.42565917969	27.5898151397705
1809.3701171875	27.5580940246582
1810.31396484375	27.5567760467529
1811.25744628906	27.5491275787354
1812.20043945313	27.4419689178467
1813.14294433594	27.3943653106689
1814.08483886719	27.4080352783203
1815.0263671875	27.3908557891846
1815.96740722656	27.167875289917
1816.90783691406	27.1620559692383
1817.84790039063	27.1031188964844
1818.78747558594	26.9609699249268
1819.72644042969	27.0050830841064
1820.6650390625	26.8759670257568
1821.60314941406	26.8861980438232
1822.54064941406	26.7616577148438
1823.47778320313	26.6862316131592
1824.41430664063	26.5781173706055
1825.35034179688	26.4792766571045
1826.28601074219	26.4359798431396
1827.22106933594	26.3347339630127
1828.15563964844	26.2741832733154
1829.08984375	26.2393035888672
1830.0234375	26.0557250976563
1830.95654296875	26.0541439056396
1831.88916015625	25.9939002990723
1832.8212890625	25.9125843048096
1833.7529296875	25.9330902099609
1834.68408203125	25.8821430206299
1835.61474609375	25.7839374542236
1836.54479980469	25.8319091796875
1837.47448730469	25.7247009277344
1838.40356445313	25.8336048126221
1839.33227539063	25.8117752075195
1840.26037597656	25.7613887786865
1841.18811035156	25.7207813262939
1842.115234375	25.7799453735352
1843.04187011719	25.7805023193359
1843.96801757813	25.7753047943115
1844.89367675781	25.7664813995361
1845.81872558594	25.6895618438721
1846.74340820313	25.6828594207764
1847.66760253906	25.6896171569824
1848.59118652344	25.5613479614258
1849.51428222656	25.6330585479736
1850.43701171875	25.5517463684082
1851.35913085938	25.4757404327393
1852.28076171875	25.452751159668
1853.20190429688	25.3460788726807
1854.12243652344	25.2813110351563
1855.04260253906	25.2304267883301
1855.96215820313	25.1443920135498
1856.88122558594	25.0878772735596
1857.79992675781	24.9805469512939
1858.71801757813	24.9179630279541
1859.63549804688	24.9252510070801
1860.55261230469	24.8473968505859
1861.46923828125	24.7961044311523
1862.38525390625	24.6973571777344
1863.30078125	24.6970977783203
1864.2158203125	24.650032043457
1865.13037109375	24.6953125
1866.04443359375	24.678316116333
1866.95788574219	24.6346549987793
1867.87084960938	24.7101020812988
1868.78332519531	24.5780467987061
1869.6953125	24.6470737457275
1870.60681152344	24.6279144287109
1871.51782226563	24.6589050292969
1872.42822265625	24.6356620788574
1873.33813476563	24.7293720245361
1874.24755859375	24.717134475708
1875.15649414063	24.6943416595459
1876.06481933594	24.7002067565918
1876.97277832031	24.6681270599365
1877.88012695313	24.6899700164795
1878.78698730469	24.6354427337646
1879.69323730469	24.603328704834
1880.59912109375	24.6003589630127
1881.50439453125	24.5494384765625
1882.4091796875	24.5347900390625
1883.3134765625	24.423526763916
1884.21716308594	24.4112243652344
1885.12048339844	24.338794708252
1886.02319335938	24.3260402679443
1886.92541503906	24.2342910766602
1887.82702636719	24.2074298858643
1888.72814941406	24.1515464782715
1889.62878417969	24.045597076416
1890.52893066406	24.0693798065186
1891.42858886719	24.0099468231201
1892.32763671875	23.9465808868408
1893.22619628906	23.8500022888184
1894.12426757813	23.8631458282471
1895.02172851563	23.8641490936279
1895.91870117188	23.79026222229
1896.81518554688	23.7886524200439
1897.71118164063	23.7131843566895
1898.60656738281	23.6750526428223
1899.50146484375	23.6923332214355
1900.39587402344	23.6780967712402
1901.28967285156	23.5524997711182
1902.18298339844	23.7055339813232
1903.07580566406	23.6447353363037
1903.96801757813	23.6337566375732
1904.85986328125	23.5798721313477
1905.7509765625	23.6523189544678
1906.64172363281	23.6788234710693
1907.53186035156	23.6946792602539
1908.42150878906	23.7120780944824
1909.31066894531	23.7460689544678
1910.19921875	23.6978282928467
1911.08728027344	23.7351188659668
1911.97473144531	23.7759380340576
1912.86181640625	23.90283203125
1913.74816894531	23.8176860809326
1914.63415527344	23.7289772033691
1915.51953125	23.8044128417969
1916.40441894531	23.7795143127441
1917.28869628906	23.7462997436523
1918.17260742188	23.699499130249
1919.05578613281	23.5946617126465
1919.93859863281	23.5904960632324
1920.82080078125	23.5918045043945
1921.70239257813	23.5127029418945
1922.58349609375	23.4535026550293
1923.46411132813	23.4282531738281
1924.34423828125	23.4273376464844
1925.22375488281	23.3529262542725
1926.10278320313	23.2446727752686
1926.98120117188	23.2123222351074
1927.85913085938	23.1138477325439
1928.73645019531	23.0016937255859
1929.61328125	23.0287952423096
1930.48962402344	22.971508026123
1931.36535644531	22.990930557251
1932.24060058594	22.9591178894043
1933.11535644531	22.9462203979492
1933.98950195313	22.9053535461426
1934.86303710938	22.8787841796875
1935.73608398438	22.8662986755371
1936.60864257813	22.8738632202148
1937.48059082031	22.9433670043945
1938.35205078125	22.8995971679688
1939.22302246094	22.8992500305176
1940.09338378906	22.9631175994873
1940.96313476563	22.9614810943604
1941.83239746094	22.9649238586426
1942.701171875	23.0085716247559
1943.5693359375	23.0476055145264
1944.43701171875	23.1600532531738
1945.30407714844	23.1215839385986
1946.17065429688	23.1483249664307
1947.03662109375	23.2016468048096
1947.90209960938	23.1970252990723
1948.76696777344	23.1459121704102
1949.63134765625	23.2121429443359
1950.4951171875	23.2431983947754
1951.3583984375	23.1936168670654
1952.22106933594	23.1302642822266
1953.08325195313	23.0812835693359
1953.94482421875	23.1886615753174
1954.80590820313	23.0877552032471
1955.66650390625	23.0684776306152
1956.5263671875	23.0212097167969
1957.38586425781	23.057430267334
1958.24462890625	22.9805774688721
1959.10302734375	23.0063743591309
1959.96069335938	22.8182926177979
1960.81799316406	22.8140277862549
1961.67456054688	22.7597026824951
1962.53063964844	22.6893253326416
1963.38623046875	22.5877285003662
1964.2412109375	22.7428760528564
1965.09558105469	22.5645980834961
1965.94946289063	22.5537986755371
1966.80285644531	22.5561561584473
1967.65563964844	22.466854095459
1968.5078125	22.5733757019043
1969.35949707031	22.4369354248047
1970.21057128906	22.542423248291
1971.06103515625	22.5144176483154
1971.91101074219	22.5063018798828
1972.76049804688	22.5627555847168
1973.60925292969	22.6371440887451
1974.45764160156	22.5691337585449
1975.30529785156	22.6402206420898
1976.15246582031	22.6675071716309
1976.99914550781	22.8159255981445
1977.84521484375	22.7904453277588
1978.69067382813	22.8379764556885
1979.53552246094	22.9590606689453
1980.3798828125	22.8990917205811
1981.22375488281	23.0227565765381
1982.06701660156	23.0009117126465
1982.90966796875	22.9689521789551
1983.75170898438	23.0570888519287
1984.59326171875	23.0428810119629
1985.43420410156	22.9370040893555
1986.27465820313	22.9607334136963
1987.11450195313	22.8947792053223
1987.95373535156	22.9576511383057
1988.79248046875	22.9184322357178
1989.63061523438	22.849479675293
1990.46813964844	22.7955703735352
1991.30517578125	22.8233737945557
1992.1416015625	22.7459907531738
1992.9775390625	22.6676616668701
1993.81274414063	22.6075420379639
1994.6474609375	22.5667762756348
1995.48168945313	22.5744895935059
1996.31518554688	22.4567375183105
1997.14819335938	22.493091583252
1997.98071289063	22.4569835662842
1998.8125	22.4002990722656
1999.64379882813	22.450023651123
2000.47448730469	22.4491405487061
2001.3046875	22.4279003143311
2002.13427734375	22.4000988006592
2002.96325683594	22.5046768188477
2003.79162597656	22.5158214569092
2004.61950683594	22.5188293457031
2005.44677734375	22.5961570739746
2006.2734375	22.6388664245605
2007.09948730469	22.6183471679688
2007.92504882813	22.7039642333984
2008.75	22.8906078338623
2009.57434082031	22.8272743225098
2010.39819335938	22.8508605957031
2011.22131347656	22.8694686889648
2012.0439453125	22.8637790679932
2012.86608886719	22.9740047454834
2013.6875	22.955623626709
2014.50842285156	22.9856834411621
2015.32873535156	22.9570560455322
2016.1484375	22.9691619873047
2016.96752929688	23.0903491973877
2017.7861328125	23.0585460662842
2018.60412597656	23.058177947998
2019.42150878906	23.0541706085205
2020.23828125	23.0355606079102
2021.05444335938	23.086519241333
2021.8701171875	22.9545059204102
2022.68518066406	22.9392757415771
2023.49963378906	22.9009742736816
2024.3134765625	22.8939437866211
2025.12683105469	22.8944511413574
2025.939453125	22.7907218933105
2026.75158691406	22.8193321228027
2027.56311035156	22.6983470916748
2028.3740234375	22.7406768798828
2029.18432617188	22.6827697753906
2029.994140625	22.7065753936768
2030.80322265625	22.713451385498
2031.61181640625	22.6859550476074
2032.41979980469	22.6742687225342
2033.22717285156	22.5414714813232
2034.03393554688	22.5503826141357
2034.84008789063	22.500301361084
2035.64575195313	22.4586849212646
2036.45080566406	22.4126873016357
2037.25512695313	22.3556289672852
2038.05895996094	22.3654079437256
2038.86218261719	22.2190704345703
2039.66479492188	22.287935256958
2040.466796875	22.4007987976074
2041.26831054688	22.3473167419434
2042.06909179688	22.4176921844482
2042.86938476563	22.3943614959717
2043.6689453125	22.3272323608398
2044.46801757813	22.3833847045898
2045.26647949219	22.4469623565674
2046.06433105469	22.414852142334
2046.86145019531	22.4069557189941
2047.65808105469	22.5191040039063
2048.4541015625	22.5142459869385
2049.24951171875	22.5271701812744
2050.04443359375	22.4908828735352
2050.83862304688	22.6208076477051
2051.63232421875	22.6083545684814
2052.42529296875	22.68821144104
2053.2177734375	22.5535697937012
2054.00952148438	22.6003570556641
2054.80078125	22.7196884155273
2055.59130859375	22.7682037353516
2056.38134765625	22.6985340118408
2057.17065429688	22.8020343780518
2057.95947265625	22.7262992858887
2058.74755859375	22.6672191619873
2059.53515625	22.6531314849854
2060.32202148438	22.711030960083
2061.1083984375	22.5380458831787
2061.89428710938	22.541332244873
2062.67919921875	22.4588260650635
2063.4638671875	22.4820957183838
2064.24780273438	22.5244598388672
2065.03100585938	22.4635105133057
2065.81372070313	22.2579250335693
2066.595703125	22.2685775756836
2067.37719726563	22.2939224243164
2068.15795898438	22.0621719360352
2068.93823242188	22.1149730682373
2069.7177734375	22.0537452697754
2070.49682617188	22.0305156707764
2071.27514648438	21.9330215454102
2072.05297851563	21.8030033111572
2072.830078125	21.8532485961914
2073.60668945313	21.8490791320801
2074.38256835938	21.714204788208
2075.15795898438	21.6798076629639
2075.9326171875	21.7324333190918
2076.70654296875	21.6231117248535
2077.47998046875	21.6282215118408
2078.25268554688	21.5356559753418
2079.02490234375	21.5447120666504
2079.79663085938	21.6405258178711
2080.5673828125	21.5462188720703
2081.337890625	21.6111354827881
2082.107421875	21.6310443878174
2082.87670898438	21.5981407165527
2083.64501953125	21.6229934692383
2084.41284179688	21.7246913909912
2085.18017578125	21.7063636779785
2085.94677734375	21.7113018035889
2086.71264648438	21.7164840698242
2087.47802734375	21.7880210876465
2088.24267578125	21.7423839569092
2089.0068359375	21.7551212310791
2089.77026367188	21.8029689788818
2090.53295898438	21.7657737731934
2091.29516601563	21.7773532867432
2092.056640625	21.7469635009766
2092.81762695313	21.7507629394531
2093.57788085938	21.6315937042236
2094.33764648438	21.6093807220459
2095.0966796875	21.5453453063965
2095.85498046875	21.5367889404297
2096.61279296875	21.4324855804443
2097.36987304688	21.421760559082
2098.12646484375	21.2948608398438
2098.88232421875	21.1844367980957
2099.63745117188	21.2536201477051
2100.39208984375	21.1456966400146
2101.14624023438	21.0076103210449
2101.8994140625	20.9552192687988
2102.65209960938	20.8705310821533
2103.404296875	20.7777194976807
2104.15551757813	20.6551723480225
2104.90649414063	20.6393623352051
2105.65649414063	20.5769939422607
2106.40600585938	20.5965347290039
2107.15502929688	20.4860992431641
2107.90307617188	20.3586845397949
2108.65063476563	20.2987308502197
2109.39770507813	20.3384208679199
2110.14404296875	20.2945938110352
2110.8896484375	20.3197956085205
2111.63452148438	20.286413192749
2112.37890625	20.3716812133789
2113.12280273438	20.3280429840088
2113.86572265625	20.4350872039795
2114.60815429688	20.4415435791016
2115.35009765625	20.4594573974609
2116.09106445313	20.4821586608887
2116.83154296875	20.4879207611084
2117.57153320313	20.4958381652832
2118.31079101563	20.4932460784912
2119.04931640625	20.4810829162598
2119.787109375	20.4380550384521
2120.5244140625	20.434476852417
2121.26098632813	20.4131736755371
2121.9970703125	20.3724689483643
2122.732421875	20.3163909912109
2123.46704101563	20.2271919250488
2124.20092773438	20.1453533172607
2124.93432617188	20.122709274292
2125.6669921875	20.1262016296387
2126.39916992188	20.0259819030762
2127.13037109375	20.0275173187256
2127.86108398438	19.9221458435059
2128.59130859375	19.9443016052246
2129.32080078125	19.768611907959
2130.04956054688	19.7861576080322
2130.77758789063	19.6841316223145
2131.50512695313	19.6051349639893
2132.23193359375	19.5477466583252
2132.9580078125	19.4623737335205
2133.68334960938	19.4181442260742
2134.408203125	19.3637523651123
2135.13232421875	19.2413005828857
2135.85595703125	19.1571159362793
2136.57885742188	19.1180076599121
2137.30102539063	19.08078956604
2138.0224609375	18.9850921630859
2138.74340820313	18.9485244750977
2139.46337890625	18.9646263122559
2140.18310546875	18.8762722015381
2140.90185546875	18.8096122741699
2141.6201171875	18.8205947875977
2142.33764648438	18.784854888916
2143.05444335938	18.7609558105469
2143.77075195313	18.7249221801758
2144.48608398438	18.7635231018066
2145.201171875	18.8021488189697
2145.91528320313	18.7918071746826
2146.62890625	18.7554798126221
2147.34155273438	18.7438907623291
2148.05395507813	18.793981552124
2148.76538085938	18.7702484130859
2149.47631835938	18.7605934143066
2150.18627929688	18.7100811004639
2150.89599609375	18.7235012054443
2151.60473632813	18.7323112487793
2152.31298828125	18.7289505004883
2153.02026367188	18.695384979248
2153.72729492188	18.6369457244873
2154.43334960938	18.571382522583
2155.138671875	18.5884342193604
2155.84350585938	18.6096458435059
2156.54760742188	18.60817527771
2157.25122070313	18.5700817108154
2157.95385742188	18.4472179412842
2158.65600585938	18.4869651794434
2159.357421875	18.4157848358154
2160.05810546875	18.4301261901855
2160.75805664063	18.3982429504395
2161.45751953125	18.273099899292
2162.15600585938	18.3113842010498
2162.85400390625	18.2326374053955
2163.55151367188	18.1817588806152
2164.248046875	18.1330394744873
2164.94409179688	18.0744781494141
2165.63916015625	18.0325469970703
2166.33374023438	17.8828563690186
2167.02783203125	17.9318866729736
2167.72094726563	17.7734413146973
2168.41357421875	17.75465965271
2169.10522460938	17.7093124389648
2169.79638671875	17.6172199249268
2170.48706054688	17.5565357208252
2171.1767578125	17.451509475708
2171.86572265625	17.3436908721924
2172.55419921875	17.305477142334
2173.24194335938	17.2009601593018
2173.92895507813	17.1444206237793
2174.615234375	17.1223449707031
2175.30078125	17.0516700744629
2175.98583984375	16.9789524078369
2176.67016601563	16.9350624084473
2177.35375976563	16.9059524536133
2178.03662109375	16.8921337127686
2178.71875	16.8859615325928
2179.40014648438	16.8656959533691
2180.08081054688	16.8325462341309
2180.76098632813	16.8743419647217
2181.4404296875	16.90700340271
2182.119140625	16.8768005371094
2182.79711914063	16.9067668914795
2183.47436523438	16.9107322692871
2184.15087890625	16.861644744873
2184.82690429688	16.9392528533936
2185.501953125	16.8789672851563
2186.17651367188	16.8916072845459
2186.85034179688	16.9228801727295
2187.5234375	16.897533416748
2188.19580078125	16.8642196655273
2188.86743164063	16.809741973877
2189.53833007813	16.8062038421631
2190.20874023438	16.7668361663818
2190.87817382813	16.7167301177979
2191.54711914063	16.67405128479
2192.21533203125	16.6298427581787
2192.8828125	16.5342617034912
2193.54956054688	16.5109043121338
2194.21557617188	16.4281635284424
2194.880859375	16.3979988098145
2195.54541015625	16.3346157073975
2196.20947265625	16.313871383667
2196.87255859375	16.1547317504883
2197.53515625	16.0989151000977
2198.19677734375	16.0190525054932
2198.85791015625	15.9641342163086
2199.51831054688	15.8443660736084
2200.17797851563	15.8173656463623
2200.8369140625	15.7062082290649
2201.4951171875	15.6545734405518
2202.15258789063	15.5846033096313
2202.80932617188	15.5243492126465
2203.46533203125	15.4382219314575
2204.12060546875	15.4340553283691
2204.775390625	15.4223594665527
2205.42919921875	15.3827753067017
2206.08251953125	15.367525100708
2206.73486328125	15.3665809631348
2207.38671875	15.2874612808228
2208.03759765625	15.2814521789551
2208.68798828125	15.2766942977905
2209.33764648438	15.2991123199463
2209.98657226563	15.280252456665
2210.63452148438	15.3407154083252
2211.28198242188	15.3813180923462
2211.9287109375	15.3155736923218
2212.57470703125	15.3244199752808
2213.21997070313	15.35546875
2213.86450195313	15.3168859481812
2214.50830078125	15.3643589019775
2215.1513671875	15.3358516693115
2215.79370117188	15.2764844894409
2216.43530273438	15.19482421875
2217.076171875	15.1980676651001
2217.71630859375	15.1714544296265
2218.35571289063	15.0997753143311
2218.99462890625	15.0925893783569
2219.63256835938	14.9195041656494
2220.26977539063	14.9160385131836
2220.90625	14.8935594558716
2221.5419921875	14.7716579437256
2222.17700195313	14.7663431167603
2222.81127929688	14.7057008743286
2223.44482421875	14.6043901443481
2224.07763671875	14.5992469787598
2224.70971679688	14.4833240509033
2225.34106445313	14.4354267120361
2225.9716796875	14.3704528808594
2226.6015625	14.2957563400269
2227.23071289063	14.2528018951416
2227.85913085938	14.1273307800293
2228.48681640625	14.1273174285889
2229.11376953125	14.0796585083008
2229.73999023438	14.0225257873535
2230.36547851563	13.9533586502075
2230.990234375	13.9797925949097
2231.61401367188	13.8906478881836
2232.2373046875	13.8346147537231
2232.85986328125	13.8040723800659
2233.4814453125	13.7461614608765
2234.1025390625	13.7720403671265
2234.72265625	13.7186708450317
2235.34228515625	13.6524677276611
2235.9609375	13.7200412750244
2236.57885742188	13.6432828903198
2237.1962890625	13.6627569198608
2237.81274414063	13.6217765808105
2238.42846679688	13.6604709625244
2239.04345703125	13.5820207595825
2239.65771484375	13.6504774093628
2240.27124023438	13.6117258071899
2240.88403320313	13.6181154251099
2241.49584960938	13.6471090316772
2242.10717773438	13.5826110839844
2242.71752929688	13.6514453887939
2243.32739257813	13.595118522644
2243.93627929688	13.618221282959
2244.54443359375	13.5770053863525
2245.15209960938	13.5522365570068
2245.7587890625	13.5436668395996
2246.36474609375	13.5392093658447
2246.9697265625	13.5148944854736
2247.57421875	13.4763813018799
2248.17797851563	13.4025020599365
2248.78076171875	13.3724174499512
2249.38305664063	13.3985834121704
2249.984375	13.3307676315308
2250.5849609375	13.3303241729736
2251.18481445313	13.2652645111084
2251.78393554688	13.2146339416504
2252.38232421875	13.1993865966797
2252.97973632813	13.1282444000244
2253.57666015625	13.1012964248657
2254.17260742188	13.0650033950806
2254.76782226563	12.999924659729
2255.3623046875	12.8995571136475
2255.9560546875	12.9009809494019
2256.54907226563	12.8728380203247
2257.14135742188	12.8314371109009
2257.73266601563	12.7744293212891
2258.32348632813	12.6695966720581
2258.91333007813	12.6363725662231
2259.50244140625	12.58362865448
2260.09057617188	12.5105628967285
2260.67822265625	12.4977655410767
2261.26513671875	12.4441146850586
2261.85107421875	12.4375257492065
2262.43627929688	12.3739023208618
2263.02075195313	12.3732662200928
2263.6044921875	12.3350973129272
2264.18725585938	12.2465963363647
2264.76953125	12.2344169616699
2265.35083007813	12.2003135681152
2265.93139648438	12.2048053741455
2266.51123046875	12.1354198455811
2267.09033203125	12.132568359375
2267.66845703125	12.1798753738403
2268.24584960938	12.1367845535278
2268.82250976563	12.1169166564941
2269.3984375	12.1645288467407
2269.9736328125	12.1556482315063
2270.5478515625	12.1789503097534
2271.12133789063	12.2391967773438
2271.69409179688	12.2216768264771
2272.26611328125	12.2075471878052
2272.83740234375	12.1821279525757
2273.40771484375	12.1797647476196
2273.97729492188	12.1091775894165
2274.54614257813	12.1414241790771
2275.11401367188	12.1322069168091
2275.68139648438	12.0531024932861
2276.24780273438	12.0362138748169
2276.8134765625	12.0153675079346
2277.37817382813	11.9871282577515
2277.9423828125	11.9909696578979
2278.50561523438	11.93532371521
2279.06811523438	12.0018005371094
2279.62963867188	11.9706048965454
2280.19067382813	11.9327936172485
2280.75073242188	11.9545249938965
2281.31005859375	11.8976812362671
2281.86840820313	11.9502744674683
2282.42602539063	11.9348134994507
2282.98291015625	11.8961019515991
2283.5390625	11.8636989593506
2284.09448242188	11.8423595428467
2284.64892578125	11.8371238708496
2285.20263671875	11.8075532913208
2285.75537109375	11.7374849319458
2286.3076171875	11.706259727478
2286.85888671875	11.7022733688354
2287.40942382813	11.6792068481445
2287.958984375	11.5814161300659
2288.5078125	11.5842523574829
2289.05590820313	11.5157747268677
2289.60302734375	11.4888734817505
2290.14965820313	11.458233833313
2290.6953125	11.33971118927
2291.23999023438	11.3365955352783
2291.78393554688	11.3047914505005
2292.3271484375	11.2450523376465
2292.86962890625	11.2291297912598
2293.4111328125	11.2171773910522
2293.95190429688	11.1384372711182
2294.49194335938	11.1647567749023
2295.03100585938	11.1463661193848
2295.5693359375	11.1210289001465
2296.10693359375	11.0850162506104
2296.6435546875	11.0561618804932
2297.17944335938	11.059552192688
2297.71459960938	11.0768098831177
2298.24877929688	11.020956993103
2298.7822265625	11.0590219497681
2299.31469726563	11.0372943878174
2299.8466796875	11.0692481994629
2300.37744140625	11.0127553939819
2300.90771484375	11.0169057846069
2301.43701171875	11.0261363983154
2301.96557617188	11.0508899688721
2302.4931640625	11.0526399612427
2303.02001953125	11.0685710906982
2303.54614257813	11.0550556182861
2304.0712890625	11.0683135986328
2304.595703125	11.0499496459961
2305.119140625	11.0465831756592
2305.64184570313	11.0410652160645
2306.16381835938	11.0755186080933
2306.68481445313	11.0640878677368
2307.205078125	11.0177392959595
2307.72436523438	11.0790786743164
2308.24291992188	11.0775699615479
2308.7607421875	11.0056104660034
2309.27758789063	11.0000324249268
2309.79370117188	11.0315713882446
2310.30883789063	11.030291557312
2310.8232421875	10.9867353439331
2311.3369140625	10.9757308959961
2311.849609375	11.0083703994751
2312.361328125	10.9310445785522
2312.87255859375	10.8873662948608
2313.38256835938	10.9046173095703
2313.89208984375	10.8983974456787
2314.40063476563	10.8341302871704
2314.908203125	10.7722358703613
2315.4150390625	10.7932376861572
2315.92114257813	10.7228965759277
2316.42626953125	10.6752099990845
2316.9306640625	10.6761617660522
2317.43408203125	10.6243581771851
2317.93676757813	10.5846872329712
2318.4384765625	10.524676322937
2318.939453125	10.5271854400635
2319.439453125	10.4703540802002
2319.93872070313	10.4218721389771
2320.43701171875	10.3955869674683
2320.9345703125	10.3782329559326
2321.43139648438	10.3557043075562
2321.92724609375	10.3011255264282
2322.42211914063	10.3146543502808
2322.91625976563	10.2898950576782
2323.40966796875	10.2645587921143
2323.90209960938	10.2489919662476
2324.3935546875	10.2179107666016
2324.88427734375	10.2210750579834
2325.37426757813	10.2149829864502
2325.86303710938	10.2306623458862
2326.35131835938	10.1916131973267
2326.83862304688	10.1672334671021
2327.32495117188	10.2428550720215
2327.810546875	10.2375555038452
2328.29541015625	10.1995220184326
2328.77905273438	10.2400236129761
2329.26220703125	10.3135814666748
2329.74438476563	10.301456451416
2330.2255859375	10.286304473877
2330.7060546875	10.2443714141846
2331.185546875	10.2551469802856
2331.6640625	10.2648344039917
2332.14184570313	10.2263860702515
2332.61889648438	10.24098777771
2333.09497070313	10.2287654876709
2333.57006835938	10.2370681762695
2334.04443359375	10.2776927947998
2334.51782226563	10.2377796173096
2334.99047851563	10.1660470962524
2335.46215820313	10.2009143829346
2335.93310546875	10.1441898345947
2336.40307617188	10.1502504348755
2336.8720703125	10.1425876617432
2337.34033203125	10.0605030059814
2337.8076171875	10.0440053939819
2338.27416992188	10.0285921096802
2338.73974609375	10.0414705276489
2339.20458984375	10.0095329284668
2339.66845703125	9.96381568908691
2340.13134765625	9.93291759490967
2340.59350585938	9.87611961364746
2341.0546875	9.88894176483154
2341.51489257813	9.84778022766113
2341.97436523438	9.80465316772461
2342.43286132813	9.80559539794922
2342.890625	9.73236083984375
2343.34741210938	9.72636890411377
2343.80322265625	9.70216464996338
2344.25830078125	9.66054248809814
2344.71240234375	9.65947341918945
2345.16577148438	9.69486713409424
2345.61791992188	9.73469829559326
2346.06958007813	9.74137878417969
2346.52001953125	9.83212375640869
2346.9697265625	9.92181301116943
2347.41845703125	9.97586917877197
2347.86645507813	10.088360786438
2348.3134765625	10.1585569381714
2348.75952148438	10.2999820709229
2349.20483398438	10.4270935058594
2349.64916992188	10.5146436691284
2350.09252929688	10.5789604187012
2350.53515625	10.67604637146
2350.97680664063	10.7465581893921
2351.41748046875	10.7940702438354
2351.857421875	10.8904781341553
2352.29638671875	10.884181022644
2352.734375	10.8556413650513
2353.17138671875	10.8398656845093
2353.60766601563	10.846586227417
2354.04296875	10.748743057251
2354.4775390625	10.6555519104004
2354.91088867188	10.5416994094849
2355.34350585938	10.4266443252563
2355.775390625	10.3894882202148
2356.2060546875	10.2436532974243
2356.63598632813	10.1088571548462
2357.06494140625	10.0076999664307
2357.4931640625	9.81555843353271
2357.92041015625	9.76359844207764
2358.3466796875	9.71076583862305
2358.77197265625	9.60791778564453
2359.1962890625	9.49690437316895
2359.61987304688	9.42128276824951
2360.04248046875	9.34057712554932
2360.46411132813	9.25953006744385
2360.88500976563	9.22176551818848
2361.30493164063	9.18984413146973
2361.72387695313	9.13830852508545
