# Supplementary material for: Optics miniaturization strategy for demanding Raman spectroscopy applications
Source: Nat Commun. 2024 Apr 8;15:3049. doi: 10.1038/s41467-024-47044-7 (PMC11001912; doi:10.1038/s41467-024-47044-7)
Supplement: Supplementary file 6 — Source Data [file 41467_2024_47044_MOESM6_ESM.zip › Source Data/NCOMMS-23-34016B s3/S3 pHCA, Glucose, Salts/calibraiton/pHCA time + standards/pHCA_7_5h_2.csv]

347.42919921875	86.6921234130859
348.892913818359	86.9373092651367
350.356079101563	87.4615707397461
351.818634033203	87.6599349975586
353.280670166016	88.1631393432617
354.742095947266	88.4686965942383
356.202972412109	88.9017791748047
357.663299560547	89.3095855712891
359.123046875	89.4885940551758
360.582244873047	89.8962783813477
362.040863037109	90.051399230957
363.498931884766	90.319938659668
364.956451416016	90.3934020996094
366.413391113281	90.8596496582031
367.869750976563	91.0683364868164
369.325592041016	91.2451782226563
370.780853271484	91.1119003295898
372.235565185547	91.5367584228516
373.689727783203	91.5162887573242
375.143310546875	91.8661422729492
376.596343994141	91.7744674682617
378.048828125	92.0103302001953
379.500762939453	92.1517715454102
380.9521484375	92.3596954345703
382.402954101563	92.5311431884766
383.853240966797	92.6931838989258
385.302947998047	92.7737426757813
386.752136230469	93.0897750854492
388.200744628906	93.3161087036133
389.648803710938	93.6357574462891
391.096343994141	93.4383697509766
392.543304443359	93.8534393310547
393.989715576172	94.1732025146484
395.435607910156	94.4743728637695
396.880920410156	94.6670379638672
398.325714111328	94.7406387329102
399.769927978516	95.1231460571289
401.213623046875	95.3852462768555
402.656768798828	95.5600662231445
404.099395751953	95.7928924560547
405.541442871094	96.0611267089844
406.982971191406	96.0408554077148
408.423950195313	96.12451171875
409.864379882813	96.3594207763672
411.304290771484	96.34130859375
412.743621826172	96.5401763916016
414.182434082031	96.7341537475586
415.620727539063	96.8300552368164
417.058471679688	96.9720840454102
418.495666503906	97.148323059082
419.932342529297	97.2245864868164
421.368469238281	97.1174697875977
422.804077148438	97.1770324707031
424.239135742188	97.2229843139648
425.673645019531	97.0568771362305
427.107635498047	96.9800338745117
428.541107177734	96.7314071655273
429.974029541016	96.3942184448242
431.406433105469	96.4463500976563
432.838287353516	96.1073532104492
434.269622802734	95.8753128051758
435.700408935547	96.0524444580078
437.130706787109	95.7989273071289
438.560455322266	95.76708984375
439.989654541016	95.6280822753906
441.418334960938	95.7607955932617
442.846496582031	95.6913452148438
444.274139404297	95.7423324584961
445.701263427734	95.6154861450195
447.127838134766	95.458381652832
448.553894042969	95.3894729614258
449.979431152344	95.4298629760742
451.404449462891	95.1370544433594
452.828918457031	94.9126281738281
454.252899169922	94.8545455932617
455.676330566406	94.6486511230469
457.099273681641	94.5784072875977
458.521667480469	94.2612991333008
459.943542480469	94.4165191650391
461.364929199219	94.1146240234375
462.785766601563	94.1508102416992
464.206085205078	94.2220993041992
465.625885009766	93.8147125244141
467.045196533203	94.0035400390625
468.463958740234	93.869010925293
469.882202148438	93.9690856933594
471.299957275391	93.8414154052734
472.717193603516	93.9893569946289
474.133911132813	93.9078674316406
475.550109863281	93.956413269043
476.965789794922	94.0167999267578
478.380950927734	94.2257690429688
479.795623779297	94.3710021972656
481.209777832031	94.2779922485352
482.623413085938	94.5661392211914
484.036529541016	94.8353042602539
485.449157714844	95.025993347168
486.861267089844	95.2207565307617
488.272857666016	95.3256454467773
489.683959960938	95.6669235229492
491.094543457031	95.8947296142578
492.504608154297	95.9709701538086
493.914184570313	96.2010650634766
495.3232421875	96.3576202392578
496.731811523438	96.4324798583984
498.139862060547	96.6155166625977
499.547393798828	96.6130218505859
500.954467773438	96.5430221557617
502.360992431641	96.5608825683594
503.767028808594	96.7804870605469
505.172576904297	96.8764953613281
506.577606201172	96.8555068969727
507.982147216797	97.0859069824219
509.386169433594	97.0079193115234
510.789703369141	97.0239105224609
512.192749023438	97.2222213745117
513.595275878906	97.276496887207
514.997314453125	97.3124465942383
516.398803710938	97.4971923828125
517.799865722656	97.1886138916016
519.200378417969	97.4680786132813
520.600463867188	97.1765670776367
522	96.9332427978516
523.399047851563	96.7738342285156
524.797607421875	96.3150482177734
526.195678710938	95.9940872192383
527.59326171875	95.8360061645508
528.990295410156	95.3251571655273
530.386901855469	94.9165573120117
531.782958984375	94.6909027099609
533.178588867188	94.5226440429688
534.573669433594	94.1374282836914
535.968322753906	93.8855056762695
537.362426757813	93.7359390258789
538.756042480469	93.6418075561523
540.149230957031	93.2240676879883
541.541870117188	92.9256896972656
542.934020996094	92.8224411010742
544.32568359375	92.5010299682617
545.716918945313	92.0564117431641
547.107604980469	91.7158508300781
548.497802734375	91.4151077270508
549.887573242188	91.0725631713867
551.276794433594	90.7384033203125
552.66552734375	90.6064147949219
554.053833007813	90.3460464477539
555.441650390625	90.2469177246094
556.828918457031	89.9209213256836
558.215759277344	89.6886672973633
559.602111816406	89.5326232910156
560.987976074219	89.4556503295898
562.373352050781	89.3552017211914
563.758239746094	89.2013931274414
565.142639160156	88.9300842285156
566.526611328125	88.9484558105469
567.910034179688	88.9369735717773
569.293029785156	88.6991424560547
570.675537109375	88.6952285766602
572.057556152344	88.5058288574219
573.439086914063	88.4800186157227
574.820129394531	88.434211730957
576.200744628906	88.3015670776367
577.580871582031	88.263313293457
578.96044921875	88.2591705322266
580.339660644531	88.1828536987305
581.718322753906	88.1864624023438
583.096557617188	87.8429718017578
584.474243164063	88.118278503418
585.851501464844	87.9519729614258
587.228332519531	88.1747283935547
588.604614257813	87.9811477661133
589.98046875	87.9335098266602
591.355834960938	87.9417037963867
592.730712890625	87.7809677124023
594.105163574219	87.9288787841797
595.479125976563	87.861328125
596.852600097656	87.6166305541992
598.225646972656	87.8234558105469
599.598205566406	87.7482833862305
600.970275878906	87.5508117675781
602.341857910156	87.4991989135742
603.713012695313	87.3648910522461
605.083679199219	87.4059982299805
606.453918457031	87.2898330688477
607.823608398438	87.1160278320313
609.192932128906	87.2108535766602
610.561706542969	86.8879547119141
611.930053710938	86.8734359741211
613.297912597656	86.6501846313477
614.665344238281	86.6522598266602
616.032287597656	86.3910598754883
617.398803710938	86.5943908691406
618.764831542969	86.2300720214844
620.13037109375	86.1553955078125
621.495483398438	86.0317459106445
622.860107421875	85.8946990966797
624.224304199219	85.7628631591797
625.588012695313	85.7021560668945
626.951232910156	85.5125732421875
628.314025878906	85.3716278076172
629.676391601563	85.4886627197266
631.038269042969	85.1924209594727
632.399658203125	85.0792388916016
633.760620117188	84.9542007446289
635.12109375	84.8862075805664
636.481140136719	84.7330093383789
637.840759277344	84.7173080444336
639.199890136719	84.6194534301758
640.558532714844	84.3245162963867
641.916748046875	84.4196548461914
643.274536132813	84.5430145263672
644.6318359375	84.4370269775391
645.988647460938	84.1023178100586
647.345031738281	83.9530487060547
648.700988769531	83.9684524536133
650.056457519531	83.6617431640625
651.411499023438	83.5327301025391
652.76611328125	83.381103515625
654.120239257813	83.0981292724609
655.473876953125	83.0643844604492
656.827087402344	82.9236297607422
658.179870605469	82.9267654418945
659.5322265625	82.7360153198242
660.884094238281	82.6998977661133
662.235473632813	82.6804656982422
663.586486816406	82.4599151611328
664.93701171875	82.3891677856445
666.287048339844	82.4902267456055
667.636657714844	82.3664245605469
668.98583984375	82.3703231811523
670.334594726563	82.2356338500977
671.682861328125	82.100227355957
673.030700683594	82.2393264770508
674.378051757813	82.1739273071289
675.725036621094	82.1290740966797
677.071533203125	82.1919326782227
678.417541503906	82.0714263916016
679.76318359375	82.173210144043
681.108337402344	81.9481430053711
682.453002929688	82.1480560302734
683.797302246094	82.1736602783203
685.14111328125	82.1488571166992
686.484497070313	82.1618347167969
687.827453613281	82.2311401367188
689.169921875	82.1612243652344
690.512023925781	82.1937942504883
691.853637695313	82.3466567993164
693.194763183594	82.3127899169922
694.535522460938	82.2316589355469
695.875793457031	82.2620010375977
697.215637207031	82.4171981811523
698.555053710938	82.310661315918
699.89404296875	82.3667144775391
701.232543945313	82.4327392578125
702.570617675781	82.3613052368164
703.908325195313	82.5016250610352
705.245483398438	82.6232070922852
706.582275390625	82.5945205688477
707.918640136719	82.7386932373047
709.254516601563	82.654167175293
710.589965820313	82.5507354736328
711.924987792969	82.6536102294922
713.259582519531	82.7505722045898
714.59375	82.6506423950195
715.927490234375	82.6548385620117
717.2607421875	82.7891616821289
718.593627929688	82.529167175293
719.926025390625	82.5977096557617
721.257995605469	82.5396194458008
722.589538574219	82.6789703369141
723.920654296875	82.4076538085938
725.251342773438	82.7145843505859
726.581604003906	82.5148620605469
727.911437988281	82.4148330688477
729.240783691406	82.3639678955078
730.569763183594	82.5294189453125
731.898254394531	82.4150924682617
733.226379394531	82.2365798950195
734.554016113281	82.3215789794922
735.881225585938	82.2167205810547
737.208068847656	82.230827331543
738.534423828125	82.0246963500977
739.8603515625	82.0059661865234
741.185852050781	81.9637451171875
742.510925292969	82.04541015625
743.835571289063	81.9214248657227
745.159790039063	81.8119964599609
746.483581542969	81.7261047363281
747.806945800781	81.5615005493164
749.1298828125	81.5929946899414
750.452453613281	81.4250259399414
751.774536132813	81.4021148681641
753.09619140625	81.2359085083008
754.417419433594	81.0663223266602
755.738220214844	81.1791534423828
757.05859375	81.0789566040039
758.378540039063	81.089225769043
759.698059082031	81.0290222167969
761.017211914063	80.8127593994141
762.335876464844	80.76904296875
763.654113769531	80.557258605957
764.971984863281	80.5003967285156
766.289367675781	80.5025939941406
767.606384277344	80.3755111694336
768.922973632813	80.3769912719727
770.239074707031	80.1226043701172
771.554809570313	80.0231018066406
772.8701171875	80.0689697265625
774.184997558594	79.9128189086914
775.499450683594	79.6646575927734
776.8134765625	79.7375106811523
778.127136230469	79.6351013183594
779.440307617188	79.5833358764648
780.753112792969	79.5508499145508
782.0654296875	79.3765487670898
783.377380371094	79.2349395751953
784.688903808594	79.293212890625
786	79.0911407470703
787.310668945313	79.0416107177734
788.620971679688	78.9285507202148
789.930786132813	78.9033050537109
791.240234375	78.792594909668
792.549255371094	78.6652908325195
793.857788085938	78.6420440673828
795.166015625	78.6041107177734
796.473754882813	78.5831985473633
797.781066894531	78.4882583618164
799.088012695313	78.5063171386719
800.39453125	78.6448059082031
801.700622558594	78.7891998291016
803.006286621094	78.6953048706055
804.311584472656	78.7935638427734
805.616394042969	78.8176345825195
806.920837402344	78.7192230224609
808.224853515625	78.5777359008789
809.528503417969	78.3321228027344
810.831665039063	78.4364013671875
812.134460449219	78.3079605102539
813.436828613281	78.1177520751953
814.73876953125	78.1654357910156
816.040344238281	77.9857788085938
817.341430664063	77.9717178344727
818.642150878906	77.9221878051758
819.942504882813	77.9690093994141
821.242370605469	77.8769912719727
822.541870117188	77.7825317382813
823.840942382813	77.9186553955078
825.139587402344	77.9201583862305
826.437866210938	77.7706527709961
827.735656738281	77.8511581420898
829.033081054688	77.9402542114258
830.330139160156	78.089225769043
831.626770019531	78.0097961425781
832.922973632813	78.0270614624023
834.21875	78.2849578857422
835.514099121094	78.3289413452148
836.80908203125	78.3799896240234
838.103637695313	78.4817810058594
839.397827148438	78.6522216796875
840.691589355469	78.7019958496094
841.984924316406	78.8648300170898
843.27783203125	78.9483795166016
844.570373535156	79.161750793457
845.862487792969	79.2598342895508
847.154235839844	79.2021865844727
848.445556640625	79.3224105834961
849.736450195313	79.2472763061523
851.026916503906	79.4328918457031
852.317016601563	79.5712661743164
853.606689453125	79.6884918212891
854.89599609375	79.6317596435547
856.184875488281	79.8296356201172
857.473327636719	80.0282897949219
858.761413574219	80.2384033203125
860.049072265625	80.5845718383789
861.336303710938	81.0250778198242
862.623168945313	81.3356399536133
863.909606933594	81.6820373535156
865.195678710938	82.3155746459961
866.481323242188	82.6126403808594
867.766540527344	83.0080184936523
869.051391601563	83.6672897338867
870.335815429688	84.0878143310547
871.619873046875	84.5704727172852
872.903503417969	84.8044967651367
874.186706542969	85.0981750488281
875.469543457031	85.1386642456055
876.752014160156	85.0374298095703
878.033996582031	84.6262817382813
879.315612792969	83.9545364379883
880.596862792969	83.1399688720703
881.877685546875	82.0864028930664
883.158081054688	80.9170455932617
884.438110351563	79.6936721801758
885.7177734375	78.5899810791016
886.996948242188	77.4560470581055
888.275817871094	76.4048690795898
889.55419921875	75.4108657836914
890.832275390625	74.5887298583984
892.10986328125	73.7140808105469
893.387084960938	73.1567916870117
894.663940429688	72.5755462646484
895.940368652344	71.8926315307617
897.216369628906	71.5297241210938
898.492004394531	70.9775466918945
899.767272949219	70.5739440917969
901.042114257813	70.1635360717773
902.316528320313	69.681526184082
903.590576171875	69.4046783447266
904.8642578125	68.9663391113281
906.137512207031	68.680793762207
907.410339355469	68.3108978271484
908.682800292969	68.025764465332
909.954833984375	67.8027572631836
911.226501464844	67.5639572143555
912.497802734375	67.3316497802734
913.768676757813	66.9443740844727
915.039123535156	67.019660949707
916.309204101563	66.6634750366211
917.578918457031	66.4975357055664
918.848205566406	66.368766784668
920.117126464844	66.0810012817383
921.385620117188	66.0135803222656
922.653747558594	65.9652252197266
923.921447753906	65.6135406494141
925.188781738281	65.5488510131836
926.455688476563	65.3190994262695
927.722229003906	65.1175384521484
928.988342285156	64.8762054443359
930.254089355469	64.5276870727539
931.519470214844	64.362190246582
932.784423828125	64.1982269287109
934.049011230469	63.9006156921387
935.313171386719	63.7911643981934
936.576965332031	63.5036964416504
937.84033203125	63.4374885559082
939.103332519531	63.321231842041
940.365966796875	63.1859436035156
941.628173828125	63.2414665222168
942.890014648438	62.9659118652344
944.151428222656	62.8940925598145
945.412475585938	62.8639869689941
946.673095703125	62.7044334411621
947.933349609375	62.7257766723633
949.193237304688	62.7520942687988
950.452697753906	62.7605323791504
951.711791992188	62.7227172851563
952.970520019531	62.6588325500488
954.228820800781	62.5481338500977
955.486755371094	62.6324157714844
956.744262695313	62.8677101135254
958.001403808594	62.8019943237305
959.258117675781	62.957160949707
960.514526367188	62.8796806335449
961.770446777344	63.0982933044434
963.026062011719	63.3357696533203
964.28125	63.3624954223633
965.536010742188	63.7336769104004
966.790466308594	64.0696411132813
968.044494628906	64.4595108032227
969.298095703125	64.8442611694336
970.551391601563	65.5447158813477
971.80419921875	66.2214050292969
973.056701660156	67.1985473632813
974.308776855469	68.3878402709961
975.560485839844	69.799919128418
976.811767578125	71.6876678466797
978.062683105469	73.7677459716797
979.313232421875	75.7172698974609
980.563415527344	77.6083679199219
981.813171386719	79.4105834960938
983.0625	80.891242980957
984.3115234375	82.2032623291016
985.560119628906	83.4909286499023
986.808349609375	84.3865966796875
988.05615234375	84.9983825683594
989.303588867188	85.1164627075195
990.550659179688	84.6920776367188
991.797302246094	83.4196090698242
993.043579101563	81.9727249145508
994.289489746094	79.608772277832
995.535034179688	77.1918716430664
996.780151367188	74.9091949462891
998.02490234375	72.5604248046875
999.269226074219	70.788818359375
1000.51318359375	68.9745407104492
1001.75677490234	67.2634582519531
1003	66.1842193603516
1004.24279785156	65.0489883422852
1005.48522949219	64.2047424316406
1006.72729492188	63.5728225708008
1007.96893310547	62.9228248596191
1009.21026611328	62.3238716125488
1010.45111083984	62.0566711425781
1011.69165039063	61.6171379089355
1012.93176269531	61.4389038085938
1014.17150878906	61.2801132202148
1015.41088867188	61.1306571960449
1016.64984130859	60.973991394043
1017.88842773438	60.5823173522949
1019.12664794922	60.4721374511719
1020.36450195313	60.2539863586426
1021.60192871094	60.2236480712891
1022.83898925781	60.2110443115234
1024.07568359375	59.9068450927734
1025.31201171875	59.8963737487793
1026.5478515625	59.7992401123047
1027.78344726563	59.7369842529297
1029.0185546875	59.640453338623
1030.25329589844	59.6887168884277
1031.48767089844	59.5684127807617
1032.7216796875	59.6961479187012
1033.95532226563	59.7555160522461
1035.18859863281	59.7522315979004
1036.42138671875	59.7750587463379
1037.65393066406	59.8796424865723
1038.88598632813	59.8916549682617
1040.11767578125	60.0299949645996
1041.34899902344	59.8991622924805
1042.57995605469	60.1347198486328
1043.810546875	60.2276000976563
1045.04077148438	60.2301750183105
1046.2705078125	60.3547325134277
1047.5	60.4688301086426
1048.72900390625	60.597053527832
1049.95764160156	60.6995658874512
1051.18591308594	61.0915641784668
1052.41381835938	61.2278633117676
1053.64135742188	61.420783996582
1054.86853027344	61.9333267211914
1056.09521484375	62.2126388549805
1057.32165527344	62.4226150512695
1058.54760742188	62.8321685791016
1059.77331542969	63.3376235961914
1060.99853515625	63.7659301757813
1062.22338867188	64.1801910400391
1063.44787597656	64.4926910400391
1064.671875	65.0793228149414
1065.89562988281	65.6313171386719
1067.11901855469	66.1082534790039
1068.34191894531	66.6020202636719
1069.56457519531	67.3806304931641
1070.78674316406	67.8302612304688
1072.00854492188	68.5361557006836
1073.22998046875	68.9376678466797
1074.45104980469	69.3306350708008
1075.67175292969	69.5587387084961
1076.89208984375	69.5693359375
1078.11193847656	69.3603134155273
1079.33154296875	68.8788299560547
1080.55065917969	68.4410095214844
1081.76940917969	67.6944732666016
1082.98791503906	66.6384201049805
1084.20593261719	66.0104293823242
1085.42358398438	65.1461486816406
1086.64086914063	64.1618881225586
1087.85766601563	63.4487648010254
1089.07421875	62.8378486633301
1090.29040527344	62.0302658081055
1091.50610351563	61.6706924438477
1092.72155761719	61.2328987121582
1093.9365234375	60.8212203979492
1095.15112304688	60.5430679321289
1096.36535644531	60.332633972168
1097.57922363281	60.0004997253418
1098.79272460938	59.884693145752
1100.005859375	59.8032302856445
1101.21862792969	59.6706581115723
1102.43090820313	59.5932426452637
1103.64294433594	59.5123825073242
1104.8544921875	59.3849906921387
1106.06579589844	59.4350738525391
1107.27661132813	59.3420524597168
1108.48706054688	59.3496170043945
1109.69714355469	59.4451675415039
1110.90686035156	59.3687973022461
1112.1162109375	59.2956924438477
1113.3251953125	59.4044723510742
1114.53369140625	59.5075721740723
1115.74194335938	59.401496887207
1116.94982910156	59.5733413696289
1118.1572265625	59.5701866149902
1119.3642578125	59.6338691711426
1120.57104492188	59.8722305297852
1121.77734375	59.8397521972656
1122.98327636719	59.7521095275879
1124.18884277344	59.8870964050293
1125.39404296875	59.8674583435059
1126.59875488281	59.7630615234375
1127.80322265625	59.7509002685547
1129.00732421875	59.7672119140625
1130.2109375	59.4722709655762
1131.41430664063	59.3043251037598
1132.6171875	59.3126602172852
1133.81970214844	59.0666198730469
1135.02197265625	58.8438720703125
1136.22375488281	58.5844612121582
1137.42517089844	58.365909576416
1138.62622070313	58.235050201416
1139.82690429688	57.9521255493164
1141.02709960938	57.8101844787598
1142.22705078125	57.7242317199707
1143.42663574219	57.5987396240234
1144.62573242188	57.5152893066406
1145.82458496094	57.2999992370605
1147.02294921875	57.3984794616699
1148.22094726563	57.3567161560059
1149.41857910156	57.4082336425781
1150.61584472656	57.2394180297852
1151.81274414063	57.2571411132813
1153.00927734375	57.1749229431152
1154.20544433594	57.294563293457
1155.40124511719	57.2288131713867
1156.5966796875	57.2850341796875
1157.79162597656	57.2141571044922
1158.986328125	57.110408782959
1160.18054199219	57.1928825378418
1161.37438964844	57.1274032592773
1162.56799316406	57.0642280578613
1163.76110839844	57.0936126708984
1164.95385742188	57.0733032226563
1166.14624023438	57.2492179870605
1167.33825683594	57.2419548034668
1168.52990722656	57.4678535461426
1169.72119140625	57.919506072998
1170.91198730469	58.5093078613281
1172.1025390625	59.0777893066406
1173.29260253906	59.796142578125
1174.482421875	59.945629119873
1175.67175292969	60.1219367980957
1176.86071777344	59.832389831543
1178.04943847656	59.2368583679199
1179.23767089844	58.6033973693848
1180.42553710938	57.9377403259277
1181.61303710938	57.4057922363281
1182.80017089844	56.9654731750488
1183.98681640625	56.7261009216309
1185.17321777344	56.4442253112793
1186.35925292969	56.4249610900879
1187.54479980469	56.464672088623
1188.73010253906	56.3432235717773
1189.91491699219	56.3335876464844
1191.09936523438	56.3777656555176
1192.28356933594	56.5435638427734
1193.46728515625	56.4993286132813
1194.65063476563	56.6896934509277
1195.83361816406	56.7234573364258
1197.01623535156	56.9757614135742
1198.19836425781	57.2074432373047
1199.38024902344	57.4422264099121
1200.56176757813	57.4646263122559
1201.74279785156	57.7086906433105
1202.92358398438	57.7060508728027
1204.10388183594	57.8613014221191
1205.28393554688	57.7452659606934
1206.46350097656	57.72314453125
1207.64270019531	57.6054039001465
1208.82153320313	57.4238471984863
1210	57.5102272033691
1211.17810058594	57.3994178771973
1212.35583496094	57.2399101257324
1213.53308105469	57.3008651733398
1214.71008300781	57.1751174926758
1215.88671875	57.1640205383301
1217.06286621094	57.1542892456055
1218.23864746094	57.1698837280273
1219.41418457031	57.1509857177734
1220.58923339844	57.1177139282227
1221.76391601563	57.2547721862793
1222.93823242188	57.2225036621094
1224.11218261719	57.2880783081055
1225.28576660156	57.4405899047852
1226.458984375	57.5438346862793
1227.6318359375	57.6356010437012
1228.80419921875	57.7916717529297
1229.97631835938	57.996337890625
1231.14794921875	57.9989814758301
1232.31921386719	58.4779739379883
1233.490234375	58.5192680358887
1234.66076660156	58.771915435791
1235.83093261719	58.9699211120605
1237.00073242188	59.2065467834473
1238.17016601563	59.4029273986816
1239.33923339844	59.5868682861328
1240.5078125	59.8182907104492
1241.67614746094	59.8850059509277
1242.84411621094	60.1122894287109
1244.01159667969	60.3891983032227
1245.1787109375	60.5774230957031
1246.34558105469	61.0203895568848
1247.51196289063	61.0952110290527
1248.67797851563	61.260929107666
1249.84362792969	61.4524345397949
1251.00891113281	61.4399337768555
1252.173828125	61.1618881225586
1253.33825683594	60.8467330932617
1254.50244140625	60.5029067993164
1255.66625976563	60.0260391235352
1256.82958984375	59.5202827453613
1257.99255371094	59.3443489074707
1259.1552734375	58.9815483093262
1260.31750488281	58.6959915161133
1261.47937011719	58.5315322875977
1262.64086914063	58.3411254882813
1263.80200195313	58.0432052612305
1264.96276855469	57.8602561950684
1266.123046875	57.8869667053223
1267.28308105469	57.5135841369629
1268.44262695313	57.2319259643555
1269.60192871094	57.1403198242188
1270.7607421875	56.8626670837402
1271.91918945313	56.7298774719238
1273.07727050781	56.6140251159668
1274.23498535156	56.3746147155762
1275.39233398438	56.2231407165527
1276.54931640625	56.0699272155762
1277.70581054688	55.9927520751953
1278.86206054688	55.7690696716309
1280.01794433594	55.6999740600586
1281.17333984375	55.507080078125
1282.32836914063	55.5302276611328
1283.48303222656	55.5649719238281
1284.63732910156	55.5691032409668
1285.79125976563	55.3367080688477
1286.94482421875	55.4784126281738
1288.09802246094	55.4369468688965
1289.25073242188	55.3956832885742
1290.40319824219	55.5513648986816
1291.55517578125	55.5093688964844
1292.70690917969	55.6352500915527
1293.85815429688	55.6511154174805
1295.00903320313	55.6725959777832
1296.15954589844	55.425365447998
1297.30969238281	55.3988494873047
1298.45935058594	55.2057647705078
1299.60876464844	55.1962471008301
1300.7578125	54.9242668151855
1301.90637207031	54.9211273193359
1303.05456542969	54.6649208068848
1304.20239257813	54.7003707885742
1305.34985351563	54.5500602722168
1306.49694824219	54.6056137084961
1307.64367675781	54.5743560791016
1308.7900390625	54.5307655334473
1309.93591308594	54.5230865478516
1311.08154296875	54.6038246154785
1312.22668457031	54.7098808288574
1313.37145996094	54.7457160949707
1314.51599121094	54.776741027832
1315.66003417969	54.9300308227539
1316.80358886719	54.8993186950684
1317.94689941406	54.9735107421875
1319.08984375	54.9225540161133
1320.23229980469	54.9591255187988
1321.37451171875	54.936222076416
1322.51623535156	54.9795989990234
1323.65759277344	54.6500701904297
1324.79858398438	54.6903686523438
1325.93920898438	54.5903930664063
1327.07934570313	54.6278343200684
1328.21923828125	54.4930763244629
1329.35864257813	54.4652252197266
1330.49780273438	54.4737167358398
1331.63647460938	54.2929267883301
1332.77478027344	54.3188629150391
1333.91271972656	54.2463760375977
1335.05029296875	54.2177848815918
1336.18737792969	54.1793670654297
1337.32421875	54.0842590332031
1338.46057128906	54.023006439209
1339.5966796875	54.1012878417969
1340.73229980469	53.9916915893555
1341.86755371094	53.9809837341309
1343.00231933594	54.0823822021484
1344.13684082031	54.0889625549316
1345.27099609375	54.0903358459473
1346.40466308594	54.0835838317871
1347.53796386719	54.1396064758301
1348.6708984375	54.2214126586914
1349.80346679688	54.1056938171387
1350.93566894531	54.2305564880371
1352.06750488281	54.2492980957031
1353.19885253906	54.200252532959
1354.32995605469	54.2291145324707
1355.46057128906	54.072338104248
1356.5908203125	54.1770133972168
1357.720703125	54.140998840332
1358.85021972656	54.0590553283691
1359.97924804688	54.054271697998
1361.10803222656	54.1334838867188
1362.236328125	54.1221542358398
1363.3642578125	54.0687561035156
1364.49182128906	54.0859832763672
1365.61901855469	54.1373596191406
1366.74584960938	54.0378265380859
1367.87231445313	54.1688194274902
1368.99829101563	54.1634216308594
1370.12390136719	54.2197723388672
1371.24914550781	54.2303466796875
1372.3740234375	54.3432502746582
1373.49853515625	54.4591178894043
1374.62255859375	54.5189056396484
1375.74633789063	54.6305656433105
1376.86962890625	54.8732070922852
1377.99255371094	54.8363914489746
1379.11511230469	55.0869178771973
1380.2373046875	55.2679557800293
1381.35900878906	55.4537315368652
1382.48034667969	55.5874824523926
1383.60144042969	55.7784385681152
1384.72204589844	55.9548645019531
1385.84228515625	55.8755187988281
1386.96203613281	55.8587760925293
1388.08154296875	55.7520179748535
1389.20056152344	55.5721206665039
1390.31921386719	55.3295745849609
1391.4375	55.1260833740234
1392.55541992188	54.8494186401367
1393.6728515625	54.4756011962891
1394.7900390625	54.2501945495605
1395.90673828125	53.9459228515625
1397.02307128906	53.6783981323242
1398.13903808594	53.5356101989746
1399.25463867188	53.4007873535156
1400.36975097656	53.2102508544922
1401.48449707031	53.0654640197754
1402.59899902344	53.016284942627
1403.712890625	53.0089988708496
1404.82653808594	52.8585319519043
1405.93981933594	53.0059776306152
1407.05261230469	52.869930267334
1408.1650390625	52.7496490478516
1409.27709960938	52.6804313659668
1410.38879394531	52.7925300598145
1411.5	52.6131782531738
1412.61096191406	52.6471366882324
1413.72143554688	52.5724716186523
1414.83154296875	52.5235748291016
1415.94116210938	52.3069229125977
1417.05053710938	52.332145690918
1418.15942382813	52.2777824401855
1419.26794433594	52.2095642089844
1420.37609863281	52.174144744873
1421.48388671875	52.0959930419922
1422.59118652344	51.8503189086914
1423.6982421875	52.0689277648926
1424.80480957031	51.7527236938477
1425.91088867188	51.6432914733887
1427.01672363281	51.768253326416
1428.1220703125	51.6897010803223
1429.22717285156	51.6152458190918
1430.33166503906	51.7244834899902
1431.43591308594	51.5495948791504
1432.53979492188	51.5863647460938
1433.64318847656	51.6597290039063
1434.74621582031	51.6228561401367
1435.84887695313	51.5320205688477
1436.95104980469	51.5763206481934
1438.05297851563	51.7035865783691
1439.15441894531	51.6470108032227
1440.25549316406	51.6280136108398
1441.35620117188	51.5352439880371
1442.45642089844	51.5620574951172
1443.55627441406	51.6190490722656
1444.65576171875	51.5695610046387
1445.7548828125	51.5165634155273
1446.853515625	51.3728981018066
1447.95190429688	51.2480125427246
1449.0498046875	51.3142890930176
1450.14721679688	51.2432746887207
1451.24438476563	51.2418098449707
1452.34106445313	51.1958847045898
1453.43737792969	51.2450218200684
1454.53332519531	51.3794631958008
1455.62890625	51.2385139465332
1456.72399902344	51.2700843811035
1457.81872558594	51.359733581543
1458.9130859375	51.3593978881836
1460.00695800781	51.4128303527832
1461.10046386719	51.3395690917969
1462.19360351563	51.3390884399414
1463.28637695313	51.2491416931152
1464.37878417969	51.2692985534668
1465.470703125	51.1970100402832
1466.56225585938	51.1355323791504
1467.65344238281	51.0811157226563
1468.744140625	50.8904037475586
1469.83447265625	50.8424530029297
1470.92443847656	50.6057205200195
1472.01403808594	50.4811210632324
1473.10314941406	50.3462791442871
1474.19189453125	50.1947021484375
1475.2802734375	49.9609527587891
1476.3681640625	50.003173828125
1477.45581054688	49.8761100769043
1478.54296875	49.7258262634277
1479.62963867188	49.7279663085938
1480.71606445313	49.8050804138184
1481.80200195313	49.6681442260742
1482.88757324219	49.6559600830078
1483.97265625	49.636302947998
1485.05737304688	49.6062278747559
1486.14172363281	49.6053085327148
1487.22570800781	49.7231407165527
1488.30932617188	49.7439308166504
1489.39245605469	49.8181343078613
1490.47509765625	49.7513198852539
1491.55749511719	49.8115882873535
1492.63940429688	49.8760414123535
1493.72094726563	49.712474822998
1494.80212402344	49.7525100708008
1495.8828125	49.8375434875488
1496.96313476563	49.739616394043
1498.04309082031	49.6400985717773
1499.12255859375	49.6827926635742
1500.20166015625	49.6462135314941
1501.28039550781	49.6802749633789
1502.35864257813	49.6904983520508
1503.4365234375	49.5400466918945
1504.51403808594	49.6339912414551
1505.59118652344	49.5577659606934
1506.66784667969	49.7214775085449
1507.744140625	49.6839981079102
1508.81994628906	49.6230163574219
1509.89538574219	49.8137512207031
1510.97045898438	49.8138618469238
1512.04516601563	50.0181655883789
1513.11938476563	50.1391372680664
1514.19323730469	50.170597076416
1515.26672363281	50.3341865539551
1516.33972167969	50.3588027954102
1517.41235351563	50.5397186279297
1518.48449707031	50.5681800842285
1519.55639648438	50.6158638000488
1520.62768554688	50.6798133850098
1521.69873046875	50.8017921447754
1522.76928710938	50.7436828613281
1523.83947753906	50.7647590637207
1524.90930175781	50.8777694702148
1525.97863769531	50.7959251403809
1527.04760742188	50.9302062988281
1528.11608886719	50.7915077209473
1529.18420410156	50.8160820007324
1530.251953125	50.8612976074219
1531.31921386719	50.8175354003906
1532.38610839844	51.1356391906738
1533.45263671875	51.0768814086914
1534.51867675781	51.1432647705078
1535.58435058594	51.3084945678711
1536.64965820313	51.2632827758789
1537.71447753906	51.5425415039063
1538.77893066406	51.6964569091797
1539.84301757813	51.8506622314453
1540.90661621094	52.1300201416016
1541.9697265625	52.138427734375
1543.03259277344	52.3560104370117
1544.09497070313	52.4936294555664
1545.15686035156	52.6261405944824
1546.21850585938	52.761905670166
1547.27966308594	52.9192047119141
1548.34033203125	52.9195175170898
1549.40063476563	53.0403518676758
1550.46057128906	53.1642303466797
1551.52001953125	53.2941436767578
1552.5791015625	53.4694786071777
1553.63781738281	53.5036239624023
1554.69604492188	53.5734176635742
1555.75378417969	53.5644416809082
1556.81127929688	53.6082305908203
1557.86828613281	53.6831169128418
1558.9248046875	53.8636054992676
1559.98095703125	53.955150604248
1561.03674316406	54.0009155273438
1562.09204101563	54.140983581543
1563.14697265625	54.227897644043
1564.20153808594	54.4719429016113
1565.25561523438	54.6592864990234
1566.30932617188	54.7932662963867
1567.36254882813	55.0555686950684
1568.41540527344	55.262939453125
1569.4677734375	55.5166854858398
1570.51977539063	55.872127532959
1571.57141113281	56.0590591430664
1572.62255859375	56.3926162719727
1573.67333984375	56.540225982666
1574.7236328125	56.9127922058105
1575.77355957031	57.0080490112305
1576.82299804688	57.245418548584
1577.8720703125	57.495304107666
1578.92077636719	57.7600784301758
1579.96899414063	57.806079864502
1581.01684570313	58.1244468688965
1582.06420898438	58.3177604675293
1583.11120605469	58.6714096069336
1584.15771484375	58.9775810241699
1585.20385742188	59.4183654785156
1586.24951171875	59.7902946472168
1587.29479980469	60.0913314819336
1588.33972167969	60.6924133300781
1589.38415527344	60.9349098205566
1590.42810058594	61.4150619506836
1591.47180175781	62.0661125183105
1592.51489257813	62.5339012145996
1593.55773925781	62.8211212158203
1594.59997558594	63.0126457214355
1595.64196777344	63.4948043823242
1596.68334960938	63.7541694641113
1597.72448730469	64.11474609375
1598.76513671875	64.5685958862305
1599.80529785156	64.8847808837891
1600.84509277344	65.5820236206055
1601.88452148438	66.1928558349609
1602.92346191406	66.783073425293
1603.9619140625	67.7287826538086
1605	68.6869583129883
1606.03771972656	69.7297134399414
1607.07495117188	70.6656188964844
1608.11169433594	71.541618347168
1609.14807128906	72.3353958129883
1610.18408203125	72.4732666015625
1611.21960449219	72.5430526733398
1612.25463867188	72.2070083618164
1613.28930664063	71.9348068237305
1614.32360839844	71.3522567749023
1615.357421875	70.9975204467773
1616.39074707031	70.5993881225586
1617.42370605469	70.3609771728516
1618.45629882813	70.4273910522461
1619.48840332031	70.0523376464844
1620.52001953125	70.2313690185547
1621.55126953125	70.3706207275391
1622.58215332031	70.6782455444336
1623.61254882813	70.8793792724609
1624.64245605469	71.285285949707
1625.67199707031	71.6461944580078
1626.70104980469	72.0357208251953
1627.72973632813	72.4623794555664
1628.75793457031	73.0268478393555
1629.78576660156	73.5895690917969
1630.81311035156	74.2157516479492
1631.84008789063	74.8401947021484
1632.86657714844	75.5022964477539
1633.89270019531	76.2681350708008
1634.91833496094	76.9518814086914
1635.94348144531	77.3940353393555
1636.96826171875	77.7306900024414
1637.99255371094	77.8224639892578
1639.01647949219	77.833610534668
1640.03991699219	77.5423889160156
1641.06298828125	77.1114730834961
1642.08557128906	76.3657455444336
1643.10778808594	75.6883316040039
1644.12951660156	74.8304748535156
1645.15075683594	74.0050659179688
1646.17163085938	73.2842483520508
1647.19213867188	72.7173156738281
1648.21203613281	71.8393325805664
1649.23156738281	71.3699798583984
1650.25073242188	70.6786727905273
1651.26940917969	70.1561813354492
1652.28759765625	69.6032638549805
1653.30541992188	69.2659759521484
1654.32275390625	68.7950592041016
1655.33972167969	68.4039077758789
1656.35620117188	67.6900863647461
1657.37231445313	67.3410034179688
1658.38793945313	67.0591888427734
1659.40307617188	66.7797317504883
1660.41772460938	66.4699096679688
1661.43212890625	66.0486068725586
1662.44592285156	65.7070159912109
1663.45935058594	65.6503067016602
1664.47229003906	65.1733093261719
1665.48486328125	64.8429565429688
1666.49694824219	64.5673980712891
1667.50854492188	64.1908111572266
1668.51977539063	63.8578567504883
1669.53051757813	63.3592643737793
1670.54089355469	62.9840621948242
1671.55078125	62.669807434082
1672.56018066406	62.2246475219727
1673.56909179688	61.7791137695313
1674.57763671875	61.322582244873
1675.58581542969	60.9146118164063
1676.59350585938	60.2181549072266
1677.60070800781	59.9109191894531
1678.607421875	59.3171768188477
1679.61376953125	58.6921844482422
1680.61962890625	58.342399597168
1681.62512207031	57.8908271789551
1682.63012695313	57.2193870544434
1683.63464355469	56.7994728088379
1684.638671875	56.3172645568848
1685.64233398438	55.7355651855469
1686.64562988281	55.4756813049316
1687.64831542969	54.8796463012695
1688.65063476563	54.5188941955566
1689.65246582031	54.0277252197266
1690.65393066406	53.6359596252441
1691.65490722656	53.2914810180664
1692.65539550781	52.8427124023438
1693.65551757813	52.4889297485352
1694.65502929688	52.0322151184082
1695.654296875	51.6625442504883
1696.65295410156	51.4711303710938
1697.65124511719	51.0614395141602
1698.64904785156	50.6759643554688
1699.646484375	50.425609588623
1700.64331054688	49.998405456543
1701.63977050781	49.6608543395996
1702.63586425781	49.276798248291
1703.63134765625	49.0210075378418
1704.62646484375	48.4246444702148
1705.62121582031	48.129566192627
1706.61535644531	47.7117729187012
1707.60913085938	47.3804817199707
1708.60241699219	46.9327583312988
1709.59521484375	46.5146408081055
1710.58764648438	46.1532516479492
1711.57958984375	45.8519554138184
1712.57104492188	45.4473037719727
1713.56213378906	45.0907974243164
1714.552734375	44.7637519836426
1715.54284667969	44.3633155822754
1716.53247070313	44.0289764404297
1717.52160644531	43.6819190979004
1718.51037597656	43.2968330383301
1719.49865722656	42.8787956237793
1720.48657226563	42.6711463928223
1721.47387695313	42.3026733398438
1722.46081542969	41.9643249511719
1723.447265625	41.6581878662109
1724.43334960938	41.4096603393555
1725.41882324219	41.1612358093262
1726.40393066406	40.9661445617676
1727.38854980469	40.6795425415039
1728.37268066406	40.4266548156738
1729.3564453125	40.1552848815918
1730.33972167969	39.9573211669922
1731.32250976563	39.7061805725098
1732.30480957031	39.466495513916
1733.28674316406	39.2178153991699
1734.26806640625	39.1827964782715
1735.2490234375	38.973445892334
1736.2294921875	38.759449005127
1737.20959472656	38.5751571655273
1738.18908691406	38.3918151855469
1739.16821289063	38.3280410766602
1740.14685058594	38.0743751525879
1741.125	37.9579124450684
1742.10266113281	37.7867012023926
1743.07995605469	37.6645317077637
1744.05676269531	37.4320449829102
1745.03308105469	37.1443099975586
1746.00891113281	37.0380897521973
1746.98425292969	36.825008392334
1747.95910644531	36.6585121154785
1748.93359375	36.3983459472656
1749.90759277344	36.3252944946289
1750.88110351563	35.9914245605469
1751.85412597656	35.8457794189453
1752.82678222656	35.7175102233887
1753.798828125	35.494026184082
1754.7705078125	35.2238616943359
1755.74169921875	35.0180282592773
1756.71240234375	34.8597297668457
1757.6826171875	34.7119636535645
1758.65246582031	34.536865234375
1759.62170410156	34.3161201477051
1760.59057617188	34.1100463867188
1761.55895996094	34.0831565856934
1762.52673339844	33.8698577880859
1763.49426269531	33.7604179382324
1764.46118164063	33.6678047180176
1765.42761230469	33.4969940185547
1766.39367675781	33.4620513916016
1767.35913085938	33.2959098815918
1768.32421875	33.242546081543
1769.28881835938	33.1639289855957
1770.2529296875	33.0472869873047
1771.21655273438	32.9483375549316
1772.17980957031	32.960033416748
1773.14245605469	32.8154907226563
1774.10461425781	32.7977142333984
1775.06640625	32.6794013977051
1776.02770996094	32.5760955810547
1776.98852539063	32.3765525817871
1777.94873046875	32.365161895752
1778.90856933594	32.2889175415039
1779.86804199219	32.2235221862793
1780.82690429688	32.121883392334
1781.78527832031	31.8759326934814
1782.7431640625	31.8112373352051
1783.70068359375	31.6011199951172
1784.65771484375	31.5260772705078
1785.61413574219	31.5034008026123
1786.57019042969	31.2205047607422
1787.52575683594	31.1845436096191
1788.48083496094	30.9473705291748
1789.43530273438	30.8735599517822
1790.38940429688	30.7615127563477
1791.34301757813	30.6229591369629
1792.29626464844	30.3931827545166
1793.24890136719	30.329891204834
1794.20104980469	30.2848587036133
1795.15270996094	30.2122669219971
1796.10400390625	30.071102142334
1797.0546875	30.0110569000244
1798.0048828125	29.9316234588623
1798.95471191406	29.7829341888428
1799.90393066406	29.8084468841553
1800.85278320313	29.6756572723389
1801.80102539063	29.712760925293
1802.74890136719	29.6540374755859
1803.6962890625	29.6275386810303
1804.64306640625	29.4966983795166
1805.58947753906	29.6008758544922
1806.53540039063	29.4925346374512
1807.48071289063	29.4330863952637
1808.42565917969	29.4575996398926
1809.3701171875	29.2558460235596
1810.31396484375	29.3090553283691
1811.25744628906	29.2495269775391
1812.20043945313	29.1586933135986
1813.14294433594	29.1612339019775
1814.08483886719	29.1333389282227
1815.0263671875	29.1253147125244
1815.96740722656	28.9715690612793
1816.90783691406	28.8577289581299
1817.84790039063	28.803295135498
1818.78747558594	28.6413059234619
1819.72644042969	28.7409534454346
1820.6650390625	28.5992012023926
1821.60314941406	28.581958770752
1822.54064941406	28.5038909912109
1823.47778320313	28.3064365386963
1824.41430664063	28.2278385162354
1825.35034179688	28.1110210418701
1826.28601074219	28.1452102661133
1827.22106933594	27.9960670471191
1828.15563964844	27.9413089752197
1829.08984375	27.8654956817627
1830.0234375	27.7490882873535
1830.95654296875	27.7652053833008
1831.88916015625	27.6380882263184
1832.8212890625	27.638671875
1833.7529296875	27.5276184082031
1834.68408203125	27.5152149200439
1835.61474609375	27.4806804656982
1836.54479980469	27.4748706817627
1837.47448730469	27.4220085144043
1838.40356445313	27.5113887786865
1839.33227539063	27.4003677368164
1840.26037597656	27.3683452606201
1841.18811035156	27.4354305267334
1842.115234375	27.4219646453857
1843.04187011719	27.3880271911621
1843.96801757813	27.4033546447754
1844.89367675781	27.3933010101318
1845.81872558594	27.3956356048584
1846.74340820313	27.3896541595459
1847.66760253906	27.2916126251221
1848.59118652344	27.3082580566406
1849.51428222656	27.2708473205566
1850.43701171875	27.2122535705566
1851.35913085938	27.1245536804199
1852.28076171875	27.1658020019531
1853.20190429688	27.0440196990967
1854.12243652344	26.9833984375
1855.04260253906	26.9306697845459
1855.96215820313	26.8307952880859
1856.88122558594	26.8572654724121
1857.79992675781	26.6617450714111
1858.71801757813	26.5891628265381
1859.63549804688	26.6306190490723
1860.55261230469	26.4863567352295
1861.46923828125	26.3681907653809
1862.38525390625	26.3802318572998
1863.30078125	26.3274517059326
1864.2158203125	26.2334213256836
1865.13037109375	26.2024898529053
1866.04443359375	26.2409648895264
1866.95788574219	26.1814479827881
1867.87084960938	26.2257537841797
1868.78332519531	26.1763172149658
1869.6953125	26.268856048584
1870.60681152344	26.2256565093994
1871.51782226563	26.2302265167236
1872.42822265625	26.2619495391846
1873.33813476563	26.2855033874512
1874.24755859375	26.3230838775635
1875.15649414063	26.2665100097656
1876.06481933594	26.3153381347656
1876.97277832031	26.2606792449951
1877.88012695313	26.2840900421143
1878.78698730469	26.2164573669434
1879.69323730469	26.2118186950684
1880.59912109375	26.2847118377686
1881.50439453125	26.1798782348633
1882.4091796875	26.1445579528809
1883.3134765625	26.1031761169434
1884.21716308594	25.9376678466797
1885.12048339844	25.9158935546875
1886.02319335938	25.8313674926758
1886.92541503906	25.8017654418945
1887.82702636719	25.8654499053955
1888.72814941406	25.7145881652832
1889.62878417969	25.625373840332
1890.52893066406	25.5699081420898
1891.42858886719	25.585075378418
1892.32763671875	25.4699535369873
1893.22619628906	25.4287261962891
1894.12426757813	25.2850704193115
1895.02172851563	25.2941150665283
1895.91870117188	25.2836418151855
1896.81518554688	25.3146419525146
1897.71118164063	25.1857814788818
1898.60656738281	25.2028732299805
1899.50146484375	25.1615123748779
1900.39587402344	25.1527462005615
1901.28967285156	25.0648097991943
1902.18298339844	25.15087890625
1903.07580566406	25.1264514923096
1903.96801757813	25.086986541748
1904.85986328125	25.0777721405029
1905.7509765625	25.1323986053467
1906.64172363281	25.188362121582
1907.53186035156	25.2411041259766
1908.42150878906	25.1927089691162
1909.31066894531	25.2413501739502
1910.19921875	25.2719192504883
1911.08728027344	25.2852725982666
1911.97473144531	25.3051910400391
1912.86181640625	25.3541698455811
1913.74816894531	25.2957077026367
1914.63415527344	25.342981338501
1915.51953125	25.2331085205078
1916.40441894531	25.2611541748047
1917.28869628906	25.1658592224121
1918.17260742188	25.2247734069824
1919.05578613281	25.1933288574219
1919.93859863281	25.1320858001709
1920.82080078125	25.0765056610107
1921.70239257813	24.982982635498
1922.58349609375	24.9952812194824
1923.46411132813	24.8122253417969
1924.34423828125	24.8604545593262
1925.22375488281	24.7494335174561
1926.10278320313	24.7331600189209
1926.98120117188	24.6892147064209
1927.85913085938	24.6061611175537
1928.73645019531	24.4490165710449
1929.61328125	24.4682464599609
1930.48962402344	24.4767208099365
1931.36535644531	24.303783416748
1932.24060058594	24.3482971191406
1933.11535644531	24.3437747955322
1933.98950195313	24.3366088867188
1934.86303710938	24.3911018371582
1935.73608398438	24.2674446105957
1936.60864257813	24.2477054595947
1937.48059082031	24.2951850891113
1938.35205078125	24.2677364349365
1939.22302246094	24.2890167236328
1940.09338378906	24.3301792144775
1940.96313476563	24.3373794555664
1941.83239746094	24.409065246582
1942.701171875	24.4390563964844
1943.5693359375	24.386661529541
1944.43701171875	24.4365653991699
1945.30407714844	24.5046405792236
1946.17065429688	24.5816040039063
1947.03662109375	24.6097431182861
1947.90209960938	24.5712890625
1948.76696777344	24.5248470306396
1949.63134765625	24.5510139465332
1950.4951171875	24.5603675842285
1951.3583984375	24.5945472717285
1952.22106933594	24.5888614654541
1953.08325195313	24.4749565124512
1953.94482421875	24.4257507324219
1954.80590820313	24.3929443359375
1955.66650390625	24.44069480896
1956.5263671875	24.3228359222412
1957.38586425781	24.3852653503418
1958.24462890625	24.3455238342285
1959.10302734375	24.319995880127
1959.96069335938	24.1741580963135
1960.81799316406	24.1167526245117
1961.67456054688	24.118049621582
1962.53063964844	24.0265445709229
1963.38623046875	23.9026927947998
1964.2412109375	23.9620723724365
1965.09558105469	23.9141006469727
1965.94946289063	23.9490089416504
1966.80285644531	23.8388061523438
1967.65563964844	23.8195247650146
1968.5078125	23.8343677520752
1969.35949707031	23.7691116333008
1970.21057128906	23.783296585083
1971.06103515625	23.8606853485107
1971.91101074219	23.8266658782959
1972.76049804688	23.8724002838135
1973.60925292969	23.8743591308594
1974.45764160156	23.8347263336182
1975.30529785156	23.949649810791
1976.15246582031	24.0284175872803
1976.99914550781	24.0819358825684
1977.84521484375	24.1099681854248
1978.69067382813	24.1994018554688
1979.53552246094	24.1248683929443
1980.3798828125	24.2188663482666
1981.22375488281	24.2292861938477
1982.06701660156	24.2966976165771
1982.90966796875	24.3046894073486
1983.75170898438	24.2796936035156
1984.59326171875	24.2735462188721
1985.43420410156	24.1912364959717
1986.27465820313	24.2659664154053
1987.11450195313	24.1534881591797
1987.95373535156	24.1655216217041
1988.79248046875	24.1651916503906
1989.63061523438	24.1189575195313
1990.46813964844	24.0004329681396
1991.30517578125	24.0077133178711
1992.1416015625	23.95192527771
1992.9775390625	23.9157104492188
1993.81274414063	23.8168048858643
1994.6474609375	23.7848033905029
1995.48168945313	23.7500801086426
1996.31518554688	23.6573448181152
1997.14819335938	23.6954727172852
1997.98071289063	23.6225280761719
1998.8125	23.6489448547363
1999.64379882813	23.6545829772949
2000.47448730469	23.5901470184326
2001.3046875	23.6495971679688
2002.13427734375	23.6145343780518
2002.96325683594	23.6009502410889
2003.79162597656	23.7021369934082
2004.61950683594	23.651439666748
2005.44677734375	23.6956386566162
2006.2734375	23.8037853240967
2007.09948730469	23.8072624206543
2007.92504882813	23.8633613586426
2008.75	23.9666976928711
2009.57434082031	24.0183658599854
2010.39819335938	24.033519744873
2011.22131347656	24.0750389099121
2012.0439453125	23.9800319671631
2012.86608886719	24.0938396453857
2013.6875	24.15407371521
2014.50842285156	24.0931282043457
2015.32873535156	24.1406650543213
2016.1484375	24.1201915740967
2016.96752929688	24.2194805145264
2017.7861328125	24.2140483856201
2018.60412597656	24.1967754364014
2019.42150878906	24.2111835479736
2020.23828125	24.1989231109619
2021.05444335938	24.2229251861572
2021.8701171875	24.0970268249512
2022.68518066406	24.0632610321045
2023.49963378906	24.0607624053955
2024.3134765625	23.9063529968262
2025.12683105469	24.0431938171387
2025.939453125	23.9307384490967
2026.75158691406	23.8717174530029
2027.56311035156	23.9828548431396
2028.3740234375	23.9634037017822
2029.18432617188	23.7976493835449
2029.994140625	23.9109516143799
2030.80322265625	23.7773723602295
2031.61181640625	23.7504901885986
2032.41979980469	23.709156036377
2033.22717285156	23.682466506958
2034.03393554688	23.6344337463379
2034.84008789063	23.61940574646
2035.64575195313	23.5051879882813
2036.45080566406	23.5254878997803
2037.25512695313	23.3911781311035
2038.05895996094	23.3976573944092
2038.86218261719	23.2949295043945
2039.66479492188	23.3653335571289
2040.466796875	23.4157752990723
2041.26831054688	23.3677272796631
2042.06909179688	23.4113025665283
2042.86938476563	23.4175968170166
2043.6689453125	23.3808002471924
2044.46801757813	23.5180225372314
2045.26647949219	23.4750175476074
2046.06433105469	23.4299011230469
2046.86145019531	23.4325351715088
2047.65808105469	23.5203628540039
2048.4541015625	23.5694484710693
2049.24951171875	23.5857677459717
2050.04443359375	23.6085777282715
2050.83862304688	23.6524391174316
2051.63232421875	23.6098403930664
2052.42529296875	23.646800994873
2053.2177734375	23.6680545806885
2054.00952148438	23.6844615936279
2054.80078125	23.6853656768799
2055.59130859375	23.751615524292
2056.38134765625	23.7801361083984
2057.17065429688	23.8156261444092
2057.95947265625	23.6845951080322
2058.74755859375	23.6479148864746
2059.53515625	23.6604270935059
2060.32202148438	23.6924591064453
2061.1083984375	23.5639801025391
2061.89428710938	23.5332527160645
2062.67919921875	23.4008979797363
2063.4638671875	23.4845218658447
2064.24780273438	23.3997592926025
2065.03100585938	23.3247108459473
2065.81372070313	23.1834754943848
2066.595703125	23.2280158996582
2067.37719726563	23.2052516937256
2068.15795898438	23.0815391540527
2068.93823242188	23.0227851867676
2069.7177734375	22.9406719207764
2070.49682617188	23.0024871826172
2071.27514648438	22.8479328155518
2072.05297851563	22.8128395080566
2072.830078125	22.7975788116455
2073.60668945313	22.6916313171387
2074.38256835938	22.7219047546387
2075.15795898438	22.5760879516602
2075.9326171875	22.5289058685303
2076.70654296875	22.5210018157959
2077.47998046875	22.5316028594971
2078.25268554688	22.434455871582
2079.02490234375	22.4033145904541
2079.79663085938	22.5273475646973
2080.5673828125	22.411096572876
2081.337890625	22.5169277191162
2082.107421875	22.5076026916504
2082.87670898438	22.5374870300293
2083.64501953125	22.5199489593506
2084.41284179688	22.5879173278809
2085.18017578125	22.5826091766357
2085.94677734375	22.6245632171631
2086.71264648438	22.5726928710938
2087.47802734375	22.542667388916
2088.24267578125	22.6223125457764
2089.0068359375	22.6756534576416
2089.77026367188	22.6187839508057
2090.53295898438	22.5555057525635
2091.29516601563	22.5933132171631
2092.056640625	22.5854091644287
2092.81762695313	22.5456428527832
2093.57788085938	22.4527435302734
2094.33764648438	22.4766464233398
2095.0966796875	22.4051475524902
2095.85498046875	22.3068904876709
2096.61279296875	22.3038196563721
2097.36987304688	22.1853542327881
2098.12646484375	22.1379985809326
2098.88232421875	22.0028095245361
2099.63745117188	22.0405826568604
2100.39208984375	21.9102230072021
2101.14624023438	21.8347396850586
2101.8994140625	21.7674942016602
2102.65209960938	21.64186668396
2103.404296875	21.5417556762695
2104.15551757813	21.476692199707
2104.90649414063	21.405647277832
2105.65649414063	21.374683380127
2106.40600585938	21.2747936248779
2107.15502929688	21.141565322876
2107.90307617188	21.1251964569092
2108.65063476563	21.0614910125732
2109.39770507813	21.0860137939453
2110.14404296875	21.058422088623
2110.8896484375	21.0403423309326
2111.63452148438	21.006046295166
2112.37890625	21.0644245147705
2113.12280273438	20.968843460083
2113.86572265625	21.0913963317871
2114.60815429688	21.1455841064453
2115.35009765625	21.1654434204102
2116.09106445313	21.2168292999268
2116.83154296875	21.2257404327393
2117.57153320313	21.2047882080078
2118.31079101563	21.1706790924072
2119.04931640625	21.298433303833
2119.787109375	21.149263381958
2120.5244140625	21.2072257995605
2121.26098632813	21.1651573181152
2121.9970703125	21.1295318603516
2122.732421875	21.0275058746338
2123.46704101563	20.8971176147461
2124.20092773438	20.9279956817627
2124.93432617188	20.8471260070801
2125.6669921875	20.8079452514648
2126.39916992188	20.7233543395996
2127.13037109375	20.6627197265625
2127.86108398438	20.6190986633301
2128.59130859375	20.6537837982178
2129.32080078125	20.4603328704834
2130.04956054688	20.4562664031982
2130.77758789063	20.3658084869385
2131.50512695313	20.2124557495117
2132.23193359375	20.2444019317627
2132.9580078125	20.1395473480225
2133.68334960938	20.023042678833
2134.408203125	20.0043239593506
2135.13232421875	19.9192676544189
2135.85595703125	19.8413753509521
2136.57885742188	19.7875709533691
2137.30102539063	19.6694812774658
2138.0224609375	19.6561450958252
2138.74340820313	19.569091796875
2139.46337890625	19.5607776641846
2140.18310546875	19.4743461608887
2140.90185546875	19.4541282653809
2141.6201171875	19.4559288024902
2142.33764648438	19.3879947662354
2143.05444335938	19.3919410705566
2143.77075195313	19.3699645996094
2144.48608398438	19.3014335632324
2145.201171875	19.4297523498535
2145.91528320313	19.4036426544189
2146.62890625	19.3930397033691
2147.34155273438	19.3668899536133
2148.05395507813	19.4230575561523
2148.76538085938	19.3798885345459
2149.47631835938	19.3396015167236
2150.18627929688	19.3085250854492
2150.89599609375	19.2966384887695
2151.60473632813	19.3297634124756
2152.31298828125	19.3492813110352
2153.02026367188	19.2903861999512
2153.72729492188	19.3004016876221
2154.43334960938	19.2548408508301
2155.138671875	19.2153472900391
2155.84350585938	19.2028980255127
2156.54760742188	19.203857421875
2157.25122070313	19.1157093048096
2157.95385742188	19.1227436065674
2158.65600585938	19.1143817901611
2159.357421875	19.0309810638428
2160.05810546875	18.9614505767822
2160.75805664063	18.9757652282715
2161.45751953125	18.8552532196045
2162.15600585938	18.9038028717041
2162.85400390625	18.8201465606689
2163.55151367188	18.7643566131592
2164.248046875	18.6744441986084
2164.94409179688	18.713436126709
2165.63916015625	18.5920391082764
2166.33374023438	18.5370426177979
2167.02783203125	18.4530353546143
2167.72094726563	18.4156150817871
2168.41357421875	18.3553237915039
2169.10522460938	18.2455806732178
2169.79638671875	18.1809883117676
2170.48706054688	18.1168365478516
2171.1767578125	17.9825057983398
2171.86572265625	17.8933601379395
2172.55419921875	17.828519821167
2173.24194335938	17.7453956604004
2173.92895507813	17.5784168243408
2174.615234375	17.612476348877
2175.30078125	17.5239906311035
2175.98583984375	17.502534866333
2176.67016601563	17.4265155792236
2177.35375976563	17.4042682647705
2178.03662109375	17.3822479248047
2178.71875	17.4022178649902
2179.40014648438	17.3873481750488
2180.08081054688	17.3506946563721
2180.76098632813	17.3553352355957
2181.4404296875	17.4233341217041
2182.119140625	17.3928394317627
2182.79711914063	17.386100769043
2183.47436523438	17.4368457794189
2184.15087890625	17.3406143188477
2184.82690429688	17.4238681793213
2185.501953125	17.4178619384766
2186.17651367188	17.4364242553711
2186.85034179688	17.3959045410156
2187.5234375	17.4211730957031
2188.19580078125	17.3972625732422
2188.86743164063	17.4088745117188
2189.53833007813	17.3197727203369
2190.20874023438	17.2706546783447
2190.87817382813	17.2192535400391
2191.54711914063	17.1907176971436
2192.21533203125	17.1905555725098
2192.8828125	17.0483493804932
2193.54956054688	17.0097389221191
2194.21557617188	16.9790687561035
2194.880859375	16.9049625396729
2195.54541015625	16.789867401123
2196.20947265625	16.7882804870605
2196.87255859375	16.6727886199951
2197.53515625	16.5869407653809
2198.19677734375	16.5065231323242
2198.85791015625	16.3965301513672
2199.51831054688	16.3149604797363
2200.17797851563	16.2944030761719
2200.8369140625	16.167911529541
2201.4951171875	16.1084442138672
2202.15258789063	16.0777454376221
2202.80932617188	16.0126724243164
2203.46533203125	15.9646072387695
2204.12060546875	15.871337890625
2204.775390625	15.8555488586426
2205.42919921875	15.770188331604
2206.08251953125	15.7917652130127
2206.73486328125	15.7791786193848
2207.38671875	15.7990112304688
2208.03759765625	15.7763557434082
2208.68798828125	15.7881488800049
2209.33764648438	15.711859703064
2209.98657226563	15.7392387390137
2210.63452148438	15.7749481201172
2211.28198242188	15.8021173477173
2211.9287109375	15.7113304138184
2212.57470703125	15.763204574585
2213.21997070313	15.7338809967041
2213.86450195313	15.7542505264282
2214.50830078125	15.7574634552002
2215.1513671875	15.7174921035767
2215.79370117188	15.6858177185059
2216.43530273438	15.688494682312
2217.076171875	15.6213808059692
2217.71630859375	15.6134042739868
2218.35571289063	15.5474672317505
2218.99462890625	15.4870357513428
2219.63256835938	15.4620227813721
2220.26977539063	15.351845741272
2220.90625	15.3348636627197
2221.5419921875	15.2511720657349
2222.17700195313	15.2171277999878
2222.81127929688	15.0993118286133
2223.44482421875	15.0494394302368
2224.07763671875	14.9652309417725
2224.70971679688	14.9541349411011
2225.34106445313	14.8296594619751
2225.9716796875	14.7877283096313
2226.6015625	14.7078533172607
2227.23071289063	14.647759437561
2227.85913085938	14.5766706466675
2228.48681640625	14.5246248245239
2229.11376953125	14.4669313430786
2229.73999023438	14.4017953872681
2230.36547851563	14.39244556427
2230.990234375	14.3746700286865
2231.61401367188	14.2747039794922
2232.2373046875	14.2032527923584
2232.85986328125	14.2157611846924
2233.4814453125	14.1283750534058
2234.1025390625	14.0976638793945
2234.72265625	14.1175508499146
2235.34228515625	14.0622491836548
2235.9609375	14.0619163513184
2236.57885742188	14.0142221450806
2237.1962890625	14.004132270813
2237.81274414063	13.9965944290161
2238.42846679688	13.9698238372803
2239.04345703125	13.9961061477661
2239.65771484375	13.9739246368408
2240.27124023438	13.9412031173706
2240.88403320313	14.0142078399658
2241.49584960938	14.0302629470825
2242.10717773438	13.9582071304321
2242.71752929688	13.9685907363892
2243.32739257813	13.9625253677368
2243.93627929688	13.9525947570801
2244.54443359375	13.9791831970215
2245.15209960938	13.8693704605103
2245.7587890625	13.843412399292
2246.36474609375	13.89368724823
2246.9697265625	13.8238954544067
2247.57421875	13.8311395645142
2248.17797851563	13.7950553894043
2248.78076171875	13.7973785400391
2249.38305664063	13.7263994216919
2249.984375	13.7555446624756
2250.5849609375	13.6968879699707
2251.18481445313	13.5668487548828
2251.78393554688	13.5256423950195
2252.38232421875	13.5591402053833
2252.97973632813	13.4806346893311
2253.57666015625	13.432861328125
2254.17260742188	13.4288053512573
2254.76782226563	13.3317489624023
2255.3623046875	13.2986259460449
2255.9560546875	13.225287437439
2256.54907226563	13.2130899429321
2257.14135742188	13.1788272857666
2257.73266601563	13.074200630188
2258.32348632813	13.019079208374
2258.91333007813	12.9872884750366
2259.50244140625	12.9406585693359
2260.09057617188	12.8482370376587
2260.67822265625	12.7502737045288
2261.26513671875	12.753436088562
2261.85107421875	12.7232837677002
2262.43627929688	12.6668033599854
2263.02075195313	12.6477880477905
2263.6044921875	12.6537609100342
2264.18725585938	12.5932741165161
2264.76953125	12.5361175537109
2265.35083007813	12.4953508377075
2265.93139648438	12.5445823669434
2266.51123046875	12.5014343261719
2267.09033203125	12.5070829391479
2267.66845703125	12.4782457351685
2268.24584960938	12.4350080490112
2268.82250976563	12.4442806243896
2269.3984375	12.4506902694702
2269.9736328125	12.4612855911255
2270.5478515625	12.4451780319214
2271.12133789063	12.4840545654297
2271.69409179688	12.5389347076416
2272.26611328125	12.5202140808105
2272.83740234375	12.489146232605
2273.40771484375	12.5196886062622
2273.97729492188	12.4875392913818
2274.54614257813	12.443286895752
2275.11401367188	12.4095029830933
2275.68139648438	12.3617658615112
2276.24780273438	12.3854665756226
2276.8134765625	12.3161191940308
2277.37817382813	12.3221864700317
2277.9423828125	12.26722240448
2278.50561523438	12.2522172927856
2279.06811523438	12.3072299957275
2279.62963867188	12.2772045135498
2280.19067382813	12.2542676925659
2280.75073242188	12.2603054046631
2281.31005859375	12.2122840881348
2281.86840820313	12.2671089172363
2282.42602539063	12.2483396530151
2282.98291015625	12.1846656799316
2283.5390625	12.2503604888916
2284.09448242188	12.1654930114746
2284.64892578125	12.1601161956787
2285.20263671875	12.0706491470337
2285.75537109375	12.0363912582397
2286.3076171875	12.0108366012573
2286.85888671875	11.9619646072388
2287.40942382813	11.9858722686768
2287.958984375	11.9096574783325
2288.5078125	11.8683595657349
2289.05590820313	11.8145694732666
2289.60302734375	11.748797416687
2290.14965820313	11.7649536132813
2290.6953125	11.649468421936
2291.23999023438	11.6408939361572
2291.78393554688	11.5799865722656
2292.3271484375	11.5636653900146
2292.86962890625	11.5348405838013
2293.4111328125	11.4549245834351
2293.95190429688	11.4111261367798
2294.49194335938	11.4412746429443
2295.03100585938	11.3913078308105
2295.5693359375	11.3484840393066
2296.10693359375	11.3804988861084
2296.6435546875	11.308310508728
2297.17944335938	11.3579254150391
2297.71459960938	11.3054075241089
2298.24877929688	11.3072824478149
2298.7822265625	11.3152885437012
2299.31469726563	11.287784576416
2299.8466796875	11.2821636199951
2300.37744140625	11.2746591567993
2300.90771484375	11.2521724700928
2301.43701171875	11.3131103515625
2301.96557617188	11.286600112915
2302.4931640625	11.3269815444946
2303.02001953125	11.3036584854126
2303.54614257813	11.3060321807861
2304.0712890625	11.3520765304565
2304.595703125	11.3037958145142
2305.119140625	11.3091058731079
2305.64184570313	11.3122692108154
2306.16381835938	11.3012046813965
2306.68481445313	11.2681140899658
2307.205078125	11.3075113296509
2307.72436523438	11.273853302002
2308.24291992188	11.274299621582
2308.7607421875	11.2801122665405
2309.27758789063	11.2617263793945
2309.79370117188	11.2252912521362
2310.30883789063	11.2515382766724
2310.8232421875	11.2915334701538
2311.3369140625	11.198221206665
2311.849609375	11.1902551651001
2312.361328125	11.2264785766602
2312.87255859375	11.2098760604858
2313.38256835938	11.100998878479
2313.89208984375	11.1172513961792
2314.40063476563	11.0568428039551
2314.908203125	11.0776691436768
2315.4150390625	10.9934206008911
2315.92114257813	10.9926099777222
2316.42626953125	10.8923034667969
2316.9306640625	10.8581781387329
2317.43408203125	10.8356618881226
2317.93676757813	10.8261098861694
2318.4384765625	10.7989482879639
2318.939453125	10.6907806396484
2319.439453125	10.7255887985229
2319.93872070313	10.6430501937866
2320.43701171875	10.6282348632813
2320.9345703125	10.6112356185913
2321.43139648438	10.5470037460327
2321.92724609375	10.5641574859619
2322.42211914063	10.5661058425903
2322.91625976563	10.5319309234619
2323.40966796875	10.483039855957
2323.90209960938	10.4550485610962
2324.3935546875	10.4686412811279
2324.88427734375	10.425103187561
2325.37426757813	10.4057512283325
2325.86303710938	10.4607038497925
2326.35131835938	10.4108428955078
2326.83862304688	10.4031620025635
2327.32495117188	10.4715089797974
2327.810546875	10.4278526306152
2328.29541015625	10.454794883728
2328.77905273438	10.5011196136475
2329.26220703125	10.4866170883179
2329.74438476563	10.4699115753174
2330.2255859375	10.5108108520508
2330.7060546875	10.5104866027832
2331.185546875	10.4962129592896
2331.6640625	10.5377025604248
2332.14184570313	10.5111131668091
2332.61889648438	10.5033798217773
2333.09497070313	10.4959058761597
2333.57006835938	10.4714460372925
2334.04443359375	10.4913387298584
2334.51782226563	10.4736957550049
2334.99047851563	10.3902597427368
2335.46215820313	10.3766736984253
2335.93310546875	10.3803558349609
2336.40307617188	10.3788175582886
2336.8720703125	10.3210048675537
2337.34033203125	10.3079032897949
2337.8076171875	10.2582569122314
2338.27416992188	10.2225847244263
2338.73974609375	10.2380056381226
2339.20458984375	10.2289600372314
2339.66845703125	10.1505870819092
2340.13134765625	10.1822166442871
2340.59350585938	10.1400957107544
2341.0546875	10.0797653198242
2341.51489257813	10.0394973754883
2341.97436523438	10.0339117050171
2342.43286132813	9.97373962402344
2342.890625	9.9512996673584
2343.34741210938	9.9310417175293
2343.80322265625	9.90001010894775
2344.25830078125	9.86673736572266
2344.71240234375	9.88617515563965
2345.16577148438	9.84154224395752
2345.61791992188	9.91624069213867
2346.06958007813	9.95753383636475
2346.52001953125	10.0353574752808
2346.9697265625	10.1096286773682
2347.41845703125	10.2235155105591
2347.86645507813	10.3466129302979
2348.3134765625	10.401665687561
2348.75952148438	10.5417909622192
2349.20483398438	10.6903200149536
2349.64916992188	10.7746343612671
2350.09252929688	10.8825721740723
2350.53515625	10.9603471755981
2350.97680664063	11.0595321655273
2351.41748046875	11.1321315765381
2351.857421875	11.1883945465088
2352.29638671875	11.1791439056396
2352.734375	11.1584844589233
2353.17138671875	11.1569852828979
2353.60766601563	11.1196069717407
2354.04296875	11.0146245956421
2354.4775390625	10.9409980773926
2354.91088867188	10.8495054244995
2355.34350585938	10.7498655319214
2355.775390625	10.6301078796387
2356.2060546875	10.4899244308472
2356.63598632813	10.3432264328003
2357.06494140625	10.2276525497437
2357.4931640625	10.107533454895
2357.92041015625	9.97728157043457
2358.3466796875	9.90805530548096
2358.77197265625	9.83458423614502
2359.1962890625	9.7074499130249
2359.61987304688	9.57603073120117
2360.04248046875	9.51409912109375
2360.46411132813	9.44932174682617
2360.88500976563	9.43566608428955
2361.30493164063	9.36158084869385
2361.72387695313	9.32381248474121
