# Supplementary material for: Optics miniaturization strategy for demanding Raman spectroscopy applications
Source: Nat Commun. 2024 Apr 8;15:3049. doi: 10.1038/s41467-024-47044-7 (PMC11001912; doi:10.1038/s41467-024-47044-7)
Supplement: Supplementary file 6 — Source Data [file 41467_2024_47044_MOESM6_ESM.zip › Source Data/NCOMMS-23-34016B s3/S3 pHCA, Glucose, Salts/calibraiton/pHCA time + standards/pHCA_9h.csv]

347.42919921875	82.9074096679688
348.892913818359	83.1506652832031
350.356079101563	83.7898864746094
351.818634033203	84.0044860839844
353.280670166016	84.5895767211914
354.742095947266	84.8576126098633
356.202972412109	85.237174987793
357.663299560547	85.5590209960938
359.123046875	85.866569519043
360.582244873047	86.0818862915039
362.040863037109	86.4465713500977
363.498931884766	86.6305541992188
364.956451416016	86.7848587036133
366.413391113281	87.1290817260742
367.869750976563	87.3377914428711
369.325592041016	87.5302505493164
370.780853271484	87.3007583618164
372.235565185547	87.8821487426758
373.689727783203	87.847038269043
375.143310546875	87.9707717895508
376.596343994141	88.1284332275391
378.048828125	88.3508224487305
379.500762939453	88.459114074707
380.9521484375	88.603271484375
382.402954101563	88.7273330688477
383.853240966797	88.8502044677734
385.302947998047	89.0145874023438
386.752136230469	89.2933959960938
388.200744628906	89.4511184692383
389.648803710938	89.7900924682617
391.096343994141	89.7384719848633
392.543304443359	89.9614028930664
393.989715576172	90.1648559570313
395.435607910156	90.5233383178711
396.880920410156	90.7103729248047
398.325714111328	90.6659545898438
399.769927978516	91.0670013427734
401.213623046875	91.4315490722656
402.656768798828	91.6056137084961
404.099395751953	91.6636123657227
405.541442871094	92.0072326660156
406.982971191406	91.9795532226563
408.423950195313	92.3227157592773
409.864379882813	92.4548492431641
411.304290771484	92.4877243041992
412.743621826172	92.6214065551758
414.182434082031	92.7346420288086
415.620727539063	92.8624725341797
417.058471679688	92.7671966552734
418.495666503906	93.062873840332
419.932342529297	93.1625061035156
421.368469238281	93.01806640625
422.804077148438	93.0926284790039
424.239135742188	92.9451522827148
425.673645019531	92.8010559082031
427.107635498047	92.9329833984375
428.541107177734	92.6313095092773
429.974029541016	92.4398880004883
431.406433105469	92.3424072265625
432.838287353516	92.1985092163086
434.269622802734	92.0130844116211
435.700408935547	92.0847244262695
437.130706787109	91.8209075927734
438.560455322266	91.8698806762695
439.989654541016	91.7186050415039
441.418334960938	91.7342071533203
442.846496582031	91.5360336303711
444.274139404297	91.5895462036133
445.701263427734	91.4566879272461
447.127838134766	91.3815307617188
448.553894042969	91.306022644043
449.979431152344	91.263916015625
451.404449462891	90.8737030029297
452.828918457031	90.8289794921875
454.252899169922	90.7611846923828
455.676330566406	90.7683181762695
457.099273681641	90.6202697753906
458.521667480469	90.3308639526367
459.943542480469	90.5896377563477
461.364929199219	90.1287002563477
462.785766601563	90.2992477416992
464.206085205078	90.3098297119141
465.625885009766	89.949333190918
467.045196533203	90.2358322143555
468.463958740234	90.0386581420898
469.882202148438	90.1950912475586
471.299957275391	90.1166152954102
472.717193603516	90.1023178100586
474.133911132813	90.0599365234375
475.550109863281	90.1311187744141
476.965789794922	90.2883377075195
478.380950927734	90.5100479125977
479.795623779297	90.318962097168
481.209777832031	90.5850143432617
482.623413085938	90.8010711669922
484.036529541016	90.8511657714844
485.449157714844	91.0013656616211
486.861267089844	91.2652130126953
488.272857666016	91.3362121582031
489.683959960938	91.6263427734375
491.094543457031	91.7418670654297
492.504608154297	91.8358764648438
493.914184570313	91.9024276733398
495.3232421875	92.1969299316406
496.731811523438	92.2694549560547
498.139862060547	92.4772567749023
499.547393798828	92.4095230102539
500.954467773438	92.3801574707031
502.360992431641	92.4169464111328
503.767028808594	92.4500732421875
505.172576904297	92.6549530029297
506.577606201172	92.5964202880859
507.982147216797	92.684700012207
509.386169433594	92.5900650024414
510.789703369141	92.7763748168945
512.192749023438	92.8925018310547
513.595275878906	92.8087463378906
514.997314453125	92.7308578491211
516.398803710938	92.9593048095703
517.799865722656	92.7312850952148
519.200378417969	92.853645324707
520.600463867188	92.5961608886719
522	92.4362945556641
523.399047851563	92.3560638427734
524.797607421875	91.9007568359375
526.195678710938	91.4534530639648
527.59326171875	91.3704986572266
528.990295410156	91.1027526855469
530.386901855469	90.661491394043
531.782958984375	90.474609375
533.178588867188	90.2037963867188
534.573669433594	89.8264694213867
535.968322753906	89.6318435668945
537.362426757813	89.3623809814453
538.756042480469	89.1796340942383
540.149230957031	88.7914047241211
541.541870117188	88.5518417358398
542.934020996094	88.2328567504883
544.32568359375	88.0468597412109
545.716918945313	87.7650299072266
547.107604980469	87.4705505371094
548.497802734375	87.0764007568359
549.887573242188	86.9918975830078
551.276794433594	86.3556518554688
552.66552734375	86.3628463745117
554.053833007813	86.1581497192383
555.441650390625	86.0830993652344
556.828918457031	85.7319717407227
558.215759277344	85.4963836669922
559.602111816406	85.3497314453125
560.987976074219	85.2214202880859
562.373352050781	85.2462005615234
563.758239746094	85.1385650634766
565.142639160156	84.8024597167969
566.526611328125	84.671028137207
567.910034179688	84.8369445800781
569.293029785156	84.5485687255859
570.675537109375	84.5588455200195
572.057556152344	84.2821044921875
573.439086914063	84.299201965332
574.820129394531	84.275276184082
576.200744628906	84.1725997924805
577.580871582031	84.068603515625
578.96044921875	84.1013717651367
580.339660644531	84.034797668457
581.718322753906	84.0731735229492
583.096557617188	83.8551406860352
584.474243164063	83.9640274047852
585.851501464844	83.7839736938477
587.228332519531	83.8880844116211
588.604614257813	83.8541793823242
589.98046875	83.738525390625
591.355834960938	83.7499084472656
592.730712890625	83.6379699707031
594.105163574219	83.7023162841797
595.479125976563	83.5842590332031
596.852600097656	83.5880432128906
598.225646972656	83.511604309082
599.598205566406	83.4373397827148
600.970275878906	83.366340637207
602.341857910156	83.2971343994141
603.713012695313	83.2167816162109
605.083679199219	83.2641448974609
606.453918457031	83.0200347900391
607.823608398438	82.9868774414063
609.192932128906	82.9428100585938
610.561706542969	82.7288131713867
611.930053710938	82.7082366943359
613.297912597656	82.6117630004883
614.665344238281	82.5572280883789
616.032287597656	82.3414688110352
617.398803710938	82.244514465332
618.764831542969	82.1929473876953
620.13037109375	82.0023040771484
621.495483398438	81.7822952270508
622.860107421875	81.7995986938477
624.224304199219	81.4938125610352
625.588012695313	81.4748764038086
626.951232910156	81.4252166748047
628.314025878906	81.0680923461914
629.676391601563	81.2151794433594
631.038269042969	81.0069808959961
632.399658203125	80.8975448608398
633.760620117188	80.7873687744141
635.12109375	80.7015991210938
636.481140136719	80.671745300293
637.840759277344	80.4683456420898
639.199890136719	80.5176315307617
640.558532714844	80.3636779785156
641.916748046875	80.2008895874023
643.274536132813	80.3755798339844
644.6318359375	80.2061386108398
645.988647460938	79.9164276123047
647.345031738281	79.8462905883789
648.700988769531	79.6685409545898
650.056457519531	79.4942855834961
651.411499023438	79.2818832397461
652.76611328125	79.2214660644531
654.120239257813	78.904411315918
655.473876953125	78.9946594238281
656.827087402344	78.7386856079102
658.179870605469	78.7177200317383
659.5322265625	78.6624374389648
660.884094238281	78.5260696411133
662.235473632813	78.4225234985352
663.586486816406	78.2446136474609
664.93701171875	78.1434326171875
666.287048339844	78.3039932250977
667.636657714844	78.2231979370117
668.98583984375	78.0668716430664
670.334594726563	78.1396865844727
671.682861328125	78.0815734863281
673.030700683594	78.0886535644531
674.378051757813	77.9485549926758
675.725036621094	77.9367294311523
677.071533203125	77.9143676757813
678.417541503906	77.8366394042969
679.76318359375	78.0363998413086
681.108337402344	77.7669219970703
682.453002929688	78.0745620727539
683.797302246094	77.9712677001953
685.14111328125	77.9290771484375
686.484497070313	77.9413299560547
687.827453613281	78.0348358154297
689.169921875	77.9810409545898
690.512023925781	77.8832244873047
691.853637695313	78.1621475219727
693.194763183594	78.0886840820313
694.535522460938	77.9396133422852
695.875793457031	78.0316543579102
697.215637207031	78.0398406982422
698.555053710938	78.1571807861328
699.89404296875	78.1954498291016
701.232543945313	78.368522644043
702.570617675781	78.2115478515625
703.908325195313	78.3187866210938
705.245483398438	78.3155822753906
706.582275390625	78.227409362793
707.918640136719	78.4807205200195
709.254516601563	78.3235015869141
710.589965820313	78.1699676513672
711.924987792969	78.4206008911133
713.259582519531	78.3836441040039
714.59375	78.2715072631836
715.927490234375	78.1559524536133
717.2607421875	78.5627593994141
718.593627929688	78.3203964233398
719.926025390625	78.3350143432617
721.257995605469	78.1922073364258
722.589538574219	78.2422409057617
723.920654296875	78.2412338256836
725.251342773438	78.4131393432617
726.581604003906	78.1709747314453
727.911437988281	78.1794052124023
729.240783691406	78.1126861572266
730.569763183594	78.1366271972656
731.898254394531	78.0741653442383
733.226379394531	77.9855270385742
734.554016113281	77.8439636230469
735.881225585938	77.875846862793
737.208068847656	77.9679489135742
738.534423828125	77.9254760742188
739.8603515625	77.7373733520508
741.185852050781	77.6393432617188
742.510925292969	77.7332458496094
743.835571289063	77.661247253418
745.159790039063	77.4069519042969
746.483581542969	77.5123825073242
747.806945800781	77.3542709350586
749.1298828125	77.2013626098633
750.452453613281	77.1251220703125
751.774536132813	77.1522674560547
753.09619140625	76.862060546875
754.417419433594	76.9372253417969
755.738220214844	76.9438018798828
757.05859375	76.8586959838867
758.378540039063	76.7812728881836
759.698059082031	76.7525787353516
761.017211914063	76.368782043457
762.335876464844	76.50537109375
763.654113769531	76.3046569824219
764.971984863281	76.0711059570313
766.289367675781	76.3036499023438
767.606384277344	76.0260467529297
768.922973632813	76.0349578857422
770.239074707031	75.811882019043
771.554809570313	75.705680847168
772.8701171875	75.6413345336914
774.184997558594	75.512092590332
775.499450683594	75.3863143920898
776.8134765625	75.4793930053711
778.127136230469	75.2940979003906
779.440307617188	75.2734146118164
780.753112792969	75.3134613037109
782.0654296875	75.0669708251953
783.377380371094	75.0219268798828
784.688903808594	74.8661727905273
786	74.7726974487305
787.310668945313	74.6935424804688
788.620971679688	74.523193359375
789.930786132813	74.5830459594727
791.240234375	74.3688583374023
792.549255371094	74.3243560791016
793.857788085938	74.3104248046875
795.166015625	74.1243667602539
796.473754882813	74.3049392700195
797.781066894531	74.1876373291016
799.088012695313	74.3813934326172
800.39453125	74.3381729125977
801.700622558594	74.5393981933594
803.006286621094	74.440299987793
804.311584472656	74.3853073120117
805.616394042969	74.4928970336914
806.920837402344	74.4522476196289
808.224853515625	74.2170333862305
809.528503417969	74.0709609985352
810.831665039063	73.9748840332031
812.134460449219	73.9614334106445
813.436828613281	73.64794921875
814.73876953125	73.6704025268555
816.040344238281	73.5349502563477
817.341430664063	73.4950790405273
818.642150878906	73.3173370361328
819.942504882813	73.3696365356445
821.242370605469	73.2319869995117
822.541870117188	73.3565979003906
823.840942382813	73.283088684082
825.139587402344	73.3461303710938
826.437866210938	73.4181518554688
827.735656738281	73.3611068725586
829.033081054688	73.3033218383789
830.330139160156	73.4970474243164
831.626770019531	73.2852325439453
832.922973632813	73.3331298828125
834.21875	73.5923004150391
835.514099121094	73.6459350585938
836.80908203125	73.5305023193359
838.103637695313	73.6970520019531
839.397827148438	74.0075378417969
840.691589355469	73.9664993286133
841.984924316406	73.9760131835938
843.27783203125	74.0644454956055
844.570373535156	74.1222229003906
845.862487792969	74.1954498291016
847.154235839844	74.2139892578125
848.445556640625	74.3831176757813
849.736450195313	74.3096389770508
851.026916503906	74.4646911621094
852.317016601563	74.4549026489258
853.606689453125	74.5917053222656
854.89599609375	74.7776718139648
856.184875488281	74.9545211791992
857.473327636719	75.0238800048828
858.761413574219	75.4157180786133
860.049072265625	75.8212738037109
861.336303710938	76.1098175048828
862.623168945313	76.5763549804688
863.909606933594	77.0703430175781
865.195678710938	77.4867553710938
866.481323242188	77.9433975219727
867.766540527344	78.4053726196289
869.051391601563	79.0155944824219
870.335815429688	79.7818298339844
871.619873046875	80.0951843261719
872.903503417969	80.4925918579102
874.186706542969	80.8724517822266
875.469543457031	80.8427200317383
876.752014160156	80.7602310180664
878.033996582031	80.5181503295898
879.315612792969	79.8232345581055
880.596862792969	78.8590240478516
881.877685546875	77.8761901855469
883.158081054688	76.7011947631836
884.438110351563	75.4599838256836
885.7177734375	74.261116027832
886.996948242188	73.1912689208984
888.275817871094	72.0016632080078
889.55419921875	70.8928756713867
890.832275390625	70.0239715576172
892.10986328125	69.2055740356445
893.387084960938	68.4959716796875
894.663940429688	67.8688888549805
895.940368652344	67.1890869140625
897.216369628906	66.7294921875
898.492004394531	66.1672897338867
899.767272949219	65.7018585205078
901.042114257813	65.1625671386719
902.316528320313	64.8352813720703
903.590576171875	64.4794616699219
904.8642578125	64.0501403808594
906.137512207031	63.7318840026855
907.410339355469	63.4231872558594
908.682800292969	63.1910514831543
909.954833984375	62.8035507202148
911.226501464844	62.6385078430176
912.497802734375	62.5100440979004
913.768676757813	62.1212921142578
915.039123535156	62.0105857849121
916.309204101563	61.8048858642578
917.578918457031	61.6252861022949
918.848205566406	61.4601821899414
920.117126464844	61.3097648620605
921.385620117188	61.2227668762207
922.653747558594	61.0495338439941
923.921447753906	60.966968536377
925.188781738281	60.8006210327148
926.455688476563	60.5067329406738
927.722229003906	60.4482116699219
928.988342285156	60.1343612670898
930.254089355469	59.9949531555176
931.519470214844	59.7504539489746
932.784423828125	59.6221351623535
934.049011230469	59.1352844238281
935.313171386719	59.1041107177734
936.576965332031	58.9430961608887
937.84033203125	58.8626365661621
939.103332519531	58.5550422668457
940.365966796875	58.3830337524414
941.628173828125	58.4593353271484
942.890014648438	58.3184051513672
944.151428222656	58.0967559814453
945.412475585938	58.0344886779785
946.673095703125	58.0621109008789
947.933349609375	58.0280685424805
949.193237304688	57.8820838928223
950.452697753906	57.8328399658203
951.711791992188	57.7851333618164
952.970520019531	57.7513427734375
954.228820800781	57.8323822021484
955.486755371094	57.9497871398926
956.744262695313	57.8743629455566
958.001403808594	58.0346527099609
959.258117675781	57.8781433105469
960.514526367188	58.1209106445313
961.770446777344	58.1350326538086
963.026062011719	58.4124870300293
964.28125	58.3864631652832
965.536010742188	58.6022682189941
966.790466308594	58.9677391052246
968.044494628906	59.393009185791
969.298095703125	59.5418586730957
970.551391601563	60.347583770752
971.80419921875	60.708568572998
973.056701660156	61.7074089050293
974.308776855469	62.7553977966309
975.560485839844	64.2297134399414
976.811767578125	65.7360610961914
978.062683105469	67.5651779174805
979.313232421875	69.3206481933594
980.563415527344	71.0770797729492
981.813171386719	72.702392578125
983.0625	74.1365585327148
984.3115234375	75.1650085449219
985.560119628906	76.1969146728516
986.808349609375	77.0500717163086
988.05615234375	77.5746002197266
989.303588867188	77.6692199707031
990.550659179688	77.283805847168
991.797302246094	76.1518096923828
993.043579101563	74.9234466552734
994.289489746094	72.7803344726563
995.535034179688	70.7032775878906
996.780151367188	68.7090301513672
998.02490234375	66.60205078125
999.269226074219	64.8894195556641
1000.51318359375	63.1912422180176
1001.75677490234	61.7143249511719
1003	60.5994262695313
1004.24279785156	59.6252403259277
1005.48522949219	58.8833847045898
1006.72729492188	58.2342643737793
1007.96893310547	57.7676124572754
1009.21026611328	57.1455459594727
1010.45111083984	56.8775253295898
1011.69165039063	56.4914321899414
1012.93176269531	56.2777137756348
1014.17150878906	56.0299110412598
1015.41088867188	55.8874435424805
1016.64984130859	55.7507019042969
1017.88842773438	55.4734115600586
1019.12664794922	55.4071655273438
1020.36450195313	55.1731262207031
1021.60192871094	55.0398597717285
1022.83898925781	55.004695892334
1024.07568359375	54.8122329711914
1025.31201171875	54.8513832092285
1026.5478515625	54.713981628418
1027.78344726563	54.6701202392578
1029.0185546875	54.6933288574219
1030.25329589844	54.6251106262207
1031.48767089844	54.5563430786133
1032.7216796875	54.7780914306641
1033.95532226563	54.6958274841309
1035.18859863281	54.6322555541992
1036.42138671875	54.7513809204102
1037.65393066406	54.791675567627
1038.88598632813	54.7666168212891
1040.11767578125	54.8665733337402
1041.34899902344	54.9086303710938
1042.57995605469	55.0383453369141
1043.810546875	55.1800842285156
1045.04077148438	55.1564598083496
1046.2705078125	55.382080078125
1047.5	55.4501533508301
1048.72900390625	55.6220855712891
1049.95764160156	55.726016998291
1051.18591308594	55.8884735107422
1052.41381835938	56.1671905517578
1053.64135742188	56.3058776855469
1054.86853027344	56.8232536315918
1056.09521484375	57.0553779602051
1057.32165527344	57.2856254577637
1058.54760742188	57.5782279968262
1059.77331542969	58.0694427490234
1060.99853515625	58.4568367004395
1062.22338867188	58.9633979797363
1063.44787597656	59.3447608947754
1064.671875	60.0290412902832
1065.89562988281	60.615592956543
1067.11901855469	61.0251121520996
1068.34191894531	61.6674308776855
1069.56457519531	62.4031944274902
1070.78674316406	63.0654449462891
1072.00854492188	63.7849349975586
1073.22998046875	64.1571426391602
1074.45104980469	64.6473922729492
1075.67175292969	64.7941513061523
1076.89208984375	64.8974456787109
1078.11193847656	64.6690368652344
1079.33154296875	64.3041076660156
1080.55065917969	63.772331237793
1081.76940917969	63.0784759521484
1082.98791503906	62.0213279724121
1084.20593261719	61.236644744873
1085.42358398438	60.2825813293457
1086.64086914063	59.5523719787598
1087.85766601563	58.7141914367676
1089.07421875	57.9600791931152
1090.29040527344	57.2141418457031
1091.50610351563	56.8284568786621
1092.72155761719	56.2074089050293
1093.9365234375	55.8964691162109
1095.15112304688	55.5685501098633
1096.36535644531	55.3377265930176
1097.57922363281	55.0901145935059
1098.79272460938	54.9665069580078
1100.005859375	54.8043670654297
1101.21862792969	54.6210594177246
1102.43090820313	54.6037521362305
1103.64294433594	54.2939491271973
1104.8544921875	54.4310111999512
1106.06579589844	54.3616523742676
1107.27661132813	54.1791496276855
1108.48706054688	54.1462478637695
1109.69714355469	54.0830307006836
1110.90686035156	54.1881332397461
1112.1162109375	54.0938339233398
1113.3251953125	54.0877151489258
1114.53369140625	54.1822052001953
1115.74194335938	54.0900382995605
1116.94982910156	54.2338104248047
1118.1572265625	54.1657295227051
1119.3642578125	54.2471351623535
1120.57104492188	54.2516288757324
1121.77734375	54.3483467102051
1122.98327636719	54.3780822753906
1124.18884277344	54.3795776367188
1125.39404296875	54.3879737854004
1126.59875488281	54.2709312438965
1127.80322265625	54.2709503173828
1129.00732421875	54.2665939331055
1130.2109375	54.0141906738281
1131.41430664063	53.9185829162598
1132.6171875	53.8516273498535
1133.81970214844	53.745719909668
1135.02197265625	53.5618858337402
1136.22375488281	53.393726348877
1137.42517089844	53.2123870849609
1138.62622070313	53.0959930419922
1139.82690429688	52.983226776123
1141.02709960938	52.8076324462891
1142.22705078125	52.6341361999512
1143.42663574219	52.5615234375
1144.62573242188	52.5313301086426
1145.82458496094	52.4831848144531
1147.02294921875	52.4952545166016
1148.22094726563	52.4714126586914
1149.41857910156	52.3948402404785
1150.61584472656	52.4398345947266
1151.81274414063	52.4292221069336
1153.00927734375	52.2831230163574
1154.20544433594	52.4156951904297
1155.40124511719	52.3177833557129
1156.5966796875	52.4255676269531
1157.79162597656	52.3743171691895
1158.986328125	52.3360900878906
1160.18054199219	52.3691787719727
1161.37438964844	52.2895011901855
1162.56799316406	52.269660949707
1163.76110839844	52.3582649230957
1164.95385742188	52.4170608520508
1166.14624023438	52.5139350891113
1167.33825683594	52.6645889282227
1168.52990722656	52.8382186889648
1169.72119140625	53.3841018676758
1170.91198730469	54.0612678527832
1172.1025390625	54.6668128967285
1173.29260253906	55.4153327941895
1174.482421875	55.7183837890625
1175.67175292969	55.88623046875
1176.86071777344	55.6819725036621
1178.04943847656	55.02880859375
1179.23767089844	54.336742401123
1180.42553710938	53.5726699829102
1181.61303710938	53.0027694702148
1182.80017089844	52.5443954467773
1183.98681640625	52.1535606384277
1185.17321777344	52.0873260498047
1186.35925292969	51.9202270507813
1187.54479980469	51.8871192932129
1188.73010253906	51.7473945617676
1189.91491699219	51.9174461364746
1191.09936523438	51.8744354248047
1192.28356933594	52.0700225830078
1193.46728515625	52.0080909729004
1194.65063476563	52.1744346618652
1195.83361816406	52.183967590332
1197.01623535156	52.3779716491699
1198.19836425781	52.6356010437012
1199.38024902344	52.9285278320313
1200.56176757813	52.9945068359375
1201.74279785156	53.1957626342773
1202.92358398438	53.3740730285645
1204.10388183594	53.4633293151855
1205.28393554688	53.2696075439453
1206.46350097656	53.2034912109375
1207.64270019531	53.155216217041
1208.82153320313	52.9199028015137
1210	52.9218406677246
1211.17810058594	52.8414001464844
1212.35583496094	52.7356491088867
1213.53308105469	52.7729110717773
1214.71008300781	52.7745361328125
1215.88671875	52.5635643005371
1217.06286621094	52.6248397827148
1218.23864746094	52.7929496765137
1219.41418457031	52.6657905578613
1220.58923339844	52.784481048584
1221.76391601563	52.7378959655762
1222.93823242188	52.7992897033691
1224.11218261719	52.9374580383301
1225.28576660156	53.1115188598633
1226.458984375	53.1929779052734
1227.6318359375	53.2608261108398
1228.80419921875	53.3409881591797
1229.97631835938	53.6021385192871
1231.14794921875	53.6629905700684
1232.31921386719	54.0435943603516
1233.490234375	54.1319808959961
1234.66076660156	54.5106048583984
1235.83093261719	54.6347808837891
1237.00073242188	54.9507522583008
1238.17016601563	55.0840377807617
1239.33923339844	55.3859367370605
1240.5078125	55.5826644897461
1241.67614746094	55.6788291931152
1242.84411621094	55.9257698059082
1244.01159667969	56.2457656860352
1245.1787109375	56.4768829345703
1246.34558105469	56.7328414916992
1247.51196289063	56.981559753418
1248.67797851563	57.248592376709
1249.84362792969	57.3075981140137
1251.00891113281	57.3606796264648
1252.173828125	56.9766273498535
1253.33825683594	56.8083419799805
1254.50244140625	56.3913688659668
1255.66625976563	55.8918685913086
1256.82958984375	55.3488845825195
1257.99255371094	55.0151672363281
1259.1552734375	54.8229293823242
1260.31750488281	54.5089721679688
1261.47937011719	54.1122817993164
1262.64086914063	53.8359336853027
1263.80200195313	53.5787925720215
1264.96276855469	53.4431915283203
1266.123046875	53.4476013183594
1267.28308105469	53.041145324707
1268.44262695313	52.7710456848145
1269.60192871094	52.7248611450195
1270.7607421875	52.4604949951172
1271.91918945313	52.3381118774414
1273.07727050781	52.2153396606445
1274.23498535156	51.8700828552246
1275.39233398438	51.7486381530762
1276.54931640625	51.5990791320801
1277.70581054688	51.4362373352051
1278.86206054688	51.4239387512207
1280.01794433594	51.2747573852539
1281.17333984375	51.1086235046387
1282.32836914063	51.1650924682617
1283.48303222656	51.0174522399902
1284.63732910156	51.0523872375488
1285.79125976563	50.9118614196777
1286.94482421875	51.0612602233887
1288.09802246094	51.0486793518066
1289.25073242188	51.0432510375977
1290.40319824219	51.2343826293945
1291.55517578125	51.1443939208984
1292.70690917969	51.3392639160156
1293.85815429688	51.2151870727539
1295.00903320313	51.303352355957
1296.15954589844	51.0695915222168
1297.30969238281	50.9233360290527
1298.45935058594	50.8274002075195
1299.60876464844	50.7571144104004
1300.7578125	50.4430656433105
1301.90637207031	50.4211692810059
1303.05456542969	50.3192520141602
1304.20239257813	50.3047103881836
1305.34985351563	50.2517967224121
1306.49694824219	50.249828338623
1307.64367675781	50.2021446228027
1308.7900390625	50.089038848877
1309.93591308594	50.1560134887695
1311.08154296875	50.2338180541992
1312.22668457031	50.1944770812988
1313.37145996094	50.2843170166016
1314.51599121094	50.2668342590332
1315.66003417969	50.5403633117676
1316.80358886719	50.4563140869141
1317.94689941406	50.4499015808105
1319.08984375	50.4384880065918
1320.23229980469	50.4085426330566
1321.37451171875	50.4574432373047
1322.51623535156	50.4443359375
1323.65759277344	50.270092010498
1324.79858398438	50.2541084289551
1325.93920898438	50.2350425720215
1327.07934570313	50.1427345275879
1328.21923828125	49.9935989379883
1329.35864257813	50.0180549621582
1330.49780273438	50.0233917236328
1331.63647460938	49.8578071594238
1332.77478027344	49.8784370422363
1333.91271972656	49.7437934875488
1335.05029296875	49.7240333557129
1336.18737792969	49.6371574401855
1337.32421875	49.5171928405762
1338.46057128906	49.5498924255371
1339.5966796875	49.4906845092773
1340.73229980469	49.6014213562012
1341.86755371094	49.5395469665527
1343.00231933594	49.7281455993652
1344.13684082031	49.6152038574219
1345.27099609375	49.6693382263184
1346.40466308594	49.6413917541504
1347.53796386719	49.780387878418
1348.6708984375	49.6455879211426
1349.80346679688	49.6767654418945
1350.93566894531	49.6967353820801
1352.06750488281	49.6948280334473
1353.19885253906	49.5933532714844
1354.32995605469	49.7466926574707
1355.46057128906	49.6653938293457
1356.5908203125	49.6397132873535
1357.720703125	49.5743064880371
1358.85021972656	49.605655670166
1359.97924804688	49.5288238525391
1361.10803222656	49.601131439209
1362.236328125	49.5627212524414
1363.3642578125	49.5066680908203
1364.49182128906	49.5986328125
1365.61901855469	49.5243644714355
1366.74584960938	49.5081253051758
1367.87231445313	49.6615028381348
1368.99829101563	49.564754486084
1370.12390136719	49.70947265625
1371.24914550781	49.6604957580566
1372.3740234375	49.8452835083008
1373.49853515625	49.9245185852051
1374.62255859375	50.0907592773438
1375.74633789063	50.1865692138672
1376.86962890625	50.4956893920898
1377.99255371094	50.5480918884277
1379.11511230469	50.7334175109863
1380.2373046875	51.0272216796875
1381.35900878906	51.2165679931641
1382.48034667969	51.2724571228027
1383.60144042969	51.553466796875
1384.72204589844	51.710147857666
1385.84228515625	51.6742210388184
1386.96203613281	51.8109664916992
1388.08154296875	51.5708961486816
1389.20056152344	51.4571952819824
1390.31921386719	51.2713279724121
1391.4375	50.8790321350098
1392.55541992188	50.7944564819336
1393.6728515625	50.4586639404297
1394.7900390625	50.2206993103027
1395.90673828125	49.8674583435059
1397.02307128906	49.6543121337891
1398.13903808594	49.5223159790039
1399.25463867188	49.1796226501465
1400.36975097656	49.074047088623
1401.48449707031	49.0728492736816
1402.59899902344	48.8745498657227
1403.712890625	48.8024597167969
1404.82653808594	48.6987915039063
1405.93981933594	48.8533058166504
1407.05261230469	48.7178993225098
1408.1650390625	48.6916160583496
1409.27709960938	48.6585159301758
1410.38879394531	48.669303894043
1411.5	48.477710723877
1412.61096191406	48.5401878356934
1413.72143554688	48.4784545898438
1414.83154296875	48.4684181213379
1415.94116210938	48.3093566894531
1417.05053710938	48.1814842224121
1418.15942382813	48.165210723877
1419.26794433594	48.1280670166016
1420.37609863281	48.1149482727051
1421.48388671875	47.9271240234375
1422.59118652344	47.8241958618164
1423.6982421875	47.9032402038574
1424.80480957031	47.6544380187988
1425.91088867188	47.5212135314941
1427.01672363281	47.6909370422363
1428.1220703125	47.5674819946289
1429.22717285156	47.5897750854492
1430.33166503906	47.4803695678711
1431.43591308594	47.4638023376465
1432.53979492188	47.4929733276367
1433.64318847656	47.5210037231445
1434.74621582031	47.5351791381836
1435.84887695313	47.4463157653809
1436.95104980469	47.460521697998
1438.05297851563	47.5991516113281
1439.15441894531	47.5789756774902
1440.25549316406	47.5101089477539
1441.35620117188	47.5500335693359
1442.45642089844	47.5467300415039
1443.55627441406	47.3905715942383
1444.65576171875	47.3913917541504
1445.7548828125	47.3990821838379
1446.853515625	47.3114242553711
1447.95190429688	47.1315116882324
1449.0498046875	47.2142524719238
1450.14721679688	47.1700706481934
1451.24438476563	47.0677032470703
1452.34106445313	47.000602722168
1453.43737792969	47.0849990844727
1454.53332519531	47.0884819030762
1455.62890625	47.1113929748535
1456.72399902344	47.1396141052246
1457.81872558594	47.1127662658691
1458.9130859375	47.1125984191895
1460.00695800781	47.1387329101563
1461.10046386719	47.1472358703613
1462.19360351563	47.1178779602051
1463.28637695313	47.066951751709
1464.37878417969	47.0191650390625
1465.470703125	46.9230842590332
1466.56225585938	46.9027862548828
1467.65344238281	46.9184379577637
1468.744140625	46.7436027526855
1469.83447265625	46.6423759460449
1470.92443847656	46.5101127624512
1472.01403808594	46.2530555725098
1473.10314941406	46.2706642150879
1474.19189453125	46.1974830627441
1475.2802734375	46.0368385314941
1476.3681640625	45.918815612793
1477.45581054688	45.894172668457
1478.54296875	45.8246994018555
1479.62963867188	45.883472442627
1480.71606445313	45.7969017028809
1481.80200195313	45.6788291931152
1482.88757324219	45.6896438598633
1483.97265625	45.6933822631836
1485.05737304688	45.7648658752441
1486.14172363281	45.6505317687988
1487.22570800781	45.8224945068359
1488.30932617188	45.70166015625
1489.39245605469	45.7604484558105
1490.47509765625	45.7810554504395
1491.55749511719	45.8336067199707
1492.63940429688	45.9441261291504
1493.72094726563	45.8824310302734
1494.80212402344	45.8487319946289
1495.8828125	45.9321517944336
1496.96313476563	45.868896484375
1498.04309082031	45.8103675842285
1499.12255859375	45.7956428527832
1500.20166015625	45.7071380615234
1501.28039550781	45.7510223388672
1502.35864257813	45.7049522399902
1503.4365234375	45.7593383789063
1504.51403808594	45.7843589782715
1505.59118652344	45.7574615478516
1506.66784667969	45.8257598876953
1507.744140625	45.8160858154297
1508.81994628906	45.9101333618164
1509.89538574219	45.9514808654785
1510.97045898438	46.0746650695801
1512.04516601563	46.1423683166504
1513.11938476563	46.2684211730957
1514.19323730469	46.2972679138184
1515.26672363281	46.4847297668457
1516.33972167969	46.620059967041
1517.41235351563	46.7625617980957
1518.48449707031	46.7648735046387
1519.55639648438	46.7848052978516
1520.62768554688	46.8625526428223
1521.69873046875	46.9916038513184
1522.76928710938	46.9815483093262
1523.83947753906	46.9800186157227
1524.90930175781	46.9582977294922
1525.97863769531	47.1612167358398
1527.04760742188	47.1037063598633
1528.11608886719	47.0770874023438
1529.18420410156	46.9946098327637
1530.251953125	47.1424369812012
1531.31921386719	47.1811027526855
1532.38610839844	47.3125839233398
1533.45263671875	47.374927520752
1534.51867675781	47.5156517028809
1535.58435058594	47.5255126953125
1536.64965820313	47.5802307128906
1537.71447753906	47.8276863098145
1538.77893066406	48.0204620361328
1539.84301757813	48.1321258544922
1540.90661621094	48.2734260559082
1541.9697265625	48.5041732788086
1543.03259277344	48.6235885620117
1544.09497070313	48.7911415100098
1545.15686035156	48.9233932495117
1546.21850585938	49.0646553039551
1547.27966308594	49.1694107055664
1548.34033203125	49.346996307373
1549.40063476563	49.3999786376953
1550.46057128906	49.5100708007813
1551.52001953125	49.7173004150391
1552.5791015625	49.810230255127
1553.63781738281	49.8442993164063
1554.69604492188	49.8847770690918
1555.75378417969	49.9704742431641
1556.81127929688	49.9349708557129
1557.86828613281	50.1905937194824
1558.9248046875	50.121696472168
1559.98095703125	50.368724822998
1561.03674316406	50.4086570739746
1562.09204101563	50.6062393188477
1563.14697265625	50.683536529541
1564.20153808594	50.8045349121094
1565.25561523438	51.0308723449707
1566.30932617188	51.2995796203613
1567.36254882813	51.6025276184082
1568.41540527344	51.7681541442871
1569.4677734375	51.9561996459961
1570.51977539063	52.2794494628906
1571.57141113281	52.5052337646484
1572.62255859375	52.8165550231934
1573.67333984375	53.0361785888672
1574.7236328125	53.3132133483887
1575.77355957031	53.4904899597168
1576.82299804688	53.7381896972656
1577.8720703125	54.0121803283691
1578.92077636719	54.2281265258789
1579.96899414063	54.4349708557129
1581.01684570313	54.6817169189453
1582.06420898438	54.935173034668
1583.11120605469	55.3227729797363
1584.15771484375	55.6343040466309
1585.20385742188	56.0658340454102
1586.24951171875	56.5241851806641
1587.29479980469	56.8281860351563
1588.33972167969	57.3427581787109
1589.38415527344	57.7281723022461
1590.42810058594	58.1990928649902
1591.47180175781	58.8194732666016
1592.51489257813	59.3627662658691
1593.55773925781	59.6295127868652
1594.59997558594	59.9058113098145
1595.64196777344	60.3827476501465
1596.68334960938	60.540828704834
1597.72448730469	60.8656768798828
1598.76513671875	61.4619102478027
1599.80529785156	61.8747978210449
1600.84509277344	62.5551948547363
1601.88452148438	63.2238388061523
1602.92346191406	63.8180847167969
1603.9619140625	64.7907028198242
1605	65.7055130004883
1606.03771972656	66.7860336303711
1607.07495117188	67.9656753540039
1608.11169433594	68.8554153442383
1609.14807128906	69.6460266113281
1610.18408203125	69.8844909667969
1611.21960449219	69.9038772583008
1612.25463867188	69.6549911499023
1613.28930664063	69.2959671020508
1614.32360839844	68.5480804443359
1615.357421875	68.2984466552734
1616.39074707031	67.8146057128906
1617.42370605469	67.4705200195313
1618.45629882813	67.4159164428711
1619.48840332031	67.2815475463867
1620.52001953125	67.2486724853516
1621.55126953125	67.4682998657227
1622.58215332031	67.8349990844727
1623.61254882813	67.9837188720703
1624.64245605469	68.3101806640625
1625.67199707031	68.660400390625
1626.70104980469	69.1122436523438
1627.72973632813	69.5933685302734
1628.75793457031	70.1193008422852
1629.78576660156	70.8733596801758
1630.81311035156	71.4149780273438
1631.84008789063	72.1252746582031
1632.86657714844	72.8231430053711
1633.89270019531	73.6534729003906
1634.91833496094	74.3107986450195
1635.94348144531	74.9650039672852
1636.96826171875	75.225944519043
1637.99255371094	75.4653701782227
1639.01647949219	75.5973663330078
1640.03991699219	74.9804077148438
1641.06298828125	74.7334594726563
1642.08557128906	73.9190216064453
1643.10778808594	73.1902923583984
1644.12951660156	72.3422088623047
1645.15075683594	71.4875259399414
1646.17163085938	70.6416015625
1647.19213867188	69.997917175293
1648.21203613281	69.0636291503906
1649.23156738281	68.662971496582
1650.25073242188	67.9116897583008
1651.26940917969	67.3875732421875
1652.28759765625	66.7131958007813
1653.30541992188	66.3480911254883
1654.32275390625	65.8887100219727
1655.33972167969	65.3932189941406
1656.35620117188	64.7329330444336
1657.37231445313	64.4629821777344
1658.38793945313	64.0353393554688
1659.40307617188	63.9353828430176
1660.41772460938	63.3199844360352
1661.43212890625	63.0875701904297
1662.44592285156	62.8066902160645
1663.45935058594	62.5901641845703
1664.47229003906	62.2027549743652
1665.48486328125	61.7865257263184
1666.49694824219	61.5558586120605
1667.50854492188	61.2221450805664
1668.51977539063	60.8111686706543
1669.53051757813	60.2618179321289
1670.54089355469	59.8940582275391
1671.55078125	59.6403999328613
1672.56018066406	59.0916976928711
1673.56909179688	58.6825218200684
1674.57763671875	58.2632026672363
1675.58581542969	57.6706619262695
1676.59350585938	57.1194496154785
1677.60070800781	56.6864891052246
1678.607421875	56.127513885498
1679.61376953125	55.5438041687012
1680.61962890625	55.1478004455566
1681.62512207031	54.7861251831055
1682.63012695313	54.1047821044922
1683.63464355469	53.5922431945801
1684.638671875	53.2369613647461
1685.64233398438	52.5626029968262
1686.64562988281	52.1801795959473
1687.64831542969	51.8155899047852
1688.65063476563	51.2971076965332
1689.65246582031	50.7826881408691
1690.65393066406	50.2451400756836
1691.65490722656	50.0228385925293
1692.65539550781	49.6160621643066
1693.65551757813	49.0588836669922
1694.65502929688	48.7557373046875
1695.654296875	48.3664474487305
1696.65295410156	48.105842590332
1697.65124511719	47.6601142883301
1698.64904785156	47.2947387695313
1699.646484375	46.9540061950684
1700.64331054688	46.5567321777344
1701.63977050781	46.1783676147461
1702.63586425781	45.8092727661133
1703.63134765625	45.4502754211426
1704.62646484375	44.9934310913086
1705.62121582031	44.6870574951172
1706.61535644531	44.3337364196777
1707.60913085938	43.8219299316406
1708.60241699219	43.4986610412598
1709.59521484375	43.1399154663086
1710.58764648438	42.6696166992188
1711.57958984375	42.4293518066406
1712.57104492188	41.7816429138184
1713.56213378906	41.4935493469238
1714.552734375	41.2261199951172
1715.54284667969	40.6968231201172
1716.53247070313	40.3599433898926
1717.52160644531	40.037525177002
1718.51037597656	39.6951942443848
1719.49865722656	39.146312713623
1720.48657226563	39.0207748413086
1721.47387695313	38.7315635681152
1722.46081542969	38.3111190795898
1723.447265625	37.9587249755859
1724.43334960938	37.7719764709473
1725.41882324219	37.4042510986328
1726.40393066406	37.1698455810547
1727.38854980469	36.8329772949219
1728.37268066406	36.7281799316406
1729.3564453125	36.4699249267578
1730.33972167969	36.2272605895996
1731.32250976563	36.08447265625
1732.30480957031	35.7791976928711
1733.28674316406	35.5221557617188
1734.26806640625	35.4500274658203
1735.2490234375	35.2002449035645
1736.2294921875	35.1141586303711
1737.20959472656	34.857364654541
1738.18908691406	34.6174087524414
1739.16821289063	34.5655174255371
1740.14685058594	34.2833557128906
1741.125	34.0617523193359
1742.10266113281	33.9925117492676
1743.07995605469	33.8065910339355
1744.05676269531	33.660587310791
1745.03308105469	33.3783149719238
1746.00891113281	33.2763214111328
1746.98425292969	32.9670677185059
1747.95910644531	32.8323631286621
1748.93359375	32.5907173156738
1749.90759277344	32.4297103881836
1750.88110351563	32.1521415710449
1751.85412597656	32.0260696411133
1752.82678222656	31.730827331543
1753.798828125	31.6000213623047
1754.7705078125	31.3953685760498
1755.74169921875	31.1679534912109
1756.71240234375	31.0221748352051
1757.6826171875	30.872989654541
1758.65246582031	30.7268524169922
1759.62170410156	30.4884643554688
1760.59057617188	30.2807655334473
1761.55895996094	30.1510486602783
1762.52673339844	29.9839935302734
1763.49426269531	29.886661529541
1764.46118164063	29.8051204681396
1765.42761230469	29.651008605957
1766.39367675781	29.5143394470215
1767.35913085938	29.3728046417236
1768.32421875	29.3184051513672
1769.28881835938	29.2018089294434
1770.2529296875	29.1193923950195
1771.21655273438	29.0277500152588
1772.17980957031	28.9640522003174
1773.14245605469	28.9460830688477
1774.10461425781	28.8813095092773
1775.06640625	28.7840976715088
1776.02770996094	28.6874866485596
1776.98852539063	28.5412693023682
1777.94873046875	28.4453868865967
1778.90856933594	28.4042854309082
1779.86804199219	28.2907562255859
1780.82690429688	28.1964359283447
1781.78527832031	27.9515132904053
1782.7431640625	27.8109817504883
1783.70068359375	27.7380599975586
1784.65771484375	27.6489753723145
1785.61413574219	27.4644622802734
1786.57019042969	27.249662399292
1787.52575683594	27.2979850769043
1788.48083496094	26.9993286132813
1789.43530273438	26.8856163024902
1790.38940429688	26.8812141418457
1791.34301757813	26.7042236328125
1792.29626464844	26.5296592712402
1793.24890136719	26.415096282959
1794.20104980469	26.386848449707
1795.15270996094	26.2711448669434
1796.10400390625	26.1156463623047
1797.0546875	26.0721702575684
1798.0048828125	25.9613571166992
1798.95471191406	25.7781066894531
1799.90393066406	25.8446102142334
1800.85278320313	25.777042388916
1801.80102539063	25.7566184997559
1802.74890136719	25.6765727996826
1803.6962890625	25.665189743042
1804.64306640625	25.595422744751
1805.58947753906	25.6266117095947
1806.53540039063	25.5393028259277
1807.48071289063	25.480640411377
1808.42565917969	25.4620532989502
1809.3701171875	25.3083610534668
1810.31396484375	25.4012069702148
1811.25744628906	25.3213596343994
1812.20043945313	25.2207565307617
1813.14294433594	25.1913299560547
1814.08483886719	25.1861972808838
1815.0263671875	25.1038932800293
1815.96740722656	25.0401668548584
1816.90783691406	24.8993988037109
1817.84790039063	24.8978023529053
1818.78747558594	24.7687835693359
1819.72644042969	24.7364673614502
1820.6650390625	24.6058578491211
1821.60314941406	24.5595073699951
1822.54064941406	24.5803146362305
1823.47778320313	24.3997535705566
1824.41430664063	24.3244876861572
1825.35034179688	24.1246757507324
1826.28601074219	24.1483821868896
1827.22106933594	24.0940132141113
1828.15563964844	23.9309196472168
1829.08984375	23.9197788238525
1830.0234375	23.8128509521484
1830.95654296875	23.7800197601318
1831.88916015625	23.6366558074951
1832.8212890625	23.6970958709717
1833.7529296875	23.6019077301025
1834.68408203125	23.6364345550537
1835.61474609375	23.5452346801758
1836.54479980469	23.4867668151855
1837.47448730469	23.5149173736572
1838.40356445313	23.5573654174805
1839.33227539063	23.5197505950928
1840.26037597656	23.4098701477051
1841.18811035156	23.4930572509766
1842.115234375	23.4771556854248
1843.04187011719	23.4825820922852
1843.96801757813	23.4301910400391
1844.89367675781	23.5177822113037
1845.81872558594	23.4741382598877
1846.74340820313	23.3909740447998
1847.66760253906	23.4011096954346
1848.59118652344	23.3563499450684
1849.51428222656	23.3297309875488
1850.43701171875	23.3003253936768
1851.35913085938	23.2281436920166
1852.28076171875	23.2372093200684
1853.20190429688	23.0892181396484
1854.12243652344	23.0612316131592
1855.04260253906	22.9508037567139
1855.96215820313	22.8876476287842
1856.88122558594	22.8816566467285
1857.79992675781	22.6594371795654
1858.71801757813	22.621883392334
1859.63549804688	22.6087493896484
1860.55261230469	22.5540084838867
1861.46923828125	22.4252128601074
1862.38525390625	22.4188957214355
1863.30078125	22.4434947967529
1864.2158203125	22.2965316772461
1865.13037109375	22.3335819244385
1866.04443359375	22.3429412841797
1866.95788574219	22.3527412414551
1867.87084960938	22.3352508544922
1868.78332519531	22.2777442932129
1869.6953125	22.3008899688721
1870.60681152344	22.3066272735596
1871.51782226563	22.2936363220215
1872.42822265625	22.3131713867188
1873.33813476563	22.3876419067383
1874.24755859375	22.4042072296143
1875.15649414063	22.3559131622314
1876.06481933594	22.3091011047363
1876.97277832031	22.4007320404053
1877.88012695313	22.3925323486328
1878.78698730469	22.2559337615967
1879.69323730469	22.3146171569824
1880.59912109375	22.3254070281982
1881.50439453125	22.2858791351318
1882.4091796875	22.1711349487305
1883.3134765625	22.0634593963623
1884.21716308594	22.0370197296143
1885.12048339844	21.9435214996338
1886.02319335938	22.0336494445801
1886.92541503906	21.9191112518311
1887.82702636719	21.9116630554199
1888.72814941406	21.7537117004395
1889.62878417969	21.6955375671387
1890.52893066406	21.6711292266846
1891.42858886719	21.6631813049316
1892.32763671875	21.6081867218018
1893.22619628906	21.4627246856689
1894.12426757813	21.4625339508057
1895.02172851563	21.4345664978027
1895.91870117188	21.3499279022217
1896.81518554688	21.4157371520996
1897.71118164063	21.3201847076416
1898.60656738281	21.2769527435303
1899.50146484375	21.3499889373779
1900.39587402344	21.2006340026855
1901.28967285156	21.2097568511963
1902.18298339844	21.2963371276855
1903.07580566406	21.2025623321533
1903.96801757813	21.2358741760254
1904.85986328125	21.2193336486816
1905.7509765625	21.2812252044678
1906.64172363281	21.2198104858398
1907.53186035156	21.3693771362305
1908.42150878906	21.350923538208
1909.31066894531	21.3470783233643
1910.19921875	21.317045211792
1911.08728027344	21.3788948059082
1911.97473144531	21.4503974914551
1912.86181640625	21.4448432922363
1913.74816894531	21.3619594573975
1914.63415527344	21.3131122589111
1915.51953125	21.3228378295898
1916.40441894531	21.3992671966553
1917.28869628906	21.2449645996094
1918.17260742188	21.3314971923828
1919.05578613281	21.1834239959717
1919.93859863281	21.2139472961426
1920.82080078125	21.170238494873
1921.70239257813	21.1598091125488
1922.58349609375	21.0299205780029
1923.46411132813	21.0207653045654
1924.34423828125	21.0032749176025
1925.22375488281	20.9361896514893
1926.10278320313	20.8405380249023
1926.98120117188	20.7612915039063
1927.85913085938	20.7347087860107
1928.73645019531	20.6252880096436
1929.61328125	20.613374710083
1930.48962402344	20.5161590576172
1931.36535644531	20.4615516662598
1932.24060058594	20.4471626281738
1933.11535644531	20.4145126342773
1933.98950195313	20.4291667938232
1934.86303710938	20.4237995147705
1935.73608398438	20.4620475769043
1936.60864257813	20.5001029968262
1937.48059082031	20.5176849365234
1938.35205078125	20.5055236816406
1939.22302246094	20.4487991333008
1940.09338378906	20.4970703125
1940.96313476563	20.4813671112061
1941.83239746094	20.595043182373
1942.701171875	20.538293838501
1943.5693359375	20.6045665740967
1944.43701171875	20.5760803222656
1945.30407714844	20.619873046875
1946.17065429688	20.6758556365967
1947.03662109375	20.6575584411621
1947.90209960938	20.7078475952148
1948.76696777344	20.702392578125
1949.63134765625	20.6670455932617
1950.4951171875	20.7351264953613
1951.3583984375	20.7580490112305
1952.22106933594	20.6741485595703
1953.08325195313	20.662483215332
1953.94482421875	20.6164283752441
1954.80590820313	20.5281944274902
1955.66650390625	20.5462322235107
1956.5263671875	20.5416297912598
1957.38586425781	20.5254783630371
1958.24462890625	20.4777660369873
1959.10302734375	20.4338092803955
1959.96069335938	20.4013843536377
1960.81799316406	20.3449230194092
1961.67456054688	20.2212314605713
1962.53063964844	20.2325649261475
1963.38623046875	20.179780960083
1964.2412109375	20.2076015472412
1965.09558105469	20.0516262054443
1965.94946289063	20.0114440917969
1966.80285644531	19.9875164031982
1967.65563964844	19.9174041748047
1968.5078125	19.9788818359375
1969.35949707031	20.0171947479248
1970.21057128906	19.9599876403809
1971.06103515625	19.9616985321045
1971.91101074219	19.9859886169434
1972.76049804688	19.990177154541
1973.60925292969	19.9977264404297
1974.45764160156	20.0415229797363
1975.30529785156	20.0701293945313
1976.15246582031	20.1856002807617
1976.99914550781	20.2122669219971
1977.84521484375	20.2322444915771
1978.69067382813	20.3254928588867
1979.53552246094	20.3854198455811
1980.3798828125	20.3987636566162
1981.22375488281	20.4332008361816
1982.06701660156	20.3889179229736
1982.90966796875	20.4846458435059
1983.75170898438	20.447322845459
1984.59326171875	20.3931274414063
1985.43420410156	20.3373241424561
1986.27465820313	20.4311637878418
1987.11450195313	20.308126449585
1987.95373535156	20.3471565246582
1988.79248046875	20.3841876983643
1989.63061523438	20.2990436553955
1990.46813964844	20.2059745788574
1991.30517578125	20.2126026153564
1992.1416015625	20.1881465911865
1992.9775390625	20.1530914306641
1993.81274414063	20.0370807647705
1994.6474609375	20.0154819488525
1995.48168945313	19.8997936248779
1996.31518554688	19.8630237579346
1997.14819335938	19.8485698699951
1997.98071289063	19.8535385131836
1998.8125	19.817850112915
1999.64379882813	19.8187465667725
2000.47448730469	19.8187446594238
2001.3046875	19.8029098510742
2002.13427734375	19.836841583252
2002.96325683594	19.827808380127
2003.79162597656	19.8601894378662
2004.61950683594	19.9324645996094
2005.44677734375	19.922779083252
2006.2734375	20.0497531890869
2007.09948730469	20.0639133453369
2007.92504882813	20.1431751251221
2008.75	20.2118339538574
2009.57434082031	20.1940746307373
2010.39819335938	20.2321605682373
2011.22131347656	20.2536964416504
2012.0439453125	20.2547931671143
2012.86608886719	20.2572631835938
2013.6875	20.3199901580811
2014.50842285156	20.3058891296387
2015.32873535156	20.3193054199219
2016.1484375	20.3140754699707
2016.96752929688	20.4035682678223
2017.7861328125	20.3582782745361
2018.60412597656	20.3817729949951
2019.42150878906	20.41965675354
2020.23828125	20.3433208465576
2021.05444335938	20.4129238128662
2021.8701171875	20.2854251861572
2022.68518066406	20.245491027832
2023.49963378906	20.2557716369629
2024.3134765625	20.1874732971191
2025.12683105469	20.1840343475342
2025.939453125	20.1581916809082
2026.75158691406	20.1268463134766
2027.56311035156	20.1375732421875
2028.3740234375	20.0972747802734
2029.18432617188	20.0612964630127
2029.994140625	19.9895725250244
2030.80322265625	19.9885883331299
2031.61181640625	19.9232044219971
2032.41979980469	19.9139499664307
2033.22717285156	19.894136428833
2034.03393554688	19.8268241882324
2034.84008789063	19.7773609161377
2035.64575195313	19.7866382598877
2036.45080566406	19.7663097381592
2037.25512695313	19.6361351013184
2038.05895996094	19.6083755493164
2038.86218261719	19.5578346252441
2039.66479492188	19.5746593475342
2040.466796875	19.6177253723145
2041.26831054688	19.6205406188965
2042.06909179688	19.6599807739258
2042.86938476563	19.6208934783936
2043.6689453125	19.5884666442871
2044.46801757813	19.7238330841064
2045.26647949219	19.630542755127
2046.06433105469	19.6947479248047
2046.86145019531	19.6660041809082
2047.65808105469	19.7316627502441
2048.4541015625	19.753719329834
2049.24951171875	19.7214965820313
2050.04443359375	19.7590560913086
2050.83862304688	19.8354835510254
2051.63232421875	19.9015674591064
2052.42529296875	19.9327621459961
2053.2177734375	19.899866104126
2054.00952148438	19.8310585021973
2054.80078125	19.8970127105713
2055.59130859375	19.9887371063232
2056.38134765625	19.9092311859131
2057.17065429688	19.993371963501
2057.95947265625	19.9047679901123
2058.74755859375	19.8801403045654
2059.53515625	19.8694286346436
2060.32202148438	19.8742713928223
2061.1083984375	19.8261470794678
2061.89428710938	19.7057113647461
2062.67919921875	19.6374950408936
2063.4638671875	19.672269821167
2064.24780273438	19.66868019104
2065.03100585938	19.6487941741943
2065.81372070313	19.4575214385986
2066.595703125	19.4706230163574
2067.37719726563	19.4212837219238
2068.15795898438	19.2674808502197
2068.93823242188	19.3141040802002
2069.7177734375	19.1949100494385
2070.49682617188	19.1706085205078
2071.27514648438	19.063404083252
2072.05297851563	18.9876537322998
2072.830078125	19.0053024291992
2073.60668945313	18.9530868530273
2074.38256835938	18.910177230835
2075.15795898438	18.8129768371582
2075.9326171875	18.8111724853516
2076.70654296875	18.7950839996338
2077.47998046875	18.7621288299561
2078.25268554688	18.6839408874512
2079.02490234375	18.7221546173096
2079.79663085938	18.7878341674805
2080.5673828125	18.6220932006836
2081.337890625	18.7131195068359
2082.107421875	18.7748775482178
2082.87670898438	18.7695369720459
2083.64501953125	18.7233295440674
2084.41284179688	18.7416954040527
2085.18017578125	18.794397354126
2085.94677734375	18.7702522277832
2086.71264648438	18.7663173675537
2087.47802734375	18.8012027740479
2088.24267578125	18.8288192749023
2089.0068359375	18.8647060394287
2089.77026367188	18.8944911956787
2090.53295898438	18.8090572357178
2091.29516601563	18.798999786377
2092.056640625	18.7663021087646
2092.81762695313	18.7625961303711
2093.57788085938	18.6946868896484
2094.33764648438	18.594612121582
2095.0966796875	18.6465873718262
2095.85498046875	18.4986896514893
2096.61279296875	18.5194625854492
2097.36987304688	18.4182319641113
2098.12646484375	18.3384456634521
2098.88232421875	18.2498455047607
2099.63745117188	18.1933746337891
2100.39208984375	18.1607818603516
2101.14624023438	18.0288963317871
2101.8994140625	17.9687252044678
2102.65209960938	17.8430614471436
2103.404296875	17.7979545593262
2104.15551757813	17.7010765075684
2104.90649414063	17.6824722290039
2105.65649414063	17.5384616851807
2106.40600585938	17.4701232910156
2107.15502929688	17.3475532531738
2107.90307617188	17.3649139404297
2108.65063476563	17.2231788635254
2109.39770507813	17.2957134246826
2110.14404296875	17.3168869018555
2110.8896484375	17.2225952148438
2111.63452148438	17.2454280853271
2112.37890625	17.2947330474854
2113.12280273438	17.2532444000244
2113.86572265625	17.2951889038086
2114.60815429688	17.3426628112793
2115.35009765625	17.343391418457
2116.09106445313	17.4288768768311
2116.83154296875	17.3816261291504
2117.57153320313	17.3840427398682
2118.31079101563	17.457935333252
2119.04931640625	17.4108829498291
2119.787109375	17.3341312408447
2120.5244140625	17.3642902374268
2121.26098632813	17.3099613189697
2121.9970703125	17.2048225402832
2122.732421875	17.1923198699951
2123.46704101563	17.1203670501709
2124.20092773438	17.0490760803223
2124.93432617188	17.075122833252
2125.6669921875	17.0212783813477
2126.39916992188	16.9332981109619
2127.13037109375	16.8135547637939
2127.86108398438	16.8032741546631
2128.59130859375	16.7744693756104
2129.32080078125	16.5826358795166
2130.04956054688	16.6388740539551
2130.77758789063	16.5173377990723
2131.50512695313	16.3875198364258
2132.23193359375	16.3534412384033
2132.9580078125	16.3239192962646
2133.68334960938	16.2312316894531
2134.408203125	16.1794528961182
2135.13232421875	16.0367088317871
2135.85595703125	16.0448894500732
2136.57885742188	15.9787406921387
2137.30102539063	15.896595954895
2138.0224609375	15.8327484130859
2138.74340820313	15.7756175994873
2139.46337890625	15.7252073287964
2140.18310546875	15.632682800293
2140.90185546875	15.5891914367676
2141.6201171875	15.5885095596313
2142.33764648438	15.5611925125122
2143.05444335938	15.558557510376
2143.77075195313	15.6029291152954
2144.48608398438	15.530740737915
2145.201171875	15.5249347686768
2145.91528320313	15.4868650436401
2146.62890625	15.5722894668579
2147.34155273438	15.5329904556274
2148.05395507813	15.4562530517578
2148.76538085938	15.4851503372192
2149.47631835938	15.507022857666
2150.18627929688	15.4700679779053
2150.89599609375	15.4693260192871
2151.60473632813	15.4841566085815
2152.31298828125	15.4658880233765
2153.02026367188	15.3932914733887
2153.72729492188	15.4042139053345
2154.43334960938	15.3222684860229
2155.138671875	15.3555994033813
2155.84350585938	15.3518781661987
2156.54760742188	15.3696250915527
2157.25122070313	15.3131713867188
2157.95385742188	15.2691307067871
2158.65600585938	15.2292022705078
2159.357421875	15.1687145233154
2160.05810546875	15.1428995132446
2160.75805664063	15.0977373123169
2161.45751953125	15.0236616134644
2162.15600585938	15.0454893112183
2162.85400390625	14.9627618789673
2163.55151367188	14.9539604187012
2164.248046875	14.7978439331055
2164.94409179688	14.8071098327637
2165.63916015625	14.7045307159424
2166.33374023438	14.6246919631958
2167.02783203125	14.6049289703369
2167.72094726563	14.5294046401978
2168.41357421875	14.4159879684448
2169.10522460938	14.3403244018555
2169.79638671875	14.2682905197144
2170.48706054688	14.1991519927979
2171.1767578125	14.1528377532959
2171.86572265625	13.9935035705566
2172.55419921875	13.9236745834351
2173.24194335938	13.8771934509277
2173.92895507813	13.7991313934326
2174.615234375	13.7247009277344
2175.30078125	13.6667394638062
2175.98583984375	13.5500001907349
2176.67016601563	13.5400533676147
2177.35375976563	13.5980033874512
2178.03662109375	13.4887571334839
2178.71875	13.4686346054077
2179.40014648438	13.4744606018066
2180.08081054688	13.4095468521118
2180.76098632813	13.4645862579346
2181.4404296875	13.4936723709106
2182.119140625	13.4281940460205
2182.79711914063	13.4897432327271
2183.47436523438	13.4769906997681
2184.15087890625	13.4704246520996
2184.82690429688	13.5142002105713
2185.501953125	13.5140895843506
2186.17651367188	13.4439840316772
2186.85034179688	13.550124168396
2187.5234375	13.4486722946167
2188.19580078125	13.4174718856812
2188.86743164063	13.4217882156372
2189.53833007813	13.321159362793
2190.20874023438	13.3916244506836
2190.87817382813	13.2523202896118
2191.54711914063	13.2859563827515
2192.21533203125	13.2326831817627
2192.8828125	13.1434812545776
2193.54956054688	13.1075611114502
2194.21557617188	13.0364398956299
2194.880859375	12.9652614593506
2195.54541015625	12.8912830352783
2196.20947265625	12.8262271881104
2196.87255859375	12.7491321563721
2197.53515625	12.6334943771362
2198.19677734375	12.5747575759888
2198.85791015625	12.4404458999634
2199.51831054688	12.3247861862183
2200.17797851563	12.2971382141113
2200.8369140625	12.2414226531982
2201.4951171875	12.1721315383911
2202.15258789063	12.0992784500122
2202.80932617188	12.019344329834
2203.46533203125	11.9789733886719
2204.12060546875	11.8971672058105
2204.775390625	11.8920993804932
2205.42919921875	11.7983922958374
2206.08251953125	11.8083448410034
2206.73486328125	11.7760877609253
2207.38671875	11.7531070709229
2208.03759765625	11.7293500900269
2208.68798828125	11.7933750152588
2209.33764648438	11.8013229370117
2209.98657226563	11.7304706573486
2210.63452148438	11.7479667663574
2211.28198242188	11.7385139465332
2211.9287109375	11.7862710952759
2212.57470703125	11.7707710266113
2213.21997070313	11.8286666870117
2213.86450195313	11.7205429077148
2214.50830078125	11.7905778884888
2215.1513671875	11.7227649688721
2215.79370117188	11.7281684875488
2216.43530273438	11.6291770935059
2217.076171875	11.6393508911133
2217.71630859375	11.6206884384155
2218.35571289063	11.516471862793
2218.99462890625	11.4691333770752
2219.63256835938	11.3794584274292
2220.26977539063	11.4093036651611
2220.90625	11.2969722747803
2221.5419921875	11.2545356750488
2222.17700195313	11.1592950820923
2222.81127929688	11.096209526062
2223.44482421875	11.0170803070068
2224.07763671875	10.9457521438599
2224.70971679688	10.8903789520264
2225.34106445313	10.8469047546387
2225.9716796875	10.7751684188843
2226.6015625	10.6194286346436
2227.23071289063	10.5897817611694
2227.85913085938	10.5568008422852
2228.48681640625	10.5034198760986
2229.11376953125	10.4313955307007
2229.73999023438	10.3646650314331
2230.36547851563	10.3453016281128
2230.990234375	10.3333234786987
2231.61401367188	10.2363548278809
2232.2373046875	10.1934280395508
2232.85986328125	10.1246719360352
2233.4814453125	10.1220264434814
2234.1025390625	10.079252243042
2234.72265625	10.040789604187
2235.34228515625	10.0079212188721
2235.9609375	10.0113611221313
2236.57885742188	9.97435569763184
2237.1962890625	9.99365901947021
2237.81274414063	9.91664600372314
2238.42846679688	9.95746612548828
2239.04345703125	9.91216659545898
2239.65771484375	9.94429302215576
2240.27124023438	9.92871189117432
2240.88403320313	9.99628639221191
2241.49584960938	9.93782329559326
2242.10717773438	9.90500354766846
2242.71752929688	9.95773983001709
2243.32739257813	9.9027853012085
2243.93627929688	9.88224983215332
2244.54443359375	9.90826892852783
2245.15209960938	9.86300563812256
2245.7587890625	9.87203884124756
2246.36474609375	9.80404949188232
2246.9697265625	9.82671737670898
2247.57421875	9.74705123901367
2248.17797851563	9.76739120483398
2248.78076171875	9.71111011505127
2249.38305664063	9.65091419219971
2249.984375	9.60073566436768
2250.5849609375	9.59572505950928
2251.18481445313	9.51524448394775
2251.78393554688	9.46727752685547
2252.38232421875	9.47306060791016
2252.97973632813	9.38855361938477
2253.57666015625	9.35108089447021
2254.17260742188	9.32600498199463
2254.76782226563	9.29469013214111
2255.3623046875	9.22914695739746
2255.9560546875	9.1596565246582
2256.54907226563	9.15183258056641
2257.14135742188	9.05527210235596
2257.73266601563	8.98069477081299
2258.32348632813	8.94344425201416
2258.91333007813	8.90408611297607
2259.50244140625	8.82987403869629
2260.09057617188	8.71270942687988
2260.67822265625	8.76214027404785
2261.26513671875	8.68569850921631
2261.85107421875	8.65109348297119
2262.43627929688	8.60291862487793
2263.02075195313	8.6185188293457
2263.6044921875	8.55856418609619
2264.18725585938	8.48083782196045
2264.76953125	8.46980094909668
2265.35083007813	8.44336128234863
2265.93139648438	8.40515613555908
2266.51123046875	8.38206577301025
2267.09033203125	8.36600112915039
2267.66845703125	8.39695072174072
2268.24584960938	8.36388683319092
2268.82250976563	8.32033061981201
2269.3984375	8.35469341278076
2269.9736328125	8.37625694274902
2270.5478515625	8.37976837158203
2271.12133789063	8.4681339263916
2271.69409179688	8.46146202087402
2272.26611328125	8.36908626556396
2272.83740234375	8.38307857513428
2273.40771484375	8.34409809112549
2273.97729492188	8.33211040496826
2274.54614257813	8.34137344360352
2275.11401367188	8.3409252166748
2275.68139648438	8.24091339111328
2276.24780273438	8.22018718719482
2276.8134765625	8.18419361114502
2277.37817382813	8.18708896636963
2277.9423828125	8.16657257080078
2278.50561523438	8.19893932342529
2279.06811523438	8.17998218536377
2279.62963867188	8.14836597442627
2280.19067382813	8.1046028137207
2280.75073242188	8.11589527130127
2281.31005859375	8.15013790130615
2281.86840820313	8.11475849151611
2282.42602539063	8.08726692199707
2282.98291015625	8.01882743835449
2283.5390625	8.02560615539551
2284.09448242188	7.98720550537109
2284.64892578125	7.94110727310181
2285.20263671875	7.93674850463867
2285.75537109375	7.85673236846924
2286.3076171875	7.82825469970703
2286.85888671875	7.82569313049316
2287.40942382813	7.80087995529175
2287.958984375	7.77684354782104
2288.5078125	7.72283506393433
2289.05590820313	7.64810657501221
2289.60302734375	7.62609529495239
2290.14965820313	7.5555100440979
2290.6953125	7.52362060546875
2291.23999023438	7.50311899185181
2291.78393554688	7.47118234634399
2292.3271484375	7.4198145866394
2292.86962890625	7.39020919799805
2293.4111328125	7.31456756591797
2293.95190429688	7.25881910324097
2294.49194335938	7.27142477035522
2295.03100585938	7.19963836669922
2295.5693359375	7.22394132614136
2296.10693359375	7.17978811264038
2296.6435546875	7.15025568008423
2297.17944335938	7.11136913299561
2297.71459960938	7.09538888931274
2298.24877929688	7.13623046875
2298.7822265625	7.10075187683105
2299.31469726563	7.11117839813232
2299.8466796875	7.12722253799438
2300.37744140625	7.12696981430054
2300.90771484375	7.05827331542969
2301.43701171875	7.04729223251343
2301.96557617188	7.08552932739258
2302.4931640625	7.12084913253784
2303.02001953125	7.08630657196045
2303.54614257813	7.1229887008667
2304.0712890625	7.13825464248657
2304.595703125	7.10635375976563
2305.119140625	7.1133074760437
2305.64184570313	7.10551118850708
2306.16381835938	7.10038661956787
2306.68481445313	7.11485290527344
2307.205078125	7.10784721374512
2307.72436523438	7.07208347320557
2308.24291992188	7.11396169662476
2308.7607421875	7.07520818710327
2309.27758789063	7.05310297012329
2309.79370117188	7.05061626434326
2310.30883789063	7.02093982696533
2310.8232421875	7.04024457931519
2311.3369140625	7.04528427124023
2311.849609375	6.98403978347778
2312.361328125	6.96991586685181
2312.87255859375	6.93717432022095
2313.38256835938	6.90413570404053
2313.89208984375	6.92611980438232
2314.40063476563	6.8622727394104
2314.908203125	6.88100862503052
2315.4150390625	6.78089284896851
2315.92114257813	6.76015090942383
2316.42626953125	6.69667625427246
2316.9306640625	6.67696332931519
2317.43408203125	6.68401956558228
2317.93676757813	6.58362722396851
2318.4384765625	6.58117246627808
2318.939453125	6.43326473236084
2319.439453125	6.46461582183838
2319.93872070313	6.47484350204468
2320.43701171875	6.40508604049683
2320.9345703125	6.40254592895508
2321.43139648438	6.34138965606689
2321.92724609375	6.38225078582764
2322.42211914063	6.29415225982666
2322.91625976563	6.31627798080444
2323.40966796875	6.2541708946228
2323.90209960938	6.24829149246216
2324.3935546875	6.21276330947876
2324.88427734375	6.20576858520508
2325.37426757813	6.20257520675659
2325.86303710938	6.20754671096802
2326.35131835938	6.181471824646
2326.83862304688	6.18316030502319
2327.32495117188	6.21646308898926
2327.810546875	6.22906684875488
2328.29541015625	6.22504138946533
2328.77905273438	6.21145820617676
2329.26220703125	6.24371671676636
2329.74438476563	6.26998805999756
2330.2255859375	6.20859956741333
2330.7060546875	6.24142932891846
2331.185546875	6.24803876876831
2331.6640625	6.25164270401001
2332.14184570313	6.21613502502441
2332.61889648438	6.20084619522095
2333.09497070313	6.2328929901123
2333.57006835938	6.20992612838745
2334.04443359375	6.1696834564209
2334.51782226563	6.2220196723938
2334.99047851563	6.14967775344849
2335.46215820313	6.12142562866211
2335.93310546875	6.12908315658569
2336.40307617188	6.09146738052368
2336.8720703125	6.03927373886108
2337.34033203125	6.04387998580933
2337.8076171875	6.04601526260376
2338.27416992188	5.97258615493774
2338.73974609375	5.92741060256958
2339.20458984375	5.9080491065979
2339.66845703125	5.90985250473022
2340.13134765625	5.90339708328247
2340.59350585938	5.80417108535767
2341.0546875	5.81446504592896
2341.51489257813	5.7575535774231
2341.97436523438	5.70390510559082
2342.43286132813	5.68715143203735
2342.890625	5.65687370300293
2343.34741210938	5.62905263900757
2343.80322265625	5.60424757003784
2344.25830078125	5.59294557571411
2344.71240234375	5.57058572769165
2345.16577148438	5.61422824859619
2345.61791992188	5.59600114822388
2346.06958007813	5.63773727416992
2346.52001953125	5.73342323303223
2346.9697265625	5.81865930557251
2347.41845703125	5.88624095916748
2347.86645507813	6.02832698822021
2348.3134765625	6.07968425750732
2348.75952148438	6.21610832214355
2349.20483398438	6.31189393997192
2349.64916992188	6.4099555015564
2350.09252929688	6.53913640975952
2350.53515625	6.64926528930664
2350.97680664063	6.6618013381958
2351.41748046875	6.74206113815308
2351.857421875	6.80377244949341
2352.29638671875	6.82497119903564
2352.734375	6.7692174911499
2353.17138671875	6.7829065322876
2353.60766601563	6.73042774200439
2354.04296875	6.65232753753662
2354.4775390625	6.53633213043213
2354.91088867188	6.49512004852295
2355.34350585938	6.36701202392578
2355.775390625	6.26443815231323
2356.2060546875	6.13142728805542
2356.63598632813	6.03176164627075
2357.06494140625	5.85397100448608
2357.4931640625	5.77170896530151
2357.92041015625	5.63582801818848
2358.3466796875	5.57017707824707
2358.77197265625	5.48968029022217
2359.1962890625	5.36919927597046
2359.61987304688	5.23298978805542
2360.04248046875	5.15508842468262
2360.46411132813	5.1017279624939
2360.88500976563	5.07824897766113
2361.30493164063	5.00803995132446
2361.72387695313	4.96548223495483
