# Supplementary material for: Optics miniaturization strategy for demanding Raman spectroscopy applications
Source: Nat Commun. 2024 Apr 8;15:3049. doi: 10.1038/s41467-024-47044-7 (PMC11001912; doi:10.1038/s41467-024-47044-7)
Supplement: Supplementary file 6 — Source Data [file 41467_2024_47044_MOESM6_ESM.zip › Source Data/NCOMMS-23-34016B s3/S3 pHCA, Glucose, Salts/calibraiton/pHCA time + standards/pHCA_9h_1.csv]

347.42919921875	83.771728515625
348.892913818359	84.0211334228516
350.356079101563	84.371955871582
351.818634033203	84.6543045043945
353.280670166016	85.1293029785156
354.742095947266	85.5497055053711
356.202972412109	85.8947982788086
357.663299560547	86.1613006591797
359.123046875	86.5043334960938
360.582244873047	86.731689453125
362.040863037109	87.2070236206055
363.498931884766	87.3309860229492
364.956451416016	87.4156951904297
366.413391113281	87.6901550292969
367.869750976563	87.9938659667969
369.325592041016	88.284049987793
370.780853271484	88.1499252319336
372.235565185547	88.4640502929688
373.689727783203	88.4355239868164
375.143310546875	88.6278686523438
376.596343994141	88.8672027587891
378.048828125	89.0276794433594
379.500762939453	89.0916213989258
380.9521484375	89.2518997192383
382.402954101563	89.4070816040039
383.853240966797	89.5723876953125
385.302947998047	89.7285232543945
386.752136230469	90.0004425048828
388.200744628906	90.1161651611328
389.648803710938	90.4611129760742
391.096343994141	90.4263687133789
392.543304443359	90.6525573730469
393.989715576172	90.9095153808594
395.435607910156	91.2482452392578
396.880920410156	91.4659805297852
398.325714111328	91.4643402099609
399.769927978516	91.7595443725586
401.213623046875	92.1265563964844
402.656768798828	92.2074737548828
404.099395751953	92.4289627075195
405.541442871094	92.5877532958984
406.982971191406	92.7408599853516
408.423950195313	92.8371353149414
409.864379882813	93.0955123901367
411.304290771484	93.1088790893555
412.743621826172	93.1150512695313
414.182434082031	93.2755126953125
415.620727539063	93.4939422607422
417.058471679688	93.5497512817383
418.495666503906	93.7233963012695
419.932342529297	93.6948013305664
421.368469238281	93.7529373168945
422.804077148438	93.7134780883789
424.239135742188	93.7560806274414
425.673645019531	93.5321884155273
427.107635498047	93.3565444946289
428.541107177734	93.4606475830078
429.974029541016	93.1247711181641
431.406433105469	93.1103897094727
432.838287353516	92.8290252685547
434.269622802734	92.8061676025391
435.700408935547	92.7741851806641
437.130706787109	92.5885772705078
438.560455322266	92.5310287475586
439.989654541016	92.3336791992188
441.418334960938	92.412712097168
442.846496582031	92.2403030395508
444.274139404297	92.3595657348633
445.701263427734	92.1666488647461
447.127838134766	91.9650497436523
448.553894042969	92.1204528808594
449.979431152344	91.9542617797852
451.404449462891	91.7504806518555
452.828918457031	91.5665435791016
454.252899169922	91.6013259887695
455.676330566406	91.3396682739258
457.099273681641	91.2604370117188
458.521667480469	91.0413818359375
459.943542480469	91.1877975463867
461.364929199219	90.8584747314453
462.785766601563	91.0704574584961
464.206085205078	90.9865264892578
465.625885009766	90.7502593994141
467.045196533203	90.9880142211914
468.463958740234	90.6601257324219
469.882202148438	90.9172897338867
471.299957275391	90.86083984375
472.717193603516	90.891242980957
474.133911132813	90.8691253662109
475.550109863281	90.853630065918
476.965789794922	90.8829116821289
478.380950927734	91.2316436767578
479.795623779297	91.2187042236328
481.209777832031	91.2625198364258
482.623413085938	91.5104751586914
484.036529541016	91.7591934204102
485.449157714844	91.8392105102539
486.861267089844	92.0104293823242
488.272857666016	92.0302581787109
489.683959960938	92.389045715332
491.094543457031	92.3738403320313
492.504608154297	92.7608261108398
493.914184570313	92.9416656494141
495.3232421875	93.1070175170898
496.731811523438	93.08447265625
498.139862060547	93.1536483764648
499.547393798828	93.237922668457
500.954467773438	93.1227798461914
502.360992431641	93.2548675537109
503.767028808594	93.2766952514648
505.172576904297	93.4801330566406
506.577606201172	93.4826507568359
507.982147216797	93.5737609863281
509.386169433594	93.4831008911133
510.789703369141	93.6478881835938
512.192749023438	93.655876159668
513.595275878906	93.8687591552734
514.997314453125	93.585334777832
516.398803710938	93.8305053710938
517.799865722656	93.6582794189453
519.200378417969	93.8031616210938
520.600463867188	93.4760284423828
522	93.2316665649414
523.399047851563	93.1388320922852
524.797607421875	92.8014602661133
526.195678710938	92.4097061157227
527.59326171875	92.3262939453125
528.990295410156	91.9545822143555
530.386901855469	91.4253921508789
531.782958984375	91.3778457641602
533.178588867188	91.0679473876953
534.573669433594	90.6654586791992
535.968322753906	90.5572357177734
537.362426757813	90.1888732910156
538.756042480469	90.099853515625
540.149230957031	89.7522735595703
541.541870117188	89.4975891113281
542.934020996094	89.2369842529297
544.32568359375	89.0341110229492
545.716918945313	88.7174835205078
547.107604980469	88.267448425293
548.497802734375	88.1313171386719
549.887573242188	87.7913589477539
551.276794433594	87.4497375488281
552.66552734375	87.3010406494141
554.053833007813	87.0469131469727
555.441650390625	86.9783248901367
556.828918457031	86.6113204956055
558.215759277344	86.3382720947266
559.602111816406	86.2536239624023
560.987976074219	86.2123641967773
562.373352050781	86.1771240234375
563.758239746094	85.9977416992188
565.142639160156	85.8130111694336
566.526611328125	85.7397003173828
567.910034179688	85.721923828125
569.293029785156	85.4529342651367
570.675537109375	85.3881988525391
572.057556152344	85.3966979980469
573.439086914063	85.2817611694336
574.820129394531	85.2003555297852
576.200744628906	85.1301498413086
577.580871582031	84.9677429199219
578.96044921875	85.0705337524414
580.339660644531	84.9099197387695
581.718322753906	85.0239028930664
583.096557617188	84.8760681152344
584.474243164063	84.9325180053711
585.851501464844	84.6740493774414
587.228332519531	84.8096466064453
588.604614257813	84.706787109375
589.98046875	84.7211532592773
591.355834960938	84.6839904785156
592.730712890625	84.6577911376953
594.105163574219	84.7110900878906
595.479125976563	84.6755065917969
596.852600097656	84.3777618408203
598.225646972656	84.6277084350586
599.598205566406	84.4044647216797
600.970275878906	84.2372436523438
602.341857910156	84.1977920532227
603.713012695313	84.2273635864258
605.083679199219	84.1398544311523
606.453918457031	83.9968185424805
607.823608398438	84.0351257324219
609.192932128906	83.9457931518555
610.561706542969	83.7032699584961
611.930053710938	83.7064743041992
613.297912597656	83.5595626831055
614.665344238281	83.3829193115234
616.032287597656	83.3139343261719
617.398803710938	83.3912200927734
618.764831542969	83.0978240966797
620.13037109375	83.0481643676758
621.495483398438	82.7881164550781
622.860107421875	82.7360076904297
624.224304199219	82.6032409667969
625.588012695313	82.5000915527344
626.951232910156	82.4351959228516
628.314025878906	82.176139831543
629.676391601563	82.2309722900391
631.038269042969	81.9773864746094
632.399658203125	81.749397277832
633.760620117188	81.8327255249023
635.12109375	81.6032638549805
636.481140136719	81.5818023681641
637.840759277344	81.4994888305664
639.199890136719	81.4811401367188
640.558532714844	81.3898773193359
641.916748046875	81.244873046875
643.274536132813	81.3258361816406
644.6318359375	81.317741394043
645.988647460938	80.9763336181641
647.345031738281	80.9253234863281
648.700988769531	80.6977996826172
650.056457519531	80.5560989379883
651.411499023438	80.4679641723633
652.76611328125	80.2104415893555
654.120239257813	79.997688293457
655.473876953125	79.9990463256836
656.827087402344	79.9405746459961
658.179870605469	79.8376388549805
659.5322265625	79.745475769043
660.884094238281	79.5507354736328
662.235473632813	79.6908645629883
663.586486816406	79.3569793701172
664.93701171875	79.2455673217773
666.287048339844	79.38037109375
667.636657714844	79.3752365112305
668.98583984375	79.2727127075195
670.334594726563	79.2334976196289
671.682861328125	79.1843338012695
673.030700683594	79.0219116210938
674.378051757813	79.010368347168
675.725036621094	78.9237289428711
677.071533203125	78.8840560913086
678.417541503906	78.8549499511719
679.76318359375	79.1010284423828
681.108337402344	78.9065933227539
682.453002929688	79.040397644043
683.797302246094	79.2012329101563
685.14111328125	78.9198913574219
686.484497070313	79.1002883911133
687.827453613281	79.0427780151367
689.169921875	79.0956192016602
690.512023925781	78.9358749389648
691.853637695313	79.2235565185547
693.194763183594	79.0814590454102
694.535522460938	79.0485763549805
695.875793457031	79.1131820678711
697.215637207031	79.1777877807617
698.555053710938	79.2659606933594
699.89404296875	79.2157211303711
701.232543945313	79.3448944091797
702.570617675781	79.3639984130859
703.908325195313	79.2923736572266
705.245483398438	79.3572616577148
706.582275390625	79.4560470581055
707.918640136719	79.3963623046875
709.254516601563	79.423583984375
710.589965820313	79.3126602172852
711.924987792969	79.5165557861328
713.259582519531	79.454475402832
714.59375	79.3803558349609
715.927490234375	79.4132385253906
717.2607421875	79.5729598999023
718.593627929688	79.2991790771484
719.926025390625	79.5088806152344
721.257995605469	79.4048309326172
722.589538574219	79.4659042358398
723.920654296875	79.47802734375
725.251342773438	79.5085296630859
726.581604003906	79.1884765625
727.911437988281	79.3072052001953
729.240783691406	79.129508972168
730.569763183594	79.2756042480469
731.898254394531	79.1715927124023
733.226379394531	79.1333847045898
734.554016113281	79.0091552734375
735.881225585938	79.0220489501953
737.208068847656	78.9961624145508
738.534423828125	79.0144271850586
739.8603515625	78.802375793457
741.185852050781	78.8036880493164
742.510925292969	78.8424911499023
743.835571289063	78.650032043457
745.159790039063	78.5906372070313
746.483581542969	78.6239624023438
747.806945800781	78.4136276245117
749.1298828125	78.4265518188477
750.452453613281	78.2766799926758
751.774536132813	78.3559494018555
753.09619140625	78.1243438720703
754.417419433594	78.060173034668
755.738220214844	78.0389862060547
757.05859375	77.8894577026367
758.378540039063	77.9076919555664
759.698059082031	77.8928985595703
761.017211914063	77.5887222290039
762.335876464844	77.6944961547852
763.654113769531	77.3604049682617
764.971984863281	77.3718719482422
766.289367675781	77.2872924804688
767.606384277344	77.1876678466797
768.922973632813	77.2828521728516
770.239074707031	77.0419540405273
771.554809570313	76.92138671875
772.8701171875	76.9102630615234
774.184997558594	76.7727737426758
775.499450683594	76.5913772583008
776.8134765625	76.6971969604492
778.127136230469	76.4561004638672
779.440307617188	76.4745178222656
780.753112792969	76.4484558105469
782.0654296875	76.1295623779297
783.377380371094	76.2064590454102
784.688903808594	76.0535430908203
786	75.9500885009766
787.310668945313	75.9619522094727
788.620971679688	75.8320083618164
789.930786132813	75.8920059204102
791.240234375	75.6497116088867
792.549255371094	75.5904693603516
793.857788085938	75.5707778930664
795.166015625	75.3745574951172
796.473754882813	75.4634857177734
797.781066894531	75.4585342407227
799.088012695313	75.5679092407227
800.39453125	75.5879974365234
801.700622558594	75.6874694824219
803.006286621094	75.642707824707
804.311584472656	75.7914428710938
805.616394042969	75.7337646484375
806.920837402344	75.6461486816406
808.224853515625	75.575927734375
809.528503417969	75.4887390136719
810.831665039063	75.3220443725586
812.134460449219	75.2663803100586
813.436828613281	75.0106658935547
814.73876953125	75.0065460205078
816.040344238281	74.806396484375
817.341430664063	74.8723449707031
818.642150878906	74.745491027832
819.942504882813	74.8162307739258
821.242370605469	74.6159896850586
822.541870117188	74.7642135620117
823.840942382813	74.767692565918
825.139587402344	74.6611785888672
826.437866210938	74.7382965087891
827.735656738281	74.7216415405273
829.033081054688	74.7726898193359
830.330139160156	74.8555908203125
831.626770019531	74.7449798583984
832.922973632813	74.7263031005859
834.21875	74.960075378418
835.514099121094	75.0304641723633
836.80908203125	75.1086807250977
838.103637695313	75.1596603393555
839.397827148438	75.3744125366211
840.691589355469	75.3949127197266
841.984924316406	75.5183715820313
843.27783203125	75.5686416625977
844.570373535156	75.6218109130859
845.862487792969	75.8345260620117
847.154235839844	75.8372039794922
848.445556640625	76.1391448974609
849.736450195313	75.9504928588867
851.026916503906	75.9881057739258
852.317016601563	76.1890716552734
853.606689453125	76.1798477172852
854.89599609375	76.3215713500977
856.184875488281	76.4974136352539
857.473327636719	76.8152618408203
858.761413574219	77.0102005004883
860.049072265625	77.4168548583984
861.336303710938	77.8606643676758
862.623168945313	78.2353286743164
863.909606933594	78.848747253418
865.195678710938	79.392219543457
866.481323242188	79.7971878051758
867.766540527344	80.3522872924805
869.051391601563	81.0247650146484
870.335815429688	81.6528472900391
871.619873046875	81.999885559082
872.903503417969	82.305793762207
874.186706542969	82.7829818725586
875.469543457031	82.9404907226563
876.752014160156	82.7345123291016
878.033996582031	82.513916015625
879.315612792969	81.9627990722656
880.596862792969	81.0166473388672
881.877685546875	79.935661315918
883.158081054688	78.7638778686523
884.438110351563	77.4454803466797
885.7177734375	76.2021942138672
886.996948242188	75.1226043701172
888.275817871094	73.8158264160156
889.55419921875	72.8195877075195
890.832275390625	71.762451171875
892.10986328125	70.8885955810547
893.387084960938	70.2844924926758
894.663940429688	69.6272888183594
895.940368652344	68.8516616821289
897.216369628906	68.4347152709961
898.492004394531	67.8599090576172
899.767272949219	67.3969345092773
901.042114257813	66.9640884399414
902.316528320313	66.5636367797852
903.590576171875	66.1388473510742
904.8642578125	65.8112106323242
906.137512207031	65.3826675415039
907.410339355469	65.0945129394531
908.682800292969	64.8303604125977
909.954833984375	64.5247344970703
911.226501464844	64.3345336914063
912.497802734375	64.157112121582
913.768676757813	63.848518371582
915.039123535156	63.8484382629395
916.309204101563	63.5000762939453
917.578918457031	63.2932357788086
918.848205566406	63.2271308898926
920.117126464844	62.9673919677734
921.385620117188	62.8447723388672
922.653747558594	62.9255561828613
923.921447753906	62.5902786254883
925.188781738281	62.3576507568359
926.455688476563	62.1898155212402
927.722229003906	62.0985260009766
928.988342285156	61.8353157043457
930.254089355469	61.7101821899414
931.519470214844	61.3799858093262
932.784423828125	61.3335266113281
934.049011230469	61.0357437133789
935.313171386719	60.9032707214355
936.576965332031	60.5809631347656
937.84033203125	60.494026184082
939.103332519531	60.4324264526367
940.365966796875	60.1286544799805
941.628173828125	60.1474456787109
942.890014648438	60.0735244750977
944.151428222656	59.9078483581543
945.412475585938	59.8891792297363
946.673095703125	59.7949333190918
947.933349609375	59.7566986083984
949.193237304688	59.7424659729004
950.452697753906	59.6814155578613
951.711791992188	59.6622619628906
952.970520019531	59.6397094726563
954.228820800781	59.597354888916
955.486755371094	59.6386108398438
956.744262695313	59.7442512512207
958.001403808594	59.8173332214355
959.258117675781	59.7248001098633
960.514526367188	59.9241523742676
961.770446777344	59.9959678649902
963.026062011719	60.1357688903809
964.28125	60.2792015075684
965.536010742188	60.4706420898438
966.790466308594	60.7443428039551
968.044494628906	61.2652053833008
969.298095703125	61.4294700622559
970.551391601563	62.2706146240234
971.80419921875	62.7466049194336
973.056701660156	63.7178497314453
974.308776855469	64.8081130981445
975.560485839844	66.2538757324219
976.811767578125	67.928352355957
978.062683105469	69.8698196411133
979.313232421875	71.7001266479492
980.563415527344	73.4085998535156
981.813171386719	75.013542175293
983.0625	76.4260101318359
984.3115234375	77.6881103515625
985.560119628906	78.7636413574219
986.808349609375	79.4090728759766
988.05615234375	80.0387191772461
989.303588867188	80.2409362792969
990.550659179688	79.5796279907227
991.797302246094	78.5518188476563
993.043579101563	77.2718734741211
994.289489746094	75.0897521972656
995.535034179688	72.9548187255859
996.780151367188	70.8006362915039
998.02490234375	68.6614837646484
999.269226074219	67.008659362793
1000.51318359375	65.238151550293
1001.75677490234	63.7902030944824
1003	62.6549453735352
1004.24279785156	61.6427001953125
1005.48522949219	60.7317543029785
1006.72729492188	60.1877861022949
1007.96893310547	59.6316375732422
1009.21026611328	59.097583770752
1010.45111083984	58.7396965026855
1011.69165039063	58.4997024536133
1012.93176269531	58.0879440307617
1014.17150878906	57.8931121826172
1015.41088867188	57.8618850708008
1016.64984130859	57.5886116027832
1017.88842773438	57.3534393310547
1019.12664794922	57.2274131774902
1020.36450195313	57.1044502258301
1021.60192871094	57.0262641906738
1022.83898925781	56.8991279602051
1024.07568359375	56.6956329345703
1025.31201171875	56.7666282653809
1026.5478515625	56.5810661315918
1027.78344726563	56.5700035095215
1029.0185546875	56.5547561645508
1030.25329589844	56.5448684692383
1031.48767089844	56.4111747741699
1032.7216796875	56.605152130127
1033.95532226563	56.5920715332031
1035.18859863281	56.6028251647949
1036.42138671875	56.7073173522949
1037.65393066406	56.6573486328125
1038.88598632813	56.7113990783691
1040.11767578125	56.8374824523926
1041.34899902344	56.8574829101563
1042.57995605469	56.930835723877
1043.810546875	57.1682586669922
1045.04077148438	57.1850700378418
1046.2705078125	57.1721839904785
1047.5	57.3315544128418
1048.72900390625	57.4800987243652
1049.95764160156	57.6884956359863
1051.18591308594	57.8180313110352
1052.41381835938	58.1352882385254
1053.64135742188	58.2174224853516
1054.86853027344	58.8087844848633
1056.09521484375	59.0062599182129
1057.32165527344	59.2695350646973
1058.54760742188	59.7157897949219
1059.77331542969	60.1678009033203
1060.99853515625	60.5645790100098
1062.22338867188	61.0677604675293
1063.44787597656	61.5336112976074
1064.671875	62.0742416381836
1065.89562988281	62.7220306396484
1067.11901855469	63.2311019897461
1068.34191894531	63.9748916625977
1069.56457519531	64.7585678100586
1070.78674316406	65.3118362426758
1072.00854492188	66.0144271850586
1073.22998046875	66.5942993164063
1074.45104980469	67.097785949707
1075.67175292969	67.1765365600586
1076.89208984375	67.2286224365234
1078.11193847656	66.9381256103516
1079.33154296875	66.5663986206055
1080.55065917969	65.9416351318359
1081.76940917969	65.3071441650391
1082.98791503906	64.2088851928711
1084.20593261719	63.3912773132324
1085.42358398438	62.5030746459961
1086.64086914063	61.6051216125488
1087.85766601563	60.7757682800293
1089.07421875	60.0680732727051
1090.29040527344	59.257740020752
1091.50610351563	58.8639144897461
1092.72155761719	58.301872253418
1093.9365234375	57.8767433166504
1095.15112304688	57.5782737731934
1096.36535644531	57.460823059082
1097.57922363281	57.0768890380859
1098.79272460938	56.9598350524902
1100.005859375	56.6886520385742
1101.21862792969	56.6652755737305
1102.43090820313	56.4893035888672
1103.64294433594	56.3757209777832
1104.8544921875	56.4208831787109
1106.06579589844	56.2809982299805
1107.27661132813	56.1145858764648
1108.48706054688	56.1035232543945
1109.69714355469	56.1004867553711
1110.90686035156	56.1071891784668
1112.1162109375	56.0891189575195
1113.3251953125	56.0832595825195
1114.53369140625	56.1564521789551
1115.74194335938	56.2058029174805
1116.94982910156	56.0677337646484
1118.1572265625	56.2872085571289
1119.3642578125	56.2858428955078
1120.57104492188	56.2455596923828
1121.77734375	56.4387664794922
1122.98327636719	56.402717590332
1124.18884277344	56.2689399719238
1125.39404296875	56.4162216186523
1126.59875488281	56.2742462158203
1127.80322265625	56.2180252075195
1129.00732421875	56.1738433837891
1130.2109375	56.0223579406738
1131.41430664063	55.839168548584
1132.6171875	55.9086532592773
1133.81970214844	55.7209053039551
1135.02197265625	55.560661315918
1136.22375488281	55.3652725219727
1137.42517089844	55.2226066589355
1138.62622070313	55.1578788757324
1139.82690429688	54.7710952758789
1141.02709960938	54.6859321594238
1142.22705078125	54.6714706420898
1143.42663574219	54.5893936157227
1144.62573242188	54.5071411132813
1145.82458496094	54.4640579223633
1147.02294921875	54.4162292480469
1148.22094726563	54.4047088623047
1149.41857910156	54.3257446289063
1150.61584472656	54.4142112731934
1151.81274414063	54.4252967834473
1153.00927734375	54.3452301025391
1154.20544433594	54.3649520874023
1155.40124511719	54.3944396972656
1156.5966796875	54.4629402160645
1157.79162597656	54.2936592102051
1158.986328125	54.3874397277832
1160.18054199219	54.3627166748047
1161.37438964844	54.3162078857422
1162.56799316406	54.2586135864258
1163.76110839844	54.3064002990723
1164.95385742188	54.3215141296387
1166.14624023438	54.6020851135254
1167.33825683594	54.6224098205566
1168.52990722656	54.8990440368652
1169.72119140625	55.4576644897461
1170.91198730469	56.1081619262695
1172.1025390625	56.7271995544434
1173.29260253906	57.5854568481445
1174.482421875	57.838695526123
1175.67175292969	57.982364654541
1176.86071777344	57.5400161743164
1178.04943847656	57.0015716552734
1179.23767089844	56.3272285461426
1180.42553710938	55.429874420166
1181.61303710938	54.8954925537109
1182.80017089844	54.4443168640137
1183.98681640625	54.1567459106445
1185.17321777344	53.9487991333008
1186.35925292969	53.8311958312988
1187.54479980469	53.8985061645508
1188.73010253906	53.7533531188965
1189.91491699219	53.7479629516602
1191.09936523438	53.8480949401855
1192.28356933594	53.8904190063477
1193.46728515625	54.017219543457
1194.65063476563	54.0431213378906
1195.83361816406	54.142406463623
1197.01623535156	54.4665679931641
1198.19836425781	54.6745338439941
1199.38024902344	54.9595375061035
1200.56176757813	55.1482467651367
1201.74279785156	55.2534637451172
1202.92358398438	55.3606414794922
1204.10388183594	55.4599838256836
1205.28393554688	55.2723274230957
1206.46350097656	55.1674461364746
1207.64270019531	55.1557083129883
1208.82153320313	54.8885192871094
1210	54.8263854980469
1211.17810058594	54.8254241943359
1212.35583496094	54.7217140197754
1213.53308105469	54.7656326293945
1214.71008300781	54.7012557983398
1215.88671875	54.5630683898926
1217.06286621094	54.6645545959473
1218.23864746094	54.6673316955566
1219.41418457031	54.6559257507324
1220.58923339844	54.5990905761719
1221.76391601563	54.7570762634277
1222.93823242188	54.8209190368652
1224.11218261719	54.884593963623
1225.28576660156	55.085277557373
1226.458984375	55.1580467224121
1227.6318359375	55.1245460510254
1228.80419921875	55.3786811828613
1229.97631835938	55.5094871520996
1231.14794921875	55.7286033630371
1232.31921386719	56.0396995544434
1233.490234375	56.2493362426758
1234.66076660156	56.5156364440918
1235.83093261719	56.6353492736816
1237.00073242188	56.8933067321777
1238.17016601563	57.2052803039551
1239.33923339844	57.3395233154297
1240.5078125	57.6496810913086
1241.67614746094	57.7085609436035
1242.84411621094	57.9950332641602
1244.01159667969	58.2485313415527
1245.1787109375	58.5272445678711
1246.34558105469	58.9028396606445
1247.51196289063	59.0792999267578
1248.67797851563	59.3124885559082
1249.84362792969	59.5628318786621
1251.00891113281	59.5803451538086
1252.173828125	59.1086578369141
1253.33825683594	58.8160133361816
1254.50244140625	58.5012397766113
1255.66625976563	57.9525108337402
1256.82958984375	57.4202575683594
1257.99255371094	57.0847969055176
1259.1552734375	56.7694854736328
1260.31750488281	56.421272277832
1261.47937011719	56.1389541625977
1262.64086914063	55.9973831176758
1263.80200195313	55.667724609375
1264.96276855469	55.565559387207
1266.123046875	55.4695472717285
1267.28308105469	55.0559539794922
1268.44262695313	54.8749046325684
1269.60192871094	54.7344284057617
1270.7607421875	54.4809989929199
1271.91918945313	54.317798614502
1273.07727050781	54.1778755187988
1274.23498535156	53.8882255554199
1275.39233398438	53.7731056213379
1276.54931640625	53.639892578125
1277.70581054688	53.5428733825684
1278.86206054688	53.372501373291
1280.01794433594	53.3831024169922
1281.17333984375	53.2248573303223
1282.32836914063	53.1418914794922
1283.48303222656	53.0712738037109
1284.63732910156	53.1618537902832
1285.79125976563	52.943115234375
1286.94482421875	53.0481986999512
1288.09802246094	52.9901313781738
1289.25073242188	53.0794830322266
1290.40319824219	53.3070220947266
1291.55517578125	53.1493911743164
1292.70690917969	53.197193145752
1293.85815429688	53.2369346618652
1295.00903320313	53.3312530517578
1296.15954589844	53.1589851379395
1297.30969238281	52.938117980957
1298.45935058594	52.8859405517578
1299.60876464844	52.6924324035645
1300.7578125	52.6369934082031
1301.90637207031	52.5678634643555
1303.05456542969	52.4127044677734
1304.20239257813	52.2671852111816
1305.34985351563	52.1949691772461
1306.49694824219	52.2821426391602
1307.64367675781	52.2294387817383
1308.7900390625	52.1599540710449
1309.93591308594	52.2093658447266
1311.08154296875	52.2223205566406
1312.22668457031	52.2088508605957
1313.37145996094	52.405647277832
1314.51599121094	52.4314270019531
1315.66003417969	52.5454750061035
1316.80358886719	52.5489158630371
1317.94689941406	52.5595169067383
1319.08984375	52.6186180114746
1320.23229980469	52.6186370849609
1321.37451171875	52.4645156860352
1322.51623535156	52.4380912780762
1323.65759277344	52.292839050293
1324.79858398438	52.246524810791
1325.93920898438	52.3815116882324
1327.07934570313	52.1378784179688
1328.21923828125	52.0359153747559
1329.35864257813	52.0371932983398
1330.49780273438	52.0386695861816
1331.63647460938	51.9316902160645
1332.77478027344	51.9527359008789
1333.91271972656	51.7281723022461
1335.05029296875	51.7157783508301
1336.18737792969	51.7887077331543
1337.32421875	51.6142196655273
1338.46057128906	51.6173324584961
1339.5966796875	51.6338272094727
1340.73229980469	51.7138214111328
1341.86755371094	51.6467475891113
1343.00231933594	51.7494354248047
1344.13684082031	51.662841796875
1345.27099609375	51.770435333252
1346.40466308594	51.6768913269043
1347.53796386719	51.8852462768555
1348.6708984375	51.8932151794434
1349.80346679688	51.7537956237793
1350.93566894531	51.8311386108398
1352.06750488281	51.7792892456055
1353.19885253906	51.7621421813965
1354.32995605469	51.8389701843262
1355.46057128906	51.7329063415527
1356.5908203125	51.8251113891602
1357.720703125	51.6601219177246
1358.85021972656	51.7894172668457
1359.97924804688	51.639347076416
1361.10803222656	51.6750335693359
1362.236328125	51.637638092041
1363.3642578125	51.4937705993652
1364.49182128906	51.6687927246094
1365.61901855469	51.6645965576172
1366.74584960938	51.5574150085449
1367.87231445313	51.8165855407715
1368.99829101563	51.848762512207
1370.12390136719	51.8974685668945
1371.24914550781	51.8790321350098
1372.3740234375	51.9081916809082
1373.49853515625	52.1336631774902
1374.62255859375	52.276294708252
1375.74633789063	52.3775939941406
1376.86962890625	52.6724014282227
1377.99255371094	52.7646903991699
1379.11511230469	52.8999710083008
1380.2373046875	53.1130065917969
1381.35900878906	53.3803329467773
1382.48034667969	53.5435638427734
1383.60144042969	53.8388404846191
1384.72204589844	53.8579750061035
1385.84228515625	53.9132957458496
1386.96203613281	53.9425888061523
1388.08154296875	53.8552398681641
1389.20056152344	53.6694717407227
1390.31921386719	53.4082145690918
1391.4375	53.1772499084473
1392.55541992188	52.9513130187988
1393.6728515625	52.5729827880859
1394.7900390625	52.4039764404297
1395.90673828125	52.1469650268555
1397.02307128906	51.8334655761719
1398.13903808594	51.600700378418
1399.25463867188	51.4313659667969
1400.36975097656	51.3488540649414
1401.48449707031	51.2038230895996
1402.59899902344	51.104549407959
1403.712890625	50.9620246887207
1404.82653808594	50.9194221496582
1405.93981933594	51.1057929992676
1407.05261230469	50.9044075012207
1408.1650390625	50.8417625427246
1409.27709960938	50.8606033325195
1410.38879394531	50.8344345092773
1411.5	50.6618461608887
1412.61096191406	50.6538124084473
1413.72143554688	50.7128829956055
1414.83154296875	50.5675849914551
1415.94116210938	50.4577713012695
1417.05053710938	50.471622467041
1418.15942382813	50.3093032836914
1419.26794433594	50.2712745666504
1420.37609863281	50.1446495056152
1421.48388671875	50.26123046875
1422.59118652344	49.9212112426758
1423.6982421875	50.0270919799805
1424.80480957031	49.9041442871094
1425.91088867188	49.8085174560547
1427.01672363281	49.8918228149414
1428.1220703125	49.6866149902344
1429.22717285156	49.6769561767578
1430.33166503906	49.7634544372559
1431.43591308594	49.6443824768066
1432.53979492188	49.6330108642578
1433.64318847656	49.7160758972168
1434.74621582031	49.7921409606934
1435.84887695313	49.620677947998
1436.95104980469	49.6529808044434
1438.05297851563	49.6868743896484
1439.15441894531	49.7049446105957
1440.25549316406	49.6737365722656
1441.35620117188	49.7720794677734
1442.45642089844	49.7180099487305
1443.55627441406	49.5627555847168
1444.65576171875	49.6946487426758
1445.7548828125	49.5691299438477
1446.853515625	49.4725799560547
1447.95190429688	49.4318389892578
1449.0498046875	49.4612274169922
1450.14721679688	49.3830947875977
1451.24438476563	49.4340744018555
1452.34106445313	49.1687927246094
1453.43737792969	49.2864265441895
1454.53332519531	49.3053245544434
1455.62890625	49.3383636474609
1456.72399902344	49.4175071716309
1457.81872558594	49.3452835083008
1458.9130859375	49.43017578125
1460.00695800781	49.3964233398438
1461.10046386719	49.3273696899414
1462.19360351563	49.2995147705078
1463.28637695313	49.2230033874512
1464.37878417969	49.3221664428711
1465.470703125	49.2185668945313
1466.56225585938	49.0713882446289
1467.65344238281	49.1633529663086
1468.744140625	48.9120597839355
1469.83447265625	48.8698997497559
1470.92443847656	48.854866027832
1472.01403808594	48.5926475524902
1473.10314941406	48.4809188842773
1474.19189453125	48.3656196594238
1475.2802734375	48.2109985351563
1476.3681640625	48.1438446044922
1477.45581054688	48.0412712097168
1478.54296875	47.9148941040039
1479.62963867188	48.0335960388184
1480.71606445313	47.9670257568359
1481.80200195313	47.9441299438477
1482.88757324219	47.9206619262695
1483.97265625	47.904483795166
1485.05737304688	47.9327964782715
1486.14172363281	47.9867401123047
1487.22570800781	47.9962158203125
1488.30932617188	47.9405174255371
1489.39245605469	48.0747108459473
1490.47509765625	48.0751914978027
1491.55749511719	48.0234794616699
1492.63940429688	48.1562232971191
1493.72094726563	48.1023712158203
1494.80212402344	48.0410270690918
1495.8828125	48.0281791687012
1496.96313476563	48.1346549987793
1498.04309082031	48.0749092102051
1499.12255859375	48.0199127197266
1500.20166015625	47.980899810791
1501.28039550781	47.9791717529297
1502.35864257813	47.9551734924316
1503.4365234375	47.9844551086426
1504.51403808594	48.0380706787109
1505.59118652344	48.0085754394531
1506.66784667969	48.0132637023926
1507.744140625	47.9754981994629
1508.81994628906	48.0809631347656
1509.89538574219	48.1191215515137
1510.97045898438	48.1784324645996
1512.04516601563	48.4091453552246
1513.11938476563	48.4632339477539
1514.19323730469	48.5673751831055
1515.26672363281	48.7279205322266
1516.33972167969	48.7698783874512
1517.41235351563	49.0407257080078
1518.48449707031	48.9911880493164
1519.55639648438	49.0663070678711
1520.62768554688	48.9900703430176
1521.69873046875	49.1675834655762
1522.76928710938	49.1194877624512
1523.83947753906	49.2537612915039
1524.90930175781	49.1674728393555
1525.97863769531	49.2919273376465
1527.04760742188	49.2177391052246
1528.11608886719	49.3040351867676
1529.18420410156	49.1301803588867
1530.251953125	49.311279296875
1531.31921386719	49.2876625061035
1532.38610839844	49.4262580871582
1533.45263671875	49.5526237487793
1534.51867675781	49.622917175293
1535.58435058594	49.7126960754395
1536.64965820313	49.951732635498
1537.71447753906	49.9850692749023
1538.77893066406	50.1635360717773
1539.84301757813	50.2426223754883
1540.90661621094	50.5292510986328
1541.9697265625	50.7186889648438
1543.03259277344	50.6591262817383
1544.09497070313	50.9353141784668
1545.15686035156	51.0697364807129
1546.21850585938	51.314525604248
1547.27966308594	51.3916511535645
1548.34033203125	51.3839530944824
1549.40063476563	51.5900039672852
1550.46057128906	51.6996955871582
1551.52001953125	51.8128433227539
1552.5791015625	51.9101257324219
1553.63781738281	52.048454284668
1554.69604492188	52.0182685852051
1555.75378417969	52.0275230407715
1556.81127929688	52.2036323547363
1557.86828613281	52.3901672363281
1558.9248046875	52.3535423278809
1559.98095703125	52.4085464477539
1561.03674316406	52.5474700927734
1562.09204101563	52.698429107666
1563.14697265625	52.7952423095703
1564.20153808594	53.1632270812988
1565.25561523438	53.2380676269531
1566.30932617188	53.4816627502441
1567.36254882813	53.6104850769043
1568.41540527344	53.9374847412109
1569.4677734375	54.0650787353516
1570.51977539063	54.3965034484863
1571.57141113281	54.6324653625488
1572.62255859375	54.8341827392578
1573.67333984375	55.0997085571289
1574.7236328125	55.4380493164063
1575.77355957031	55.6201248168945
1576.82299804688	55.8658294677734
1577.8720703125	56.0546913146973
1578.92077636719	56.3139991760254
1579.96899414063	56.4466781616211
1581.01684570313	56.7595977783203
1582.06420898438	57.0240440368652
1583.11120605469	57.4034461975098
1584.15771484375	57.6953735351563
1585.20385742188	58.0456581115723
1586.24951171875	58.5027885437012
1587.29479980469	58.8938446044922
1588.33972167969	59.4110145568848
1589.38415527344	59.8561134338379
1590.42810058594	60.3603019714355
1591.47180175781	60.8921432495117
1592.51489257813	61.4053840637207
1593.55773925781	61.6513023376465
1594.59997558594	61.9438247680664
1595.64196777344	62.3993072509766
1596.68334960938	62.6115303039551
1597.72448730469	62.8529510498047
1598.76513671875	63.4620094299316
1599.80529785156	63.8825187683105
1600.84509277344	64.4659805297852
1601.88452148438	65.2110748291016
1602.92346191406	65.8912506103516
1603.9619140625	66.7679061889648
1605	67.8801422119141
1606.03771972656	69.0798263549805
1607.07495117188	69.9203567504883
1608.11169433594	70.956787109375
1609.14807128906	71.7912521362305
1610.18408203125	71.965202331543
1611.21960449219	71.9850158691406
1612.25463867188	71.7409744262695
1613.28930664063	71.2395401000977
1614.32360839844	70.5055389404297
1615.357421875	70.2878799438477
1616.39074707031	69.6856918334961
1617.42370605469	69.3117904663086
1618.45629882813	69.2958221435547
1619.48840332031	69.1235656738281
1620.52001953125	69.1116333007813
1621.55126953125	69.3151168823242
1622.58215332031	69.5672988891602
1623.61254882813	69.8093185424805
1624.64245605469	70.1756896972656
1625.67199707031	70.3889541625977
1626.70104980469	70.9835739135742
1627.72973632813	71.307502746582
1628.75793457031	71.9191665649414
1629.78576660156	72.6449432373047
1630.81311035156	73.401741027832
1631.84008789063	73.9830093383789
1632.86657714844	74.8204345703125
1633.89270019531	75.5863418579102
1634.91833496094	76.2873153686523
1635.94348144531	76.9559020996094
1636.96826171875	77.1216354370117
1637.99255371094	77.350959777832
1639.01647949219	77.4192428588867
1640.03991699219	76.9818878173828
1641.06298828125	76.7058334350586
1642.08557128906	75.8361740112305
1643.10778808594	75.034782409668
1644.12951660156	74.2862930297852
1645.15075683594	73.2773132324219
1646.17163085938	72.5470275878906
1647.19213867188	71.6501312255859
1648.21203613281	70.9871063232422
1649.23156738281	70.395149230957
1650.25073242188	69.5960006713867
1651.26940917969	69.1286239624023
1652.28759765625	68.5552139282227
1653.30541992188	68.1274261474609
1654.32275390625	67.6477355957031
1655.33972167969	67.2275161743164
1656.35620117188	66.6711578369141
1657.37231445313	66.295036315918
1658.38793945313	65.9874114990234
1659.40307617188	65.683952331543
1660.41772460938	65.2452926635742
1661.43212890625	64.9820098876953
1662.44592285156	64.5424118041992
1663.45935058594	64.6238861083984
1664.47229003906	64.0872802734375
1665.48486328125	63.7581100463867
1666.49694824219	63.464412689209
1667.50854492188	63.0389595031738
1668.51977539063	62.7759475708008
1669.53051757813	62.313549041748
1670.54089355469	61.8430252075195
1671.55078125	61.5975456237793
1672.56018066406	61.0221862792969
1673.56909179688	60.7487525939941
1674.57763671875	60.2569351196289
1675.58581542969	59.5670051574707
1676.59350585938	59.1803588867188
1677.60070800781	58.6789474487305
1678.607421875	58.2377128601074
1679.61376953125	57.6200065612793
1680.61962890625	57.2418251037598
1681.62512207031	56.7552947998047
1682.63012695313	56.1464767456055
1683.63464355469	55.6832160949707
1684.638671875	55.3016624450684
1685.64233398438	54.689281463623
1686.64562988281	54.3852233886719
1687.64831542969	54.0062141418457
1688.65063476563	53.5307731628418
1689.65246582031	52.855110168457
1690.65393066406	52.4178619384766
1691.65490722656	52.162109375
1692.65539550781	51.7265777587891
1693.65551757813	51.3815460205078
1694.65502929688	50.9663314819336
1695.654296875	50.5925140380859
1696.65295410156	50.4018745422363
1697.65124511719	49.8753509521484
1698.64904785156	49.5961608886719
1699.646484375	49.2483863830566
1700.64331054688	48.8559684753418
1701.63977050781	48.4451293945313
1702.63586425781	48.051139831543
1703.63134765625	47.9181671142578
1704.62646484375	47.3625869750977
1705.62121582031	46.9436721801758
1706.61535644531	46.6235466003418
1707.60913085938	46.2355041503906
1708.60241699219	45.7764167785645
1709.59521484375	45.4420547485352
1710.58764648438	45.0280151367188
1711.57958984375	44.7414398193359
1712.57104492188	44.2034797668457
1713.56213378906	43.882869720459
1714.552734375	43.5960655212402
1715.54284667969	43.0784568786621
1716.53247070313	42.8438377380371
1717.52160644531	42.4771385192871
1718.51037597656	42.0958671569824
1719.49865722656	41.615550994873
1720.48657226563	41.471866607666
1721.47387695313	41.1678085327148
1722.46081542969	40.734561920166
1723.447265625	40.5532760620117
1724.43334960938	40.2700386047363
1725.41882324219	40.0180282592773
1726.40393066406	39.7207260131836
1727.38854980469	39.5217323303223
1728.37268066406	39.2650527954102
1729.3564453125	39.0586433410645
1730.33972167969	38.8393363952637
1731.32250976563	38.5883293151855
1732.30480957031	38.3210792541504
1733.28674316406	38.1490135192871
1734.26806640625	37.9954605102539
1735.2490234375	37.7574844360352
1736.2294921875	37.6048164367676
1737.20959472656	37.4413414001465
1738.18908691406	37.2624702453613
1739.16821289063	37.0862159729004
1740.14685058594	36.903881072998
1741.125	36.7908401489258
1742.10266113281	36.6371536254883
1743.07995605469	36.3561782836914
1744.05676269531	36.2141380310059
1745.03308105469	35.9702491760254
1746.00891113281	35.7907333374023
1746.98425292969	35.5893630981445
1747.95910644531	35.5368728637695
1748.93359375	35.2477760314941
1749.90759277344	35.0459365844727
1750.88110351563	34.8506469726563
1751.85412597656	34.5917205810547
1752.82678222656	34.4990730285645
1753.798828125	34.2324600219727
1754.7705078125	34.0361747741699
1755.74169921875	33.9094543457031
1756.71240234375	33.6874389648438
1757.6826171875	33.5974006652832
1758.65246582031	33.376651763916
1759.62170410156	33.1966094970703
1760.59057617188	32.9617195129395
1761.55895996094	32.7377510070801
1762.52673339844	32.6144866943359
1763.49426269531	32.6201438903809
1764.46118164063	32.5649566650391
1765.42761230469	32.3138084411621
1766.39367675781	32.1903495788574
1767.35913085938	32.1175193786621
1768.32421875	32.0327606201172
1769.28881835938	32.0911293029785
1770.2529296875	31.7949028015137
1771.21655273438	31.7338275909424
1772.17980957031	31.6286659240723
1773.14245605469	31.6945476531982
1774.10461425781	31.4963569641113
1775.06640625	31.5946445465088
1776.02770996094	31.3829612731934
1776.98852539063	31.3257160186768
1777.94873046875	31.2730445861816
1778.90856933594	31.2065525054932
1779.86804199219	31.0129928588867
1780.82690429688	30.8670635223389
1781.78527832031	30.7885036468506
1782.7431640625	30.590087890625
1783.70068359375	30.4766445159912
1784.65771484375	30.2983989715576
1785.61413574219	30.209358215332
1786.57019042969	30.0783424377441
1787.52575683594	29.9353084564209
1788.48083496094	29.8129730224609
1789.43530273438	29.6834526062012
1790.38940429688	29.6084442138672
1791.34301757813	29.443115234375
1792.29626464844	29.2985019683838
1793.24890136719	29.2248249053955
1794.20104980469	29.1584701538086
1795.15270996094	29.1248798370361
1796.10400390625	28.8999404907227
1797.0546875	28.8734321594238
1798.0048828125	28.7861099243164
1798.95471191406	28.7097015380859
1799.90393066406	28.6058883666992
1800.85278320313	28.5637226104736
1801.80102539063	28.5790367126465
1802.74890136719	28.4959831237793
1803.6962890625	28.4632606506348
1804.64306640625	28.4016494750977
1805.58947753906	28.4880218505859
1806.53540039063	28.359546661377
1807.48071289063	28.3185539245605
1808.42565917969	28.3634338378906
1809.3701171875	28.1476535797119
1810.31396484375	28.1661357879639
1811.25744628906	28.1540126800537
1812.20043945313	28.0366744995117
1813.14294433594	28.058765411377
1814.08483886719	28.0214653015137
1815.0263671875	27.9520206451416
1815.96740722656	27.8924827575684
1816.90783691406	27.7903919219971
1817.84790039063	27.7371387481689
1818.78747558594	27.6578273773193
1819.72644042969	27.6974868774414
1820.6650390625	27.5107440948486
1821.60314941406	27.4978523254395
1822.54064941406	27.3891677856445
1823.47778320313	27.2164058685303
1824.41430664063	27.1033554077148
1825.35034179688	27.0583343505859
1826.28601074219	27.0495738983154
1827.22106933594	26.8642463684082
1828.15563964844	26.8823986053467
1829.08984375	26.8487529754639
1830.0234375	26.6774635314941
1830.95654296875	26.6696834564209
1831.88916015625	26.580924987793
1832.8212890625	26.5267848968506
1833.7529296875	26.5865936279297
1834.68408203125	26.4996776580811
1835.61474609375	26.4825115203857
1836.54479980469	26.3991451263428
1837.47448730469	26.3855686187744
1838.40356445313	26.4414234161377
1839.33227539063	26.3997478485107
1840.26037597656	26.4045124053955
1841.18811035156	26.3986282348633
1842.115234375	26.3767509460449
1843.04187011719	26.3977508544922
1843.96801757813	26.3788604736328
1844.89367675781	26.402229309082
1845.81872558594	26.331262588501
1846.74340820313	26.3001937866211
1847.66760253906	26.260139465332
1848.59118652344	26.2461376190186
1849.51428222656	26.2802219390869
1850.43701171875	26.2194137573242
1851.35913085938	26.1677722930908
1852.28076171875	26.0756797790527
1853.20190429688	26.0006465911865
1854.12243652344	25.8999004364014
1855.04260253906	25.921142578125
1855.96215820313	25.7753486633301
1856.88122558594	25.7940044403076
1857.79992675781	25.671028137207
1858.71801757813	25.5677070617676
1859.63549804688	25.5739040374756
1860.55261230469	25.5329246520996
1861.46923828125	25.484842300415
1862.38525390625	25.4202136993408
1863.30078125	25.3147621154785
1864.2158203125	25.2874221801758
1865.13037109375	25.2770481109619
1866.04443359375	25.3244762420654
1866.95788574219	25.2722034454346
1867.87084960938	25.2590408325195
1868.78332519531	25.2572708129883
1869.6953125	25.2869243621826
1870.60681152344	25.3325214385986
1871.51782226563	25.2386512756348
1872.42822265625	25.3112010955811
1873.33813476563	25.3308010101318
1874.24755859375	25.3318920135498
1875.15649414063	25.2905330657959
1876.06481933594	25.3616981506348
1876.97277832031	25.3580760955811
1877.88012695313	25.3257637023926
1878.78698730469	25.284595489502
1879.69323730469	25.2844161987305
1880.59912109375	25.2993640899658
1881.50439453125	25.2387256622314
1882.4091796875	25.1951179504395
1883.3134765625	25.0896816253662
1884.21716308594	25.023099899292
1885.12048339844	24.953670501709
1886.02319335938	24.965124130249
1886.92541503906	24.883960723877
1887.82702636719	24.8666114807129
1888.72814941406	24.7827816009521
1889.62878417969	24.7311820983887
1890.52893066406	24.7330780029297
1891.42858886719	24.6201000213623
1892.32763671875	24.5998573303223
1893.22619628906	24.5451278686523
1894.12426757813	24.4463214874268
1895.02172851563	24.3791446685791
1895.91870117188	24.3998565673828
1896.81518554688	24.4160327911377
1897.71118164063	24.3392372131348
1898.60656738281	24.2752285003662
1899.50146484375	24.2896556854248
1900.39587402344	24.2819194793701
1901.28967285156	24.2230663299561
1902.18298339844	24.2662258148193
1903.07580566406	24.2769889831543
1903.96801757813	24.2442226409912
1904.85986328125	24.2325630187988
1905.7509765625	24.3191604614258
1906.64172363281	24.2665576934814
1907.53186035156	24.3538818359375
1908.42150878906	24.3721466064453
1909.31066894531	24.3572692871094
1910.19921875	24.3969345092773
1911.08728027344	24.3251037597656
1911.97473144531	24.4899082183838
1912.86181640625	24.4423084259033
1913.74816894531	24.4512748718262
1914.63415527344	24.3205966949463
1915.51953125	24.3470325469971
1916.40441894531	24.4331874847412
1917.28869628906	24.3303985595703
1918.17260742188	24.397798538208
1919.05578613281	24.2601337432861
1919.93859863281	24.2463283538818
1920.82080078125	24.1908988952637
1921.70239257813	24.1856117248535
1922.58349609375	24.0906867980957
1923.46411132813	24.0434951782227
1924.34423828125	23.9793968200684
1925.22375488281	23.9753761291504
1926.10278320313	23.9127597808838
1926.98120117188	23.8156356811523
1927.85913085938	23.7856616973877
1928.73645019531	23.6278114318848
1929.61328125	23.616003036499
1930.48962402344	23.6644268035889
1931.36535644531	23.5453205108643
1932.24060058594	23.5075302124023
1933.11535644531	23.5969123840332
1933.98950195313	23.5289688110352
1934.86303710938	23.4550437927246
1935.73608398438	23.5090522766113
1936.60864257813	23.575216293335
1937.48059082031	23.5038871765137
1938.35205078125	23.4528102874756
1939.22302246094	23.4841804504395
1940.09338378906	23.5824432373047
1940.96313476563	23.5364246368408
1941.83239746094	23.5645713806152
1942.701171875	23.6192359924316
1943.5693359375	23.6518459320068
1944.43701171875	23.6699047088623
1945.30407714844	23.7505493164063
1946.17065429688	23.7191123962402
1947.03662109375	23.7896614074707
1947.90209960938	23.8104629516602
1948.76696777344	23.8149032592773
1949.63134765625	23.7814846038818
1950.4951171875	23.8169403076172
1951.3583984375	23.8014545440674
1952.22106933594	23.7363147735596
1953.08325195313	23.7500705718994
1953.94482421875	23.7028369903564
1954.80590820313	23.66135597229
1955.66650390625	23.6453762054443
1956.5263671875	23.6440448760986
1957.38586425781	23.5954036712646
1958.24462890625	23.5280666351318
1959.10302734375	23.5378246307373
1959.96069335938	23.5111217498779
1960.81799316406	23.4372520446777
1961.67456054688	23.3626728057861
1962.53063964844	23.3143119812012
1963.38623046875	23.2296257019043
1964.2412109375	23.2526950836182
1965.09558105469	23.1937847137451
1965.94946289063	23.1626987457275
1966.80285644531	23.1579074859619
1967.65563964844	23.0692558288574
1968.5078125	23.0978965759277
1969.35949707031	23.1189804077148
1970.21057128906	23.1479015350342
1971.06103515625	23.1194362640381
1971.91101074219	23.1316299438477
1972.76049804688	23.0521984100342
1973.60925292969	23.1766090393066
1974.45764160156	23.1383037567139
1975.30529785156	23.2413539886475
1976.15246582031	23.3178634643555
1976.99914550781	23.3265838623047
1977.84521484375	23.3539047241211
1978.69067382813	23.5118579864502
1979.53552246094	23.449182510376
1980.3798828125	23.4965419769287
1981.22375488281	23.5363159179688
1982.06701660156	23.535285949707
1982.90966796875	23.5957527160645
1983.75170898438	23.5657958984375
1984.59326171875	23.5046043395996
1985.43420410156	23.4563999176025
1986.27465820313	23.5102005004883
1987.11450195313	23.4188098907471
1987.95373535156	23.4560012817383
1988.79248046875	23.4653224945068
1989.63061523438	23.3947639465332
1990.46813964844	23.2971458435059
1991.30517578125	23.3654365539551
1992.1416015625	23.2893733978271
1992.9775390625	23.2806434631348
1993.81274414063	23.1265068054199
1994.6474609375	23.1436538696289
1995.48168945313	23.1132183074951
1996.31518554688	23.0511741638184
1997.14819335938	23.0829963684082
1997.98071289063	23.0026073455811
1998.8125	22.9659976959229
1999.64379882813	22.9960269927979
2000.47448730469	22.9593944549561
2001.3046875	23.0122890472412
2002.13427734375	22.9722499847412
2002.96325683594	23.0351619720459
2003.79162597656	23.0288352966309
2004.61950683594	23.0648651123047
2005.44677734375	23.1876964569092
2006.2734375	23.2186050415039
2007.09948730469	23.1939888000488
2007.92504882813	23.2448806762695
2008.75	23.3362007141113
2009.57434082031	23.3649463653564
2010.39819335938	23.3712425231934
2011.22131347656	23.4311428070068
2012.0439453125	23.4254245758057
2012.86608886719	23.5142612457275
2013.6875	23.4944820404053
2014.50842285156	23.580005645752
2015.32873535156	23.5661563873291
2016.1484375	23.4491939544678
2016.96752929688	23.5445938110352
2017.7861328125	23.4104614257813
2018.60412597656	23.5280170440674
2019.42150878906	23.5556316375732
2020.23828125	23.6028785705566
2021.05444335938	23.5525321960449
2021.8701171875	23.5235996246338
2022.68518066406	23.3976364135742
2023.49963378906	23.4512977600098
2024.3134765625	23.4074554443359
2025.12683105469	23.3718185424805
2025.939453125	23.3875904083252
2026.75158691406	23.3759365081787
2027.56311035156	23.3388862609863
2028.3740234375	23.2457427978516
2029.18432617188	23.2539443969727
2029.994140625	23.2381114959717
2030.80322265625	23.2296047210693
2031.61181640625	23.0945816040039
2032.41979980469	23.0816650390625
2033.22717285156	23.0808963775635
2034.03393554688	23.0913715362549
2034.84008789063	23.0293273925781
2035.64575195313	22.9534664154053
2036.45080566406	22.8954753875732
2037.25512695313	22.8500785827637
2038.05895996094	22.8264827728271
2038.86218261719	22.8394336700439
2039.66479492188	22.7997245788574
2040.466796875	22.880558013916
2041.26831054688	22.8353080749512
2042.06909179688	22.8908977508545
2042.86938476563	22.8253555297852
2043.6689453125	22.7943344116211
2044.46801757813	22.9071369171143
2045.26647949219	22.9579925537109
2046.06433105469	22.9219169616699
2046.86145019531	22.9511337280273
2047.65808105469	22.9999942779541
2048.4541015625	23.0170211791992
2049.24951171875	22.9573554992676
2050.04443359375	23.0543537139893
2050.83862304688	23.0365104675293
2051.63232421875	23.0510425567627
2052.42529296875	23.0547122955322
2053.2177734375	23.0787544250488
2054.00952148438	23.0273303985596
2054.80078125	23.1042003631592
2055.59130859375	23.240909576416
2056.38134765625	23.1215782165527
2057.17065429688	23.3061637878418
2057.95947265625	23.1113815307617
2058.74755859375	23.1622104644775
2059.53515625	23.146448135376
2060.32202148438	23.2198600769043
2061.1083984375	23.0080318450928
2061.89428710938	22.9331741333008
2062.67919921875	22.9638080596924
2063.4638671875	22.9114418029785
2064.24780273438	22.8939361572266
2065.03100585938	22.9518356323242
2065.81372070313	22.7101058959961
2066.595703125	22.772403717041
2067.37719726563	22.7182464599609
2068.15795898438	22.5899219512939
2068.93823242188	22.5328483581543
2069.7177734375	22.4680480957031
2070.49682617188	22.4561767578125
2071.27514648438	22.452693939209
2072.05297851563	22.2756938934326
2072.830078125	22.3258800506592
2073.60668945313	22.2466335296631
2074.38256835938	22.2456436157227
2075.15795898438	22.1431484222412
2075.9326171875	22.1248168945313
2076.70654296875	22.1041240692139
2077.47998046875	22.0586051940918
2078.25268554688	21.9661960601807
2079.02490234375	21.9770603179932
2079.79663085938	22.0306053161621
2080.5673828125	21.97021484375
2081.337890625	22.0632095336914
2082.107421875	22.0147552490234
2082.87670898438	22.0576000213623
2083.64501953125	22.1112804412842
2084.41284179688	22.1276397705078
2085.18017578125	22.0603427886963
2085.94677734375	22.114559173584
2086.71264648438	22.1617622375488
2087.47802734375	22.1602840423584
2088.24267578125	22.1585712432861
2089.0068359375	22.1688804626465
2089.77026367188	22.2102851867676
2090.53295898438	22.1876220703125
2091.29516601563	22.1795558929443
2092.056640625	22.1705493927002
2092.81762695313	22.1185970306396
2093.57788085938	22.0243453979492
2094.33764648438	22.0535202026367
2095.0966796875	22.0102043151855
2095.85498046875	21.9545669555664
2096.61279296875	21.8691005706787
2097.36987304688	21.8041477203369
2098.12646484375	21.7379550933838
2098.88232421875	21.6120853424072
2099.63745117188	21.5493259429932
2100.39208984375	21.4559593200684
2101.14624023438	21.4153709411621
2101.8994140625	21.3510475158691
2102.65209960938	21.205099105835
2103.404296875	21.1852359771729
2104.15551757813	21.0730514526367
2104.90649414063	21.0263023376465
2105.65649414063	20.9666957855225
2106.40600585938	20.9445743560791
2107.15502929688	20.7845973968506
2107.90307617188	20.7074661254883
2108.65063476563	20.6845111846924
2109.39770507813	20.7198314666748
2110.14404296875	20.7020969390869
2110.8896484375	20.6098232269287
2111.63452148438	20.7035179138184
2112.37890625	20.6674118041992
2113.12280273438	20.6677494049072
2113.86572265625	20.740348815918
2114.60815429688	20.7681541442871
2115.35009765625	20.7563629150391
2116.09106445313	20.8436450958252
2116.83154296875	20.8688926696777
2117.57153320313	20.7538986206055
2118.31079101563	20.8498916625977
2119.04931640625	20.8734970092773
2119.787109375	20.755744934082
2120.5244140625	20.7532424926758
2121.26098632813	20.6901702880859
2121.9970703125	20.7226181030273
2122.732421875	20.5926418304443
2123.46704101563	20.5709037780762
2124.20092773438	20.5354785919189
2124.93432617188	20.4410209655762
2125.6669921875	20.4434375762939
2126.39916992188	20.3224544525146
2127.13037109375	20.3317909240723
2127.86108398438	20.2976493835449
2128.59130859375	20.2819766998291
2129.32080078125	20.1025695800781
2130.04956054688	20.1488704681396
2130.77758789063	19.966381072998
2131.50512695313	19.9161376953125
2132.23193359375	19.814079284668
2132.9580078125	19.7336254119873
2133.68334960938	19.7319202423096
2134.408203125	19.6438980102539
2135.13232421875	19.5430183410645
2135.85595703125	19.5629444122314
2136.57885742188	19.4552021026611
2137.30102539063	19.3444709777832
2138.0224609375	19.2744827270508
2138.74340820313	19.2271499633789
2139.46337890625	19.2711658477783
2140.18310546875	19.2211399078369
2140.90185546875	19.1468696594238
2141.6201171875	19.130880355835
2142.33764648438	19.0211715698242
2143.05444335938	19.0528335571289
2143.77075195313	19.0096416473389
2144.48608398438	18.9916343688965
2145.201171875	19.091459274292
2145.91528320313	19.0530853271484
2146.62890625	19.0188026428223
2147.34155273438	19.0745697021484
2148.05395507813	18.9635181427002
2148.76538085938	19.0504035949707
2149.47631835938	19.0301647186279
2150.18627929688	18.9632244110107
2150.89599609375	18.9477939605713
2151.60473632813	19.0150966644287
2152.31298828125	18.9621829986572
2153.02026367188	18.9637832641602
2153.72729492188	18.9215278625488
2154.43334960938	18.8743572235107
2155.138671875	18.8359317779541
2155.84350585938	18.846263885498
2156.54760742188	18.7672824859619
2157.25122070313	18.7963905334473
2157.95385742188	18.7481021881104
2158.65600585938	18.7938327789307
2159.357421875	18.7195930480957
2160.05810546875	18.6404037475586
2160.75805664063	18.6531257629395
2161.45751953125	18.5537757873535
2162.15600585938	18.5060024261475
2162.85400390625	18.5416965484619
2163.55151367188	18.4740390777588
2164.248046875	18.33229637146
2164.94409179688	18.3211326599121
2165.63916015625	18.318058013916
2166.33374023438	18.1954708099365
2167.02783203125	18.1422576904297
2167.72094726563	18.0489749908447
2168.41357421875	18.0479907989502
2169.10522460938	17.9366493225098
2169.79638671875	17.8812789916992
2170.48706054688	17.7980709075928
2171.1767578125	17.704460144043
2171.86572265625	17.6026477813721
2172.55419921875	17.5677356719971
2173.24194335938	17.4588890075684
2173.92895507813	17.3110198974609
2174.615234375	17.3393039703369
2175.30078125	17.2512035369873
2175.98583984375	17.2355632781982
2176.67016601563	17.1722736358643
2177.35375976563	17.174617767334
2178.03662109375	17.1179237365723
2178.71875	17.0861377716064
2179.40014648438	17.0479049682617
2180.08081054688	17.0353527069092
2180.76098632813	17.16135597229
2181.4404296875	17.0438842773438
2182.119140625	17.0743999481201
2182.79711914063	17.1032066345215
2183.47436523438	17.116418838501
2184.15087890625	17.0689010620117
2184.82690429688	17.1346855163574
2185.501953125	17.1000328063965
2186.17651367188	17.1266593933105
2186.85034179688	17.1304626464844
2187.5234375	17.0567607879639
2188.19580078125	17.0752010345459
2188.86743164063	17.0653038024902
2189.53833007813	17.003173828125
2190.20874023438	16.9805545806885
2190.87817382813	16.8894653320313
2191.54711914063	16.9018840789795
2192.21533203125	16.848051071167
2192.8828125	16.7336177825928
2193.54956054688	16.7168197631836
2194.21557617188	16.6568565368652
2194.880859375	16.5823707580566
2195.54541015625	16.519811630249
2196.20947265625	16.4759178161621
2196.87255859375	16.3820362091064
2197.53515625	16.2568435668945
2198.19677734375	16.220043182373
2198.85791015625	16.1286907196045
2199.51831054688	16.1095600128174
2200.17797851563	15.9767961502075
2200.8369140625	15.941065788269
2201.4951171875	15.8301582336426
2202.15258789063	15.8108758926392
2202.80932617188	15.685284614563
2203.46533203125	15.6453666687012
2204.12060546875	15.5815715789795
2204.775390625	15.599048614502
2205.42919921875	15.5494909286499
2206.08251953125	15.5139627456665
2206.73486328125	15.5153379440308
2207.38671875	15.456636428833
2208.03759765625	15.4783563613892
2208.68798828125	15.5008487701416
2209.33764648438	15.4936571121216
2209.98657226563	15.4723567962646
2210.63452148438	15.4978847503662
2211.28198242188	15.506046295166
2211.9287109375	15.4612731933594
2212.57470703125	15.5397777557373
2213.21997070313	15.4851398468018
2213.86450195313	15.4554376602173
2214.50830078125	15.4923639297485
2215.1513671875	15.4437007904053
2215.79370117188	15.4450197219849
2216.43530273438	15.3892087936401
2217.076171875	15.3743228912354
2217.71630859375	15.3161563873291
2218.35571289063	15.2263135910034
2218.99462890625	15.2495584487915
2219.63256835938	15.1702489852905
2220.26977539063	15.1572523117065
2220.90625	15.0740346908569
2221.5419921875	15.0057096481323
2222.17700195313	14.9177865982056
2222.81127929688	14.8427410125732
2223.44482421875	14.7739810943604
2224.07763671875	14.755952835083
2224.70971679688	14.6652460098267
2225.34106445313	14.5932731628418
2225.9716796875	14.5222578048706
2226.6015625	14.4074287414551
2227.23071289063	14.4090538024902
2227.85913085938	14.3213243484497
2228.48681640625	14.2615356445313
2229.11376953125	14.2172412872314
2229.73999023438	14.1902408599854
2230.36547851563	14.1022710800171
2230.990234375	14.0688199996948
2231.61401367188	14.0330419540405
2232.2373046875	14.0745849609375
2232.85986328125	13.9256381988525
2233.4814453125	13.9267921447754
2234.1025390625	13.8433504104614
2234.72265625	13.9043035507202
2235.34228515625	13.8614511489868
2235.9609375	13.8316116333008
2236.57885742188	13.7487535476685
2237.1962890625	13.786961555481
2237.81274414063	13.7749834060669
2238.42846679688	13.7814445495605
2239.04345703125	13.741756439209
2239.65771484375	13.7541036605835
2240.27124023438	13.7649173736572
2240.88403320313	13.7490320205688
2241.49584960938	13.738018989563
2242.10717773438	13.7323865890503
2242.71752929688	13.7925424575806
2243.32739257813	13.7434701919556
2243.93627929688	13.6904973983765
2244.54443359375	13.716983795166
2245.15209960938	13.6835165023804
2245.7587890625	13.6760282516479
2246.36474609375	13.6255102157593
2246.9697265625	13.6326684951782
2247.57421875	13.5568218231201
2248.17797851563	13.5097970962524
2248.78076171875	13.5692873001099
2249.38305664063	13.5100927352905
2249.984375	13.4838943481445
2250.5849609375	13.471887588501
2251.18481445313	13.3960285186768
2251.78393554688	13.3206310272217
2252.38232421875	13.3729276657104
2252.97973632813	13.2275972366333
2253.57666015625	13.1983575820923
2254.17260742188	13.179970741272
2254.76782226563	13.1398038864136
2255.3623046875	13.0340490341187
2255.9560546875	13.0295629501343
2256.54907226563	12.9918737411499
2257.14135742188	12.9344358444214
2257.73266601563	12.8463220596313
2258.32348632813	12.8160371780396
2258.91333007813	12.7615690231323
2259.50244140625	12.6847105026245
2260.09057617188	12.6184425354004
2260.67822265625	12.6171283721924
2261.26513671875	12.5494766235352
2261.85107421875	12.5356407165527
2262.43627929688	12.4663305282593
2263.02075195313	12.4896898269653
2263.6044921875	12.4546947479248
2264.18725585938	12.3870906829834
2264.76953125	12.371054649353
2265.35083007813	12.2926597595215
2265.93139648438	12.3258924484253
2266.51123046875	12.2497663497925
2267.09033203125	12.2944927215576
2267.66845703125	12.2747173309326
2268.24584960938	12.2721738815308
2268.82250976563	12.2510538101196
2269.3984375	12.2537231445313
2269.9736328125	12.2872705459595
2270.5478515625	12.281304359436
2271.12133789063	12.3054523468018
2271.69409179688	12.3083915710449
2272.26611328125	12.2735939025879
2272.83740234375	12.2712707519531
2273.40771484375	12.2804841995239
2273.97729492188	12.2576885223389
2274.54614257813	12.2524576187134
2275.11401367188	12.2017936706543
2275.68139648438	12.1988964080811
2276.24780273438	12.1544704437256
2276.8134765625	12.1100091934204
2277.37817382813	12.0902252197266
2277.9423828125	12.0538511276245
2278.50561523438	12.1069297790527
2279.06811523438	12.1100168228149
2279.62963867188	12.0796527862549
2280.19067382813	12.0566415786743
2280.75073242188	12.0713005065918
2281.31005859375	12.0261068344116
2281.86840820313	12.0882453918457
2282.42602539063	12.0667705535889
2282.98291015625	12.007513999939
2283.5390625	11.9904737472534
2284.09448242188	11.9752597808838
2284.64892578125	11.9335994720459
2285.20263671875	11.9334154129028
2285.75537109375	11.8258352279663
2286.3076171875	11.8068161010742
2286.85888671875	11.791748046875
2287.40942382813	11.7822227478027
2287.958984375	11.7231502532959
2288.5078125	11.649712562561
2289.05590820313	11.6292486190796
2289.60302734375	11.587007522583
2290.14965820313	11.5418138504028
2290.6953125	11.4843702316284
2291.23999023438	11.4672374725342
2291.78393554688	11.4423894882202
2292.3271484375	11.3816385269165
2292.86962890625	11.3075504302979
2293.4111328125	11.2607917785645
2293.95190429688	11.3188104629517
2294.49194335938	11.2757368087769
2295.03100585938	11.217719078064
2295.5693359375	11.2006645202637
2296.10693359375	11.2038478851318
2296.6435546875	11.1318597793579
2297.17944335938	11.1651430130005
2297.71459960938	11.176570892334
2298.24877929688	11.1477079391479
2298.7822265625	11.1391038894653
2299.31469726563	11.1208801269531
2299.8466796875	11.1037101745605
2300.37744140625	11.15065574646
2300.90771484375	11.0794639587402
2301.43701171875	11.1280364990234
2301.96557617188	11.1231279373169
2302.4931640625	11.1313285827637
2303.02001953125	11.0937404632568
2303.54614257813	11.1380891799927
2304.0712890625	11.1355695724487
2304.595703125	11.1357259750366
2305.119140625	11.1849508285522
2305.64184570313	11.1094703674316
2306.16381835938	11.1128196716309
2306.68481445313	11.1167068481445
2307.205078125	11.0980377197266
2307.72436523438	11.1000337600708
2308.24291992188	11.1350831985474
2308.7607421875	11.0698680877686
2309.27758789063	11.082332611084
2309.79370117188	11.0721979141235
2310.30883789063	11.0892372131348
2310.8232421875	11.0704727172852
2311.3369140625	11.0527677536011
2311.849609375	11.0388202667236
2312.361328125	11.0054416656494
2312.87255859375	11.0006217956543
2313.38256835938	10.9766416549683
2313.89208984375	10.9226846694946
2314.40063476563	10.9207849502563
2314.908203125	10.8656740188599
2315.4150390625	10.8459148406982
2315.92114257813	10.7877569198608
2316.42626953125	10.7774028778076
2316.9306640625	10.7297124862671
2317.43408203125	10.7074193954468
2317.93676757813	10.6623649597168
2318.4384765625	10.6651973724365
2318.939453125	10.6252336502075
2319.439453125	10.5697917938232
2319.93872070313	10.5086088180542
2320.43701171875	10.496997833252
2320.9345703125	10.4834785461426
2321.43139648438	10.4151296615601
2321.92724609375	10.415132522583
2322.42211914063	10.3480548858643
2322.91625976563	10.3626956939697
2323.40966796875	10.343635559082
2323.90209960938	10.3213033676147
2324.3935546875	10.2861680984497
2324.88427734375	10.2694969177246
2325.37426757813	10.2552585601807
2325.86303710938	10.3150577545166
2326.35131835938	10.2580623626709
2326.83862304688	10.2786598205566
2327.32495117188	10.342601776123
2327.810546875	10.3103485107422
2328.29541015625	10.3173398971558
2328.77905273438	10.3540658950806
2329.26220703125	10.3905477523804
2329.74438476563	10.36643409729
2330.2255859375	10.3373804092407
2330.7060546875	10.2913646697998
2331.185546875	10.3171911239624
2331.6640625	10.3419370651245
2332.14184570313	10.4058103561401
2332.61889648438	10.3586397171021
2333.09497070313	10.3363332748413
2333.57006835938	10.3635654449463
2334.04443359375	10.3365821838379
2334.51782226563	10.3347768783569
2334.99047851563	10.2863759994507
2335.46215820313	10.2801561355591
2335.93310546875	10.2506141662598
2336.40307617188	10.2468366622925
2336.8720703125	10.1538410186768
2337.34033203125	10.1689643859863
2337.8076171875	10.1445379257202
2338.27416992188	10.1220169067383
2338.73974609375	10.0901222229004
2339.20458984375	10.0738763809204
2339.66845703125	10.0697164535522
2340.13134765625	10.0201454162598
2340.59350585938	10.0038404464722
2341.0546875	9.98201274871826
2341.51489257813	9.92105293273926
2341.97436523438	9.85618114471436
2342.43286132813	9.86678886413574
2342.890625	9.79054260253906
2343.34741210938	9.78098583221436
2343.80322265625	9.7570743560791
2344.25830078125	9.72817039489746
2344.71240234375	9.74645328521729
2345.16577148438	9.77469635009766
2345.61791992188	9.76951503753662
2346.06958007813	9.79306888580322
2346.52001953125	9.8954439163208
2346.9697265625	9.9514102935791
2347.41845703125	10.0583257675171
2347.86645507813	10.2123670578003
2348.3134765625	10.2407932281494
2348.75952148438	10.3681211471558
2349.20483398438	10.5049533843994
2349.64916992188	10.5905904769897
2350.09252929688	10.7037324905396
2350.53515625	10.76535987854
2350.97680664063	10.8411712646484
2351.41748046875	10.8973217010498
2351.857421875	10.9287929534912
2352.29638671875	10.9950008392334
2352.734375	10.9431619644165
2353.17138671875	10.9463129043579
2353.60766601563	10.8894033432007
2354.04296875	10.7882347106934
2354.4775390625	10.7598810195923
2354.91088867188	10.6471757888794
2355.34350585938	10.5700206756592
2355.775390625	10.4825048446655
2356.2060546875	10.3216562271118
2356.63598632813	10.2141981124878
2357.06494140625	10.0743265151978
2357.4931640625	9.95527172088623
2357.92041015625	9.85202789306641
2358.3466796875	9.74257755279541
2358.77197265625	9.62689971923828
2359.1962890625	9.57285690307617
2359.61987304688	9.45536136627197
2360.04248046875	9.38807964324951
2360.46411132813	9.32885074615479
2360.88500976563	9.27796649932861
2361.30493164063	9.28326511383057
2361.72387695313	9.17524242401123
