# Supplementary material for: Optics miniaturization strategy for demanding Raman spectroscopy applications
Source: Nat Commun. 2024 Apr 8;15:3049. doi: 10.1038/s41467-024-47044-7 (PMC11001912; doi:10.1038/s41467-024-47044-7)
Supplement: Supplementary file 6 — Source Data [file 41467_2024_47044_MOESM6_ESM.zip › Source Data/NCOMMS-23-34016B s3/S3 pHCA, Glucose, Salts/calibraiton/pHCA time + standards/pHCA_9h_2.csv]

347.42919921875	83.3394775390625
348.892913818359	83.6937026977539
350.356079101563	84.0727233886719
351.818634033203	84.4235076904297
353.280670166016	84.8105926513672
354.742095947266	85.1395721435547
356.202972412109	85.4524612426758
357.663299560547	85.84814453125
359.123046875	86.1585922241211
360.582244873047	86.3414535522461
362.040863037109	86.6428298950195
363.498931884766	86.8951416015625
364.956451416016	86.9894790649414
366.413391113281	87.331916809082
367.869750976563	87.4480743408203
369.325592041016	87.7145004272461
370.780853271484	87.6395645141602
372.235565185547	87.9779586791992
373.689727783203	88.0802001953125
375.143310546875	88.2388381958008
376.596343994141	88.4429016113281
378.048828125	88.5513381958008
379.500762939453	88.6997756958008
380.9521484375	88.674446105957
382.402954101563	88.9402618408203
383.853240966797	89.0428314208984
385.302947998047	89.1826477050781
386.752136230469	89.551887512207
388.200744628906	89.5976943969727
389.648803710938	89.8832397460938
391.096343994141	89.7928314208984
392.543304443359	90.0987777709961
393.989715576172	90.3822937011719
395.435607910156	90.5936660766602
396.880920410156	90.9789962768555
398.325714111328	90.8640441894531
399.769927978516	91.2415008544922
401.213623046875	91.5376815795898
402.656768798828	91.7771530151367
404.099395751953	91.8437118530273
405.541442871094	92.0961990356445
406.982971191406	92.0815582275391
408.423950195313	92.1955947875977
409.864379882813	92.5295867919922
411.304290771484	92.4986267089844
412.743621826172	92.7313461303711
414.182434082031	92.7795944213867
415.620727539063	92.8241500854492
417.058471679688	92.8051223754883
418.495666503906	93.1142349243164
419.932342529297	93.1364440917969
421.368469238281	92.9214172363281
422.804077148438	93.1554336547852
424.239135742188	92.9807357788086
425.673645019531	92.8088302612305
427.107635498047	92.920166015625
428.541107177734	92.6843719482422
429.974029541016	92.4364013671875
431.406433105469	92.4473419189453
432.838287353516	92.2546615600586
434.269622802734	92.1335296630859
435.700408935547	92.0905532836914
437.130706787109	91.8362503051758
438.560455322266	91.8129653930664
439.989654541016	91.5873260498047
441.418334960938	91.9383010864258
442.846496582031	91.6457366943359
444.274139404297	91.6283798217773
445.701263427734	91.4590148925781
447.127838134766	91.4284973144531
448.553894042969	91.4525604248047
449.979431152344	91.4197616577148
451.404449462891	91.1715850830078
452.828918457031	90.7950134277344
454.252899169922	90.8869171142578
455.676330566406	90.7006072998047
457.099273681641	90.6456832885742
458.521667480469	90.4792556762695
459.943542480469	90.5560836791992
461.364929199219	90.294319152832
462.785766601563	90.2577514648438
464.206085205078	90.4579620361328
465.625885009766	90.0485992431641
467.045196533203	90.2848815917969
468.463958740234	90.1218185424805
469.882202148438	90.2966613769531
471.299957275391	90.191047668457
472.717193603516	90.2214965820313
474.133911132813	90.1655426025391
475.550109863281	90.191764831543
476.965789794922	90.2542419433594
478.380950927734	90.4697418212891
479.795623779297	90.4295654296875
481.209777832031	90.7581787109375
482.623413085938	90.8767929077148
484.036529541016	91.0775375366211
485.449157714844	91.1444549560547
486.861267089844	91.5201950073242
488.272857666016	91.3799591064453
489.683959960938	91.691780090332
491.094543457031	91.8413543701172
492.504608154297	92.033088684082
493.914184570313	92.1569137573242
495.3232421875	92.3082122802734
496.731811523438	92.3495712280273
498.139862060547	92.4892501831055
499.547393798828	92.5132217407227
500.954467773438	92.6374206542969
502.360992431641	92.7210083007813
503.767028808594	92.5821685791016
505.172576904297	92.6653823852539
506.577606201172	92.8037185668945
507.982147216797	92.9180908203125
509.386169433594	92.8259429931641
510.789703369141	92.9178771972656
512.192749023438	92.9657592773438
513.595275878906	92.9202880859375
514.997314453125	92.8528213500977
516.398803710938	93.1564178466797
517.799865722656	92.9610443115234
519.200378417969	92.9956817626953
520.600463867188	92.6162567138672
522	92.5941314697266
523.399047851563	92.5258712768555
524.797607421875	92.1261672973633
526.195678710938	91.8127136230469
527.59326171875	91.6389389038086
528.990295410156	91.1838684082031
530.386901855469	90.6518402099609
531.782958984375	90.7010879516602
533.178588867188	90.3219451904297
534.573669433594	90.0577392578125
535.968322753906	89.8150329589844
537.362426757813	89.4814682006836
538.756042480469	89.4648818969727
540.149230957031	88.8836441040039
541.541870117188	88.8038635253906
542.934020996094	88.6015853881836
544.32568359375	88.3460998535156
545.716918945313	88.0532531738281
547.107604980469	87.7323303222656
548.497802734375	87.4816589355469
549.887573242188	87.1533203125
551.276794433594	86.6979751586914
552.66552734375	86.5227203369141
554.053833007813	86.3521499633789
555.441650390625	86.2431259155273
556.828918457031	86.0689697265625
558.215759277344	85.7095947265625
559.602111816406	85.6814804077148
560.987976074219	85.5390853881836
562.373352050781	85.3938369750977
563.758239746094	85.2962265014648
565.142639160156	85.066276550293
566.526611328125	84.9899368286133
567.910034179688	84.8966751098633
569.293029785156	84.8013381958008
570.675537109375	84.7247085571289
572.057556152344	84.7168884277344
573.439086914063	84.5773391723633
574.820129394531	84.4441909790039
576.200744628906	84.3594131469727
577.580871582031	84.321662902832
578.96044921875	84.4027252197266
580.339660644531	84.2356185913086
581.718322753906	84.5002136230469
583.096557617188	84.0938568115234
584.474243164063	84.2899322509766
585.851501464844	84.1882019042969
587.228332519531	84.2314605712891
588.604614257813	84.0722427368164
589.98046875	83.9692764282227
591.355834960938	84.0087280273438
592.730712890625	84.1088180541992
594.105163574219	84.0769119262695
595.479125976563	84.0208129882813
596.852600097656	83.8660278320313
598.225646972656	83.7639846801758
599.598205566406	83.7985763549805
600.970275878906	83.6152267456055
602.341857910156	83.5563812255859
603.713012695313	83.5304336547852
605.083679199219	83.6056594848633
606.453918457031	83.5172729492188
607.823608398438	83.1906814575195
609.192932128906	83.3032760620117
610.561706542969	83.0659942626953
611.930053710938	83.0659713745117
613.297912597656	82.7891693115234
614.665344238281	82.957763671875
616.032287597656	82.7073974609375
617.398803710938	82.6136779785156
618.764831542969	82.4779281616211
620.13037109375	82.3462524414063
621.495483398438	82.2566680908203
622.860107421875	82.0332183837891
624.224304199219	82.064567565918
625.588012695313	81.7941436767578
626.951232910156	81.7216110229492
628.314025878906	81.4668197631836
629.676391601563	81.5914154052734
631.038269042969	81.2862091064453
632.399658203125	81.3449783325195
633.760620117188	81.1904144287109
635.12109375	81.1917953491211
636.481140136719	80.9900741577148
637.840759277344	80.8903198242188
639.199890136719	80.7353363037109
640.558532714844	80.7128448486328
641.916748046875	80.5849685668945
643.274536132813	80.6197204589844
644.6318359375	80.5210800170898
645.988647460938	80.3436126708984
647.345031738281	80.1857528686523
648.700988769531	80.1472854614258
650.056457519531	79.8720779418945
651.411499023438	79.7039794921875
652.76611328125	79.6458435058594
654.120239257813	79.3393096923828
655.473876953125	79.3460845947266
656.827087402344	79.1173248291016
658.179870605469	79.1078414916992
659.5322265625	78.9482116699219
660.884094238281	78.9280395507813
662.235473632813	78.9719390869141
663.586486816406	78.7519989013672
664.93701171875	78.6049575805664
666.287048339844	78.7424926757813
667.636657714844	78.6798706054688
668.98583984375	78.5726013183594
670.334594726563	78.4686279296875
671.682861328125	78.414909362793
673.030700683594	78.4277191162109
674.378051757813	78.4637451171875
675.725036621094	78.3940048217773
677.071533203125	78.3978652954102
678.417541503906	78.2867660522461
679.76318359375	78.5349884033203
681.108337402344	78.2639465332031
682.453002929688	78.4389724731445
683.797302246094	78.585090637207
685.14111328125	78.2582015991211
686.484497070313	78.4225463867188
687.827453613281	78.4642944335938
689.169921875	78.4445724487305
690.512023925781	78.3593673706055
691.853637695313	78.5712356567383
693.194763183594	78.5398788452148
694.535522460938	78.4997406005859
695.875793457031	78.5754776000977
697.215637207031	78.4586029052734
698.555053710938	78.6695404052734
699.89404296875	78.5919570922852
701.232543945313	78.7435684204102
702.570617675781	78.645149230957
703.908325195313	78.5940628051758
705.245483398438	78.652473449707
706.582275390625	78.8276596069336
707.918640136719	78.7291488647461
709.254516601563	78.8147888183594
710.589965820313	78.7984390258789
711.924987792969	78.8349227905273
713.259582519531	78.8790588378906
714.59375	78.8505172729492
715.927490234375	78.6471176147461
717.2607421875	78.9109725952148
718.593627929688	78.6156005859375
719.926025390625	78.763916015625
721.257995605469	78.6635589599609
722.589538574219	78.7235260009766
723.920654296875	78.6285629272461
725.251342773438	78.7891693115234
726.581604003906	78.6686248779297
727.911437988281	78.6768417358398
729.240783691406	78.5305404663086
730.569763183594	78.5995941162109
731.898254394531	78.5395965576172
733.226379394531	78.3780899047852
734.554016113281	78.346061706543
735.881225585938	78.3966445922852
737.208068847656	78.364860534668
738.534423828125	78.2604293823242
739.8603515625	78.2831573486328
741.185852050781	78.1055755615234
742.510925292969	78.2281341552734
743.835571289063	78.0920867919922
745.159790039063	77.9465255737305
746.483581542969	77.9238662719727
747.806945800781	77.7649841308594
749.1298828125	77.7744903564453
750.452453613281	77.564453125
751.774536132813	77.6536865234375
753.09619140625	77.5067672729492
754.417419433594	77.3931274414063
755.738220214844	77.4346466064453
757.05859375	77.2967834472656
758.378540039063	77.2537460327148
759.698059082031	77.140007019043
761.017211914063	77.0293655395508
762.335876464844	77.0730972290039
763.654113769531	76.6792373657227
764.971984863281	76.7209167480469
766.289367675781	76.6109619140625
767.606384277344	76.5153732299805
768.922973632813	76.5234985351563
770.239074707031	76.348518371582
771.554809570313	76.2846984863281
772.8701171875	76.3415908813477
774.184997558594	76.1216278076172
775.499450683594	76.0093688964844
776.8134765625	75.9605560302734
778.127136230469	75.8663177490234
779.440307617188	75.831298828125
780.753112792969	75.911979675293
782.0654296875	75.6249923706055
783.377380371094	75.5465240478516
784.688903808594	75.37109375
786	75.3031616210938
787.310668945313	75.3950271606445
788.620971679688	75.1994552612305
789.930786132813	75.0863647460938
791.240234375	75.0559463500977
792.549255371094	74.9581756591797
793.857788085938	74.998420715332
795.166015625	74.8482131958008
796.473754882813	74.8575897216797
797.781066894531	74.7368316650391
799.088012695313	74.9786605834961
800.39453125	74.9270248413086
801.700622558594	75.0066833496094
803.006286621094	75.0020141601563
804.311584472656	75.0397262573242
805.616394042969	75.0276641845703
806.920837402344	75.0249786376953
808.224853515625	74.959342956543
809.528503417969	74.7586822509766
810.831665039063	74.6455993652344
812.134460449219	74.5764236450195
813.436828613281	74.3598251342773
814.73876953125	74.3034744262695
816.040344238281	74.174674987793
817.341430664063	74.2105102539063
818.642150878906	74.1462326049805
819.942504882813	74.0121688842773
821.242370605469	73.9599380493164
822.541870117188	74.0469589233398
823.840942382813	73.9566421508789
825.139587402344	74.0753555297852
826.437866210938	73.9301528930664
827.735656738281	74.073127746582
829.033081054688	73.9159698486328
830.330139160156	74.1895751953125
831.626770019531	74.0254058837891
832.922973632813	74.2235336303711
834.21875	74.4075546264648
835.514099121094	74.3791885375977
836.80908203125	74.5287322998047
838.103637695313	74.4733428955078
839.397827148438	74.6396942138672
840.691589355469	74.7536315917969
841.984924316406	74.9693756103516
843.27783203125	74.9016571044922
844.570373535156	74.9087142944336
845.862487792969	75.0699844360352
847.154235839844	75.0740051269531
848.445556640625	75.3292770385742
849.736450195313	75.2256546020508
851.026916503906	75.2489852905273
852.317016601563	75.2933044433594
853.606689453125	75.5154647827148
854.89599609375	75.7726974487305
856.184875488281	75.8351745605469
857.473327636719	76.0062866210938
858.761413574219	76.3272018432617
860.049072265625	76.6723175048828
861.336303710938	77.0540237426758
862.623168945313	77.5992584228516
863.909606933594	78.0547256469727
865.195678710938	78.6288986206055
866.481323242188	78.9485015869141
867.766540527344	79.4916229248047
869.051391601563	80.2544326782227
870.335815429688	80.942741394043
871.619873046875	81.2795028686523
872.903503417969	81.5351257324219
874.186706542969	82.1155853271484
875.469543457031	82.0984115600586
876.752014160156	82.0540161132813
878.033996582031	81.6036605834961
879.315612792969	80.9575119018555
880.596862792969	80.0658645629883
881.877685546875	79.023567199707
883.158081054688	77.8685607910156
884.438110351563	76.587890625
885.7177734375	75.2640380859375
886.996948242188	74.2762680053711
888.275817871094	72.9916000366211
889.55419921875	72.0346145629883
890.832275390625	70.9902572631836
892.10986328125	70.1531753540039
893.387084960938	69.675178527832
894.663940429688	69.0004577636719
895.940368652344	68.2168426513672
897.216369628906	67.8349380493164
898.492004394531	67.2052993774414
899.767272949219	66.7535629272461
901.042114257813	66.4269943237305
902.316528320313	66.0347442626953
903.590576171875	65.5781631469727
904.8642578125	65.2006301879883
906.137512207031	64.8343734741211
907.410339355469	64.4940414428711
908.682800292969	64.3616943359375
909.954833984375	64.0244522094727
911.226501464844	63.7485618591309
912.497802734375	63.6202774047852
913.768676757813	63.2589340209961
915.039123535156	63.3354148864746
916.309204101563	62.9710578918457
917.578918457031	62.9030494689941
918.848205566406	62.7160377502441
920.117126464844	62.371940612793
921.385620117188	62.3967132568359
922.653747558594	62.2935409545898
923.921447753906	61.9548492431641
925.188781738281	61.9575881958008
926.455688476563	61.7956504821777
927.722229003906	61.6318244934082
928.988342285156	61.3762359619141
930.254089355469	61.2252006530762
931.519470214844	60.8832015991211
932.784423828125	60.7752494812012
934.049011230469	60.4955596923828
935.313171386719	60.3794593811035
936.576965332031	60.2570877075195
937.84033203125	60.0817909240723
939.103332519531	59.8768272399902
940.365966796875	59.6471214294434
941.628173828125	59.6676254272461
942.890014648438	59.5541114807129
944.151428222656	59.4495544433594
945.412475585938	59.3019866943359
946.673095703125	59.378345489502
947.933349609375	59.2801322937012
949.193237304688	59.215446472168
950.452697753906	59.2177963256836
951.711791992188	59.2727127075195
952.970520019531	59.0574645996094
954.228820800781	59.0823287963867
955.486755371094	59.2233581542969
956.744262695313	59.2476921081543
958.001403808594	59.2280616760254
959.258117675781	59.2981185913086
960.514526367188	59.2967987060547
961.770446777344	59.5460662841797
963.026062011719	59.7138481140137
964.28125	59.7830276489258
965.536010742188	59.9552268981934
966.790466308594	60.3989562988281
968.044494628906	60.6456451416016
969.298095703125	61.0627670288086
970.551391601563	61.6662864685059
971.80419921875	62.2370948791504
973.056701660156	63.0539169311523
974.308776855469	64.2068252563477
975.560485839844	65.6348876953125
976.811767578125	67.4285507202148
978.062683105469	69.2034072875977
979.313232421875	70.9861145019531
980.563415527344	72.7956924438477
981.813171386719	74.3617782592773
983.0625	75.7614822387695
984.3115234375	76.8297424316406
985.560119628906	77.9344100952148
986.808349609375	78.7167358398438
988.05615234375	79.2587814331055
989.303588867188	79.3922576904297
990.550659179688	78.9065246582031
991.797302246094	77.7610092163086
993.043579101563	76.4629821777344
994.289489746094	74.349967956543
995.535034179688	72.2228317260742
996.780151367188	70.0517044067383
998.02490234375	67.9268264770508
999.269226074219	66.1858291625977
1000.51318359375	64.6466827392578
1001.75677490234	63.1214179992676
1003	62.0634651184082
1004.24279785156	61.0902557373047
1005.48522949219	60.3126106262207
1006.72729492188	59.7583541870117
1007.96893310547	59.0968818664551
1009.21026611328	58.5959587097168
1010.45111083984	58.3096771240234
1011.69165039063	57.986644744873
1012.93176269531	57.5897254943848
1014.17150878906	57.507251739502
1015.41088867188	57.257194519043
1016.64984130859	57.2057952880859
1017.88842773438	56.8934783935547
1019.12664794922	56.7975425720215
1020.36450195313	56.5890464782715
1021.60192871094	56.6283645629883
1022.83898925781	56.6227569580078
1024.07568359375	56.2181167602539
1025.31201171875	56.2910118103027
1026.5478515625	56.235538482666
1027.78344726563	56.1566543579102
1029.0185546875	56.0564460754395
1030.25329589844	55.9907302856445
1031.48767089844	55.8930358886719
1032.7216796875	56.0494728088379
1033.95532226563	56.1148681640625
1035.18859863281	56.1341819763184
1036.42138671875	56.2276268005371
1037.65393066406	56.1692581176758
1038.88598632813	56.2282447814941
1040.11767578125	56.3232765197754
1041.34899902344	56.3125915527344
1042.57995605469	56.5267333984375
1043.810546875	56.6037254333496
1045.04077148438	56.6887283325195
1046.2705078125	56.8383598327637
1047.5	56.9268493652344
1048.72900390625	57.0837593078613
1049.95764160156	57.2107849121094
1051.18591308594	57.4214897155762
1052.41381835938	57.5849494934082
1053.64135742188	57.7009925842285
1054.86853027344	58.3447494506836
1056.09521484375	58.5498466491699
1057.32165527344	58.7380142211914
1058.54760742188	59.1499481201172
1059.77331542969	59.6394920349121
1060.99853515625	60.0555152893066
1062.22338867188	60.5203704833984
1063.44787597656	60.837158203125
1064.671875	61.3672866821289
1065.89562988281	62.1311378479004
1067.11901855469	62.5992088317871
1068.34191894531	63.283504486084
1069.56457519531	63.9213371276855
1070.78674316406	64.7096328735352
1072.00854492188	65.2314758300781
1073.22998046875	65.8242950439453
1074.45104980469	66.3664627075195
1075.67175292969	66.5245056152344
1076.89208984375	66.5618896484375
1078.11193847656	66.4879608154297
1079.33154296875	65.8736953735352
1080.55065917969	65.4067993164063
1081.76940917969	64.6454849243164
1082.98791503906	63.4701652526855
1084.20593261719	62.7844886779785
1085.42358398438	61.951961517334
1086.64086914063	61.0385284423828
1087.85766601563	60.2614250183105
1089.07421875	59.5832672119141
1090.29040527344	58.7675819396973
1091.50610351563	58.3203392028809
1092.72155761719	57.9171524047852
1093.9365234375	57.3770065307617
1095.15112304688	57.0739364624023
1096.36535644531	56.8565101623535
1097.57922363281	56.5147247314453
1098.79272460938	56.4047050476074
1100.005859375	56.110408782959
1101.21862792969	56.0572624206543
1102.43090820313	56.0371437072754
1103.64294433594	55.8788871765137
1104.8544921875	55.8826332092285
1106.06579589844	55.7705841064453
1107.27661132813	55.7155914306641
1108.48706054688	55.6793212890625
1109.69714355469	55.5986022949219
1110.90686035156	55.7197914123535
1112.1162109375	55.5656242370605
1113.3251953125	55.6109046936035
1114.53369140625	55.6794929504395
1115.74194335938	55.6076202392578
1116.94982910156	55.5987586975098
1118.1572265625	55.7353630065918
1119.3642578125	55.6893119812012
1120.57104492188	55.684700012207
1121.77734375	55.886474609375
1122.98327636719	55.8624382019043
1124.18884277344	55.7578430175781
1125.39404296875	55.8369369506836
1126.59875488281	55.7583312988281
1127.80322265625	55.7851524353027
1129.00732421875	55.7317848205566
1130.2109375	55.5109519958496
1131.41430664063	55.3160972595215
1132.6171875	55.3143348693848
1133.81970214844	55.2503204345703
1135.02197265625	54.9901580810547
1136.22375488281	54.8761138916016
1137.42517089844	54.7357177734375
1138.62622070313	54.5823364257813
1139.82690429688	54.448055267334
1141.02709960938	54.2522735595703
1142.22705078125	54.0492324829102
1143.42663574219	54.1144332885742
1144.62573242188	54.0514488220215
1145.82458496094	53.9277191162109
1147.02294921875	53.9245643615723
1148.22094726563	53.9029006958008
1149.41857910156	53.9555778503418
1150.61584472656	53.9190406799316
1151.81274414063	53.927806854248
1153.00927734375	53.7143096923828
1154.20544433594	53.8370208740234
1155.40124511719	53.8655242919922
1156.5966796875	53.8003845214844
1157.79162597656	53.8050346374512
1158.986328125	53.7708854675293
1160.18054199219	53.8346519470215
1161.37438964844	53.8167877197266
1162.56799316406	53.807746887207
1163.76110839844	53.8337097167969
1164.95385742188	53.8960266113281
1166.14624023438	54.0488243103027
1167.33825683594	54.0729484558105
1168.52990722656	54.3114967346191
1169.72119140625	54.8683586120605
1170.91198730469	55.4287414550781
1172.1025390625	56.1152687072754
1173.29260253906	56.9910888671875
1174.482421875	57.2706909179688
1175.67175292969	57.3800849914551
1176.86071777344	57.0678100585938
1178.04943847656	56.4769020080566
1179.23767089844	55.7805252075195
1180.42553710938	54.9933738708496
1181.61303710938	54.3975257873535
1182.80017089844	53.9233589172363
1183.98681640625	53.6392021179199
1185.17321777344	53.425479888916
1186.35925292969	53.3524475097656
1187.54479980469	53.3977241516113
1188.73010253906	53.2307090759277
1189.91491699219	53.2909545898438
1191.09936523438	53.3426055908203
1192.28356933594	53.4988479614258
1193.46728515625	53.4592094421387
1194.65063476563	53.5821762084961
1195.83361816406	53.6525077819824
1197.01623535156	53.8640289306641
1198.19836425781	54.0897674560547
1199.38024902344	54.3534736633301
1200.56176757813	54.528923034668
1201.74279785156	54.7475166320801
1202.92358398438	54.8376007080078
1204.10388183594	54.7924575805664
1205.28393554688	54.6601295471191
1206.46350097656	54.7178993225098
1207.64270019531	54.6204719543457
1208.82153320313	54.4189796447754
1210	54.3769416809082
1211.17810058594	54.2208786010742
1212.35583496094	54.1393737792969
1213.53308105469	54.039665222168
1214.71008300781	54.1715469360352
1215.88671875	54.1420440673828
1217.06286621094	53.9610710144043
1218.23864746094	54.1290817260742
1219.41418457031	54.0733451843262
1220.58923339844	54.0717010498047
1221.76391601563	54.2026023864746
1222.93823242188	54.3153228759766
1224.11218261719	54.3423271179199
1225.28576660156	54.4848518371582
1226.458984375	54.575798034668
1227.6318359375	54.6744422912598
1228.80419921875	54.8606185913086
1229.97631835938	55.0228614807129
1231.14794921875	55.1905174255371
1232.31921386719	55.4704780578613
1233.490234375	55.7015686035156
1234.66076660156	55.9087104797363
1235.83093261719	56.1940422058105
1237.00073242188	56.3363990783691
1238.17016601563	56.4578857421875
1239.33923339844	56.7675552368164
1240.5078125	57.0267944335938
1241.67614746094	57.1361236572266
1242.84411621094	57.3703155517578
1244.01159667969	57.6996307373047
1245.1787109375	57.9352836608887
1246.34558105469	58.3392524719238
1247.51196289063	58.4701461791992
1248.67797851563	58.6485404968262
1249.84362792969	58.8444519042969
1251.00891113281	58.7160720825195
1252.173828125	58.4182205200195
1253.33825683594	58.2125778198242
1254.50244140625	57.9223518371582
1255.66625976563	57.3695526123047
1256.82958984375	56.8188018798828
1257.99255371094	56.4782867431641
1259.1552734375	56.0550727844238
1260.31750488281	55.8048553466797
1261.47937011719	55.4886474609375
1262.64086914063	55.3327941894531
1263.80200195313	55.0938568115234
1264.96276855469	54.8354721069336
1266.123046875	54.8230743408203
1267.28308105469	54.4261589050293
1268.44262695313	54.2467842102051
1269.60192871094	54.1449241638184
1270.7607421875	53.8987655639648
1271.91918945313	53.7422523498535
1273.07727050781	53.6317253112793
1274.23498535156	53.3706970214844
1275.39233398438	53.2039527893066
1276.54931640625	52.9958076477051
1277.70581054688	52.8798675537109
1278.86206054688	52.8405532836914
1280.01794433594	52.645092010498
1281.17333984375	52.7005157470703
1282.32836914063	52.6186561584473
1283.48303222656	52.5321998596191
1284.63732910156	52.4746208190918
1285.79125976563	52.3552169799805
1286.94482421875	52.4365501403809
1288.09802246094	52.3595542907715
1289.25073242188	52.5230255126953
1290.40319824219	52.7098579406738
1291.55517578125	52.6061325073242
1292.70690917969	52.6937828063965
1293.85815429688	52.5910301208496
1295.00903320313	52.6272659301758
1296.15954589844	52.4505043029785
1297.30969238281	52.3429412841797
1298.45935058594	52.2454032897949
1299.60876464844	52.1972274780273
1300.7578125	51.8678817749023
1301.90637207031	51.8306999206543
1303.05456542969	51.7298698425293
1304.20239257813	51.7752685546875
1305.34985351563	51.6032600402832
1306.49694824219	51.6008453369141
1307.64367675781	51.5567626953125
1308.7900390625	51.4783363342285
1309.93591308594	51.6674156188965
1311.08154296875	51.6013793945313
1312.22668457031	51.6698837280273
1313.37145996094	51.7527236938477
1314.51599121094	51.7875213623047
1315.66003417969	51.8933944702148
1316.80358886719	51.9676322937012
1317.94689941406	51.9157981872559
1319.08984375	51.8921699523926
1320.23229980469	51.8814888000488
1321.37451171875	51.8465003967285
1322.51623535156	51.8055114746094
1323.65759277344	51.65478515625
1324.79858398438	51.5886993408203
1325.93920898438	51.7067947387695
1327.07934570313	51.5730857849121
1328.21923828125	51.4743576049805
1329.35864257813	51.3487396240234
1330.49780273438	51.3874702453613
1331.63647460938	51.2637939453125
1332.77478027344	51.3244132995605
1333.91271972656	51.0879898071289
1335.05029296875	51.0703048706055
1336.18737792969	51.0648193359375
1337.32421875	50.9533271789551
1338.46057128906	51.0587272644043
1339.5966796875	51.0211639404297
1340.73229980469	51.0490417480469
1341.86755371094	50.9923477172852
1343.00231933594	51.071159362793
1344.13684082031	51.0642509460449
1345.27099609375	51.0492286682129
1346.40466308594	51.1058616638184
1347.53796386719	51.161937713623
1348.6708984375	51.0937194824219
1349.80346679688	51.1211776733398
1350.93566894531	51.2486305236816
1352.06750488281	51.1097145080566
1353.19885253906	51.1138076782227
1354.32995605469	51.1372833251953
1355.46057128906	51.0309448242188
1356.5908203125	51.0191802978516
1357.720703125	50.8858909606934
1358.85021972656	51.0600738525391
1359.97924804688	50.944637298584
1361.10803222656	50.9302101135254
1362.236328125	50.9786415100098
1363.3642578125	50.9570922851563
1364.49182128906	51.0383567810059
1365.61901855469	50.9628982543945
1366.74584960938	51.0566444396973
1367.87231445313	51.0902671813965
1368.99829101563	51.0670471191406
1370.12390136719	51.0531692504883
1371.24914550781	51.1627502441406
1372.3740234375	51.2859802246094
1373.49853515625	51.4704170227051
1374.62255859375	51.5018882751465
1375.74633789063	51.6186447143555
1376.86962890625	51.9017105102539
1377.99255371094	52.0714111328125
1379.11511230469	52.1522026062012
1380.2373046875	52.4308242797852
1381.35900878906	52.5810890197754
1382.48034667969	52.7737655639648
1383.60144042969	53.0868377685547
1384.72204589844	53.1733207702637
1385.84228515625	53.1051139831543
1386.96203613281	53.1788368225098
1388.08154296875	53.0900344848633
1389.20056152344	53.0210609436035
1390.31921386719	52.6552658081055
1391.4375	52.3948402404785
1392.55541992188	52.1077156066895
1393.6728515625	51.7882347106934
1394.7900390625	51.6311988830566
1395.90673828125	51.2810554504395
1397.02307128906	51.1513977050781
1398.13903808594	50.9039459228516
1399.25463867188	50.7432861328125
1400.36975097656	50.5452194213867
1401.48449707031	50.3669776916504
1402.59899902344	50.3410186767578
1403.712890625	50.2412567138672
1404.82653808594	50.2574043273926
1405.93981933594	50.2443542480469
1407.05261230469	50.0806655883789
1408.1650390625	50.0547485351563
1409.27709960938	50.0465927124023
1410.38879394531	50.0612525939941
1411.5	49.902416229248
1412.61096191406	49.944206237793
1413.72143554688	49.8775787353516
1414.83154296875	49.7795753479004
1415.94116210938	49.6489677429199
1417.05053710938	49.657844543457
1418.15942382813	49.5767822265625
1419.26794433594	49.5603179931641
1420.37609863281	49.3849945068359
1421.48388671875	49.4058265686035
1422.59118652344	49.2195358276367
1423.6982421875	49.2882194519043
1424.80480957031	49.0353164672852
1425.91088867188	48.985668182373
1427.01672363281	49.0885887145996
1428.1220703125	48.9283981323242
1429.22717285156	48.9264526367188
1430.33166503906	48.8821144104004
1431.43591308594	48.85791015625
1432.53979492188	48.8536605834961
1433.64318847656	48.9250831604004
1434.74621582031	48.7673873901367
1435.84887695313	48.8496131896973
1436.95104980469	48.7896842956543
1438.05297851563	48.9132423400879
1439.15441894531	48.8601951599121
1440.25549316406	48.915153503418
1441.35620117188	48.7586059570313
1442.45642089844	48.8552856445313
1443.55627441406	48.7983703613281
1444.65576171875	48.735954284668
1445.7548828125	48.6619873046875
1446.853515625	48.6232757568359
1447.95190429688	48.5641975402832
1449.0498046875	48.5854339599609
1450.14721679688	48.5183410644531
1451.24438476563	48.4890556335449
1452.34106445313	48.3410224914551
1453.43737792969	48.4873542785645
1454.53332519531	48.4657516479492
1455.62890625	48.467098236084
1456.72399902344	48.4278755187988
1457.81872558594	48.4033699035645
1458.9130859375	48.5281257629395
1460.00695800781	48.3681106567383
1461.10046386719	48.5074653625488
1462.19360351563	48.4480972290039
1463.28637695313	48.3850021362305
1464.37878417969	48.4481086730957
1465.470703125	48.2267990112305
1466.56225585938	48.2418403625488
1467.65344238281	48.2129173278809
1468.744140625	48.0616455078125
1469.83447265625	47.9323348999023
1470.92443847656	47.8617630004883
1472.01403808594	47.7210273742676
1473.10314941406	47.5946159362793
1474.19189453125	47.4791793823242
1475.2802734375	47.2829551696777
1476.3681640625	47.3210258483887
1477.45581054688	47.1766510009766
1478.54296875	47.1032447814941
1479.62963867188	46.9944343566895
1480.71606445313	47.0305938720703
1481.80200195313	47.0443496704102
1482.88757324219	46.9922065734863
1483.97265625	46.9837455749512
1485.05737304688	47.0778694152832
1486.14172363281	47.072811126709
1487.22570800781	47.1234970092773
1488.30932617188	47.1066551208496
1489.39245605469	47.1597557067871
1490.47509765625	47.1522178649902
1491.55749511719	47.0812492370605
1492.63940429688	47.1775779724121
1493.72094726563	47.2473449707031
1494.80212402344	47.1742362976074
1495.8828125	47.1249809265137
1496.96313476563	47.1264038085938
1498.04309082031	47.117977142334
1499.12255859375	47.1024780273438
1500.20166015625	47.0116157531738
1501.28039550781	47.0523529052734
1502.35864257813	47.01123046875
1503.4365234375	47.0346412658691
1504.51403808594	47.1287651062012
1505.59118652344	47.0426559448242
1506.66784667969	47.1629066467285
1507.744140625	47.130931854248
1508.81994628906	47.1690940856934
1509.89538574219	47.276439666748
1510.97045898438	47.3528137207031
1512.04516601563	47.4774513244629
1513.11938476563	47.6027450561523
1514.19323730469	47.6952743530273
1515.26672363281	47.7890396118164
1516.33972167969	47.8130416870117
1517.41235351563	48.0576171875
1518.48449707031	48.0447120666504
1519.55639648438	48.1620178222656
1520.62768554688	48.1946792602539
1521.69873046875	48.1958847045898
1522.76928710938	48.2044448852539
1523.83947753906	48.2971725463867
1524.90930175781	48.2348861694336
1525.97863769531	48.3968162536621
1527.04760742188	48.3510055541992
1528.11608886719	48.3269844055176
1529.18420410156	48.2889137268066
1530.251953125	48.3818550109863
1531.31921386719	48.4578056335449
1532.38610839844	48.5401420593262
1533.45263671875	48.6003189086914
1534.51867675781	48.6591377258301
1535.58435058594	48.8483352661133
1536.64965820313	48.7921752929688
1537.71447753906	49.0086822509766
1538.77893066406	49.3034858703613
1539.84301757813	49.3425254821777
1540.90661621094	49.5307006835938
1541.9697265625	49.5714149475098
1543.03259277344	49.789134979248
1544.09497070313	49.9608688354492
1545.15686035156	50.1676406860352
1546.21850585938	50.2151260375977
1547.27966308594	50.4584350585938
1548.34033203125	50.3931083679199
1549.40063476563	50.6039581298828
1550.46057128906	50.5513877868652
1551.52001953125	50.7621841430664
1552.5791015625	50.9130020141602
1553.63781738281	50.9982070922852
1554.69604492188	51.0450706481934
1555.75378417969	51.0447883605957
1556.81127929688	51.0580558776855
1557.86828613281	51.2061500549316
1558.9248046875	51.2756538391113
1559.98095703125	51.4414253234863
1561.03674316406	51.4223785400391
1562.09204101563	51.6325073242188
1563.14697265625	51.8006820678711
1564.20153808594	51.950984954834
1565.25561523438	52.2443237304688
1566.30932617188	52.4346923828125
1567.36254882813	52.6006164550781
1568.41540527344	52.8536186218262
1569.4677734375	53.079776763916
1570.51977539063	53.3395729064941
1571.57141113281	53.5859107971191
1572.62255859375	53.8736839294434
1573.67333984375	54.1258506774902
1574.7236328125	54.3291969299316
1575.77355957031	54.4167747497559
1576.82299804688	54.8152923583984
1577.8720703125	54.989372253418
1578.92077636719	55.2059020996094
1579.96899414063	55.3969497680664
1581.01684570313	55.808032989502
1582.06420898438	56.0273056030273
1583.11120605469	56.2758979797363
1584.15771484375	56.5523986816406
1585.20385742188	56.9552955627441
1586.24951171875	57.4362297058105
1587.29479980469	57.812671661377
1588.33972167969	58.3480491638184
1589.38415527344	58.5121803283691
1590.42810058594	59.2442474365234
1591.47180175781	59.6847229003906
1592.51489257813	60.2219696044922
1593.55773925781	60.523567199707
1594.59997558594	60.7082290649414
1595.64196777344	61.134391784668
1596.68334960938	61.3894844055176
1597.72448730469	61.7269325256348
1598.76513671875	62.1247329711914
1599.80529785156	62.6948623657227
1600.84509277344	63.2620239257813
1601.88452148438	63.9761810302734
1602.92346191406	64.6099243164063
1603.9619140625	65.5668487548828
1605	66.5336227416992
1606.03771972656	67.6215438842773
1607.07495117188	68.6404113769531
1608.11169433594	69.6002197265625
1609.14807128906	70.3927993774414
1610.18408203125	70.5491790771484
1611.21960449219	70.5654830932617
1612.25463867188	70.2022857666016
1613.28930664063	69.9423599243164
1614.32360839844	69.1297988891602
1615.357421875	68.9497146606445
1616.39074707031	68.2459869384766
1617.42370605469	68.0236053466797
1618.45629882813	67.8891677856445
1619.48840332031	67.7244720458984
1620.52001953125	67.7547607421875
1621.55126953125	68.0488510131836
1622.58215332031	68.3892517089844
1623.61254882813	68.3649291992188
1624.64245605469	68.7836151123047
1625.67199707031	69.1980667114258
1626.70104980469	69.6003875732422
1627.72973632813	70.0311813354492
1628.75793457031	70.536018371582
1629.78576660156	71.3583831787109
1630.81311035156	71.9315948486328
1631.84008789063	72.5319595336914
1632.86657714844	73.3500900268555
1633.89270019531	74.2334518432617
1634.91833496094	74.901008605957
1635.94348144531	75.4605560302734
1636.96826171875	75.6682281494141
1637.99255371094	75.8952331542969
1639.01647949219	75.8376159667969
1640.03991699219	75.396484375
1641.06298828125	75.1296005249023
1642.08557128906	74.28125
1643.10778808594	73.6108779907227
1644.12951660156	72.6474914550781
1645.15075683594	71.7258453369141
1646.17163085938	71.0201263427734
1647.19213867188	70.2900238037109
1648.21203613281	69.3999786376953
1649.23156738281	68.9766998291016
1650.25073242188	68.3304824829102
1651.26940917969	67.7728118896484
1652.28759765625	66.9918365478516
1653.30541992188	66.6941375732422
1654.32275390625	66.2910308837891
1655.33972167969	65.8960876464844
1656.35620117188	65.1601867675781
1657.37231445313	64.8170471191406
1658.38793945313	64.4335632324219
1659.40307617188	64.2294845581055
1660.41772460938	63.8341674804688
1661.43212890625	63.4986457824707
1662.44592285156	63.1028213500977
1663.45935058594	63.0687103271484
1664.47229003906	62.643180847168
1665.48486328125	62.2579650878906
1666.49694824219	61.9273109436035
1667.50854492188	61.6295013427734
1668.51977539063	61.2503662109375
1669.53051757813	60.8674278259277
1670.54089355469	60.5397109985352
1671.55078125	60.1727600097656
1672.56018066406	59.5208969116211
1673.56909179688	59.2434463500977
1674.57763671875	58.8554306030273
1675.58581542969	58.3894119262695
1676.59350585938	57.7111358642578
1677.60070800781	57.3392906188965
1678.607421875	56.758228302002
1679.61376953125	56.3038177490234
1680.61962890625	55.8296089172363
1681.62512207031	55.2276496887207
1682.63012695313	54.778133392334
1683.63464355469	54.2716674804688
1684.638671875	53.9198150634766
1685.64233398438	53.3001670837402
1686.64562988281	53.0599517822266
1687.64831542969	52.6095085144043
1688.65063476563	52.0570640563965
1689.65246582031	51.537712097168
1690.65393066406	51.0729522705078
1691.65490722656	50.8670043945313
1692.65539550781	50.4649353027344
1693.65551757813	50.0344505310059
1694.65502929688	49.625072479248
1695.654296875	49.2822685241699
1696.65295410156	48.9983215332031
1697.65124511719	48.6372222900391
1698.64904785156	48.268798828125
1699.646484375	48.0574264526367
1700.64331054688	47.5396614074707
1701.63977050781	47.2015190124512
1702.63586425781	46.908561706543
1703.63134765625	46.5459327697754
1704.62646484375	46.098388671875
1705.62121582031	45.7169380187988
1706.61535644531	45.3609924316406
1707.60913085938	44.9506721496582
1708.60241699219	44.5565986633301
1709.59521484375	44.3392753601074
1710.58764648438	43.8774795532227
1711.57958984375	43.5881767272949
1712.57104492188	43.0299873352051
1713.56213378906	42.7391128540039
1714.552734375	42.518482208252
1715.54284667969	42.0701637268066
1716.53247070313	41.6463470458984
1717.52160644531	41.3687057495117
1718.51037597656	41.0135307312012
1719.49865722656	40.6153335571289
1720.48657226563	40.4664573669434
1721.47387695313	40.0354080200195
1722.46081542969	39.7589569091797
1723.447265625	39.4955825805664
1724.43334960938	39.277042388916
1725.41882324219	39.0338668823242
1726.40393066406	38.7447738647461
1727.38854980469	38.4563865661621
1728.37268066406	38.2326736450195
1729.3564453125	38.0516090393066
1730.33972167969	37.7572860717773
1731.32250976563	37.6299629211426
1732.30480957031	37.3323097229004
1733.28674316406	37.1734199523926
1734.26806640625	37.0157051086426
1735.2490234375	36.8825263977051
1736.2294921875	36.7716369628906
1737.20959472656	36.5287055969238
1738.18908691406	36.4251403808594
1739.16821289063	36.2114143371582
1740.14685058594	35.9578323364258
1741.125	35.7987861633301
1742.10266113281	35.7223205566406
1743.07995605469	35.4552001953125
1744.05676269531	35.3073387145996
1745.03308105469	35.1229248046875
1746.00891113281	34.9842529296875
1746.98425292969	34.7198257446289
1747.95910644531	34.6225051879883
1748.93359375	34.3873405456543
1749.90759277344	34.2240905761719
1750.88110351563	34.0146865844727
1751.85412597656	33.762393951416
1752.82678222656	33.6489677429199
1753.798828125	33.4598503112793
1754.7705078125	33.2592124938965
1755.74169921875	33.0593147277832
1756.71240234375	32.9341926574707
1757.6826171875	32.8524856567383
1758.65246582031	32.5838966369629
1759.62170410156	32.362850189209
1760.59057617188	32.1437759399414
1761.55895996094	32.1036720275879
1762.52673339844	31.9642066955566
1763.49426269531	31.8761444091797
1764.46118164063	31.7094764709473
1765.42761230469	31.6471691131592
1766.39367675781	31.5420932769775
1767.35913085938	31.4002647399902
1768.32421875	31.368932723999
1769.28881835938	31.3090133666992
1770.2529296875	31.1246681213379
1771.21655273438	31.0721836090088
1772.17980957031	30.9637107849121
1773.14245605469	30.959228515625
1774.10461425781	30.904182434082
1775.06640625	30.8430461883545
1776.02770996094	30.6508159637451
1776.98852539063	30.5584526062012
1777.94873046875	30.5379962921143
1778.90856933594	30.4307098388672
1779.86804199219	30.3978881835938
1780.82690429688	30.1523551940918
1781.78527832031	29.9515190124512
1782.7431640625	29.9064121246338
1783.70068359375	29.7477397918701
1784.65771484375	29.6233615875244
1785.61413574219	29.5597152709961
1786.57019042969	29.402099609375
1787.52575683594	29.3595600128174
1788.48083496094	29.1332206726074
1789.43530273438	29.0610103607178
1790.38940429688	28.8968276977539
1791.34301757813	28.8425903320313
1792.29626464844	28.7060031890869
1793.24890136719	28.5739727020264
1794.20104980469	28.5257186889648
1795.15270996094	28.4623165130615
1796.10400390625	28.3206691741943
1797.0546875	28.2708625793457
1798.0048828125	28.1728591918945
1798.95471191406	28.0350437164307
1799.90393066406	28.0108184814453
1800.85278320313	27.853946685791
1801.80102539063	27.9259262084961
1802.74890136719	27.8435363769531
1803.6962890625	27.8489818572998
1804.64306640625	27.7817192077637
1805.58947753906	27.7751502990723
1806.53540039063	27.8088684082031
1807.48071289063	27.6981029510498
1808.42565917969	27.7084121704102
1809.3701171875	27.6372509002686
1810.31396484375	27.5635318756104
1811.25744628906	27.599609375
1812.20043945313	27.4218997955322
1813.14294433594	27.4226856231689
1814.08483886719	27.4175510406494
1815.0263671875	27.3735160827637
1815.96740722656	27.2465553283691
1816.90783691406	27.1019706726074
1817.84790039063	27.133171081543
1818.78747558594	26.9224395751953
1819.72644042969	27.009952545166
1820.6650390625	26.9113388061523
1821.60314941406	26.9186153411865
1822.54064941406	26.7792472839355
1823.47778320313	26.7127265930176
1824.41430664063	26.6052589416504
1825.35034179688	26.4807624816895
1826.28601074219	26.4406490325928
1827.22106933594	26.3593521118164
1828.15563964844	26.2684516906738
1829.08984375	26.2373924255371
1830.0234375	26.0563640594482
1830.95654296875	26.1051368713379
1831.88916015625	26.01047706604
1832.8212890625	25.9421367645264
1833.7529296875	25.9128856658936
1834.68408203125	25.9427700042725
1835.61474609375	25.790958404541
1836.54479980469	25.8455276489258
1837.47448730469	25.7517356872559
1838.40356445313	25.8949394226074
1839.33227539063	25.8198719024658
1840.26037597656	25.8204154968262
1841.18811035156	25.8410034179688
1842.115234375	25.7776012420654
1843.04187011719	25.8041801452637
1843.96801757813	25.7091693878174
1844.89367675781	25.7876091003418
1845.81872558594	25.714750289917
1846.74340820313	25.6982326507568
1847.66760253906	25.7295551300049
1848.59118652344	25.6215972900391
1849.51428222656	25.636905670166
1850.43701171875	25.6188793182373
1851.35913085938	25.5212917327881
1852.28076171875	25.517993927002
1853.20190429688	25.4712581634521
1854.12243652344	25.3102035522461
1855.04260253906	25.2689666748047
1855.96215820313	25.2277050018311
1856.88122558594	25.1191577911377
1857.79992675781	25.0456924438477
1858.71801757813	24.9992084503174
1859.63549804688	24.946907043457
1860.55261230469	24.9310493469238
1861.46923828125	24.7961044311523
1862.38525390625	24.8113231658936
1863.30078125	24.7086906433105
1864.2158203125	24.7052249908447
1865.13037109375	24.6420383453369
1866.04443359375	24.6731624603271
1866.95788574219	24.6567974090576
1867.87084960938	24.7092437744141
1868.78332519531	24.6208477020264
1869.6953125	24.6165237426758
1870.60681152344	24.7318630218506
1871.51782226563	24.6627788543701
1872.42822265625	24.7263259887695
1873.33813476563	24.7489776611328
1874.24755859375	24.7442874908447
1875.15649414063	24.8260345458984
1876.06481933594	24.6915836334229
1876.97277832031	24.7714366912842
1877.88012695313	24.7285900115967
1878.78698730469	24.6760177612305
1879.69323730469	24.7056541442871
1880.59912109375	24.6867370605469
1881.50439453125	24.6017150878906
1882.4091796875	24.6274852752686
1883.3134765625	24.4970149993896
1884.21716308594	24.3989009857178
1885.12048339844	24.3846454620361
1886.02319335938	24.3108959197998
1886.92541503906	24.2866630554199
1887.82702636719	24.241418838501
1888.72814941406	24.188793182373
1889.62878417969	24.1231460571289
1890.52893066406	24.0587596893311
1891.42858886719	24.0660877227783
1892.32763671875	23.9834403991699
1893.22619628906	23.953239440918
1894.12426757813	23.8425350189209
1895.02172851563	23.8446159362793
1895.91870117188	23.8069763183594
1896.81518554688	23.8270854949951
1897.71118164063	23.7488059997559
1898.60656738281	23.6817893981934
1899.50146484375	23.7364597320557
1900.39587402344	23.6463527679443
1901.28967285156	23.6566848754883
1902.18298339844	23.6966152191162
1903.07580566406	23.6762924194336
1903.96801757813	23.6348438262939
1904.85986328125	23.6282138824463
1905.7509765625	23.6965408325195
1906.64172363281	23.6903762817383
1907.53186035156	23.7685794830322
1908.42150878906	23.767032623291
1909.31066894531	23.8496799468994
1910.19921875	23.7563018798828
1911.08728027344	23.800817489624
1911.97473144531	23.8165473937988
1912.86181640625	23.8986854553223
1913.74816894531	23.9164371490479
1914.63415527344	23.7796821594238
1915.51953125	23.7574081420898
1916.40441894531	23.7847633361816
1917.28869628906	23.719612121582
1918.17260742188	23.7881298065186
1919.05578613281	23.6299057006836
1919.93859863281	23.6896877288818
1920.82080078125	23.6364898681641
1921.70239257813	23.5611248016357
1922.58349609375	23.5657253265381
1923.46411132813	23.4960021972656
1924.34423828125	23.4084739685059
1925.22375488281	23.3965835571289
1926.10278320313	23.3250026702881
1926.98120117188	23.2579879760742
1927.85913085938	23.2464962005615
1928.73645019531	23.0273933410645
1929.61328125	23.0934009552002
1930.48962402344	23.0152530670166
1931.36535644531	22.9581642150879
1932.24060058594	22.9683589935303
1933.11535644531	22.9875888824463
1933.98950195313	22.972053527832
1934.86303710938	22.9752311706543
1935.73608398438	22.9319400787354
1936.60864257813	22.9111022949219
1937.48059082031	23.0313167572021
1938.35205078125	22.929141998291
1939.22302246094	22.9067478179932
1940.09338378906	23.049825668335
1940.96313476563	22.9687633514404
1941.83239746094	23.0093002319336
1942.701171875	23.0690803527832
1943.5693359375	23.0942211151123
1944.43701171875	23.1123180389404
1945.30407714844	23.1717681884766
1946.17065429688	23.1496505737305
1947.03662109375	23.1925773620605
1947.90209960938	23.2173824310303
1948.76696777344	23.2278175354004
1949.63134765625	23.2670612335205
1950.4951171875	23.2086391448975
1951.3583984375	23.1738929748535
1952.22106933594	23.2519626617432
1953.08325195313	23.1460361480713
1953.94482421875	23.1445159912109
1954.80590820313	23.0906391143799
1955.66650390625	23.051383972168
1956.5263671875	23.0638408660889
1957.38586425781	23.0345516204834
1958.24462890625	22.9901294708252
1959.10302734375	22.9143524169922
1959.96069335938	22.8901042938232
1960.81799316406	22.8042411804199
1961.67456054688	22.8182201385498
1962.53063964844	22.6993427276611
1963.38623046875	22.6213493347168
1964.2412109375	22.7344150543213
1965.09558105469	22.6004676818848
1965.94946289063	22.6387176513672
1966.80285644531	22.622371673584
1967.65563964844	22.5226078033447
1968.5078125	22.5796241760254
1969.35949707031	22.588924407959
1970.21057128906	22.514289855957
1971.06103515625	22.5593109130859
1971.91101074219	22.5867290496826
1972.76049804688	22.5703563690186
1973.60925292969	22.606517791748
1974.45764160156	22.6263847351074
1975.30529785156	22.7751216888428
1976.15246582031	22.7527751922607
1976.99914550781	22.7507781982422
1977.84521484375	22.7691707611084
1978.69067382813	22.9688110351563
1979.53552246094	22.8461112976074
1980.3798828125	22.9315967559814
1981.22375488281	22.9662399291992
1982.06701660156	23.0000133514404
1982.90966796875	23.025505065918
1983.75170898438	23.0076999664307
1984.59326171875	22.9694423675537
1985.43420410156	22.9194812774658
1986.27465820313	22.9016284942627
1987.11450195313	22.8588104248047
1987.95373535156	22.9108753204346
1988.79248046875	22.9166297912598
1989.63061523438	22.9023628234863
1990.46813964844	22.8147048950195
1991.30517578125	22.8830528259277
1992.1416015625	22.7466697692871
1992.9775390625	22.6647319793701
1993.81274414063	22.6106986999512
1994.6474609375	22.651346206665
1995.48168945313	22.5034255981445
1996.31518554688	22.507740020752
1997.14819335938	22.4881248474121
1997.98071289063	22.4355278015137
1998.8125	22.4102401733398
1999.64379882813	22.4486675262451
2000.47448730469	22.439868927002
2001.3046875	22.4073219299316
2002.13427734375	22.3724956512451
2002.96325683594	22.4365577697754
2003.79162597656	22.4748439788818
2004.61950683594	22.6008167266846
2005.44677734375	22.5411033630371
2006.2734375	22.6227741241455
2007.09948730469	22.6480522155762
2007.92504882813	22.7023773193359
2008.75	22.7556133270264
2009.57434082031	22.7621383666992
2010.39819335938	22.8815135955811
2011.22131347656	22.8774185180664
2012.0439453125	22.8590087890625
2012.86608886719	22.9512748718262
2013.6875	22.9151515960693
2014.50842285156	22.9138088226318
2015.32873535156	22.9854984283447
2016.1484375	22.9418468475342
2016.96752929688	22.9972229003906
2017.7861328125	22.9694862365723
2018.60412597656	23.0670623779297
2019.42150878906	22.9976406097412
2020.23828125	22.9623680114746
2021.05444335938	22.9685878753662
2021.8701171875	22.9800643920898
2022.68518066406	22.8908824920654
2023.49963378906	22.8333835601807
2024.3134765625	22.8343200683594
2025.12683105469	22.8713703155518
2025.939453125	22.7486591339111
2026.75158691406	22.7617015838623
2027.56311035156	22.7656059265137
2028.3740234375	22.6992568969727
2029.18432617188	22.6333160400391
2029.994140625	22.677490234375
2030.80322265625	22.6644287109375
2031.61181640625	22.5264472961426
2032.41979980469	22.4780178070068
2033.22717285156	22.5605087280273
2034.03393554688	22.5111446380615
2034.84008789063	22.4644985198975
2035.64575195313	22.40358543396
2036.45080566406	22.4464511871338
2037.25512695313	22.3034725189209
2038.05895996094	22.260368347168
2038.86218261719	22.303918838501
2039.66479492188	22.2364120483398
2040.466796875	22.2611255645752
2041.26831054688	22.2593860626221
2042.06909179688	22.2974891662598
2042.86938476563	22.3508262634277
2043.6689453125	22.2866764068604
2044.46801757813	22.4052867889404
2045.26647949219	22.359790802002
2046.06433105469	22.4111614227295
2046.86145019531	22.3995704650879
2047.65808105469	22.4461517333984
2048.4541015625	22.4255619049072
2049.24951171875	22.4966735839844
2050.04443359375	22.5424213409424
2050.83862304688	22.5304069519043
2051.63232421875	22.5336494445801
2052.42529296875	22.5422115325928
2053.2177734375	22.5980110168457
2054.00952148438	22.5033397674561
2054.80078125	22.6437129974365
2055.59130859375	22.6479415893555
2056.38134765625	22.672571182251
2057.17065429688	22.7211017608643
2057.95947265625	22.6773529052734
2058.74755859375	22.6096668243408
2059.53515625	22.5702533721924
2060.32202148438	22.6281223297119
2061.1083984375	22.5461769104004
2061.89428710938	22.446741104126
2062.67919921875	22.3321189880371
2063.4638671875	22.3760356903076
2064.24780273438	22.3641490936279
2065.03100585938	22.3590030670166
2065.81372070313	22.1962223052979
2066.595703125	22.2110424041748
2067.37719726563	22.1701889038086
2068.15795898438	22.0176486968994
2068.93823242188	21.9934787750244
2069.7177734375	21.9809608459473
2070.49682617188	21.9203643798828
2071.27514648438	21.852481842041
2072.05297851563	21.822151184082
2072.830078125	21.8705387115479
2073.60668945313	21.6955261230469
2074.38256835938	21.6131992340088
2075.15795898438	21.6028537750244
2075.9326171875	21.5365886688232
2076.70654296875	21.5507850646973
2077.47998046875	21.5884132385254
2078.25268554688	21.4773254394531
2079.02490234375	21.5097961425781
2079.79663085938	21.5296421051025
2080.5673828125	21.4974403381348
2081.337890625	21.5675010681152
2082.107421875	21.5371627807617
2082.87670898438	21.5490703582764
2083.64501953125	21.5800113677979
2084.41284179688	21.6257762908936
2085.18017578125	21.599889755249
2085.94677734375	21.617956161499
2086.71264648438	21.6574440002441
2087.47802734375	21.6367149353027
2088.24267578125	21.6145610809326
2089.0068359375	21.7214450836182
2089.77026367188	21.6849422454834
2090.53295898438	21.631441116333
2091.29516601563	21.646505355835
2092.056640625	21.6648902893066
2092.81762695313	21.6445922851563
2093.57788085938	21.5157051086426
2094.33764648438	21.527681350708
2095.0966796875	21.4078712463379
2095.85498046875	21.4141521453857
2096.61279296875	21.3979778289795
2097.36987304688	21.2893333435059
2098.12646484375	21.1910076141357
2098.88232421875	21.0829105377197
2099.63745117188	21.0516719818115
2100.39208984375	21.0092792510986
2101.14624023438	20.9069137573242
2101.8994140625	20.8179798126221
2102.65209960938	20.6841621398926
2103.404296875	20.6361103057861
2104.15551757813	20.5754432678223
2104.90649414063	20.5956840515137
2105.65649414063	20.487699508667
2106.40600585938	20.4088554382324
2107.15502929688	20.3192596435547
2107.90307617188	20.3261127471924
2108.65063476563	20.2009754180908
2109.39770507813	20.2741813659668
2110.14404296875	20.2943572998047
2110.8896484375	20.1571598052979
2111.63452148438	20.1916027069092
2112.37890625	20.2036781311035
2113.12280273438	20.1656951904297
2113.86572265625	20.2655239105225
2114.60815429688	20.23899269104
2115.35009765625	20.2818870544434
2116.09106445313	20.3424854278564
2116.83154296875	20.3632373809814
2117.57153320313	20.3658504486084
2118.31079101563	20.3789844512939
2119.04931640625	20.3873462677002
2119.787109375	20.3040866851807
2120.5244140625	20.3471240997314
2121.26098632813	20.3222007751465
2121.9970703125	20.1755962371826
2122.732421875	20.1958751678467
2123.46704101563	20.0745105743408
2124.20092773438	20.0762977600098
2124.93432617188	20.0440330505371
2125.6669921875	20.0201358795166
2126.39916992188	19.9369201660156
2127.13037109375	19.909839630127
2127.86108398438	19.7794399261475
2128.59130859375	19.8323059082031
2129.32080078125	19.6426239013672
2130.04956054688	19.6959609985352
2130.77758789063	19.5566062927246
2131.50512695313	19.4505958557129
2132.23193359375	19.4174690246582
2132.9580078125	19.3325290679932
2133.68334960938	19.2388439178467
2134.408203125	19.2359752655029
2135.13232421875	19.1455516815186
2135.85595703125	19.1124820709229
2136.57885742188	19.0007019042969
2137.30102539063	18.9576435089111
2138.0224609375	18.8918514251709
2138.74340820313	18.8813457489014
2139.46337890625	18.8568077087402
2140.18310546875	18.8010578155518
2140.90185546875	18.7561435699463
2141.6201171875	18.7320137023926
2142.33764648438	18.7093124389648
2143.05444335938	18.6909580230713
2143.77075195313	18.674036026001
2144.48608398438	18.6617126464844
2145.201171875	18.637487411499
2145.91528320313	18.6263523101807
2146.62890625	18.6341323852539
2147.34155273438	18.6210384368896
2148.05395507813	18.5807304382324
2148.76538085938	18.6300449371338
2149.47631835938	18.5795021057129
2150.18627929688	18.6286182403564
2150.89599609375	18.603816986084
2151.60473632813	18.6274223327637
2152.31298828125	18.6145248413086
2153.02026367188	18.5974788665771
2153.72729492188	18.5419235229492
2154.43334960938	18.5026454925537
2155.138671875	18.5250358581543
2155.84350585938	18.4418163299561
2156.54760742188	18.5657138824463
2157.25122070313	18.44899559021
2157.95385742188	18.4440441131592
2158.65600585938	18.3858165740967
2159.357421875	18.3375720977783
2160.05810546875	18.3178958892822
2160.75805664063	18.3138542175293
2161.45751953125	18.2456932067871
2162.15600585938	18.1838397979736
2162.85400390625	18.1469211578369
2163.55151367188	18.0864562988281
2164.248046875	18.0291194915771
2164.94409179688	18.0038642883301
2165.63916015625	17.9449787139893
2166.33374023438	17.8696060180664
2167.02783203125	17.8224029541016
2167.72094726563	17.7238330841064
2168.41357421875	17.6996269226074
2169.10522460938	17.5962619781494
2169.79638671875	17.5545234680176
2170.48706054688	17.3954296112061
2171.1767578125	17.3939323425293
2171.86572265625	17.295446395874
2172.55419921875	17.2264289855957
2173.24194335938	17.1319808959961
2173.92895507813	17.0382022857666
2174.615234375	16.984525680542
2175.30078125	16.8832130432129
2175.98583984375	16.86989402771
2176.67016601563	16.9076633453369
2177.35375976563	16.8575534820557
2178.03662109375	16.8454456329346
2178.71875	16.8543281555176
2179.40014648438	16.7606239318848
2180.08081054688	16.7603244781494
2180.76098632813	16.761022567749
2181.4404296875	16.8265571594238
2182.119140625	16.8215827941895
2182.79711914063	16.7809257507324
2183.47436523438	16.8552188873291
2184.15087890625	16.7597522735596
2184.82690429688	16.8251667022705
2185.501953125	16.7794761657715
2186.17651367188	16.8206176757813
2186.85034179688	16.8136253356934
2187.5234375	16.8237590789795
2188.19580078125	16.8107929229736
2188.86743164063	16.7923393249512
2189.53833007813	16.69801902771
2190.20874023438	16.6966724395752
2190.87817382813	16.6756610870361
2191.54711914063	16.5734577178955
2192.21533203125	16.6303424835205
2192.8828125	16.5031127929688
2193.54956054688	16.4488315582275
2194.21557617188	16.3984870910645
2194.880859375	16.3371238708496
2195.54541015625	16.2180576324463
2196.20947265625	16.1960182189941
2196.87255859375	16.1042747497559
2197.53515625	16.0289459228516
2198.19677734375	15.9898052215576
2198.85791015625	15.8623504638672
2199.51831054688	15.8005838394165
2200.17797851563	15.7402782440186
2200.8369140625	15.67516040802
2201.4951171875	15.5861911773682
2202.15258789063	15.531229019165
2202.80932617188	15.4418754577637
2203.46533203125	15.3973455429077
2204.12060546875	15.3502616882324
2204.775390625	15.3633804321289
2205.42919921875	15.2803354263306
2206.08251953125	15.2680606842041
2206.73486328125	15.2421989440918
2207.38671875	15.2399492263794
2208.03759765625	15.192177772522
2208.68798828125	15.2643671035767
2209.33764648438	15.2585916519165
2209.98657226563	15.1782827377319
2210.63452148438	15.2329120635986
2211.28198242188	15.2790155410767
2211.9287109375	15.2432279586792
2212.57470703125	15.2454891204834
2213.21997070313	15.277515411377
2213.86450195313	15.2434434890747
2214.50830078125	15.2209539413452
2215.1513671875	15.2264862060547
2215.79370117188	15.2034616470337
2216.43530273438	15.125563621521
2217.076171875	15.1479988098145
2217.71630859375	15.0826597213745
2218.35571289063	14.9975318908691
2218.99462890625	15.0336008071899
2219.63256835938	14.9027881622314
2220.26977539063	14.9013423919678
2220.90625	14.8251209259033
2221.5419921875	14.7820539474487
2222.17700195313	14.6983575820923
2222.81127929688	14.6851453781128
2223.44482421875	14.5858573913574
2224.07763671875	14.5288934707642
2224.70971679688	14.4043054580688
2225.34106445313	14.3238410949707
2225.9716796875	14.307391166687
2226.6015625	14.3026237487793
2227.23071289063	14.193507194519
2227.85913085938	14.1296215057373
2228.48681640625	14.0802011489868
2229.11376953125	14.0353260040283
2229.73999023438	13.987606048584
2230.36547851563	14.0071601867676
2230.990234375	13.9249496459961
2231.61401367188	13.8651294708252
2232.2373046875	13.7730894088745
2232.85986328125	13.8130121231079
2233.4814453125	13.7300653457642
2234.1025390625	13.6718473434448
2234.72265625	13.6516780853271
2235.34228515625	13.6885347366333
2235.9609375	13.6399450302124
2236.57885742188	13.5406312942505
2237.1962890625	13.5887441635132
2237.81274414063	13.5564460754395
2238.42846679688	13.5607709884644
2239.04345703125	13.5448398590088
2239.65771484375	13.6050758361816
2240.27124023438	13.576057434082
2240.88403320313	13.6422452926636
2241.49584960938	13.5880432128906
2242.10717773438	13.5571775436401
2242.71752929688	13.607497215271
2243.32739257813	13.5604085922241
2243.93627929688	13.5554628372192
2244.54443359375	13.5978479385376
2245.15209960938	13.5007553100586
2245.7587890625	13.4818639755249
2246.36474609375	13.5121593475342
2246.9697265625	13.4146413803101
2247.57421875	13.4222393035889
2248.17797851563	13.3674240112305
2248.78076171875	13.3463582992554
2249.38305664063	13.3518648147583
2249.984375	13.327410697937
2250.5849609375	13.3287744522095
2251.18481445313	13.2461423873901
2251.78393554688	13.162670135498
2252.38232421875	13.1442995071411
2252.97973632813	13.1067695617676
2253.57666015625	13.0754137039185
2254.17260742188	13.0398874282837
2254.76782226563	12.9592552185059
2255.3623046875	12.8884134292603
2255.9560546875	12.8768720626831
2256.54907226563	12.8207111358643
2257.14135742188	12.8187246322632
2257.73266601563	12.7001991271973
2258.32348632813	12.7062072753906
2258.91333007813	12.6226043701172
2259.50244140625	12.5664768218994
2260.09057617188	12.4837884902954
2260.67822265625	12.4410743713379
2261.26513671875	12.411075592041
2261.85107421875	12.3961458206177
2262.43627929688	12.3377132415771
2263.02075195313	12.322998046875
2263.6044921875	12.281943321228
2264.18725585938	12.2197484970093
2264.76953125	12.2151193618774
2265.35083007813	12.186487197876
2265.93139648438	12.1528739929199
2266.51123046875	12.1805849075317
2267.09033203125	12.126823425293
2267.66845703125	12.1331090927124
2268.24584960938	12.1171798706055
2268.82250976563	12.091817855835
2269.3984375	12.1213684082031
2269.9736328125	12.1129941940308
2270.5478515625	12.1354942321777
2271.12133789063	12.1826314926147
2271.69409179688	12.1960010528564
2272.26611328125	12.1637802124023
2272.83740234375	12.1858005523682
2273.40771484375	12.1380615234375
2273.97729492188	12.1758241653442
2274.54614257813	12.1251516342163
2275.11401367188	12.0739135742188
2275.68139648438	12.0491619110107
2276.24780273438	12.0393676757813
2276.8134765625	12.0053777694702
2277.37817382813	11.9979124069214
2277.9423828125	11.9454545974731
2278.50561523438	11.9313764572144
2279.06811523438	12.0007476806641
2279.62963867188	11.9237184524536
2280.19067382813	11.9098682403564
2280.75073242188	11.9455604553223
2281.31005859375	11.9187774658203
2281.86840820313	11.9668960571289
2282.42602539063	11.9139652252197
2282.98291015625	11.8889741897583
2283.5390625	11.8312129974365
2284.09448242188	11.8442096710205
2284.64892578125	11.8328952789307
2285.20263671875	11.7774095535278
2285.75537109375	11.7459497451782
2286.3076171875	11.676887512207
2286.85888671875	11.709156036377
2287.40942382813	11.6585502624512
2287.958984375	11.6087036132813
2288.5078125	11.5858421325684
2289.05590820313	11.5046377182007
2289.60302734375	11.4870157241821
2290.14965820313	11.4303750991821
2290.6953125	11.3888168334961
2291.23999023438	11.376690864563
2291.78393554688	11.2957611083984
2292.3271484375	11.2524900436401
2292.86962890625	11.2131795883179
2293.4111328125	11.1959028244019
2293.95190429688	11.1472158432007
2294.49194335938	11.1841859817505
2295.03100585938	11.0694246292114
2295.5693359375	11.079213142395
2296.10693359375	11.0644998550415
2296.6435546875	11.0327062606812
2297.17944335938	11.0654191970825
2297.71459960938	11.012523651123
2298.24877929688	10.9689235687256
2298.7822265625	10.9989576339722
2299.31469726563	11.0092554092407
2299.8466796875	11.0428009033203
2300.37744140625	11.0074090957642
2300.90771484375	11.0158357620239
2301.43701171875	11.0189161300659
2301.96557617188	11.0096855163574
2302.4931640625	11.0218591690063
2303.02001953125	11.0310869216919
2303.54614257813	11.0255918502808
2304.0712890625	11.0342845916748
2304.595703125	11.0301132202148
2305.119140625	11.0404148101807
2305.64184570313	11.0201406478882
2306.16381835938	11.0414381027222
2306.68481445313	11.0415391921997
2307.205078125	10.9745025634766
2307.72436523438	11.0111083984375
2308.24291992188	11.0324192047119
2308.7607421875	10.9763040542603
2309.27758789063	10.9930400848389
2309.79370117188	10.9847545623779
2310.30883789063	10.9918022155762
2310.8232421875	10.9775800704956
2311.3369140625	10.9792346954346
2311.849609375	10.9461259841919
2312.361328125	10.9038209915161
2312.87255859375	10.9057016372681
2313.38256835938	10.8657712936401
2313.89208984375	10.8773488998413
2314.40063476563	10.8209018707275
2314.908203125	10.800591468811
2315.4150390625	10.7589244842529
2315.92114257813	10.7228965759277
2316.42626953125	10.6627740859985
2316.9306640625	10.6888742446899
2317.43408203125	10.5756597518921
2317.93676757813	10.6044445037842
2318.4384765625	10.5355052947998
2318.939453125	10.5160808563232
2319.439453125	10.4335041046143
2319.93872070313	10.421332359314
2320.43701171875	10.4148387908936
2320.9345703125	10.3934230804443
2321.43139648438	10.3369808197021
2321.92724609375	10.332070350647
2322.42211914063	10.297004699707
2322.91625976563	10.2828311920166
2323.40966796875	10.2050476074219
2323.90209960938	10.2199048995972
2324.3935546875	10.2124710083008
2324.88427734375	10.1984949111938
2325.37426757813	10.1572885513306
2325.86303710938	10.1890115737915
2326.35131835938	10.1698246002197
2326.83862304688	10.1547021865845
2327.32495117188	10.2365865707397
2327.810546875	10.208930015564
2328.29541015625	10.24534034729
2328.77905273438	10.2381153106689
2329.26220703125	10.2862901687622
2329.74438476563	10.23401927948
2330.2255859375	10.2502527236938
2330.7060546875	10.2430038452148
2331.185546875	10.2772855758667
2331.6640625	10.2760438919067
2332.14184570313	10.3092613220215
2332.61889648438	10.2946147918701
2333.09497070313	10.244366645813
2333.57006835938	10.2296752929688
2334.04443359375	10.2779664993286
2334.51782226563	10.2281913757324
2334.99047851563	10.1707067489624
2335.46215820313	10.1636219024658
2335.93310546875	10.1757335662842
2336.40307617188	10.1483306884766
2336.8720703125	10.1209020614624
2337.34033203125	10.08713722229
2337.8076171875	10.0860319137573
2338.27416992188	10.0277671813965
2338.73974609375	9.99281692504883
2339.20458984375	9.98120975494385
2339.66845703125	9.97124195098877
2340.13134765625	9.95713233947754
2340.59350585938	9.90419578552246
2341.0546875	9.89031887054443
2341.51489257813	9.82602024078369
2341.97436523438	9.79886627197266
2342.43286132813	9.78685188293457
2342.890625	9.75111198425293
2343.34741210938	9.70706081390381
2343.80322265625	9.69857597351074
2344.25830078125	9.67462062835693
2344.71240234375	9.66886234283447
2345.16577148438	9.67746543884277
2345.61791992188	9.70071125030518
2346.06958007813	9.75188064575195
2346.52001953125	9.83046340942383
2346.9697265625	9.92485618591309
2347.41845703125	9.98140335083008
2347.86645507813	10.073413848877
2348.3134765625	10.1715717315674
2348.75952148438	10.3052444458008
2349.20483398438	10.3888559341431
2349.64916992188	10.4980134963989
2350.09252929688	10.596152305603
2350.53515625	10.6538591384888
2350.97680664063	10.7368469238281
2351.41748046875	10.7774181365967
2351.857421875	10.8380031585693
2352.29638671875	10.8997344970703
2352.734375	10.8539752960205
2353.17138671875	10.8534841537476
2353.60766601563	10.8165597915649
2354.04296875	10.7531929016113
2354.4775390625	10.6152105331421
2354.91088867188	10.5801048278809
2355.34350585938	10.4617223739624
2355.775390625	10.3527269363403
2356.2060546875	10.2458820343018
2356.63598632813	10.1133165359497
2357.06494140625	10.0026817321777
2357.4931640625	9.88750743865967
2357.92041015625	9.7730827331543
2358.3466796875	9.70518398284912
2358.77197265625	9.61964130401611
2359.1962890625	9.5005350112915
2359.61987304688	9.43105792999268
2360.04248046875	9.35873985290527
2360.46411132813	9.28720283508301
2360.88500976563	9.18373870849609
2361.30493164063	9.14285469055176
2361.72387695313	9.14782238006592
