# Supplementary material for: Optics miniaturization strategy for demanding Raman spectroscopy applications
Source: Nat Commun. 2024 Apr 8;15:3049. doi: 10.1038/s41467-024-47044-7 (PMC11001912; doi:10.1038/s41467-024-47044-7)
Supplement: Supplementary file 6 — Source Data [file 41467_2024_47044_MOESM6_ESM.zip › Source Data/NCOMMS-23-34016B s3/S3 pHCA, Glucose, Salts/calibraiton/pHCA time + standards/sr_pHCA_0h.csv]

347.42919921875	87.9970932006836
348.892913818359	88.2563934326172
350.356079101563	88.8839263916016
351.818634033203	89.2074127197266
353.280670166016	89.7739486694336
354.742095947266	90.0412292480469
356.202972412109	90.5913619995117
357.663299560547	90.9194793701172
359.123046875	91.1803512573242
360.582244873047	91.3321990966797
362.040863037109	91.8183746337891
363.498931884766	92.1390533447266
364.956451416016	92.1660385131836
366.413391113281	92.5190658569336
367.869750976563	92.6807174682617
369.325592041016	93.0920028686523
370.780853271484	92.854118347168
372.235565185547	93.4118804931641
373.689727783203	93.4842758178711
375.143310546875	93.6372604370117
376.596343994141	94.0153503417969
378.048828125	94.3108520507813
379.500762939453	94.3549270629883
380.9521484375	94.8056182861328
382.402954101563	94.9438400268555
383.853240966797	95.1615982055664
385.302947998047	95.4684295654297
386.752136230469	95.719856262207
388.200744628906	95.9630661010742
389.648803710938	96.2945251464844
391.096343994141	96.423469543457
392.543304443359	96.5042495727539
393.989715576172	97.0405883789063
395.435607910156	97.4232788085938
396.880920410156	97.8118133544922
398.325714111328	97.9162521362305
399.769927978516	98.3675689697266
401.213623046875	98.7979583740234
402.656768798828	99.1667633056641
404.099395751953	99.1971282958984
405.541442871094	99.5191497802734
406.982971191406	99.5491180419922
408.423950195313	99.474967956543
409.864379882813	99.824348449707
411.304290771484	99.7465438842773
412.743621826172	99.8368911743164
414.182434082031	100.064186096191
415.620727539063	100.205276489258
417.058471679688	100.425163269043
418.495666503906	100.750617980957
419.932342529297	101.012252807617
421.368469238281	101.075309753418
422.804077148438	101.198448181152
424.239135742188	101.026245117188
425.673645019531	100.885047912598
427.107635498047	100.656959533691
428.541107177734	100.451698303223
429.974029541016	99.966064453125
431.406433105469	99.581787109375
432.838287353516	99.3001861572266
434.269622802734	98.8962707519531
435.700408935547	98.8924560546875
437.130706787109	98.5285186767578
438.560455322266	98.6007308959961
439.989654541016	98.3600540161133
441.418334960938	98.5998840332031
442.846496582031	98.6571578979492
444.274139404297	98.7200927734375
445.701263427734	98.8449401855469
447.127838134766	98.6652221679688
448.553894042969	98.5164108276367
449.979431152344	98.4682006835938
451.404449462891	98.0049057006836
452.828918457031	97.8968276977539
454.252899169922	97.7206878662109
455.676330566406	97.2978210449219
457.099273681641	97.1249084472656
458.521667480469	96.8253860473633
459.943542480469	96.8742752075195
461.364929199219	96.4842987060547
462.785766601563	96.2898941040039
464.206085205078	96.0237884521484
465.625885009766	95.7701950073242
467.045196533203	95.7975387573242
468.463958740234	95.5457611083984
469.882202148438	95.5483779907227
471.299957275391	95.3230667114258
472.717193603516	95.5255279541016
474.133911132813	95.3752975463867
475.550109863281	95.5911254882813
476.965789794922	95.6071853637695
478.380950927734	95.837516784668
479.795623779297	95.9405670166016
481.209777832031	96.0835113525391
482.623413085938	96.4567108154297
484.036529541016	96.5903472900391
485.449157714844	96.9857482910156
486.861267089844	97.1948471069336
488.272857666016	97.5603408813477
489.683959960938	98.13525390625
491.094543457031	98.4292449951172
492.504608154297	98.7202682495117
493.914184570313	99.1157836914063
495.3232421875	99.4657821655273
496.731811523438	99.612922668457
498.139862060547	99.9524078369141
499.547393798828	99.9207763671875
500.954467773438	99.9712219238281
502.360992431641	100.192642211914
503.767028808594	100.286018371582
505.172576904297	100.496391296387
506.577606201172	100.548767089844
507.982147216797	100.974922180176
509.386169433594	101.035018920898
510.789703369141	101.357086181641
512.192749023438	101.823524475098
513.595275878906	102.025482177734
514.997314453125	102.150695800781
516.398803710938	102.577194213867
517.799865722656	102.531364440918
519.200378417969	102.801307678223
520.600463867188	102.493492126465
522	102.235046386719
523.399047851563	101.985740661621
524.797607421875	101.397872924805
526.195678710938	100.806465148926
527.59326171875	100.536560058594
528.990295410156	99.7429809570313
530.386901855469	98.9447250366211
531.782958984375	98.8739776611328
533.178588867188	98.3566970825195
534.573669433594	98.1669235229492
535.968322753906	97.7720184326172
537.362426757813	97.7346572875977
538.756042480469	97.3337173461914
540.149230957031	96.9218521118164
541.541870117188	96.7464828491211
542.934020996094	96.3895797729492
544.32568359375	96.0109481811523
545.716918945313	95.4279022216797
547.107604980469	94.8195343017578
548.497802734375	94.3763732910156
549.887573242188	93.9111099243164
551.276794433594	93.3032608032227
552.66552734375	92.99365234375
554.053833007813	92.5730438232422
555.441650390625	92.3833084106445
556.828918457031	92.1267395019531
558.215759277344	91.8303146362305
559.602111816406	91.7244186401367
560.987976074219	91.4770736694336
562.373352050781	91.2053070068359
563.758239746094	91.0550079345703
565.142639160156	90.7745056152344
566.526611328125	90.7102661132813
567.910034179688	90.5741653442383
569.293029785156	90.2227325439453
570.675537109375	90.201171875
572.057556152344	89.8558044433594
573.439086914063	89.7314758300781
574.820129394531	89.5451583862305
576.200744628906	89.4534530639648
577.580871582031	89.3779449462891
578.96044921875	89.3627471923828
580.339660644531	89.1328811645508
581.718322753906	89.1387252807617
583.096557617188	88.8125
584.474243164063	89.0461502075195
585.851501464844	88.9375305175781
587.228332519531	88.9103622436523
588.604614257813	88.922477722168
589.98046875	88.8732223510742
591.355834960938	88.7472152709961
592.730712890625	88.6281890869141
594.105163574219	88.6155776977539
595.479125976563	88.5112380981445
596.852600097656	88.2684020996094
598.225646972656	88.2202987670898
599.598205566406	88.1908874511719
600.970275878906	87.9764556884766
602.341857910156	87.8378753662109
603.713012695313	87.7043151855469
605.083679199219	87.5471420288086
606.453918457031	87.5182800292969
607.823608398438	87.3309860229492
609.192932128906	87.2935333251953
610.561706542969	86.9861755371094
611.930053710938	86.8941955566406
613.297912597656	86.6771011352539
614.665344238281	86.6876373291016
616.032287597656	86.4973373413086
617.398803710938	86.4364166259766
618.764831542969	86.2304534912109
620.13037109375	86.0896835327148
621.495483398438	85.8999481201172
622.860107421875	85.7273559570313
624.224304199219	85.6900634765625
625.588012695313	85.6783294677734
626.951232910156	85.4631958007813
628.314025878906	85.2319946289063
629.676391601563	85.3380889892578
631.038269042969	85.040885925293
632.399658203125	84.8580169677734
633.760620117188	84.8142166137695
635.12109375	84.8214950561523
636.481140136719	84.6446990966797
637.840759277344	84.6007614135742
639.199890136719	84.6146545410156
640.558532714844	84.4227981567383
641.916748046875	84.2948837280273
643.274536132813	84.3923492431641
644.6318359375	84.3496932983398
645.988647460938	84.2046127319336
647.345031738281	83.9215850830078
648.700988769531	83.7825241088867
650.056457519531	83.5093841552734
651.411499023438	83.4112777709961
652.76611328125	83.1347732543945
654.120239257813	82.8897933959961
655.473876953125	82.793327331543
656.827087402344	82.6407012939453
658.179870605469	82.5669555664063
659.5322265625	82.5191116333008
660.884094238281	82.3220901489258
662.235473632813	82.3966598510742
663.586486816406	82.0052719116211
664.93701171875	82.0465240478516
666.287048339844	82.0693893432617
667.636657714844	81.9768600463867
668.98583984375	81.7790832519531
670.334594726563	81.7439422607422
671.682861328125	81.7314224243164
673.030700683594	81.6706466674805
674.378051757813	81.8352661132813
675.725036621094	81.6438140869141
677.071533203125	81.5815582275391
678.417541503906	81.5670471191406
679.76318359375	81.7618179321289
681.108337402344	81.6337127685547
682.453002929688	81.7089233398438
683.797302246094	81.7297592163086
685.14111328125	81.7157135009766
686.484497070313	81.7662658691406
687.827453613281	81.801887512207
689.169921875	81.6283569335938
690.512023925781	81.7216796875
691.853637695313	81.8988876342773
693.194763183594	81.8539352416992
694.535522460938	81.760383605957
695.875793457031	81.849723815918
697.215637207031	81.8027420043945
698.555053710938	81.910888671875
699.89404296875	82.0289764404297
701.232543945313	82.1137924194336
702.570617675781	82.016731262207
703.908325195313	82.0745544433594
705.245483398438	82.1036987304688
706.582275390625	82.1230850219727
707.918640136719	82.2722625732422
709.254516601563	82.1824111938477
710.589965820313	82.242431640625
711.924987792969	82.3225402832031
713.259582519531	82.3081588745117
714.59375	82.3331985473633
715.927490234375	82.2637481689453
717.2607421875	82.3655624389648
718.593627929688	82.1775360107422
719.926025390625	82.1810531616211
721.257995605469	82.2513427734375
722.589538574219	82.0808181762695
723.920654296875	82.0908889770508
725.251342773438	82.1964263916016
726.581604003906	81.9898529052734
727.911437988281	82.0187606811523
729.240783691406	81.9845504760742
730.569763183594	81.943473815918
731.898254394531	81.868782043457
733.226379394531	81.7162933349609
734.554016113281	81.8242568969727
735.881225585938	81.7962951660156
737.208068847656	81.7427215576172
738.534423828125	81.6953048706055
739.8603515625	81.5966796875
741.185852050781	81.5330581665039
742.510925292969	81.4992904663086
743.835571289063	81.3113021850586
745.159790039063	81.3312911987305
746.483581542969	81.3281784057617
747.806945800781	81.1051177978516
749.1298828125	81.1118011474609
750.452453613281	81.0099716186523
751.774536132813	80.9799957275391
753.09619140625	80.7008895874023
754.417419433594	80.6805419921875
755.738220214844	80.7849731445313
757.05859375	80.4958572387695
758.378540039063	80.5168380737305
759.698059082031	80.5072860717773
761.017211914063	80.3447341918945
762.335876464844	80.302360534668
763.654113769531	80.0804672241211
764.971984863281	79.987922668457
766.289367675781	80.0780029296875
767.606384277344	79.9568557739258
768.922973632813	79.9652252197266
770.239074707031	79.9679107666016
771.554809570313	79.8212509155273
772.8701171875	79.7504348754883
774.184997558594	79.6649551391602
775.499450683594	79.5596389770508
776.8134765625	79.5992813110352
778.127136230469	79.2977294921875
779.440307617188	79.2824325561523
780.753112792969	79.3433303833008
782.0654296875	79.0059967041016
783.377380371094	79.0879440307617
784.688903808594	78.8816452026367
786	78.7173767089844
787.310668945313	78.7110137939453
788.620971679688	78.5214080810547
789.930786132813	78.7019348144531
791.240234375	78.5725250244141
792.549255371094	78.2658386230469
793.857788085938	78.2861175537109
795.166015625	78.0945739746094
796.473754882813	78.2206192016602
797.781066894531	78.0224609375
799.088012695313	78.0683898925781
800.39453125	78.0300064086914
801.700622558594	78.16259765625
803.006286621094	78.1623992919922
804.311584472656	78.1227493286133
805.616394042969	78.1365203857422
806.920837402344	78.1316299438477
808.224853515625	78.1437225341797
809.528503417969	78.1220779418945
810.831665039063	78.1021881103516
812.134460449219	78.2102890014648
813.436828613281	78.0607223510742
814.73876953125	78.0521392822266
816.040344238281	78.271125793457
817.341430664063	78.3522262573242
818.642150878906	78.3080291748047
819.942504882813	78.5196075439453
821.242370605469	78.5050048828125
822.541870117188	78.7999496459961
823.840942382813	79.0144271850586
825.139587402344	79.202018737793
826.437866210938	79.2944564819336
827.735656738281	79.2799530029297
829.033081054688	79.4580535888672
830.330139160156	79.865348815918
831.626770019531	79.6445770263672
832.922973632813	79.8711547851563
834.21875	80.0033493041992
835.514099121094	80.2844619750977
836.80908203125	80.5842514038086
838.103637695313	80.7468032836914
839.397827148438	81.2098083496094
840.691589355469	81.616569519043
841.984924316406	81.854248046875
843.27783203125	82.1340484619141
844.570373535156	82.5339660644531
845.862487792969	82.8360977172852
847.154235839844	82.9783172607422
848.445556640625	83.2259521484375
849.736450195313	83.2805099487305
851.026916503906	83.3076629638672
852.317016601563	83.5669708251953
853.606689453125	83.5901489257813
854.89599609375	83.7644805908203
856.184875488281	83.8231430053711
857.473327636719	84.1021347045898
858.761413574219	84.2694702148438
860.049072265625	84.8952941894531
861.336303710938	84.9907989501953
862.623168945313	85.6370315551758
863.909606933594	86.2400054931641
865.195678710938	86.9549942016602
866.481323242188	87.4659423828125
867.766540527344	88.1091079711914
869.051391601563	88.9079513549805
870.335815429688	89.7115249633789
871.619873046875	90.2535018920898
872.903503417969	90.7600555419922
874.186706542969	91.3230209350586
875.469543457031	91.2563171386719
876.752014160156	91.0473327636719
878.033996582031	90.806755065918
879.315612792969	89.962890625
880.596862792969	88.7645492553711
881.877685546875	87.4773101806641
883.158081054688	86.1002349853516
884.438110351563	84.4420623779297
885.7177734375	82.9995880126953
886.996948242188	81.7213973999023
888.275817871094	80.2872848510742
889.55419921875	78.9581680297852
890.832275390625	77.9493255615234
892.10986328125	76.9677505493164
893.387084960938	76.3639373779297
894.663940429688	75.5670318603516
895.940368652344	74.7871322631836
897.216369628906	74.2733383178711
898.492004394531	73.7571182250977
899.767272949219	72.9948425292969
901.042114257813	72.6371536254883
902.316528320313	71.9515380859375
903.590576171875	71.4941101074219
904.8642578125	70.9582366943359
906.137512207031	70.54296875
907.410339355469	70.0637359619141
908.682800292969	69.8244781494141
909.954833984375	69.5867767333984
911.226501464844	69.4003372192383
912.497802734375	69.1263046264648
913.768676757813	68.8424072265625
915.039123535156	68.8803558349609
916.309204101563	68.470832824707
917.578918457031	68.2746047973633
918.848205566406	68.1328582763672
920.117126464844	67.7559585571289
921.385620117188	67.4664916992188
922.653747558594	67.2560806274414
923.921447753906	66.5888748168945
925.188781738281	66.3804016113281
926.455688476563	66.0813293457031
927.722229003906	65.9130859375
928.988342285156	65.3463287353516
930.254089355469	65.1718521118164
931.519470214844	64.9223709106445
932.784423828125	64.6742477416992
934.049011230469	64.4286193847656
935.313171386719	64.1403656005859
936.576965332031	64.1777267456055
937.84033203125	64.0014724731445
939.103332519531	63.8058052062988
940.365966796875	63.6174011230469
941.628173828125	63.7092933654785
942.890014648438	63.5058898925781
944.151428222656	63.5212783813477
945.412475585938	63.5218200683594
946.673095703125	63.4426116943359
947.933349609375	63.4826202392578
949.193237304688	63.4144897460938
950.452697753906	63.5820960998535
951.711791992188	63.6541404724121
952.970520019531	63.5877799987793
954.228820800781	63.554759979248
955.486755371094	63.7968902587891
956.744262695313	63.9322204589844
958.001403808594	64.0694732666016
959.258117675781	64.2587203979492
960.514526367188	64.4230422973633
961.770446777344	64.6957321166992
963.026062011719	65.1969146728516
964.28125	65.4911270141602
965.536010742188	65.9862670898438
966.790466308594	66.5590896606445
968.044494628906	67.2391357421875
969.298095703125	68.0383911132813
970.551391601563	69.2215194702148
971.80419921875	70.2089385986328
973.056701660156	71.9996948242188
974.308776855469	74.1531753540039
975.560485839844	76.9188461303711
976.811767578125	80.2193984985352
978.062683105469	83.9307174682617
979.313232421875	87.5388946533203
980.563415527344	90.9831848144531
981.813171386719	94.250846862793
983.0625	96.9250564575195
984.3115234375	99.533088684082
985.560119628906	101.728363037109
986.808349609375	103.316841125488
988.05615234375	104.466659545898
989.303588867188	104.754371643066
990.550659179688	104.057456970215
991.797302246094	101.934906005859
993.043579101563	99.4839096069336
994.289489746094	95.4025268554688
995.535034179688	91.3976364135742
996.780151367188	87.3420791625977
998.02490234375	83.3492965698242
999.269226074219	79.9100341796875
1000.51318359375	76.820556640625
1001.75677490234	74.0972213745117
1003	71.8747024536133
1004.24279785156	70.1310958862305
1005.48522949219	68.6792221069336
1006.72729492188	67.6049728393555
1007.96893310547	66.5882339477539
1009.21026611328	65.7743148803711
1010.45111083984	65.0927505493164
1011.69165039063	64.6338119506836
1012.93176269531	64.0869064331055
1014.17150878906	63.6973304748535
1015.41088867188	63.50048828125
1016.64984130859	63.2042465209961
1017.88842773438	62.95068359375
1019.12664794922	62.7487411499023
1020.36450195313	62.3020629882813
1021.60192871094	62.1500473022461
1022.83898925781	62.1428070068359
1024.07568359375	61.7744407653809
1025.31201171875	61.6270408630371
1026.5478515625	61.5606079101563
1027.78344726563	61.5534400939941
1029.0185546875	61.4855041503906
1030.25329589844	61.4766578674316
1031.48767089844	61.4582939147949
1032.7216796875	61.6546401977539
1033.95532226563	61.7007141113281
1035.18859863281	61.7744293212891
1036.42138671875	61.927791595459
1037.65393066406	62.0299453735352
1038.88598632813	61.9560661315918
1040.11767578125	62.0830230712891
1041.34899902344	62.1783752441406
1042.57995605469	62.3434829711914
1043.810546875	62.6054077148438
1045.04077148438	62.5369758605957
1046.2705078125	62.8404884338379
1047.5	62.8627967834473
1048.72900390625	63.2349700927734
1049.95764160156	63.2910537719727
1051.18591308594	63.7890472412109
1052.41381835938	64.3749389648438
1053.64135742188	64.605094909668
1054.86853027344	65.3221893310547
1056.09521484375	66.0092239379883
1057.32165527344	66.4190139770508
1058.54760742188	67.2477569580078
1059.77331542969	67.8182983398438
1060.99853515625	68.5484237670898
1062.22338867188	69.368766784668
1063.44787597656	69.8569412231445
1064.671875	70.6181182861328
1065.89562988281	71.3746032714844
1067.11901855469	71.8617858886719
1068.34191894531	72.5627212524414
1069.56457519531	73.6142654418945
1070.78674316406	74.2739639282227
1072.00854492188	74.915412902832
1073.22998046875	75.5395736694336
1074.45104980469	76.0923156738281
1075.67175292969	76.2716064453125
1076.89208984375	76.0740127563477
1078.11193847656	75.8442001342773
1079.33154296875	75.06298828125
1080.55065917969	74.3448715209961
1081.76940917969	73.3788452148438
1082.98791503906	71.9036560058594
1084.20593261719	70.6332015991211
1085.42358398438	69.6613159179688
1086.64086914063	68.3238143920898
1087.85766601563	67.3007354736328
1089.07421875	66.2196350097656
1090.29040527344	65.2719879150391
1091.50610351563	64.7513427734375
1092.72155761719	64.0689468383789
1093.9365234375	63.4843635559082
1095.15112304688	63.1570777893066
1096.36535644531	62.85498046875
1097.57922363281	62.6335792541504
1098.79272460938	62.3999671936035
1100.005859375	62.2878799438477
1101.21862792969	62.1725654602051
1102.43090820313	62.170783996582
1103.64294433594	61.9717292785645
1104.8544921875	62.1128883361816
1106.06579589844	62.0298805236816
1107.27661132813	62.1537246704102
1108.48706054688	62.1341018676758
1109.69714355469	62.2373962402344
1110.90686035156	62.3737258911133
1112.1162109375	62.3262977600098
1113.3251953125	62.5983848571777
1114.53369140625	62.8451309204102
1115.74194335938	62.9420776367188
1116.94982910156	63.1522445678711
1118.1572265625	63.3235092163086
1119.3642578125	63.5242042541504
1120.57104492188	63.700496673584
1121.77734375	63.7888298034668
1122.98327636719	64.0713348388672
1124.18884277344	63.9523849487305
1125.39404296875	64.0056610107422
1126.59875488281	63.8876914978027
1127.80322265625	63.821102142334
1129.00732421875	63.7657852172852
1130.2109375	63.2697410583496
1131.41430664063	63.0102996826172
1132.6171875	62.681339263916
1133.81970214844	62.1953735351563
1135.02197265625	61.686466217041
1136.22375488281	61.2312088012695
1137.42517089844	60.7495613098145
1138.62622070313	60.4161376953125
1139.82690429688	59.9810600280762
1141.02709960938	59.4584693908691
1142.22705078125	59.3015251159668
1143.42663574219	58.9947967529297
1144.62573242188	58.7681045532227
1145.82458496094	58.6054229736328
1147.02294921875	58.5081062316895
1148.22094726563	58.4990692138672
1149.41857910156	58.35400390625
1150.61584472656	58.2817497253418
1151.81274414063	58.2951202392578
1153.00927734375	58.0594749450684
1154.20544433594	58.0960159301758
1155.40124511719	58.0215110778809
1156.5966796875	58.0039901733398
1157.79162597656	57.875415802002
1158.986328125	57.7669143676758
1160.18054199219	57.6903533935547
1161.37438964844	57.4620056152344
1162.56799316406	57.2292442321777
1163.76110839844	57.1091041564941
1164.95385742188	56.9413566589355
1166.14624023438	56.8634834289551
1167.33825683594	56.7106590270996
1168.52990722656	56.5065841674805
1169.72119140625	56.4639358520508
1170.91198730469	56.2554512023926
1172.1025390625	56.1701698303223
1173.29260253906	56.3209609985352
1174.482421875	56.193416595459
1175.67175292969	56.1556167602539
1176.86071777344	56.2509994506836
1178.04943847656	56.1319122314453
1179.23767089844	56.1352958679199
1180.42553710938	56.155933380127
1181.61303710938	56.0617446899414
1182.80017089844	55.9828834533691
1183.98681640625	55.7767562866211
1185.17321777344	55.860034942627
1186.35925292969	55.8070487976074
1187.54479980469	56.0295486450195
1188.73010253906	55.8831787109375
1189.91491699219	55.8673858642578
1191.09936523438	55.895263671875
1192.28356933594	55.9809989929199
1193.46728515625	55.933277130127
1194.65063476563	56.0389671325684
1195.83361816406	56.0705718994141
1197.01623535156	56.2085037231445
1198.19836425781	56.2572174072266
1199.38024902344	56.5030517578125
1200.56176757813	56.6227073669434
1201.74279785156	56.7377891540527
1202.92358398438	56.8281936645508
1204.10388183594	56.996997833252
1205.28393554688	57.0562362670898
1206.46350097656	57.1210632324219
1207.64270019531	57.1640586853027
1208.82153320313	57.1518974304199
1210	57.2436256408691
1211.17810058594	57.0666732788086
1212.35583496094	56.9912986755371
1213.53308105469	57.0388069152832
1214.71008300781	56.7328338623047
1215.88671875	56.6020736694336
1217.06286621094	56.6703338623047
1218.23864746094	56.61572265625
1219.41418457031	56.3271636962891
1220.58923339844	56.3672904968262
1221.76391601563	56.5039138793945
1222.93823242188	56.4010047912598
1224.11218261719	56.3913307189941
1225.28576660156	56.5478057861328
1226.458984375	56.5611991882324
1227.6318359375	56.4832878112793
1228.80419921875	56.6041717529297
1229.97631835938	56.6366310119629
1231.14794921875	56.7222633361816
1232.31921386719	56.7209968566895
1233.490234375	56.8345222473145
1234.66076660156	56.8488464355469
1235.83093261719	56.866081237793
1237.00073242188	56.9046325683594
1238.17016601563	56.8792915344238
1239.33923339844	56.880069732666
1240.5078125	57.1128158569336
1241.67614746094	56.8377113342285
1242.84411621094	56.8220291137695
1244.01159667969	56.9509925842285
1245.1787109375	56.718318939209
1246.34558105469	56.7818222045898
1247.51196289063	56.7587203979492
1248.67797851563	56.6860809326172
1249.84362792969	56.6787567138672
1251.00891113281	56.8203659057617
1252.173828125	56.687427520752
1253.33825683594	56.7610740661621
1254.50244140625	56.8950996398926
1255.66625976563	56.6703109741211
1256.82958984375	56.692325592041
1257.99255371094	56.792594909668
1259.1552734375	56.8823394775391
1260.31750488281	56.938850402832
1261.47937011719	56.8221397399902
1262.64086914063	56.8686904907227
1263.80200195313	56.8525772094727
1264.96276855469	56.8274421691895
1266.123046875	56.9512023925781
1267.28308105469	56.5871696472168
1268.44262695313	56.4966506958008
1269.60192871094	56.5165748596191
1270.7607421875	56.3273773193359
1271.91918945313	56.1822319030762
1273.07727050781	56.0763359069824
1274.23498535156	55.8488121032715
1275.39233398438	55.5993232727051
1276.54931640625	55.5686683654785
1277.70581054688	55.3630523681641
1278.86206054688	55.2800521850586
1280.01794433594	55.2159233093262
1281.17333984375	55.0755500793457
1282.32836914063	54.9971733093262
1283.48303222656	54.903995513916
1284.63732910156	54.9540939331055
1285.79125976563	54.7316627502441
1286.94482421875	54.8286247253418
1288.09802246094	54.7541542053223
1289.25073242188	54.5789108276367
1290.40319824219	54.7715225219727
1291.55517578125	54.6234550476074
1292.70690917969	54.632080078125
1293.85815429688	54.5320053100586
1295.00903320313	54.515998840332
1296.15954589844	54.474739074707
1297.30969238281	54.3241729736328
1298.45935058594	54.2306747436523
1299.60876464844	54.390567779541
1300.7578125	54.1985511779785
1301.90637207031	54.2753791809082
1303.05456542969	54.2698783874512
1304.20239257813	54.2780914306641
1305.34985351563	54.2294082641602
1306.49694824219	54.2191390991211
1307.64367675781	54.294750213623
1308.7900390625	54.2820014953613
1309.93591308594	54.383544921875
1311.08154296875	54.4191055297852
1312.22668457031	54.5577697753906
1313.37145996094	54.6055564880371
1314.51599121094	54.7624626159668
1315.66003417969	54.7620315551758
1316.80358886719	54.820728302002
1317.94689941406	54.7853889465332
1319.08984375	54.9252586364746
1320.23229980469	54.9755439758301
1321.37451171875	55.0366897583008
1322.51623535156	55.1119499206543
1323.65759277344	54.9003067016602
1324.79858398438	54.9684638977051
1325.93920898438	55.014232635498
1327.07934570313	55.1039085388184
1328.21923828125	55.0248680114746
1329.35864257813	54.907169342041
1330.49780273438	54.882453918457
1331.63647460938	54.9266014099121
1332.77478027344	54.9854698181152
1333.91271972656	54.8347206115723
1335.05029296875	54.9133682250977
1336.18737792969	54.775390625
1337.32421875	54.7445678710938
1338.46057128906	54.7039031982422
1339.5966796875	54.6934356689453
1340.73229980469	54.5649337768555
1341.86755371094	54.6168022155762
1343.00231933594	54.6630973815918
1344.13684082031	54.5415840148926
1345.27099609375	54.6235427856445
1346.40466308594	54.7489166259766
1347.53796386719	54.8464508056641
1348.6708984375	54.8264656066895
1349.80346679688	54.8183097839355
1350.93566894531	54.9021873474121
1352.06750488281	54.9901657104492
1353.19885253906	54.9030265808105
1354.32995605469	55.1614036560059
1355.46057128906	54.9640350341797
1356.5908203125	55.1308250427246
1357.720703125	55.0206832885742
1358.85021972656	55.1517143249512
1359.97924804688	55.0661964416504
1361.10803222656	55.1125564575195
1362.236328125	55.1926879882813
1363.3642578125	54.9646492004395
1364.49182128906	55.034351348877
1365.61901855469	54.9845657348633
1366.74584960938	54.9027862548828
1367.87231445313	54.9719848632813
1368.99829101563	54.8869171142578
1370.12390136719	54.7733268737793
1371.24914550781	54.7098083496094
1372.3740234375	54.7165756225586
1373.49853515625	54.6975479125977
1374.62255859375	54.582202911377
1375.74633789063	54.4853057861328
1376.86962890625	54.5496215820313
1377.99255371094	54.4428367614746
1379.11511230469	54.2804794311523
1380.2373046875	54.2216644287109
1381.35900878906	54.0853309631348
1382.48034667969	53.9822006225586
1383.60144042969	53.9694557189941
1384.72204589844	53.9246444702148
1385.84228515625	53.6710472106934
1386.96203613281	53.6291542053223
1388.08154296875	53.5118217468262
1389.20056152344	53.4139175415039
1390.31921386719	53.2893600463867
1391.4375	53.0496368408203
1392.55541992188	52.9480056762695
1393.6728515625	52.9399642944336
1394.7900390625	52.7431716918945
1395.90673828125	52.6218566894531
1397.02307128906	52.4520721435547
1398.13903808594	52.3918724060059
1399.25463867188	52.3783988952637
1400.36975097656	52.308666229248
1401.48449707031	52.2529525756836
1402.59899902344	52.3183975219727
1403.712890625	52.1779747009277
1404.82653808594	52.1700096130371
1405.93981933594	52.2780151367188
1407.05261230469	52.1282348632813
1408.1650390625	52.062427520752
1409.27709960938	52.0728492736816
1410.38879394531	52.0715942382813
1411.5	51.9830131530762
1412.61096191406	51.9521408081055
1413.72143554688	51.928882598877
1414.83154296875	51.8857536315918
1415.94116210938	51.7419662475586
1417.05053710938	51.7419509887695
1418.15942382813	51.5993118286133
1419.26794433594	51.6512222290039
1420.37609863281	51.5620574951172
1421.48388671875	51.3059921264648
1422.59118652344	51.2037048339844
1423.6982421875	51.3626708984375
1424.80480957031	51.0856246948242
1425.91088867188	51.0573539733887
1427.01672363281	51.0779228210449
1428.1220703125	50.9981079101563
1429.22717285156	50.952278137207
1430.33166503906	50.965087890625
1431.43591308594	50.8256568908691
1432.53979492188	50.9485359191895
1433.64318847656	50.8783149719238
1434.74621582031	50.8024253845215
1435.84887695313	50.8158988952637
1436.95104980469	50.7982978820801
1438.05297851563	50.9743614196777
1439.15441894531	50.8852081298828
1440.25549316406	50.8696327209473
1441.35620117188	50.856990814209
1442.45642089844	50.8676528930664
1443.55627441406	50.8055305480957
1444.65576171875	50.8794708251953
1445.7548828125	50.7813262939453
1446.853515625	50.7709197998047
1447.95190429688	50.6680793762207
1449.0498046875	50.8551368713379
1450.14721679688	50.6863021850586
1451.24438476563	50.7684211730957
1452.34106445313	50.7886619567871
1453.43737792969	50.9731750488281
1454.53332519531	51.0713119506836
1455.62890625	51.1528358459473
1456.72399902344	51.2943992614746
1457.81872558594	51.374439239502
1458.9130859375	51.4778633117676
1460.00695800781	51.484432220459
1461.10046386719	51.5730400085449
1462.19360351563	51.5217781066895
1463.28637695313	51.5176162719727
1464.37878417969	51.3841247558594
1465.470703125	51.3413047790527
1466.56225585938	51.1086311340332
1467.65344238281	51.066780090332
1468.744140625	50.7778701782227
1469.83447265625	50.5650901794434
1470.92443847656	50.3556289672852
1472.01403808594	50.054141998291
1473.10314941406	49.912166595459
1474.19189453125	49.7194480895996
1475.2802734375	49.4105262756348
1476.3681640625	49.2853507995605
1477.45581054688	49.0999755859375
1478.54296875	49.0304069519043
1479.62963867188	48.896125793457
1480.71606445313	48.8796615600586
1481.80200195313	48.8464775085449
1482.88757324219	48.7239608764648
1483.97265625	48.7226638793945
1485.05737304688	48.7436294555664
1486.14172363281	48.6315307617188
1487.22570800781	48.6844253540039
1488.30932617188	48.6178092956543
1489.39245605469	48.6841468811035
1490.47509765625	48.6729049682617
1491.55749511719	48.5897598266602
1492.63940429688	48.6611061096191
1493.72094726563	48.6879501342773
1494.80212402344	48.6412887573242
1495.8828125	48.6242065429688
1496.96313476563	48.5870208740234
1498.04309082031	48.5017127990723
1499.12255859375	48.5416603088379
1500.20166015625	48.4076347351074
1501.28039550781	48.4318237304688
1502.35864257813	48.3500709533691
1503.4365234375	48.4118003845215
1504.51403808594	48.4700202941895
1505.59118652344	48.3189659118652
1506.66784667969	48.3855209350586
1507.744140625	48.4487419128418
1508.81994628906	48.5185317993164
1509.89538574219	48.4565811157227
1510.97045898438	48.522274017334
1512.04516601563	48.6178588867188
1513.11938476563	48.7053871154785
1514.19323730469	48.7265281677246
1515.26672363281	48.9800453186035
1516.33972167969	48.9888153076172
1517.41235351563	49.0486373901367
1518.48449707031	49.1569786071777
1519.55639648438	49.0993537902832
1520.62768554688	49.2388458251953
1521.69873046875	49.367504119873
1522.76928710938	49.2305526733398
1523.83947753906	49.2745475769043
1524.90930175781	49.2870864868164
1525.97863769531	49.3931503295898
1527.04760742188	49.335018157959
1528.11608886719	49.4288635253906
1529.18420410156	49.2734642028809
1530.251953125	49.3790664672852
1531.31921386719	49.4347648620605
1532.38610839844	49.5376930236816
1533.45263671875	49.6028022766113
1534.51867675781	49.5862197875977
1535.58435058594	49.6898765563965
1536.64965820313	49.7912063598633
1537.71447753906	49.9735641479492
1538.77893066406	50.1557922363281
1539.84301757813	50.1642074584961
1540.90661621094	50.4029655456543
1541.9697265625	50.5061874389648
1543.03259277344	50.5711326599121
1544.09497070313	50.8024101257324
1545.15686035156	50.9089813232422
1546.21850585938	51.1046600341797
1547.27966308594	51.1801605224609
1548.34033203125	51.2376327514648
1549.40063476563	51.403694152832
1550.46057128906	51.4962501525879
1551.52001953125	51.5936431884766
1552.5791015625	51.7814025878906
1553.63781738281	51.8317565917969
1554.69604492188	51.9209518432617
1555.75378417969	51.8865966796875
1556.81127929688	51.9613342285156
1557.86828613281	52.2117500305176
1558.9248046875	52.1002044677734
1559.98095703125	52.2657203674316
1561.03674316406	52.3918724060059
1562.09204101563	52.4969596862793
1563.14697265625	52.6678810119629
1564.20153808594	52.8506469726563
1565.25561523438	53.0295066833496
1566.30932617188	53.2405624389648
1567.36254882813	53.4134216308594
1568.41540527344	53.685115814209
1569.4677734375	53.9870567321777
1570.51977539063	54.1081275939941
1571.57141113281	54.3272552490234
1572.62255859375	54.6355323791504
1573.67333984375	54.7394828796387
1574.7236328125	55.1406631469727
1575.77355957031	55.1458969116211
1576.82299804688	55.4578437805176
1577.8720703125	55.7033882141113
1578.92077636719	55.7825393676758
1579.96899414063	55.9425086975098
1581.01684570313	56.1475486755371
1582.06420898438	56.3642845153809
1583.11120605469	56.5619354248047
1584.15771484375	56.7368545532227
1585.20385742188	57.0205230712891
1586.24951171875	57.3453636169434
1587.29479980469	57.4151153564453
1588.33972167969	57.5720024108887
1589.38415527344	57.8857841491699
1590.42810058594	58.0692977905273
1591.47180175781	58.4292144775391
1592.51489257813	58.9606170654297
1593.55773925781	59.2250862121582
1594.59997558594	59.5399894714355
1595.64196777344	59.9617118835449
1596.68334960938	60.3332824707031
1597.72448730469	60.7200622558594
1598.76513671875	61.0679130554199
1599.80529785156	61.4967765808105
1600.84509277344	61.8313026428223
1601.88452148438	62.2902336120605
1602.92346191406	62.4791374206543
1603.9619140625	62.938419342041
1605	63.1225509643555
1606.03771972656	63.4996452331543
1607.07495117188	63.7575492858887
1608.11169433594	64.2002716064453
1609.14807128906	64.4968643188477
1610.18408203125	64.7994232177734
1611.21960449219	65.0542678833008
1612.25463867188	65.2503128051758
1613.28930664063	65.7262878417969
1614.32360839844	65.8998565673828
1615.357421875	66.3365631103516
1616.39074707031	66.4300689697266
1617.42370605469	66.711067199707
1618.45629882813	66.9501113891602
1619.48840332031	67.0543365478516
1620.52001953125	67.3135452270508
1621.55126953125	67.4398956298828
1622.58215332031	67.7356262207031
1623.61254882813	67.7936096191406
1624.64245605469	68.0613708496094
1625.67199707031	68.2850799560547
1626.70104980469	68.4689712524414
1627.72973632813	68.6311645507813
1628.75793457031	68.8132400512695
1629.78576660156	69.1090393066406
1630.81311035156	69.1964492797852
1631.84008789063	69.2800903320313
1632.86657714844	69.6043319702148
1633.89270019531	69.7344055175781
1634.91833496094	69.7540130615234
1635.94348144531	69.8817977905273
1636.96826171875	69.7019958496094
1637.99255371094	69.8278350830078
1639.01647949219	69.8109893798828
1640.03991699219	69.5811614990234
1641.06298828125	69.6610107421875
1642.08557128906	69.3349914550781
1643.10778808594	69.366096496582
1644.12951660156	69.0034713745117
1645.15075683594	68.7526931762695
1646.17163085938	68.5356597900391
1647.19213867188	68.2567672729492
1648.21203613281	67.9510269165039
1649.23156738281	67.8140029907227
1650.25073242188	67.3785629272461
1651.26940917969	67.2470703125
1652.28759765625	66.6811599731445
1653.30541992188	66.5436325073242
1654.32275390625	66.3527145385742
1655.33972167969	66.0032348632813
1656.35620117188	65.4640502929688
1657.37231445313	65.2273483276367
1658.38793945313	65.011474609375
1659.40307617188	64.7073974609375
1660.41772460938	64.3981323242188
1661.43212890625	64.1495056152344
1662.44592285156	63.7576789855957
1663.45935058594	63.7694549560547
1664.47229003906	63.2788162231445
1665.48486328125	63.0269546508789
1666.49694824219	62.7574996948242
1667.50854492188	62.3184547424316
1668.51977539063	62.1043319702148
1669.53051757813	61.612476348877
1670.54089355469	61.2232398986816
1671.55078125	60.8666191101074
1672.56018066406	60.4508094787598
1673.56909179688	60.0886039733887
1674.57763671875	59.6893653869629
1675.58581542969	59.2282257080078
1676.59350585938	58.5756225585938
1677.60070800781	58.119758605957
1678.607421875	57.5462074279785
1679.61376953125	56.9279365539551
1680.61962890625	56.6167297363281
1681.62512207031	56.2919425964355
1682.63012695313	55.7665176391602
1683.63464355469	55.2519149780273
1684.638671875	54.6998977661133
1685.64233398438	54.131721496582
1686.64562988281	53.8628768920898
1687.64831542969	53.481502532959
1688.65063476563	52.8971672058105
1689.65246582031	52.5180892944336
1690.65393066406	52.0116271972656
1691.65490722656	51.8005905151367
1692.65539550781	51.3778648376465
1693.65551757813	50.9332656860352
1694.65502929688	50.4720840454102
1695.654296875	50.177604675293
1696.65295410156	49.9717140197754
1697.65124511719	49.5106506347656
1698.64904785156	49.1340293884277
1699.646484375	48.8330841064453
1700.64331054688	48.3665542602539
1701.63977050781	48.0991592407227
1702.63586425781	47.7317504882813
1703.63134765625	47.4630889892578
1704.62646484375	46.931812286377
1705.62121582031	46.7275161743164
1706.61535644531	46.2843437194824
1707.60913085938	45.9498329162598
1708.60241699219	45.3932952880859
1709.59521484375	45.1784324645996
1710.58764648438	44.7591819763184
1711.57958984375	44.459400177002
1712.57104492188	43.9958000183105
1713.56213378906	43.6128158569336
1714.552734375	43.3683242797852
1715.54284667969	42.855598449707
1716.53247070313	42.5064888000488
1717.52160644531	42.2554092407227
1718.51037597656	41.9354553222656
1719.49865722656	41.4153442382813
1720.48657226563	41.2248458862305
1721.47387695313	40.9359741210938
1722.46081542969	40.5948104858398
1723.447265625	40.2248382568359
1724.43334960938	40.0007057189941
1725.41882324219	39.7030410766602
1726.40393066406	39.5247077941895
1727.38854980469	39.2286720275879
1728.37268066406	39.0173301696777
1729.3564453125	38.8226280212402
1730.33972167969	38.4640579223633
1731.32250976563	38.3346366882324
1732.30480957031	38.123950958252
1733.28674316406	37.8997421264648
1734.26806640625	37.7732200622559
1735.2490234375	37.5814971923828
1736.2294921875	37.454029083252
1737.20959472656	37.3399620056152
1738.18908691406	37.0942192077637
1739.16821289063	36.9371719360352
1740.14685058594	36.6951637268066
1741.125	36.5325775146484
1742.10266113281	36.4111366271973
1743.07995605469	36.2096748352051
1744.05676269531	36.1177558898926
1745.03308105469	35.8827590942383
1746.00891113281	35.7007331848145
1746.98425292969	35.4802551269531
1747.95910644531	35.3291854858398
1748.93359375	35.081958770752
1749.90759277344	34.9141159057617
1750.88110351563	34.7580413818359
1751.85412597656	34.5537109375
1752.82678222656	34.3314170837402
1753.798828125	34.0978050231934
1754.7705078125	33.9574012756348
1755.74169921875	33.6747207641602
1756.71240234375	33.5135803222656
1757.6826171875	33.460521697998
1758.65246582031	33.2928009033203
1759.62170410156	33.1708030700684
1760.59057617188	32.9402809143066
1761.55895996094	32.792724609375
1762.52673339844	32.6794776916504
1763.49426269531	32.530143737793
1764.46118164063	32.4770126342773
1765.42761230469	32.2785758972168
1766.39367675781	32.2026519775391
1767.35913085938	32.1058387756348
1768.32421875	32.0757369995117
1769.28881835938	32.0039024353027
1770.2529296875	31.8049221038818
1771.21655273438	31.7267303466797
1772.17980957031	31.7009239196777
1773.14245605469	31.6312503814697
1774.10461425781	31.5678176879883
1775.06640625	31.508113861084
1776.02770996094	31.3292350769043
1776.98852539063	31.2878665924072
1777.94873046875	31.1812191009521
1778.90856933594	31.1939964294434
1779.86804199219	31.0129928588867
1780.82690429688	30.883394241333
1781.78527832031	30.649881362915
1782.7431640625	30.614387512207
1783.70068359375	30.523998260498
1784.65771484375	30.3157901763916
1785.61413574219	30.2590389251709
1786.57019042969	29.9762229919434
1787.52575683594	30.0068283081055
1788.48083496094	29.7802467346191
1789.43530273438	29.6540699005127
1790.38940429688	29.6010932922363
1791.34301757813	29.4212799072266
1792.29626464844	29.3073215484619
1793.24890136719	29.2741966247559
1794.20104980469	29.1256904602051
1795.15270996094	29.120044708252
1796.10400390625	28.9710121154785
1797.0546875	28.8953037261963
1798.0048828125	28.8067283630371
1798.95471191406	28.7141246795654
1799.90393066406	28.6597747802734
1800.85278320313	28.5628776550293
1801.80102539063	28.5259628295898
1802.74890136719	28.5096759796143
1803.6962890625	28.4957103729248
1804.64306640625	28.4229431152344
1805.58947753906	28.4313068389893
1806.53540039063	28.3401412963867
1807.48071289063	28.3476657867432
1808.42565917969	28.3309345245361
1809.3701171875	28.186071395874
1810.31396484375	28.2136421203613
1811.25744628906	28.1261367797852
1812.20043945313	28.0706882476807
1813.14294433594	28.0441837310791
1814.08483886719	28.0516967773438
1815.0263671875	28.031946182251
1815.96740722656	27.8322067260742
1816.90783691406	27.6805934906006
1817.84790039063	27.6935424804688
1818.78747558594	27.5267963409424
1819.72644042969	27.6102485656738
1820.6650390625	27.492317199707
1821.60314941406	27.4789943695068
1822.54064941406	27.3202953338623
1823.47778320313	27.1971168518066
1824.41430664063	27.2053489685059
1825.35034179688	27.0023365020752
1826.28601074219	26.9865570068359
1827.22106933594	26.904993057251
1828.15563964844	26.7906894683838
1829.08984375	26.8139266967773
1830.0234375	26.685962677002
1830.95654296875	26.6928424835205
1831.88916015625	26.5303440093994
1832.8212890625	26.4993572235107
1833.7529296875	26.4687824249268
1834.68408203125	26.4513874053955
1835.61474609375	26.4569759368896
1836.54479980469	26.3523178100586
1837.47448730469	26.338939666748
1838.40356445313	26.3621978759766
1839.33227539063	26.30686378479
1840.26037597656	26.3834133148193
1841.18811035156	26.2877807617188
1842.115234375	26.3520164489746
1843.04187011719	26.3105163574219
1843.96801757813	26.2839221954346
1844.89367675781	26.2782363891602
1845.81872558594	26.2776794433594
1846.74340820313	26.1607551574707
1847.66760253906	26.1826019287109
1848.59118652344	26.1521244049072
1849.51428222656	26.1748580932617
1850.43701171875	26.0840835571289
1851.35913085938	26.0347557067871
1852.28076171875	26.0589942932129
1853.20190429688	25.9317455291748
1854.12243652344	25.8699359893799
1855.04260253906	25.6971855163574
1855.96215820313	25.7155933380127
1856.88122558594	25.6335391998291
1857.79992675781	25.5878772735596
1858.71801757813	25.4386577606201
1859.63549804688	25.4924201965332
1860.55261230469	25.3611145019531
1861.46923828125	25.2144985198975
1862.38525390625	25.2834968566895
1863.30078125	25.2082748413086
1864.2158203125	25.2408237457275
1865.13037109375	25.0927333831787
1866.04443359375	25.1936149597168
1866.95788574219	25.1247463226318
1867.87084960938	25.22678565979
1868.78332519531	25.1148872375488
1869.6953125	25.0891990661621
1870.60681152344	25.1526050567627
1871.51782226563	25.1267070770264
1872.42822265625	25.1253604888916
1873.33813476563	25.2116775512695
1874.24755859375	25.1799793243408
1875.15649414063	25.1827602386475
1876.06481933594	25.1952457427979
1876.97277832031	25.1863994598389
1877.88012695313	25.1816482543945
1878.78698730469	25.0273494720459
1879.69323730469	25.1333045959473
1880.59912109375	25.1220760345459
1881.50439453125	25.0430221557617
1882.4091796875	25.0125350952148
1883.3134765625	24.8409004211426
1884.21716308594	24.9152088165283
1885.12048339844	24.7477760314941
1886.02319335938	24.7533226013184
1886.92541503906	24.7344188690186
1887.82702636719	24.7137794494629
1888.72814941406	24.6439762115479
1889.62878417969	24.5481452941895
1890.52893066406	24.5116291046143
1891.42858886719	24.491569519043
1892.32763671875	24.3782691955566
1893.22619628906	24.4117412567139
1894.12426757813	24.2773132324219
1895.02172851563	24.2113838195801
1895.91870117188	24.1957893371582
1896.81518554688	24.2112483978271
1897.71118164063	24.1046276092529
1898.60656738281	24.1820106506348
1899.50146484375	24.159236907959
1900.39587402344	24.059476852417
1901.28967285156	23.9879455566406
1902.18298339844	24.0395107269287
1903.07580566406	24.0889453887939
1903.96801757813	24.0095310211182
1904.85986328125	23.974271774292
1905.7509765625	24.0583915710449
1906.64172363281	24.1137962341309
1907.53186035156	24.152681350708
1908.42150878906	24.180908203125
1909.31066894531	24.1315059661865
1910.19921875	24.1038951873779
1911.08728027344	24.1448135375977
1911.97473144531	24.2054119110107
1912.86181640625	24.1937561035156
1913.74816894531	24.2690620422363
1914.63415527344	24.1868438720703
1915.51953125	24.1793479919434
1916.40441894531	24.0970573425293
1917.28869628906	24.1796703338623
1918.17260742188	24.0962448120117
1919.05578613281	24.0259075164795
1919.93859863281	24.0194683074951
1920.82080078125	23.9976997375488
1921.70239257813	23.9583892822266
1922.58349609375	23.9004325866699
1923.46411132813	23.7597732543945
1924.34423828125	23.8186264038086
1925.22375488281	23.7366638183594
1926.10278320313	23.6351203918457
1926.98120117188	23.570182800293
1927.85913085938	23.5677967071533
1928.73645019531	23.3909854888916
1929.61328125	23.4549140930176
1930.48962402344	23.3445663452148
1931.36535644531	23.344762802124
1932.24060058594	23.3231868743896
1933.11535644531	23.2300872802734
1933.98950195313	23.3500099182129
1934.86303710938	23.2832870483398
1935.73608398438	23.2960510253906
1936.60864257813	23.2726821899414
1937.48059082031	23.3295383453369
1938.35205078125	23.2431221008301
1939.22302246094	23.2748680114746
1940.09338378906	23.2810516357422
1940.96313476563	23.3101978302002
1941.83239746094	23.3746948242188
1942.701171875	23.3559761047363
1943.5693359375	23.487476348877
1944.43701171875	23.3905563354492
1945.30407714844	23.476411819458
1946.17065429688	23.4846954345703
1947.03662109375	23.5657825469971
1947.90209960938	23.5094966888428
1948.76696777344	23.4835071563721
1949.63134765625	23.5405502319336
1950.4951171875	23.5863380432129
1951.3583984375	23.5162601470947
1952.22106933594	23.4975738525391
1953.08325195313	23.4875240325928
1953.94482421875	23.4759178161621
1954.80590820313	23.3633480072021
1955.66650390625	23.4056491851807
1956.5263671875	23.4128952026367
1957.38586425781	23.3903865814209
1958.24462890625	23.2918701171875
1959.10302734375	23.2859897613525
1959.96069335938	23.2454204559326
1960.81799316406	23.1767978668213
1961.67456054688	23.0974540710449
1962.53063964844	23.0527896881104
1963.38623046875	23.0000762939453
1964.2412109375	22.9676036834717
1965.09558105469	22.9649677276611
1965.94946289063	22.9371509552002
1966.80285644531	22.8888034820557
1967.65563964844	22.8071975708008
1968.5078125	22.8656444549561
1969.35949707031	22.9136543273926
1970.21057128906	22.8601207733154
1971.06103515625	22.8407135009766
1971.91101074219	22.8876647949219
1972.76049804688	22.918773651123
1973.60925292969	23.0093803405762
1974.45764160156	22.914213180542
1975.30529785156	23.0129375457764
1976.15246582031	23.0886936187744
1976.99914550781	23.1580047607422
1977.84521484375	23.1095733642578
1978.69067382813	23.2275657653809
1979.53552246094	23.2463665008545
1980.3798828125	23.2577857971191
1981.22375488281	23.3344821929932
1982.06701660156	23.3102722167969
1982.90966796875	23.3571968078613
1983.75170898438	23.3437690734863
1984.59326171875	23.3296604156494
1985.43420410156	23.2829647064209
1986.27465820313	23.344799041748
1987.11450195313	23.2308712005615
1987.95373535156	23.2245922088623
1988.79248046875	23.2502555847168
1989.63061523438	23.2361087799072
1990.46813964844	23.1760272979736
1991.30517578125	23.1382064819336
1992.1416015625	23.0629634857178
1992.9775390625	22.9944362640381
1993.81274414063	22.9303722381592
1994.6474609375	22.8926525115967
1995.48168945313	22.8289623260498
1996.31518554688	22.8631858825684
1997.14819335938	22.8804893493652
1997.98071289063	22.7905445098877
1998.8125	22.7482128143311
1999.64379882813	22.7438144683838
2000.47448730469	22.8018169403076
2001.3046875	22.7501754760742
2002.13427734375	22.762300491333
2002.96325683594	22.7549800872803
2003.79162597656	22.7911186218262
2004.61950683594	22.8900260925293
2005.44677734375	22.8612289428711
2006.2734375	22.9801826477051
2007.09948730469	22.9974231719971
2007.92504882813	23.0595855712891
2008.75	23.1063709259033
2009.57434082031	23.1883716583252
2010.39819335938	23.2030010223389
2011.22131347656	23.2140159606934
2012.0439453125	23.2043590545654
2012.86608886719	23.2931137084961
2013.6875	23.2955379486084
2014.50842285156	23.268404006958
2015.32873535156	23.3299770355225
2016.1484375	23.3934268951416
2016.96752929688	23.3225936889648
2017.7861328125	23.2952060699463
2018.60412597656	23.3468742370605
2019.42150878906	23.2811946868896
2020.23828125	23.3666477203369
2021.05444335938	23.381685256958
2021.8701171875	23.29518699646
2022.68518066406	23.2672958374023
2023.49963378906	23.2300281524658
2024.3134765625	23.1703472137451
2025.12683105469	23.2509346008301
2025.939453125	23.1621894836426
2026.75158691406	23.1625785827637
2027.56311035156	23.1316261291504
2028.3740234375	23.1088905334473
2029.18432617188	23.0881996154785
2029.994140625	23.1071186065674
2030.80322265625	23.0105895996094
2031.61181640625	22.9616546630859
2032.41979980469	22.9571762084961
2033.22717285156	22.8811340332031
2034.03393554688	22.851619720459
2034.84008789063	22.8505363464355
2035.64575195313	22.7486667633057
2036.45080566406	22.7388324737549
2037.25512695313	22.6602954864502
2038.05895996094	22.7258129119873
2038.86218261719	22.5922546386719
2039.66479492188	22.6766662597656
2040.466796875	22.654598236084
2041.26831054688	22.6467895507813
2042.06909179688	22.65625
2042.86938476563	22.7129402160645
2043.6689453125	22.6523838043213
2044.46801757813	22.7483043670654
2045.26647949219	22.7587451934814
2046.06433105469	22.769660949707
2046.86145019531	22.7720489501953
2047.65808105469	22.823844909668
2048.4541015625	22.8218688964844
2049.24951171875	22.8427619934082
2050.04443359375	22.8407974243164
2050.83862304688	22.9054203033447
2051.63232421875	22.8738746643066
2052.42529296875	22.9288444519043
2053.2177734375	22.9320087432861
2054.00952148438	22.9157257080078
2054.80078125	22.956880569458
2055.59130859375	22.9837055206299
2056.38134765625	23.1134643554688
2057.17065429688	23.0483016967773
2057.95947265625	23.041088104248
2058.74755859375	23.1053524017334
2059.53515625	23.0426769256592
2060.32202148438	23.0238513946533
2061.1083984375	22.8865299224854
2061.89428710938	22.8341655731201
2062.67919921875	22.7659530639648
2063.4638671875	22.8667850494385
2064.24780273438	22.7459564208984
2065.03100585938	22.7304840087891
2065.81372070313	22.5710964202881
2066.595703125	22.6270580291748
2067.37719726563	22.5616569519043
2068.15795898438	22.4442291259766
2068.93823242188	22.4565963745117
2069.7177734375	22.3817367553711
2070.49682617188	22.3266563415527
2071.27514648438	22.2369804382324
2072.05297851563	22.1663932800293
2072.830078125	22.2191143035889
2073.60668945313	22.0762538909912
2074.38256835938	22.0894603729248
2075.15795898438	22.0528659820557
2075.9326171875	21.9619674682617
2076.70654296875	22.0090942382813
2077.47998046875	21.9534664154053
2078.25268554688	21.8254146575928
2079.02490234375	21.8512229919434
2079.79663085938	21.9155006408691
2080.5673828125	21.8527240753174
2081.337890625	21.9560012817383
2082.107421875	21.868782043457
2082.87670898438	21.9329357147217
2083.64501953125	21.9262046813965
2084.41284179688	21.9737453460693
2085.18017578125	21.97878074646
2085.94677734375	22.0341415405273
2086.71264648438	21.9912223815918
2087.47802734375	22.004035949707
2088.24267578125	22.0514640808105
2089.0068359375	22.0746822357178
2089.77026367188	22.1775398254395
2090.53295898438	22.0561180114746
2091.29516601563	22.109769821167
2092.056640625	22.0625324249268
2092.81762695313	21.9951992034912
2093.57788085938	21.8893394470215
2094.33764648438	21.9444332122803
2095.0966796875	21.8972949981689
2095.85498046875	21.818696975708
2096.61279296875	21.7674522399902
2097.36987304688	21.7473945617676
2098.12646484375	21.67502784729
2098.88232421875	21.549840927124
2099.63745117188	21.5121536254883
2100.39208984375	21.4455394744873
2101.14624023438	21.3303108215332
2101.8994140625	21.2578964233398
2102.65209960938	21.1870765686035
2103.404296875	21.1102828979492
2104.15551757813	21.0039958953857
2104.90649414063	20.9959163665771
2105.65649414063	20.8888034820557
2106.40600585938	20.7977542877197
2107.15502929688	20.73659324646
2107.90307617188	20.7524032592773
2108.65063476563	20.6286182403564
2109.39770507813	20.6439304351807
2110.14404296875	20.6245021820068
2110.8896484375	20.6038722991943
2111.63452148438	20.5851287841797
2112.37890625	20.6526393890381
2113.12280273438	20.6336631774902
2113.86572265625	20.7193603515625
2114.60815429688	20.7500228881836
2115.35009765625	20.7098197937012
2116.09106445313	20.7667655944824
2116.83154296875	20.8282871246338
2117.57153320313	20.7785091400146
2118.31079101563	20.8685340881348
2119.04931640625	20.8060626983643
2119.787109375	20.7677040100098
2120.5244140625	20.7474975585938
2121.26098632813	20.7208137512207
2121.9970703125	20.6632232666016
2122.732421875	20.5552654266357
2123.46704101563	20.5718593597412
2124.20092773438	20.5443458557129
2124.93432617188	20.4983539581299
2125.6669921875	20.4760723114014
2126.39916992188	20.3001289367676
2127.13037109375	20.267427444458
2127.86108398438	20.2661762237549
2128.59130859375	20.3144245147705
2129.32080078125	20.1194019317627
2130.04956054688	20.1625823974609
2130.77758789063	19.9702281951904
2131.50512695313	19.9284152984619
2132.23193359375	19.8831901550293
2132.9580078125	19.8022861480713
2133.68334960938	19.7512016296387
2134.408203125	19.7130908966064
2135.13232421875	19.5907726287842
2135.85595703125	19.5706634521484
2136.57885742188	19.4832019805908
2137.30102539063	19.4062881469727
2138.0224609375	19.3797988891602
2138.74340820313	19.3431453704834
2139.46337890625	19.2892932891846
2140.18310546875	19.2528209686279
2140.90185546875	19.1202564239502
2141.6201171875	19.1766242980957
2142.33764648438	19.1603946685791
2143.05444335938	19.1024894714355
2143.77075195313	19.0527763366699
2144.48608398438	19.0653266906738
2145.201171875	19.0798168182373
2145.91528320313	19.0370750427246
2146.62890625	19.1386947631836
2147.34155273438	19.0556335449219
2148.05395507813	19.0120944976807
2148.76538085938	19.1284027099609
2149.47631835938	19.0240879058838
2150.18627929688	19.0400619506836
2150.89599609375	19.0915660858154
2151.60473632813	19.0187454223633
2152.31298828125	19.0758781433105
2153.02026367188	19.0526790618896
2153.72729492188	19.0504169464111
2154.43334960938	18.905797958374
2155.138671875	18.9410285949707
2155.84350585938	18.9638404846191
2156.54760742188	18.9054050445557
2157.25122070313	18.8974590301514
2157.95385742188	18.8775405883789
2158.65600585938	18.8297481536865
2159.357421875	18.8112487792969
2160.05810546875	18.7829551696777
2160.75805664063	18.7764072418213
2161.45751953125	18.6817588806152
2162.15600585938	18.6736888885498
2162.85400390625	18.5799007415771
2163.55151367188	18.5205860137939
2164.248046875	18.4849891662598
2164.94409179688	18.4451999664307
2165.63916015625	18.3565673828125
2166.33374023438	18.3635578155518
2167.02783203125	18.3197383880615
2167.72094726563	18.2103176116943
2168.41357421875	18.1113739013672
2169.10522460938	18.0509300231934
2169.79638671875	18.0329780578613
2170.48706054688	17.9832801818848
2171.1767578125	17.7908267974854
2171.86572265625	17.7609272003174
2172.55419921875	17.6659927368164
2173.24194335938	17.5680198669434
2173.92895507813	17.5155735015869
2174.615234375	17.4283084869385
2175.30078125	17.4090557098389
2175.98583984375	17.3670749664307
2176.67016601563	17.2653331756592
2177.35375976563	17.2766036987305
2178.03662109375	17.2920818328857
2178.71875	17.2376289367676
2179.40014648438	17.1769561767578
2180.08081054688	17.2396450042725
2180.76098632813	17.2093544006348
2181.4404296875	17.2958602905273
2182.119140625	17.2415447235107
2182.79711914063	17.32887840271
2183.47436523438	17.2680835723877
2184.15087890625	17.2521095275879
2184.82690429688	17.2914295196533
2185.501953125	17.2610569000244
2186.17651367188	17.2760810852051
2186.85034179688	17.3310966491699
2187.5234375	17.247537612915
2188.19580078125	17.2121257781982
2188.86743164063	17.1769275665283
2189.53833007813	17.1297626495361
2190.20874023438	17.1621761322021
2190.87817382813	17.1010265350342
2191.54711914063	17.0298671722412
2192.21533203125	17.0378589630127
2192.8828125	16.9753360748291
2193.54956054688	16.8995513916016
2194.21557617188	16.8207054138184
2194.880859375	16.7906951904297
2195.54541015625	16.7047576904297
2196.20947265625	16.6332225799561
2196.87255859375	16.5826148986816
2197.53515625	16.4704933166504
2198.19677734375	16.3847808837891
2198.85791015625	16.301248550415
2199.51831054688	16.2431564331055
2200.17797851563	16.1605052947998
2200.8369140625	16.1496334075928
2201.4951171875	16.0225296020508
2202.15258789063	16.0103397369385
2202.80932617188	15.8865804672241
2203.46533203125	15.8143920898438
2204.12060546875	15.7772579193115
2204.775390625	15.7559099197388
2205.42919921875	15.7383012771606
2206.08251953125	15.6561298370361
2206.73486328125	15.6949996948242
2207.38671875	15.6501960754395
2208.03759765625	15.6596717834473
2208.68798828125	15.6409769058228
2209.33764648438	15.7121105194092
2209.98657226563	15.6327381134033
2210.63452148438	15.6507740020752
2211.28198242188	15.6829309463501
2211.9287109375	15.6974678039551
2212.57470703125	15.6784734725952
2213.21997070313	15.6680364608765
2213.86450195313	15.6260452270508
2214.50830078125	15.6494035720825
2215.1513671875	15.6540966033936
2215.79370117188	15.5756521224976
2216.43530273438	15.5755043029785
2217.076171875	15.5574035644531
2217.71630859375	15.480842590332
2218.35571289063	15.4199161529541
2218.99462890625	15.4262762069702
2219.63256835938	15.3424777984619
2220.26977539063	15.3292951583862
2220.90625	15.2048301696777
2221.5419921875	15.2169399261475
2222.17700195313	15.1260576248169
2222.81127929688	15.0955057144165
2223.44482421875	15.0291299819946
2224.07763671875	14.9822473526001
2224.70971679688	14.8934106826782
2225.34106445313	14.7475605010986
2225.9716796875	14.7671308517456
2226.6015625	14.6811437606812
2227.23071289063	14.6312160491943
2227.85913085938	14.4929113388062
2228.48681640625	14.4978828430176
2229.11376953125	14.445273399353
2229.73999023438	14.4295778274536
2230.36547851563	14.3631219863892
2230.990234375	14.2713584899902
2231.61401367188	14.2527589797974
2232.2373046875	14.1774673461914
2232.85986328125	14.1171798706055
2233.4814453125	14.130163192749
2234.1025390625	14.0565128326416
2234.72265625	14.051326751709
2235.34228515625	14.0041828155518
2235.9609375	14.041955947876
2236.57885742188	13.9310235977173
2237.1962890625	14.0266695022583
2237.81274414063	13.9497089385986
2238.42846679688	13.9541912078857
2239.04345703125	13.9525165557861
2239.65771484375	13.9544296264648
2240.27124023438	13.9581384658813
2240.88403320313	13.9785251617432
2241.49584960938	13.9855785369873
2242.10717773438	13.9674549102783
2242.71752929688	13.997633934021
2243.32739257813	13.9113616943359
2243.93627929688	13.9078388214111
2244.54443359375	13.9161415100098
2245.15209960938	13.8724575042725
2245.7587890625	13.8362035751343
2246.36474609375	13.8352079391479
2246.9697265625	13.8290491104126
2247.57421875	13.7829265594482
2248.17797851563	13.7517251968384
2248.78076171875	13.7790584564209
2249.38305664063	13.7374992370605
2249.984375	13.7276563644409
2250.5849609375	13.6661472320557
2251.18481445313	13.614914894104
2251.78393554688	13.4972047805786
2252.38232421875	13.5216388702393
2252.97973632813	13.4925355911255
2253.57666015625	13.4245767593384
2254.17260742188	13.414044380188
2254.76782226563	13.3630905151367
2255.3623046875	13.2633829116821
2255.9560546875	13.2621002197266
2256.54907226563	13.1845636367798
2257.14135742188	13.110595703125
2257.73266601563	13.0453910827637
2258.32348632813	13.0133657455444
2258.91333007813	12.9740419387817
2259.50244140625	12.8694591522217
2260.09057617188	12.8484964370728
2260.67822265625	12.8446712493896
2261.26513671875	12.7599391937256
2261.85107421875	12.7506113052368
2262.43627929688	12.6881513595581
2263.02075195313	12.7048263549805
2263.6044921875	12.6459445953369
2264.18725585938	12.6003112792969
2264.76953125	12.5715818405151
2265.35083007813	12.5271759033203
2265.93139648438	12.5137882232666
2266.51123046875	12.4797658920288
2267.09033203125	12.3919086456299
2267.66845703125	12.3943796157837
2268.24584960938	12.4668960571289
2268.82250976563	12.4466352462769
2269.3984375	12.4695243835449
2269.9736328125	12.4162769317627
2270.5478515625	12.4695234298706
2271.12133789063	12.5089321136475
2271.69409179688	12.4742240905762
2272.26611328125	12.4940052032471
2272.83740234375	12.488883972168
2273.40771484375	12.4748373031616
2273.97729492188	12.4156446456909
2274.54614257813	12.4383010864258
2275.11401367188	12.4029388427734
2275.68139648438	12.3512573242188
2276.24780273438	12.3678588867188
2276.8134765625	12.3224287033081
2277.37817382813	12.2911539077759
2277.9423828125	12.3208951950073
2278.50561523438	12.2756423950195
2279.06811523438	12.3174991607666
2279.62963867188	12.2619285583496
2280.19067382813	12.2682332992554
2280.75073242188	12.3122358322144
2281.31005859375	12.2924518585205
2281.86840820313	12.2734403610229
2282.42602539063	12.2311868667603
2282.98291015625	12.2073707580566
2283.5390625	12.1679573059082
2284.09448242188	12.130352973938
2284.64892578125	12.1418800354004
2285.20263671875	12.1031723022461
2285.75537109375	12.0694570541382
2286.3076171875	12.0066041946411
2286.85888671875	12.0080270767212
2287.40942382813	12.0028200149536
2287.958984375	11.8770713806152
2288.5078125	11.9014892578125
2289.05590820313	11.8355169296265
2289.60302734375	11.7678937911987
2290.14965820313	11.7355031967163
2290.6953125	11.6969804763794
2291.23999023438	11.6764755249023
2291.78393554688	11.6328468322754
2292.3271484375	11.5750913619995
2292.86962890625	11.5340414047241
2293.4111328125	11.503059387207
2293.95190429688	11.4382600784302
2294.49194335938	11.4253072738647
2295.03100585938	11.416600227356
2295.5693359375	11.4137363433838
2296.10693359375	11.3557195663452
2296.6435546875	11.3149728775024
2297.17944335938	11.3285961151123
2297.71459960938	11.3158121109009
2298.24877929688	11.3102178573608
2298.7822265625	11.2920637130737
2299.31469726563	11.2909889221191
2299.8466796875	11.3289155960083
2300.37744140625	11.3251676559448
2300.90771484375	11.3032350540161
2301.43701171875	11.3473424911499
2301.96557617188	11.2943592071533
2302.4931640625	11.329122543335
2303.02001953125	11.3274869918823
2303.54614257813	11.3459424972534
2304.0712890625	11.3660097122192
2304.595703125	11.3611583709717
2305.119140625	11.3504009246826
2305.64184570313	11.3441915512085
2306.16381835938	11.3199882507324
2306.68481445313	11.3354969024658
2307.205078125	11.279580116272
2307.72436523438	11.3023309707642
2308.24291992188	11.3312759399414
2308.7607421875	11.2790374755859
2309.27758789063	11.3034133911133
2309.79370117188	11.2793712615967
2310.30883789063	11.3228635787964
2310.8232421875	11.2861480712891
2311.3369140625	11.2453584671021
2311.849609375	11.2347135543823
2312.361328125	11.2453470230103
2312.87255859375	11.1694269180298
2313.38256835938	11.2021589279175
2313.89208984375	11.1455869674683
2314.40063476563	11.1051664352417
2314.908203125	11.0722675323486
2315.4150390625	11.0752773284912
2315.92114257813	11.048282623291
2316.42626953125	10.9366416931152
2316.9306640625	10.9568948745728
2317.43408203125	10.8589286804199
2317.93676757813	10.8542575836182
2318.4384765625	10.8549957275391
2318.939453125	10.7937030792236
2319.439453125	10.7087898254395
2319.93872070313	10.6818103790283
2320.43701171875	10.6407079696655
2320.9345703125	10.6768770217896
2321.43139648438	10.6265087127686
2321.92724609375	10.6054162979126
2322.42211914063	10.5883731842041
2322.91625976563	10.5688734054565
2323.40966796875	10.4939098358154
2323.90209960938	10.5178442001343
2324.3935546875	10.4757108688354
2324.88427734375	10.498553276062
2325.37426757813	10.5165109634399
2325.86303710938	10.4898338317871
2326.35131835938	10.4168338775635
2326.83862304688	10.435037612915
2327.32495117188	10.4775037765503
2327.810546875	10.4807424545288
2328.29541015625	10.503342628479
2328.77905273438	10.5232181549072
2329.26220703125	10.5248260498047
2329.74438476563	10.5496349334717
2330.2255859375	10.5498666763306
2330.7060546875	10.5257873535156
2331.185546875	10.5199918746948
2331.6640625	10.5087203979492
2332.14184570313	10.5127544403076
2332.61889648438	10.5367612838745
2333.09497070313	10.5082225799561
2333.57006835938	10.5374336242676
2334.04443359375	10.533519744873
2334.51782226563	10.5479497909546
2334.99047851563	10.4546718597412
2335.46215820313	10.4246587753296
2335.93310546875	10.4327459335327
2336.40307617188	10.4479646682739
2336.8720703125	10.360255241394
2337.34033203125	10.3702335357666
2337.8076171875	10.3357172012329
2338.27416992188	10.2910051345825
2338.73974609375	10.3133211135864
2339.20458984375	10.2336349487305
2339.66845703125	10.2350339889526
2340.13134765625	10.1709356307983
2340.59350585938	10.1827602386475
2341.0546875	10.1626482009888
2341.51489257813	10.0926599502563
2341.97436523438	10.0195827484131
2342.43286132813	9.98752307891846
2342.890625	9.98135757446289
2343.34741210938	9.93545532226563
2343.80322265625	9.94333171844482
2344.25830078125	9.91890716552734
2344.71240234375	9.92455673217773
2345.16577148438	9.92496204376221
2345.61791992188	9.93668746948242
2346.06958007813	10.0047998428345
2346.52001953125	10.0870637893677
2346.9697265625	10.1198635101318
2347.41845703125	10.2141084671021
2347.86645507813	10.3147802352905
2348.3134765625	10.3662242889404
2348.75952148438	10.5512075424194
2349.20483398438	10.6379518508911
2349.64916992188	10.7094984054565
2350.09252929688	10.8065996170044
2350.53515625	10.8954420089722
2350.97680664063	10.9865617752075
2351.41748046875	11.0452566146851
2351.857421875	11.0895519256592
2352.29638671875	11.1335935592651
2352.734375	11.0887470245361
2353.17138671875	11.1125154495239
2353.60766601563	11.0286931991577
2354.04296875	11.0087833404541
2354.4775390625	10.8619832992554
2354.91088867188	10.828631401062
2355.34350585938	10.7312135696411
2355.775390625	10.6245384216309
2356.2060546875	10.5055246353149
2356.63598632813	10.3309650421143
2357.06494140625	10.2357358932495
2357.4931640625	10.1086483001709
2357.92041015625	10.0191259384155
2358.3466796875	9.95437908172607
2358.77197265625	9.84295845031738
2359.1962890625	9.7370491027832
2359.61987304688	9.65564155578613
2360.04248046875	9.57026386260986
2360.46411132813	9.50829982757568
2360.88500976563	9.48068332672119
2361.30493164063	9.3792028427124
2361.72387695313	9.36186504364014
