# Supplementary material for: Optics miniaturization strategy for demanding Raman spectroscopy applications
Source: Nat Commun. 2024 Apr 8;15:3049. doi: 10.1038/s41467-024-47044-7 (PMC11001912; doi:10.1038/s41467-024-47044-7)
Supplement: Supplementary file 6 — Source Data [file 41467_2024_47044_MOESM6_ESM.zip › Source Data/NCOMMS-23-34016B s3/S3 pHCA, Glucose, Salts/calibraiton/pHCA time + standards/sr_pHCA_1_5h.csv]

347.42919921875	87.3542861938477
348.892913818359	87.7843170166016
350.356079101563	88.1849670410156
351.818634033203	88.5968704223633
353.280670166016	89.0212020874023
354.742095947266	89.5511856079102
356.202972412109	89.8305816650391
357.663299560547	90.1318206787109
359.123046875	90.3421783447266
360.582244873047	90.7427444458008
362.040863037109	90.9721832275391
363.498931884766	91.2205200195313
364.956451416016	91.3377990722656
366.413391113281	91.6918869018555
367.869750976563	91.9836502075195
369.325592041016	92.2638320922852
370.780853271484	92.1640167236328
372.235565185547	92.4545211791992
373.689727783203	92.4743347167969
375.143310546875	92.6808853149414
376.596343994141	92.9894332885742
378.048828125	93.2507019042969
379.500762939453	93.3299865722656
380.9521484375	93.6887435913086
382.402954101563	93.8179321289063
383.853240966797	94.1822204589844
385.302947998047	94.2879638671875
386.752136230469	94.5028686523438
388.200744628906	94.8403396606445
389.648803710938	95.1487426757813
391.096343994141	95.2294540405273
392.543304443359	95.5788879394531
393.989715576172	95.8261795043945
395.435607910156	96.3574447631836
396.880920410156	96.5333633422852
398.325714111328	96.6295623779297
399.769927978516	97.1912460327148
401.213623046875	97.5756225585938
402.656768798828	97.7235412597656
404.099395751953	97.9662780761719
405.541442871094	98.2780990600586
406.982971191406	98.167854309082
408.423950195313	98.2004852294922
409.864379882813	98.5932235717773
411.304290771484	98.4719467163086
412.743621826172	98.6855697631836
414.182434082031	98.8427581787109
415.620727539063	99.0602340698242
417.058471679688	99.1279296875
418.495666503906	99.564567565918
419.932342529297	99.6248321533203
421.368469238281	99.798095703125
422.804077148438	99.7348861694336
424.239135742188	99.8614730834961
425.673645019531	99.54443359375
427.107635498047	99.4504241943359
428.541107177734	99.0604476928711
429.974029541016	98.8439254760742
431.406433105469	98.4720001220703
432.838287353516	98.1329879760742
434.269622802734	97.9015274047852
435.700408935547	97.8671035766602
437.130706787109	97.5436706542969
438.560455322266	97.6552047729492
439.989654541016	97.3184967041016
441.418334960938	97.6623229980469
442.846496582031	97.5963897705078
444.274139404297	97.6730041503906
445.701263427734	97.6098403930664
447.127838134766	97.4731369018555
448.553894042969	97.3553161621094
449.979431152344	97.4131698608398
451.404449462891	97.0621643066406
452.828918457031	96.8268661499023
454.252899169922	96.7461090087891
455.676330566406	96.4744491577148
457.099273681641	96.2668914794922
458.521667480469	95.8448638916016
459.943542480469	95.9142074584961
461.364929199219	95.5935668945313
462.785766601563	95.4312438964844
464.206085205078	95.4729309082031
465.625885009766	94.9762420654297
467.045196533203	95.183952331543
468.463958740234	94.9896240234375
469.882202148438	95.0395736694336
471.299957275391	94.8825454711914
472.717193603516	94.8629684448242
474.133911132813	94.8790512084961
475.550109863281	94.9034805297852
476.965789794922	95.0571594238281
478.380950927734	95.2063751220703
479.795623779297	95.1440658569336
481.209777832031	95.4056243896484
482.623413085938	95.7354965209961
484.036529541016	95.8471221923828
485.449157714844	96.2106399536133
486.861267089844	96.3708190917969
488.272857666016	96.5768661499023
489.683959960938	97.1145172119141
491.094543457031	97.3898086547852
492.504608154297	97.7082214355469
493.914184570313	98.1156234741211
495.3232421875	98.2691116333008
496.731811523438	98.5260696411133
498.139862060547	98.5284271240234
499.547393798828	98.7658309936523
500.954467773438	98.6494216918945
502.360992431641	98.8075256347656
503.767028808594	98.7801361083984
505.172576904297	99.3022079467773
506.577606201172	99.2069320678711
507.982147216797	99.4647979736328
509.386169433594	99.5236740112305
510.789703369141	99.7795639038086
512.192749023438	99.9540405273438
513.595275878906	100.282188415527
514.997314453125	100.346282958984
516.398803710938	100.819122314453
517.799865722656	100.52165222168
519.200378417969	100.69263458252
520.600463867188	100.467315673828
522	100.179481506348
523.399047851563	100.030982971191
524.797607421875	99.4639587402344
526.195678710938	99.0677871704102
527.59326171875	98.7190170288086
528.990295410156	98.0233306884766
530.386901855469	97.4206314086914
531.782958984375	97.4451675415039
533.178588867188	96.9216461181641
534.573669433594	96.5474395751953
535.968322753906	96.3615264892578
537.362426757813	96.0751113891602
538.756042480469	95.9028091430664
540.149230957031	95.6952438354492
541.541870117188	95.2517471313477
542.934020996094	95.0450820922852
544.32568359375	94.6519012451172
545.716918945313	94.2258071899414
547.107604980469	93.4965667724609
548.497802734375	93.1721572875977
549.887573242188	92.8460693359375
551.276794433594	92.3725204467773
552.66552734375	91.9937438964844
554.053833007813	91.8038330078125
555.441650390625	91.6727981567383
556.828918457031	91.0318374633789
558.215759277344	91.0084762573242
559.602111816406	90.8006744384766
560.987976074219	90.7010345458984
562.373352050781	90.3855819702148
563.758239746094	90.3236312866211
565.142639160156	90.1108169555664
566.526611328125	89.870491027832
567.910034179688	89.897087097168
569.293029785156	89.6607208251953
570.675537109375	89.489128112793
572.057556152344	89.4214248657227
573.439086914063	89.1815490722656
574.820129394531	89.101203918457
576.200744628906	88.9028244018555
577.580871582031	88.7934646606445
578.96044921875	88.7540588378906
580.339660644531	88.6401596069336
581.718322753906	88.8391418457031
583.096557617188	88.5140914916992
584.474243164063	88.7637481689453
585.851501464844	88.5893096923828
587.228332519531	88.5860443115234
588.604614257813	88.4592208862305
589.98046875	88.2733688354492
591.355834960938	88.4200973510742
592.730712890625	88.3245468139648
594.105163574219	88.2752151489258
595.479125976563	88.0904693603516
596.852600097656	87.8694229125977
598.225646972656	87.8955841064453
599.598205566406	87.8081130981445
600.970275878906	87.7518081665039
602.341857910156	87.6730575561523
603.713012695313	87.4064331054688
605.083679199219	87.3938827514648
606.453918457031	87.2781219482422
607.823608398438	87.2200393676758
609.192932128906	87.0634002685547
610.561706542969	86.7908630371094
611.930053710938	86.7257995605469
613.297912597656	86.5856094360352
614.665344238281	86.5027236938477
616.032287597656	86.2655639648438
617.398803710938	86.3284225463867
618.764831542969	86.1535949707031
620.13037109375	85.9234771728516
621.495483398438	85.8230972290039
622.860107421875	85.7605972290039
624.224304199219	85.4833450317383
625.588012695313	85.4414749145508
626.951232910156	85.4244003295898
628.314025878906	85.1666793823242
629.676391601563	85.2274627685547
631.038269042969	84.9154891967773
632.399658203125	84.6694412231445
633.760620117188	84.8347549438477
635.12109375	84.6874771118164
636.481140136719	84.5686645507813
637.840759277344	84.5404891967773
639.199890136719	84.3341827392578
640.558532714844	84.2926483154297
641.916748046875	84.2958450317383
643.274536132813	84.3123016357422
644.6318359375	84.1854095458984
645.988647460938	83.9545516967773
647.345031738281	83.6866989135742
648.700988769531	83.7134475708008
650.056457519531	83.416130065918
651.411499023438	83.2228698730469
652.76611328125	83.1466674804688
654.120239257813	82.7558975219727
655.473876953125	82.8230590820313
656.827087402344	82.6650619506836
658.179870605469	82.5015487670898
659.5322265625	82.3597259521484
660.884094238281	82.3569946289063
662.235473632813	82.2816009521484
663.586486816406	82.003547668457
664.93701171875	82.100212097168
666.287048339844	82.1125183105469
667.636657714844	81.9862518310547
668.98583984375	81.9387817382813
670.334594726563	81.861442565918
671.682861328125	81.7841415405273
673.030700683594	81.7183685302734
674.378051757813	81.7196884155273
675.725036621094	81.6409454345703
677.071533203125	81.6996154785156
678.417541503906	81.7090454101563
679.76318359375	81.8628082275391
681.108337402344	81.6340942382813
682.453002929688	81.7248306274414
683.797302246094	81.8293838500977
685.14111328125	81.7726135253906
686.484497070313	81.7438430786133
687.827453613281	81.8331069946289
689.169921875	81.8183670043945
690.512023925781	81.8011627197266
691.853637695313	81.9429321289063
693.194763183594	81.9058380126953
694.535522460938	81.8088302612305
695.875793457031	81.9339828491211
697.215637207031	82.0606689453125
698.555053710938	81.9754104614258
699.89404296875	82.0879516601563
701.232543945313	82.1451873779297
702.570617675781	82.1501617431641
703.908325195313	82.0565643310547
705.245483398438	82.2286987304688
706.582275390625	82.1110305786133
707.918640136719	82.4115982055664
709.254516601563	82.3644104003906
710.589965820313	82.3264465332031
711.924987792969	82.3420639038086
713.259582519531	82.4084243774414
714.59375	82.3580780029297
715.927490234375	82.3351211547852
717.2607421875	82.4780578613281
718.593627929688	82.2433471679688
719.926025390625	82.2577514648438
721.257995605469	82.2566909790039
722.589538574219	82.137809753418
723.920654296875	82.2035598754883
725.251342773438	82.3106155395508
726.581604003906	81.9586715698242
727.911437988281	82.0916213989258
729.240783691406	81.9614028930664
730.569763183594	82.0647125244141
731.898254394531	82.0380172729492
733.226379394531	81.9776840209961
734.554016113281	81.9879302978516
735.881225585938	81.8599548339844
737.208068847656	81.7348937988281
738.534423828125	81.7677536010742
739.8603515625	81.6475372314453
741.185852050781	81.6041717529297
742.510925292969	81.6506805419922
743.835571289063	81.4871520996094
745.159790039063	81.4352722167969
746.483581542969	81.3184356689453
747.806945800781	81.2255249023438
749.1298828125	81.2222442626953
750.452453613281	81.0636596679688
751.774536132813	81.0378952026367
753.09619140625	80.8927383422852
754.417419433594	80.7774200439453
755.738220214844	80.8050384521484
757.05859375	80.630729675293
758.378540039063	80.6505813598633
759.698059082031	80.5781631469727
761.017211914063	80.4878158569336
762.335876464844	80.4966354370117
763.654113769531	80.2109451293945
764.971984863281	80.2876205444336
766.289367675781	80.2495193481445
767.606384277344	80.0760498046875
768.922973632813	80.1434173583984
770.239074707031	80.019660949707
771.554809570313	79.8111267089844
772.8701171875	79.8560409545898
774.184997558594	79.6914978027344
775.499450683594	79.7482833862305
776.8134765625	79.6431884765625
778.127136230469	79.4183959960938
779.440307617188	79.4811859130859
780.753112792969	79.4046096801758
782.0654296875	79.2161865234375
783.377380371094	79.0961532592773
784.688903808594	79.0246200561523
786	78.9220123291016
787.310668945313	78.8457641601563
788.620971679688	78.6649627685547
789.930786132813	78.7408752441406
791.240234375	78.5977249145508
792.549255371094	78.4918060302734
793.857788085938	78.4292526245117
795.166015625	78.2730102539063
796.473754882813	78.2614669799805
797.781066894531	78.1644439697266
799.088012695313	78.1727676391602
800.39453125	78.2087936401367
801.700622558594	78.30322265625
803.006286621094	78.1225204467773
804.311584472656	78.1427688598633
805.616394042969	78.0647888183594
806.920837402344	78.1915283203125
808.224853515625	78.1221618652344
809.528503417969	78.1016693115234
810.831665039063	78.0764312744141
812.134460449219	78.1704254150391
813.436828613281	78.1848983764648
814.73876953125	78.1236572265625
816.040344238281	78.0859222412109
817.341430664063	78.2436981201172
818.642150878906	78.1928329467773
819.942504882813	78.355583190918
821.242370605469	78.3766479492188
822.541870117188	78.5468826293945
823.840942382813	78.6837463378906
825.139587402344	78.9033966064453
826.437866210938	78.8598709106445
827.735656738281	78.8968734741211
829.033081054688	79.0421752929688
830.330139160156	79.3005752563477
831.626770019531	79.2893753051758
832.922973632813	79.3981170654297
834.21875	79.457878112793
835.514099121094	79.7845611572266
836.80908203125	79.8977432250977
838.103637695313	80.1689682006836
839.397827148438	80.5393371582031
840.691589355469	80.7779693603516
841.984924316406	81.0562744140625
843.27783203125	81.2182922363281
844.570373535156	81.4384918212891
845.862487792969	81.6199951171875
847.154235839844	81.7105865478516
848.445556640625	82.0318222045898
849.736450195313	81.9796905517578
851.026916503906	82.1160659790039
852.317016601563	82.2663803100586
853.606689453125	82.2623519897461
854.89599609375	82.2846221923828
856.184875488281	82.3599014282227
857.473327636719	82.5546951293945
858.761413574219	82.7792358398438
860.049072265625	83.1924209594727
861.336303710938	83.3798141479492
862.623168945313	83.8553466796875
863.909606933594	84.3409729003906
865.195678710938	84.8450775146484
866.481323242188	85.3074798583984
867.766540527344	85.7532958984375
869.051391601563	86.4761428833008
870.335815429688	87.0343704223633
871.619873046875	87.5832748413086
872.903503417969	87.9010696411133
874.186706542969	88.3208084106445
875.469543457031	88.4126815795898
876.752014160156	88.1193466186523
878.033996582031	87.7357635498047
879.315612792969	87.0582504272461
880.596862792969	86.0529403686523
881.877685546875	84.8848190307617
883.158081054688	83.4957733154297
884.438110351563	82.1834106445313
885.7177734375	80.9223175048828
886.996948242188	79.6694946289063
888.275817871094	78.4950332641602
889.55419921875	77.4089965820313
890.832275390625	76.4512176513672
892.10986328125	75.7192001342773
893.387084960938	75.1656875610352
894.663940429688	74.3297576904297
895.940368652344	73.8132858276367
897.216369628906	73.2751235961914
898.492004394531	72.7863464355469
899.767272949219	72.2090148925781
901.042114257813	71.755729675293
902.316528320313	71.2150497436523
903.590576171875	70.7307739257813
904.8642578125	70.3059539794922
906.137512207031	69.9960098266602
907.410339355469	69.5156326293945
908.682800292969	69.2520141601563
909.954833984375	69.0331802368164
911.226501464844	68.8176040649414
912.497802734375	68.6502227783203
913.768676757813	68.1699905395508
915.039123535156	68.1738662719727
916.309204101563	68.0543670654297
917.578918457031	67.8057708740234
918.848205566406	67.6192779541016
920.117126464844	67.2311553955078
921.385620117188	67.034797668457
922.653747558594	66.9394073486328
923.921447753906	66.4112167358398
925.188781738281	66.0993423461914
926.455688476563	65.6961212158203
927.722229003906	65.5231170654297
928.988342285156	65.0637664794922
930.254089355469	64.9810638427734
931.519470214844	64.6434173583984
932.784423828125	64.5301132202148
934.049011230469	64.1163482666016
935.313171386719	64.0150833129883
936.576965332031	64.0200729370117
937.84033203125	63.8860816955566
939.103332519531	63.6538619995117
940.365966796875	63.5214424133301
941.628173828125	63.6312294006348
942.890014648438	63.5359725952148
944.151428222656	63.5464057922363
945.412475585938	63.2931518554688
946.673095703125	63.3424606323242
947.933349609375	63.3546714782715
949.193237304688	63.2296104431152
950.452697753906	63.3947486877441
951.711791992188	63.2939109802246
952.970520019531	63.242977142334
954.228820800781	63.3834037780762
955.486755371094	63.609920501709
956.744262695313	63.6142539978027
958.001403808594	63.6831550598145
959.258117675781	63.820426940918
960.514526367188	64.0637588500977
961.770446777344	64.1313934326172
963.026062011719	64.6689376831055
964.28125	64.9077606201172
965.536010742188	65.240478515625
966.790466308594	65.7203903198242
968.044494628906	66.3777694702148
969.298095703125	67.0117645263672
970.551391601563	67.9883041381836
971.80419921875	68.9524917602539
973.056701660156	70.4315567016602
974.308776855469	72.2166137695313
975.560485839844	74.4887466430664
976.811767578125	77.2283706665039
978.062683105469	80.3237152099609
979.313232421875	83.3941802978516
980.563415527344	86.4361267089844
981.813171386719	89.2047119140625
983.0625	91.5348205566406
984.3115234375	93.6759338378906
985.560119628906	95.6011734008789
986.808349609375	96.9938735961914
988.05615234375	98.2274398803711
989.303588867188	98.3267822265625
990.550659179688	97.8127975463867
991.797302246094	95.8587417602539
993.043579101563	93.6363677978516
994.289489746094	90.2781600952148
995.535034179688	86.8368682861328
996.780151367188	83.2738800048828
998.02490234375	79.8578643798828
999.269226074219	77.0104141235352
1000.51318359375	74.3906936645508
1001.75677490234	72.0268707275391
1003	69.9844818115234
1004.24279785156	68.6866607666016
1005.48522949219	67.2836990356445
1006.72729492188	66.3863525390625
1007.96893310547	65.5194778442383
1009.21026611328	64.8087615966797
1010.45111083984	64.3105926513672
1011.69165039063	63.9438323974609
1012.93176269531	63.5277633666992
1014.17150878906	63.1415901184082
1015.41088867188	63.026065826416
1016.64984130859	62.6818199157715
1017.88842773438	62.4735832214355
1019.12664794922	62.2577323913574
1020.36450195313	61.990650177002
1021.60192871094	61.7769241333008
1022.83898925781	61.6971015930176
1024.07568359375	61.3940696716309
1025.31201171875	61.3719940185547
1026.5478515625	61.1979370117188
1027.78344726563	61.2538032531738
1029.0185546875	61.2592124938965
1030.25329589844	61.2309188842773
1031.48767089844	61.1735038757324
1032.7216796875	61.2706069946289
1033.95532226563	61.3614311218262
1035.18859863281	61.3362655639648
1036.42138671875	61.5031471252441
1037.65393066406	61.6144371032715
1038.88598632813	61.5344581604004
1040.11767578125	61.8443069458008
1041.34899902344	61.6432037353516
1042.57995605469	61.8069686889648
1043.810546875	62.0357284545898
1045.04077148438	62.1256103515625
1046.2705078125	62.1886596679688
1047.5	62.3603439331055
1048.72900390625	62.6233215332031
1049.95764160156	62.7710342407227
1051.18591308594	63.1371612548828
1052.41381835938	63.5399131774902
1053.64135742188	63.7328910827637
1054.86853027344	64.4871215820313
1056.09521484375	64.8878936767578
1057.32165527344	65.243537902832
1058.54760742188	65.8740386962891
1059.77331542969	66.5163955688477
1060.99853515625	67.1470108032227
1062.22338867188	67.7374572753906
1063.44787597656	68.1375350952148
1064.671875	68.8269958496094
1065.89562988281	69.4202651977539
1067.11901855469	69.9977569580078
1068.34191894531	70.5880737304688
1069.56457519531	71.3740386962891
1070.78674316406	71.9084320068359
1072.00854492188	72.6180572509766
1073.22998046875	73.0170059204102
1074.45104980469	73.5944595336914
1075.67175292969	73.6446075439453
1076.89208984375	73.617561340332
1078.11193847656	73.3287811279297
1079.33154296875	72.6264419555664
1080.55065917969	71.9547576904297
1081.76940917969	71.168098449707
1082.98791503906	69.9046859741211
1084.20593261719	68.9011383056641
1085.42358398438	67.8975448608398
1086.64086914063	66.9219589233398
1087.85766601563	65.96728515625
1089.07421875	65.1596221923828
1090.29040527344	64.3053970336914
1091.50610351563	63.7009887695313
1092.72155761719	63.2766227722168
1093.9365234375	62.7723274230957
1095.15112304688	62.353458404541
1096.36535644531	62.2310256958008
1097.57922363281	62.0820846557617
1098.79272460938	61.9381141662598
1100.005859375	61.655460357666
1101.21862792969	61.7402496337891
1102.43090820313	61.7218627929688
1103.64294433594	61.5357666015625
1104.8544921875	61.6706085205078
1106.06579589844	61.5788078308105
1107.27661132813	61.5976905822754
1108.48706054688	61.6610527038574
1109.69714355469	61.7255935668945
1110.90686035156	61.8691482543945
1112.1162109375	61.7959480285645
1113.3251953125	61.9794540405273
1114.53369140625	62.3389701843262
1115.74194335938	62.2377777099609
1116.94982910156	62.4715919494629
1118.1572265625	62.6000671386719
1119.3642578125	62.7732429504395
1120.57104492188	62.9241180419922
1121.77734375	63.1573028564453
1122.98327636719	63.116584777832
1124.18884277344	63.1323699951172
1125.39404296875	63.324047088623
1126.59875488281	63.0288505554199
1127.80322265625	63.1033325195313
1129.00732421875	62.9068756103516
1130.2109375	62.5960311889648
1131.41430664063	62.2584495544434
1132.6171875	62.0824317932129
1133.81970214844	61.7996406555176
1135.02197265625	61.3627281188965
1136.22375488281	61.0205268859863
1137.42517089844	60.4798545837402
1138.62622070313	60.1666603088379
1139.82690429688	59.7984352111816
1141.02709960938	59.3776588439941
1142.22705078125	59.2262496948242
1143.42663574219	59.0788536071777
1144.62573242188	58.8525581359863
1145.82458496094	58.596435546875
1147.02294921875	58.5531997680664
1148.22094726563	58.6093368530273
1149.41857910156	58.4820442199707
1150.61584472656	58.4516448974609
1151.81274414063	58.303150177002
1153.00927734375	58.2030220031738
1154.20544433594	58.3376197814941
1155.40124511719	58.3239135742188
1156.5966796875	58.2096786499023
1157.79162597656	58.1197280883789
1158.986328125	58.0278816223145
1160.18054199219	57.9297256469727
1161.37438964844	57.7749977111816
1162.56799316406	57.6722755432129
1163.76110839844	57.5483360290527
1164.95385742188	57.4303321838379
1166.14624023438	57.2390785217285
1167.33825683594	57.0608406066895
1168.52990722656	56.9944877624512
1169.72119140625	57.0107765197754
1170.91198730469	56.7803230285645
1172.1025390625	56.8913345336914
1173.29260253906	56.9757881164551
1174.482421875	56.8199691772461
1175.67175292969	56.8592987060547
1176.86071777344	56.8517875671387
1178.04943847656	56.8469657897949
1179.23767089844	56.8877029418945
1180.42553710938	56.7593040466309
1181.61303710938	56.7124328613281
1182.80017089844	56.5568656921387
1183.98681640625	56.5306777954102
1185.17321777344	56.4384765625
1186.35925292969	56.4477386474609
1187.54479980469	56.4899482727051
1188.73010253906	56.4485206604004
1189.91491699219	56.4972763061523
1191.09936523438	56.528263092041
1192.28356933594	56.5778350830078
1193.46728515625	56.6255187988281
1194.65063476563	56.6893043518066
1195.83361816406	56.6782493591309
1197.01623535156	56.796688079834
1198.19836425781	56.9115142822266
1199.38024902344	57.084602355957
1200.56176757813	57.1437644958496
1201.74279785156	57.2377967834473
1202.92358398438	57.4046783447266
1204.10388183594	57.4869194030762
1205.28393554688	57.5032577514648
1206.46350097656	57.6029930114746
1207.64270019531	57.6952743530273
1208.82153320313	57.6961784362793
1210	57.7085952758789
1211.17810058594	57.6892280578613
1212.35583496094	57.5101928710938
1213.53308105469	57.4960136413574
1214.71008300781	57.3877296447754
1215.88671875	57.1818504333496
1217.06286621094	57.178825378418
1218.23864746094	57.2295150756836
1219.41418457031	57.1766777038574
1220.58923339844	57.0444526672363
1221.76391601563	57.0792846679688
1222.93823242188	57.2021789550781
1224.11218261719	57.1620559692383
1225.28576660156	57.2345657348633
1226.458984375	57.2136726379395
1227.6318359375	57.2647323608398
1228.80419921875	57.3221549987793
1229.97631835938	57.3945770263672
1231.14794921875	57.3804817199707
1232.31921386719	57.5567779541016
1233.490234375	57.5106811523438
1234.66076660156	57.6475143432617
1235.83093261719	57.5571250915527
1237.00073242188	57.626636505127
1238.17016601563	57.6065292358398
1239.33923339844	57.6449966430664
1240.5078125	57.7109375
1241.67614746094	57.5935325622559
1242.84411621094	57.566967010498
1244.01159667969	57.664680480957
1245.1787109375	57.5872497558594
1246.34558105469	57.5774421691895
1247.51196289063	57.5480575561523
1248.67797851563	57.5236968994141
1249.84362792969	57.5076026916504
1251.00891113281	57.557243347168
1252.173828125	57.4416542053223
1253.33825683594	57.4986419677734
1254.50244140625	57.5237579345703
1255.66625976563	57.4627685546875
1256.82958984375	57.3920059204102
1257.99255371094	57.5967254638672
1259.1552734375	57.6078987121582
1260.31750488281	57.5362319946289
1261.47937011719	57.4666748046875
1262.64086914063	57.5798187255859
1263.80200195313	57.4535598754883
1264.96276855469	57.3753929138184
1266.123046875	57.5559425354004
1267.28308105469	57.3031349182129
1268.44262695313	57.1561279296875
1269.60192871094	57.232479095459
1270.7607421875	56.9552154541016
1271.91918945313	56.8615036010742
1273.07727050781	56.7115936279297
1274.23498535156	56.4671821594238
1275.39233398438	56.3170623779297
1276.54931640625	56.2574157714844
1277.70581054688	56.159839630127
1278.86206054688	56.0871200561523
1280.01794433594	56.0388526916504
1281.17333984375	55.9002838134766
1282.32836914063	55.8300704956055
1283.48303222656	55.6591491699219
1284.63732910156	55.7672958374023
1285.79125976563	55.6337394714355
1286.94482421875	55.575122833252
1288.09802246094	55.5533180236816
1289.25073242188	55.5228500366211
1290.40319824219	55.6908760070801
1291.55517578125	55.399715423584
1292.70690917969	55.4718132019043
1293.85815429688	55.3614120483398
1295.00903320313	55.3605079650879
1296.15954589844	55.3249244689941
1297.30969238281	55.3115119934082
1298.45935058594	55.2005577087402
1299.60876464844	55.2566032409668
1300.7578125	55.1003532409668
1301.90637207031	55.2117805480957
1303.05456542969	55.2042465209961
1304.20239257813	55.1139717102051
1305.34985351563	55.0107727050781
1306.49694824219	55.2079887390137
1307.64367675781	55.1492042541504
1308.7900390625	55.0751686096191
1309.93591308594	55.1107788085938
1311.08154296875	55.2585563659668
1312.22668457031	55.211597442627
1313.37145996094	55.3283615112305
1314.51599121094	55.5220260620117
1315.66003417969	55.5521850585938
1316.80358886719	55.599178314209
1317.94689941406	55.5915412902832
1319.08984375	55.5900993347168
1320.23229980469	55.732780456543
1321.37451171875	55.6945037841797
1322.51623535156	55.831859588623
1323.65759277344	55.6672439575195
1324.79858398438	55.6997261047363
1325.93920898438	55.7364883422852
1327.07934570313	55.5728340148926
1328.21923828125	55.6629905700684
1329.35864257813	55.646656036377
1330.49780273438	55.6494789123535
1331.63647460938	55.6107406616211
1332.77478027344	55.7106819152832
1333.91271972656	55.4694938659668
1335.05029296875	55.5004272460938
1336.18737792969	55.5520935058594
1337.32421875	55.3826293945313
1338.46057128906	55.3737678527832
1339.5966796875	55.3236923217773
1340.73229980469	55.3831825256348
1341.86755371094	55.1953392028809
1343.00231933594	55.3799057006836
1344.13684082031	55.2861442565918
1345.27099609375	55.2789344787598
1346.40466308594	55.3941116333008
1347.53796386719	55.4709968566895
1348.6708984375	55.4229927062988
1349.80346679688	55.5394477844238
1350.93566894531	55.5488204956055
1352.06750488281	55.5469818115234
1353.19885253906	55.5788726806641
1354.32995605469	55.7138786315918
1355.46057128906	55.6510810852051
1356.5908203125	55.7055320739746
1357.720703125	55.5675315856934
1358.85021972656	55.6067276000977
1359.97924804688	55.5951385498047
1361.10803222656	55.744327545166
1362.236328125	55.5879249572754
1363.3642578125	55.5730934143066
1364.49182128906	55.6349143981934
1365.61901855469	55.4829635620117
1366.74584960938	55.5188255310059
1367.87231445313	55.6051597595215
1368.99829101563	55.4638824462891
1370.12390136719	55.3480339050293
1371.24914550781	55.3874588012695
1372.3740234375	55.353343963623
1373.49853515625	55.3308944702148
1374.62255859375	55.2389297485352
1375.74633789063	55.1848297119141
1376.86962890625	55.279727935791
1377.99255371094	55.032772064209
1379.11511230469	54.9544219970703
1380.2373046875	54.9458084106445
1381.35900878906	54.8999252319336
1382.48034667969	54.7080726623535
1383.60144042969	54.8771514892578
1384.72204589844	54.7871627807617
1385.84228515625	54.533863067627
1386.96203613281	54.5290145874023
1388.08154296875	54.3225326538086
1389.20056152344	54.3505592346191
1390.31921386719	54.1300315856934
1391.4375	53.9337882995605
1392.55541992188	53.9348030090332
1393.6728515625	53.826473236084
1394.7900390625	53.7802200317383
1395.90673828125	53.5673675537109
1397.02307128906	53.5532302856445
1398.13903808594	53.3751907348633
1399.25463867188	53.4027290344238
1400.36975097656	53.3296241760254
1401.48449707031	53.223014831543
1402.59899902344	53.2408599853516
1403.712890625	53.2353591918945
1404.82653808594	53.2707862854004
1405.93981933594	53.3407249450684
1407.05261230469	53.2571449279785
1408.1650390625	53.2051429748535
1409.27709960938	53.1930923461914
1410.38879394531	53.2093315124512
1411.5	53.104907989502
1412.61096191406	53.1514091491699
1413.72143554688	53.1021728515625
1414.83154296875	53.1245346069336
1415.94116210938	52.9153747558594
1417.05053710938	52.9043769836426
1418.15942382813	52.7989768981934
1419.26794433594	52.7310256958008
1420.37609863281	52.7087554931641
1421.48388671875	52.5707359313965
1422.59118652344	52.3928756713867
1423.6982421875	52.4791679382324
1424.80480957031	52.3987312316895
1425.91088867188	52.2130165100098
1427.01672363281	52.3464584350586
1428.1220703125	52.2441520690918
1429.22717285156	52.1793403625488
1430.33166503906	52.1866493225098
1431.43591308594	52.1976852416992
1432.53979492188	52.1614456176758
1433.64318847656	52.1981353759766
1434.74621582031	52.1851921081543
1435.84887695313	52.1368637084961
1436.95104980469	52.1967010498047
1438.05297851563	52.2688941955566
1439.15441894531	52.2094573974609
1440.25549316406	52.2331962585449
1441.35620117188	52.2195739746094
1442.45642089844	52.2505874633789
1443.55627441406	52.1189765930176
1444.65576171875	52.0956001281738
1445.7548828125	52.0644111633301
1446.853515625	52.0287246704102
1447.95190429688	52.0371055603027
1449.0498046875	52.1040916442871
1450.14721679688	52.0776634216309
1451.24438476563	52.0802383422852
1452.34106445313	52.0506973266602
1453.43737792969	52.1618881225586
1454.53332519531	52.4381942749023
1455.62890625	52.2611236572266
1456.72399902344	52.5134391784668
1457.81872558594	52.4201011657715
1458.9130859375	52.6394004821777
1460.00695800781	52.6789016723633
1461.10046386719	52.7337341308594
1462.19360351563	52.690299987793
1463.28637695313	52.6480407714844
1464.37878417969	52.5942115783691
1465.470703125	52.4983711242676
1466.56225585938	52.4524002075195
1467.65344238281	52.2939109802246
1468.744140625	52.0468101501465
1469.83447265625	51.8540649414063
1470.92443847656	51.7131614685059
1472.01403808594	51.4706382751465
1473.10314941406	51.3693542480469
1474.19189453125	51.1515083312988
1475.2802734375	50.8718910217285
1476.3681640625	50.8246040344238
1477.45581054688	50.7029838562012
1478.54296875	50.3903732299805
1479.62963867188	50.2974052429199
1480.71606445313	50.3405685424805
1481.80200195313	50.4254722595215
1482.88757324219	50.3647994995117
1483.97265625	50.338565826416
1485.05737304688	50.2737617492676
1486.14172363281	50.1630706787109
1487.22570800781	50.261302947998
1488.30932617188	50.2264518737793
1489.39245605469	50.2837829589844
1490.47509765625	50.1985244750977
1491.55749511719	50.358959197998
1492.63940429688	50.3519554138184
1493.72094726563	50.2233543395996
1494.80212402344	50.2871322631836
1495.8828125	50.3131065368652
1496.96313476563	50.2207679748535
1498.04309082031	50.2363090515137
1499.12255859375	50.1063041687012
1500.20166015625	50.0693893432617
1501.28039550781	50.0240058898926
1502.35864257813	50.045726776123
1503.4365234375	49.9539642333984
1504.51403808594	50.1050186157227
1505.59118652344	50.0126838684082
1506.66784667969	50.0897827148438
1507.744140625	50.0567092895508
1508.81994628906	50.0315437316895
1509.89538574219	50.181640625
1510.97045898438	50.1444702148438
1512.04516601563	50.3164138793945
1513.11938476563	50.4020462036133
1514.19323730469	50.3833351135254
1515.26672363281	50.5428009033203
1516.33972167969	50.6335220336914
1517.41235351563	50.7814407348633
1518.48449707031	50.6841201782227
1519.55639648438	50.8368911743164
1520.62768554688	51.0305023193359
1521.69873046875	51.0351715087891
1522.76928710938	50.8414764404297
1523.83947753906	51.0174255371094
1524.90930175781	51.0310516357422
1525.97863769531	51.1162147521973
1527.04760742188	51.068286895752
1528.11608886719	51.1158714294434
1529.18420410156	50.9651145935059
1530.251953125	50.9548568725586
1531.31921386719	51.0514640808105
1532.38610839844	51.2440986633301
1533.45263671875	51.3568954467773
1534.51867675781	51.3685913085938
1535.58435058594	51.4664077758789
1536.64965820313	51.5726127624512
1537.71447753906	51.6820487976074
1538.77893066406	51.8949432373047
1539.84301757813	51.9584617614746
1540.90661621094	52.0644950866699
1541.9697265625	52.275463104248
1543.03259277344	52.4654502868652
1544.09497070313	52.4795303344727
1545.15686035156	52.6821784973145
1546.21850585938	52.8439826965332
1547.27966308594	52.9355010986328
1548.34033203125	53.0767784118652
1549.40063476563	53.2654418945313
1550.46057128906	53.210563659668
1551.52001953125	53.3852424621582
1552.5791015625	53.4330711364746
1553.63781738281	53.7008209228516
1554.69604492188	53.7001876831055
1555.75378417969	53.806697845459
1556.81127929688	53.6948318481445
1557.86828613281	53.9485511779785
1558.9248046875	54.0147705078125
1559.98095703125	54.200366973877
1561.03674316406	54.2192878723145
1562.09204101563	54.3565902709961
1563.14697265625	54.3556518554688
1564.20153808594	54.6962127685547
1565.25561523438	54.8415222167969
1566.30932617188	55.1562118530273
1567.36254882813	55.3094825744629
1568.41540527344	55.4678153991699
1569.4677734375	55.6978607177734
1570.51977539063	55.986686706543
1571.57141113281	56.2015800476074
1572.62255859375	56.369457244873
1573.67333984375	56.6155090332031
1574.7236328125	56.9635162353516
1575.77355957031	57.0941429138184
1576.82299804688	57.3369331359863
1577.8720703125	57.4617347717285
1578.92077636719	57.6577453613281
1579.96899414063	57.8228645324707
1581.01684570313	58.0090751647949
1582.06420898438	58.1775779724121
1583.11120605469	58.4825820922852
1584.15771484375	58.5972595214844
1585.20385742188	58.8920936584473
1586.24951171875	59.1716613769531
1587.29479980469	59.2185363769531
1588.33972167969	59.5687866210938
1589.38415527344	59.7978439331055
1590.42810058594	59.9152412414551
1591.47180175781	60.3093681335449
1592.51489257813	60.6848373413086
1593.55773925781	61.1859397888184
1594.59997558594	61.3813514709473
1595.64196777344	61.952808380127
1596.68334960938	62.2778396606445
1597.72448730469	62.5591087341309
1598.76513671875	62.9995994567871
1599.80529785156	63.5127220153809
1600.84509277344	63.6768569946289
1601.88452148438	64.2630233764648
1602.92346191406	64.3784332275391
1603.9619140625	64.8840866088867
1605	65.2242736816406
1606.03771972656	65.5425186157227
1607.07495117188	65.9298324584961
1608.11169433594	66.3122940063477
1609.14807128906	66.5592727661133
1610.18408203125	66.8351058959961
1611.21960449219	67.2146377563477
1612.25463867188	67.3212127685547
1613.28930664063	67.6336517333984
1614.32360839844	67.7259063720703
1615.357421875	68.1978073120117
1616.39074707031	68.4305877685547
1617.42370605469	68.6183776855469
1618.45629882813	69.01953125
1619.48840332031	69.0363464355469
1620.52001953125	69.2967758178711
1621.55126953125	69.4144668579102
1622.58215332031	69.7146377563477
1623.61254882813	69.7117538452148
1624.64245605469	70.1077423095703
1625.67199707031	70.4020614624023
1626.70104980469	70.6341934204102
1627.72973632813	70.8339767456055
1628.75793457031	70.9535446166992
1629.78576660156	71.4469985961914
1630.81311035156	71.3727798461914
1631.84008789063	71.5643157958984
1632.86657714844	71.7221908569336
1633.89270019531	71.8313064575195
1634.91833496094	71.8529891967773
1635.94348144531	72.286376953125
1636.96826171875	72.0909118652344
1637.99255371094	72.2166595458984
1639.01647949219	72.2787857055664
1640.03991699219	71.9817276000977
1641.06298828125	71.9842071533203
1642.08557128906	71.6920700073242
1643.10778808594	71.5791702270508
1644.12951660156	71.3498153686523
1645.15075683594	70.9772415161133
1646.17163085938	70.8070678710938
1647.19213867188	70.4816665649414
1648.21203613281	70.1292114257813
1649.23156738281	69.9519271850586
1650.25073242188	69.6699981689453
1651.26940917969	69.3834915161133
1652.28759765625	68.9701309204102
1653.30541992188	68.8513641357422
1654.32275390625	68.5258331298828
1655.33972167969	68.1486206054688
1656.35620117188	67.6452331542969
1657.37231445313	67.3726654052734
1658.38793945313	67.0464096069336
1659.40307617188	67.0025482177734
1660.41772460938	66.6586456298828
1661.43212890625	66.2999801635742
1662.44592285156	65.9966430664063
1663.45935058594	66.0552597045898
1664.47229003906	65.5740814208984
1665.48486328125	65.2234802246094
1666.49694824219	64.9506530761719
1667.50854492188	64.6207580566406
1668.51977539063	64.2944030761719
1669.53051757813	63.8463973999023
1670.54089355469	63.4155158996582
1671.55078125	63.0838432312012
1672.56018066406	62.6080207824707
1673.56909179688	62.309268951416
1674.57763671875	61.885066986084
1675.58581542969	61.4421615600586
1676.59350585938	60.8620376586914
1677.60070800781	60.5265960693359
1678.607421875	60.0170440673828
1679.61376953125	59.3632278442383
1680.61962890625	58.9866676330566
1681.62512207031	58.5101432800293
1682.63012695313	57.9319381713867
1683.63464355469	57.4754257202148
1684.638671875	57.0628242492676
1685.64233398438	56.4788475036621
1686.64562988281	56.152099609375
1687.64831542969	55.6496467590332
1688.65063476563	55.1903228759766
1689.65246582031	54.6700592041016
1690.65393066406	54.1348533630371
1691.65490722656	53.9729919433594
1692.65539550781	53.6353034973145
1693.65551757813	53.141902923584
1694.65502929688	52.7944679260254
1695.654296875	52.3584175109863
1696.65295410156	52.1557006835938
1697.65124511719	51.7316246032715
1698.64904785156	51.330322265625
1699.646484375	51.148998260498
1700.64331054688	50.7020835876465
1701.63977050781	50.2453308105469
1702.63586425781	49.9350547790527
1703.63134765625	49.6266975402832
1704.62646484375	49.0639343261719
1705.62121582031	48.8344879150391
1706.61535644531	48.3950996398926
1707.60913085938	48.0771141052246
1708.60241699219	47.6665420532227
1709.59521484375	47.3577003479004
1710.58764648438	46.875057220459
1711.57958984375	46.5611953735352
1712.57104492188	46.0987205505371
1713.56213378906	45.7532653808594
1714.552734375	45.3556213378906
1715.54284667969	45.0573883056641
1716.53247070313	44.5667877197266
1717.52160644531	44.3436012268066
1718.51037597656	43.8581771850586
1719.49865722656	43.5160903930664
1720.48657226563	43.3079795837402
1721.47387695313	42.958610534668
1722.46081542969	42.5633239746094
1723.447265625	42.2693023681641
1724.43334960938	42.0260887145996
1725.41882324219	41.8120536804199
1726.40393066406	41.5698699951172
1727.38854980469	41.2305870056152
1728.37268066406	40.9410934448242
1729.3564453125	40.8240928649902
1730.33972167969	40.6031608581543
1731.32250976563	40.288143157959
1732.30480957031	40.0392990112305
1733.28674316406	39.9242935180664
1734.26806640625	39.7883529663086
1735.2490234375	39.568603515625
1736.2294921875	39.470588684082
1737.20959472656	39.1447525024414
1738.18908691406	39.0008735656738
1739.16821289063	38.9482307434082
1740.14685058594	38.6835403442383
1741.125	38.4255638122559
1742.10266113281	38.3547439575195
1743.07995605469	38.123722076416
1744.05676269531	37.9755020141602
1745.03308105469	37.7011756896973
1746.00891113281	37.5843086242676
1746.98425292969	37.3471069335938
1747.95910644531	37.1643486022949
1748.93359375	36.914478302002
1749.90759277344	36.7201232910156
1750.88110351563	36.6087379455566
1751.85412597656	36.4057235717773
1752.82678222656	36.1724853515625
1753.798828125	35.9619941711426
1754.7705078125	35.7551460266113
1755.74169921875	35.5783462524414
1756.71240234375	35.3837966918945
1757.6826171875	35.2201499938965
1758.65246582031	35.019172668457
1759.62170410156	34.9121932983398
1760.59057617188	34.652774810791
1761.55895996094	34.5637664794922
1762.52673339844	34.3680839538574
1763.49426269531	34.3475303649902
1764.46118164063	34.1104469299316
1765.42761230469	34.0464782714844
1766.39367675781	33.8924140930176
1767.35913085938	33.7989654541016
1768.32421875	33.6376724243164
1769.28881835938	33.6349067687988
1770.2529296875	33.5776710510254
1771.21655273438	33.4398193359375
1772.17980957031	33.357666015625
1773.14245605469	33.3107872009277
1774.10461425781	33.3399505615234
1775.06640625	33.2234535217285
1776.02770996094	33.089771270752
1776.98852539063	32.921314239502
1777.94873046875	32.8498229980469
1778.90856933594	32.8377380371094
1779.86804199219	32.6768455505371
1780.82690429688	32.6222229003906
1781.78527832031	32.4038352966309
1782.7431640625	32.2475395202637
1783.70068359375	32.0390090942383
1784.65771484375	31.974142074585
1785.61413574219	31.8817844390869
1786.57019042969	31.6759433746338
1787.52575683594	31.6329746246338
1788.48083496094	31.4221496582031
1789.43530273438	31.2609577178955
1790.38940429688	31.1624507904053
1791.34301757813	31.1241626739502
1792.29626464844	30.9008293151855
1793.24890136719	30.8233909606934
1794.20104980469	30.7438182830811
1795.15270996094	30.6574802398682
1796.10400390625	30.5309505462646
1797.0546875	30.4510478973389
1798.0048828125	30.4091835021973
1798.95471191406	30.3227043151855
1799.90393066406	30.2578582763672
1800.85278320313	30.1910934448242
1801.80102539063	30.163049697876
1802.74890136719	30.040412902832
1803.6962890625	30.0110664367676
1804.64306640625	29.9442024230957
1805.58947753906	30.07444190979
1806.53540039063	29.9455604553223
1807.48071289063	29.8661937713623
1808.42565917969	29.9013805389404
1809.3701171875	29.7485198974609
1810.31396484375	29.8485260009766
1811.25744628906	29.7547225952148
1812.20043945313	29.6262149810791
1813.14294433594	29.6591091156006
1814.08483886719	29.6385402679443
1815.0263671875	29.543758392334
1815.96740722656	29.4125499725342
1816.90783691406	29.3876876831055
1817.84790039063	29.2934112548828
1818.78747558594	29.1254253387451
1819.72644042969	29.2137775421143
1820.6650390625	29.0100975036621
1821.60314941406	29.0749683380127
1822.54064941406	28.8989200592041
1823.47778320313	28.7988796234131
1824.41430664063	28.7221183776855
1825.35034179688	28.5466899871826
1826.28601074219	28.5211734771729
1827.22106933594	28.4553318023682
1828.15563964844	28.3631286621094
1829.08984375	28.239236831665
1830.0234375	28.1588344573975
1830.95654296875	28.2173519134521
1831.88916015625	28.0062007904053
1832.8212890625	28.0081672668457
1833.7529296875	28.0297069549561
1834.68408203125	28.0521240234375
1835.61474609375	27.9577445983887
1836.54479980469	27.8867263793945
1837.47448730469	27.8942375183105
1838.40356445313	28.0137882232666
1839.33227539063	27.8304805755615
1840.26037597656	27.9153633117676
1841.18811035156	27.8926563262939
1842.115234375	27.8710060119629
1843.04187011719	27.8849792480469
1843.96801757813	27.8725032806396
1844.89367675781	27.909969329834
1845.81872558594	27.8048629760742
1846.74340820313	27.824197769165
1847.66760253906	27.7749843597412
1848.59118652344	27.7945537567139
1849.51428222656	27.7874202728271
1850.43701171875	27.7475872039795
1851.35913085938	27.5967445373535
1852.28076171875	27.581226348877
1853.20190429688	27.5109272003174
1854.12243652344	27.4418830871582
1855.04260253906	27.3145656585693
1855.96215820313	27.3576602935791
1856.88122558594	27.155912399292
1857.79992675781	27.0969905853271
1858.71801757813	27.0414791107178
1859.63549804688	27.0223865509033
1860.55261230469	26.9835605621338
1861.46923828125	26.8526668548584
1862.38525390625	26.7654838562012
1863.30078125	26.7948379516602
1864.2158203125	26.7181224822998
1865.13037109375	26.72536277771
1866.04443359375	26.7089862823486
1866.95788574219	26.6775512695313
1867.87084960938	26.6856746673584
1868.78332519531	26.6299247741699
1869.6953125	26.7421798706055
1870.60681152344	26.7410926818848
1871.51782226563	26.6601390838623
1872.42822265625	26.7210636138916
1873.33813476563	26.7802982330322
1874.24755859375	26.8171730041504
1875.15649414063	26.7116069793701
1876.06481933594	26.7952842712402
1876.97277832031	26.895845413208
1877.88012695313	26.7986335754395
1878.78698730469	26.6726760864258
1879.69323730469	26.7512893676758
1880.59912109375	26.7049331665039
1881.50439453125	26.6360893249512
1882.4091796875	26.5693607330322
1883.3134765625	26.4649982452393
1884.21716308594	26.4338722229004
1885.12048339844	26.332010269165
1886.02319335938	26.3720149993896
1886.92541503906	26.3172607421875
1887.82702636719	26.2849903106689
1888.72814941406	26.1511459350586
1889.62878417969	26.0778846740723
1890.52893066406	26.0728302001953
1891.42858886719	26.040901184082
1892.32763671875	25.9692859649658
1893.22619628906	25.9256153106689
1894.12426757813	25.8843040466309
1895.02172851563	25.7424850463867
1895.91870117188	25.7243328094482
1896.81518554688	25.7648162841797
1897.71118164063	25.6569480895996
1898.60656738281	25.6359519958496
1899.50146484375	25.6968898773193
1900.39587402344	25.5741386413574
1901.28967285156	25.5990009307861
1902.18298339844	25.5707931518555
1903.07580566406	25.5882892608643
1903.96801757813	25.5809764862061
1904.85986328125	25.5015754699707
1905.7509765625	25.6127605438232
1906.64172363281	25.6636447906494
1907.53186035156	25.6783905029297
1908.42150878906	25.6840000152588
1909.31066894531	25.7384700775146
1910.19921875	25.7338466644287
1911.08728027344	25.7460403442383
1911.97473144531	25.8062839508057
1912.86181640625	25.7912120819092
1913.74816894531	25.8014869689941
1914.63415527344	25.7269725799561
1915.51953125	25.7921237945557
1916.40441894531	25.6362152099609
1917.28869628906	25.7105770111084
1918.17260742188	25.6593799591064
1919.05578613281	25.6344165802002
1919.93859863281	25.5523014068604
1920.82080078125	25.4955425262451
1921.70239257813	25.4810390472412
1922.58349609375	25.5027046203613
1923.46411132813	25.4193572998047
1924.34423828125	25.3543930053711
1925.22375488281	25.3054027557373
1926.10278320313	25.2186412811279
1926.98120117188	25.0738658905029
1927.85913085938	24.9992790222168
1928.73645019531	24.9411239624023
1929.61328125	24.8910694122314
1930.48962402344	24.8603343963623
1931.36535644531	24.8146266937256
1932.24060058594	24.8054141998291
1933.11535644531	24.8067646026611
1933.98950195313	24.7887477874756
1934.86303710938	24.772045135498
1935.73608398438	24.7399234771729
1936.60864257813	24.7619876861572
1937.48059082031	24.7933235168457
1938.35205078125	24.7739810943604
1939.22302246094	24.8104228973389
1940.09338378906	24.7910823822021
1940.96313476563	24.8593559265137
1941.83239746094	24.9166393280029
1942.701171875	24.8630981445313
1943.5693359375	24.8497276306152
1944.43701171875	24.9022197723389
1945.30407714844	24.9890213012695
1946.17065429688	25.0303230285645
1947.03662109375	25.0652484893799
1947.90209960938	25.0338039398193
1948.76696777344	25.0278053283691
1949.63134765625	25.0444011688232
1950.4951171875	25.0297737121582
1951.3583984375	25.0279922485352
1952.22106933594	25.0348625183105
1953.08325195313	24.9703388214111
1953.94482421875	24.9834079742432
1954.80590820313	24.8258590698242
1955.66650390625	24.8515605926514
1956.5263671875	24.9183597564697
1957.38586425781	24.8226184844971
1958.24462890625	24.7916927337646
1959.10302734375	24.7736511230469
1959.96069335938	24.6882228851318
1960.81799316406	24.5722713470459
1961.67456054688	24.6208915710449
1962.53063964844	24.4877166748047
1963.38623046875	24.415678024292
1964.2412109375	24.4382591247559
1965.09558105469	24.3200435638428
1965.94946289063	24.3929767608643
1966.80285644531	24.2896156311035
1967.65563964844	24.249080657959
1968.5078125	24.3084659576416
1969.35949707031	24.2536373138428
1970.21057128906	24.2965679168701
1971.06103515625	24.2392387390137
1971.91101074219	24.2924785614014
1972.76049804688	24.3280963897705
1973.60925292969	24.3650817871094
1974.45764160156	24.2238655090332
1975.30529785156	24.4035758972168
1976.15246582031	24.494140625
1976.99914550781	24.5813980102539
1977.84521484375	24.4982986450195
1978.69067382813	24.6497039794922
1979.53552246094	24.6701164245605
1980.3798828125	24.7078094482422
1981.22375488281	24.7437438964844
1982.06701660156	24.7451553344727
1982.90966796875	24.6956253051758
1983.75170898438	24.744176864624
1984.59326171875	24.7179775238037
1985.43420410156	24.6661510467529
1986.27465820313	24.7194766998291
1987.11450195313	24.6383991241455
1987.95373535156	24.6859111785889
1988.79248046875	24.6967906951904
1989.63061523438	24.6698665618896
1990.46813964844	24.4729652404785
1991.30517578125	24.4815406799316
1992.1416015625	24.437629699707
1992.9775390625	24.4308834075928
1993.81274414063	24.3111934661865
1994.6474609375	24.2220878601074
1995.48168945313	24.173978805542
1996.31518554688	24.177755355835
1997.14819335938	24.2269096374512
1997.98071289063	24.1184635162354
1998.8125	24.1493453979492
1999.64379882813	24.1176490783691
2000.47448730469	24.0972347259521
2001.3046875	24.0738658905029
2002.13427734375	24.0387268066406
2002.96325683594	24.0805149078369
2003.79162597656	24.17214012146
2004.61950683594	24.142671585083
2005.44677734375	24.2328071594238
2006.2734375	24.3386535644531
2007.09948730469	24.3844890594482
2007.92504882813	24.4804840087891
2008.75	24.4876155853271
2009.57434082031	24.5333404541016
2010.39819335938	24.5516300201416
2011.22131347656	24.6144561767578
2012.0439453125	24.4687480926514
2012.86608886719	24.6172790527344
2013.6875	24.6094875335693
2014.50842285156	24.5689506530762
2015.32873535156	24.6840057373047
2016.1484375	24.7122097015381
2016.96752929688	24.6846542358398
2017.7861328125	24.6686859130859
2018.60412597656	24.690315246582
2019.42150878906	24.6549816131592
2020.23828125	24.7147064208984
2021.05444335938	24.7210998535156
2021.8701171875	24.6006317138672
2022.68518066406	24.5558643341064
2023.49963378906	24.5718116760254
2024.3134765625	24.5331726074219
2025.12683105469	24.5546112060547
2025.939453125	24.4555969238281
2026.75158691406	24.4189491271973
2027.56311035156	24.3850212097168
2028.3740234375	24.4343681335449
2029.18432617188	24.3097667694092
2029.994140625	24.3685188293457
2030.80322265625	24.2742824554443
2031.61181640625	24.2301616668701
2032.41979980469	24.206657409668
2033.22717285156	24.1920757293701
2034.03393554688	24.1373424530029
2034.84008789063	24.1468257904053
2035.64575195313	24.1094875335693
2036.45080566406	24.0236663818359
2037.25512695313	23.9534091949463
2038.05895996094	23.8196601867676
2038.86218261719	23.8538970947266
2039.66479492188	23.8812618255615
2040.466796875	23.8681507110596
2041.26831054688	23.8902473449707
2042.06909179688	23.8955612182617
2042.86938476563	23.8898239135742
2043.6689453125	23.8873043060303
2044.46801757813	23.9592437744141
2045.26647949219	24.0261707305908
2046.06433105469	24.029935836792
2046.86145019531	23.9178619384766
2047.65808105469	24.0305671691895
2048.4541015625	24.0592918395996
2049.24951171875	24.0813369750977
2050.04443359375	24.0294399261475
2050.83862304688	24.0891857147217
2051.63232421875	24.1586894989014
2052.42529296875	24.2018737792969
2053.2177734375	24.1140804290771
2054.00952148438	24.1169891357422
2054.80078125	24.1683197021484
2055.59130859375	24.2178363800049
2056.38134765625	24.2516231536865
2057.17065429688	24.2914657592773
2057.95947265625	24.2325267791748
2058.74755859375	24.2067241668701
2059.53515625	24.2231578826904
2060.32202148438	24.1397438049316
2061.1083984375	24.128059387207
2061.89428710938	24.0245685577393
2062.67919921875	23.9163417816162
2063.4638671875	23.9906215667725
2064.24780273438	23.9518814086914
2065.03100585938	23.9301109313965
2065.81372070313	23.7623233795166
2066.595703125	23.8101081848145
2067.37719726563	23.7295379638672
2068.15795898438	23.5589332580566
2068.93823242188	23.5908451080322
2069.7177734375	23.5348339080811
2070.49682617188	23.4722537994385
2071.27514648438	23.331880569458
2072.05297851563	23.3322353363037
2072.830078125	23.3463764190674
2073.60668945313	23.2266101837158
2074.38256835938	23.2451610565186
2075.15795898438	23.1280746459961
2075.9326171875	23.1112861633301
2076.70654296875	23.0495338439941
2077.47998046875	23.044641494751
2078.25268554688	22.9148941040039
2079.02490234375	23.0364875793457
2079.79663085938	22.974157333374
2080.5673828125	22.9063854217529
2081.337890625	23.05322265625
2082.107421875	22.9833164215088
2082.87670898438	23.017370223999
2083.64501953125	23.0227947235107
2084.41284179688	23.0796813964844
2085.18017578125	23.078556060791
2085.94677734375	23.1536121368408
2086.71264648438	23.1010055541992
2087.47802734375	23.1664810180664
2088.24267578125	23.1750373840332
2089.0068359375	23.1480503082275
2089.77026367188	23.2324695587158
2090.53295898438	23.0977802276611
2091.29516601563	23.1548976898193
2092.056640625	23.1243286132813
2092.81762695313	23.1144924163818
2093.57788085938	22.9745998382568
2094.33764648438	23.012638092041
2095.0966796875	22.8936252593994
2095.85498046875	22.8473072052002
2096.61279296875	22.8000030517578
2097.36987304688	22.7335147857666
2098.12646484375	22.666259765625
2098.88232421875	22.5502052307129
2099.63745117188	22.5069828033447
2100.39208984375	22.4184856414795
2101.14624023438	22.3244819641113
2101.8994140625	22.2545776367188
2102.65209960938	22.1644630432129
2103.404296875	22.0439205169678
2104.15551757813	21.9434509277344
2104.90649414063	21.9656429290771
2105.65649414063	21.8458404541016
2106.40600585938	21.8551769256592
2107.15502929688	21.7209815979004
2107.90307617188	21.6473007202148
2108.65063476563	21.5928363800049
2109.39770507813	21.6199378967285
2110.14404296875	21.5363750457764
2110.8896484375	21.5301494598389
2111.63452148438	21.6244373321533
2112.37890625	21.5584201812744
2113.12280273438	21.5054664611816
2113.86572265625	21.6773548126221
2114.60815429688	21.6623420715332
2115.35009765625	21.7387237548828
2116.09106445313	21.7592945098877
2116.83154296875	21.7717609405518
2117.57153320313	21.7514991760254
2118.31079101563	21.7565631866455
2119.04931640625	21.7704772949219
2119.787109375	21.618860244751
2120.5244140625	21.7131423950195
2121.26098632813	21.6408596038818
2121.9970703125	21.5996685028076
2122.732421875	21.5129222869873
2123.46704101563	21.4373741149902
2124.20092773438	21.3950881958008
2124.93432617188	21.3343105316162
2125.6669921875	21.3454704284668
2126.39916992188	21.2284393310547
2127.13037109375	21.1555118560791
2127.86108398438	21.1209716796875
2128.59130859375	21.1368656158447
2129.32080078125	20.943603515625
2130.04956054688	20.9822959899902
2130.77758789063	20.810474395752
2131.50512695313	20.7550201416016
2132.23193359375	20.7293853759766
2132.9580078125	20.626407623291
2133.68334960938	20.5168380737305
2134.408203125	20.5424365997314
2135.13232421875	20.4520359039307
2135.85595703125	20.3709774017334
2136.57885742188	20.2599315643311
2137.30102539063	20.2267799377441
2138.0224609375	20.1327419281006
2138.74340820313	20.0284729003906
2139.46337890625	20.0991497039795
2140.18310546875	20.0126895904541
2140.90185546875	19.9053421020508
2141.6201171875	19.9443473815918
2142.33764648438	19.8170413970947
2143.05444335938	19.8887386322021
2143.77075195313	19.8698635101318
2144.48608398438	19.8500061035156
2145.201171875	19.9164562225342
2145.91528320313	19.7753067016602
2146.62890625	19.829891204834
2147.34155273438	19.8340187072754
2148.05395507813	19.8092460632324
2148.76538085938	19.8080158233643
2149.47631835938	19.833044052124
2150.18627929688	19.7890300750732
2150.89599609375	19.8113918304443
2151.60473632813	19.7502918243408
2152.31298828125	19.815013885498
2153.02026367188	19.7770042419434
2153.72729492188	19.7418956756592
2154.43334960938	19.7125930786133
2155.138671875	19.6866912841797
2155.84350585938	19.7066230773926
2156.54760742188	19.6357936859131
2157.25122070313	19.6286220550537
2157.95385742188	19.631706237793
2158.65600585938	19.6015529632568
2159.357421875	19.5422992706299
2160.05810546875	19.475658416748
2160.75805664063	19.483325958252
2161.45751953125	19.3192138671875
2162.15600585938	19.3057670593262
2162.85400390625	19.2538604736328
2163.55151367188	19.2215156555176
2164.248046875	19.1440391540527
2164.94409179688	19.1709537506104
2165.63916015625	19.1375503540039
2166.33374023438	19.0067024230957
2167.02783203125	18.9479160308838
2167.72094726563	18.8620719909668
2168.41357421875	18.7749328613281
2169.10522460938	18.7130298614502
2169.79638671875	18.6269874572754
2170.48706054688	18.6011352539063
2171.1767578125	18.4871730804443
2171.86572265625	18.3937969207764
2172.55419921875	18.3109283447266
2173.24194335938	18.2142009735107
2173.92895507813	18.1102523803711
2174.615234375	18.0727787017822
2175.30078125	18.0520534515381
2175.98583984375	17.9789924621582
2176.67016601563	17.8846473693848
2177.35375976563	17.9704933166504
2178.03662109375	17.8320960998535
2178.71875	17.8477935791016
2179.40014648438	17.8093681335449
2180.08081054688	17.832239151001
2180.76098632813	17.9063491821289
2181.4404296875	17.8785285949707
2182.119140625	17.8388042449951
2182.79711914063	17.8282775878906
2183.47436523438	17.8898544311523
2184.15087890625	17.8198337554932
2184.82690429688	17.8970756530762
2185.501953125	17.8910102844238
2186.17651367188	17.826358795166
2186.85034179688	17.879358291626
2187.5234375	17.8178768157959
2188.19580078125	17.8261795043945
2188.86743164063	17.8175735473633
2189.53833007813	17.8087158203125
2190.20874023438	17.7082901000977
2190.87817382813	17.7073440551758
2191.54711914063	17.6401596069336
2192.21533203125	17.6269683837891
2192.8828125	17.5180778503418
2193.54956054688	17.4681873321533
2194.21557617188	17.3938083648682
2194.880859375	17.3997020721436
2195.54541015625	17.2823066711426
2196.20947265625	17.2691764831543
2196.87255859375	17.1438884735107
2197.53515625	17.0487327575684
2198.19677734375	16.9787464141846
2198.85791015625	16.9072017669678
2199.51831054688	16.822582244873
2200.17797851563	16.6810913085938
2200.8369140625	16.6341228485107
2201.4951171875	16.5129718780518
2202.15258789063	16.4919548034668
2202.80932617188	16.3824253082275
2203.46533203125	16.3167018890381
2204.12060546875	16.3008403778076
2204.775390625	16.3271369934082
2205.42919921875	16.232421875
2206.08251953125	16.2084693908691
2206.73486328125	16.2618789672852
2207.38671875	16.1406326293945
2208.03759765625	16.1440143585205
2208.68798828125	16.1599769592285
2209.33764648438	16.1774597167969
2209.98657226563	16.1244564056396
2210.63452148438	16.1802158355713
2211.28198242188	16.2219047546387
2211.9287109375	16.1053237915039
2212.57470703125	16.1752586364746
2213.21997070313	16.2263221740723
2213.86450195313	16.1234741210938
2214.50830078125	16.1679878234863
2215.1513671875	16.1567192077637
2215.79370117188	16.1787872314453
2216.43530273438	16.0906600952148
2217.076171875	16.0641651153564
2217.71630859375	16.0212001800537
2218.35571289063	15.9475793838501
2218.99462890625	15.9435148239136
2219.63256835938	15.8039464950562
2220.26977539063	15.7379932403564
2220.90625	15.7313013076782
2221.5419921875	15.61328125
2222.17700195313	15.5923185348511
2222.81127929688	15.5642337799072
2223.44482421875	15.4485397338867
2224.07763671875	15.4234094619751
2224.70971679688	15.3047657012939
2225.34106445313	15.2805776596069
2225.9716796875	15.156943321228
2226.6015625	15.1029090881348
2227.23071289063	15.0322818756104
2227.85913085938	14.9570178985596
2228.48681640625	14.969048500061
2229.11376953125	14.8190431594849
2229.73999023438	14.7818307876587
2230.36547851563	14.7963447570801
2230.990234375	14.7703084945679
2231.61401367188	14.6868324279785
2232.2373046875	14.652813911438
2232.85986328125	14.6001214981079
2233.4814453125	14.5197858810425
2234.1025390625	14.4815626144409
2234.72265625	14.4463720321655
2235.34228515625	14.451566696167
2235.9609375	14.3774337768555
2236.57885742188	14.3554630279541
2237.1962890625	14.3931446075439
2237.81274414063	14.3829412460327
2238.42846679688	14.3927173614502
2239.04345703125	14.3668603897095
2239.65771484375	14.324049949646
2240.27124023438	14.3871774673462
2240.88403320313	14.4205694198608
2241.49584960938	14.3214778900146
2242.10717773438	14.38210105896
2242.71752929688	14.3983068466187
2243.32739257813	14.4032096862793
2243.93627929688	14.3584699630737
2244.54443359375	14.3072538375854
2245.15209960938	14.3252468109131
2245.7587890625	14.2448759078979
2246.36474609375	14.2538328170776
2246.9697265625	14.2267065048218
2247.57421875	14.1964664459229
2248.17797851563	14.1901884078979
2248.78076171875	14.1389980316162
2249.38305664063	14.1744995117188
2249.984375	14.0876197814941
2250.5849609375	14.0921239852905
2251.18481445313	13.99609375
2251.78393554688	13.8513879776001
2252.38232421875	13.966739654541
2252.97973632813	13.862003326416
2253.57666015625	13.7610578536987
2254.17260742188	13.7804365158081
2254.76782226563	13.7666692733765
2255.3623046875	13.64612865448
2255.9560546875	13.6214027404785
2256.54907226563	13.5772018432617
2257.14135742188	13.5199928283691
2257.73266601563	13.4142007827759
2258.32348632813	13.4082851409912
2258.91333007813	13.360803604126
2259.50244140625	13.2901525497437
2260.09057617188	13.1817512512207
2260.67822265625	13.1957406997681
2261.26513671875	13.1030797958374
2261.85107421875	13.0855579376221
2262.43627929688	13.0414543151855
2263.02075195313	13.041597366333
2263.6044921875	12.953143119812
2264.18725585938	12.9063262939453
2264.76953125	12.899881362915
2265.35083007813	12.9009923934937
2265.93139648438	12.8368616104126
2266.51123046875	12.8295965194702
2267.09033203125	12.8356342315674
2267.66845703125	12.8374910354614
2268.24584960938	12.8296794891357
2268.82250976563	12.7902097702026
2269.3984375	12.8257875442505
2269.9736328125	12.7865505218506
2270.5478515625	12.7962217330933
2271.12133789063	12.8132362365723
2271.69409179688	12.8373289108276
2272.26611328125	12.8284215927124
2272.83740234375	12.8250045776367
2273.40771484375	12.80872631073
2273.97729492188	12.7654075622559
2274.54614257813	12.7874116897583
2275.11401367188	12.7768669128418
2275.68139648438	12.7058916091919
2276.24780273438	12.675329208374
2276.8134765625	12.6313304901123
2277.37817382813	12.6120119094849
2277.9423828125	12.655556678772
2278.50561523438	12.5954294204712
2279.06811523438	12.6268796920776
2279.62963867188	12.6025075912476
2280.19067382813	12.5723180770874
2280.75073242188	12.5674066543579
2281.31005859375	12.5168676376343
2281.86840820313	12.6182374954224
2282.42602539063	12.5280838012695
2282.98291015625	12.5719718933105
2283.5390625	12.4714212417603
2284.09448242188	12.5237674713135
2284.64892578125	12.4506006240845
2285.20263671875	12.4223232269287
2285.75537109375	12.3469381332397
2286.3076171875	12.2950391769409
2286.85888671875	12.2931308746338
2287.40942382813	12.2935953140259
2287.958984375	12.2055768966675
2288.5078125	12.2001705169678
2289.05590820313	12.1343145370483
2289.60302734375	12.0880241394043
2290.14965820313	12.080696105957
2290.6953125	11.9985094070435
2291.23999023438	11.9653749465942
2291.78393554688	11.9199962615967
2292.3271484375	11.8772296905518
2292.86962890625	11.8487901687622
2293.4111328125	11.7594223022461
2293.95190429688	11.732232093811
2294.49194335938	11.7382850646973
2295.03100585938	11.6508893966675
2295.5693359375	11.7045803070068
2296.10693359375	11.6759805679321
2296.6435546875	11.6132345199585
2297.17944335938	11.618968963623
2297.71459960938	11.6343030929565
2298.24877929688	11.6234931945801
2298.7822265625	11.5806322097778
2299.31469726563	11.575927734375
2299.8466796875	11.5674772262573
2300.37744140625	11.5870723724365
2300.90771484375	11.5978555679321
2301.43701171875	11.5867118835449
2301.96557617188	11.61354637146
2302.4931640625	11.5919551849365
2303.02001953125	11.6115713119507
2303.54614257813	11.630669593811
2304.0712890625	11.6395902633667
2304.595703125	11.6163463592529
2305.119140625	11.6123876571655
2305.64184570313	11.6038618087769
2306.16381835938	11.6430883407593
2306.68481445313	11.617374420166
2307.205078125	11.5586109161377
2307.72436523438	11.6359996795654
2308.24291992188	11.619649887085
2308.7607421875	11.5384836196899
2309.27758789063	11.558385848999
2309.79370117188	11.5691452026367
2310.30883789063	11.5667200088501
2310.8232421875	11.5357465744019
2311.3369140625	11.547306060791
2311.849609375	11.5111770629883
2312.361328125	11.5103216171265
2312.87255859375	11.4970598220825
2313.38256835938	11.4476346969604
2313.89208984375	11.4675226211548
2314.40063476563	11.363242149353
2314.908203125	11.3466444015503
2315.4150390625	11.3521862030029
2315.92114257813	11.2604322433472
2316.42626953125	11.2099704742432
2316.9306640625	11.197868347168
2317.43408203125	11.1438217163086
2317.93676757813	11.1425018310547
2318.4384765625	11.1086902618408
2318.939453125	11.0317821502686
2319.439453125	11.0052099227905
2319.93872070313	10.9753570556641
2320.43701171875	10.9435806274414
2320.9345703125	10.8816699981689
2321.43139648438	10.8370742797852
2321.92724609375	10.8318033218384
2322.42211914063	10.815113067627
2322.91625976563	10.805477142334
2323.40966796875	10.7444562911987
2323.90209960938	10.7576084136963
2324.3935546875	10.6984310150146
2324.88427734375	10.7401256561279
2325.37426757813	10.7015657424927
2325.86303710938	10.7492742538452
2326.35131835938	10.724027633667
2326.83862304688	10.7131910324097
2327.32495117188	10.7195138931274
2327.810546875	10.7192935943604
2328.29541015625	10.7316160202026
2328.77905273438	10.7499380111694
2329.26220703125	10.8062133789063
2329.74438476563	10.7806119918823
2330.2255859375	10.744330406189
2330.7060546875	10.7935419082642
2331.185546875	10.7946767807007
2331.6640625	10.785964012146
2332.14184570313	10.8056869506836
2332.61889648438	10.7512722015381
2333.09497070313	10.7999963760376
2333.57006835938	10.7619533538818
2334.04443359375	10.749080657959
2334.51782226563	10.7709865570068
2334.99047851563	10.7167100906372
2335.46215820313	10.7210636138916
2335.93310546875	10.637095451355
2336.40307617188	10.6447019577026
2336.8720703125	10.6111392974854
2337.34033203125	10.5849590301514
2337.8076171875	10.5716686248779
2338.27416992188	10.5245666503906
2338.73974609375	10.5406436920166
2339.20458984375	10.5311546325684
2339.66845703125	10.4174041748047
2340.13134765625	10.4254636764526
2340.59350585938	10.3999433517456
2341.0546875	10.3826589584351
2341.51489257813	10.3256959915161
2341.97436523438	10.2634468078613
2342.43286132813	10.2827415466309
2342.890625	10.2107763290405
2343.34741210938	10.1765394210815
2343.80322265625	10.121862411499
2344.25830078125	10.1168222427368
2344.71240234375	10.0998973846436
2345.16577148438	10.1716289520264
2345.61791992188	10.1502819061279
2346.06958007813	10.2198505401611
2346.52001953125	10.2515869140625
2346.9697265625	10.3856811523438
2347.41845703125	10.4553899765015
2347.86645507813	10.5760746002197
2348.3134765625	10.6323165893555
2348.75952148438	10.7655935287476
2349.20483398438	10.8809509277344
2349.64916992188	11.0038595199585
2350.09252929688	11.1041116714478
2350.53515625	11.1814060211182
2350.97680664063	11.2529230117798
2351.41748046875	11.3053245544434
2351.857421875	11.3597021102905
2352.29638671875	11.3968944549561
2352.734375	11.3726978302002
2353.17138671875	11.3693227767944
2353.60766601563	11.3595428466797
2354.04296875	11.2763338088989
2354.4775390625	11.1922245025635
2354.91088867188	11.0910768508911
2355.34350585938	10.9614505767822
2355.775390625	10.853458404541
2356.2060546875	10.7236595153809
2356.63598632813	10.5801057815552
2357.06494140625	10.4740886688232
2357.4931640625	10.3476371765137
2357.92041015625	10.3047790527344
2358.3466796875	10.1820850372314
2358.77197265625	10.0492458343506
2359.1962890625	9.98026657104492
2359.61987304688	9.85815620422363
2360.04248046875	9.74546337127686
2360.46411132813	9.72268867492676
2360.88500976563	9.6160135269165
2361.30493164063	9.6245002746582
2361.72387695313	9.52666282653809
