# Supplementary material for: Optics miniaturization strategy for demanding Raman spectroscopy applications
Source: Nat Commun. 2024 Apr 8;15:3049. doi: 10.1038/s41467-024-47044-7 (PMC11001912; doi:10.1038/s41467-024-47044-7)
Supplement: Supplementary file 6 — Source Data [file 41467_2024_47044_MOESM6_ESM.zip › Source Data/NCOMMS-23-34016B s3/S3 pHCA, Glucose, Salts/calibraiton/pHCA time + standards/sr_pHCA_11_25h.csv]

347.42919921875	86.332405090332
348.892913818359	86.6065444946289
350.356079101563	87.0845336914063
351.818634033203	87.4525833129883
353.280670166016	87.8879852294922
354.742095947266	88.2647094726563
356.202972412109	88.5944595336914
357.663299560547	88.9956512451172
359.123046875	89.3338775634766
360.582244873047	89.7802734375
362.040863037109	89.9599990844727
363.498931884766	90.113151550293
364.956451416016	90.3252639770508
366.413391113281	90.8285980224609
367.869750976563	90.8301849365234
369.325592041016	91.2916259765625
370.780853271484	91.0508193969727
372.235565185547	91.3644561767578
373.689727783203	91.3463439941406
375.143310546875	91.4355545043945
376.596343994141	91.7613906860352
378.048828125	91.7555847167969
379.500762939453	91.7687072753906
380.9521484375	92.0952606201172
382.402954101563	92.0689926147461
383.853240966797	92.1936569213867
385.302947998047	92.5136795043945
386.752136230469	92.5733947753906
388.200744628906	92.6613845825195
389.648803710938	93.0304183959961
391.096343994141	92.9574127197266
392.543304443359	93.2047653198242
393.989715576172	93.4429626464844
395.435607910156	93.8188171386719
396.880920410156	93.973762512207
398.325714111328	93.9323196411133
399.769927978516	94.2202606201172
401.213623046875	94.4774017333984
402.656768798828	94.5855178833008
404.099395751953	94.760612487793
405.541442871094	94.9678421020508
406.982971191406	94.9677276611328
408.423950195313	95.0730972290039
409.864379882813	95.4223556518555
411.304290771484	95.3765029907227
412.743621826172	95.4593048095703
414.182434082031	95.6991119384766
415.620727539063	95.6116714477539
417.058471679688	95.6308898925781
418.495666503906	95.6911392211914
419.932342529297	95.6417236328125
421.368469238281	95.7634506225586
422.804077148438	95.5478210449219
424.239135742188	95.6118316650391
425.673645019531	95.4375228881836
427.107635498047	95.4306030273438
428.541107177734	95.3523941040039
429.974029541016	95.4088821411133
431.406433105469	95.2168655395508
432.838287353516	95.1597366333008
434.269622802734	94.97265625
435.700408935547	95.084602355957
437.130706787109	94.8890686035156
438.560455322266	94.9659042358398
439.989654541016	94.6183700561523
441.418334960938	94.694465637207
442.846496582031	94.5094146728516
444.274139404297	94.6511840820313
445.701263427734	94.3000030517578
447.127838134766	94.2804870605469
448.553894042969	94.1827697753906
449.979431152344	94.1341781616211
451.404449462891	94.0266342163086
452.828918457031	93.8166656494141
454.252899169922	93.9428253173828
455.676330566406	93.9184112548828
457.099273681641	93.8216705322266
458.521667480469	93.6025695800781
459.943542480469	93.8587036132813
461.364929199219	93.6959075927734
462.785766601563	93.688117980957
464.206085205078	93.6361312866211
465.625885009766	93.5301055908203
467.045196533203	93.7569427490234
468.463958740234	93.7003707885742
469.882202148438	93.8696441650391
471.299957275391	93.9115676879883
472.717193603516	94.0004043579102
474.133911132813	93.8437271118164
475.550109863281	94.0701446533203
476.965789794922	94.0772399902344
478.380950927734	94.2426147460938
479.795623779297	94.3210296630859
481.209777832031	94.2994918823242
482.623413085938	94.587646484375
484.036529541016	94.7299575805664
485.449157714844	94.8079681396484
486.861267089844	95.1026382446289
488.272857666016	95.0790176391602
489.683959960938	95.2201385498047
491.094543457031	95.3367004394531
492.504608154297	95.4549713134766
493.914184570313	95.4914093017578
495.3232421875	95.6921081542969
496.731811523438	95.8117599487305
498.139862060547	95.899658203125
499.547393798828	95.9080505371094
500.954467773438	95.8392868041992
502.360992431641	96.0436706542969
503.767028808594	96.0203857421875
505.172576904297	96.1903305053711
506.577606201172	96.1042327880859
507.982147216797	96.211540222168
509.386169433594	96.0448837280273
510.789703369141	96.2254867553711
512.192749023438	96.1236419677734
513.595275878906	96.1511459350586
514.997314453125	95.9773025512695
516.398803710938	96.1101837158203
517.799865722656	95.7466354370117
519.200378417969	95.8215942382813
520.600463867188	95.5331420898438
522	95.3430862426758
523.399047851563	95.3304214477539
524.797607421875	94.941291809082
526.195678710938	94.7148818969727
527.59326171875	94.700798034668
528.990295410156	94.4748916625977
530.386901855469	93.8744125366211
531.782958984375	93.7838134765625
533.178588867188	93.3810424804688
534.573669433594	93.1899490356445
535.968322753906	92.8120498657227
537.362426757813	92.5726165771484
538.756042480469	92.2977523803711
540.149230957031	92.0997467041016
541.541870117188	91.8994750976563
542.934020996094	91.6485137939453
544.32568359375	91.3983764648438
545.716918945313	91.0065078735352
547.107604980469	90.7200622558594
548.497802734375	90.6120910644531
549.887573242188	90.5352172851563
551.276794433594	90.0641708374023
552.66552734375	90.0955581665039
554.053833007813	89.9002151489258
555.441650390625	89.7149353027344
556.828918457031	89.4024810791016
558.215759277344	89.3591995239258
559.602111816406	89.1843032836914
560.987976074219	89.1083145141602
562.373352050781	88.9525680541992
563.758239746094	88.886100769043
565.142639160156	88.695556640625
566.526611328125	88.5428237915039
567.910034179688	88.6928558349609
569.293029785156	88.4904937744141
570.675537109375	88.4095230102539
572.057556152344	88.3145446777344
573.439086914063	88.3488616943359
574.820129394531	88.3257675170898
576.200744628906	88.3739776611328
577.580871582031	88.1668319702148
578.96044921875	88.3227157592773
580.339660644531	88.168212890625
581.718322753906	88.3275909423828
583.096557617188	88.0520553588867
584.474243164063	88.1342620849609
585.851501464844	87.9386825561523
587.228332519531	88.0076599121094
588.604614257813	88.0710296630859
589.98046875	88.0330123901367
591.355834960938	88.0319519042969
592.730712890625	87.9293212890625
594.105163574219	87.9935302734375
595.479125976563	87.9834976196289
596.852600097656	87.7526321411133
598.225646972656	87.9103927612305
599.598205566406	87.9025650024414
600.970275878906	87.8770141601563
602.341857910156	87.8182601928711
603.713012695313	87.8027877807617
605.083679199219	87.7021255493164
606.453918457031	87.7324752807617
607.823608398438	87.522102355957
609.192932128906	87.5440368652344
610.561706542969	87.2347564697266
611.930053710938	87.3359222412109
613.297912597656	87.1136245727539
614.665344238281	87.2346343994141
616.032287597656	87.1204071044922
617.398803710938	86.9355010986328
618.764831542969	86.6576309204102
620.13037109375	86.7012939453125
621.495483398438	86.494987487793
622.860107421875	86.3999862670898
624.224304199219	86.163215637207
625.588012695313	86.2891998291016
626.951232910156	86.0534744262695
628.314025878906	85.8247222900391
629.676391601563	85.8460845947266
631.038269042969	85.5820770263672
632.399658203125	85.5118865966797
633.760620117188	85.3920059204102
635.12109375	85.2577362060547
636.481140136719	85.2341156005859
637.840759277344	85.2080078125
639.199890136719	85.116081237793
640.558532714844	84.99560546875
641.916748046875	84.9444198608398
643.274536132813	85.0101776123047
644.6318359375	84.8352584838867
645.988647460938	84.6642227172852
647.345031738281	84.4070816040039
648.700988769531	84.4032669067383
650.056457519531	84.0944061279297
651.411499023438	83.8751983642578
652.76611328125	83.8603286743164
654.120239257813	83.5261077880859
655.473876953125	83.6457977294922
656.827087402344	83.4277114868164
658.179870605469	83.4386825561523
659.5322265625	83.3046722412109
660.884094238281	83.2311096191406
662.235473632813	83.1919021606445
663.586486816406	82.9791946411133
664.93701171875	82.8754119873047
666.287048339844	82.9785614013672
667.636657714844	82.8909606933594
668.98583984375	82.8028030395508
670.334594726563	82.8741760253906
671.682861328125	82.8932266235352
673.030700683594	82.6771087646484
674.378051757813	82.8052597045898
675.725036621094	82.6773910522461
677.071533203125	82.7392501831055
678.417541503906	82.6861572265625
679.76318359375	82.8597793579102
681.108337402344	82.5262222290039
682.453002929688	82.7031097412109
683.797302246094	82.8733139038086
685.14111328125	82.7396774291992
686.484497070313	82.7462921142578
687.827453613281	83.0191955566406
689.169921875	82.8002014160156
690.512023925781	82.7902297973633
691.853637695313	82.9696655273438
693.194763183594	83.0374603271484
694.535522460938	82.8502044677734
695.875793457031	82.9592056274414
697.215637207031	83.0414123535156
698.555053710938	83.0173721313477
699.89404296875	83.1451644897461
701.232543945313	83.11083984375
702.570617675781	82.9918899536133
703.908325195313	83.0337982177734
705.245483398438	83.2586975097656
706.582275390625	83.1549530029297
707.918640136719	83.2087631225586
709.254516601563	83.2419204711914
710.589965820313	83.1466751098633
711.924987792969	83.3459625244141
713.259582519531	83.3537139892578
714.59375	83.2181777954102
715.927490234375	83.2487564086914
717.2607421875	83.3681030273438
718.593627929688	83.2548370361328
719.926025390625	83.3966064453125
721.257995605469	83.14794921875
722.589538574219	83.2801971435547
723.920654296875	83.1524887084961
725.251342773438	83.2880096435547
726.581604003906	83.1278381347656
727.911437988281	83.1928329467773
729.240783691406	82.9856948852539
730.569763183594	83.135612487793
731.898254394531	83.1660308837891
733.226379394531	83.0760040283203
734.554016113281	82.9131622314453
735.881225585938	82.9136428833008
737.208068847656	82.8745574951172
738.534423828125	82.8534622192383
739.8603515625	82.7501831054688
741.185852050781	82.6125411987305
742.510925292969	82.5378189086914
743.835571289063	82.4742050170898
745.159790039063	82.5306549072266
746.483581542969	82.4875335693359
747.806945800781	82.3127746582031
749.1298828125	82.3224639892578
750.452453613281	82.3027496337891
751.774536132813	82.0785751342773
753.09619140625	81.9211349487305
754.417419433594	81.9272994995117
755.738220214844	81.9655685424805
757.05859375	81.7379150390625
758.378540039063	81.7485427856445
759.698059082031	81.7200164794922
761.017211914063	81.461311340332
762.335876464844	81.306770324707
763.654113769531	81.1696548461914
764.971984863281	81.0866012573242
766.289367675781	81.0524826049805
767.606384277344	80.8247299194336
768.922973632813	80.9105987548828
770.239074707031	80.8500213623047
771.554809570313	80.6363143920898
772.8701171875	80.7037200927734
774.184997558594	80.4938888549805
775.499450683594	80.4202270507813
776.8134765625	80.4145889282227
778.127136230469	80.3129196166992
779.440307617188	80.150749206543
780.753112792969	80.2872161865234
782.0654296875	80.0120849609375
783.377380371094	79.9805908203125
784.688903808594	80.0250930786133
786	79.7937927246094
787.310668945313	79.7335510253906
788.620971679688	79.5939407348633
789.930786132813	79.6448211669922
791.240234375	79.4001007080078
792.549255371094	79.2546463012695
793.857788085938	79.3832855224609
795.166015625	79.1377029418945
796.473754882813	79.3930892944336
797.781066894531	79.1842041015625
799.088012695313	79.4852142333984
800.39453125	79.4319076538086
801.700622558594	79.6029891967773
803.006286621094	79.5098114013672
804.311584472656	79.7078323364258
805.616394042969	79.6589889526367
806.920837402344	79.5315628051758
808.224853515625	79.4524307250977
809.528503417969	79.2909088134766
810.831665039063	79.1214218139648
812.134460449219	78.956901550293
813.436828613281	78.7842330932617
814.73876953125	78.5928955078125
816.040344238281	78.4917984008789
817.341430664063	78.5889205932617
818.642150878906	78.2864685058594
819.942504882813	78.4528579711914
821.242370605469	78.20654296875
822.541870117188	78.2102890014648
823.840942382813	78.2670593261719
825.139587402344	78.2737121582031
826.437866210938	78.2443313598633
827.735656738281	78.1795120239258
829.033081054688	78.1837463378906
830.330139160156	78.2886734008789
831.626770019531	78.070426940918
832.922973632813	78.066535949707
834.21875	78.161979675293
835.514099121094	78.1546783447266
836.80908203125	78.1679992675781
838.103637695313	78.2825622558594
839.397827148438	78.3412933349609
840.691589355469	78.3792572021484
841.984924316406	78.546875
843.27783203125	78.4529418945313
844.570373535156	78.581901550293
845.862487792969	78.6559677124023
847.154235839844	78.5983428955078
848.445556640625	78.7742309570313
849.736450195313	78.7961273193359
851.026916503906	78.8310012817383
852.317016601563	79.0364685058594
853.606689453125	79.2625503540039
854.89599609375	79.4205780029297
856.184875488281	79.7030868530273
857.473327636719	79.998176574707
858.761413574219	80.4383010864258
860.049072265625	80.9725570678711
861.336303710938	81.4751815795898
862.623168945313	82.1837997436523
863.909606933594	83.0528564453125
865.195678710938	83.8138427734375
866.481323242188	84.5958023071289
867.766540527344	85.3977432250977
869.051391601563	86.4130783081055
870.335815429688	87.3281784057617
871.619873046875	88.1899108886719
872.903503417969	88.7532730102539
874.186706542969	89.534049987793
875.469543457031	89.8866958618164
876.752014160156	89.8909149169922
878.033996582031	89.6099853515625
879.315612792969	88.9987411499023
880.596862792969	87.7192687988281
881.877685546875	86.5772094726563
883.158081054688	85.1475677490234
884.438110351563	83.3185424804688
885.7177734375	81.7941970825195
886.996948242188	80.2552337646484
888.275817871094	78.8279876708984
889.55419921875	77.4903259277344
890.832275390625	76.2382736206055
892.10986328125	75.1512145996094
893.387084960938	74.2203750610352
894.663940429688	73.305419921875
895.940368652344	72.4863052368164
897.216369628906	71.9342727661133
898.492004394531	71.3306655883789
899.767272949219	70.6691741943359
901.042114257813	70.2412338256836
902.316528320313	69.8371276855469
903.590576171875	69.3635406494141
904.8642578125	68.9962539672852
906.137512207031	68.582145690918
907.410339355469	68.3722152709961
908.682800292969	67.9642562866211
909.954833984375	67.6496429443359
911.226501464844	67.4104690551758
912.497802734375	67.2050094604492
913.768676757813	66.7291946411133
915.039123535156	66.7820129394531
916.309204101563	66.412109375
917.578918457031	66.0386123657227
918.848205566406	65.9408798217773
920.117126464844	65.7692718505859
921.385620117188	65.5598068237305
922.653747558594	65.5280151367188
923.921447753906	65.3458251953125
925.188781738281	65.1057510375977
926.455688476563	65.0289077758789
927.722229003906	64.9549255371094
928.988342285156	64.6991271972656
930.254089355469	64.6845932006836
931.519470214844	64.5169906616211
932.784423828125	64.5179290771484
934.049011230469	64.2094573974609
935.313171386719	64.1714019775391
936.576965332031	64.1379241943359
937.84033203125	64.0804824829102
939.103332519531	63.7907676696777
940.365966796875	63.7270736694336
941.628173828125	63.7410888671875
942.890014648438	63.6964797973633
944.151428222656	63.6098098754883
945.412475585938	63.4176750183105
946.673095703125	63.3965339660645
947.933349609375	63.2931671142578
949.193237304688	63.2640762329102
950.452697753906	63.245662689209
951.711791992188	63.234504699707
952.970520019531	63.083423614502
954.228820800781	62.9163627624512
955.486755371094	63.0853691101074
956.744262695313	63.0860977172852
958.001403808594	62.9958267211914
959.258117675781	62.9630699157715
960.514526367188	63.1184387207031
961.770446777344	63.1169586181641
963.026062011719	63.2457122802734
964.28125	63.2227439880371
965.536010742188	63.258056640625
966.790466308594	63.6256332397461
968.044494628906	63.9039306640625
969.298095703125	64.1921463012695
970.551391601563	64.6498336791992
971.80419921875	64.9990310668945
973.056701660156	65.6686935424805
974.308776855469	66.4423141479492
975.560485839844	67.6051559448242
976.811767578125	68.8957901000977
978.062683105469	70.2254943847656
979.313232421875	71.6401443481445
980.563415527344	72.6732559204102
981.813171386719	73.7385864257813
983.0625	74.4777603149414
984.3115234375	74.9938354492188
985.560119628906	75.3396911621094
986.808349609375	75.5989456176758
988.05615234375	75.7462615966797
989.303588867188	75.6647338867188
990.550659179688	75.2471313476563
991.797302246094	74.493278503418
993.043579101563	73.6480331420898
994.289489746094	72.1294860839844
995.535034179688	70.8497161865234
996.780151367188	69.3951187133789
998.02490234375	67.9001693725586
999.269226074219	66.8593673706055
1000.51318359375	65.7585906982422
1001.75677490234	64.8168106079102
1003	64.0018692016602
1004.24279785156	63.3217506408691
1005.48522949219	62.6806793212891
1006.72729492188	62.2153816223145
1007.96893310547	61.761905670166
1009.21026611328	61.3508949279785
1010.45111083984	61.1212120056152
1011.69165039063	60.8509674072266
1012.93176269531	60.5893096923828
1014.17150878906	60.3754615783691
1015.41088867188	60.3290328979492
1016.64984130859	60.1156005859375
1017.88842773438	60.102352142334
1019.12664794922	59.9517974853516
1020.36450195313	59.7995338439941
1021.60192871094	59.7200584411621
1022.83898925781	59.6712493896484
1024.07568359375	59.5017013549805
1025.31201171875	59.4994087219238
1026.5478515625	59.5689430236816
1027.78344726563	59.4560203552246
1029.0185546875	59.4139671325684
1030.25329589844	59.4264068603516
1031.48767089844	59.3472480773926
1032.7216796875	59.4974632263184
1033.95532226563	59.3440322875977
1035.18859863281	59.4005584716797
1036.42138671875	59.5045433044434
1037.65393066406	59.4841499328613
1038.88598632813	59.5426254272461
1040.11767578125	59.7455520629883
1041.34899902344	59.6852073669434
1042.57995605469	59.8782730102539
1043.810546875	60.0290679931641
1045.04077148438	60.0646057128906
1046.2705078125	60.3261489868164
1047.5	60.3165855407715
1048.72900390625	60.5088310241699
1049.95764160156	60.6974754333496
1051.18591308594	61.0107688903809
1052.41381835938	61.2526359558105
1053.64135742188	61.2719612121582
1054.86853027344	61.7968788146973
1056.09521484375	62.0150184631348
1057.32165527344	62.1411361694336
1058.54760742188	62.646354675293
1059.77331542969	63.2145042419434
1060.99853515625	63.625846862793
1062.22338867188	64.3498153686523
1063.44787597656	64.7389450073242
1064.671875	65.5316314697266
1065.89562988281	66.5083236694336
1067.11901855469	67.3621215820313
1068.34191894531	68.225715637207
1069.56457519531	69.2580871582031
1070.78674316406	70.1959838867188
1072.00854492188	71.0580902099609
1073.22998046875	71.8152008056641
1074.45104980469	72.5693511962891
1075.67175292969	72.7708511352539
1076.89208984375	72.8595123291016
1078.11193847656	72.6896743774414
1079.33154296875	72.1297378540039
1080.55065917969	71.4546203613281
1081.76940917969	70.6036834716797
1082.98791503906	69.2775192260742
1084.20593261719	68.3799743652344
1085.42358398438	67.2142791748047
1086.64086914063	66.0340347290039
1087.85766601563	65.1384582519531
1089.07421875	64.2422866821289
1090.29040527344	63.2247695922852
1091.50610351563	62.7237014770508
1092.72155761719	62.0479049682617
1093.9365234375	61.4680290222168
1095.15112304688	61.0703010559082
1096.36535644531	60.7488632202148
1097.57922363281	60.288932800293
1098.79272460938	60.2303581237793
1100.005859375	59.7210083007813
1101.21862792969	59.5510406494141
1102.43090820313	59.363151550293
1103.64294433594	59.1515884399414
1104.8544921875	59.0442237854004
1106.06579589844	58.9496536254883
1107.27661132813	58.7213287353516
1108.48706054688	58.6399421691895
1109.69714355469	58.5805168151855
1110.90686035156	58.5468597412109
1112.1162109375	58.2639846801758
1113.3251953125	58.2971496582031
1114.53369140625	58.2770957946777
1115.74194335938	58.1276473999023
1116.94982910156	58.1711730957031
1118.1572265625	58.0629806518555
1119.3642578125	58.1103744506836
1120.57104492188	57.9542846679688
1121.77734375	58.023853302002
1122.98327636719	57.9506454467773
1124.18884277344	57.9679489135742
1125.39404296875	57.9820327758789
1126.59875488281	57.8825073242188
1127.80322265625	57.9634628295898
1129.00732421875	58.0421371459961
1130.2109375	57.8133850097656
1131.41430664063	57.6858596801758
1132.6171875	57.8209266662598
1133.81970214844	57.8385772705078
1135.02197265625	57.6425094604492
1136.22375488281	57.6997299194336
1137.42517089844	57.6526679992676
1138.62622070313	57.7057304382324
1139.82690429688	57.6963348388672
1141.02709960938	57.5087242126465
1142.22705078125	57.5471343994141
1143.42663574219	57.6407737731934
1144.62573242188	57.5341987609863
1145.82458496094	57.4895401000977
1147.02294921875	57.6092414855957
1148.22094726563	57.5585098266602
1149.41857910156	57.5035972595215
1150.61584472656	57.4018669128418
1151.81274414063	57.4952850341797
1153.00927734375	57.4293212890625
1154.20544433594	57.5447616577148
1155.40124511719	57.5224189758301
1156.5966796875	57.6239700317383
1157.79162597656	57.6563415527344
1158.986328125	57.5981063842773
1160.18054199219	57.6637878417969
1161.37438964844	57.663330078125
1162.56799316406	57.7516212463379
1163.76110839844	57.814697265625
1164.95385742188	57.9007453918457
1166.14624023438	58.0696334838867
1167.33825683594	58.2603530883789
1168.52990722656	58.6481246948242
1169.72119140625	59.2970314025879
1170.91198730469	60.0120162963867
1172.1025390625	60.9105491638184
1173.29260253906	61.8501510620117
1174.482421875	62.1778526306152
1175.67175292969	62.2974700927734
1176.86071777344	62.0057487487793
1178.04943847656	61.2421531677246
1179.23767089844	60.4555282592773
1180.42553710938	59.5167045593262
1181.61303710938	58.7731781005859
1182.80017089844	58.3038558959961
1183.98681640625	58.0371856689453
1185.17321777344	57.670597076416
1186.35925292969	57.6364784240723
1187.54479980469	57.6728134155273
1188.73010253906	57.6090545654297
1189.91491699219	57.5041465759277
1191.09936523438	57.5953102111816
1192.28356933594	57.5511283874512
1193.46728515625	57.6298904418945
1194.65063476563	57.7762832641602
1195.83361816406	57.8068542480469
1197.01623535156	58.0854682922363
1198.19836425781	58.4060859680176
1199.38024902344	58.6317596435547
1200.56176757813	58.8534545898438
1201.74279785156	58.9671440124512
1202.92358398438	59.1115226745605
1204.10388183594	59.0994148254395
1205.28393554688	58.9851875305176
1206.46350097656	58.8816986083984
1207.64270019531	58.8360900878906
1208.82153320313	58.5534324645996
1210	58.6331748962402
1211.17810058594	58.5155372619629
1212.35583496094	58.3269729614258
1213.53308105469	58.379940032959
1214.71008300781	58.3725509643555
1215.88671875	58.2863845825195
1217.06286621094	58.2544822692871
1218.23864746094	58.4039993286133
1219.41418457031	58.2960090637207
1220.58923339844	58.3353157043457
1221.76391601563	58.3055953979492
1222.93823242188	58.4055595397949
1224.11218261719	58.5055541992188
1225.28576660156	58.6988182067871
1226.458984375	58.8871383666992
1227.6318359375	58.877498626709
1228.80419921875	59.0739555358887
1229.97631835938	59.274486541748
1231.14794921875	59.4405326843262
1232.31921386719	59.8969841003418
1233.490234375	59.9099807739258
1234.66076660156	60.3304824829102
1235.83093261719	60.424373626709
1237.00073242188	60.8500061035156
1238.17016601563	61.0163650512695
1239.33923339844	61.2770385742188
1240.5078125	61.5064697265625
1241.67614746094	61.6395606994629
1242.84411621094	62.0839958190918
1244.01159667969	62.3445205688477
1245.1787109375	62.6087684631348
1246.34558105469	62.8863182067871
1247.51196289063	63.2079315185547
1248.67797851563	63.4673767089844
1249.84362792969	63.6192893981934
1251.00891113281	63.5596923828125
1252.173828125	63.2635536193848
1253.33825683594	62.8267211914063
1254.50244140625	62.4409637451172
1255.66625976563	61.8295097351074
1256.82958984375	61.1543617248535
1257.99255371094	60.7982368469238
1259.1552734375	60.3765296936035
1260.31750488281	60.0991592407227
1261.47937011719	59.7688865661621
1262.64086914063	59.4878044128418
1263.80200195313	59.1880531311035
1264.96276855469	58.8796195983887
1266.123046875	58.8506278991699
1267.28308105469	58.486743927002
1268.44262695313	58.2805862426758
1269.60192871094	58.231201171875
1270.7607421875	57.9047660827637
1271.91918945313	57.7068290710449
1273.07727050781	57.6434020996094
1274.23498535156	57.3890686035156
1275.39233398438	57.0552177429199
1276.54931640625	57.0356559753418
1277.70581054688	56.8877220153809
1278.86206054688	56.764232635498
1280.01794433594	56.7254600524902
1281.17333984375	56.5297622680664
1282.32836914063	56.5010032653809
1283.48303222656	56.5156135559082
1284.63732910156	56.4988288879395
1285.79125976563	56.3183441162109
1286.94482421875	56.4505004882813
1288.09802246094	56.4792518615723
1289.25073242188	56.5193939208984
1290.40319824219	56.7048454284668
1291.55517578125	56.7689437866211
1292.70690917969	56.861213684082
1293.85815429688	56.6200637817383
1295.00903320313	56.6254463195801
1296.15954589844	56.6427955627441
1297.30969238281	56.5292549133301
1298.45935058594	56.3370399475098
1299.60876464844	56.2017021179199
1300.7578125	55.9381103515625
1301.90637207031	55.9225234985352
1303.05456542969	55.752254486084
1304.20239257813	55.7004203796387
1305.34985351563	55.4809417724609
1306.49694824219	55.5425643920898
1307.64367675781	55.4619979858398
1308.7900390625	55.3766098022461
1309.93591308594	55.4149551391602
1311.08154296875	55.4156684875488
1312.22668457031	55.334171295166
1313.37145996094	55.4596519470215
1314.51599121094	55.5272407531738
1315.66003417969	55.5813446044922
1316.80358886719	55.5325508117676
1317.94689941406	55.5119705200195
1319.08984375	55.5512771606445
1320.23229980469	55.5112075805664
1321.37451171875	55.4794845581055
1322.51623535156	55.534309387207
1323.65759277344	55.2948837280273
1324.79858398438	55.2194938659668
1325.93920898438	55.2154312133789
1327.07934570313	55.029109954834
1328.21923828125	54.936336517334
1329.35864257813	54.8671493530273
1330.49780273438	54.9029502868652
1331.63647460938	54.7593307495117
1332.77478027344	54.6342735290527
1333.91271972656	54.5119171142578
1335.05029296875	54.5690650939941
1336.18737792969	54.5285491943359
1337.32421875	54.4501113891602
1338.46057128906	54.3803825378418
1339.5966796875	54.4474792480469
1340.73229980469	54.4104881286621
1341.86755371094	54.3253211975098
1343.00231933594	54.4956588745117
1344.13684082031	54.3979377746582
1345.27099609375	54.3187980651855
1346.40466308594	54.3281440734863
1347.53796386719	54.4775314331055
1348.6708984375	54.3356781005859
1349.80346679688	54.421028137207
1350.93566894531	54.3454322814941
1352.06750488281	54.3734855651855
1353.19885253906	54.3289108276367
1354.32995605469	54.3816184997559
1355.46057128906	54.2587776184082
1356.5908203125	54.3167610168457
1357.720703125	54.2131080627441
1358.85021972656	54.1375732421875
1359.97924804688	54.2295570373535
1361.10803222656	54.1001319885254
1362.236328125	54.1221542358398
1363.3642578125	54.0778732299805
1364.49182128906	54.1243896484375
1365.61901855469	54.0781898498535
1366.74584960938	54.0776023864746
1367.87231445313	54.2171363830566
1368.99829101563	54.2001037597656
1370.12390136719	54.2731513977051
1371.24914550781	54.3136177062988
1372.3740234375	54.4942893981934
1373.49853515625	54.6171607971191
1374.62255859375	54.6773567199707
1375.74633789063	54.9787826538086
1376.86962890625	55.387336730957
1377.99255371094	55.4570236206055
1379.11511230469	55.6650772094727
1380.2373046875	55.9818077087402
1381.35900878906	56.2166442871094
1382.48034667969	56.4332618713379
1383.60144042969	56.6630020141602
1384.72204589844	56.921573638916
1385.84228515625	56.9792098999023
1386.96203613281	57.1434288024902
1388.08154296875	56.9314308166504
1389.20056152344	56.7613983154297
1390.31921386719	56.5767707824707
1391.4375	56.1833724975586
1392.55541992188	56.0043106079102
1393.6728515625	55.6814270019531
1394.7900390625	55.4526672363281
1395.90673828125	55.0372161865234
1397.02307128906	54.945011138916
1398.13903808594	54.5722770690918
1399.25463867188	54.3630027770996
1400.36975097656	54.1981086730957
1401.48449707031	54.0421447753906
1402.59899902344	54.0018539428711
1403.712890625	53.9099502563477
1404.82653808594	53.8127937316895
1405.93981933594	53.9687385559082
1407.05261230469	53.7466812133789
1408.1650390625	53.5160026550293
1409.27709960938	53.6722183227539
1410.38879394531	53.7013969421387
1411.5	53.4428062438965
1412.61096191406	53.5082626342773
1413.72143554688	53.3783302307129
1414.83154296875	53.3777160644531
1415.94116210938	53.1800880432129
1417.05053710938	53.1954727172852
1418.15942382813	53.0616149902344
1419.26794433594	53.1037750244141
1420.37609863281	53.0788192749023
1421.48388671875	52.9701309204102
1422.59118652344	52.7571792602539
1423.6982421875	52.8044700622559
1424.80480957031	52.5852355957031
1425.91088867188	52.5151672363281
1427.01672363281	52.6605606079102
1428.1220703125	52.5653305053711
1429.22717285156	52.5136642456055
1430.33166503906	52.6067962646484
1431.43591308594	52.4959411621094
1432.53979492188	52.5220909118652
1433.64318847656	52.5699806213379
1434.74621582031	52.5561027526855
1435.84887695313	52.4964866638184
1436.95104980469	52.608585357666
1438.05297851563	52.5720863342285
1439.15441894531	52.5956420898438
1440.25549316406	52.5360794067383
1441.35620117188	52.5757255554199
1442.45642089844	52.5807609558105
1443.55627441406	52.5169296264648
1444.65576171875	52.4505462646484
1445.7548828125	52.3902168273926
1446.853515625	52.4550399780273
1447.95190429688	52.2774276733398
1449.0498046875	52.2923355102539
1450.14721679688	52.1742477416992
1451.24438476563	52.1586112976074
1452.34106445313	51.9870109558105
1453.43737792969	52.1128921508789
1454.53332519531	51.9781227111816
1455.62890625	51.9331283569336
1456.72399902344	51.8897018432617
1457.81872558594	51.8037300109863
1458.9130859375	51.7455940246582
1460.00695800781	51.7641754150391
1461.10046386719	51.7029266357422
1462.19360351563	51.7645034790039
1463.28637695313	51.684627532959
1464.37878417969	51.6960144042969
1465.470703125	51.6567802429199
1466.56225585938	51.6542663574219
1467.65344238281	51.6500053405762
1468.744140625	51.4929656982422
1469.83447265625	51.409351348877
1470.92443847656	51.33203125
1472.01403808594	51.206356048584
1473.10314941406	51.1903266906738
1474.19189453125	51.0276794433594
1475.2802734375	50.9513092041016
1476.3681640625	50.9516105651855
1477.45581054688	50.8630447387695
1478.54296875	50.8082962036133
1479.62963867188	50.7075233459473
1480.71606445313	50.870361328125
1481.80200195313	50.7566184997559
1482.88757324219	50.7577857971191
1483.97265625	50.7259101867676
1485.05737304688	50.923168182373
1486.14172363281	50.831298828125
1487.22570800781	50.9379081726074
1488.30932617188	50.8393402099609
1489.39245605469	50.9603881835938
1490.47509765625	50.9960060119629
1491.55749511719	50.9729270935059
1492.63940429688	51.0617942810059
1493.72094726563	50.9364624023438
1494.80212402344	51.0880737304688
1495.8828125	51.0286064147949
1496.96313476563	51.0195999145508
1498.04309082031	50.9076652526855
1499.12255859375	50.9629974365234
1500.20166015625	50.8569831848145
1501.28039550781	50.8902397155762
1502.35864257813	50.8710594177246
1503.4365234375	50.8423919677734
1504.51403808594	50.9061431884766
1505.59118652344	50.9503746032715
1506.66784667969	51.0971374511719
1507.744140625	50.9241828918457
1508.81994628906	51.0771560668945
1509.89538574219	51.0511932373047
1510.97045898438	51.0993232727051
1512.04516601563	51.3441619873047
1513.11938476563	51.3273735046387
1514.19323730469	51.4553146362305
1515.26672363281	51.699592590332
1516.33972167969	51.7643966674805
1517.41235351563	51.9738349914551
1518.48449707031	51.9520835876465
1519.55639648438	52.0455131530762
1520.62768554688	52.0962448120117
1521.69873046875	52.1638259887695
1522.76928710938	52.1584129333496
1523.83947753906	52.1435012817383
1524.90930175781	52.196533203125
1525.97863769531	52.247631072998
1527.04760742188	52.2761688232422
1528.11608886719	52.1692008972168
1529.18420410156	52.1521987915039
1530.251953125	52.2573051452637
1531.31921386719	52.2685012817383
1532.38610839844	52.4347763061523
1533.45263671875	52.654670715332
1534.51867675781	52.6189842224121
1535.58435058594	52.682300567627
1536.64965820313	52.8534088134766
1537.71447753906	52.9376640319824
1538.77893066406	53.2008056640625
1539.84301757813	53.272289276123
1540.90661621094	53.4462623596191
1541.9697265625	53.7041320800781
1543.03259277344	53.7358779907227
1544.09497070313	53.7797775268555
1545.15686035156	54.1304893493652
1546.21850585938	54.2005386352539
1547.27966308594	54.3793640136719
1548.34033203125	54.383716583252
1549.40063476563	54.7267112731934
1550.46057128906	54.6852378845215
1551.52001953125	54.7901611328125
1552.5791015625	54.9200096130371
1553.63781738281	55.0105247497559
1554.69604492188	55.1239814758301
1555.75378417969	55.0058097839355
1556.81127929688	55.1426315307617
1557.86828613281	55.2311363220215
1558.9248046875	55.3834419250488
1559.98095703125	55.4384078979492
1561.03674316406	55.5386390686035
1562.09204101563	55.6965255737305
1563.14697265625	55.7988662719727
1564.20153808594	55.9281806945801
1565.25561523438	56.1134033203125
1566.30932617188	56.4490699768066
1567.36254882813	56.6201286315918
1568.41540527344	56.9808044433594
1569.4677734375	57.0223655700684
1570.51977539063	57.330997467041
1571.57141113281	57.6166114807129
1572.62255859375	57.9099273681641
1573.67333984375	58.1175308227539
1574.7236328125	58.3973159790039
1575.77355957031	58.6420783996582
1576.82299804688	58.8188285827637
1577.8720703125	59.0536155700684
1578.92077636719	59.3658561706543
1579.96899414063	59.5103225708008
1581.01684570313	59.8234176635742
1582.06420898438	60.0516548156738
1583.11120605469	60.5144500732422
1584.15771484375	60.8783950805664
1585.20385742188	61.2889251708984
1586.24951171875	61.7622947692871
1587.29479980469	62.1521759033203
1588.33972167969	62.6111145019531
1589.38415527344	63.2124366760254
1590.42810058594	63.7423133850098
1591.47180175781	64.2537841796875
1592.51489257813	64.6705017089844
1593.55773925781	65.0761871337891
1594.59997558594	65.4445419311523
1595.64196777344	65.757568359375
1596.68334960938	66.1104202270508
1597.72448730469	66.3298645019531
1598.76513671875	66.9103393554688
1599.80529785156	67.3726577758789
1600.84509277344	67.9393463134766
1601.88452148438	68.7351226806641
1602.92346191406	69.4300537109375
1603.9619140625	70.6604385375977
1605	71.6451034545898
1606.03771972656	73.0255508422852
1607.07495117188	74.2086486816406
1608.11169433594	75.0950317382813
1609.14807128906	75.9751510620117
1610.18408203125	76.2518768310547
1611.21960449219	76.0642242431641
1612.25463867188	75.6959075927734
1613.28930664063	75.2059478759766
1614.32360839844	74.3342971801758
1615.357421875	73.9640731811523
1616.39074707031	73.3247985839844
1617.42370605469	72.7982177734375
1618.45629882813	72.7302093505859
1619.48840332031	72.4611663818359
1620.52001953125	72.4321823120117
1621.55126953125	72.7145462036133
1622.58215332031	72.960578918457
1623.61254882813	73.0670394897461
1624.64245605469	73.3393020629883
1625.67199707031	73.8277130126953
1626.70104980469	74.3242034912109
1627.72973632813	74.8612823486328
1628.75793457031	75.3136596679688
1629.78576660156	76.2434158325195
1630.81311035156	76.8319854736328
1631.84008789063	77.6615447998047
1632.86657714844	78.633659362793
1633.89270019531	79.5260162353516
1634.91833496094	80.2454071044922
1635.94348144531	80.9261322021484
1636.96826171875	81.2530364990234
1637.99255371094	81.4421920776367
1639.01647949219	81.5093154907227
1640.03991699219	80.9923477172852
1641.06298828125	80.661506652832
1642.08557128906	79.7166137695313
1643.10778808594	78.8711090087891
1644.12951660156	77.8985443115234
1645.15075683594	76.8573379516602
1646.17163085938	76.094596862793
1647.19213867188	75.0035934448242
1648.21203613281	74.2150726318359
1649.23156738281	73.6163177490234
1650.25073242188	72.7651596069336
1651.26940917969	72.2281265258789
1652.28759765625	71.5805435180664
1653.30541992188	71.2491607666016
1654.32275390625	70.7472381591797
1655.33972167969	70.1742858886719
1656.35620117188	69.5197143554688
1657.37231445313	69.2307205200195
1658.38793945313	68.9168395996094
1659.40307617188	68.5677185058594
1660.41772460938	68.2556533813477
1661.43212890625	67.8731536865234
1662.44592285156	67.5291137695313
1663.45935058594	67.3965835571289
1664.47229003906	66.8357925415039
1665.48486328125	66.5458755493164
1666.49694824219	66.205810546875
1667.50854492188	65.8192138671875
1668.51977539063	65.5100250244141
1669.53051757813	65.0696182250977
1670.54089355469	64.7043838500977
1671.55078125	64.3589401245117
1672.56018066406	63.7290077209473
1673.56909179688	63.4411010742188
1674.57763671875	62.9397087097168
1675.58581542969	62.4607543945313
1676.59350585938	61.7167358398438
1677.60070800781	61.4202461242676
1678.607421875	60.7113952636719
1679.61376953125	60.2497329711914
1680.61962890625	59.8615455627441
1681.62512207031	59.3993034362793
1682.63012695313	58.7386169433594
1683.63464355469	58.1907920837402
1684.638671875	57.871509552002
1685.64233398438	57.1735076904297
1686.64562988281	57.0026512145996
1687.64831542969	56.3615951538086
1688.65063476563	55.8838310241699
1689.65246582031	55.3678207397461
1690.65393066406	54.9520301818848
1691.65490722656	54.6019287109375
1692.65539550781	54.2052383422852
1693.65551757813	53.898250579834
1694.65502929688	53.398250579834
1695.654296875	53.022346496582
1696.65295410156	52.7321128845215
1697.65124511719	52.3563232421875
1698.64904785156	51.9912414550781
1699.646484375	51.6546897888184
1700.64331054688	51.1755027770996
1701.63977050781	50.8127899169922
1702.63586425781	50.423885345459
1703.63134765625	50.1685752868652
1704.62646484375	49.5884971618652
1705.62121582031	49.2764472961426
1706.61535644531	48.9252586364746
1707.60913085938	48.5250396728516
1708.60241699219	48.1977653503418
1709.59521484375	47.8044052124023
1710.58764648438	47.2928924560547
1711.57958984375	47.0535430908203
1712.57104492188	46.6096992492676
1713.56213378906	46.2596435546875
1714.552734375	45.8948287963867
1715.54284667969	45.4553565979004
1716.53247070313	45.0706520080566
1717.52160644531	44.7160339355469
1718.51037597656	44.369083404541
1719.49865722656	43.9175338745117
1720.48657226563	43.7439270019531
1721.47387695313	43.3423347473145
1722.46081542969	43.0390739440918
1723.447265625	42.7400054931641
1724.43334960938	42.4977340698242
1725.41882324219	42.2293586730957
1726.40393066406	42.0017204284668
1727.38854980469	41.7149620056152
1728.37268066406	41.4559364318848
1729.3564453125	41.2281875610352
1730.33972167969	40.9703903198242
1731.32250976563	40.7540016174316
1732.30480957031	40.5323448181152
1733.28674316406	40.3566932678223
1734.26806640625	40.1617317199707
1735.2490234375	39.945384979248
1736.2294921875	39.9018707275391
1737.20959472656	39.5618667602539
1738.18908691406	39.4437522888184
1739.16821289063	39.3591346740723
1740.14685058594	39.025390625
1741.125	38.8878326416016
1742.10266113281	38.8830032348633
1743.07995605469	38.527587890625
1744.05676269531	38.4410247802734
1745.03308105469	38.1068992614746
1746.00891113281	38.0154457092285
1746.98425292969	37.8457641601563
1747.95910644531	37.6363677978516
1748.93359375	37.4656944274902
1749.90759277344	37.3675918579102
1750.88110351563	37.0410499572754
1751.85412597656	36.854133605957
1752.82678222656	36.558479309082
1753.798828125	36.3867378234863
1754.7705078125	36.1656608581543
1755.74169921875	35.917236328125
1756.71240234375	35.7874565124512
1757.6826171875	35.705249786377
1758.65246582031	35.4994010925293
1759.62170410156	35.3944282531738
1760.59057617188	35.0930786132813
1761.55895996094	35.0041847229004
1762.52673339844	34.8036193847656
1763.49426269531	34.788387298584
1764.46118164063	34.669792175293
1765.42761230469	34.5065460205078
1766.39367675781	34.3471717834473
1767.35913085938	34.2732429504395
1768.32421875	34.1961517333984
1769.28881835938	34.1261291503906
1770.2529296875	34.0162162780762
1771.21655273438	33.8667907714844
1772.17980957031	33.7939376831055
1773.14245605469	33.8478622436523
1774.10461425781	33.7375869750977
1775.06640625	33.6853637695313
1776.02770996094	33.552848815918
1776.98852539063	33.3293075561523
1777.94873046875	33.2677612304688
1778.90856933594	33.2105903625488
1779.86804199219	33.1841621398926
1780.82690429688	32.9890022277832
1781.78527832031	32.7713394165039
1782.7431640625	32.677562713623
1783.70068359375	32.6241874694824
1784.65771484375	32.4339447021484
1785.61413574219	32.3417129516602
1786.57019042969	32.1536178588867
1787.52575683594	32.1105613708496
1788.48083496094	31.8650417327881
1789.43530273438	31.7545471191406
1790.38940429688	31.63623046875
1791.34301757813	31.5025367736816
1792.29626464844	31.3051376342773
1793.24890136719	31.273193359375
1794.20104980469	31.1506633758545
1795.15270996094	31.1247673034668
1796.10400390625	31.0227527618408
1797.0546875	30.883674621582
1798.0048828125	30.8715934753418
1798.95471191406	30.6937026977539
1799.90393066406	30.6121196746826
1800.85278320313	30.6303043365479
1801.80102539063	30.5596313476563
1802.74890136719	30.4421634674072
1803.6962890625	30.4818382263184
1804.64306640625	30.313081741333
1805.58947753906	30.4136943817139
1806.53540039063	30.3517684936523
1807.48071289063	30.3212490081787
1808.42565917969	30.2909355163574
1809.3701171875	30.2338008880615
1810.31396484375	30.1929016113281
1811.25744628906	30.1154594421387
1812.20043945313	30.0620498657227
1813.14294433594	29.8877601623535
1814.08483886719	30.0454540252686
1815.0263671875	29.97340965271
1815.96740722656	29.8201160430908
1816.90783691406	29.6876831054688
1817.84790039063	29.7697715759277
1818.78747558594	29.5327033996582
1819.72644042969	29.5985164642334
1820.6650390625	29.4233283996582
1821.60314941406	29.3959445953369
1822.54064941406	29.3376064300537
1823.47778320313	29.1832065582275
1824.41430664063	29.1918029785156
1825.35034179688	29.009298324585
1826.28601074219	28.9610004425049
1827.22106933594	28.8524150848389
1828.15563964844	28.7607498168945
1829.08984375	28.7087459564209
1830.0234375	28.6342182159424
1830.95654296875	28.5471134185791
1831.88916015625	28.4631538391113
1832.8212890625	28.465259552002
1833.7529296875	28.3973979949951
1834.68408203125	28.3297271728516
1835.61474609375	28.3311805725098
1836.54479980469	28.2506980895996
1837.47448730469	28.2431983947754
1838.40356445313	28.3093910217285
1839.33227539063	28.2143688201904
1840.26037597656	28.2705955505371
1841.18811035156	28.2803897857666
1842.115234375	28.192756652832
1843.04187011719	28.2168483734131
1843.96801757813	28.2245254516602
1844.89367675781	28.2932567596436
1845.81872558594	28.2292499542236
1846.74340820313	28.214973449707
1847.66760253906	28.0975227355957
1848.59118652344	28.0966701507568
1849.51428222656	28.138147354126
1850.43701171875	28.0225219726563
1851.35913085938	27.9194488525391
1852.28076171875	27.8824272155762
1853.20190429688	27.8513698577881
1854.12243652344	27.7346954345703
1855.04260253906	27.7382907867432
1855.96215820313	27.670783996582
1856.88122558594	27.5918884277344
1857.79992675781	27.490234375
1858.71801757813	27.3923950195313
1859.63549804688	27.3496074676514
1860.55261230469	27.3029441833496
1861.46923828125	27.1494045257568
1862.38525390625	27.149019241333
1863.30078125	27.1192302703857
1864.2158203125	27.0589408874512
1865.13037109375	26.9702587127686
1866.04443359375	27.0510845184326
1866.95788574219	27.0459766387939
1867.87084960938	27.0937747955322
1868.78332519531	26.9813690185547
1869.6953125	27.0022945404053
1870.60681152344	27.1041584014893
1871.51782226563	27.032787322998
1872.42822265625	27.0972709655762
1873.33813476563	27.2085361480713
1874.24755859375	27.0712203979492
1875.15649414063	27.1237258911133
1876.06481933594	27.0809669494629
1876.97277832031	27.1115207672119
1877.88012695313	27.1807136535645
1878.78698730469	27.0412788391113
1879.69323730469	27.0789890289307
1880.59912109375	27.0022830963135
1881.50439453125	26.9665813446045
1882.4091796875	26.9315052032471
1883.3134765625	26.7256660461426
1884.21716308594	26.7588348388672
1885.12048339844	26.6884346008301
1886.02319335938	26.6482887268066
1886.92541503906	26.6224021911621
1887.82702636719	26.5298290252686
1888.72814941406	26.5082378387451
1889.62878417969	26.4333477020264
1890.52893066406	26.3761863708496
1891.42858886719	26.3166084289551
1892.32763671875	26.2864933013916
1893.22619628906	26.2413997650146
1894.12426757813	26.1965026855469
1895.02172851563	26.1125144958496
1895.91870117188	26.0636520385742
1896.81518554688	26.1541862487793
1897.71118164063	25.9621562957764
1898.60656738281	25.9282169342041
1899.50146484375	25.9120826721191
1900.39587402344	25.903772354126
1901.28967285156	25.8935050964355
1902.18298339844	25.9147777557373
1903.07580566406	25.9145317077637
1903.96801757813	25.8696632385254
1904.85986328125	25.8556900024414
1905.7509765625	25.8966197967529
1906.64172363281	25.9286403656006
1907.53186035156	26.0271759033203
1908.42150878906	26.0115242004395
1909.31066894531	26.0464706420898
1910.19921875	25.9651393890381
1911.08728027344	26.0409240722656
1911.97473144531	26.0783367156982
1912.86181640625	26.0849723815918
1913.74816894531	26.0984058380127
1914.63415527344	26.034912109375
1915.51953125	26.0758934020996
1916.40441894531	25.9743118286133
1917.28869628906	25.9711246490479
1918.17260742188	25.9221954345703
1919.05578613281	25.8752136230469
1919.93859863281	25.8426609039307
1920.82080078125	25.8070259094238
1921.70239257813	25.752965927124
1922.58349609375	25.8080368041992
1923.46411132813	25.7624988555908
1924.34423828125	25.6873378753662
1925.22375488281	25.5546474456787
1926.10278320313	25.5169067382813
1926.98120117188	25.3805713653564
1927.85913085938	25.4459857940674
1928.73645019531	25.2469367980957
1929.61328125	25.1914863586426
1930.48962402344	25.147439956665
1931.36535644531	25.092809677124
1932.24060058594	25.0493698120117
1933.11535644531	25.1423454284668
1933.98950195313	25.0751304626465
1934.86303710938	25.0693130493164
1935.73608398438	25.0615196228027
1936.60864257813	25.1063861846924
1937.48059082031	25.0322589874268
1938.35205078125	25.0570888519287
1939.22302246094	25.0457649230957
1940.09338378906	25.1491756439209
1940.96313476563	25.0853614807129
1941.83239746094	25.1003322601318
1942.701171875	25.2259654998779
1943.5693359375	25.2288455963135
1944.43701171875	25.2346076965332
1945.30407714844	25.2448081970215
1946.17065429688	25.2864151000977
1947.03662109375	25.3526210784912
1947.90209960938	25.3599987030029
1948.76696777344	25.3080654144287
1949.63134765625	25.3519916534424
1950.4951171875	25.367374420166
1951.3583984375	25.3193912506104
1952.22106933594	25.2795906066895
1953.08325195313	25.2102680206299
1953.94482421875	25.2773189544678
1954.80590820313	25.2035255432129
1955.66650390625	25.2189235687256
1956.5263671875	25.1614990234375
1957.38586425781	25.1175937652588
1958.24462890625	25.0536594390869
1959.10302734375	25.1457290649414
1959.96069335938	24.9383602142334
1960.81799316406	24.9128017425537
1961.67456054688	24.8282623291016
1962.53063964844	24.7628154754639
1963.38623046875	24.7236022949219
1964.2412109375	24.7551956176758
1965.09558105469	24.6716251373291
1965.94946289063	24.6285610198975
1966.80285644531	24.537540435791
1967.65563964844	24.5691261291504
1968.5078125	24.5398292541504
1969.35949707031	24.5136451721191
1970.21057128906	24.5358982086182
1971.06103515625	24.5548076629639
1971.91101074219	24.5628070831299
1972.76049804688	24.658634185791
1973.60925292969	24.6400699615479
1974.45764160156	24.593770980835
1975.30529785156	24.6973247528076
1976.15246582031	24.6807842254639
1976.99914550781	24.8417625427246
1977.84521484375	24.8342304229736
1978.69067382813	24.9057693481445
1979.53552246094	24.9502506256104
1980.3798828125	24.9331150054932
1981.22375488281	24.9473743438721
1982.06701660156	25.0100994110107
1982.90966796875	25.0131778717041
1983.75170898438	24.9931411743164
1984.59326171875	24.953556060791
1985.43420410156	24.9984111785889
1986.27465820313	24.9997138977051
1987.11450195313	24.9236812591553
1987.95373535156	24.9276638031006
1988.79248046875	24.9683227539063
1989.63061523438	24.9556732177734
1990.46813964844	24.8138046264648
1991.30517578125	24.7657470703125
1992.1416015625	24.6910762786865
1992.9775390625	24.6733703613281
1993.81274414063	24.556921005249
1994.6474609375	24.4960918426514
1995.48168945313	24.4616165161133
1996.31518554688	24.442024230957
1997.14819335938	24.4813346862793
1997.98071289063	24.341365814209
1998.8125	24.3422794342041
1999.64379882813	24.3637580871582
2000.47448730469	24.3527011871338
2001.3046875	24.3789520263672
2002.13427734375	24.3486709594727
2002.96325683594	24.3446292877197
2003.79162597656	24.3996677398682
2004.61950683594	24.4574737548828
2005.44677734375	24.4328556060791
2006.2734375	24.5650615692139
2007.09948730469	24.6014556884766
2007.92504882813	24.653076171875
2008.75	24.7258415222168
2009.57434082031	24.7764148712158
2010.39819335938	24.8431529998779
2011.22131347656	24.7961521148682
2012.0439453125	24.7261734008789
2012.86608886719	24.8086490631104
2013.6875	24.8404941558838
2014.50842285156	24.7818412780762
2015.32873535156	24.888786315918
2016.1484375	24.862886428833
2016.96752929688	24.9788303375244
2017.7861328125	24.8916778564453
2018.60412597656	25.0095405578613
2019.42150878906	24.9499340057373
2020.23828125	24.9637050628662
2021.05444335938	24.9676818847656
2021.8701171875	24.8888263702393
2022.68518066406	24.799654006958
2023.49963378906	24.8410358428955
2024.3134765625	24.7862739562988
2025.12683105469	24.7605037689209
2025.939453125	24.7354011535645
2026.75158691406	24.6496868133545
2027.56311035156	24.5943355560303
2028.3740234375	24.5872383117676
2029.18432617188	24.6856651306152
2029.994140625	24.6165390014648
2030.80322265625	24.5469074249268
2031.61181640625	24.3772945404053
2032.41979980469	24.4127616882324
2033.22717285156	24.416374206543
2034.03393554688	24.3897151947021
2034.84008789063	24.3570613861084
2035.64575195313	24.21533203125
2036.45080566406	24.1656074523926
2037.25512695313	24.2146530151367
2038.05895996094	24.0849056243896
2038.86218261719	24.0601444244385
2039.66479492188	24.0843677520752
2040.466796875	24.1033172607422
2041.26831054688	24.1063957214355
2042.06909179688	24.1348152160645
2042.86938476563	24.1517353057861
2043.6689453125	24.0979251861572
2044.46801757813	24.2153587341309
2045.26647949219	24.191743850708
2046.06433105469	24.258321762085
2046.86145019531	24.1920280456543
2047.65808105469	24.2757434844971
2048.4541015625	24.2715320587158
2049.24951171875	24.265697479248
2050.04443359375	24.2240467071533
2050.83862304688	24.3608512878418
2051.63232421875	24.3663864135742
2052.42529296875	24.4260730743408
2053.2177734375	24.3760929107666
2054.00952148438	24.3879013061523
2054.80078125	24.4358577728271
2055.59130859375	24.4954319000244
2056.38134765625	24.5172729492188
2057.17065429688	24.576229095459
2057.95947265625	24.4707641601563
2058.74755859375	24.431360244751
2059.53515625	24.4622707366943
2060.32202148438	24.4377040863037
2061.1083984375	24.383846282959
2061.89428710938	24.2441902160645
2062.67919921875	24.2076568603516
2063.4638671875	24.2632083892822
2064.24780273438	24.1892032623291
2065.03100585938	24.1640300750732
2065.81372070313	23.977237701416
2066.595703125	23.9873695373535
2067.37719726563	24.0086936950684
2068.15795898438	23.7985649108887
2068.93823242188	23.8184375762939
2069.7177734375	23.7681140899658
2070.49682617188	23.7200889587402
2071.27514648438	23.5849475860596
2072.05297851563	23.5314464569092
2072.830078125	23.5697250366211
2073.60668945313	23.4353218078613
2074.38256835938	23.4499759674072
2075.15795898438	23.3371734619141
2075.9326171875	23.3347358703613
2076.70654296875	23.2318725585938
2077.47998046875	23.2802028656006
2078.25268554688	23.225736618042
2079.02490234375	23.2605113983154
2079.79663085938	23.2221736907959
2080.5673828125	23.2175827026367
2081.337890625	23.246301651001
2082.107421875	23.2717514038086
2082.87670898438	23.3026256561279
2083.64501953125	23.2268962860107
2084.41284179688	23.3200416564941
2085.18017578125	23.2846870422363
2085.94677734375	23.2914009094238
2086.71264648438	23.3512802124023
2087.47802734375	23.3255500793457
2088.24267578125	23.2988586425781
2089.0068359375	23.3595218658447
2089.77026367188	23.3797054290771
2090.53295898438	23.3065814971924
2091.29516601563	23.4191780090332
2092.056640625	23.3365898132324
2092.81762695313	23.3294353485107
2093.57788085938	23.2160568237305
2094.33764648438	23.2128658294678
2095.0966796875	23.108814239502
2095.85498046875	23.1639461517334
2096.61279296875	23.0763397216797
2097.36987304688	22.9714126586914
2098.12646484375	22.9047203063965
2098.88232421875	22.7802391052246
2099.63745117188	22.7813739776611
2100.39208984375	22.5852222442627
2101.14624023438	22.5815525054932
2101.8994140625	22.5200424194336
2102.65209960938	22.3759708404541
2103.404296875	22.3238220214844
2104.15551757813	22.1672210693359
2104.90649414063	22.2134742736816
2105.65649414063	22.0662174224854
2106.40600585938	22.0594844818115
2107.15502929688	21.932975769043
2107.90307617188	21.8772048950195
2108.65063476563	21.8221168518066
2109.39770507813	21.8240871429443
2110.14404296875	21.79225730896
2110.8896484375	21.7808895111084
2111.63452148438	21.8078556060791
2112.37890625	21.7941036224365
2113.12280273438	21.7865314483643
2113.86572265625	21.8690986633301
2114.60815429688	21.8651351928711
2115.35009765625	21.8878936767578
2116.09106445313	21.9281005859375
2116.83154296875	21.978609085083
2117.57153320313	21.9311847686768
2118.31079101563	21.9908199310303
2119.04931640625	22.006498336792
2119.787109375	21.8937301635742
2120.5244140625	21.870849609375
2121.26098632813	21.7940826416016
2121.9970703125	21.758939743042
2122.732421875	21.7412548065186
2123.46704101563	21.6648349761963
2124.20092773438	21.5960235595703
2124.93432617188	21.5789813995361
2125.6669921875	21.5981540679932
2126.39916992188	21.482177734375
2127.13037109375	21.4079132080078
2127.86108398438	21.3465633392334
2128.59130859375	21.3596611022949
2129.32080078125	21.2342891693115
2130.04956054688	21.1504230499268
2130.77758789063	21.0785255432129
2131.50512695313	21.0513381958008
2132.23193359375	20.9263668060303
2132.9580078125	20.917896270752
2133.68334960938	20.7619323730469
2134.408203125	20.6798553466797
2135.13232421875	20.6941833496094
2135.85595703125	20.5418033599854
2136.57885742188	20.4993724822998
2137.30102539063	20.4028129577637
2138.0224609375	20.3537673950195
2138.74340820313	20.2802772521973
2139.46337890625	20.2666797637939
2140.18310546875	20.2383270263672
2140.90185546875	20.1189746856689
2141.6201171875	20.107234954834
2142.33764648438	20.1177616119385
2143.05444335938	20.0897808074951
2143.77075195313	20.0293064117432
2144.48608398438	20.0143623352051
2145.201171875	20.0573577880859
2145.91528320313	20.0724906921387
2146.62890625	20.1031665802002
2147.34155273438	20.1326522827148
2148.05395507813	19.9722194671631
2148.76538085938	20.0786952972412
2149.47631835938	20.0316371917725
2150.18627929688	20.0280685424805
2150.89599609375	20.0159797668457
2151.60473632813	20.023588180542
2152.31298828125	20.0604190826416
2153.02026367188	19.9957141876221
2153.72729492188	19.9002647399902
2154.43334960938	19.9370822906494
2155.138671875	19.8532333374023
2155.84350585938	19.942268371582
2156.54760742188	19.9540100097656
2157.25122070313	19.8207492828369
2157.95385742188	19.7933826446533
2158.65600585938	19.8500289916992
2159.357421875	19.7439422607422
2160.05810546875	19.6910762786865
2160.75805664063	19.6711864471436
2161.45751953125	19.6199550628662
2162.15600585938	19.5554637908936
2162.85400390625	19.4595718383789
2163.55151367188	19.4640598297119
2164.248046875	19.3496704101563
2164.94409179688	19.4139366149902
2165.63916015625	19.3202877044678
2166.33374023438	19.2113494873047
2167.02783203125	19.1386528015137
2167.72094726563	19.0270977020264
2168.41357421875	19.0331325531006
2169.10522460938	18.9465084075928
2169.79638671875	18.8384342193604
2170.48706054688	18.808235168457
2171.1767578125	18.7300338745117
2171.86572265625	18.5734901428223
2172.55419921875	18.5165538787842
2173.24194335938	18.4477405548096
2173.92895507813	18.3268795013428
2174.615234375	18.2734661102295
2175.30078125	18.196834564209
2175.98583984375	18.167501449585
2176.67016601563	18.0979175567627
2177.35375976563	18.0544509887695
2178.03662109375	18.0356502532959
2178.71875	18.0791091918945
2179.40014648438	18.057336807251
2180.08081054688	18.022928237915
2180.76098632813	18.0028438568115
2181.4404296875	18.0589714050293
2182.119140625	18.0042152404785
2182.79711914063	18.0378494262695
2183.47436523438	18.0449867248535
2184.15087890625	18.0543613433838
2184.82690429688	18.0939998626709
2185.501953125	18.0098552703857
2186.17651367188	18.1502704620361
2186.85034179688	18.0658397674561
2187.5234375	18.0349807739258
2188.19580078125	17.9608688354492
2188.86743164063	17.9978122711182
2189.53833007813	17.9462490081787
2190.20874023438	17.97998046875
2190.87817382813	17.9159202575684
2191.54711914063	17.8570327758789
2192.21533203125	17.8259983062744
2192.8828125	17.6912689208984
2193.54956054688	17.6681213378906
2194.21557617188	17.6234951019287
2194.880859375	17.5738468170166
2195.54541015625	17.5031929016113
2196.20947265625	17.4701766967773
2196.87255859375	17.3607025146484
2197.53515625	17.2049102783203
2198.19677734375	17.1522350311279
2198.85791015625	17.0667552947998
2199.51831054688	16.9729423522949
2200.17797851563	16.8753089904785
2200.8369140625	16.8036327362061
2201.4951171875	16.7554378509521
2202.15258789063	16.7069511413574
2202.80932617188	16.6233291625977
2203.46533203125	16.560209274292
2204.12060546875	16.4772090911865
2204.775390625	16.4865074157715
2205.42919921875	16.3981323242188
2206.08251953125	16.3785133361816
2206.73486328125	16.3867664337158
2207.38671875	16.3480186462402
2208.03759765625	16.3409214019775
2208.68798828125	16.3393516540527
2209.33764648438	16.3372745513916
2209.98657226563	16.3752250671387
2210.63452148438	16.350736618042
2211.28198242188	16.3738479614258
2211.9287109375	16.3284111022949
2212.57470703125	16.3353900909424
2213.21997070313	16.4357089996338
2213.86450195313	16.3634834289551
2214.50830078125	16.363655090332
2215.1513671875	16.3274593353271
2215.79370117188	16.3538932800293
2216.43530273438	16.3072891235352
2217.076171875	16.2014770507813
2217.71630859375	16.1616020202637
2218.35571289063	16.1485214233398
2218.99462890625	16.0782032012939
2219.63256835938	15.9571781158447
2220.26977539063	16.0245609283447
2220.90625	15.9165945053101
2221.5419921875	15.8293313980103
2222.17700195313	15.796275138855
2222.81127929688	15.7505073547363
2223.44482421875	15.6196527481079
2224.07763671875	15.5730037689209
2224.70971679688	15.4399356842041
2225.34106445313	15.4058885574341
2225.9716796875	15.3618946075439
2226.6015625	15.2476530075073
2227.23071289063	15.2597894668579
2227.85913085938	15.0685253143311
2228.48681640625	15.1488552093506
2229.11376953125	15.0328073501587
2229.73999023438	14.9954242706299
2230.36547851563	15.0148668289185
2230.990234375	14.9580516815186
2231.61401367188	14.8820514678955
2232.2373046875	14.78786277771
2232.85986328125	14.7283277511597
2233.4814453125	14.7407855987549
2234.1025390625	14.7044372558594
2234.72265625	14.6626882553101
2235.34228515625	14.6562023162842
2235.9609375	14.6054353713989
2236.57885742188	14.5269804000854
2237.1962890625	14.5752277374268
2237.81274414063	14.5494699478149
2238.42846679688	14.5421390533447
2239.04345703125	14.4563426971436
2239.65771484375	14.5520792007446
2240.27124023438	14.5583305358887
2240.88403320313	14.5663766860962
2241.49584960938	14.5667247772217
2242.10717773438	14.4989938735962
2242.71752929688	14.5455741882324
2243.32739257813	14.5639028549194
2243.93627929688	14.5089387893677
2244.54443359375	14.5087299346924
2245.15209960938	14.4742870330811
2245.7587890625	14.442645072937
2246.36474609375	14.434419631958
2246.9697265625	14.4202489852905
2247.57421875	14.4022064208984
2248.17797851563	14.3663454055786
2248.78076171875	14.3632164001465
2249.38305664063	14.2891054153442
2249.984375	14.2732820510864
2250.5849609375	14.22438621521
2251.18481445313	14.1521835327148
2251.78393554688	14.1419715881348
2252.38232421875	14.1133823394775
2252.97973632813	14.0193119049072
2253.57666015625	14.0064315795898
2254.17260742188	13.9262161254883
2254.76782226563	13.8790893554688
2255.3623046875	13.7938365936279
2255.9560546875	13.8020925521851
2256.54907226563	13.748366355896
2257.14135742188	13.6608695983887
2257.73266601563	13.6150875091553
2258.32348632813	13.5988645553589
2258.91333007813	13.4722328186035
2259.50244140625	13.439564704895
2260.09057617188	13.3436994552612
2260.67822265625	13.4095010757446
2261.26513671875	13.3112020492554
2261.85107421875	13.2656536102295
2262.43627929688	13.1968860626221
2263.02075195313	13.2062063217163
2263.6044921875	13.1172943115234
2264.18725585938	13.1203289031982
2264.76953125	13.0589447021484
2265.35083007813	13.0262060165405
2265.93139648438	13.0205812454224
2266.51123046875	13.0112991333008
2267.09033203125	12.9907674789429
2267.66845703125	12.9553251266479
2268.24584960938	12.9689903259277
2268.82250976563	12.9306221008301
2269.3984375	12.9646825790405
2269.9736328125	12.9485244750977
2270.5478515625	12.9587860107422
2271.12133789063	12.9648637771606
2271.69409179688	12.9971380233765
2272.26611328125	12.9550065994263
2272.83740234375	12.9891328811646
2273.40771484375	12.9456405639648
2273.97729492188	12.9233636856079
2274.54614257813	12.9115686416626
2275.11401367188	12.8979215621948
2275.68139648438	12.8317213058472
2276.24780273438	12.8398370742798
2276.8134765625	12.8263998031616
2277.37817382813	12.7537651062012
2277.9423828125	12.7750043869019
2278.50561523438	12.7904586791992
2279.06811523438	12.819878578186
2279.62963867188	12.8129653930664
2280.19067382813	12.7530822753906
2280.75073242188	12.7543039321899
2281.31005859375	12.7149105072021
2281.86840820313	12.8015851974487
2282.42602539063	12.7555751800537
2282.98291015625	12.6767845153809
2283.5390625	12.6375513076782
2284.09448242188	12.6025047302246
2284.64892578125	12.6155338287354
2285.20263671875	12.5783290863037
2285.75537109375	12.5352725982666
2286.3076171875	12.5085878372192
2286.85888671875	12.4776420593262
2287.40942382813	12.4493112564087
2287.958984375	12.3552589416504
2288.5078125	12.3729686737061
2289.05590820313	12.276951789856
2289.60302734375	12.230450630188
2290.14965820313	12.2664270401001
2290.6953125	12.1511335372925
2291.23999023438	12.1146020889282
2291.78393554688	12.0945167541504
2292.3271484375	12.0422515869141
2292.86962890625	12.0019111633301
2293.4111328125	11.9583415985107
2293.95190429688	11.9463901519775
2294.49194335938	11.9086122512817
2295.03100585938	11.8473739624023
2295.5693359375	11.8036584854126
2296.10693359375	11.808669090271
2296.6435546875	11.7766237258911
2297.17944335938	11.7733554840088
2297.71459960938	11.7650089263916
2298.24877929688	11.7393035888672
2298.7822265625	11.7255830764771
2299.31469726563	11.7447004318237
2299.8466796875	11.7520761489868
2300.37744140625	11.7989988327026
2300.90771484375	11.6892881393433
2301.43701171875	11.7276582717896
2301.96557617188	11.7021055221558
2302.4931640625	11.7322044372559
2303.02001953125	11.7411623001099
2303.54614257813	11.7704887390137
2304.0712890625	11.7585582733154
2304.595703125	11.7241020202637
2305.119140625	11.7719383239746
2305.64184570313	11.7632055282593
2306.16381835938	11.7496242523193
2306.68481445313	11.7588500976563
2307.205078125	11.7149095535278
2307.72436523438	11.6843585968018
2308.24291992188	11.727689743042
2308.7607421875	11.6903877258301
2309.27758789063	11.7014694213867
2309.79370117188	11.6990985870361
2310.30883789063	11.6854181289673
2310.8232421875	11.6983785629272
2311.3369140625	11.6844081878662
2311.849609375	11.6351270675659
2312.361328125	11.6413249969482
2312.87255859375	11.5892810821533
2313.38256835938	11.5150747299194
2313.89208984375	11.5411939620972
2314.40063476563	11.5230569839478
2314.908203125	11.5343322753906
2315.4150390625	11.4580879211426
2315.92114257813	11.4579887390137
2316.42626953125	11.3759679794312
2316.9306640625	11.3087530136108
2317.43408203125	11.3123750686646
2317.93676757813	11.2464332580566
2318.4384765625	11.2080554962158
2318.939453125	11.1460809707642
2319.439453125	11.1482734680176
2319.93872070313	11.1046485900879
2320.43701171875	11.0620718002319
2320.9345703125	11.0126829147339
2321.43139648438	10.9670505523682
2321.92724609375	10.9914140701294
2322.42211914063	10.9343214035034
2322.91625976563	10.9605855941772
2323.40966796875	10.8887519836426
2323.90209960938	10.8845596313477
2324.3935546875	10.8588752746582
2324.88427734375	10.8162965774536
2325.37426757813	10.844165802002
2325.86303710938	10.8197841644287
2326.35131835938	10.8155326843262
2326.83862304688	10.8276138305664
2327.32495117188	10.8527812957764
2327.810546875	10.8302555084229
2328.29541015625	10.8723449707031
2328.77905273438	10.8849878311157
2329.26220703125	10.9164733886719
2329.74438476563	10.9040184020996
2330.2255859375	10.8888120651245
2330.7060546875	10.8823385238647
2331.185546875	10.8996295928955
2331.6640625	10.8986110687256
2332.14184570313	10.8959465026855
2332.61889648438	10.918173789978
2333.09497070313	10.8914136886597
2333.57006835938	10.8720254898071
2334.04443359375	10.8534383773804
2334.51782226563	10.845516204834
2334.99047851563	10.8296394348145
2335.46215820313	10.8104524612427
2335.93310546875	10.7854871749878
2336.40307617188	10.7706460952759
2336.8720703125	10.7148942947388
2337.34033203125	10.721152305603
2337.8076171875	10.6785202026367
2338.27416992188	10.6223878860474
2338.73974609375	10.6552648544312
2339.20458984375	10.5960483551025
2339.66845703125	10.5392599105835
2340.13134765625	10.5349798202515
2340.59350585938	10.4591236114502
2341.0546875	10.4963827133179
2341.51489257813	10.4033727645874
2341.97436523438	10.4229888916016
2342.43286132813	10.3706722259521
2342.890625	10.3414783477783
2343.34741210938	10.3321113586426
2343.80322265625	10.2562417984009
2344.25830078125	10.2454528808594
2344.71240234375	10.2213935852051
2345.16577148438	10.2318458557129
2345.61791992188	10.2414674758911
2346.06958007813	10.2975234985352
2346.52001953125	10.3619136810303
2346.9697265625	10.4902372360229
2347.41845703125	10.5472545623779
2347.86645507813	10.6383533477783
2348.3134765625	10.6824331283569
2348.75952148438	10.8420429229736
2349.20483398438	11.0372247695923
2349.64916992188	11.0451583862305
2350.09252929688	11.2080869674683
2350.53515625	11.2843084335327
2350.97680664063	11.3553047180176
2351.41748046875	11.4080200195313
2351.857421875	11.4679861068726
2352.29638671875	11.4816055297852
2352.734375	11.4738302230835
2353.17138671875	11.4857769012451
2353.60766601563	11.4765920639038
2354.04296875	11.3822975158691
2354.4775390625	11.2857046127319
2354.91088867188	11.1690006256104
2355.34350585938	11.0761518478394
2355.775390625	10.9397916793823
2356.2060546875	10.8362083435059
2356.63598632813	10.7520503997803
2357.06494140625	10.5816955566406
2357.4931640625	10.5007352828979
2357.92041015625	10.3466243743896
2358.3466796875	10.2766847610474
2358.77197265625	10.1592302322388
2359.1962890625	10.0724153518677
2359.61987304688	9.94558715820313
2360.04248046875	9.84577465057373
2360.46411132813	9.78474140167236
2360.88500976563	9.73820209503174
2361.30493164063	9.69498538970947
2361.72387695313	9.63382339477539
