# Supplementary material for: Optics miniaturization strategy for demanding Raman spectroscopy applications
Source: Nat Commun. 2024 Apr 8;15:3049. doi: 10.1038/s41467-024-47044-7 (PMC11001912; doi:10.1038/s41467-024-47044-7)
Supplement: Supplementary file 6 — Source Data [file 41467_2024_47044_MOESM6_ESM.zip › Source Data/NCOMMS-23-34016B s3/S3 pHCA, Glucose, Salts/calibraiton/pHCA time + standards/sr_pHCA_23h.csv]

347.42919921875	87.4612197875977
348.892913818359	87.8453063964844
350.356079101563	88.2455520629883
351.818634033203	88.6042938232422
353.280670166016	88.934440612793
354.742095947266	89.5484466552734
356.202972412109	89.7993316650391
357.663299560547	90.1869125366211
359.123046875	90.4607467651367
360.582244873047	90.7677536010742
362.040863037109	91.1627883911133
363.498931884766	91.3288879394531
364.956451416016	91.5127410888672
366.413391113281	91.8461074829102
367.869750976563	92.1741561889648
369.325592041016	92.2328109741211
370.780853271484	92.0953216552734
372.235565185547	92.5813598632813
373.689727783203	92.5646667480469
375.143310546875	92.6621475219727
376.596343994141	92.8382339477539
378.048828125	93.0295181274414
379.500762939453	92.9172897338867
380.9521484375	93.1935882568359
382.402954101563	93.3464202880859
383.853240966797	93.4331207275391
385.302947998047	93.4980010986328
386.752136230469	93.6858901977539
388.200744628906	93.8289337158203
389.648803710938	94.0922088623047
391.096343994141	94.1586303710938
392.543304443359	94.2871932983398
393.989715576172	94.5722198486328
395.435607910156	94.9055023193359
396.880920410156	94.9202651977539
398.325714111328	94.9488525390625
399.769927978516	95.3656234741211
401.213623046875	95.7316665649414
402.656768798828	95.6720275878906
404.099395751953	95.8522796630859
405.541442871094	96.1308212280273
406.982971191406	96.1311645507813
408.423950195313	96.0299224853516
409.864379882813	96.555778503418
411.304290771484	96.453010559082
412.743621826172	96.6969985961914
414.182434082031	96.7942733764648
415.620727539063	96.818977355957
417.058471679688	96.6853485107422
418.495666503906	96.8344039916992
419.932342529297	96.7691116333008
421.368469238281	96.6280212402344
422.804077148438	96.7895126342773
424.239135742188	96.6628723144531
425.673645019531	96.5063400268555
427.107635498047	96.6396560668945
428.541107177734	96.5755081176758
429.974029541016	96.3728408813477
431.406433105469	96.5398254394531
432.838287353516	96.2750473022461
434.269622802734	96.2141418457031
435.700408935547	96.2307891845703
437.130706787109	95.968505859375
438.560455322266	95.9650268554688
439.989654541016	95.778205871582
441.418334960938	95.8275833129883
442.846496582031	95.5593109130859
444.274139404297	95.6031188964844
445.701263427734	95.4162979125977
447.127838134766	95.3125991821289
448.553894042969	95.3015365600586
449.979431152344	95.3205947875977
451.404449462891	95.0606002807617
452.828918457031	94.8610000610352
454.252899169922	94.9688262939453
455.676330566406	94.8317794799805
457.099273681641	94.9155654907227
458.521667480469	94.7180786132813
459.943542480469	94.9818801879883
461.364929199219	94.7864151000977
462.785766601563	94.81884765625
464.206085205078	94.8776702880859
465.625885009766	94.5999298095703
467.045196533203	94.8776550292969
468.463958740234	94.8430938720703
469.882202148438	94.9225006103516
471.299957275391	94.8699493408203
472.717193603516	94.9918365478516
474.133911132813	94.9135437011719
475.550109863281	95.0900650024414
476.965789794922	95.0246200561523
478.380950927734	95.3189315795898
479.795623779297	95.3949127197266
481.209777832031	95.4716644287109
482.623413085938	95.9156036376953
484.036529541016	95.8260040283203
485.449157714844	95.9600677490234
486.861267089844	96.1818389892578
488.272857666016	96.2680740356445
489.683959960938	96.3769760131836
491.094543457031	96.4785079956055
492.504608154297	96.6348190307617
493.914184570313	96.7371444702148
495.3232421875	96.6877288818359
496.731811523438	96.8417205810547
498.139862060547	96.999382019043
499.547393798828	97.0163803100586
500.954467773438	97.1038131713867
502.360992431641	97.1564559936523
503.767028808594	97.1067657470703
505.172576904297	97.3746643066406
506.577606201172	97.2698974609375
507.982147216797	97.4233169555664
509.386169433594	97.1954650878906
510.789703369141	97.3003616333008
512.192749023438	97.287353515625
513.595275878906	97.2502136230469
514.997314453125	97.233772277832
516.398803710938	97.1993942260742
517.799865722656	96.929084777832
519.200378417969	96.8965148925781
520.600463867188	96.6297912597656
522	96.6082992553711
523.399047851563	96.4964294433594
524.797607421875	96.1562728881836
526.195678710938	95.9631958007813
527.59326171875	95.9555511474609
528.990295410156	95.477912902832
530.386901855469	95.0718231201172
531.782958984375	95.0231857299805
533.178588867188	94.8276748657227
534.573669433594	94.4756546020508
535.968322753906	94.1372146606445
537.362426757813	93.8924713134766
538.756042480469	93.6964263916016
540.149230957031	93.327507019043
541.541870117188	93.1186676025391
542.934020996094	92.780387878418
544.32568359375	92.5345840454102
545.716918945313	92.2605133056641
547.107604980469	91.9122467041016
548.497802734375	91.7694396972656
549.887573242188	91.6434860229492
551.276794433594	91.2591247558594
552.66552734375	91.2713394165039
554.053833007813	90.9355239868164
555.441650390625	90.8874588012695
556.828918457031	90.6313781738281
558.215759277344	90.3495330810547
559.602111816406	90.4112777709961
560.987976074219	90.246711730957
562.373352050781	90.0583114624023
563.758239746094	90.1611557006836
565.142639160156	89.9046173095703
566.526611328125	89.7968826293945
567.910034179688	89.7190628051758
569.293029785156	89.5701751708984
570.675537109375	89.565803527832
572.057556152344	89.5724563598633
573.439086914063	89.4284896850586
574.820129394531	89.3918533325195
576.200744628906	89.4809875488281
577.580871582031	89.359260559082
578.96044921875	89.3866195678711
580.339660644531	89.255729675293
581.718322753906	89.3851776123047
583.096557617188	89.1091842651367
584.474243164063	89.2238388061523
585.851501464844	89.1889114379883
587.228332519531	89.1892547607422
588.604614257813	89.1416931152344
589.98046875	89.1828765869141
591.355834960938	89.1521072387695
592.730712890625	89.1502227783203
594.105163574219	89.0684967041016
595.479125976563	89.11572265625
596.852600097656	89.1164093017578
598.225646972656	88.9699401855469
599.598205566406	89.0468444824219
600.970275878906	88.9746932983398
602.341857910156	88.9902725219727
603.713012695313	88.9487457275391
605.083679199219	88.8622512817383
606.453918457031	88.888671875
607.823608398438	88.7949142456055
609.192932128906	88.7498626708984
610.561706542969	88.4787521362305
611.930053710938	88.5586929321289
613.297912597656	88.3680038452148
614.665344238281	88.3167343139648
616.032287597656	88.1866683959961
617.398803710938	88.007453918457
618.764831542969	88.0750198364258
620.13037109375	87.8424682617188
621.495483398438	87.7813339233398
622.860107421875	87.5479049682617
624.224304199219	87.4175033569336
625.588012695313	87.2913589477539
626.951232910156	87.2511138916016
628.314025878906	86.9339370727539
629.676391601563	87.0946502685547
631.038269042969	86.8539962768555
632.399658203125	86.7122802734375
633.760620117188	86.5880966186523
635.12109375	86.6388473510742
636.481140136719	86.4805450439453
637.840759277344	86.4593505859375
639.199890136719	86.3481369018555
640.558532714844	86.1982116699219
641.916748046875	86.1978225708008
643.274536132813	86.1759719848633
644.6318359375	85.9645080566406
645.988647460938	85.8521347045898
647.345031738281	85.745361328125
648.700988769531	85.5895004272461
650.056457519531	85.4256057739258
651.411499023438	85.2001724243164
652.76611328125	85.1169357299805
654.120239257813	84.7937545776367
655.473876953125	84.7177124023438
656.827087402344	84.6015930175781
658.179870605469	84.4953002929688
659.5322265625	84.4933776855469
660.884094238281	84.2444686889648
662.235473632813	84.3697280883789
663.586486816406	84.1097717285156
664.93701171875	84.1267242431641
666.287048339844	84.1841735839844
667.636657714844	84.2222671508789
668.98583984375	83.9654998779297
670.334594726563	83.992919921875
671.682861328125	84.0502243041992
673.030700683594	83.9534530639648
674.378051757813	83.9979705810547
675.725036621094	83.8903427124023
677.071533203125	83.8436737060547
678.417541503906	83.7677154541016
679.76318359375	83.9516220092773
681.108337402344	83.7124481201172
682.453002929688	83.9812393188477
683.797302246094	84.029914855957
685.14111328125	83.858268737793
686.484497070313	83.979377746582
687.827453613281	84.0531921386719
689.169921875	83.9685974121094
690.512023925781	84.0359344482422
691.853637695313	84.2065048217773
693.194763183594	84.2119903564453
694.535522460938	84.0675659179688
695.875793457031	84.106803894043
697.215637207031	84.2080841064453
698.555053710938	84.1874237060547
699.89404296875	84.3505859375
701.232543945313	84.4618759155273
702.570617675781	84.3285064697266
703.908325195313	84.3211288452148
705.245483398438	84.3777160644531
706.582275390625	84.5150756835938
707.918640136719	84.4689102172852
709.254516601563	84.4633407592773
710.589965820313	84.4604721069336
711.924987792969	84.4731140136719
713.259582519531	84.602897644043
714.59375	84.5355911254883
715.927490234375	84.5004653930664
717.2607421875	84.7858352661133
718.593627929688	84.5347366333008
719.926025390625	84.5570755004883
721.257995605469	84.4657974243164
722.589538574219	84.5824813842773
723.920654296875	84.4286956787109
725.251342773438	84.6777572631836
726.581604003906	84.4264907836914
727.911437988281	84.4055480957031
729.240783691406	84.3243865966797
730.569763183594	84.4317779541016
731.898254394531	84.1926956176758
733.226379394531	84.1714782714844
734.554016113281	84.1869735717773
735.881225585938	84.0353775024414
737.208068847656	83.9551391601563
738.534423828125	84.157096862793
739.8603515625	83.915168762207
741.185852050781	83.84130859375
742.510925292969	83.9114303588867
743.835571289063	83.6764907836914
745.159790039063	83.5736618041992
746.483581542969	83.8387832641602
747.806945800781	83.552734375
749.1298828125	83.5111389160156
750.452453613281	83.3193969726563
751.774536132813	83.4135208129883
753.09619140625	83.1039352416992
754.417419433594	83.2273559570313
755.738220214844	83.0767974853516
757.05859375	82.9878005981445
758.378540039063	82.9106826782227
759.698059082031	82.8200149536133
761.017211914063	82.656982421875
762.335876464844	82.7489929199219
763.654113769531	82.3833694458008
764.971984863281	82.4595718383789
766.289367675781	82.296272277832
767.606384277344	82.2443771362305
768.922973632813	82.0639572143555
770.239074707031	81.9890213012695
771.554809570313	81.8207015991211
772.8701171875	81.8802337646484
774.184997558594	81.6629180908203
775.499450683594	81.5804214477539
776.8134765625	81.7370223999023
778.127136230469	81.4195556640625
779.440307617188	81.416389465332
780.753112792969	81.472053527832
782.0654296875	81.2953796386719
783.377380371094	81.276252746582
784.688903808594	81.1851654052734
786	81.2670593261719
787.310668945313	80.988395690918
788.620971679688	80.7868881225586
789.930786132813	80.9171371459961
791.240234375	80.6651153564453
792.549255371094	80.5965270996094
793.857788085938	80.656608581543
795.166015625	80.5268096923828
796.473754882813	80.523193359375
797.781066894531	80.4819946289063
799.088012695313	80.7047348022461
800.39453125	80.6561508178711
801.700622558594	80.9052352905273
803.006286621094	80.7521133422852
804.311584472656	80.7923049926758
805.616394042969	80.9794311523438
806.920837402344	80.9036560058594
808.224853515625	80.7216415405273
809.528503417969	80.5581817626953
810.831665039063	80.421257019043
812.134460449219	80.2586135864258
813.436828613281	80.0082626342773
814.73876953125	79.9069137573242
816.040344238281	79.7561950683594
817.341430664063	79.7693481445313
818.642150878906	79.6713256835938
819.942504882813	79.7207565307617
821.242370605469	79.4612426757813
822.541870117188	79.4683837890625
823.840942382813	79.597770690918
825.139587402344	79.4836730957031
826.437866210938	79.4149780273438
827.735656738281	79.4601516723633
829.033081054688	79.3478317260742
830.330139160156	79.4677963256836
831.626770019531	79.2783050537109
832.922973632813	79.4452056884766
834.21875	79.5297622680664
835.514099121094	79.2713241577148
836.80908203125	79.4363708496094
838.103637695313	79.5751113891602
839.397827148438	79.6692581176758
840.691589355469	79.6919479370117
841.984924316406	79.6096115112305
843.27783203125	79.5675201416016
844.570373535156	79.8336944580078
845.862487792969	79.9298400878906
847.154235839844	79.8626480102539
848.445556640625	80.117790222168
849.736450195313	80.0554046630859
851.026916503906	80.2623519897461
852.317016601563	80.3810806274414
853.606689453125	80.5194473266602
854.89599609375	80.7775115966797
856.184875488281	81.0474166870117
857.473327636719	81.3129196166992
858.761413574219	81.5963821411133
860.049072265625	82.3335571289063
861.336303710938	83.0080337524414
862.623168945313	83.6459350585938
863.909606933594	84.3236465454102
865.195678710938	85.2894287109375
866.481323242188	85.9415969848633
867.766540527344	86.6985549926758
869.051391601563	87.7437744140625
870.335815429688	88.6523590087891
871.619873046875	89.4502487182617
872.903503417969	90.0894317626953
874.186706542969	90.9667510986328
875.469543457031	90.9642639160156
876.752014160156	91.0423812866211
878.033996582031	90.6760635375977
879.315612792969	90.0611877441406
880.596862792969	88.9407653808594
881.877685546875	87.7236328125
883.158081054688	86.1305236816406
884.438110351563	84.3931121826172
885.7177734375	82.8896942138672
886.996948242188	81.5017776489258
888.275817871094	79.9289779663086
889.55419921875	78.6897888183594
890.832275390625	77.3464584350586
892.10986328125	76.3279495239258
893.387084960938	75.4477691650391
894.663940429688	74.481559753418
895.940368652344	73.7123336791992
897.216369628906	73.1358947753906
898.492004394531	72.4636993408203
899.767272949219	71.9039077758789
901.042114257813	71.4595794677734
902.316528320313	70.9684143066406
903.590576171875	70.5801391601563
904.8642578125	70.1025466918945
906.137512207031	69.8297500610352
907.410339355469	69.5129699707031
908.682800292969	69.183837890625
909.954833984375	68.9198608398438
911.226501464844	68.5618438720703
912.497802734375	68.3975143432617
913.768676757813	67.9797592163086
915.039123535156	67.9558258056641
916.309204101563	67.6388397216797
917.578918457031	67.3843612670898
918.848205566406	67.2749938964844
920.117126464844	66.901725769043
921.385620117188	66.8956069946289
922.653747558594	66.7821273803711
923.921447753906	66.4710006713867
925.188781738281	66.3916320800781
926.455688476563	66.2190017700195
927.722229003906	66.0755157470703
928.988342285156	65.8939590454102
930.254089355469	65.7838439941406
931.519470214844	65.6341247558594
932.784423828125	65.6255340576172
934.049011230469	65.4867172241211
935.313171386719	65.3330841064453
936.576965332031	65.3007354736328
937.84033203125	65.2710800170898
939.103332519531	64.9686050415039
940.365966796875	64.9012832641602
941.628173828125	64.9128265380859
942.890014648438	64.8360366821289
944.151428222656	64.8293304443359
945.412475585938	64.7013473510742
946.673095703125	64.5619735717773
947.933349609375	64.6124420166016
949.193237304688	64.5740203857422
950.452697753906	64.5070495605469
951.711791992188	64.4642868041992
952.970520019531	64.305778503418
954.228820800781	64.3456726074219
955.486755371094	64.2850646972656
956.744262695313	64.3512802124023
958.001403808594	64.4422607421875
959.258117675781	64.2800445556641
960.514526367188	64.378303527832
961.770446777344	64.4053726196289
963.026062011719	64.6854934692383
964.28125	64.5282974243164
965.536010742188	64.7283096313477
966.790466308594	65.0633239746094
968.044494628906	65.191780090332
969.298095703125	65.540168762207
970.551391601563	66.0142517089844
971.80419921875	66.450065612793
973.056701660156	67.1294403076172
974.308776855469	68.0043716430664
975.560485839844	69.2079620361328
976.811767578125	70.5500030517578
978.062683105469	71.8823852539063
979.313232421875	73.3254165649414
980.563415527344	74.4644012451172
981.813171386719	75.5811462402344
983.0625	76.2597885131836
984.3115234375	76.9299087524414
985.560119628906	77.5185546875
986.808349609375	77.6395874023438
988.05615234375	77.8954467773438
989.303588867188	77.8436279296875
990.550659179688	77.320556640625
991.797302246094	76.5429229736328
993.043579101563	75.7521514892578
994.289489746094	74.0171127319336
995.535034179688	72.7007904052734
996.780151367188	71.1184539794922
998.02490234375	69.6318893432617
999.269226074219	68.5189361572266
1000.51318359375	67.2437438964844
1001.75677490234	66.2951202392578
1003	65.5039978027344
1004.24279785156	64.7414398193359
1005.48522949219	64.1158065795898
1006.72729492188	63.5589218139648
1007.96893310547	63.1366920471191
1009.21026611328	62.7710342407227
1010.45111083984	62.5236396789551
1011.69165039063	62.0742111206055
1012.93176269531	61.8963661193848
1014.17150878906	61.7036781311035
1015.41088867188	61.5687065124512
1016.64984130859	61.4606132507324
1017.88842773438	61.2411117553711
1019.12664794922	61.1115264892578
1020.36450195313	61.0276641845703
1021.60192871094	60.9356231689453
1022.83898925781	60.9778861999512
1024.07568359375	60.6003608703613
1025.31201171875	60.8719902038574
1026.5478515625	60.6529731750488
1027.78344726563	60.688835144043
1029.0185546875	60.6208953857422
1030.25329589844	60.5840148925781
1031.48767089844	60.5124969482422
1032.7216796875	60.613395690918
1033.95532226563	60.6116180419922
1035.18859863281	60.5256767272949
1036.42138671875	60.6828269958496
1037.65393066406	60.7415199279785
1038.88598632813	60.7388725280762
1040.11767578125	60.8071250915527
1041.34899902344	60.9323654174805
1042.57995605469	61.0559120178223
1043.810546875	61.2019691467285
1045.04077148438	61.3343238830566
1046.2705078125	61.4295616149902
1047.5	61.5067100524902
1048.72900390625	61.6166610717773
1049.95764160156	61.8720283508301
1051.18591308594	62.1072158813477
1052.41381835938	62.2753639221191
1053.64135742188	62.432300567627
1054.86853027344	62.8680572509766
1056.09521484375	63.1578788757324
1057.32165527344	63.3884658813477
1058.54760742188	63.7818336486816
1059.77331542969	64.355354309082
1060.99853515625	64.7756881713867
1062.22338867188	65.4632720947266
1063.44787597656	65.8937835693359
1064.671875	66.7288131713867
1065.89562988281	67.6088943481445
1067.11901855469	68.2604904174805
1068.34191894531	69.2849960327148
1069.56457519531	70.4165267944336
1070.78674316406	71.3754196166992
1072.00854492188	72.1496658325195
1073.22998046875	73.0091857910156
1074.45104980469	73.6371612548828
1075.67175292969	73.8775939941406
1076.89208984375	73.9104232788086
1078.11193847656	73.8205032348633
1079.33154296875	73.1767044067383
1080.55065917969	72.5002822875977
1081.76940917969	71.5368804931641
1082.98791503906	70.4553909301758
1084.20593261719	69.4284057617188
1085.42358398438	68.3256683349609
1086.64086914063	67.2638854980469
1087.85766601563	66.2445831298828
1089.07421875	65.4504776000977
1090.29040527344	64.4085845947266
1091.50610351563	63.8827514648438
1092.72155761719	63.1244163513184
1093.9365234375	62.667797088623
1095.15112304688	62.2151718139648
1096.36535644531	61.7613868713379
1097.57922363281	61.4470405578613
1098.79272460938	61.1553916931152
1100.005859375	60.8129997253418
1101.21862792969	60.6669158935547
1102.43090820313	60.4662857055664
1103.64294433594	60.3101005554199
1104.8544921875	60.2819557189941
1106.06579589844	60.0212364196777
1107.27661132813	59.859546661377
1108.48706054688	59.7776336669922
1109.69714355469	59.752025604248
1110.90686035156	59.6014251708984
1112.1162109375	59.3731727600098
1113.3251953125	59.3458824157715
1114.53369140625	59.441722869873
1115.74194335938	59.267692565918
1116.94982910156	59.2244186401367
1118.1572265625	59.2355766296387
1119.3642578125	59.0518379211426
1120.57104492188	59.0905075073242
1121.77734375	59.2256088256836
1122.98327636719	58.9075088500977
1124.18884277344	58.9926261901855
1125.39404296875	59.0712814331055
1126.59875488281	58.9567222595215
1127.80322265625	59.0356216430664
1129.00732421875	59.0549507141113
1130.2109375	58.9062614440918
1131.41430664063	58.8798027038574
1132.6171875	59.0158843994141
1133.81970214844	58.907527923584
1135.02197265625	58.9214210510254
1136.22375488281	58.7827224731445
1137.42517089844	58.6402053833008
1138.62622070313	58.7601661682129
1139.82690429688	58.6938934326172
1141.02709960938	58.6159934997559
1142.22705078125	58.5940780639648
1143.42663574219	58.6145896911621
1144.62573242188	58.6005401611328
1145.82458496094	58.6698112487793
1147.02294921875	58.6168403625488
1148.22094726563	58.6154518127441
1149.41857910156	58.6588096618652
1150.61584472656	58.5439453125
1151.81274414063	58.6559524536133
1153.00927734375	58.4663963317871
1154.20544433594	58.5698509216309
1155.40124511719	58.6154136657715
1156.5966796875	58.6241111755371
1157.79162597656	58.6576766967773
1158.986328125	58.570255279541
1160.18054199219	58.6648483276367
1161.37438964844	58.7724800109863
1162.56799316406	58.7187538146973
1163.76110839844	58.7076950073242
1164.95385742188	58.8783149719238
1166.14624023438	59.1212501525879
1167.33825683594	59.2328605651855
1168.52990722656	59.7625923156738
1169.72119140625	60.3331451416016
1170.91198730469	61.1403770446777
1172.1025390625	61.9884796142578
1173.29260253906	62.955680847168
1174.482421875	63.3152084350586
1175.67175292969	63.5003128051758
1176.86071777344	63.1889572143555
1178.04943847656	62.399787902832
1179.23767089844	61.4905700683594
1180.42553710938	60.5960083007813
1181.61303710938	59.8755149841309
1182.80017089844	59.3350601196289
1183.98681640625	58.9951400756836
1185.17321777344	58.7800140380859
1186.35925292969	58.6169357299805
1187.54479980469	58.6284523010254
1188.73010253906	58.5582389831543
1189.91491699219	58.5345687866211
1191.09936523438	58.5859718322754
1192.28356933594	58.6536750793457
1193.46728515625	58.6777381896973
1194.65063476563	58.8419952392578
1195.83361816406	58.8421783447266
1197.01623535156	59.1132011413574
1198.19836425781	59.3747024536133
1199.38024902344	59.6615333557129
1200.56176757813	59.862419128418
1201.74279785156	59.9907341003418
1202.92358398438	60.0891990661621
1204.10388183594	60.1811904907227
1205.28393554688	60.0160598754883
1206.46350097656	59.9733810424805
1207.64270019531	59.8617286682129
1208.82153320313	59.5800933837891
1210	59.6961288452148
1211.17810058594	59.5415725708008
1212.35583496094	59.3335266113281
1213.53308105469	59.4394683837891
1214.71008300781	59.3782806396484
1215.88671875	59.2436714172363
1217.06286621094	59.2058982849121
1218.23864746094	59.2417602539063
1219.41418457031	59.3303909301758
1220.58923339844	59.2734985351563
1221.76391601563	59.346263885498
1222.93823242188	59.4495506286621
1224.11218261719	59.5287132263184
1225.28576660156	59.6865577697754
1226.458984375	59.9052581787109
1227.6318359375	60.0115814208984
1228.80419921875	60.1513175964355
1229.97631835938	60.4327163696289
1231.14794921875	60.447624206543
1232.31921386719	60.927173614502
1233.490234375	60.9690399169922
1234.66076660156	61.4813613891602
1235.83093261719	61.5288887023926
1237.00073242188	61.9336814880371
1238.17016601563	62.1229705810547
1239.33923339844	62.4549446105957
1240.5078125	62.7125015258789
1241.67614746094	62.8927345275879
1242.84411621094	63.1715316772461
1244.01159667969	63.3710670471191
1245.1787109375	63.830150604248
1246.34558105469	64.2088317871094
1247.51196289063	64.4514007568359
1248.67797851563	64.6694412231445
1249.84362792969	64.7914733886719
1251.00891113281	64.8230361938477
1252.173828125	64.3786697387695
1253.33825683594	64.0314636230469
1254.50244140625	63.5114631652832
1255.66625976563	62.9833221435547
1256.82958984375	62.2042770385742
1257.99255371094	61.8657341003418
1259.1552734375	61.4842872619629
1260.31750488281	60.9962844848633
1261.47937011719	60.8252906799316
1262.64086914063	60.4775733947754
1263.80200195313	60.171745300293
1264.96276855469	60.0743713378906
1266.123046875	59.7592697143555
1267.28308105469	59.4243202209473
1268.44262695313	59.198616027832
1269.60192871094	59.0769653320313
1270.7607421875	58.8127479553223
1271.91918945313	58.6208648681641
1273.07727050781	58.4959335327148
1274.23498535156	58.2553329467773
1275.39233398438	58.0795745849609
1276.54931640625	58.041820526123
1277.70581054688	57.8997497558594
1278.86206054688	57.7353363037109
1280.01794433594	57.6908721923828
1281.17333984375	57.4124526977539
1282.32836914063	57.4257583618164
1283.48303222656	57.3818969726563
1284.63732910156	57.3748245239258
1285.79125976563	57.2150230407715
1286.94482421875	57.324146270752
1288.09802246094	57.3847579956055
1289.25073242188	57.4504165649414
1290.40319824219	57.6698684692383
1291.55517578125	57.5596542358398
1292.70690917969	57.6961288452148
1293.85815429688	57.5951843261719
1295.00903320313	57.6376609802246
1296.15954589844	57.4981803894043
1297.30969238281	57.3812446594238
1298.45935058594	57.0633926391602
1299.60876464844	57.159912109375
1300.7578125	56.7467613220215
1301.90637207031	56.7721366882324
1303.05456542969	56.6632843017578
1304.20239257813	56.5443992614746
1305.34985351563	56.3194046020508
1306.49694824219	56.448070526123
1307.64367675781	56.3197326660156
1308.7900390625	56.2915534973145
1309.93591308594	56.2327079772949
1311.08154296875	56.2645797729492
1312.22668457031	56.2501449584961
1313.37145996094	56.3851699829102
1314.51599121094	56.3126754760742
1315.66003417969	56.4417839050293
1316.80358886719	56.501220703125
1317.94689941406	56.5330696105957
1319.08984375	56.4357299804688
1320.23229980469	56.445972442627
1321.37451171875	56.3610191345215
1322.51623535156	56.3687896728516
1323.65759277344	56.1377563476563
1324.79858398438	56.0483436584473
1325.93920898438	56.0374069213867
1327.07934570313	55.913028717041
1328.21923828125	55.8499183654785
1329.35864257813	55.6530380249023
1330.49780273438	55.6399993896484
1331.63647460938	55.5595016479492
1332.77478027344	55.5927124023438
1333.91271972656	55.4060554504395
1335.05029296875	55.4184112548828
1336.18737792969	55.4410514831543
1337.32421875	55.2336616516113
1338.46057128906	55.172924041748
1339.5966796875	55.3149871826172
1340.73229980469	55.2600975036621
1341.86755371094	55.2367553710938
1343.00231933594	55.2641448974609
1344.13684082031	55.2189750671387
1345.27099609375	55.0951919555664
1346.40466308594	55.0980415344238
1347.53796386719	55.2227249145508
1348.6708984375	55.0842437744141
1349.80346679688	55.1741333007813
1350.93566894531	55.2227973937988
1352.06750488281	55.1420555114746
1353.19885253906	55.1181030273438
1354.32995605469	55.1346626281738
1355.46057128906	55.1283836364746
1356.5908203125	55.0449676513672
1357.720703125	54.9954833984375
1358.85021972656	55.0090141296387
1359.97924804688	54.8470993041992
1361.10803222656	55.0332450866699
1362.236328125	54.9376602172852
1363.3642578125	54.8787269592285
1364.49182128906	54.9266929626465
1365.61901855469	54.8561363220215
1366.74584960938	54.7660064697266
1367.87231445313	55.0030288696289
1368.99829101563	54.9255332946777
1370.12390136719	55.0613632202148
1371.24914550781	55.1323928833008
1372.3740234375	55.2193908691406
1373.49853515625	55.424674987793
1374.62255859375	55.539722442627
1375.74633789063	55.8521270751953
1376.86962890625	56.1158828735352
1377.99255371094	56.2853088378906
1379.11511230469	56.4919090270996
1380.2373046875	56.7207221984863
1381.35900878906	57.0656280517578
1382.48034667969	57.3167572021484
1383.60144042969	57.6740989685059
1384.72204589844	57.8221893310547
1385.84228515625	57.8218040466309
1386.96203613281	57.9268226623535
1388.08154296875	57.7120056152344
1389.20056152344	57.6752853393555
1390.31921386719	57.3324394226074
1391.4375	56.9994430541992
1392.55541992188	56.7043266296387
1393.6728515625	56.4430160522461
1394.7900390625	56.0715141296387
1395.90673828125	55.7487831115723
1397.02307128906	55.4429359436035
1398.13903808594	55.2067337036133
1399.25463867188	55.0639381408691
1400.36975097656	54.8274612426758
1401.48449707031	54.7243614196777
1402.59899902344	54.6136474609375
1403.712890625	54.4577407836914
1404.82653808594	54.4251289367676
1405.93981933594	54.5458869934082
1407.05261230469	54.2642631530762
1408.1650390625	54.2577972412109
1409.27709960938	54.2700614929199
1410.38879394531	54.2542762756348
1411.5	54.0758934020996
1412.61096191406	54.109447479248
1413.72143554688	53.9932518005371
1414.83154296875	53.9626846313477
1415.94116210938	53.7739067077637
1417.05053710938	53.7593307495117
1418.15942382813	53.6723747253418
1419.26794433594	53.7473983764648
1420.37609863281	53.5724334716797
1421.48388671875	53.5237426757813
1422.59118652344	53.282169342041
1423.6982421875	53.3810768127441
1424.80480957031	53.3282928466797
1425.91088867188	53.1450538635254
1427.01672363281	53.2831077575684
1428.1220703125	53.0267906188965
1429.22717285156	53.1066780090332
1430.33166503906	53.1643333435059
1431.43591308594	53.129768371582
1432.53979492188	53.1563987731934
1433.64318847656	53.020206451416
1434.74621582031	53.0709190368652
1435.84887695313	53.1594085693359
1436.95104980469	53.2115707397461
1438.05297851563	53.2496719360352
1439.15441894531	53.2658843994141
1440.25549316406	53.3130569458008
1441.35620117188	53.217586517334
1442.45642089844	53.1880722045898
1443.55627441406	53.1898994445801
1444.65576171875	53.1345672607422
1445.7548828125	53.1023445129395
1446.853515625	53.0121650695801
1447.95190429688	53.0269622802734
1449.0498046875	52.9591255187988
1450.14721679688	52.7776641845703
1451.24438476563	52.7799377441406
1452.34106445313	52.7073822021484
1453.43737792969	52.6665802001953
1454.53332519531	52.7733993530273
1455.62890625	52.523250579834
1456.72399902344	52.6130485534668
1457.81872558594	52.4712829589844
1458.9130859375	52.471508026123
1460.00695800781	52.4964637756348
1461.10046386719	52.4463119506836
1462.19360351563	52.4032173156738
1463.28637695313	52.3670043945313
1464.37878417969	52.3404121398926
1465.470703125	52.2942047119141
1466.56225585938	52.2776527404785
1467.65344238281	52.257381439209
1468.744140625	52.0613441467285
1469.83447265625	52.078784942627
1470.92443847656	52.0475387573242
1472.01403808594	51.8608589172363
1473.10314941406	51.7702560424805
1474.19189453125	51.7384033203125
1475.2802734375	51.5807609558105
1476.3681640625	51.5888175964355
1477.45581054688	51.5776329040527
1478.54296875	51.3778495788574
1479.62963867188	51.4176139831543
1480.71606445313	51.4273071289063
1481.80200195313	51.3803482055664
1482.88757324219	51.3861389160156
1483.97265625	51.4738273620605
1485.05737304688	51.5105819702148
1486.14172363281	51.4938049316406
1487.22570800781	51.4786262512207
1488.30932617188	51.4467163085938
1489.39245605469	51.4981307983398
1490.47509765625	51.544075012207
1491.55749511719	51.6276779174805
1492.63940429688	51.6744804382324
1493.72094726563	51.6064033508301
1494.80212402344	51.5387191772461
1495.8828125	51.5715866088867
1496.96313476563	51.582592010498
1498.04309082031	51.7158966064453
1499.12255859375	51.5898780822754
1500.20166015625	51.5524215698242
1501.28039550781	51.4630661010742
1502.35864257813	51.4163436889648
1503.4365234375	51.460994720459
1504.51403808594	51.518138885498
1505.59118652344	51.5439071655273
1506.66784667969	51.6078186035156
1507.744140625	51.6010627746582
1508.81994628906	51.5968933105469
1509.89538574219	51.7703704833984
1510.97045898438	51.8251495361328
1512.04516601563	51.8758201599121
1513.11938476563	52.0000610351563
1514.19323730469	52.0622863769531
1515.26672363281	52.3280220031738
1516.33972167969	52.4081573486328
1517.41235351563	52.6194801330566
1518.48449707031	52.5746955871582
1519.55639648438	52.6290435791016
1520.62768554688	52.685417175293
1521.69873046875	52.7348976135254
1522.76928710938	52.6883888244629
1523.83947753906	52.762077331543
1524.90930175781	52.855224609375
1525.97863769531	52.7978858947754
1527.04760742188	52.7829322814941
1528.11608886719	52.7305374145508
1529.18420410156	52.6341667175293
1530.251953125	52.8237953186035
1531.31921386719	52.8872337341309
1532.38610839844	52.9752883911133
1533.45263671875	53.1050415039063
1534.51867675781	53.1680183410645
1535.58435058594	53.3486747741699
1536.64965820313	53.2784156799316
1537.71447753906	53.5365943908691
1538.77893066406	53.7627182006836
1539.84301757813	53.9004135131836
1540.90661621094	54.0689392089844
1541.9697265625	54.2167053222656
1543.03259277344	54.3194465637207
1544.09497070313	54.4782752990723
1545.15686035156	54.6502876281738
1546.21850585938	54.8253593444824
1547.27966308594	54.9444580078125
1548.34033203125	54.9902725219727
1549.40063476563	55.3389472961426
1550.46057128906	55.1603469848633
1551.52001953125	55.218620300293
1552.5791015625	55.4141960144043
1553.63781738281	55.5378379821777
1554.69604492188	55.6384429931641
1555.75378417969	55.7116622924805
1556.81127929688	55.6748085021973
1557.86828613281	55.8647689819336
1558.9248046875	55.8084564208984
1559.98095703125	56.0085182189941
1561.03674316406	56.0373306274414
1562.09204101563	56.1211814880371
1563.14697265625	56.4308853149414
1564.20153808594	56.5750732421875
1565.25561523438	56.600700378418
1566.30932617188	56.9230995178223
1567.36254882813	57.1684417724609
1568.41540527344	57.3253326416016
1569.4677734375	57.6103897094727
1570.51977539063	57.9356994628906
1571.57141113281	58.1641273498535
1572.62255859375	58.4016571044922
1573.67333984375	58.6518821716309
1574.7236328125	58.9813003540039
1575.77355957031	59.166446685791
1576.82299804688	59.4297981262207
1577.8720703125	59.7492370605469
1578.92077636719	59.8129692077637
1579.96899414063	60.0974540710449
1581.01684570313	60.4144630432129
1582.06420898438	60.6730194091797
1583.11120605469	61.135929107666
1584.15771484375	61.4189643859863
1585.20385742188	61.735954284668
1586.24951171875	62.4147567749023
1587.29479980469	62.6224060058594
1588.33972167969	63.2694358825684
1589.38415527344	63.7829780578613
1590.42810058594	64.3267822265625
1591.47180175781	64.8580017089844
1592.51489257813	65.4329299926758
1593.55773925781	65.7161026000977
1594.59997558594	65.9250335693359
1595.64196777344	66.4005584716797
1596.68334960938	66.6572799682617
1597.72448730469	66.9915542602539
1598.76513671875	67.5005340576172
1599.80529785156	68.0183639526367
1600.84509277344	68.6714706420898
1601.88452148438	69.5300216674805
1602.92346191406	70.2863464355469
1603.9619140625	71.4211044311523
1605	72.3818283081055
1606.03771972656	73.6832733154297
1607.07495117188	74.9241714477539
1608.11169433594	76.0247268676758
1609.14807128906	76.8075561523438
1610.18408203125	77.1246719360352
1611.21960449219	77.0115737915039
1612.25463867188	76.4405136108398
1613.28930664063	76.0398254394531
1614.32360839844	75.0701599121094
1615.357421875	74.5745010375977
1616.39074707031	73.8189926147461
1617.42370605469	73.356330871582
1618.45629882813	73.2733383178711
1619.48840332031	73.0817565917969
1620.52001953125	73.0021438598633
1621.55126953125	73.1820449829102
1622.58215332031	73.475341796875
1623.61254882813	73.7216033935547
1624.64245605469	73.9752655029297
1625.67199707031	74.4151916503906
1626.70104980469	74.8787231445313
1627.72973632813	75.3570098876953
1628.75793457031	75.9461059570313
1629.78576660156	76.8519668579102
1630.81311035156	77.5404052734375
1631.84008789063	78.3985900878906
1632.86657714844	79.2981262207031
1633.89270019531	80.2884216308594
1634.91833496094	81.0259552001953
1635.94348144531	81.7406005859375
1636.96826171875	82.1638717651367
1637.99255371094	82.3358535766602
1639.01647949219	82.3309707641602
1640.03991699219	81.8635177612305
1641.06298828125	81.3473510742188
1642.08557128906	80.4175643920898
1643.10778808594	79.7493286132813
1644.12951660156	78.7058868408203
1645.15075683594	77.5366897583008
1646.17163085938	76.6126861572266
1647.19213867188	75.7191009521484
1648.21203613281	74.7534332275391
1649.23156738281	74.1637115478516
1650.25073242188	73.3921432495117
1651.26940917969	72.7560882568359
1652.28759765625	72.0512466430664
1653.30541992188	71.782844543457
1654.32275390625	71.0667877197266
1655.33972167969	70.6730804443359
1656.35620117188	69.952262878418
1657.37231445313	69.636360168457
1658.38793945313	69.194221496582
1659.40307617188	69.0226898193359
1660.41772460938	68.5811157226563
1661.43212890625	68.2120971679688
1662.44592285156	67.8908920288086
1663.45935058594	67.7879180908203
1664.47229003906	67.3565292358398
1665.48486328125	66.9744033813477
1666.49694824219	66.7076568603516
1667.50854492188	66.2367477416992
1668.51977539063	65.8671951293945
1669.53051757813	65.4777603149414
1670.54089355469	65.1863174438477
1671.55078125	64.7253112792969
1672.56018066406	64.1349792480469
1673.56909179688	63.7956237792969
1674.57763671875	63.337516784668
1675.58581542969	62.8152389526367
1676.59350585938	62.283748626709
1677.60070800781	61.8644180297852
1678.607421875	61.2815246582031
1679.61376953125	60.6410598754883
1680.61962890625	60.2803039550781
1681.62512207031	59.8050956726074
1682.63012695313	59.2682304382324
1683.63464355469	58.6911315917969
1684.638671875	58.2007865905762
1685.64233398438	57.5739555358887
1686.64562988281	57.3766250610352
1687.64831542969	56.8352012634277
1688.65063476563	56.2904891967773
1689.65246582031	55.8520812988281
1690.65393066406	55.2658081054688
1691.65490722656	55.0303573608398
1692.65539550781	54.6020469665527
1693.65551757813	54.272632598877
1694.65502929688	53.7328033447266
1695.654296875	53.4313087463379
1696.65295410156	53.134204864502
1697.65124511719	52.6786155700684
1698.64904785156	52.439022064209
1699.646484375	52.050106048584
1700.64331054688	51.583927154541
1701.63977050781	51.2631530761719
1702.63586425781	50.8322982788086
1703.63134765625	50.5385131835938
1704.62646484375	50.1341972351074
1705.62121582031	49.6853561401367
1706.61535644531	49.355827331543
1707.60913085938	48.9922714233398
1708.60241699219	48.5870513916016
1709.59521484375	48.1574020385742
1710.58764648438	47.6498870849609
1711.57958984375	47.3438110351563
1712.57104492188	46.9444541931152
1713.56213378906	46.6495971679688
1714.552734375	46.2782936096191
1715.54284667969	45.9374847412109
1716.53247070313	45.4466934204102
1717.52160644531	45.1421928405762
1718.51037597656	44.7848434448242
1719.49865722656	44.4087867736816
1720.48657226563	44.1584510803223
1721.47387695313	43.7829284667969
1722.46081542969	43.4214363098145
1723.447265625	43.1676216125488
1724.43334960938	42.889778137207
1725.41882324219	42.6167526245117
1726.40393066406	42.366512298584
1727.38854980469	42.119270324707
1728.37268066406	41.847541809082
1729.3564453125	41.6196823120117
1730.33972167969	41.4216690063477
1731.32250976563	41.1529273986816
1732.30480957031	40.8540802001953
1733.28674316406	40.7004203796387
1734.26806640625	40.563850402832
1735.2490234375	40.3283729553223
1736.2294921875	40.2756462097168
1737.20959472656	39.9779396057129
1738.18908691406	39.7887420654297
1739.16821289063	39.7304992675781
1740.14685058594	39.441162109375
1741.125	39.2881774902344
1742.10266113281	39.1672286987305
1743.07995605469	39.0655174255371
1744.05676269531	38.8831329345703
1745.03308105469	38.5824966430664
1746.00891113281	38.4583969116211
1746.98425292969	38.2238998413086
1747.95910644531	37.9911613464355
1748.93359375	37.7612190246582
1749.90759277344	37.6183547973633
1750.88110351563	37.3888473510742
1751.85412597656	37.1600685119629
1752.82678222656	37.0144882202148
1753.798828125	36.8189697265625
1754.7705078125	36.5990409851074
1755.74169921875	36.3449096679688
1756.71240234375	36.2308349609375
1757.6826171875	36.0686531066895
1758.65246582031	35.902645111084
1759.62170410156	35.638973236084
1760.59057617188	35.4986152648926
1761.55895996094	35.3627700805664
1762.52673339844	35.2508201599121
1763.49426269531	35.1288261413574
1764.46118164063	35.0172004699707
1765.42761230469	34.8375701904297
1766.39367675781	34.722282409668
1767.35913085938	34.6897468566895
1768.32421875	34.5455894470215
1769.28881835938	34.5121803283691
1770.2529296875	34.3098983764648
1771.21655273438	34.2649421691895
1772.17980957031	34.2026405334473
1773.14245605469	34.2117576599121
1774.10461425781	34.0959396362305
1775.06640625	34.0617866516113
1776.02770996094	33.8794097900391
1776.98852539063	33.7262191772461
1777.94873046875	33.7582778930664
1778.90856933594	33.6715316772461
1779.86804199219	33.5416297912598
1780.82690429688	33.3622627258301
1781.78527832031	33.1505699157715
1782.7431640625	33.1195220947266
1783.70068359375	32.9485206604004
1784.65771484375	32.8166275024414
1785.61413574219	32.663703918457
1786.57019042969	32.4708709716797
1787.52575683594	32.3909912109375
1788.48083496094	32.2733154296875
1789.43530273438	32.083812713623
1790.38940429688	32.0342292785645
1791.34301757813	31.8363914489746
1792.29626464844	31.6968460083008
1793.24890136719	31.6162662506104
1794.20104980469	31.4801692962646
1795.15270996094	31.4140071868896
1796.10400390625	31.3326778411865
1797.0546875	31.2757148742676
1798.0048828125	31.1168956756592
1798.95471191406	31.0249309539795
1799.90393066406	30.9491195678711
1800.85278320313	30.8968677520752
1801.80102539063	30.9060897827148
1802.74890136719	30.8643455505371
1803.6962890625	30.7808628082275
1804.64306640625	30.777027130127
1805.58947753906	30.7801475524902
1806.53540039063	30.6911163330078
1807.48071289063	30.6389636993408
1808.42565917969	30.6081085205078
1809.3701171875	30.5158042907715
1810.31396484375	30.4876575469971
1811.25744628906	30.5249805450439
1812.20043945313	30.3267650604248
1813.14294433594	30.2911758422852
1814.08483886719	30.3768997192383
1815.0263671875	30.2941665649414
1815.96740722656	30.1788215637207
1816.90783691406	30.1152534484863
1817.84790039063	29.9995937347412
1818.78747558594	29.9067478179932
1819.72644042969	29.8625602722168
1820.6650390625	29.741247177124
1821.60314941406	29.7904319763184
1822.54064941406	29.6499805450439
1823.47778320313	29.4668464660645
1824.41430664063	29.403844833374
1825.35034179688	29.3280944824219
1826.28601074219	29.2209072113037
1827.22106933594	29.1011447906494
1828.15563964844	29.0908622741699
1829.08984375	29.0179309844971
1830.0234375	28.8542766571045
1830.95654296875	28.9204349517822
1831.88916015625	28.8253173828125
1832.8212890625	28.7635326385498
1833.7529296875	28.728723526001
1834.68408203125	28.6264762878418
1835.61474609375	28.6480178833008
1836.54479980469	28.6257305145264
1837.47448730469	28.615571975708
1838.40356445313	28.6712284088135
1839.33227539063	28.5582027435303
1840.26037597656	28.5461254119873
1841.18811035156	28.5647430419922
1842.115234375	28.5597133636475
1843.04187011719	28.5625820159912
1843.96801757813	28.4991035461426
1844.89367675781	28.5598049163818
1845.81872558594	28.5567169189453
1846.74340820313	28.4464473724365
1847.66760253906	28.4557285308838
1848.59118652344	28.4319095611572
1849.51428222656	28.4803237915039
1850.43701171875	28.348762512207
1851.35913085938	28.2731628417969
1852.28076171875	28.2231960296631
1853.20190429688	28.0762634277344
1854.12243652344	28.0848751068115
1855.04260253906	27.9999294281006
1855.96215820313	27.8956642150879
1856.88122558594	27.8676109313965
1857.79992675781	27.7467555999756
1858.71801757813	27.6946506500244
1859.63549804688	27.6178588867188
1860.55261230469	27.568058013916
1861.46923828125	27.492057800293
1862.38525390625	27.4529304504395
1863.30078125	27.4270973205566
1864.2158203125	27.3387699127197
1865.13037109375	27.3088188171387
1866.04443359375	27.3695430755615
1866.95788574219	27.2867221832275
1867.87084960938	27.3152408599854
1868.78332519531	27.2414016723633
1869.6953125	27.3312530517578
1870.60681152344	27.3249683380127
1871.51782226563	27.3234119415283
1872.42822265625	27.3821716308594
1873.33813476563	27.3657855987549
1874.24755859375	27.3575916290283
1875.15649414063	27.367504119873
1876.06481933594	27.3642768859863
1876.97277832031	27.3601932525635
1877.88012695313	27.3815689086914
1878.78698730469	27.3375816345215
1879.69323730469	27.2963752746582
1880.59912109375	27.3527603149414
1881.50439453125	27.3173828125
1882.4091796875	27.2102470397949
1883.3134765625	27.0498809814453
1884.21716308594	27.0349369049072
1885.12048339844	27.0171775817871
1886.02319335938	26.9862194061279
1886.92541503906	26.8771190643311
1887.82702636719	26.9049854278564
1888.72814941406	26.7535800933838
1889.62878417969	26.7041149139404
1890.52893066406	26.606086730957
1891.42858886719	26.5702114105225
1892.32763671875	26.5692272186279
1893.22619628906	26.5663013458252
1894.12426757813	26.3982696533203
1895.02172851563	26.3672981262207
1895.91870117188	26.3649749755859
1896.81518554688	26.3698234558105
1897.71118164063	26.2195720672607
1898.60656738281	26.2422103881836
1899.50146484375	26.2607383728027
1900.39587402344	26.1368618011475
1901.28967285156	26.0727272033691
1902.18298339844	26.2224273681641
1903.07580566406	26.1554641723633
1903.96801757813	26.1350555419922
1904.85986328125	26.1233406066895
1905.7509765625	26.2567272186279
1906.64172363281	26.2278423309326
1907.53186035156	26.2185726165771
1908.42150878906	26.2640380859375
1909.31066894531	26.3501052856445
1910.19921875	26.2959308624268
1911.08728027344	26.2825489044189
1911.97473144531	26.3855419158936
1912.86181640625	26.3175811767578
1913.74816894531	26.3352394104004
1914.63415527344	26.3177185058594
1915.51953125	26.2636909484863
1916.40441894531	26.2789478302002
1917.28869628906	26.2450141906738
1918.17260742188	26.2430057525635
1919.05578613281	26.1407451629639
1919.93859863281	26.1722221374512
1920.82080078125	26.1119403839111
1921.70239257813	26.0671806335449
1922.58349609375	26.0375289916992
1923.46411132813	25.9341850280762
1924.34423828125	25.8441600799561
1925.22375488281	25.7948932647705
1926.10278320313	25.7245311737061
1926.98120117188	25.6615943908691
1927.85913085938	25.6214599609375
1928.73645019531	25.505952835083
1929.61328125	25.4398193359375
1930.48962402344	25.4716930389404
1931.36535644531	25.3604373931885
1932.24060058594	25.380220413208
1933.11535644531	25.3551349639893
1933.98950195313	25.3333377838135
1934.86303710938	25.3176956176758
1935.73608398438	25.3075618743896
1936.60864257813	25.2509288787842
1937.48059082031	25.3256301879883
1938.35205078125	25.3712863922119
1939.22302246094	25.2725048065186
1940.09338378906	25.3199481964111
1940.96313476563	25.3804531097412
1941.83239746094	25.4171562194824
1942.701171875	25.3984546661377
1943.5693359375	25.4274597167969
1944.43701171875	25.4284286499023
1945.30407714844	25.5169525146484
1946.17065429688	25.5511322021484
1947.03662109375	25.5353507995605
1947.90209960938	25.5166797637939
1948.76696777344	25.5814609527588
1949.63134765625	25.5661334991455
1950.4951171875	25.5558891296387
1951.3583984375	25.5662498474121
1952.22106933594	25.5076847076416
1953.08325195313	25.4974308013916
1953.94482421875	25.5064601898193
1954.80590820313	25.4342975616455
1955.66650390625	25.3936138153076
1956.5263671875	25.3349189758301
1957.38586425781	25.3203907012939
1958.24462890625	25.2558574676514
1959.10302734375	25.2615337371826
1959.96069335938	25.1633758544922
1960.81799316406	25.1314392089844
1961.67456054688	24.9711036682129
1962.53063964844	24.9882831573486
1963.38623046875	24.8974914550781
1964.2412109375	24.9458465576172
1965.09558105469	24.8480796813965
1965.94946289063	24.7560482025146
1966.80285644531	24.6929397583008
1967.65563964844	24.7827854156494
1968.5078125	24.8274097442627
1969.35949707031	24.7316932678223
1970.21057128906	24.7022266387939
1971.06103515625	24.7258853912354
1971.91101074219	24.7759437561035
1972.76049804688	24.70534324646
1973.60925292969	24.811544418335
1974.45764160156	24.8077926635742
1975.30529785156	24.7973232269287
1976.15246582031	24.9325580596924
1976.99914550781	25.0103416442871
1977.84521484375	24.9670295715332
1978.69067382813	25.1338310241699
1979.53552246094	25.1237106323242
1980.3798828125	25.1153793334961
1981.22375488281	25.1754512786865
1982.06701660156	25.2117786407471
1982.90966796875	25.1635360717773
1983.75170898438	25.2070846557617
1984.59326171875	25.2122688293457
1985.43420410156	25.1570167541504
1986.27465820313	25.1439914703369
1987.11450195313	25.076099395752
1987.95373535156	25.05539894104
1988.79248046875	25.1096000671387
1989.63061523438	25.1550617218018
1990.46813964844	24.9943561553955
1991.30517578125	24.964822769165
1992.1416015625	24.9391078948975
1992.9775390625	24.8324756622314
1993.81274414063	24.7433586120605
1994.6474609375	24.7301807403564
1995.48168945313	24.7248916625977
1996.31518554688	24.5329742431641
1997.14819335938	24.6883544921875
1997.98071289063	24.6218547821045
1998.8125	24.5444736480713
1999.64379882813	24.5845565795898
2000.47448730469	24.5407962799072
2001.3046875	24.5266304016113
2002.13427734375	24.4697074890137
2002.96325683594	24.6105499267578
2003.79162597656	24.5848598480225
2004.61950683594	24.6182708740234
2005.44677734375	24.6242961883545
2006.2734375	24.6981010437012
2007.09948730469	24.7517719268799
2007.92504882813	24.7880229949951
2008.75	24.8714981079102
2009.57434082031	24.8926200866699
2010.39819335938	24.941463470459
2011.22131347656	24.9803524017334
2012.0439453125	24.9065723419189
2012.86608886719	24.9429759979248
2013.6875	25.0255699157715
2014.50842285156	25.0195255279541
2015.32873535156	25.0469188690186
2016.1484375	24.9912605285645
2016.96752929688	25.1603012084961
2017.7861328125	24.9891662597656
2018.60412597656	25.1471691131592
2019.42150878906	25.1735420227051
2020.23828125	25.1228637695313
2021.05444335938	25.0529937744141
2021.8701171875	24.9963073730469
2022.68518066406	24.9482555389404
2023.49963378906	24.9922027587891
2024.3134765625	24.9397811889648
2025.12683105469	24.9236621856689
2025.939453125	24.8947353363037
2026.75158691406	24.8426914215088
2027.56311035156	24.8114337921143
2028.3740234375	24.7716884613037
2029.18432617188	24.7548046112061
2029.994140625	24.780969619751
2030.80322265625	24.636251449585
2031.61181640625	24.6259536743164
2032.41979980469	24.5711822509766
2033.22717285156	24.5053615570068
2034.03393554688	24.4842376708984
2034.84008789063	24.4803104400635
2035.64575195313	24.3916606903076
2036.45080566406	24.3544101715088
2037.25512695313	24.2695636749268
2038.05895996094	24.2304000854492
2038.86218261719	24.1730403900146
2039.66479492188	24.2433090209961
2040.466796875	24.2680683135986
2041.26831054688	24.2426624298096
2042.06909179688	24.2481060028076
2042.86938476563	24.2901782989502
2043.6689453125	24.2935657501221
2044.46801757813	24.3412208557129
2045.26647949219	24.3298797607422
2046.06433105469	24.3526744842529
2046.86145019531	24.3448028564453
2047.65808105469	24.3955631256104
2048.4541015625	24.4260368347168
2049.24951171875	24.4244194030762
2050.04443359375	24.4031620025635
2050.83862304688	24.4917144775391
2051.63232421875	24.4424800872803
2052.42529296875	24.5403747558594
2053.2177734375	24.555477142334
2054.00952148438	24.498348236084
2054.80078125	24.6065673828125
2055.59130859375	24.6682968139648
2056.38134765625	24.6037349700928
2057.17065429688	24.7299728393555
2057.95947265625	24.5538120269775
2058.74755859375	24.5353260040283
2059.53515625	24.5678977966309
2060.32202148438	24.5570735931396
2061.1083984375	24.5244026184082
2061.89428710938	24.3420352935791
2062.67919921875	24.3380870819092
2063.4638671875	24.416711807251
2064.24780273438	24.2955360412598
2065.03100585938	24.2848300933838
2065.81372070313	24.1451168060303
2066.595703125	24.1681232452393
2067.37719726563	24.1060962677002
2068.15795898438	23.9130229949951
2068.93823242188	23.8723030090332
2069.7177734375	23.8308620452881
2070.49682617188	23.7868347167969
2071.27514648438	23.7572345733643
2072.05297851563	23.634204864502
2072.830078125	23.6835041046143
2073.60668945313	23.6124801635742
2074.38256835938	23.5018787384033
2075.15795898438	23.4136581420898
2075.9326171875	23.3965091705322
2076.70654296875	23.4221687316895
2077.47998046875	23.4256153106689
2078.25268554688	23.2109813690186
2079.02490234375	23.214111328125
2079.79663085938	23.3867416381836
2080.5673828125	23.286060333252
2081.337890625	23.2988510131836
2082.107421875	23.2978019714355
2082.87670898438	23.2791500091553
2083.64501953125	23.3739242553711
2084.41284179688	23.3515243530273
2085.18017578125	23.4226589202881
2085.94677734375	23.3845138549805
2086.71264648438	23.3651599884033
2087.47802734375	23.4683837890625
2088.24267578125	23.4568119049072
2089.0068359375	23.4162731170654
2089.77026367188	23.4517936706543
2090.53295898438	23.4753246307373
2091.29516601563	23.3892383575439
2092.056640625	23.4245624542236
2092.81762695313	23.391960144043
2093.57788085938	23.3015022277832
2094.33764648438	23.2638683319092
2095.0966796875	23.2373123168945
2095.85498046875	23.1065273284912
2096.61279296875	23.0938339233398
2097.36987304688	23.0120868682861
2098.12646484375	22.8611927032471
2098.88232421875	22.8341979980469
2099.63745117188	22.8583221435547
2100.39208984375	22.6401710510254
2101.14624023438	22.6618709564209
2101.8994140625	22.4980010986328
2102.65209960938	22.4667835235596
2103.404296875	22.3726863861084
2104.15551757813	22.2538356781006
2104.90649414063	22.2175102233887
2105.65649414063	22.1224994659424
2106.40600585938	22.1034374237061
2107.15502929688	21.926082611084
2107.90307617188	21.8867168426514
2108.65063476563	21.8939476013184
2109.39770507813	21.8500213623047
2110.14404296875	21.8277225494385
2110.8896484375	21.783031463623
2111.63452148438	21.7816543579102
2112.37890625	21.8391437530518
2113.12280273438	21.8742599487305
2113.86572265625	21.8679065704346
2114.60815429688	21.9312210083008
2115.35009765625	21.9155807495117
2116.09106445313	21.9854030609131
2116.83154296875	21.9554386138916
2117.57153320313	21.9825572967529
2118.31079101563	22.0333709716797
2119.04931640625	22.0404567718506
2119.787109375	21.9363079071045
2120.5244140625	21.931396484375
2121.26098632813	21.8666248321533
2121.9970703125	21.7998962402344
2122.732421875	21.8433246612549
2123.46704101563	21.7887535095215
2124.20092773438	21.664119720459
2124.93432617188	21.6430244445801
2125.6669921875	21.5849533081055
2126.39916992188	21.5059452056885
2127.13037109375	21.4886035919189
2127.86108398438	21.4253635406494
2128.59130859375	21.4034004211426
2129.32080078125	21.232364654541
2130.04956054688	21.3281726837158
2130.77758789063	21.1001796722412
2131.50512695313	21.007287979126
2132.23193359375	21.0120944976807
2132.9580078125	20.8499622344971
2133.68334960938	20.7778377532959
2134.408203125	20.760139465332
2135.13232421875	20.6495666503906
2135.85595703125	20.6209411621094
2136.57885742188	20.5534400939941
2137.30102539063	20.4573822021484
2138.0224609375	20.4100513458252
2138.74340820313	20.3165245056152
2139.46337890625	20.3384799957275
2140.18310546875	20.2900810241699
2140.90185546875	20.1995391845703
2141.6201171875	20.1902503967285
2142.33764648438	20.0867671966553
2143.05444335938	20.0968055725098
2143.77075195313	20.1337451934814
2144.48608398438	20.0538730621338
2145.201171875	20.0833034515381
2145.91528320313	20.0569648742676
2146.62890625	20.0859336853027
2147.34155273438	20.0374774932861
2148.05395507813	20.0509147644043
2148.76538085938	20.0947360992432
2149.47631835938	20.0369834899902
2150.18627929688	20.0492248535156
2150.89599609375	20.0641441345215
2151.60473632813	20.0296745300293
2152.31298828125	20.0287704467773
2153.02026367188	20.0037517547607
2153.72729492188	20.0077133178711
2154.43334960938	19.945369720459
2155.138671875	19.9071235656738
2155.84350585938	19.9791011810303
2156.54760742188	19.9462013244629
2157.25122070313	19.8429679870605
2157.95385742188	19.7909393310547
2158.65600585938	19.8429412841797
2159.357421875	19.7969799041748
2160.05810546875	19.7121028900146
2160.75805664063	19.6352272033691
2161.45751953125	19.6145706176758
2162.15600585938	19.5841045379639
2162.85400390625	19.5871677398682
2163.55151367188	19.4402942657471
2164.248046875	19.4178047180176
2164.94409179688	19.3982448577881
2165.63916015625	19.3067951202393
2166.33374023438	19.2187099456787
2167.02783203125	19.2103328704834
2167.72094726563	19.1577434539795
2168.41357421875	19.0739135742188
2169.10522460938	18.9420852661133
2169.79638671875	18.8930130004883
2170.48706054688	18.8200435638428
2171.1767578125	18.7413520812988
2171.86572265625	18.6030292510986
2172.55419921875	18.5128593444824
2173.24194335938	18.4585800170898
2173.92895507813	18.3468418121338
2174.615234375	18.3020648956299
2175.30078125	18.2952423095703
2175.98583984375	18.21364402771
2176.67016601563	18.1314868927002
2177.35375976563	18.0788955688477
2178.03662109375	18.0828342437744
2178.71875	18.0482177734375
2179.40014648438	18.0056686401367
2180.08081054688	18.0241622924805
2180.76098632813	18.0788059234619
2181.4404296875	18.0775337219238
2182.119140625	18.0175857543945
2182.79711914063	18.0844192504883
2183.47436523438	18.1302356719971
2184.15087890625	18.0826244354248
2184.82690429688	18.0533237457275
2185.501953125	18.0793285369873
2186.17651367188	18.1088218688965
2186.85034179688	18.076265335083
2187.5234375	18.0655345916748
2188.19580078125	18.0167827606201
2188.86743164063	18.0689105987549
2189.53833007813	18.0064334869385
2190.20874023438	17.8981266021729
2190.87817382813	17.876594543457
2191.54711914063	17.8906478881836
2192.21533203125	17.8217620849609
2192.8828125	17.6847915649414
2193.54956054688	17.6933002471924
2194.21557617188	17.5975608825684
2194.880859375	17.5773391723633
2195.54541015625	17.4849700927734
2196.20947265625	17.4666805267334
2196.87255859375	17.2982578277588
2197.53515625	17.2159061431885
2198.19677734375	17.1954822540283
2198.85791015625	17.0680065155029
2199.51831054688	17.020227432251
2200.17797851563	16.9288711547852
2200.8369140625	16.8401851654053
2201.4951171875	16.7486743927002
2202.15258789063	16.7177295684814
2202.80932617188	16.5463695526123
2203.46533203125	16.5408992767334
2204.12060546875	16.5073146820068
2204.775390625	16.4621639251709
2205.42919921875	16.4252510070801
2206.08251953125	16.4169425964355
2206.73486328125	16.3948040008545
2207.38671875	16.337963104248
2208.03759765625	16.3296031951904
2208.68798828125	16.3992252349854
2209.33764648438	16.3903770446777
2209.98657226563	16.3321723937988
2210.63452148438	16.3650932312012
2211.28198242188	16.4048404693604
2211.9287109375	16.3513488769531
2212.57470703125	16.3621196746826
2213.21997070313	16.3961029052734
2213.86450195313	16.3478355407715
2214.50830078125	16.3904190063477
2215.1513671875	16.3607997894287
2215.79370117188	16.3354454040527
2216.43530273438	16.2928810119629
2217.076171875	16.2679843902588
2217.71630859375	16.2142200469971
2218.35571289063	16.1110668182373
2218.99462890625	16.0933952331543
2219.63256835938	16.0346813201904
2220.26977539063	15.9488010406494
2220.90625	15.945237159729
2221.5419921875	15.871675491333
2222.17700195313	15.8036317825317
2222.81127929688	15.7878131866455
2223.44482421875	15.6780452728271
2224.07763671875	15.6123704910278
2224.70971679688	15.5308961868286
2225.34106445313	15.399787902832
2225.9716796875	15.3730840682983
2226.6015625	15.275634765625
2227.23071289063	15.250373840332
2227.85913085938	15.1639938354492
2228.48681640625	15.0958805084229
2229.11376953125	15.0136985778809
2229.73999023438	15.0339107513428
2230.36547851563	14.9478063583374
2230.990234375	14.9935102462769
2231.61401367188	14.8782243728638
2232.2373046875	14.836877822876
2232.85986328125	14.7140264511108
2233.4814453125	14.7185583114624
2234.1025390625	14.665075302124
2234.72265625	14.6770067214966
2235.34228515625	14.6367597579956
2235.9609375	14.5639820098877
2236.57885742188	14.5687084197998
2237.1962890625	14.5731792449951
2237.81274414063	14.5054025650024
2238.42846679688	14.581353187561
2239.04345703125	14.5283918380737
2239.65771484375	14.570291519165
2240.27124023438	14.5950260162354
2240.88403320313	14.5527715682983
2241.49584960938	14.5603065490723
2242.10717773438	14.5334196090698
2242.71752929688	14.6206188201904
2243.32739257813	14.5479621887207
2243.93627929688	14.4847602844238
2244.54443359375	14.5007514953613
2245.15209960938	14.4704265594482
2245.7587890625	14.4024744033813
2246.36474609375	14.4501342773438
2246.9697265625	14.3921585083008
2247.57421875	14.3792591094971
2248.17797851563	14.3353958129883
2248.78076171875	14.3121290206909
2249.38305664063	14.2501287460327
2249.984375	14.2541742324829
2250.5849609375	14.2354946136475
2251.18481445313	14.1777667999268
2251.78393554688	14.0794086456299
2252.38232421875	14.1051063537598
2252.97973632813	14.0102558135986
2253.57666015625	14.0374917984009
2254.17260742188	13.9534034729004
2254.76782226563	13.9397029876709
2255.3623046875	13.8156042098999
2255.9560546875	13.7901678085327
2256.54907226563	13.776894569397
2257.14135742188	13.6984891891479
2257.73266601563	13.6114540100098
2258.32348632813	13.5864009857178
2258.91333007813	13.4480772018433
2259.50244140625	13.4478807449341
2260.09057617188	13.401668548584
2260.67822265625	13.3567113876343
2261.26513671875	13.2654151916504
2261.85107421875	13.2854318618774
2262.43627929688	13.1843891143799
2263.02075195313	13.1694831848145
2263.6044921875	13.1673221588135
2264.18725585938	13.0718469619751
2264.76953125	13.063117980957
2265.35083007813	13.056206703186
2265.93139648438	13.0255393981934
2266.51123046875	12.9663953781128
2267.09033203125	13.0048713684082
2267.66845703125	12.9302434921265
2268.24584960938	12.9091367721558
2268.82250976563	12.932713508606
2269.3984375	12.9539594650269
2269.9736328125	12.972599029541
2270.5478515625	13.0121879577637
2271.12133789063	12.9910535812378
2271.69409179688	13.0099754333496
2272.26611328125	12.9764986038208
2272.83740234375	12.9922761917114
2273.40771484375	12.9750156402588
2273.97729492188	12.9414691925049
2274.54614257813	12.9729900360107
2275.11401367188	12.8787517547607
2275.68139648438	12.8721752166748
2276.24780273438	12.788067817688
2276.8134765625	12.7759227752686
2277.37817382813	12.7742795944214
2277.9423828125	12.8268337249756
2278.50561523438	12.7686138153076
2279.06811523438	12.8169813156128
2279.62963867188	12.7911033630371
2280.19067382813	12.7870750427246
2280.75073242188	12.7711734771729
2281.31005859375	12.7230863571167
2281.86840820313	12.735369682312
2282.42602539063	12.7743129730225
2282.98291015625	12.7174415588379
2283.5390625	12.669243812561
2284.09448242188	12.6402864456177
2284.64892578125	12.6498947143555
2285.20263671875	12.5984258651733
2285.75537109375	12.5551118850708
2286.3076171875	12.5017080307007
2286.85888671875	12.5006732940674
2287.40942382813	12.4217700958252
2287.958984375	12.3846654891968
2288.5078125	12.3252639770508
2289.05590820313	12.3323640823364
2289.60302734375	12.2429161071777
2290.14965820313	12.2449350357056
2290.6953125	12.13414478302
2291.23999023438	12.1095571517944
2291.78393554688	12.0950479507446
2292.3271484375	12.0451745986938
2292.86962890625	11.9559230804443
2293.4111328125	11.9785528182983
2293.95190429688	11.8998336791992
2294.49194335938	11.8782739639282
2295.03100585938	11.7994518280029
2295.5693359375	11.8321561813354
2296.10693359375	11.7913494110107
2296.6435546875	11.6974611282349
2297.17944335938	11.775221824646
2297.71459960938	11.758339881897
2298.24877929688	11.7168884277344
2298.7822265625	11.7469387054443
2299.31469726563	11.7374906539917
2299.8466796875	11.7742490768433
2300.37744140625	11.7380657196045
2300.90771484375	11.7194986343384
2301.43701171875	11.6907501220703
2301.96557617188	11.73073387146
2302.4931640625	11.7257804870605
2303.02001953125	11.7261695861816
2303.54614257813	11.7447748184204
2304.0712890625	11.710865020752
2304.595703125	11.7399168014526
2305.119140625	11.7440500259399
2305.64184570313	11.7379884719849
2306.16381835938	11.756064414978
2306.68481445313	11.7601909637451
2307.205078125	11.7049713134766
2307.72436523438	11.6994028091431
2308.24291992188	11.7287645339966
2308.7607421875	11.7207670211792
2309.27758789063	11.70738697052
2309.79370117188	11.6996364593506
2310.30883789063	11.7104482650757
2310.8232421875	11.7064580917358
2311.3369140625	11.6558570861816
2311.849609375	11.6469821929932
2312.361328125	11.6318912506104
2312.87255859375	11.5995283126831
2313.38256835938	11.5652494430542
2313.89208984375	11.5538778305054
2314.40063476563	11.4785137176514
2314.908203125	11.4884223937988
2315.4150390625	11.4448490142822
2315.92114257813	11.4360990524292
2316.42626953125	11.3751564025879
2316.9306640625	11.307671546936
2317.43408203125	11.2877559661865
2317.93676757813	11.271333694458
2318.4384765625	11.2253847122192
2318.939453125	11.1661233901978
2319.439453125	11.1298484802246
2319.93872070313	11.1051902770996
2320.43701171875	11.0539388656616
2320.9345703125	11.0341119766235
2321.43139648438	10.9594507217407
2321.92724609375	10.9637269973755
2322.42211914063	10.9294347763062
2322.91625976563	10.9380388259888
2323.40966796875	10.881688117981
2323.90209960938	10.8636264801025
2324.3935546875	10.8382081985474
2324.88427734375	10.8113994598389
2325.37426757813	10.8063383102417
2325.86303710938	10.8625249862671
2326.35131835938	10.8296947479248
2326.83862304688	10.7777576446533
2327.32495117188	10.8233499526978
2327.810546875	10.8482484817505
2328.29541015625	10.8682527542114
2328.77905273438	10.8394250869751
2329.26220703125	10.8635263442993
2329.74438476563	10.9010152816772
2330.2255859375	10.8885374069214
2330.7060546875	10.8878030776978
2331.185546875	10.8900632858276
2331.6640625	10.8852128982544
2332.14184570313	10.8923902511597
2332.61889648438	10.9192695617676
2333.09497070313	10.8845720291138
2333.57006835938	10.8621673583984
2334.04443359375	10.8616552352905
2334.51782226563	10.8740100860596
2334.99047851563	10.817852973938
2335.46215820313	10.8389682769775
2335.93310546875	10.7547655105591
2336.40307617188	10.7868366241455
2336.8720703125	10.7376766204834
2337.34033203125	10.7266445159912
2337.8076171875	10.6818151473999
2338.27416992188	10.6287078857422
2338.73974609375	10.642897605896
2339.20458984375	10.567174911499
2339.66845703125	10.5453109741211
2340.13134765625	10.4912281036377
2340.59350585938	10.4522428512573
2341.0546875	10.4809627532959
2341.51489257813	10.4284410476685
2341.97436523438	10.3698072433472
2342.43286132813	10.3577165603638
2342.890625	10.3185901641846
2343.34741210938	10.2945985794067
2343.80322265625	10.2372026443481
2344.25830078125	10.273609161377
2344.71240234375	10.2423791885376
2345.16577148438	10.2384738922119
2345.61791992188	10.242847442627
2346.06958007813	10.3309679031372
2346.52001953125	10.3757400512695
2346.9697265625	10.4592561721802
2347.41845703125	10.583779335022
2347.86645507813	10.6643724441528
2348.3134765625	10.7519340515137
2348.75952148438	10.894947052002
2349.20483398438	10.9873495101929
2349.64916992188	11.1152839660645
2350.09252929688	11.1903429031372
2350.53515625	11.2873601913452
2350.97680664063	11.3672351837158
2351.41748046875	11.422176361084
2351.857421875	11.4874229431152
2352.29638671875	11.5274324417114
2352.734375	11.4849433898926
2353.17138671875	11.4927253723145
2353.60766601563	11.4599094390869
2354.04296875	11.3834104537964
2354.4775390625	11.2801380157471
2354.91088867188	11.1937713623047
2355.34350585938	11.0975885391235
2355.775390625	10.9740467071533
2356.2060546875	10.8623952865601
2356.63598632813	10.698543548584
2357.06494140625	10.5655250549316
2357.4931640625	10.4497032165527
2357.92041015625	10.3413238525391
2358.3466796875	10.244873046875
2358.77197265625	10.1569957733154
2359.1962890625	10.0682258605957
2359.61987304688	9.92966461181641
2360.04248046875	9.8326416015625
2360.46411132813	9.78250503540039
2360.88500976563	9.71918964385986
2361.30493164063	9.67428588867188
2361.72387695313	9.68082904815674
