# Supplementary material for: Optics miniaturization strategy for demanding Raman spectroscopy applications
Source: Nat Commun. 2024 Apr 8;15:3049. doi: 10.1038/s41467-024-47044-7 (PMC11001912; doi:10.1038/s41467-024-47044-7)
Supplement: Supplementary file 6 — Source Data [file 41467_2024_47044_MOESM6_ESM.zip › Source Data/NCOMMS-23-34016B s3/S3 pHCA, Glucose, Salts/calibraiton/pHCA time + standards/sr_pHCA_26_5h.csv]

347.42919921875	87.5654220581055
348.892913818359	87.9649353027344
350.356079101563	88.3776931762695
351.818634033203	88.7596664428711
353.280670166016	89.2303009033203
354.742095947266	89.575813293457
356.202972412109	89.9999771118164
357.663299560547	90.3611602783203
359.123046875	90.7465209960938
360.582244873047	91.0046539306641
362.040863037109	91.2969512939453
363.498931884766	91.4165649414063
364.956451416016	91.6175918579102
366.413391113281	91.9745712280273
367.869750976563	92.2499008178711
369.325592041016	92.6419143676758
370.780853271484	92.3474655151367
372.235565185547	92.7762985229492
373.689727783203	92.6070175170898
375.143310546875	92.7805786132813
376.596343994141	93.0543899536133
378.048828125	93.1615676879883
379.500762939453	93.0875778198242
380.9521484375	93.3423919677734
382.402954101563	93.3095626831055
383.853240966797	93.458854675293
385.302947998047	93.6635284423828
386.752136230469	93.8820037841797
388.200744628906	94.0129318237305
389.648803710938	94.3617477416992
391.096343994141	94.2211761474609
392.543304443359	94.4682083129883
393.989715576172	94.6961364746094
395.435607910156	95.0652465820313
396.880920410156	95.264274597168
398.325714111328	95.1529769897461
399.769927978516	95.4141159057617
401.213623046875	95.7860107421875
402.656768798828	95.7711334228516
404.099395751953	96.0530014038086
405.541442871094	96.3048782348633
406.982971191406	96.2703475952148
408.423950195313	96.4081115722656
409.864379882813	96.7358016967773
411.304290771484	96.6923599243164
412.743621826172	96.8252258300781
414.182434082031	96.9440841674805
415.620727539063	97.0251770019531
417.058471679688	96.9355163574219
418.495666503906	97.1105880737305
419.932342529297	97.133186340332
421.368469238281	96.9702682495117
422.804077148438	97.0452041625977
424.239135742188	97.0264282226563
425.673645019531	96.9052505493164
427.107635498047	97.0231781005859
428.541107177734	96.8155517578125
429.974029541016	96.8946533203125
431.406433105469	96.6649780273438
432.838287353516	96.4662399291992
434.269622802734	96.4781799316406
435.700408935547	96.4549789428711
437.130706787109	96.5159072875977
438.560455322266	96.3418197631836
439.989654541016	96.2138137817383
441.418334960938	96.1015930175781
442.846496582031	95.9696044921875
444.274139404297	95.9809494018555
445.701263427734	95.8199081420898
447.127838134766	95.5602951049805
448.553894042969	95.6845016479492
449.979431152344	95.6530456542969
451.404449462891	95.3998184204102
452.828918457031	95.3903579711914
454.252899169922	95.2986755371094
455.676330566406	95.2708282470703
457.099273681641	95.3016052246094
458.521667480469	95.0096282958984
459.943542480469	95.2809524536133
461.364929199219	95.1440353393555
462.785766601563	95.1428680419922
464.206085205078	95.2945556640625
465.625885009766	95.0167770385742
467.045196533203	95.2473526000977
468.463958740234	95.1181488037109
469.882202148438	95.4939041137695
471.299957275391	95.3934326171875
472.717193603516	95.3102340698242
474.133911132813	95.3586502075195
475.550109863281	95.5353164672852
476.965789794922	95.6222915649414
478.380950927734	95.8373260498047
479.795623779297	95.8231811523438
481.209777832031	95.8286209106445
482.623413085938	96.2270202636719
484.036529541016	96.2696533203125
485.449157714844	96.4209060668945
486.861267089844	96.5051803588867
488.272857666016	96.5462799072266
489.683959960938	96.7656860351563
491.094543457031	96.9235153198242
492.504608154297	96.9851303100586
493.914184570313	97.1499252319336
495.3232421875	97.1918334960938
496.731811523438	97.1662063598633
498.139862060547	97.4135971069336
499.547393798828	97.5969543457031
500.954467773438	97.4802627563477
502.360992431641	97.6322784423828
503.767028808594	97.4527740478516
505.172576904297	97.8192596435547
506.577606201172	97.5912857055664
507.982147216797	97.7750473022461
509.386169433594	97.5889053344727
510.789703369141	97.72509765625
512.192749023438	97.7609634399414
513.595275878906	97.6240386962891
514.997314453125	97.5498046875
516.398803710938	97.6065826416016
517.799865722656	97.2460021972656
519.200378417969	97.3857650756836
520.600463867188	97.1031646728516
522	96.9483108520508
523.399047851563	96.8746643066406
524.797607421875	96.5113067626953
526.195678710938	96.3206939697266
527.59326171875	96.2205276489258
528.990295410156	95.7965545654297
530.386901855469	95.2892227172852
531.782958984375	95.21337890625
533.178588867188	95.0566482543945
534.573669433594	94.6945648193359
535.968322753906	94.4784851074219
537.362426757813	94.156135559082
538.756042480469	94.0229873657227
540.149230957031	93.4689636230469
541.541870117188	93.3461608886719
542.934020996094	93.1213226318359
544.32568359375	92.8506240844727
545.716918945313	92.6698760986328
547.107604980469	92.3883209228516
548.497802734375	92.211555480957
549.887573242188	92.0791931152344
551.276794433594	91.680534362793
552.66552734375	91.5096969604492
554.053833007813	91.4044799804688
555.441650390625	91.3478927612305
556.828918457031	91.0642166137695
558.215759277344	90.8178100585938
559.602111816406	90.6713104248047
560.987976074219	90.7056655883789
562.373352050781	90.497184753418
563.758239746094	90.5005493164063
565.142639160156	90.2987060546875
566.526611328125	90.2437438964844
567.910034179688	90.2824478149414
569.293029785156	89.9780502319336
570.675537109375	90.0591812133789
572.057556152344	90.0313034057617
573.439086914063	89.8954010009766
574.820129394531	89.7901611328125
576.200744628906	89.8900527954102
577.580871582031	89.8260803222656
578.96044921875	89.7884979248047
580.339660644531	89.9169311523438
581.718322753906	89.9922332763672
583.096557617188	89.6099166870117
584.474243164063	89.9251327514648
585.851501464844	89.7480926513672
587.228332519531	89.7301177978516
588.604614257813	89.7537231445313
589.98046875	89.6089630126953
591.355834960938	89.6370391845703
592.730712890625	89.5569915771484
594.105163574219	89.7609710693359
595.479125976563	89.6338348388672
596.852600097656	89.5609970092773
598.225646972656	89.5374145507813
599.598205566406	89.4794464111328
600.970275878906	89.6176681518555
602.341857910156	89.3747329711914
603.713012695313	89.4539413452148
605.083679199219	89.5041351318359
606.453918457031	89.3305435180664
607.823608398438	89.3140411376953
609.192932128906	89.1718597412109
610.561706542969	88.9597320556641
611.930053710938	89.1048126220703
613.297912597656	88.9971313476563
614.665344238281	88.8093338012695
616.032287597656	88.725959777832
617.398803710938	88.6035690307617
618.764831542969	88.5156402587891
620.13037109375	88.4575347900391
621.495483398438	88.2466888427734
622.860107421875	88.2047729492188
624.224304199219	88.072021484375
625.588012695313	88.0586013793945
626.951232910156	87.89306640625
628.314025878906	87.6336364746094
629.676391601563	87.6189727783203
631.038269042969	87.4015121459961
632.399658203125	87.3742218017578
633.760620117188	87.285514831543
635.12109375	87.195671081543
636.481140136719	87.0542221069336
637.840759277344	86.9776916503906
639.199890136719	86.8779754638672
640.558532714844	86.7800369262695
641.916748046875	86.7462158203125
643.274536132813	86.8448638916016
644.6318359375	86.6533126831055
645.988647460938	86.52880859375
647.345031738281	86.2621383666992
648.700988769531	86.2100448608398
650.056457519531	85.9760818481445
651.411499023438	85.6763610839844
652.76611328125	85.6038513183594
654.120239257813	85.4114685058594
655.473876953125	85.4717636108398
656.827087402344	85.1567001342773
658.179870605469	85.2523422241211
659.5322265625	85.0497436523438
660.884094238281	84.9396438598633
662.235473632813	84.9895095825195
663.586486816406	84.8203964233398
664.93701171875	84.6756896972656
666.287048339844	84.8191757202148
667.636657714844	84.7751693725586
668.98583984375	84.5674667358398
670.334594726563	84.6276092529297
671.682861328125	84.430534362793
673.030700683594	84.5108413696289
674.378051757813	84.5221633911133
675.725036621094	84.4302215576172
677.071533203125	84.5458374023438
678.417541503906	84.4909210205078
679.76318359375	84.6968078613281
681.108337402344	84.4836654663086
682.453002929688	84.5123443603516
683.797302246094	84.6945114135742
685.14111328125	84.5680389404297
686.484497070313	84.6693878173828
687.827453613281	84.7638549804688
689.169921875	84.6116027832031
690.512023925781	84.6915512084961
691.853637695313	84.8253021240234
693.194763183594	84.7957077026367
694.535522460938	84.6307601928711
695.875793457031	84.8070678710938
697.215637207031	84.8367080688477
698.555053710938	84.8378372192383
699.89404296875	84.8183135986328
701.232543945313	84.9887390136719
702.570617675781	84.9757461547852
703.908325195313	84.9626007080078
705.245483398438	85.1269149780273
706.582275390625	85.0418243408203
707.918640136719	85.0228118896484
709.254516601563	85.048210144043
710.589965820313	85.1587982177734
711.924987792969	85.0984954833984
713.259582519531	85.1084518432617
714.59375	85.2225189208984
715.927490234375	85.064338684082
717.2607421875	85.2662582397461
718.593627929688	85.1532592773438
719.926025390625	85.2662582397461
721.257995605469	85.1575241088867
722.589538574219	85.1787185668945
723.920654296875	85.0847854614258
725.251342773438	85.1729583740234
726.581604003906	85.019401550293
727.911437988281	85.1992416381836
729.240783691406	84.8917846679688
730.569763183594	84.9490585327148
731.898254394531	85.0107574462891
733.226379394531	84.8611755371094
734.554016113281	84.9294128417969
735.881225585938	84.7821884155273
737.208068847656	84.7994155883789
738.534423828125	84.7191543579102
739.8603515625	84.6502151489258
741.185852050781	84.4283676147461
742.510925292969	84.6160049438477
743.835571289063	84.4848251342773
745.159790039063	84.2271499633789
746.483581542969	84.3406677246094
747.806945800781	84.2275695800781
749.1298828125	84.00439453125
750.452453613281	84.0138397216797
751.774536132813	84.1522827148438
753.09619140625	83.7406158447266
754.417419433594	83.999870300293
755.738220214844	83.929328918457
757.05859375	83.7113342285156
758.378540039063	83.5803146362305
759.698059082031	83.5601119995117
761.017211914063	83.4031677246094
762.335876464844	83.3789978027344
763.654113769531	83.119743347168
764.971984863281	83.0732727050781
766.289367675781	83.0239944458008
767.606384277344	82.8754196166992
768.922973632813	82.8727722167969
770.239074707031	82.6963882446289
771.554809570313	82.5769424438477
772.8701171875	82.5146026611328
774.184997558594	82.3134841918945
775.499450683594	82.3237762451172
776.8134765625	82.4318542480469
778.127136230469	82.0889511108398
779.440307617188	82.1308135986328
780.753112792969	82.1652526855469
782.0654296875	82.0026931762695
783.377380371094	81.7956848144531
784.688903808594	81.8935699462891
786	81.7883682250977
787.310668945313	81.8108978271484
788.620971679688	81.512580871582
789.930786132813	81.4712142944336
791.240234375	81.3048706054688
792.549255371094	81.2274780273438
793.857788085938	81.2434616088867
795.166015625	81.1674652099609
796.473754882813	81.1916885375977
797.781066894531	81.015739440918
799.088012695313	81.2235717773438
800.39453125	81.3154067993164
801.700622558594	81.4915771484375
803.006286621094	81.368782043457
804.311584472656	81.6279754638672
805.616394042969	81.4105987548828
806.920837402344	81.3933868408203
808.224853515625	81.2752685546875
809.528503417969	81.1222686767578
810.831665039063	81.0301742553711
812.134460449219	80.9163360595703
813.436828613281	80.5429306030273
814.73876953125	80.6912384033203
816.040344238281	80.344612121582
817.341430664063	80.3915176391602
818.642150878906	80.3134918212891
819.942504882813	80.1481552124023
821.242370605469	80.1958618164063
822.541870117188	80.0681533813477
823.840942382813	80.0627059936523
825.139587402344	80.0467987060547
826.437866210938	79.9790344238281
827.735656738281	79.9830093383789
829.033081054688	79.8720169067383
830.330139160156	80.0556411743164
831.626770019531	79.9433670043945
832.922973632813	79.8806915283203
834.21875	79.9593048095703
835.514099121094	80.0236434936523
836.80908203125	79.9434967041016
838.103637695313	80.048095703125
839.397827148438	80.0873260498047
840.691589355469	80.1275405883789
841.984924316406	80.2047576904297
843.27783203125	80.1767501831055
844.570373535156	80.3439636230469
845.862487792969	80.4465866088867
847.154235839844	80.3027648925781
848.445556640625	80.6594848632813
849.736450195313	80.5507736206055
851.026916503906	80.5478744506836
852.317016601563	80.7182312011719
853.606689453125	80.9753189086914
854.89599609375	81.2312850952148
856.184875488281	81.376350402832
857.473327636719	81.6138381958008
858.761413574219	82.1412200927734
860.049072265625	82.8202514648438
861.336303710938	83.4623260498047
862.623168945313	84.0697250366211
863.909606933594	84.8036346435547
865.195678710938	85.6131744384766
866.481323242188	86.3000030517578
867.766540527344	87.1948928833008
869.051391601563	88.2753677368164
870.335815429688	89.1376419067383
871.619873046875	89.9904022216797
872.903503417969	90.6569900512695
874.186706542969	91.5682144165039
875.469543457031	91.7491760253906
876.752014160156	91.8366317749023
878.033996582031	91.4544982910156
879.315612792969	90.9064636230469
880.596862792969	89.7067718505859
881.877685546875	88.5389633178711
883.158081054688	86.991943359375
884.438110351563	85.3804244995117
885.7177734375	83.7899398803711
886.996948242188	82.232666015625
888.275817871094	80.8084411621094
889.55419921875	79.4166488647461
890.832275390625	78.1281814575195
892.10986328125	77.0271759033203
893.387084960938	76.1477584838867
894.663940429688	75.203239440918
895.940368652344	74.3898239135742
897.216369628906	73.8152770996094
898.492004394531	73.1691589355469
899.767272949219	72.5832748413086
901.042114257813	72.1646423339844
902.316528320313	71.5761489868164
903.590576171875	71.2474670410156
904.8642578125	70.7698822021484
906.137512207031	70.3123397827148
907.410339355469	70.1305847167969
908.682800292969	69.7934417724609
909.954833984375	69.5277404785156
911.226501464844	69.3011169433594
912.497802734375	68.9345397949219
913.768676757813	68.5977096557617
915.039123535156	68.6154708862305
916.309204101563	68.3499069213867
917.578918457031	67.9937286376953
918.848205566406	67.8397979736328
920.117126464844	67.5365905761719
921.385620117188	67.4230728149414
922.653747558594	67.4230728149414
923.921447753906	67.141845703125
925.188781738281	67.0209655761719
926.455688476563	66.7234115600586
927.722229003906	66.6454162597656
928.988342285156	66.5527954101563
930.254089355469	66.5593719482422
931.519470214844	66.2480087280273
932.784423828125	66.2565460205078
934.049011230469	66.0095748901367
935.313171386719	65.9562835693359
936.576965332031	65.854248046875
937.84033203125	65.9146575927734
939.103332519531	65.6123580932617
940.365966796875	65.62158203125
941.628173828125	65.6279678344727
942.890014648438	65.4493103027344
944.151428222656	65.3887252807617
945.412475585938	65.2445602416992
946.673095703125	65.2348403930664
947.933349609375	65.1472702026367
949.193237304688	65.0941848754883
950.452697753906	65.0255126953125
951.711791992188	64.909049987793
952.970520019531	64.8889617919922
954.228820800781	64.8357543945313
955.486755371094	64.8850021362305
956.744262695313	64.8804016113281
958.001403808594	64.7634735107422
959.258117675781	64.7790679931641
960.514526367188	64.9260711669922
961.770446777344	64.734001159668
963.026062011719	65.0436401367188
964.28125	64.9551696777344
965.536010742188	65.0984420776367
966.790466308594	65.3919525146484
968.044494628906	65.488037109375
969.298095703125	65.7153396606445
970.551391601563	66.2259674072266
971.80419921875	66.5498428344727
973.056701660156	67.1559066772461
974.308776855469	67.9819030761719
975.560485839844	68.9467391967773
976.811767578125	70.2817306518555
978.062683105469	71.6550369262695
979.313232421875	72.8448333740234
980.563415527344	73.781608581543
981.813171386719	74.6946029663086
983.0625	75.2481460571289
984.3115234375	75.7202453613281
985.560119628906	76.0297393798828
986.808349609375	76.161994934082
988.05615234375	76.2356262207031
989.303588867188	76.2447280883789
990.550659179688	75.8623580932617
991.797302246094	74.9679870605469
993.043579101563	74.2189102172852
994.289489746094	72.9046783447266
995.535034179688	71.7043228149414
996.780151367188	70.4614944458008
998.02490234375	69.0280609130859
999.269226074219	68.1632232666016
1000.51318359375	67.177848815918
1001.75677490234	66.2983551025391
1003	65.5569305419922
1004.24279785156	64.9728164672852
1005.48522949219	64.3447113037109
1006.72729492188	64.013313293457
1007.96893310547	63.5168113708496
1009.21026611328	63.0376510620117
1010.45111083984	62.9694786071777
1011.69165039063	62.6619300842285
1012.93176269531	62.4046745300293
1014.17150878906	62.2632293701172
1015.41088867188	62.0579795837402
1016.64984130859	61.8681907653809
1017.88842773438	61.7593574523926
1019.12664794922	61.5615844726563
1020.36450195313	61.5194396972656
1021.60192871094	61.5797882080078
1022.83898925781	61.4809150695801
1024.07568359375	61.2674026489258
1025.31201171875	61.4369468688965
1026.5478515625	61.2175559997559
1027.78344726563	61.2743721008301
1029.0185546875	61.2622566223145
1030.25329589844	61.2135887145996
1031.48767089844	61.1592178344727
1032.7216796875	61.3384246826172
1033.95532226563	61.353816986084
1035.18859863281	61.26806640625
1036.42138671875	61.313591003418
1037.65393066406	61.3319091796875
1038.88598632813	61.3012733459473
1040.11767578125	61.5600509643555
1041.34899902344	61.5696601867676
1042.57995605469	61.6558799743652
1043.810546875	61.9164543151855
1045.04077148438	61.9066848754883
1046.2705078125	62.1677017211914
1047.5	62.2364845275879
1048.72900390625	62.3862800598145
1049.95764160156	62.5801086425781
1051.18591308594	62.6762161254883
1052.41381835938	63.0417900085449
1053.64135742188	62.9940757751465
1054.86853027344	63.4978904724121
1056.09521484375	63.8121147155762
1057.32165527344	64.0156631469727
1058.54760742188	64.4039001464844
1059.77331542969	65.0168762207031
1060.99853515625	65.3688049316406
1062.22338867188	66.0623092651367
1063.44787597656	66.7497787475586
1064.671875	67.4714279174805
1065.89562988281	68.2768020629883
1067.11901855469	69.0503997802734
1068.34191894531	70.0930404663086
1069.56457519531	71.1675872802734
1070.78674316406	72.0252914428711
1072.00854492188	72.9613952636719
1073.22998046875	73.7686996459961
1074.45104980469	74.4462738037109
1075.67175292969	74.6346588134766
1076.89208984375	74.709846496582
1078.11193847656	74.5570297241211
1079.33154296875	73.9016342163086
1080.55065917969	73.2410583496094
1081.76940917969	72.3705368041992
1082.98791503906	71.0821762084961
1084.20593261719	70.1414031982422
1085.42358398438	69.0278091430664
1086.64086914063	67.8848114013672
1087.85766601563	66.9137802124023
1089.07421875	66.0592422485352
1090.29040527344	65.0492172241211
1091.50610351563	64.4669647216797
1092.72155761719	63.8064918518066
1093.9365234375	63.2102699279785
1095.15112304688	62.7849311828613
1096.36535644531	62.4217796325684
1097.57922363281	62.0590057373047
1098.79272460938	61.8425407409668
1100.005859375	61.5100898742676
1101.21862792969	61.3159484863281
1102.43090820313	61.1157302856445
1103.64294433594	60.9481201171875
1104.8544921875	60.8680992126465
1106.06579589844	60.6062622070313
1107.27661132813	60.5230140686035
1108.48706054688	60.4989433288574
1109.69714355469	60.3540954589844
1110.90686035156	60.2916870117188
1112.1162109375	60.0422744750977
1113.3251953125	59.9333267211914
1114.53369140625	60.0307159423828
1115.74194335938	59.9580612182617
1116.94982910156	59.8182373046875
1118.1572265625	59.7822608947754
1119.3642578125	59.8066215515137
1120.57104492188	59.7538795471191
1121.77734375	59.7815208435059
1122.98327636719	59.6599006652832
1124.18884277344	59.6560821533203
1125.39404296875	59.6847343444824
1126.59875488281	59.6467742919922
1127.80322265625	59.6145668029785
1129.00732421875	59.7274971008301
1130.2109375	59.6298179626465
1131.41430664063	59.5195541381836
1132.6171875	59.5550155639648
1133.81970214844	59.5605125427246
1135.02197265625	59.5125503540039
1136.22375488281	59.4537200927734
1137.42517089844	59.464241027832
1138.62622070313	59.3979911804199
1139.82690429688	59.3434028625488
1141.02709960938	59.3837738037109
1142.22705078125	59.25146484375
1143.42663574219	59.3220672607422
1144.62573242188	59.2558937072754
1145.82458496094	59.1784553527832
1147.02294921875	59.2107276916504
1148.22094726563	59.3393135070801
1149.41857910156	59.2785606384277
1150.61584472656	59.1985092163086
1151.81274414063	59.3330993652344
1153.00927734375	59.1319122314453
1154.20544433594	59.2491683959961
1155.40124511719	59.367977142334
1156.5966796875	59.386646270752
1157.79162597656	59.2971420288086
1158.986328125	59.3684234619141
1160.18054199219	59.3516006469727
1161.37438964844	59.4200744628906
1162.56799316406	59.3478355407715
1163.76110839844	59.382698059082
1164.95385742188	59.5107078552246
1166.14624023438	59.7359008789063
1167.33825683594	59.8678131103516
1168.52990722656	60.208610534668
1169.72119140625	61.0220947265625
1170.91198730469	61.7618446350098
1172.1025390625	62.6761665344238
1173.29260253906	63.5890808105469
1174.482421875	63.8826370239258
1175.67175292969	64.0178451538086
1176.86071777344	63.6866188049316
1178.04943847656	62.9964027404785
1179.23767089844	62.0925750732422
1180.42553710938	61.265983581543
1181.61303710938	60.5397911071777
1182.80017089844	59.9775581359863
1183.98681640625	59.5997734069824
1185.17321777344	59.3597984313965
1186.35925292969	59.3133316040039
1187.54479980469	59.320484161377
1188.73010253906	59.178524017334
1189.91491699219	59.1443519592285
1191.09936523438	59.1795196533203
1192.28356933594	59.1836853027344
1193.46728515625	59.3330192565918
1194.65063476563	59.5084266662598
1195.83361816406	59.5722312927246
1197.01623535156	59.6851005554199
1198.19836425781	59.973258972168
1199.38024902344	60.3001670837402
1200.56176757813	60.4169960021973
1201.74279785156	60.6210136413574
1202.92358398438	60.7582206726074
1204.10388183594	60.8542785644531
1205.28393554688	60.6384086608887
1206.46350097656	60.6191558837891
1207.64270019531	60.3643913269043
1208.82153320313	60.2637100219727
1210	60.3109855651855
1211.17810058594	60.1236915588379
1212.35583496094	60.0220603942871
1213.53308105469	60.045238494873
1214.71008300781	59.9513092041016
1215.88671875	59.898796081543
1217.06286621094	60.0489654541016
1218.23864746094	60.0271797180176
1219.41418457031	59.9156608581543
1220.58923339844	60.0172119140625
1221.76391601563	60.0522499084473
1222.93823242188	60.0550804138184
1224.11218261719	60.1331329345703
1225.28576660156	60.3594970703125
1226.458984375	60.4698600769043
1227.6318359375	60.5343894958496
1228.80419921875	60.7568740844727
1229.97631835938	60.8993797302246
1231.14794921875	61.0655403137207
1232.31921386719	61.5270957946777
1233.490234375	61.7018165588379
1234.66076660156	61.9259033203125
1235.83093261719	62.2333679199219
1237.00073242188	62.4502754211426
1238.17016601563	62.7419242858887
1239.33923339844	63.0288352966309
1240.5078125	63.2103958129883
1241.67614746094	63.3146171569824
1242.84411621094	63.6547050476074
1244.01159667969	63.9939117431641
1245.1787109375	64.2238922119141
1246.34558105469	64.7265014648438
1247.51196289063	64.8849792480469
1248.67797851563	65.2298431396484
1249.84362792969	65.2935104370117
1251.00891113281	65.2350082397461
1252.173828125	64.8915405273438
1253.33825683594	64.5080642700195
1254.50244140625	64.033073425293
1255.66625976563	63.5868530273438
1256.82958984375	62.874942779541
1257.99255371094	62.3724708557129
1259.1552734375	62.0587387084961
1260.31750488281	61.7736282348633
1261.47937011719	61.2711944580078
1262.64086914063	61.0583152770996
1263.80200195313	60.8427276611328
1264.96276855469	60.5805931091309
1266.123046875	60.388053894043
1267.28308105469	60.0845184326172
1268.44262695313	59.8259658813477
1269.60192871094	59.835391998291
1270.7607421875	59.4144172668457
1271.91918945313	59.3037872314453
1273.07727050781	59.2108573913574
1274.23498535156	58.917594909668
1275.39233398438	58.6953086853027
1276.54931640625	58.6177635192871
1277.70581054688	58.4495544433594
1278.86206054688	58.3292770385742
1280.01794433594	58.1909065246582
1281.17333984375	58.0272979736328
1282.32836914063	58.142147064209
1283.48303222656	58.0338287353516
1284.63732910156	58.0853614807129
1285.79125976563	57.9025115966797
1286.94482421875	57.993968963623
1288.09802246094	57.9486808776855
1289.25073242188	58.0311508178711
1290.40319824219	58.2653045654297
1291.55517578125	58.2181587219238
1292.70690917969	58.3045768737793
1293.85815429688	58.3071975708008
1295.00903320313	58.2946128845215
1296.15954589844	58.1952972412109
1297.30969238281	57.9725723266602
1298.45935058594	57.9027366638184
1299.60876464844	57.7079582214355
1300.7578125	57.3602333068848
1301.90637207031	57.4828758239746
1303.05456542969	57.2919158935547
1304.20239257813	57.1258354187012
1305.34985351563	57.0118293762207
1306.49694824219	57.053539276123
1307.64367675781	56.9852752685547
1308.7900390625	56.8158912658691
1309.93591308594	56.9338798522949
1311.08154296875	56.9057998657227
1312.22668457031	56.9921951293945
1313.37145996094	56.8730278015137
1314.51599121094	57.0235939025879
1315.66003417969	57.1388664245605
1316.80358886719	57.1661186218262
1317.94689941406	57.0653533935547
1319.08984375	57.1080932617188
1320.23229980469	57.0490570068359
1321.37451171875	56.9788475036621
1322.51623535156	57.0380821228027
1323.65759277344	56.7893333435059
1324.79858398438	56.6694564819336
1325.93920898438	56.6670875549316
1327.07934570313	56.5756225585938
1328.21923828125	56.4255981445313
1329.35864257813	56.5301666259766
1330.49780273438	56.4433708190918
1331.63647460938	56.2915916442871
1332.77478027344	56.2612571716309
1333.91271972656	56.1143226623535
1335.05029296875	55.9880638122559
1336.18737792969	56.0229454040527
1337.32421875	55.9084815979004
1338.46057128906	55.9397239685059
1339.5966796875	55.9377098083496
1340.73229980469	55.9442329406738
1341.86755371094	55.8046379089355
1343.00231933594	55.9900436401367
1344.13684082031	55.741283416748
1345.27099609375	55.7261848449707
1346.40466308594	55.8110084533691
1347.53796386719	55.8701210021973
1348.6708984375	55.8091888427734
1349.80346679688	55.8685417175293
1350.93566894531	55.74951171875
1352.06750488281	55.7215385437012
1353.19885253906	55.8708763122559
1354.32995605469	55.8016662597656
1355.46057128906	55.7101936340332
1356.5908203125	55.8086471557617
1357.720703125	55.7295913696289
1358.85021972656	55.7096672058105
1359.97924804688	55.5199089050293
1361.10803222656	55.6407775878906
1362.236328125	55.5630950927734
1363.3642578125	55.5511817932129
1364.49182128906	55.5627479553223
1365.61901855469	55.5489196777344
1366.74584960938	55.5285186767578
1367.87231445313	55.6569671630859
1368.99829101563	55.5535430908203
1370.12390136719	55.7069091796875
1371.24914550781	55.6506729125977
1372.3740234375	55.8579063415527
1373.49853515625	55.9225006103516
1374.62255859375	56.2045974731445
1375.74633789063	56.4011383056641
1376.86962890625	56.7653846740723
1377.99255371094	56.8332901000977
1379.11511230469	57.076286315918
1380.2373046875	57.3644332885742
1381.35900878906	57.6023406982422
1382.48034667969	57.8339080810547
1383.60144042969	58.1817932128906
1384.72204589844	58.4296646118164
1385.84228515625	58.4769744873047
1386.96203613281	58.4889450073242
1388.08154296875	58.4530982971191
1389.20056152344	58.2328758239746
1390.31921386719	58.0441474914551
1391.4375	57.5927658081055
1392.55541992188	57.2792434692383
1393.6728515625	56.9403648376465
1394.7900390625	56.692497253418
1395.90673828125	56.3486328125
1397.02307128906	56.123836517334
1398.13903808594	55.913028717041
1399.25463867188	55.5985946655273
1400.36975097656	55.4681167602539
1401.48449707031	55.3393859863281
1402.59899902344	55.1993370056152
1403.712890625	55.165843963623
1404.82653808594	55.0752601623535
1405.93981933594	55.0569877624512
1407.05261230469	54.9549102783203
1408.1650390625	54.9052581787109
1409.27709960938	54.8745307922363
1410.38879394531	54.7457504272461
1411.5	54.6423034667969
1412.61096191406	54.6404495239258
1413.72143554688	54.6134414672852
1414.83154296875	54.5944595336914
1415.94116210938	54.4553260803223
1417.05053710938	54.4400520324707
1418.15942382813	54.2817726135254
1419.26794433594	54.390438079834
1420.37609863281	54.2704048156738
1421.48388671875	54.1925315856934
1422.59118652344	53.9793510437012
1423.6982421875	54.0488700866699
1424.80480957031	53.7932815551758
1425.91088867188	53.7548141479492
1427.01672363281	53.8816299438477
1428.1220703125	53.8402976989746
1429.22717285156	53.7766723632813
1430.33166503906	53.7980690002441
1431.43591308594	53.7045745849609
1432.53979492188	53.7295265197754
1433.64318847656	53.7715110778809
1434.74621582031	53.8553695678711
1435.84887695313	53.8248748779297
1436.95104980469	53.7584114074707
1438.05297851563	53.9098472595215
1439.15441894531	53.8659019470215
1440.25549316406	53.8816528320313
1441.35620117188	53.8927192687988
1442.45642089844	53.838436126709
1443.55627441406	53.7608833312988
1444.65576171875	53.8048934936523
1445.7548828125	53.6752586364746
1446.853515625	53.7590599060059
1447.95190429688	53.6460647583008
1449.0498046875	53.5383529663086
1450.14721679688	53.5705070495605
1451.24438476563	53.4132194519043
1452.34106445313	53.3119506835938
1453.43737792969	53.3645286560059
1454.53332519531	53.3346138000488
1455.62890625	53.2188415527344
1456.72399902344	53.1557960510254
1457.81872558594	53.0564804077148
1458.9130859375	53.1377906799316
1460.00695800781	53.1650009155273
1461.10046386719	52.9648551940918
1462.19360351563	53.0544929504395
1463.28637695313	53.0566368103027
1464.37878417969	53.003662109375
1465.470703125	53.0454902648926
1466.56225585938	52.9477729797363
1467.65344238281	52.8631858825684
1468.744140625	52.7899971008301
1469.83447265625	52.748607635498
1470.92443847656	52.6850471496582
1472.01403808594	52.4743041992188
1473.10314941406	52.4942359924316
1474.19189453125	52.3598899841309
1475.2802734375	52.2825469970703
1476.3681640625	52.2453002929688
1477.45581054688	52.113468170166
1478.54296875	52.0280342102051
1479.62963867188	51.8985366821289
1480.71606445313	52.1504859924316
1481.80200195313	52.039493560791
1482.88757324219	52.1215476989746
1483.97265625	52.0335884094238
1485.05737304688	52.1651077270508
1486.14172363281	51.9722290039063
1487.22570800781	52.1233177185059
1488.30932617188	52.1228256225586
1489.39245605469	52.1323890686035
1490.47509765625	52.174690246582
1491.55749511719	52.1870727539063
1492.63940429688	52.4081649780273
1493.72094726563	52.1886405944824
1494.80212402344	52.2497673034668
1495.8828125	52.3186340332031
1496.96313476563	52.244571685791
1498.04309082031	52.1484146118164
1499.12255859375	52.0946617126465
1500.20166015625	52.1166725158691
1501.28039550781	52.161979675293
1502.35864257813	52.1325378417969
1503.4365234375	52.1822395324707
1504.51403808594	52.1429557800293
1505.59118652344	52.0699119567871
1506.66784667969	52.1828842163086
1507.744140625	52.160816192627
1508.81994628906	52.2393188476563
1509.89538574219	52.2862434387207
1510.97045898438	52.3920974731445
1512.04516601563	52.5057182312012
1513.11938476563	52.6199836730957
1514.19323730469	52.645923614502
1515.26672363281	52.9222412109375
1516.33972167969	53.0014801025391
1517.41235351563	53.1587028503418
1518.48449707031	53.1761322021484
1519.55639648438	53.2100105285645
1520.62768554688	53.2971534729004
1521.69873046875	53.3435592651367
1522.76928710938	53.2458877563477
1523.83947753906	53.403434753418
1524.90930175781	53.3047790527344
1525.97863769531	53.3734931945801
1527.04760742188	53.4509582519531
1528.11608886719	53.4398994445801
1529.18420410156	53.2746887207031
1530.251953125	53.3831481933594
1531.31921386719	53.4577827453613
1532.38610839844	53.5548629760742
1533.45263671875	53.7362823486328
1534.51867675781	53.7981758117676
1535.58435058594	53.9190368652344
1536.64965820313	53.9826049804688
1537.71447753906	54.1520004272461
1538.77893066406	54.4268608093262
1539.84301757813	54.3492774963379
1540.90661621094	54.6866569519043
1541.9697265625	54.8464469909668
1543.03259277344	54.825553894043
1544.09497070313	54.9260635375977
1545.15686035156	55.1718711853027
1546.21850585938	55.3871803283691
1547.27966308594	55.5010147094727
1548.34033203125	55.548713684082
1549.40063476563	55.8179550170898
1550.46057128906	55.8882369995117
1551.52001953125	55.8823890686035
1552.5791015625	56.0526275634766
1553.63781738281	56.2054214477539
1554.69604492188	56.1837615966797
1555.75378417969	56.1390342712402
1556.81127929688	56.2396354675293
1557.86828613281	56.3960418701172
1558.9248046875	56.329273223877
1559.98095703125	56.5310211181641
1561.03674316406	56.5453834533691
1562.09204101563	56.7191963195801
1563.14697265625	56.9223861694336
1564.20153808594	57.0772285461426
1565.25561523438	57.2219848632813
1566.30932617188	57.4894523620605
1567.36254882813	57.6876373291016
1568.41540527344	57.9276123046875
1569.4677734375	58.1838493347168
1570.51977539063	58.4625625610352
1571.57141113281	58.7290229797363
1572.62255859375	58.934513092041
1573.67333984375	59.1459007263184
1574.7236328125	59.5942497253418
1575.77355957031	59.7233734130859
1576.82299804688	60.0381889343262
1577.8720703125	60.233642578125
1578.92077636719	60.3802146911621
1579.96899414063	60.626823425293
1581.01684570313	60.9457321166992
1582.06420898438	61.1857872009277
1583.11120605469	61.5627784729004
1584.15771484375	61.8393058776855
1585.20385742188	62.2338104248047
1586.24951171875	62.826847076416
1587.29479980469	63.0940284729004
1588.33972167969	63.7485618591309
1589.38415527344	64.259391784668
1590.42810058594	64.7560195922852
1591.47180175781	65.3003387451172
1592.51489257813	65.9541015625
1593.55773925781	66.1151351928711
1594.59997558594	66.3722534179688
1595.64196777344	66.8434448242188
1596.68334960938	67.111686706543
1597.72448730469	67.4253921508789
1598.76513671875	67.9920349121094
1599.80529785156	68.5334320068359
1600.84509277344	69.0850982666016
1601.88452148438	69.8491897583008
1602.92346191406	70.6119918823242
1603.9619140625	71.7056655883789
1605	72.7291030883789
1606.03771972656	74.1228179931641
1607.07495117188	75.3162002563477
1608.11169433594	76.4489822387695
1609.14807128906	77.2453536987305
1610.18408203125	77.4682693481445
1611.21960449219	77.3564605712891
1612.25463867188	76.8049697875977
1613.28930664063	76.4494323730469
1614.32360839844	75.5076065063477
1615.357421875	75.0792465209961
1616.39074707031	74.3381423950195
1617.42370605469	73.8304977416992
1618.45629882813	73.8869552612305
1619.48840332031	73.5931701660156
1620.52001953125	73.5593872070313
1621.55126953125	73.5772018432617
1622.58215332031	73.8464050292969
1623.61254882813	74.0713577270508
1624.64245605469	74.4414367675781
1625.67199707031	74.8794479370117
1626.70104980469	75.3279495239258
1627.72973632813	75.8394088745117
1628.75793457031	76.4558563232422
1629.78576660156	77.3194351196289
1630.81311035156	77.9354934692383
1631.84008789063	78.7873001098633
1632.86657714844	79.8133697509766
1633.89270019531	80.6298217773438
1634.91833496094	81.3383331298828
1635.94348144531	82.0326309204102
1636.96826171875	82.4440460205078
1637.99255371094	82.6874465942383
1639.01647949219	82.7196578979492
1640.03991699219	82.1806869506836
1641.06298828125	81.7865753173828
1642.08557128906	80.7670516967773
1643.10778808594	80.0316848754883
1644.12951660156	79.0338516235352
1645.15075683594	77.9479370117188
1646.17163085938	77.0732498168945
1647.19213867188	76.1665954589844
1648.21203613281	75.2364883422852
1649.23156738281	74.6843719482422
1650.25073242188	73.9076309204102
1651.26940917969	73.1788330078125
1652.28759765625	72.5474853515625
1653.30541992188	72.2658081054688
1654.32275390625	71.6768569946289
1655.33972167969	71.1037063598633
1656.35620117188	70.504150390625
1657.37231445313	70.138427734375
1658.38793945313	69.7049407958984
1659.40307617188	69.5645904541016
1660.41772460938	69.0973281860352
1661.43212890625	68.7192764282227
1662.44592285156	68.3290939331055
1663.45935058594	68.2123870849609
1664.47229003906	67.8052978515625
1665.48486328125	67.4084167480469
1666.49694824219	67.0770874023438
1667.50854492188	66.7588577270508
1668.51977539063	66.5750427246094
1669.53051757813	65.9551315307617
1670.54089355469	65.6365127563477
1671.55078125	65.3063507080078
1672.56018066406	64.6837539672852
1673.56909179688	64.3838424682617
1674.57763671875	64.0041351318359
1675.58581542969	63.4720191955566
1676.59350585938	62.7577934265137
1677.60070800781	62.3475341796875
1678.607421875	61.8161659240723
1679.61376953125	61.3135414123535
1680.61962890625	60.9355926513672
1681.62512207031	60.3664321899414
1682.63012695313	59.6904563903809
1683.63464355469	59.1841087341309
1684.638671875	58.8407363891602
1685.64233398438	58.2312278747559
1686.64562988281	57.897331237793
1687.64831542969	57.3562393188477
1688.65063476563	56.8202285766602
1689.65246582031	56.3833808898926
1690.65393066406	55.9467468261719
1691.65490722656	55.6404685974121
1692.65539550781	55.157039642334
1693.65551757813	54.8058586120605
1694.65502929688	54.3760948181152
1695.654296875	54.0780372619629
1696.65295410156	53.7061233520508
1697.65124511719	53.2322120666504
1698.64904785156	52.8947982788086
1699.646484375	52.6652603149414
1700.64331054688	52.0954818725586
1701.63977050781	51.8474273681641
1702.63586425781	51.4971237182617
1703.63134765625	51.1614418029785
1704.62646484375	50.580982208252
1705.62121582031	50.1357421875
1706.61535644531	49.8843383789063
1707.60913085938	49.4742851257324
1708.60241699219	49.2244834899902
1709.59521484375	48.767879486084
1710.58764648438	48.3406562805176
1711.57958984375	47.9451217651367
1712.57104492188	47.4975814819336
1713.56213378906	47.1722106933594
1714.552734375	46.8207893371582
1715.54284667969	46.3490409851074
1716.53247070313	45.9519920349121
1717.52160644531	45.6756134033203
1718.51037597656	45.2751502990723
1719.49865722656	44.8773803710938
1720.48657226563	44.681755065918
1721.47387695313	44.369213104248
1722.46081542969	43.9561309814453
1723.447265625	43.5581245422363
1724.43334960938	43.3737945556641
1725.41882324219	43.1153335571289
1726.40393066406	42.9221687316895
1727.38854980469	42.5165596008301
1728.37268066406	42.2647476196289
1729.3564453125	42.2420272827148
1730.33972167969	41.8268966674805
1731.32250976563	41.6964569091797
1732.30480957031	41.4076766967773
1733.28674316406	41.1495628356934
1734.26806640625	41.1005592346191
1735.2490234375	40.8344039916992
1736.2294921875	40.7664985656738
1737.20959472656	40.5593338012695
1738.18908691406	40.319580078125
1739.16821289063	40.1970901489258
1740.14685058594	40.0203056335449
1741.125	39.8076095581055
1742.10266113281	39.7495651245117
1743.07995605469	39.4279365539551
1744.05676269531	39.3279266357422
1745.03308105469	39.0537376403809
1746.00891113281	39.0071105957031
1746.98425292969	38.6159400939941
1747.95910644531	38.4822654724121
1748.93359375	38.3128433227539
1749.90759277344	38.1578750610352
1750.88110351563	37.8867721557617
1751.85412597656	37.6755638122559
1752.82678222656	37.4060897827148
1753.798828125	37.2649154663086
1754.7705078125	37.0642166137695
1755.74169921875	36.7445106506348
1756.71240234375	36.7230834960938
1757.6826171875	36.5460548400879
1758.65246582031	36.3743476867676
1759.62170410156	36.093318939209
1760.59057617188	35.8910331726074
1761.55895996094	35.8489990234375
1762.52673339844	35.6711463928223
1763.49426269531	35.5998954772949
1764.46118164063	35.5154800415039
1765.42761230469	35.2740669250488
1766.39367675781	35.1672439575195
1767.35913085938	35.0889434814453
1768.32421875	34.9067115783691
1769.28881835938	34.9086608886719
1770.2529296875	34.7960319519043
1771.21655273438	34.6985893249512
1772.17980957031	34.6623001098633
1773.14245605469	34.6331062316895
1774.10461425781	34.5573120117188
1775.06640625	34.4831504821777
1776.02770996094	34.2546806335449
1776.98852539063	34.1961135864258
1777.94873046875	34.109489440918
1778.90856933594	34.0604934692383
1779.86804199219	33.9796714782715
1780.82690429688	33.82470703125
1781.78527832031	33.556812286377
1782.7431640625	33.421142578125
1783.70068359375	33.3805389404297
1784.65771484375	33.253589630127
1785.61413574219	33.1141967773438
1786.57019042969	32.8522911071777
1787.52575683594	32.874870300293
1788.48083496094	32.6203231811523
1789.43530273438	32.502269744873
1790.38940429688	32.3459548950195
1791.34301757813	32.2235832214355
1792.29626464844	32.0940170288086
1793.24890136719	32.0784606933594
1794.20104980469	31.8971004486084
1795.15270996094	31.8861255645752
1796.10400390625	31.6949615478516
1797.0546875	31.584041595459
1798.0048828125	31.507568359375
1798.95471191406	31.4533805847168
1799.90393066406	31.3722171783447
1800.85278320313	31.3320827484131
1801.80102539063	31.2856140136719
1802.74890136719	31.1797199249268
1803.6962890625	31.1728191375732
1804.64306640625	31.1220874786377
1805.58947753906	31.2073230743408
1806.53540039063	31.0637893676758
1807.48071289063	31.069543838501
1808.42565917969	30.9860515594482
1809.3701171875	30.9711151123047
1810.31396484375	30.9519634246826
1811.25744628906	30.8880386352539
1812.20043945313	30.8141460418701
1813.14294433594	30.7178344726563
1814.08483886719	30.7563304901123
1815.0263671875	30.7343902587891
1815.96740722656	30.5777168273926
1816.90783691406	30.5129890441895
1817.84790039063	30.4427318572998
1818.78747558594	30.268087387085
1819.72644042969	30.2644481658936
1820.6650390625	30.116138458252
1821.60314941406	30.1522960662842
1822.54064941406	30.0651435852051
1823.47778320313	29.8738574981689
1824.41430664063	29.8186111450195
1825.35034179688	29.6630153656006
1826.28601074219	29.6847057342529
1827.22106933594	29.5911865234375
1828.15563964844	29.5027046203613
1829.08984375	29.4487953186035
1830.0234375	29.2493686676025
1830.95654296875	29.2096118927002
1831.88916015625	29.2282867431641
1832.8212890625	29.107515335083
1833.7529296875	29.1451110839844
1834.68408203125	29.0517063140869
1835.61474609375	28.9957046508789
1836.54479980469	28.9677772521973
1837.47448730469	28.874044418335
1838.40356445313	29.0322170257568
1839.33227539063	28.9137573242188
1840.26037597656	28.9522876739502
1841.18811035156	28.9484272003174
1842.115234375	28.9281578063965
1843.04187011719	28.9034118652344
1843.96801757813	28.88547706604
1844.89367675781	28.8961353302002
1845.81872558594	28.9202651977539
1846.74340820313	28.8028373718262
1847.66760253906	28.8519554138184
1848.59118652344	28.8126564025879
1849.51428222656	28.8086090087891
1850.43701171875	28.7729225158691
1851.35913085938	28.6499710083008
1852.28076171875	28.5845012664795
1853.20190429688	28.483470916748
1854.12243652344	28.3879642486572
1855.04260253906	28.3776206970215
1855.96215820313	28.3396472930908
1856.88122558594	28.2065334320068
1857.79992675781	28.0720653533936
1858.71801757813	28.0837268829346
1859.63549804688	28.0104827880859
1860.55261230469	27.9303417205811
1861.46923828125	27.7752780914307
1862.38525390625	27.8463363647461
1863.30078125	27.789493560791
1864.2158203125	27.6969776153564
1865.13037109375	27.6787376403809
1866.04443359375	27.7079906463623
1866.95788574219	27.6323642730713
1867.87084960938	27.759895324707
1868.78332519531	27.5945663452148
1869.6953125	27.6963596343994
1870.60681152344	27.7373123168945
1871.51782226563	27.6484832763672
1872.42822265625	27.6866683959961
1873.33813476563	27.6970882415771
1874.24755859375	27.7812156677246
1875.15649414063	27.7440586090088
1876.06481933594	27.7590560913086
1876.97277832031	27.6992359161377
1877.88012695313	27.7560997009277
1878.78698730469	27.665397644043
1879.69323730469	27.6208381652832
1880.59912109375	27.6090831756592
1881.50439453125	27.5977611541748
1882.4091796875	27.5393295288086
1883.3134765625	27.4830322265625
1884.21716308594	27.4796810150146
1885.12048339844	27.359977722168
1886.02319335938	27.3051090240479
1886.92541503906	27.2692584991455
1887.82702636719	27.2455101013184
1888.72814941406	27.1046047210693
1889.62878417969	27.056116104126
1890.52893066406	26.9703311920166
1891.42858886719	26.9024906158447
1892.32763671875	26.86865234375
1893.22619628906	26.8111629486084
1894.12426757813	26.7163257598877
1895.02172851563	26.7078113555908
1895.91870117188	26.6804103851318
1896.81518554688	26.7426891326904
1897.71118164063	26.5599708557129
1898.60656738281	26.5492534637451
1899.50146484375	26.5672264099121
1900.39587402344	26.4430122375488
1901.28967285156	26.4696712493896
1902.18298339844	26.4933109283447
1903.07580566406	26.4858474731445
1903.96801757813	26.4694595336914
1904.85986328125	26.4641666412354
1905.7509765625	26.4837265014648
1906.64172363281	26.5342407226563
1907.53186035156	26.5555877685547
1908.42150878906	26.5481700897217
1909.31066894531	26.6271324157715
1910.19921875	26.5756645202637
1911.08728027344	26.6215229034424
1911.97473144531	26.6667633056641
1912.86181640625	26.6703128814697
1913.74816894531	26.6072483062744
1914.63415527344	26.5675220489502
1915.51953125	26.5916233062744
1916.40441894531	26.6052417755127
1917.28869628906	26.5388164520264
1918.17260742188	26.5259609222412
1919.05578613281	26.4408626556396
1919.93859863281	26.4862327575684
1920.82080078125	26.3743572235107
1921.70239257813	26.4114151000977
1922.58349609375	26.3222541809082
1923.46411132813	26.2501392364502
1924.34423828125	26.1885108947754
1925.22375488281	26.0891132354736
1926.10278320313	26.0493564605713
1926.98120117188	25.9274654388428
1927.85913085938	25.9432029724121
1928.73645019531	25.749813079834
1929.61328125	25.7804508209229
1930.48962402344	25.7379169464111
1931.36535644531	25.6504974365234
1932.24060058594	25.6307773590088
1933.11535644531	25.667610168457
1933.98950195313	25.5475196838379
1934.86303710938	25.622673034668
1935.73608398438	25.57981300354
1936.60864257813	25.6175804138184
1937.48059082031	25.5572872161865
1938.35205078125	25.5681819915771
1939.22302246094	25.5323238372803
1940.09338378906	25.6431770324707
1940.96313476563	25.5804138183594
1941.83239746094	25.7412643432617
1942.701171875	25.7544746398926
1943.5693359375	25.7321224212646
1944.43701171875	25.798168182373
1945.30407714844	25.7961769104004
1946.17065429688	25.9027614593506
1947.03662109375	25.7835636138916
1947.90209960938	25.8583660125732
1948.76696777344	25.8134613037109
1949.63134765625	25.8513565063477
1950.4951171875	25.8345623016357
1951.3583984375	25.8390350341797
1952.22106933594	25.823787689209
1953.08325195313	25.7712821960449
1953.94482421875	25.7373752593994
1954.80590820313	25.7052307128906
1955.66650390625	25.6677474975586
1956.5263671875	25.6169166564941
1957.38586425781	25.6111431121826
1958.24462890625	25.5358238220215
1959.10302734375	25.5764904022217
1959.96069335938	25.4490909576416
1960.81799316406	25.3678741455078
1961.67456054688	25.320873260498
1962.53063964844	25.372444152832
1963.38623046875	25.2530574798584
1964.2412109375	25.1803779602051
1965.09558105469	25.1822834014893
1965.94946289063	25.0874633789063
1966.80285644531	25.0001678466797
1967.65563964844	25.0357074737549
1968.5078125	25.0813045501709
1969.35949707031	24.9812107086182
1970.21057128906	24.9694671630859
1971.06103515625	25.0559768676758
1971.91101074219	25.0547637939453
1972.76049804688	25.0097332000732
1973.60925292969	25.0724430084229
1974.45764160156	25.0669975280762
1975.30529785156	25.2053928375244
1976.15246582031	25.2474403381348
1976.99914550781	25.2427234649658
1977.84521484375	25.2792186737061
1978.69067382813	25.3652515411377
1979.53552246094	25.432975769043
1980.3798828125	25.4498596191406
1981.22375488281	25.4228096008301
1982.06701660156	25.5148639678955
1982.90966796875	25.4752521514893
1983.75170898438	25.5496673583984
1984.59326171875	25.4961261749268
1985.43420410156	25.4551315307617
1986.27465820313	25.4006366729736
1987.11450195313	25.3625068664551
1987.95373535156	25.4561519622803
1988.79248046875	25.3597660064697
1989.63061523438	25.3681831359863
1990.46813964844	25.1845798492432
1991.30517578125	25.207592010498
1992.1416015625	25.1763286590576
1992.9775390625	25.0826263427734
1993.81274414063	25.0032939910889
1994.6474609375	24.9775714874268
1995.48168945313	24.8394927978516
1996.31518554688	24.8620090484619
1997.14819335938	24.8933410644531
1997.98071289063	24.9021186828613
1998.8125	24.7247581481934
1999.64379882813	24.7504405975342
2000.47448730469	24.758960723877
2001.3046875	24.7944011688232
2002.13427734375	24.7663021087646
2002.96325683594	24.7610492706299
2003.79162597656	24.8388767242432
2004.61950683594	24.8193817138672
2005.44677734375	24.8873310089111
2006.2734375	24.9605445861816
2007.09948730469	25.0519485473633
2007.92504882813	25.0397701263428
2008.75	25.1122169494629
2009.57434082031	25.1829013824463
2010.39819335938	25.1914367675781
2011.22131347656	25.2469940185547
2012.0439453125	25.2298831939697
2012.86608886719	25.2311744689941
2013.6875	25.2390689849854
2014.50842285156	25.2765445709229
2015.32873535156	25.2692127227783
2016.1484375	25.3231163024902
2016.96752929688	25.375020980835
2017.7861328125	25.3016738891602
2018.60412597656	25.3599853515625
2019.42150878906	25.4135627746582
2020.23828125	25.3606872558594
2021.05444335938	25.3185024261475
2021.8701171875	25.2940864562988
2022.68518066406	25.1847400665283
2023.49963378906	25.2440719604492
2024.3134765625	25.158390045166
2025.12683105469	25.2047348022461
2025.939453125	25.1162433624268
2026.75158691406	25.0432453155518
2027.56311035156	25.0443153381348
2028.3740234375	24.993896484375
2029.18432617188	24.9363441467285
2029.994140625	24.9971561431885
2030.80322265625	24.9535484313965
2031.61181640625	24.8283195495605
2032.41979980469	24.8838977813721
2033.22717285156	24.8223171234131
2034.03393554688	24.7164211273193
2034.84008789063	24.7098236083984
2035.64575195313	24.6547794342041
2036.45080566406	24.6169281005859
2037.25512695313	24.5115070343018
2038.05895996094	24.5057582855225
2038.86218261719	24.4068813323975
2039.66479492188	24.4783878326416
2040.466796875	24.4682579040527
2041.26831054688	24.4843559265137
2042.06909179688	24.5308780670166
2042.86938476563	24.5477142333984
2043.6689453125	24.4693946838379
2044.46801757813	24.5535373687744
2045.26647949219	24.5581817626953
2046.06433105469	24.6170520782471
2046.86145019531	24.6245079040527
2047.65808105469	24.6282749176025
2048.4541015625	24.5814647674561
2049.24951171875	24.6452884674072
2050.04443359375	24.6511516571045
2050.83862304688	24.7349395751953
2051.63232421875	24.8021335601807
2052.42529296875	24.8194103240967
2053.2177734375	24.8346157073975
2054.00952148438	24.734525680542
2054.80078125	24.8150367736816
2055.59130859375	24.8406963348389
2056.38134765625	24.8343849182129
2057.17065429688	24.9094543457031
2057.95947265625	24.8363609313965
2058.74755859375	24.8158874511719
2059.53515625	24.8181571960449
2060.32202148438	24.8062629699707
2061.1083984375	24.6730861663818
2061.89428710938	24.5909461975098
2062.67919921875	24.5433807373047
2063.4638671875	24.6123142242432
2064.24780273438	24.5900936126709
2065.03100585938	24.4903526306152
2065.81372070313	24.3341865539551
2066.595703125	24.3546981811523
2067.37719726563	24.3593864440918
2068.15795898438	24.1442584991455
2068.93823242188	24.175687789917
2069.7177734375	24.0580768585205
2070.49682617188	24.0799427032471
2071.27514648438	23.9227523803711
2072.05297851563	23.8974056243896
2072.830078125	23.8928356170654
2073.60668945313	23.7791194915771
2074.38256835938	23.7695865631104
2075.15795898438	23.6091938018799
2075.9326171875	23.6634788513184
2076.70654296875	23.553955078125
2077.47998046875	23.5621318817139
2078.25268554688	23.4869232177734
2079.02490234375	23.528356552124
2079.79663085938	23.5264587402344
2080.5673828125	23.5121288299561
2081.337890625	23.5350952148438
2082.107421875	23.5888137817383
2082.87670898438	23.5864715576172
2083.64501953125	23.5897674560547
2084.41284179688	23.6301803588867
2085.18017578125	23.628324508667
2085.94677734375	23.5874366760254
2086.71264648438	23.6507205963135
2087.47802734375	23.6380443572998
2088.24267578125	23.6350116729736
2089.0068359375	23.7172336578369
2089.77026367188	23.7104625701904
2090.53295898438	23.6629180908203
2091.29516601563	23.6898307800293
2092.056640625	23.6528644561768
2092.81762695313	23.6677742004395
2093.57788085938	23.5271472930908
2094.33764648438	23.5606708526611
2095.0966796875	23.5113143920898
2095.85498046875	23.3659839630127
2096.61279296875	23.3567008972168
2097.36987304688	23.24951171875
2098.12646484375	23.0674819946289
2098.88232421875	23.0744094848633
2099.63745117188	23.0436973571777
2100.39208984375	22.9101696014404
2101.14624023438	22.8784275054932
2101.8994140625	22.7712879180908
2102.65209960938	22.6597957611084
2103.404296875	22.5875911712646
2104.15551757813	22.5091648101807
2104.90649414063	22.4774475097656
2105.65649414063	22.3193683624268
2106.40600585938	22.2680702209473
2107.15502929688	22.1972522735596
2107.90307617188	22.1220893859863
2108.65063476563	22.0620975494385
2109.39770507813	22.0889091491699
2110.14404296875	22.0388507843018
2110.8896484375	21.9711437225342
2111.63452148438	22.0329685211182
2112.37890625	22.0014266967773
2113.12280273438	22.0752258300781
2113.86572265625	22.1319065093994
2114.60815429688	22.1134910583496
2115.35009765625	22.0881366729736
2116.09106445313	22.1231689453125
2116.83154296875	22.2114906311035
2117.57153320313	22.1964168548584
2118.31079101563	22.2241249084473
2119.04931640625	22.2384567260742
2119.787109375	22.1063995361328
2120.5244140625	22.1616191864014
2121.26098632813	22.1220722198486
2121.9970703125	21.9514999389648
2122.732421875	22.0026531219482
2123.46704101563	21.9534168243408
2124.20092773438	21.9178085327148
2124.93432617188	21.8521957397461
2125.6669921875	21.8129253387451
2126.39916992188	21.6209373474121
2127.13037109375	21.6857662200928
2127.86108398438	21.612756729126
2128.59130859375	21.6324443817139
2129.32080078125	21.4047527313232
2130.04956054688	21.4073047637939
2130.77758789063	21.2970066070557
2131.50512695313	21.1902294158936
2132.23193359375	21.1161212921143
2132.9580078125	21.0749645233154
2133.68334960938	20.9795513153076
2134.408203125	20.9011726379395
2135.13232421875	20.8912296295166
2135.85595703125	20.8938236236572
2136.57885742188	20.7450885772705
2137.30102539063	20.6338920593262
2138.0224609375	20.5820407867432
2138.74340820313	20.545129776001
2139.46337890625	20.5229320526123
2140.18310546875	20.4639682769775
2140.90185546875	20.3575191497803
2141.6201171875	20.3681449890137
2142.33764648438	20.290153503418
2143.05444335938	20.2830715179443
2143.77075195313	20.345287322998
2144.48608398438	20.2145919799805
2145.201171875	20.3248386383057
2145.91528320313	20.2357635498047
2146.62890625	20.2825183868408
2147.34155273438	20.2605991363525
2148.05395507813	20.2476558685303
2148.76538085938	20.2400360107422
2149.47631835938	20.2112693786621
2150.18627929688	20.2320919036865
2150.89599609375	20.25608253479
2151.60473632813	20.22412109375
2152.31298828125	20.230354309082
2153.02026367188	20.1632804870605
2153.72729492188	20.2328453063965
2154.43334960938	20.1525535583496
2155.138671875	20.1046352386475
2155.84350585938	20.1501026153564
2156.54760742188	20.0982341766357
2157.25122070313	20.0717124938965
2157.95385742188	20.0197772979736
2158.65600585938	20.0515918731689
2159.357421875	19.9468097686768
2160.05810546875	19.9108943939209
2160.75805664063	19.8485279083252
2161.45751953125	19.7484264373779
2162.15600585938	19.7319679260254
2162.85400390625	19.7270030975342
2163.55151367188	19.6701011657715
2164.248046875	19.5773582458496
2164.94409179688	19.6316604614258
2165.63916015625	19.4775142669678
2166.33374023438	19.3882694244385
2167.02783203125	19.359827041626
2167.72094726563	19.2795486450195
2168.41357421875	19.1859378814697
2169.10522460938	19.1433715820313
2169.79638671875	19.034387588501
2170.48706054688	18.9968910217285
2171.1767578125	18.8432216644287
2171.86572265625	18.7354621887207
2172.55419921875	18.7204475402832
2173.24194335938	18.5287895202637
2173.92895507813	18.4703121185303
2174.615234375	18.4564018249512
2175.30078125	18.3527126312256
2175.98583984375	18.3446598052979
2176.67016601563	18.2724304199219
2177.35375976563	18.2660732269287
2178.03662109375	18.1959743499756
2178.71875	18.2021808624268
2179.40014648438	18.223970413208
2180.08081054688	18.2202949523926
2180.76098632813	18.1807403564453
2181.4404296875	18.1668910980225
2182.119140625	18.2409400939941
2182.79711914063	18.2278499603271
2183.47436523438	18.25612449646
2184.15087890625	18.1971588134766
2184.82690429688	18.2871990203857
2185.501953125	18.1753463745117
2186.17651367188	18.2421112060547
2186.85034179688	18.2366733551025
2187.5234375	18.1775684356689
2188.19580078125	18.155200958252
2188.86743164063	18.1648731231689
2189.53833007813	18.1347637176514
2190.20874023438	18.0670604705811
2190.87817382813	18.0207061767578
2191.54711914063	18.0313320159912
2192.21533203125	17.9993667602539
2192.8828125	17.8901271820068
2193.54956054688	17.7950096130371
2194.21557617188	17.751184463501
2194.880859375	17.6995887756348
2195.54541015625	17.6115131378174
2196.20947265625	17.5665550231934
2196.87255859375	17.4930896759033
2197.53515625	17.328104019165
2198.19677734375	17.3034782409668
2198.85791015625	17.1907997131348
2199.51831054688	17.118049621582
2200.17797851563	17.0162200927734
2200.8369140625	16.958366394043
2201.4951171875	16.8781719207764
2202.15258789063	16.8387565612793
2202.80932617188	16.7489204406738
2203.46533203125	16.7247200012207
2204.12060546875	16.5896015167236
2204.775390625	16.5863971710205
2205.42919921875	16.5404930114746
2206.08251953125	16.5583572387695
2206.73486328125	16.4641571044922
2207.38671875	16.4837608337402
2208.03759765625	16.45534324646
2208.68798828125	16.4631252288818
2209.33764648438	16.4648742675781
2209.98657226563	16.4346446990967
2210.63452148438	16.4940528869629
2211.28198242188	16.4983234405518
2211.9287109375	16.4806652069092
2212.57470703125	16.4854335784912
2213.21997070313	16.4982738494873
2213.86450195313	16.5083446502686
2214.50830078125	16.5254917144775
2215.1513671875	16.4666309356689
2215.79370117188	16.4425792694092
2216.43530273438	16.3623943328857
2217.076171875	16.3777313232422
2217.71630859375	16.2855587005615
2218.35571289063	16.2697448730469
2218.99462890625	16.199728012085
2219.63256835938	16.1278858184814
2220.26977539063	16.0554733276367
2220.90625	16.0445995330811
2221.5419921875	15.9317741394043
2222.17700195313	15.9520320892334
2222.81127929688	15.8520193099976
2223.44482421875	15.7285661697388
2224.07763671875	15.7165002822876
2224.70971679688	15.6134719848633
2225.34106445313	15.540096282959
2225.9716796875	15.4391965866089
2226.6015625	15.4002809524536
2227.23071289063	15.3213739395142
2227.85913085938	15.26633644104
2228.48681640625	15.1862936019897
2229.11376953125	15.1765060424805
2229.73999023438	15.0999279022217
2230.36547851563	15.0908527374268
2230.990234375	15.039680480957
2231.61401367188	14.957332611084
2232.2373046875	14.8915090560913
2232.85986328125	14.8851375579834
2233.4814453125	14.845025062561
2234.1025390625	14.7568330764771
2234.72265625	14.7790288925171
2235.34228515625	14.7493104934692
2235.9609375	14.7313356399536
2236.57885742188	14.6467876434326
2237.1962890625	14.6623020172119
2237.81274414063	14.6488733291626
2238.42846679688	14.6418409347534
2239.04345703125	14.6501817703247
2239.65771484375	14.697003364563
2240.27124023438	14.6022109985352
2240.88403320313	14.7114133834839
2241.49584960938	14.6512155532837
2242.10717773438	14.5639905929565
2242.71752929688	14.6756191253662
2243.32739257813	14.6515769958496
2243.93627929688	14.5966472625732
2244.54443359375	14.6139669418335
2245.15209960938	14.5594902038574
2245.7587890625	14.5618743896484
2246.36474609375	14.5068111419678
2246.9697265625	14.4692163467407
2247.57421875	14.4880590438843
2248.17797851563	14.4934997558594
2248.78076171875	14.4517183303833
2249.38305664063	14.3773822784424
2249.984375	14.3207950592041
2250.5849609375	14.259259223938
2251.18481445313	14.2731275558472
2251.78393554688	14.2063446044922
2252.38232421875	14.2708873748779
2252.97973632813	14.1155586242676
2253.57666015625	14.0713987350464
2254.17260742188	14.0795040130615
2254.76782226563	13.9909925460815
2255.3623046875	13.9423208236694
2255.9560546875	13.8834934234619
2256.54907226563	13.8606605529785
2257.14135742188	13.7937040328979
2257.73266601563	13.6986589431763
2258.32348632813	13.6741600036621
2258.91333007813	13.5950927734375
2259.50244140625	13.5076465606689
2260.09057617188	13.4372816085815
2260.67822265625	13.4375877380371
2261.26513671875	13.3530864715576
2261.85107421875	13.3351402282715
2262.43627929688	13.276294708252
2263.02075195313	13.3051795959473
2263.6044921875	13.2314186096191
2264.18725585938	13.1411809921265
2264.76953125	13.1462993621826
2265.35083007813	13.1250743865967
2265.93139648438	13.0670328140259
2266.51123046875	13.0817861557007
2267.09033203125	13.0584096908569
2267.66845703125	13.0258674621582
2268.24584960938	13.0319795608521
2268.82250976563	13.0035734176636
2269.3984375	13.058066368103
2269.9736328125	13.0461311340332
2270.5478515625	13.0480508804321
2271.12133789063	13.0635929107666
2271.69409179688	13.0731134414673
2272.26611328125	13.0346803665161
2272.83740234375	13.0350141525269
2273.40771484375	13.057635307312
2273.97729492188	13.0291061401367
2274.54614257813	12.9727277755737
2275.11401367188	12.9142026901245
2275.68139648438	12.9628038406372
2276.24780273438	12.9181489944458
2276.8134765625	12.8645191192627
2277.37817382813	12.8508129119873
2277.9423828125	12.8936605453491
2278.50561523438	12.8457317352295
2279.06811523438	12.8993940353394
2279.62963867188	12.8519496917725
2280.19067382813	12.8558483123779
2280.75073242188	12.8370752334595
2281.31005859375	12.8148555755615
2281.86840820313	12.8403654098511
2282.42602539063	12.8036069869995
2282.98291015625	12.7623233795166
2283.5390625	12.7083320617676
2284.09448242188	12.7216653823853
2284.64892578125	12.6808195114136
2285.20263671875	12.6637372970581
2285.75537109375	12.6006097793579
2286.3076171875	12.5567493438721
2286.85888671875	12.5229091644287
2287.40942382813	12.4877090454102
2287.958984375	12.4646730422974
2288.5078125	12.3920488357544
2289.05590820313	12.3766393661499
2289.60302734375	12.3216876983643
2290.14965820313	12.3237380981445
2290.6953125	12.2074031829834
2291.23999023438	12.196120262146
2291.78393554688	12.1346282958984
2292.3271484375	12.0813159942627
2292.86962890625	12.0460395812988
2293.4111328125	12.0282831192017
2293.95190429688	12.0003967285156
2294.49194335938	11.9312334060669
2295.03100585938	11.8843812942505
2295.5693359375	11.9128589630127
2296.10693359375	11.884072303772
2296.6435546875	11.8368625640869
2297.17944335938	11.8352165222168
2297.71459960938	11.7556734085083
2298.24877929688	11.8036127090454
2298.7822265625	11.8128747940063
2299.31469726563	11.8162698745728
2299.8466796875	11.7918825149536
2300.37744140625	11.7989988327026
2300.90771484375	11.7954244613647
2301.43701171875	11.8159160614014
2301.96557617188	11.8126039505005
2302.4931640625	11.792426109314
2303.02001953125	11.8637933731079
2303.54614257813	11.807183265686
2304.0712890625	11.8351936340332
2304.595703125	11.8187246322632
2305.119140625	11.8145751953125
2305.64184570313	11.8061256408691
2306.16381835938	11.8634071350098
2306.68481445313	11.8130769729614
2307.205078125	11.7710371017456
2307.72436523438	11.831582069397
2308.24291992188	11.7905797958374
2308.7607421875	11.7863674163818
2309.27758789063	11.7843084335327
2309.79370117188	11.7733583450317
2310.30883789063	11.7012977600098
2310.8232421875	11.7487297058105
2311.3369140625	11.7576742172241
2311.849609375	11.6787776947021
2312.361328125	11.6766366958618
2312.87255859375	11.6467189788818
2313.38256835938	11.6526508331299
2313.89208984375	11.638072013855
2314.40063476563	11.5924339294434
2314.908203125	11.5467548370361
2315.4150390625	11.535080909729
2315.92114257813	11.4469079971313
2316.42626953125	11.4143571853638
2316.9306640625	11.3696060180664
2317.43408203125	11.358099937439
2317.93676757813	11.3224859237671
2318.4384765625	11.2730360031128
2318.939453125	11.1940221786499
2319.439453125	11.1496276855469
2319.93872070313	11.120641708374
2320.43701171875	11.0691223144531
2320.9345703125	11.0861911773682
2321.43139648438	11.0384140014648
2321.92724609375	10.9794692993164
2322.42211914063	11.016056060791
2322.91625976563	10.9298887252808
2323.40966796875	10.8982639312744
2323.90209960938	10.9582281112671
2324.3935546875	10.8825349807739
2324.88427734375	10.9232091903687
2325.37426757813	10.8847160339355
2325.86303710938	10.8872995376587
2326.35131835938	10.8792600631714
2326.83862304688	10.8554019927979
2327.32495117188	10.8748579025269
2327.810546875	10.8744211196899
2328.29541015625	10.9176177978516
2328.77905273438	10.9471912384033
2329.26220703125	10.9355783462524
2329.74438476563	10.9173965454102
2330.2255859375	10.946439743042
2330.7060546875	10.9730472564697
2331.185546875	10.9605798721313
2331.6640625	10.9418115615845
2332.14184570313	10.9356050491333
2332.61889648438	10.9326753616333
2333.09497070313	10.9447870254517
2333.57006835938	10.9229536056519
2334.04443359375	10.9213666915894
2334.51782226563	10.9381284713745
2334.99047851563	10.8765106201172
2335.46215820313	10.850757598877
2335.93310546875	10.8184022903442
2336.40307617188	10.8356781005859
2336.8720703125	10.7708902359009
2337.34033203125	10.7409229278564
2337.8076171875	10.729061126709
2338.27416992188	10.6707487106323
2338.73974609375	10.6530666351318
2339.20458984375	10.6229953765869
2339.66845703125	10.626181602478
2340.13134765625	10.569375038147
2340.59350585938	10.5127992630005
2341.0546875	10.5252952575684
2341.51489257813	10.4777450561523
2341.97436523438	10.4483404159546
2342.43286132813	10.3836278915405
2342.890625	10.3478202819824
2343.34741210938	10.3219060897827
2343.80322265625	10.3103256225586
2344.25830078125	10.2912750244141
2344.71240234375	10.2940149307251
2345.16577148438	10.2945489883423
2345.61791992188	10.2903747558594
2346.06958007813	10.3337335586548
2346.52001953125	10.4166631698608
2346.9697265625	10.5206632614136
2347.41845703125	10.6150465011597
2347.86645507813	10.7341251373291
2348.3134765625	10.75940990448
2348.75952148438	10.8894071578979
2349.20483398438	11.0782327651978
2349.64916992188	11.1624031066895
2350.09252929688	11.2688083648682
2350.53515625	11.3600292205811
2350.97680664063	11.4243927001953
2351.41748046875	11.4960050582886
2351.857421875	11.5124092102051
2352.29638671875	11.5468759536743
2352.734375	11.5674600601196
2353.17138671875	11.5327472686768
2353.60766601563	11.5105104446411
2354.04296875	11.4404249191284
2354.4775390625	11.2976665496826
2354.91088867188	11.2499885559082
2355.34350585938	11.156888961792
2355.775390625	11.0528593063354
2356.2060546875	10.932599067688
2356.63598632813	10.7461977005005
2357.06494140625	10.6285285949707
2357.4931640625	10.5018501281738
2357.92041015625	10.3954420089722
2358.3466796875	10.3065433502197
2358.77197265625	10.1592302322388
2359.1962890625	10.1106700897217
2359.61987304688	10.0059223175049
2360.04248046875	9.86589336395264
2360.46411132813	9.81604671478271
2360.88500976563	9.74966716766357
2361.30493164063	9.73302364349365
2361.72387695313	9.67299365997314
