# Supplementary material for: Optics miniaturization strategy for demanding Raman spectroscopy applications
Source: Nat Commun. 2024 Apr 8;15:3049. doi: 10.1038/s41467-024-47044-7 (PMC11001912; doi:10.1038/s41467-024-47044-7)
Supplement: Supplementary file 6 — Source Data [file 41467_2024_47044_MOESM6_ESM.zip › Source Data/NCOMMS-23-34016B s3/S3 pHCA, Glucose, Salts/calibraiton/pHCA time + standards/sr_pHCA_3h.csv]

347.42919921875	86.5544815063477
348.892913818359	86.8741683959961
350.356079101563	87.3687286376953
351.818634033203	87.7543258666992
353.280670166016	88.0597610473633
354.742095947266	88.4835510253906
356.202972412109	88.8869323730469
357.663299560547	89.1775207519531
359.123046875	89.4272537231445
360.582244873047	89.78515625
362.040863037109	90.0998306274414
363.498931884766	90.2338256835938
364.956451416016	90.4949264526367
366.413391113281	90.7672958374023
367.869750976563	91.0144500732422
369.325592041016	91.2787475585938
370.780853271484	91.2036285400391
372.235565185547	91.5069046020508
373.689727783203	91.6341400146484
375.143310546875	91.6833343505859
376.596343994141	92.2816848754883
378.048828125	92.3253555297852
379.500762939453	92.5012741088867
380.9521484375	92.6145935058594
382.402954101563	92.9043655395508
383.853240966797	92.9421768188477
385.302947998047	93.278678894043
386.752136230469	93.5621109008789
388.200744628906	93.8234710693359
389.648803710938	94.033935546875
391.096343994141	94.1849365234375
392.543304443359	94.4337158203125
393.989715576172	94.8031005859375
395.435607910156	95.2998046875
396.880920410156	95.4267349243164
398.325714111328	95.6188735961914
399.769927978516	95.9716949462891
401.213623046875	96.448112487793
402.656768798828	96.6489105224609
404.099395751953	96.8570938110352
405.541442871094	97.0203018188477
406.982971191406	97.1116561889648
408.423950195313	97.1654281616211
409.864379882813	97.4305801391602
411.304290771484	97.4831924438477
412.743621826172	97.5864105224609
414.182434082031	97.7960433959961
415.620727539063	97.8970947265625
417.058471679688	98.0444564819336
418.495666503906	98.2631759643555
419.932342529297	98.5324630737305
421.368469238281	98.601203918457
422.804077148438	98.7004699707031
424.239135742188	98.5419387817383
425.673645019531	98.4198303222656
427.107635498047	98.4009475708008
428.541107177734	98.0054321289063
429.974029541016	97.6214981079102
431.406433105469	97.5058135986328
432.838287353516	97.1682662963867
434.269622802734	96.8984298706055
435.700408935547	96.7349166870117
437.130706787109	96.76416015625
438.560455322266	96.8002014160156
439.989654541016	96.5175628662109
441.418334960938	96.7249603271484
442.846496582031	96.6319351196289
444.274139404297	96.8482360839844
445.701263427734	96.7800979614258
447.127838134766	96.5390472412109
448.553894042969	96.5086517333984
449.979431152344	96.481575012207
451.404449462891	96.2340927124023
452.828918457031	95.8768310546875
454.252899169922	95.7491912841797
455.676330566406	95.4689025878906
457.099273681641	95.491340637207
458.521667480469	95.1134033203125
459.943542480469	95.1287002563477
461.364929199219	94.7786560058594
462.785766601563	94.6689376831055
464.206085205078	94.5908966064453
465.625885009766	94.3007659912109
467.045196533203	94.4156875610352
468.463958740234	94.1607437133789
469.882202148438	94.2181396484375
471.299957275391	94.1549835205078
472.717193603516	94.1951675415039
474.133911132813	94.1256713867188
475.550109863281	94.2220458984375
476.965789794922	94.296745300293
478.380950927734	94.6118469238281
479.795623779297	94.4804534912109
481.209777832031	94.8135375976563
482.623413085938	95.0776138305664
484.036529541016	95.2502899169922
485.449157714844	95.3456802368164
486.861267089844	95.8062362670898
488.272857666016	95.8832168579102
489.683959960938	96.2527008056641
491.094543457031	96.4270401000977
492.504608154297	96.8773345947266
493.914184570313	97.1708374023438
495.3232421875	97.492546081543
496.731811523438	97.5922775268555
498.139862060547	97.8694458007813
499.547393798828	97.9122848510742
500.954467773438	97.8143310546875
502.360992431641	97.8206787109375
503.767028808594	97.9581604003906
505.172576904297	98.2603988647461
506.577606201172	98.3313369750977
507.982147216797	98.6219482421875
509.386169433594	98.4964447021484
510.789703369141	98.7978591918945
512.192749023438	99.0513000488281
513.595275878906	99.1456298828125
514.997314453125	99.1980438232422
516.398803710938	99.5857543945313
517.799865722656	99.5233688354492
519.200378417969	99.5643844604492
520.600463867188	99.3298950195313
522	99.0705337524414
523.399047851563	98.8922119140625
524.797607421875	98.4039001464844
526.195678710938	97.6920318603516
527.59326171875	97.675163269043
528.990295410156	96.9952011108398
530.386901855469	96.3545455932617
531.782958984375	96.1816787719727
533.178588867188	95.7570877075195
534.573669433594	95.5698471069336
535.968322753906	95.2542953491211
537.362426757813	95.0173797607422
538.756042480469	94.910400390625
540.149230957031	94.4325485229492
541.541870117188	94.1697616577148
542.934020996094	93.8613204956055
544.32568359375	93.6603927612305
545.716918945313	93.1479568481445
547.107604980469	92.5195083618164
548.497802734375	92.2835006713867
549.887573242188	91.9987640380859
551.276794433594	91.5048370361328
552.66552734375	91.1442565917969
554.053833007813	90.9343719482422
555.441650390625	90.6269683837891
556.828918457031	90.3109512329102
558.215759277344	90.1841201782227
559.602111816406	89.9860153198242
560.987976074219	89.9726181030273
562.373352050781	89.7572631835938
563.758239746094	89.5725708007813
565.142639160156	89.3448028564453
566.526611328125	89.2502059936523
567.910034179688	89.1606750488281
569.293029785156	88.9636764526367
570.675537109375	88.8928833007813
572.057556152344	88.6969223022461
573.439086914063	88.4840698242188
574.820129394531	88.4952697753906
576.200744628906	88.3564453125
577.580871582031	88.2197952270508
578.96044921875	88.2083282470703
580.339660644531	88.0983200073242
581.718322753906	88.2191848754883
583.096557617188	87.892448425293
584.474243164063	88.0164489746094
585.851501464844	87.8822860717773
587.228332519531	88.0613479614258
588.604614257813	87.9942398071289
589.98046875	87.944091796875
591.355834960938	87.7985305786133
592.730712890625	87.8483123779297
594.105163574219	87.6558609008789
595.479125976563	87.6160354614258
596.852600097656	87.4783096313477
598.225646972656	87.5041198730469
599.598205566406	87.4632263183594
600.970275878906	87.2257690429688
602.341857910156	87.0814743041992
603.713012695313	86.9283447265625
605.083679199219	87.0179443359375
606.453918457031	86.9175796508789
607.823608398438	86.7084197998047
609.192932128906	86.8259658813477
610.561706542969	86.3583297729492
611.930053710938	86.359977722168
613.297912597656	86.2655639648438
614.665344238281	86.1558074951172
616.032287597656	85.9103927612305
617.398803710938	86.0022964477539
618.764831542969	85.7460098266602
620.13037109375	85.5660705566406
621.495483398438	85.4632263183594
622.860107421875	85.3803863525391
624.224304199219	85.2172775268555
625.588012695313	85.1223983764648
626.951232910156	85.0204544067383
628.314025878906	84.8148193359375
629.676391601563	84.8663940429688
631.038269042969	84.4710922241211
632.399658203125	84.4605102539063
633.760620117188	84.4322891235352
635.12109375	84.2260894775391
636.481140136719	84.2566680908203
637.840759277344	84.1227264404297
639.199890136719	84.1159210205078
640.558532714844	83.9761123657227
641.916748046875	83.8380508422852
643.274536132813	84.008674621582
644.6318359375	83.8119354248047
645.988647460938	83.5997161865234
647.345031738281	83.4124908447266
648.700988769531	83.3373565673828
650.056457519531	83.0851516723633
651.411499023438	82.9218444824219
652.76611328125	82.7767868041992
654.120239257813	82.5166778564453
655.473876953125	82.48046875
656.827087402344	82.3437805175781
658.179870605469	82.1703109741211
659.5322265625	82.1148223876953
660.884094238281	81.9663543701172
662.235473632813	82.1170654296875
663.586486816406	81.6737289428711
664.93701171875	81.7533493041992
666.287048339844	81.7096939086914
667.636657714844	81.7834091186523
668.98583984375	81.51318359375
670.334594726563	81.5050888061523
671.682861328125	81.6106719970703
673.030700683594	81.4860534667969
674.378051757813	81.4724578857422
675.725036621094	81.4199752807617
677.071533203125	81.4456939697266
678.417541503906	81.3271408081055
679.76318359375	81.4906768798828
681.108337402344	81.3511047363281
682.453002929688	81.5604400634766
683.797302246094	81.4310684204102
685.14111328125	81.4561309814453
686.484497070313	81.4827575683594
687.827453613281	81.602668762207
689.169921875	81.4142074584961
690.512023925781	81.5969924926758
691.853637695313	81.7560119628906
693.194763183594	81.6015319824219
694.535522460938	81.5171813964844
695.875793457031	81.6335372924805
697.215637207031	81.6930160522461
698.555053710938	81.6845703125
699.89404296875	81.71728515625
701.232543945313	81.8811798095703
702.570617675781	81.8807983398438
703.908325195313	81.8082885742188
705.245483398438	81.8045120239258
706.582275390625	81.8851699829102
707.918640136719	82.1091918945313
709.254516601563	82.0616455078125
710.589965820313	81.8811111450195
711.924987792969	82.031867980957
713.259582519531	82.0456085205078
714.59375	82.1009063720703
715.927490234375	82.0188446044922
717.2607421875	82.1711730957031
718.593627929688	81.893424987793
719.926025390625	81.97119140625
721.257995605469	81.9322509765625
722.589538574219	82.0326156616211
723.920654296875	81.8627014160156
725.251342773438	82.0059356689453
726.581604003906	81.7140502929688
727.911437988281	81.8471908569336
729.240783691406	81.7013092041016
730.569763183594	81.7964172363281
731.898254394531	81.7234497070313
733.226379394531	81.6226043701172
734.554016113281	81.6567611694336
735.881225585938	81.5079727172852
737.208068847656	81.5156021118164
738.534423828125	81.4656982421875
739.8603515625	81.2888946533203
741.185852050781	81.4332809448242
742.510925292969	81.3421630859375
743.835571289063	81.3176040649414
745.159790039063	81.2017059326172
746.483581542969	81.1011199951172
747.806945800781	80.9315795898438
749.1298828125	81.0149078369141
750.452453613281	80.7980346679688
751.774536132813	80.8632431030273
753.09619140625	80.6395416259766
754.417419433594	80.5823287963867
755.738220214844	80.5442352294922
757.05859375	80.3850402832031
758.378540039063	80.3739395141602
759.698059082031	80.2258834838867
761.017211914063	80.1791076660156
762.335876464844	80.2269058227539
763.654113769531	79.9263305664063
764.971984863281	80.0178985595703
766.289367675781	80.063102722168
767.606384277344	79.9757690429688
768.922973632813	79.8401412963867
770.239074707031	79.7112274169922
771.554809570313	79.6146240234375
772.8701171875	79.6303253173828
774.184997558594	79.3315582275391
775.499450683594	79.3612365722656
776.8134765625	79.4463348388672
778.127136230469	79.2120056152344
779.440307617188	79.1189956665039
780.753112792969	79.104866027832
782.0654296875	78.8925933837891
783.377380371094	78.9189834594727
784.688903808594	78.7399978637695
786	78.7229156494141
787.310668945313	78.6012420654297
788.620971679688	78.4152908325195
789.930786132813	78.52978515625
791.240234375	78.2436828613281
792.549255371094	78.2125930786133
793.857788085938	78.109016418457
795.166015625	78.053352355957
796.473754882813	78.0160522460938
797.781066894531	77.8774337768555
799.088012695313	77.9058074951172
800.39453125	77.8981475830078
801.700622558594	77.8735198974609
803.006286621094	77.9208526611328
804.311584472656	77.8899688720703
805.616394042969	77.9745407104492
806.920837402344	77.82275390625
808.224853515625	77.94970703125
809.528503417969	77.7195663452148
810.831665039063	77.7704544067383
812.134460449219	77.8196334838867
813.436828613281	77.6715927124023
814.73876953125	77.7507553100586
816.040344238281	77.7366790771484
817.341430664063	77.7783126831055
818.642150878906	77.7164001464844
819.942504882813	77.8974838256836
821.242370605469	77.9153213500977
822.541870117188	78.0872802734375
823.840942382813	78.1587448120117
825.139587402344	78.3717346191406
826.437866210938	78.2666397094727
827.735656738281	78.3179550170898
829.033081054688	78.4478225708008
830.330139160156	78.7272262573242
831.626770019531	78.5131607055664
832.922973632813	78.6404190063477
834.21875	78.8906707763672
835.514099121094	78.9798278808594
836.80908203125	79.1994018554688
838.103637695313	79.2296676635742
839.397827148438	79.6843185424805
840.691589355469	79.961311340332
841.984924316406	80.236198425293
843.27783203125	80.1948547363281
844.570373535156	80.3986663818359
845.862487792969	80.7443161010742
847.154235839844	80.7325820922852
848.445556640625	80.9545288085938
849.736450195313	80.9639892578125
851.026916503906	80.9338302612305
852.317016601563	81.0898742675781
853.606689453125	81.1603851318359
854.89599609375	81.3139953613281
856.184875488281	81.3069686889648
857.473327636719	81.5900192260742
858.761413574219	81.7097778320313
860.049072265625	82.1891098022461
861.336303710938	82.3368835449219
862.623168945313	82.9578323364258
863.909606933594	83.3146743774414
865.195678710938	83.9759979248047
866.481323242188	84.4936752319336
867.766540527344	85.1306076049805
869.051391601563	85.6193161010742
870.335815429688	86.3139801025391
871.619873046875	86.7582931518555
872.903503417969	87.2346343994141
874.186706542969	87.6454238891602
875.469543457031	87.6814804077148
876.752014160156	87.5533294677734
878.033996582031	87.2154846191406
879.315612792969	86.5471267700195
880.596862792969	85.5008697509766
881.877685546875	84.3731460571289
883.158081054688	83.1092681884766
884.438110351563	81.7069854736328
885.7177734375	80.3904724121094
886.996948242188	79.1687088012695
888.275817871094	77.8546295166016
889.55419921875	76.9644165039063
890.832275390625	75.8544616699219
892.10986328125	75.0506362915039
893.387084960938	74.4451370239258
894.663940429688	73.7271194458008
895.940368652344	73.1639862060547
897.216369628906	72.6043167114258
898.492004394531	72.0723037719727
899.767272949219	71.5033798217773
901.042114257813	71.0464782714844
902.316528320313	70.5648498535156
903.590576171875	70.0790634155273
904.8642578125	69.7328948974609
906.137512207031	69.2435607910156
907.410339355469	68.9323120117188
908.682800292969	68.7016372680664
909.954833984375	68.4637603759766
911.226501464844	68.2691421508789
912.497802734375	68.112434387207
913.768676757813	67.7259063720703
915.039123535156	67.7132110595703
916.309204101563	67.4409942626953
917.578918457031	67.0307388305664
918.848205566406	66.9813613891602
920.117126464844	66.6827392578125
921.385620117188	66.4884948730469
922.653747558594	66.324348449707
923.921447753906	65.8610916137695
925.188781738281	65.6250152587891
926.455688476563	65.2905349731445
927.722229003906	65.0922088623047
928.988342285156	64.7682418823242
930.254089355469	64.5295944213867
931.519470214844	64.2271881103516
932.784423828125	64.149299621582
934.049011230469	63.8284530639648
935.313171386719	63.6257019042969
936.576965332031	63.3814468383789
937.84033203125	63.3935012817383
939.103332519531	63.2677268981934
940.365966796875	63.1716690063477
941.628173828125	63.0802001953125
942.890014648438	63.000186920166
944.151428222656	62.942455291748
945.412475585938	62.8021087646484
946.673095703125	62.6718788146973
947.933349609375	62.7581443786621
949.193237304688	62.6902122497559
950.452697753906	62.7346343994141
951.711791992188	62.6315155029297
952.970520019531	62.5619201660156
954.228820800781	62.7529983520508
955.486755371094	62.8519477844238
956.744262695313	62.8581924438477
958.001403808594	63.0097236633301
959.258117675781	63.0742607116699
960.514526367188	63.3545303344727
961.770446777344	63.3966522216797
963.026062011719	63.7942504882813
964.28125	63.9022674560547
965.536010742188	64.2477416992188
966.790466308594	64.6408309936523
968.044494628906	65.2694702148438
969.298095703125	65.7058181762695
970.551391601563	66.6566467285156
971.80419921875	67.4628067016602
973.056701660156	68.8630294799805
974.308776855469	70.4527359008789
975.560485839844	72.5218963623047
976.811767578125	75.0747299194336
978.062683105469	77.7997360229492
979.313232421875	80.5567626953125
980.563415527344	83.2426528930664
981.813171386719	85.742546081543
983.0625	87.7611389160156
984.3115234375	89.5914764404297
985.560119628906	91.3127517700195
986.808349609375	92.4607696533203
988.05615234375	93.3972702026367
989.303588867188	93.5213165283203
990.550659179688	92.8386001586914
991.797302246094	91.2900848388672
993.043579101563	89.1977310180664
994.289489746094	86.0525665283203
995.535034179688	83.0337905883789
996.780151367188	79.8948516845703
998.02490234375	76.8956298828125
999.269226074219	74.2886581420898
1000.51318359375	71.7827758789063
1001.75677490234	69.7519989013672
1003	68.193473815918
1004.24279785156	66.8407745361328
1005.48522949219	65.715087890625
1006.72729492188	64.9723510742188
1007.96893310547	64.1393585205078
1009.21026611328	63.5642280578613
1010.45111083984	63.1218299865723
1011.69165039063	62.7569580078125
1012.93176269531	62.3669700622559
1014.17150878906	62.211799621582
1015.41088867188	61.9806594848633
1016.64984130859	61.7028732299805
1017.88842773438	61.5947952270508
1019.12664794922	61.3297958374023
1020.36450195313	61.1036529541016
1021.60192871094	60.956958770752
1022.83898925781	60.9085426330566
1024.07568359375	60.6194038391113
1025.31201171875	60.6771354675293
1026.5478515625	60.4878196716309
1027.78344726563	60.4697723388672
1029.0185546875	60.3905906677246
1030.25329589844	60.3535232543945
1031.48767089844	60.2469444274902
1032.7216796875	60.5730056762695
1033.95532226563	60.5314254760742
1035.18859863281	60.5934944152832
1036.42138671875	60.7039642333984
1037.65393066406	60.8358192443848
1038.88598632813	60.8139305114746
1040.11767578125	61.0353622436523
1041.34899902344	60.999813079834
1042.57995605469	61.0989646911621
1043.810546875	61.2042579650879
1045.04077148438	61.2868843078613
1046.2705078125	61.4680404663086
1047.5	61.6084632873535
1048.72900390625	61.6738319396973
1049.95764160156	62.0019874572754
1051.18591308594	62.3210220336914
1052.41381835938	62.6715316772461
1053.64135742188	62.9287147521973
1054.86853027344	63.5912666320801
1056.09521484375	64.0099334716797
1057.32165527344	64.4187164306641
1058.54760742188	65.0192794799805
1059.77331542969	65.5474700927734
1060.99853515625	66.1610870361328
1062.22338867188	66.7229156494141
1063.44787597656	67.2523803710938
1064.671875	67.8402481079102
1065.89562988281	68.4784622192383
1067.11901855469	69.1260757446289
1068.34191894531	69.5802688598633
1069.56457519531	70.4340591430664
1070.78674316406	71.1237945556641
1072.00854492188	71.7296981811523
1073.22998046875	72.2614974975586
1074.45104980469	72.6799240112305
1075.67175292969	72.7952575683594
1076.89208984375	72.8156585693359
1078.11193847656	72.5998764038086
1079.33154296875	71.950325012207
1080.55065917969	71.2872085571289
1081.76940917969	70.3504638671875
1082.98791503906	69.1017074584961
1084.20593261719	68.1091918945313
1085.42358398438	67.1055755615234
1086.64086914063	66.0876159667969
1087.85766601563	65.0930633544922
1089.07421875	64.3801727294922
1090.29040527344	63.4570732116699
1091.50610351563	62.9458961486816
1092.72155761719	62.3023529052734
1093.9365234375	61.9586143493652
1095.15112304688	61.5290489196777
1096.36535644531	61.4268035888672
1097.57922363281	61.0771560668945
1098.79272460938	61.0836639404297
1100.005859375	60.9354820251465
1101.21862792969	60.8576965332031
1102.43090820313	60.7858543395996
1103.64294433594	60.6895904541016
1104.8544921875	60.8417663574219
1106.06579589844	60.718448638916
1107.27661132813	60.6531448364258
1108.48706054688	60.7491073608398
1109.69714355469	60.7521667480469
1110.90686035156	60.8132514953613
1112.1162109375	60.878173828125
1113.3251953125	61.0417976379395
1114.53369140625	61.2522239685059
1115.74194335938	61.3067283630371
1116.94982910156	61.4402923583984
1118.1572265625	61.6958541870117
1119.3642578125	61.7082672119141
1120.57104492188	61.9058685302734
1121.77734375	62.0269508361816
1122.98327636719	62.1446380615234
1124.18884277344	62.1894149780273
1125.39404296875	62.1870536804199
1126.59875488281	62.0583152770996
1127.80322265625	62.0225868225098
1129.00732421875	61.9650955200195
1130.2109375	61.5543365478516
1131.41430664063	61.2627296447754
1132.6171875	61.1722259521484
1133.81970214844	60.8475761413574
1135.02197265625	60.4325790405273
1136.22375488281	60.128734588623
1137.42517089844	59.6827583312988
1138.62622070313	59.404483795166
1139.82690429688	58.9966773986816
1141.02709960938	58.7415008544922
1142.22705078125	58.4763832092285
1143.42663574219	58.3969802856445
1144.62573242188	58.2079010009766
1145.82458496094	57.9498405456543
1147.02294921875	57.9870185852051
1148.22094726563	57.8539428710938
1149.41857910156	57.9351043701172
1150.61584472656	57.8953170776367
1151.81274414063	57.7242431640625
1153.00927734375	57.6932792663574
1154.20544433594	57.7597999572754
1155.40124511719	57.7013320922852
1156.5966796875	57.6889572143555
1157.79162597656	57.602611541748
1158.986328125	57.4449653625488
1160.18054199219	57.3898048400879
1161.37438964844	57.3289260864258
1162.56799316406	57.107250213623
1163.76110839844	57.102596282959
1164.95385742188	56.995849609375
1166.14624023438	56.9154930114746
1167.33825683594	56.7598075866699
1168.52990722656	56.6314811706543
1169.72119140625	56.7093315124512
1170.91198730469	56.6718673706055
1172.1025390625	56.8833045959473
1173.29260253906	56.9761619567871
1174.482421875	56.9653625488281
1175.67175292969	56.9955215454102
1176.86071777344	56.8799171447754
1178.04943847656	56.7761688232422
1179.23767089844	56.7196884155273
1180.42553710938	56.5388488769531
1181.61303710938	56.4452667236328
1182.80017089844	56.2359008789063
1183.98681640625	56.2619552612305
1185.17321777344	56.064079284668
1186.35925292969	56.0377159118652
1187.54479980469	56.043140411377
1188.73010253906	55.9861755371094
1189.91491699219	56.0211219787598
1191.09936523438	56.1219673156738
1192.28356933594	56.1718978881836
1193.46728515625	56.1088790893555
1194.65063476563	56.2492370605469
1195.83361816406	56.2879447937012
1197.01623535156	56.422248840332
1198.19836425781	56.5518112182617
1199.38024902344	56.8078155517578
1200.56176757813	56.7246208190918
1201.74279785156	56.9324264526367
1202.92358398438	57.0690155029297
1204.10388183594	57.1657981872559
1205.28393554688	57.0822944641113
1206.46350097656	57.2412033081055
1207.64270019531	57.2731056213379
1208.82153320313	57.1902313232422
1210	57.3473091125488
1211.17810058594	57.2213554382324
1212.35583496094	57.0643310546875
1213.53308105469	56.9713325500488
1214.71008300781	56.9527282714844
1215.88671875	56.8194885253906
1217.06286621094	56.7834663391113
1218.23864746094	56.8304862976074
1219.41418457031	56.6903610229492
1220.58923339844	56.7602462768555
1221.76391601563	56.7854652404785
1222.93823242188	56.7531623840332
1224.11218261719	56.6675453186035
1225.28576660156	57.0036010742188
1226.458984375	56.8796653747559
1227.6318359375	56.8670043945313
1228.80419921875	57.0257148742676
1229.97631835938	57.1036758422852
1231.14794921875	57.0490684509277
1232.31921386719	57.2460708618164
1233.490234375	57.2283554077148
1234.66076660156	57.3686218261719
1235.83093261719	57.4041328430176
1237.00073242188	57.4292907714844
1238.17016601563	57.4719505310059
1239.33923339844	57.5063705444336
1240.5078125	57.597843170166
1241.67614746094	57.4589195251465
1242.84411621094	57.568115234375
1244.01159667969	57.6199264526367
1245.1787109375	57.6410255432129
1246.34558105469	57.5966491699219
1247.51196289063	57.6617889404297
1248.67797851563	57.6134147644043
1249.84362792969	57.6324920654297
1251.00891113281	57.7474708557129
1252.173828125	57.6257514953613
1253.33825683594	57.5816612243652
1254.50244140625	57.5873680114746
1255.66625976563	57.5248527526855
1256.82958984375	57.3624114990234
1257.99255371094	57.2576179504395
1259.1552734375	57.3716239929199
1260.31750488281	57.2382125854492
1261.47937011719	57.2032432556152
1262.64086914063	57.2231025695801
1263.80200195313	57.0504760742188
1264.96276855469	57.0401611328125
1266.123046875	57.068531036377
1267.28308105469	56.8751335144043
1268.44262695313	56.7717552185059
1269.60192871094	56.7480278015137
1270.7607421875	56.5482711791992
1271.91918945313	56.4119911193848
1273.07727050781	56.2714691162109
1274.23498535156	56.0364570617676
1275.39233398438	55.8433799743652
1276.54931640625	55.7598152160645
1277.70581054688	55.7172737121582
1278.86206054688	55.5940589904785
1280.01794433594	55.4487037658691
1281.17333984375	55.3882713317871
1282.32836914063	55.2396278381348
1283.48303222656	55.1751670837402
1284.63732910156	55.3154335021973
1285.79125976563	55.1845321655273
1286.94482421875	55.1682548522949
1288.09802246094	55.1121139526367
1289.25073242188	55.0866279602051
1290.40319824219	55.1756019592285
1291.55517578125	55.0391387939453
1292.70690917969	55.073055267334
1293.85815429688	54.9512367248535
1295.00903320313	54.9645690917969
1296.15954589844	54.9723167419434
1297.30969238281	54.7157554626465
1298.45935058594	54.7322006225586
1299.60876464844	54.7882041931152
1300.7578125	54.5221672058105
1301.90637207031	54.7324905395508
1303.05456542969	54.6612586975098
1304.20239257813	54.6228179931641
1305.34985351563	54.5292167663574
1306.49694824219	54.5581512451172
1307.64367675781	54.5118370056152
1308.7900390625	54.5336570739746
1309.93591308594	54.6107063293457
1311.08154296875	54.6099967956543
1312.22668457031	54.684398651123
1313.37145996094	54.7932014465332
1314.51599121094	54.8273277282715
1315.66003417969	55.0431861877441
1316.80358886719	54.9568710327148
1317.94689941406	54.9781455993652
1319.08984375	55.0004043579102
1320.23229980469	55.0599594116211
1321.37451171875	55.135986328125
1322.51623535156	55.1322364807129
1323.65759277344	54.9986572265625
1324.79858398438	54.9800567626953
1325.93920898438	55.0695114135742
1327.07934570313	54.9409675598145
1328.21923828125	54.9282150268555
1329.35864257813	54.9406204223633
1330.49780273438	54.9205474853516
1331.63647460938	54.9248580932617
1332.77478027344	54.952205657959
1333.91271972656	54.7418823242188
1335.05029296875	54.7087211608887
1336.18737792969	54.8353538513184
1337.32421875	54.6037178039551
1338.46057128906	54.6102523803711
1339.5966796875	54.6702117919922
1340.73229980469	54.6479530334473
1341.86755371094	54.5790672302246
1343.00231933594	54.6408424377441
1344.13684082031	54.5936584472656
1345.27099609375	54.5615921020508
1346.40466308594	54.6741752624512
1347.53796386719	54.6864929199219
1348.6708984375	54.7743606567383
1349.80346679688	54.8479423522949
1350.93566894531	54.7051734924316
1352.06750488281	54.9266166687012
1353.19885253906	54.9098091125488
1354.32995605469	54.9643249511719
1355.46057128906	54.9894256591797
1356.5908203125	54.9569702148438
1357.720703125	54.8483543395996
1358.85021972656	54.8750534057617
1359.97924804688	54.7904815673828
1361.10803222656	54.8511581420898
1362.236328125	54.828857421875
1363.3642578125	54.7722434997559
1364.49182128906	54.7889633178711
1365.61901855469	54.7585525512695
1366.74584960938	54.6515312194824
1367.87231445313	54.7333068847656
1368.99829101563	54.5531158447266
1370.12390136719	54.7081108093262
1371.24914550781	54.5234451293945
1372.3740234375	54.6412544250488
1373.49853515625	54.5925064086914
1374.62255859375	54.5223999023438
1375.74633789063	54.5377388000488
1376.86962890625	54.646541595459
1377.99255371094	54.6063919067383
1379.11511230469	54.3776168823242
1380.2373046875	54.3609771728516
1381.35900878906	54.3925514221191
1382.48034667969	54.3928489685059
1383.60144042969	54.303768157959
1384.72204589844	54.4174308776855
1385.84228515625	54.1059608459473
1386.96203613281	54.1193313598633
1388.08154296875	54.0104217529297
1389.20056152344	54.0158462524414
1390.31921386719	53.8419647216797
1391.4375	53.5229301452637
1392.55541992188	53.5851860046387
1393.6728515625	53.395679473877
1394.7900390625	53.2617950439453
1395.90673828125	53.0103454589844
1397.02307128906	52.9844512939453
1398.13903808594	52.8234786987305
1399.25463867188	52.7907791137695
1400.36975097656	52.6765060424805
1401.48449707031	52.7400283813477
1402.59899902344	52.6791229248047
1403.712890625	52.5181007385254
1404.82653808594	52.6455841064453
1405.93981933594	52.5919151306152
1407.05261230469	52.5969085693359
1408.1650390625	52.5504608154297
1409.27709960938	52.5983734130859
1410.38879394531	52.5324668884277
1411.5	52.474552154541
1412.61096191406	52.3766632080078
1413.72143554688	52.3667221069336
1414.83154296875	52.2497291564941
1415.94116210938	52.2082061767578
1417.05053710938	52.2168312072754
1418.15942382813	52.1462631225586
1419.26794433594	52.0573425292969
1420.37609863281	51.9381713867188
1421.48388671875	51.8740425109863
1422.59118652344	51.6902236938477
1423.6982421875	51.7631492614746
1424.80480957031	51.610164642334
1425.91088867188	51.5413360595703
1427.01672363281	51.624095916748
1428.1220703125	51.5324401855469
1429.22717285156	51.4138031005859
1430.33166503906	51.5077667236328
1431.43591308594	51.3965606689453
1432.53979492188	51.3906898498535
1433.64318847656	51.4871063232422
1434.74621582031	51.44140625
1435.84887695313	51.4121437072754
1436.95104980469	51.4018630981445
1438.05297851563	51.5410346984863
1439.15441894531	51.4413986206055
1440.25549316406	51.4589614868164
1441.35620117188	51.3430824279785
1442.45642089844	51.3475456237793
1443.55627441406	51.3739776611328
1444.65576171875	51.2735557556152
1445.7548828125	51.3442535400391
1446.853515625	51.2975006103516
1447.95190429688	51.1684913635254
1449.0498046875	51.3184051513672
1450.14721679688	51.2330932617188
1451.24438476563	51.2069358825684
1452.34106445313	51.1760940551758
1453.43737792969	51.2689361572266
1454.53332519531	51.4278793334961
1455.62890625	51.491024017334
1456.72399902344	51.5804786682129
1457.81872558594	51.641544342041
1458.9130859375	51.6263465881348
1460.00695800781	51.7335662841797
1461.10046386719	51.7239151000977
1462.19360351563	51.7032852172852
1463.28637695313	51.6852111816406
1464.37878417969	51.6685333251953
1465.470703125	51.500316619873
1466.56225585938	51.4903221130371
1467.65344238281	51.2992897033691
1468.744140625	51.2765274047852
1469.83447265625	50.9862365722656
1470.92443847656	50.8536491394043
1472.01403808594	50.5754280090332
1473.10314941406	50.4182014465332
1474.19189453125	50.3030052185059
1475.2802734375	50.0045890808105
1476.3681640625	49.9996337890625
1477.45581054688	49.7266616821289
1478.54296875	49.6229705810547
1479.62963867188	49.5857543945313
1480.71606445313	49.5798187255859
1481.80200195313	49.5325775146484
1482.88757324219	49.4223670959473
1483.97265625	49.4550361633301
1485.05737304688	49.429069519043
1486.14172363281	49.4352073669434
1487.22570800781	49.4092597961426
1488.30932617188	49.4615211486816
1489.39245605469	49.4994239807129
1490.47509765625	49.4294090270996
1491.55749511719	49.4598770141602
1492.63940429688	49.5946197509766
1493.72094726563	49.3862724304199
1494.80212402344	49.510440826416
1495.8828125	49.4907341003418
1496.96313476563	49.4432334899902
1498.04309082031	49.3787727355957
1499.12255859375	49.4064407348633
1500.20166015625	49.2553863525391
1501.28039550781	49.2761611938477
1502.35864257813	49.295783996582
1503.4365234375	49.2244300842285
1504.51403808594	49.3092346191406
1505.59118652344	49.2760047912598
1506.66784667969	49.3020324707031
1507.744140625	49.3162231445313
1508.81994628906	49.3442764282227
1509.89538574219	49.4322319030762
1510.97045898438	49.5063781738281
1512.04516601563	49.6321716308594
1513.11938476563	49.5951271057129
1514.19323730469	49.7395896911621
1515.26672363281	49.8991546630859
1516.33972167969	49.9112396240234
1517.41235351563	50.0503387451172
1518.48449707031	50.0549774169922
1519.55639648438	50.0396499633789
1520.62768554688	50.1975059509277
1521.69873046875	50.3079261779785
1522.76928710938	50.2380485534668
1523.83947753906	50.2319221496582
1524.90930175781	50.2396697998047
1525.97863769531	50.3674812316895
1527.04760742188	50.3564796447754
1528.11608886719	50.2596855163574
1529.18420410156	50.2060890197754
1530.251953125	50.3574409484863
1531.31921386719	50.3730697631836
1532.38610839844	50.5277099609375
1533.45263671875	50.6270980834961
1534.51867675781	50.5904655456543
1535.58435058594	50.7857475280762
1536.64965820313	50.8257675170898
1537.71447753906	51.0261611938477
1538.77893066406	51.1303672790527
1539.84301757813	51.2292823791504
1540.90661621094	51.481330871582
1541.9697265625	51.6032180786133
1543.03259277344	51.6433334350586
1544.09497070313	51.7673187255859
1545.15686035156	51.9952697753906
1546.21850585938	52.1831932067871
1547.27966308594	52.2070045471191
1548.34033203125	52.3724060058594
1549.40063476563	52.5502090454102
1550.46057128906	52.5614280700684
1551.52001953125	52.6582183837891
1552.5791015625	52.7188529968262
1553.63781738281	52.8917427062988
1554.69604492188	52.959041595459
1555.75378417969	52.9320373535156
1556.81127929688	53.0607223510742
1557.86828613281	53.1940536499023
1558.9248046875	53.2501792907715
1559.98095703125	53.4386138916016
1561.03674316406	53.4884757995605
1562.09204101563	53.5973625183105
1563.14697265625	53.7917976379395
1564.20153808594	54.006664276123
1565.25561523438	54.1971054077148
1566.30932617188	54.3268127441406
1567.36254882813	54.5531272888184
1568.41540527344	54.8487815856934
1569.4677734375	55.0402030944824
1570.51977539063	55.2692337036133
1571.57141113281	55.5145301818848
1572.62255859375	55.8236274719238
1573.67333984375	55.828556060791
1574.7236328125	56.3417854309082
1575.77355957031	56.4059753417969
1576.82299804688	56.6180610656738
1577.8720703125	56.781494140625
1578.92077636719	56.9543876647949
1579.96899414063	57.1111831665039
1581.01684570313	57.4044342041016
1582.06420898438	57.5696105957031
1583.11120605469	57.8044967651367
1584.15771484375	57.9208450317383
1585.20385742188	58.2373542785645
1586.24951171875	58.5802421569824
1587.29479980469	58.6926612854004
1588.33972167969	59.0297927856445
1589.38415527344	59.1868553161621
1590.42810058594	59.5168495178223
1591.47180175781	59.9744110107422
1592.51489257813	60.3532218933105
1593.55773925781	60.6329956054688
1594.59997558594	60.9307289123535
1595.64196777344	61.4527816772461
1596.68334960938	61.7500419616699
1597.72448730469	62.1174468994141
1598.76513671875	62.5803184509277
1599.80529785156	62.862606048584
1600.84509277344	63.4396476745605
1601.88452148438	63.8396797180176
1602.92346191406	64.0704498291016
1603.9619140625	64.6587753295898
1605	64.9896850585938
1606.03771972656	65.4057006835938
1607.07495117188	65.8705520629883
1608.11169433594	66.4770889282227
1609.14807128906	66.812744140625
1610.18408203125	66.9135131835938
1611.21960449219	67.2544479370117
1612.25463867188	67.3684768676758
1613.28930664063	67.5895843505859
1614.32360839844	67.5184555053711
1615.357421875	67.8848495483398
1616.39074707031	68.0374450683594
1617.42370605469	68.1528701782227
1618.45629882813	68.4824371337891
1619.48840332031	68.4274444580078
1620.52001953125	68.6780776977539
1621.55126953125	68.8562927246094
1622.58215332031	69.1783218383789
1623.61254882813	69.2251129150391
1624.64245605469	69.6808853149414
1625.67199707031	69.7488403320313
1626.70104980469	70.0651550292969
1627.72973632813	70.3273544311523
1628.75793457031	70.4738616943359
1629.78576660156	70.9847793579102
1630.81311035156	71.0435104370117
1631.84008789063	71.2101287841797
1632.86657714844	71.5773773193359
1633.89270019531	71.8339385986328
1634.91833496094	71.8830871582031
1635.94348144531	72.1928024291992
1636.96826171875	72.1000137329102
1637.99255371094	72.1899719238281
1639.01647949219	72.2856674194336
1640.03991699219	71.9165954589844
1641.06298828125	71.8741455078125
1642.08557128906	71.488899230957
1643.10778808594	71.3913345336914
1644.12951660156	71.0123443603516
1645.15075683594	70.6484069824219
1646.17163085938	70.1141967773438
1647.19213867188	69.8700866699219
1648.21203613281	69.5505294799805
1649.23156738281	69.328125
1650.25073242188	68.9294967651367
1651.26940917969	68.6596527099609
1652.28759765625	68.2325592041016
1653.30541992188	67.9797515869141
1654.32275390625	67.6647796630859
1655.33972167969	67.2695236206055
1656.35620117188	66.8603286743164
1657.37231445313	66.573371887207
1658.38793945313	66.2920150756836
1659.40307617188	66.0869293212891
1660.41772460938	65.7735061645508
1661.43212890625	65.4343338012695
1662.44592285156	65.086296081543
1663.45935058594	64.9912261962891
1664.47229003906	64.5634994506836
1665.48486328125	64.2671737670898
1666.49694824219	63.9074783325195
1667.50854492188	63.6520233154297
1668.51977539063	63.2957344055176
1669.53051757813	62.8149299621582
1670.54089355469	62.5560760498047
1671.55078125	62.2490463256836
1672.56018066406	61.7090835571289
1673.56909179688	61.2571144104004
1674.57763671875	60.8169708251953
1675.58581542969	60.3187828063965
1676.59350585938	59.7873382568359
1677.60070800781	59.4632797241211
1678.607421875	58.8333358764648
1679.61376953125	58.2853393554688
1680.61962890625	57.8542594909668
1681.62512207031	57.3397064208984
1682.63012695313	56.9068031311035
1683.63464355469	56.3789863586426
1684.638671875	55.8966865539551
1685.64233398438	55.3110008239746
1686.64562988281	55.0373268127441
1687.64831542969	54.5965423583984
1688.65063476563	54.0617332458496
1689.65246582031	53.5919303894043
1690.65393066406	53.1708106994629
1691.65490722656	52.892520904541
1692.65539550781	52.4317817687988
1693.65551757813	52.1219139099121
1694.65502929688	51.7607269287109
1695.654296875	51.2898254394531
1696.65295410156	51.0606346130371
1697.65124511719	50.6463394165039
1698.64904785156	50.3277816772461
1699.646484375	50.0457725524902
1700.64331054688	49.5143280029297
1701.63977050781	49.1565551757813
1702.63586425781	48.8150482177734
1703.63134765625	48.5628395080566
1704.62646484375	47.9655494689941
1705.62121582031	47.7693023681641
1706.61535644531	47.3760681152344
1707.60913085938	46.9496002197266
1708.60241699219	46.5455322265625
1709.59521484375	46.2721786499023
1710.58764648438	45.8188705444336
1711.57958984375	45.4449195861816
1712.57104492188	45.023307800293
1713.56213378906	44.6697807312012
1714.552734375	44.3025207519531
1715.54284667969	44.0811996459961
1716.53247070313	43.4678955078125
1717.52160644531	43.195442199707
1718.51037597656	42.9401626586914
1719.49865722656	42.5146331787109
1720.48657226563	42.3211059570313
1721.47387695313	41.9168968200684
1722.46081542969	41.5100173950195
1723.447265625	41.2060356140137
1724.43334960938	41.0044250488281
1725.41882324219	40.7125778198242
1726.40393066406	40.4891014099121
1727.38854980469	40.2042427062988
1728.37268066406	39.888484954834
1729.3564453125	39.7689552307129
1730.33972167969	39.5260772705078
1731.32250976563	39.3640670776367
1732.30480957031	39.1013603210449
1733.28674316406	38.9590377807617
1734.26806640625	38.7029457092285
1735.2490234375	38.5515823364258
1736.2294921875	38.3860855102539
1737.20959472656	38.2323226928711
1738.18908691406	38.0298538208008
1739.16821289063	37.8262557983398
1740.14685058594	37.712230682373
1741.125	37.4511108398438
1742.10266113281	37.4417724609375
1743.07995605469	37.1578903198242
1744.05676269531	37.0233116149902
1745.03308105469	36.7964248657227
1746.00891113281	36.6689605712891
1746.98425292969	36.4294471740723
1747.95910644531	36.2535171508789
1748.93359375	35.9791259765625
1749.90759277344	35.8279151916504
1750.88110351563	35.5535125732422
1751.85412597656	35.4150199890137
1752.82678222656	35.1135940551758
1753.798828125	35.0212745666504
1754.7705078125	34.8306007385254
1755.74169921875	34.6022033691406
1756.71240234375	34.5278205871582
1757.6826171875	34.2790756225586
1758.65246582031	34.1038627624512
1759.62170410156	33.9579391479492
1760.59057617188	33.7276153564453
1761.55895996094	33.6158790588379
1762.52673339844	33.4343223571777
1763.49426269531	33.3968544006348
1764.46118164063	33.3189468383789
1765.42761230469	33.1751403808594
1766.39367675781	33.0571250915527
1767.35913085938	32.9390563964844
1768.32421875	32.7341423034668
1769.28881835938	32.7277984619141
1770.2529296875	32.6314926147461
1771.21655273438	32.603630065918
1772.17980957031	32.5623970031738
1773.14245605469	32.4235954284668
1774.10461425781	32.351806640625
1775.06640625	32.3435249328613
1776.02770996094	32.1945533752441
1776.98852539063	32.1076240539551
1777.94873046875	31.9995174407959
1778.90856933594	31.9867820739746
1779.86804199219	31.9242382049561
1780.82690429688	31.6673946380615
1781.78527832031	31.4906311035156
1782.7431640625	31.3803806304932
1783.70068359375	31.2292289733887
1784.65771484375	31.0585174560547
1785.61413574219	30.9694728851318
1786.57019042969	30.8443260192871
1787.52575683594	30.8317489624023
1788.48083496094	30.566370010376
1789.43530273438	30.4983329772949
1790.38940429688	30.3299236297607
1791.34301757813	30.1973419189453
1792.29626464844	30.0722560882568
1793.24890136719	30.0214805603027
1794.20104980469	29.803201675415
1795.15270996094	29.8650131225586
1796.10400390625	29.6806449890137
1797.0546875	29.7170257568359
1798.0048828125	29.4995040893555
1798.95471191406	29.4325561523438
1799.90393066406	29.3727207183838
1800.85278320313	29.3132934570313
1801.80102539063	29.3252353668213
1802.74890136719	29.2299613952637
1803.6962890625	29.1266345977783
1804.64306640625	29.1663932800293
1805.58947753906	29.1737003326416
1806.53540039063	29.1388473510742
1807.48071289063	29.1347789764404
1808.42565917969	29.042932510376
1809.3701171875	28.9092464447021
1810.31396484375	28.973970413208
1811.25744628906	28.873161315918
1812.20043945313	28.7420825958252
1813.14294433594	28.749153137207
1814.08483886719	28.7982978820801
1815.0263671875	28.6030540466309
1815.96740722656	28.589807510376
1816.90783691406	28.4980735778809
1817.84790039063	28.397611618042
1818.78747558594	28.3604030609131
1819.72644042969	28.3274211883545
1820.6650390625	28.1950798034668
1821.60314941406	28.1342926025391
1822.54064941406	28.0132865905762
1823.47778320313	27.965353012085
1824.41430664063	27.9004402160645
1825.35034179688	27.7888336181641
1826.28601074219	27.692232131958
1827.22106933594	27.6492824554443
1828.15563964844	27.5761661529541
1829.08984375	27.487720489502
1830.0234375	27.35888671875
1830.95654296875	27.3109321594238
1831.88916015625	27.3403224945068
1832.8212890625	27.2443027496338
1833.7529296875	27.2209606170654
1834.68408203125	27.1729412078857
1835.61474609375	27.1149082183838
1836.54479980469	27.0798301696777
1837.47448730469	27.0040664672852
1838.40356445313	27.0528621673584
1839.33227539063	27.0865707397461
1840.26037597656	27.0212097167969
1841.18811035156	27.049186706543
1842.115234375	27.0477619171143
1843.04187011719	27.063835144043
1843.96801757813	26.9745254516602
1844.89367675781	27.0230369567871
1845.81872558594	26.9808597564697
1846.74340820313	26.9824390411377
1847.66760253906	26.9381008148193
1848.59118652344	26.8875522613525
1849.51428222656	26.9314498901367
1850.43701171875	26.822301864624
1851.35913085938	26.7533054351807
1852.28076171875	26.6673755645752
1853.20190429688	26.6847457885742
1854.12243652344	26.5625839233398
1855.04260253906	26.5105857849121
1855.96215820313	26.4369316101074
1856.88122558594	26.3833713531494
1857.79992675781	26.2637844085693
1858.71801757813	26.2386741638184
1859.63549804688	26.1657333374023
1860.55261230469	26.0886840820313
1861.46923828125	25.956018447876
1862.38525390625	25.9612846374512
1863.30078125	25.9113845825195
1864.2158203125	25.9299716949463
1865.13037109375	25.8798313140869
1866.04443359375	25.9104690551758
1866.95788574219	25.9052333831787
1867.87084960938	25.8053951263428
1868.78332519531	25.7975559234619
1869.6953125	25.8196258544922
1870.60681152344	25.9385623931885
1871.51782226563	25.8597316741943
1872.42822265625	25.8773441314697
1873.33813476563	25.9309349060059
1874.24755859375	25.9335021972656
1875.15649414063	25.9265975952148
1876.06481933594	25.9104251861572
1876.97277832031	25.9667148590088
1877.88012695313	25.9393329620361
1878.78698730469	25.792610168457
1879.69323730469	25.8491458892822
1880.59912109375	25.824104309082
1881.50439453125	25.8169822692871
1882.4091796875	25.7547550201416
1883.3134765625	25.6023712158203
1884.21716308594	25.5854625701904
1885.12048339844	25.527027130127
1886.02319335938	25.4860801696777
1886.92541503906	25.3866882324219
1887.82702636719	25.4143085479736
1888.72814941406	25.3167896270752
1889.62878417969	25.2586421966553
1890.52893066406	25.1950454711914
1891.42858886719	25.2096652984619
1892.32763671875	25.0848827362061
1893.22619628906	25.0699939727783
1894.12426757813	24.9325160980225
1895.02172851563	24.9985294342041
1895.91870117188	24.9056816101074
1896.81518554688	24.9988861083984
1897.71118164063	24.844295501709
1898.60656738281	24.8541126251221
1899.50146484375	24.7989482879639
1900.39587402344	24.8002853393555
1901.28967285156	24.7459468841553
1902.18298339844	24.7853527069092
1903.07580566406	24.7662506103516
1903.96801757813	24.7127418518066
1904.85986328125	24.6901187896729
1905.7509765625	24.7864532470703
1906.64172363281	24.7930545806885
1907.53186035156	24.7909545898438
1908.42150878906	24.8505706787109
1909.31066894531	24.9093589782715
1910.19921875	24.8534107208252
1911.08728027344	24.9072265625
1911.97473144531	24.8934001922607
1912.86181640625	25.0505809783936
1913.74816894531	24.9378318786621
1914.63415527344	24.8803024291992
1915.51953125	24.8940238952637
1916.40441894531	24.8850078582764
1917.28869628906	24.8565254211426
1918.17260742188	24.8415927886963
1919.05578613281	24.7585773468018
1919.93859863281	24.7779998779297
1920.82080078125	24.6881351470947
1921.70239257813	24.6996631622314
1922.58349609375	24.5970134735107
1923.46411132813	24.5605125427246
1924.34423828125	24.4696044921875
1925.22375488281	24.4444618225098
1926.10278320313	24.3220806121826
1926.98120117188	24.2560501098633
1927.85913085938	24.2398338317871
1928.73645019531	24.0939979553223
1929.61328125	24.0790424346924
1930.48962402344	24.0722217559814
1931.36535644531	24.0293369293213
1932.24060058594	23.9892807006836
1933.11535644531	23.9835453033447
1933.98950195313	23.9718627929688
1934.86303710938	24.0191898345947
1935.73608398438	23.8945255279541
1936.60864257813	23.9599361419678
1937.48059082031	23.9605903625488
1938.35205078125	23.9109840393066
1939.22302246094	23.9720649719238
1940.09338378906	23.9976806640625
1940.96313476563	23.9440803527832
1941.83239746094	24.0642013549805
1942.701171875	24.0693416595459
1943.5693359375	24.0561485290527
1944.43701171875	24.1172180175781
1945.30407714844	24.213041305542
1946.17065429688	24.1605319976807
1947.03662109375	24.1538009643555
1947.90209960938	24.2010555267334
1948.76696777344	24.1845970153809
1949.63134765625	24.2480754852295
1950.4951171875	24.2619781494141
1951.3583984375	24.1830444335938
1952.22106933594	24.1076107025146
1953.08325195313	24.2064247131348
1953.94482421875	24.150915145874
1954.80590820313	24.1228942871094
1955.66650390625	24.1148414611816
1956.5263671875	24.0910224914551
1957.38586425781	24.0416431427002
1958.24462890625	23.9746780395508
1959.10302734375	23.9999237060547
1959.96069335938	23.9111213684082
1960.81799316406	23.8046951293945
1961.67456054688	23.7671737670898
1962.53063964844	23.760347366333
1963.38623046875	23.6684665679932
1964.2412109375	23.6520385742188
1965.09558105469	23.6097545623779
1965.94946289063	23.5901756286621
1966.80285644531	23.514856338501
1967.65563964844	23.521333694458
1968.5078125	23.5309467315674
1969.35949707031	23.4990577697754
1970.21057128906	23.5336894989014
1971.06103515625	23.5605220794678
1971.91101074219	23.6298370361328
1972.76049804688	23.5606346130371
1973.60925292969	23.5571174621582
1974.45764160156	23.6133193969727
1975.30529785156	23.6632881164551
1976.15246582031	23.6775035858154
1976.99914550781	23.78440284729
1977.84521484375	23.8244304656982
1978.69067382813	23.9182472229004
1979.53552246094	23.9126358032227
1980.3798828125	23.9283256530762
1981.22375488281	23.9509773254395
1982.06701660156	23.9561500549316
1982.90966796875	23.920036315918
1983.75170898438	23.9858283996582
1984.59326171875	24.0406608581543
1985.43420410156	23.9068279266357
1986.27465820313	23.9962902069092
1987.11450195313	23.8338088989258
1987.95373535156	23.9017295837402
1988.79248046875	23.9287548065186
1989.63061523438	23.8732070922852
1990.46813964844	23.7780113220215
1991.30517578125	23.788366317749
1992.1416015625	23.7029914855957
1992.9775390625	23.6761493682861
1993.81274414063	23.6100749969482
1994.6474609375	23.5983009338379
1995.48168945313	23.4865798950195
1996.31518554688	23.4720611572266
1997.14819335938	23.5130634307861
1997.98071289063	23.4319229125977
1998.8125	23.4112758636475
1999.64379882813	23.4290390014648
2000.47448730469	23.4038581848145
2001.3046875	23.4141693115234
2002.13427734375	23.3661270141602
2002.96325683594	23.416051864624
2003.79162597656	23.4721202850342
2004.61950683594	23.4895095825195
2005.44677734375	23.5461120605469
2006.2734375	23.6068363189697
2007.09948730469	23.5909729003906
2007.92504882813	23.6837387084961
2008.75	23.7681789398193
2009.57434082031	23.7939033508301
2010.39819335938	23.8151092529297
2011.22131347656	23.824068069458
2012.0439453125	23.8673419952393
2012.86608886719	23.8758716583252
2013.6875	23.9464874267578
2014.50842285156	23.9398288726807
2015.32873535156	23.9201908111572
2016.1484375	23.9690589904785
2016.96752929688	24.0184230804443
2017.7861328125	23.914981842041
2018.60412597656	24.05983543396
2019.42150878906	23.9962406158447
2020.23828125	24.0089836120605
2021.05444335938	24.0119285583496
2021.8701171875	24.005069732666
2022.68518066406	23.8929767608643
2023.49963378906	23.9157638549805
2024.3134765625	23.8213787078857
2025.12683105469	23.8704357147217
2025.939453125	23.7602062225342
2026.75158691406	23.7088985443115
2027.56311035156	23.7449398040771
2028.3740234375	23.7327270507813
2029.18432617188	23.7209587097168
2029.994140625	23.6709461212158
2030.80322265625	23.6651134490967
2031.61181640625	23.5045833587646
2032.41979980469	23.4899826049805
2033.22717285156	23.5620613098145
2034.03393554688	23.4921855926514
2034.84008789063	23.4647159576416
2035.64575195313	23.3821239471436
2036.45080566406	23.3463363647461
2037.25512695313	23.3096103668213
2038.05895996094	23.2838821411133
2038.86218261719	23.2553825378418
2039.66479492188	23.2250232696533
2040.466796875	23.2491817474365
2041.26831054688	23.23606300354
2042.06909179688	23.300313949585
2042.86938476563	23.2750072479248
2043.6689453125	23.2206439971924
2044.46801757813	23.3142395019531
2045.26647949219	23.3403415679932
2046.06433105469	23.3941478729248
2046.86145019531	23.3381462097168
2047.65808105469	23.4409427642822
2048.4541015625	23.4595165252686
2049.24951171875	23.4457607269287
2050.04443359375	23.470365524292
2050.83862304688	23.51487159729
2051.63232421875	23.5187091827393
2052.42529296875	23.607702255249
2053.2177734375	23.4967727661133
2054.00952148438	23.5274715423584
2054.80078125	23.6207408905029
2055.59130859375	23.654296875
2056.38134765625	23.6463851928711
2057.17065429688	23.6873893737793
2057.95947265625	23.5938930511475
2058.74755859375	23.5950050354004
2059.53515625	23.5494632720947
2060.32202148438	23.6056041717529
2061.1083984375	23.542142868042
2061.89428710938	23.4467964172363
2062.67919921875	23.3699760437012
2063.4638671875	23.4056797027588
2064.24780273438	23.3425216674805
2065.03100585938	23.3605537414551
2065.81372070313	23.1410961151123
2066.595703125	23.1900501251221
2067.37719726563	23.1654033660889
2068.15795898438	23.0363159179688
2068.93823242188	23.0318813323975
2069.7177734375	22.9161777496338
2070.49682617188	22.8251304626465
2071.27514648438	22.8348579406738
2072.05297851563	22.783878326416
2072.830078125	22.778190612793
2073.60668945313	22.6222190856934
2074.38256835938	22.6863670349121
2075.15795898438	22.575382232666
2075.9326171875	22.5307769775391
2076.70654296875	22.5645408630371
2077.47998046875	22.4990520477295
2078.25268554688	22.4014282226563
2079.02490234375	22.4600238800049
2079.79663085938	22.4600658416748
2080.5673828125	22.4500255584717
2081.337890625	22.4406852722168
2082.107421875	22.5266132354736
2082.87670898438	22.567066192627
2083.64501953125	22.508674621582
2084.41284179688	22.5858039855957
2085.18017578125	22.5379505157471
2085.94677734375	22.5535526275635
2086.71264648438	22.6044483184814
2087.47802734375	22.6330299377441
2088.24267578125	22.6051292419434
2089.0068359375	22.6419792175293
2089.77026367188	22.6979370117188
2090.53295898438	22.5809555053711
2091.29516601563	22.6043949127197
2092.056640625	22.613712310791
2092.81762695313	22.5779685974121
2093.57788085938	22.4633636474609
2094.33764648438	22.4674377441406
2095.0966796875	22.3819999694824
2095.85498046875	22.3309936523438
2096.61279296875	22.3704833984375
2097.36987304688	22.2536964416504
2098.12646484375	22.1126861572266
2098.88232421875	22.0011520385742
2099.63745117188	22.0382137298584
2100.39208984375	21.9429054260254
2101.14624023438	21.8420867919922
2101.8994140625	21.7916717529297
2102.65209960938	21.6537189483643
2103.404296875	21.6209850311279
2104.15551757813	21.4999446868896
2104.90649414063	21.4184684753418
2105.65649414063	21.4407024383545
2106.40600585938	21.3809852600098
2107.15502929688	21.2620601654053
2107.90307617188	21.2293300628662
2108.65063476563	21.1104888916016
2109.39770507813	21.1416912078857
2110.14404296875	21.1053123474121
2110.8896484375	21.093204498291
2111.63452148438	21.1222896575928
2112.37890625	21.107795715332
2113.12280273438	21.1442966461182
2113.86572265625	21.2273330688477
2114.60815429688	21.2047500610352
2115.35009765625	21.2270221710205
2116.09106445313	21.3183040618896
2116.83154296875	21.2914257049561
2117.57153320313	21.2719326019287
2118.31079101563	21.3356170654297
2119.04931640625	21.3563022613525
2119.787109375	21.2535667419434
2120.5244140625	21.2400131225586
2121.26098632813	21.2336292266846
2121.9970703125	21.1625823974609
2122.732421875	21.1132793426514
2123.46704101563	21.0584239959717
2124.20092773438	20.9836235046387
2124.93432617188	20.9488315582275
2125.6669921875	20.9396877288818
2126.39916992188	20.8299407958984
2127.13037109375	20.7803936004639
2127.86108398438	20.7750205993652
2128.59130859375	20.7847690582275
2129.32080078125	20.622386932373
2130.04956054688	20.5767688751221
2130.77758789063	20.4189834594727
2131.50512695313	20.3378658294678
2132.23193359375	20.2627029418945
2132.9580078125	20.2809562683105
2133.68334960938	20.1276321411133
2134.408203125	20.1470489501953
2135.13232421875	20.0540866851807
2135.85595703125	19.9774570465088
2136.57885742188	19.9331169128418
2137.30102539063	19.8715915679932
2138.0224609375	19.8303089141846
2138.74340820313	19.7121505737305
2139.46337890625	19.7517585754395
2140.18310546875	19.6741104125977
2140.90185546875	19.5729198455811
2141.6201171875	19.5595169067383
2142.33764648438	19.5427112579346
2143.05444335938	19.4900398254395
2143.77075195313	19.4877300262451
2144.48608398438	19.4878463745117
2145.201171875	19.5155982971191
2145.91528320313	19.5096607208252
2146.62890625	19.4847774505615
2147.34155273438	19.4538078308105
2148.05395507813	19.5287132263184
2148.76538085938	19.5135250091553
2149.47631835938	19.4927368164063
2150.18627929688	19.4709644317627
2150.89599609375	19.5216598510742
2151.60473632813	19.4862461090088
2152.31298828125	19.5046081542969
2153.02026367188	19.4014453887939
2153.72729492188	19.3781261444092
2154.43334960938	19.3491725921631
2155.138671875	19.3601875305176
2155.84350585938	19.3485279083252
2156.54760742188	19.3017139434814
2157.25122070313	19.3005123138428
2157.95385742188	19.2829532623291
2158.65600585938	19.2257900238037
2159.357421875	19.1644287109375
2160.05810546875	19.1387214660645
2160.75805664063	19.1814785003662
2161.45751953125	19.0820941925049
2162.15600585938	19.0822639465332
2162.85400390625	19.0084743499756
2163.55151367188	18.9142932891846
2164.248046875	18.8337535858154
2164.94409179688	18.8115081787109
2165.63916015625	18.7892475128174
2166.33374023438	18.6896686553955
2167.02783203125	18.6211853027344
2167.72094726563	18.5423336029053
2168.41357421875	18.4550685882568
2169.10522460938	18.3610897064209
2169.79638671875	18.3700580596924
2170.48706054688	18.303524017334
2171.1767578125	18.1845207214355
2171.86572265625	18.0755138397217
2172.55419921875	18.0127182006836
2173.24194335938	17.9365615844727
2173.92895507813	17.8381690979004
2174.615234375	17.7771682739258
2175.30078125	17.7504100799561
2175.98583984375	17.6685905456543
2176.67016601563	17.6131248474121
2177.35375976563	17.6188545227051
2178.03662109375	17.6100120544434
2178.71875	17.5645847320557
2179.40014648438	17.5426082611084
2180.08081054688	17.5826873779297
2180.76098632813	17.5550060272217
2181.4404296875	17.550313949585
2182.119140625	17.6285762786865
2182.79711914063	17.6278762817383
2183.47436523438	17.5741348266602
2184.15087890625	17.599437713623
2184.82690429688	17.5905342102051
2185.501953125	17.624044418335
2186.17651367188	17.583610534668
2186.85034179688	17.6032409667969
2187.5234375	17.5962982177734
2188.19580078125	17.5361747741699
2188.86743164063	17.5284481048584
2189.53833007813	17.472225189209
2190.20874023438	17.4719333648682
2190.87817382813	17.4056797027588
2191.54711914063	17.3692493438721
2192.21533203125	17.408763885498
2192.8828125	17.259916305542
2193.54956054688	17.2266254425049
2194.21557617188	17.1247138977051
2194.880859375	17.1095428466797
2195.54541015625	17.0738983154297
2196.20947265625	16.964807510376
2196.87255859375	16.9128341674805
2197.53515625	16.7918491363525
2198.19677734375	16.6802635192871
2198.85791015625	16.6696243286133
2199.51831054688	16.5826568603516
2200.17797851563	16.4360618591309
2200.8369140625	16.4270572662354
2201.4951171875	16.3133373260498
2202.15258789063	16.2561588287354
2202.80932617188	16.1828842163086
2203.46533203125	16.0970191955566
2204.12060546875	16.0424365997314
2204.775390625	16.1165676116943
2205.42919921875	16.0174999237061
2206.08251953125	16.0303840637207
2206.73486328125	15.9638652801514
2207.38671875	15.967432975769
2208.03759765625	15.909387588501
2208.68798828125	15.956955909729
2209.33764648438	15.9856824874878
2209.98657226563	15.888542175293
2210.63452148438	15.9610834121704
2211.28198242188	15.9968929290771
2211.9287109375	15.920804977417
2212.57470703125	15.98410987854
2213.21997070313	15.9629459381104
2213.86450195313	15.9864358901978
2214.50830078125	15.9975652694702
2215.1513671875	15.9172792434692
2215.79370117188	15.8730506896973
2216.43530273438	15.8166522979736
2217.076171875	15.8712224960327
2217.71630859375	15.7932682037354
2218.35571289063	15.7013368606567
2218.99462890625	15.6860332489014
2219.63256835938	15.6200685501099
2220.26977539063	15.5375709533691
2220.90625	15.5262384414673
2221.5419921875	15.4854784011841
2222.17700195313	15.3977470397949
2222.81127929688	15.3025875091553
2223.44482421875	15.2558441162109
2224.07763671875	15.2372436523438
2224.70971679688	15.1063289642334
2225.34106445313	15.021312713623
2225.9716796875	14.9680128097534
2226.6015625	14.8849029541016
2227.23071289063	14.8312397003174
2227.85913085938	14.7854290008545
2228.48681640625	14.7971353530884
2229.11376953125	14.7153453826904
2229.73999023438	14.6253299713135
2230.36547851563	14.5933752059937
2230.990234375	14.5422611236572
2231.61401367188	14.4331760406494
2232.2373046875	14.4169282913208
2232.85986328125	14.4070482254028
2233.4814453125	14.3355779647827
2234.1025390625	14.335108757019
2234.72265625	14.2978143692017
2235.34228515625	14.2806978225708
2235.9609375	14.2563962936401
2236.57885742188	14.1993055343628
2237.1962890625	14.1857061386108
2237.81274414063	14.2130813598633
2238.42846679688	14.1584596633911
2239.04345703125	14.1502017974854
2239.65771484375	14.2022104263306
2240.27124023438	14.1605978012085
2240.88403320313	14.1805505752563
2241.49584960938	14.1828031539917
2242.10717773438	14.17041015625
2242.71752929688	14.2273979187012
2243.32739257813	14.1188468933105
2243.93627929688	14.1727647781372
2244.54443359375	14.179370880127
2245.15209960938	14.1180295944214
2245.7587890625	14.09397315979
2246.36474609375	14.0557270050049
2246.9697265625	14.0189867019653
2247.57421875	14.0095491409302
2248.17797851563	13.9887523651123
2248.78076171875	13.97825050354
2249.38305664063	13.9179248809814
2249.984375	13.9001502990723
2250.5849609375	13.8312158584595
2251.18481445313	13.8374195098877
2251.78393554688	13.7482357025146
2252.38232421875	13.7378520965576
2252.97973632813	13.6795978546143
2253.57666015625	13.6264657974243
2254.17260742188	13.6284437179565
2254.76782226563	13.5594415664673
2255.3623046875	13.473801612854
2255.9560546875	13.4401950836182
2256.54907226563	13.3842535018921
2257.14135742188	13.3472051620483
2257.73266601563	13.2709331512451
2258.32348632813	13.2052431106567
2258.91333007813	13.1854734420776
2259.50244140625	13.1152772903442
2260.09057617188	13.0554170608521
2260.67822265625	12.9952421188354
2261.26513671875	12.9480285644531
2261.85107421875	12.9437189102173
2262.43627929688	12.9341869354248
2263.02075195313	12.8733425140381
2263.6044921875	12.8074913024902
2264.18725585938	12.7603559494019
2264.76953125	12.7551574707031
2265.35083007813	12.7069101333618
2265.93139648438	12.6560134887695
2266.51123046875	12.7050685882568
2267.09033203125	12.6397581100464
2267.66845703125	12.6493768692017
2268.24584960938	12.6480255126953
2268.82250976563	12.6328048706055
2269.3984375	12.6803512573242
2269.9736328125	12.6397485733032
2270.5478515625	12.6710920333862
2271.12133789063	12.6689424514771
2271.69409179688	12.6921920776367
2272.26611328125	12.6638326644897
2272.83740234375	12.663236618042
2273.40771484375	12.6857137680054
2273.97729492188	12.6205701828003
2274.54614257813	12.6144304275513
2275.11401367188	12.5922660827637
2275.68139648438	12.5577335357666
2276.24780273438	12.5394630432129
2276.8134765625	12.45703125
2277.37817382813	12.4855079650879
2277.9423828125	12.4753351211548
2278.50561523438	12.4248752593994
2279.06811523438	12.4538888931274
2279.62963867188	12.4726486206055
2280.19067382813	12.4368782043457
2280.75073242188	12.4432487487793
2281.31005859375	12.4614868164063
2281.86840820313	12.4472894668579
2282.42602539063	12.4035196304321
2282.98291015625	12.3734340667725
2283.5390625	12.3689470291138
2284.09448242188	12.2999792098999
2284.64892578125	12.296238899231
2285.20263671875	12.2850904464722
2285.75537109375	12.2535610198975
2286.3076171875	12.1473827362061
2286.85888671875	12.1319169998169
2287.40942382813	12.1556224822998
2287.958984375	12.1078195571899
2288.5078125	12.0406255722046
2289.05590820313	11.9712610244751
2289.60302734375	11.9795455932617
2290.14965820313	11.9159269332886
2290.6953125	11.8318195343018
2291.23999023438	11.8057899475098
2291.78393554688	11.7847909927368
2292.3271484375	11.7544622421265
2292.86962890625	11.7031135559082
2293.4111328125	11.652247428894
2293.95190429688	11.6526870727539
2294.49194335938	11.5940380096436
2295.03100585938	11.5904531478882
2295.5693359375	11.524001121521
2296.10693359375	11.4948024749756
2296.6435546875	11.4679689407349
2297.17944335938	11.5259113311768
2297.71459960938	11.4985322952271
2298.24877929688	11.4585838317871
2298.7822265625	11.467981338501
2299.31469726563	11.4763193130493
2299.8466796875	11.4384460449219
2300.37744140625	11.5071649551392
2300.90771484375	11.4481391906738
2301.43701171875	11.4778594970703
2301.96557617188	11.446328163147
2302.4931640625	11.480881690979
2303.02001953125	11.4760885238647
2303.54614257813	11.4747800827026
2304.0712890625	11.4756031036377
2304.595703125	11.4442539215088
2305.119140625	11.5029802322388
2305.64184570313	11.5223140716553
2306.16381835938	11.493616104126
2306.68481445313	11.4941539764404
2307.205078125	11.4766998291016
2307.72436523438	11.4667472839355
2308.24291992188	11.4860792160034
2308.7607421875	11.4602451324463
2309.27758789063	11.4615612030029
2309.79370117188	11.4808950424194
2310.30883789063	11.4369878768921
2310.8232421875	11.4194278717041
2311.3369140625	11.4069709777832
2311.849609375	11.3853406906128
2312.361328125	11.3874025344849
2312.87255859375	11.3414678573608
2313.38256835938	11.304126739502
2313.89208984375	11.2818622589111
2314.40063476563	11.2779369354248
2314.908203125	11.2261991500854
2315.4150390625	11.187931060791
2315.92114257813	11.1704378128052
2316.42626953125	11.0753345489502
2316.9306640625	11.0707540512085
2317.43408203125	11.034517288208
2317.93676757813	11.0093412399292
2318.4384765625	10.970606803894
2318.939453125	10.9234409332275
2319.439453125	10.9141693115234
2319.93872070313	10.8642263412476
2320.43701171875	10.7529621124268
2320.9345703125	10.8263349533081
2321.43139648438	10.7798185348511
2321.92724609375	10.721866607666
2322.42211914063	10.674994468689
2322.91625976563	10.675630569458
2323.40966796875	10.6338586807251
2323.90209960938	10.6263093948364
2324.3935546875	10.6339797973633
2324.88427734375	10.6016569137573
2325.37426757813	10.5902605056763
2325.86303710938	10.603627204895
2326.35131835938	10.5954856872559
2326.83862304688	10.587327003479
2327.32495117188	10.6492004394531
2327.810546875	10.6304168701172
2328.29541015625	10.6364326477051
2328.77905273438	10.685004234314
2329.26220703125	10.6522827148438
2329.74438476563	10.6752252578735
2330.2255859375	10.6782341003418
2330.7060546875	10.6315221786499
2331.185546875	10.6345119476318
2331.6640625	10.6716766357422
2332.14184570313	10.6361083984375
2332.61889648438	10.630334854126
2333.09497070313	10.6677942276001
2333.57006835938	10.6639308929443
2334.04443359375	10.6748523712158
2334.51782226563	10.6233005523682
2334.99047851563	10.5878849029541
2335.46215820313	10.5318689346313
2335.93310546875	10.5602922439575
2336.40307617188	10.5525074005127
2336.8720703125	10.5057344436646
2337.34033203125	10.4929723739624
2337.8076171875	10.4310312271118
2338.27416992188	10.4316921234131
2338.73974609375	10.4271202087402
2339.20458984375	10.3746948242188
2339.66845703125	10.3304834365845
2340.13134765625	10.3206262588501
2340.59350585938	10.2887363433838
2341.0546875	10.3091382980347
2341.51489257813	10.1882429122925
2341.97436523438	10.1766471862793
2342.43286132813	10.1129426956177
2342.890625	10.0828304290771
2343.34741210938	10.0496520996094
2343.80322265625	10.0710887908936
2344.25830078125	10.0456066131592
2344.71240234375	10.0242385864258
2345.16577148438	10.0547857284546
2345.61791992188	10.10413646698
2346.06958007813	10.0913171768188
2346.52001953125	10.1824598312378
2346.9697265625	10.2365913391113
2347.41845703125	10.3211898803711
2347.86645507813	10.4564990997314
2348.3134765625	10.5251588821411
2348.75952148438	10.6232233047485
2349.20483398438	10.7482290267944
2349.64916992188	10.838939666748
2350.09252929688	10.9729633331299
2350.53515625	11.0430002212524
2350.97680664063	11.131950378418
2351.41748046875	11.1657161712646
2351.857421875	11.1945028305054
2352.29638671875	11.2305250167847
2352.734375	11.2043285369873
2353.17138671875	11.2200746536255
2353.60766601563	11.1852207183838
2354.04296875	11.0888824462891
2354.4775390625	10.9902410507202
2354.91088867188	10.9288244247437
2355.34350585938	10.9074420928955
2355.775390625	10.7133760452271
2356.2060546875	10.6072101593018
2356.63598632813	10.4541425704956
2357.06494140625	10.3631372451782
2357.4931640625	10.2505912780762
2357.92041015625	10.14381980896
2358.3466796875	10.050931930542
2358.77197265625	9.90660285949707
2359.1962890625	9.87220001220703
2359.61987304688	9.75228977203369
2360.04248046875	9.6638708114624
2360.46411132813	9.59550952911377
2360.88500976563	9.54499244689941
2361.30493164063	9.52073001861572
2361.72387695313	9.45811367034912
