# Supplementary material for: Optics miniaturization strategy for demanding Raman spectroscopy applications
Source: Nat Commun. 2024 Apr 8;15:3049. doi: 10.1038/s41467-024-47044-7 (PMC11001912; doi:10.1038/s41467-024-47044-7)
Supplement: Supplementary file 6 — Source Data [file 41467_2024_47044_MOESM6_ESM.zip › Source Data/NCOMMS-23-34016B s3/S3 pHCA, Glucose, Salts/calibraiton/pHCA time + standards/sr_pHCA_4_5h.csv]

347.42919921875	84.0811996459961
348.892913818359	84.3933258056641
350.356079101563	84.8564987182617
351.818634033203	85.1982116699219
353.280670166016	85.5562973022461
354.742095947266	85.9092254638672
356.202972412109	86.4113540649414
357.663299560547	86.7196044921875
359.123046875	86.9729232788086
360.582244873047	87.2222900390625
362.040863037109	87.2453002929688
363.498931884766	87.5893173217773
364.956451416016	87.6466674804688
366.413391113281	88.0563888549805
367.869750976563	88.2646102905273
369.325592041016	88.5258865356445
370.780853271484	88.2633056640625
372.235565185547	88.7450637817383
373.689727783203	88.7943420410156
375.143310546875	88.9250106811523
376.596343994141	89.2095642089844
378.048828125	89.3019332885742
379.500762939453	89.5323944091797
380.9521484375	89.66845703125
382.402954101563	89.7803039550781
383.853240966797	89.908935546875
385.302947998047	90.1858901977539
386.752136230469	90.5084381103516
388.200744628906	90.6880645751953
389.648803710938	90.9543991088867
391.096343994141	90.8989486694336
392.543304443359	91.2071228027344
393.989715576172	91.4879837036133
395.435607910156	91.8159332275391
396.880920410156	92.0793838500977
398.325714111328	92.1517028808594
399.769927978516	92.5882186889648
401.213623046875	92.9119338989258
402.656768798828	93.167610168457
404.099395751953	93.3648681640625
405.541442871094	93.5329055786133
406.982971191406	93.6125259399414
408.423950195313	93.673469543457
409.864379882813	93.8356399536133
411.304290771484	94.0182342529297
412.743621826172	94.0460891723633
414.182434082031	94.2033615112305
415.620727539063	94.454948425293
417.058471679688	94.3830413818359
418.495666503906	94.6182861328125
419.932342529297	94.9540328979492
421.368469238281	94.9125061035156
422.804077148438	94.9057846069336
424.239135742188	94.8147048950195
425.673645019531	94.7485580444336
427.107635498047	94.6643524169922
428.541107177734	94.3916549682617
429.974029541016	94.2138671875
431.406433105469	94.0503387451172
432.838287353516	93.7280883789063
434.269622802734	93.4579925537109
435.700408935547	93.509880065918
437.130706787109	93.2305755615234
438.560455322266	93.3466110229492
439.989654541016	93.1664505004883
441.418334960938	93.3881454467773
442.846496582031	93.0686492919922
444.274139404297	93.3600463867188
445.701263427734	93.2157592773438
447.127838134766	93.1161651611328
448.553894042969	92.9500350952148
449.979431152344	92.8427734375
451.404449462891	92.7491302490234
452.828918457031	92.3983917236328
454.252899169922	92.5114898681641
455.676330566406	92.2429504394531
457.099273681641	92.110107421875
458.521667480469	91.848876953125
459.943542480469	92.0016098022461
461.364929199219	91.5923156738281
462.785766601563	91.6847915649414
464.206085205078	91.3960494995117
465.625885009766	91.1279220581055
467.045196533203	91.3466644287109
468.463958740234	91.0484008789063
469.882202148438	91.2221832275391
471.299957275391	91.1288757324219
472.717193603516	91.1268768310547
474.133911132813	91.1657867431641
475.550109863281	91.2264175415039
476.965789794922	91.2238845825195
478.380950927734	91.5078887939453
479.795623779297	91.4432067871094
481.209777832031	91.5784225463867
482.623413085938	91.8614120483398
484.036529541016	91.9809188842773
485.449157714844	92.0961608886719
486.861267089844	92.5142211914063
488.272857666016	92.5066986083984
489.683959960938	92.9482955932617
491.094543457031	93.133186340332
492.504608154297	93.279914855957
493.914184570313	93.5303726196289
495.3232421875	93.7790832519531
496.731811523438	93.7804489135742
498.139862060547	93.8159255981445
499.547393798828	93.9295501708984
500.954467773438	93.9843673706055
502.360992431641	94.0231552124023
503.767028808594	93.9909515380859
505.172576904297	94.231086730957
506.577606201172	94.0523452758789
507.982147216797	94.3547286987305
509.386169433594	94.1797103881836
510.789703369141	94.4059143066406
512.192749023438	94.5912857055664
513.595275878906	94.667839050293
514.997314453125	94.5969314575195
516.398803710938	94.8342895507813
517.799865722656	94.6144409179688
519.200378417969	94.7698669433594
520.600463867188	94.5415878295898
522	94.3183746337891
523.399047851563	94.1825485229492
524.797607421875	93.6890335083008
526.195678710938	93.2466125488281
527.59326171875	93.1049728393555
528.990295410156	92.7088775634766
530.386901855469	92.1072158813477
531.782958984375	92.0484085083008
533.178588867188	91.6610336303711
534.573669433594	91.2876510620117
535.968322753906	91.2183685302734
537.362426757813	90.8709945678711
538.756042480469	90.8486938476563
540.149230957031	90.5591506958008
541.541870117188	90.2569198608398
542.934020996094	90.0933074951172
544.32568359375	89.7159576416016
545.716918945313	89.3346557617188
547.107604980469	88.9632720947266
548.497802734375	88.7103729248047
549.887573242188	88.4010391235352
551.276794433594	88.0335464477539
552.66552734375	87.7278060913086
554.053833007813	87.5930099487305
555.441650390625	87.4887084960938
556.828918457031	87.0875396728516
558.215759277344	86.973876953125
559.602111816406	86.7563629150391
560.987976074219	86.6782531738281
562.373352050781	86.6212005615234
563.758239746094	86.372200012207
565.142639160156	86.2514343261719
566.526611328125	86.0395431518555
567.910034179688	86.0355987548828
569.293029785156	85.7319107055664
570.675537109375	85.7418975830078
572.057556152344	85.7727279663086
573.439086914063	85.5475692749023
574.820129394531	85.4203186035156
576.200744628906	85.3508605957031
577.580871582031	85.2227172851563
578.96044921875	85.3720932006836
580.339660644531	85.1222991943359
581.718322753906	85.287483215332
583.096557617188	84.9515380859375
584.474243164063	85.1556396484375
585.851501464844	84.9662475585938
587.228332519531	84.9840316772461
588.604614257813	84.9548873901367
589.98046875	84.871467590332
591.355834960938	84.9279937744141
592.730712890625	84.7468872070313
594.105163574219	84.8755950927734
595.479125976563	84.7832489013672
596.852600097656	84.7469253540039
598.225646972656	84.6709823608398
599.598205566406	84.5800857543945
600.970275878906	84.4893951416016
602.341857910156	84.3328018188477
603.713012695313	84.2533264160156
605.083679199219	84.2398452758789
606.453918457031	84.0677795410156
607.823608398438	83.9572525024414
609.192932128906	83.8865814208984
610.561706542969	83.7161560058594
611.930053710938	83.7137756347656
613.297912597656	83.4459686279297
614.665344238281	83.52783203125
616.032287597656	83.3765869140625
617.398803710938	83.3358764648438
618.764831542969	83.0561370849609
620.13037109375	82.8489074707031
621.495483398438	82.8017578125
622.860107421875	82.7041168212891
624.224304199219	82.432258605957
625.588012695313	82.4801177978516
626.951232910156	82.3572158813477
628.314025878906	82.1586608886719
629.676391601563	82.2496032714844
631.038269042969	82.0695648193359
632.399658203125	81.846565246582
633.760620117188	81.7209777832031
635.12109375	81.6403274536133
636.481140136719	81.3569793701172
637.840759277344	81.5221405029297
639.199890136719	81.3734359741211
640.558532714844	81.2301635742188
641.916748046875	81.247184753418
643.274536132813	81.2546310424805
644.6318359375	80.9907073974609
645.988647460938	80.8533248901367
647.345031738281	80.797721862793
648.700988769531	80.6202850341797
650.056457519531	80.44482421875
651.411499023438	80.2076110839844
652.76611328125	80.2062301635742
654.120239257813	79.8609008789063
655.473876953125	79.9685440063477
656.827087402344	79.8671112060547
658.179870605469	79.6354827880859
659.5322265625	79.575927734375
660.884094238281	79.41552734375
662.235473632813	79.4881744384766
663.586486816406	79.3019332885742
664.93701171875	79.2359848022461
666.287048339844	79.2967834472656
667.636657714844	79.0205612182617
668.98583984375	79.0907821655273
670.334594726563	79.0124664306641
671.682861328125	79.0884857177734
673.030700683594	79.0010147094727
674.378051757813	79.0475463867188
675.725036621094	78.8832855224609
677.071533203125	78.8543548583984
678.417541503906	78.843635559082
679.76318359375	78.9678497314453
681.108337402344	78.7747650146484
682.453002929688	78.8501434326172
683.797302246094	78.9351196289063
685.14111328125	78.8643417358398
686.484497070313	78.8859329223633
687.827453613281	79.0182571411133
689.169921875	78.9923782348633
690.512023925781	78.8540954589844
691.853637695313	79.1651458740234
693.194763183594	79.0293731689453
694.535522460938	78.882926940918
695.875793457031	79.0706634521484
697.215637207031	79.1927337646484
698.555053710938	79.2368545532227
699.89404296875	79.2976608276367
701.232543945313	79.2993392944336
702.570617675781	79.318244934082
703.908325195313	79.2127532958984
705.245483398438	79.412971496582
706.582275390625	79.3624420166016
707.918640136719	79.3550109863281
709.254516601563	79.34033203125
710.589965820313	79.3733291625977
711.924987792969	79.4160766601563
713.259582519531	79.3896102905273
714.59375	79.4002532958984
715.927490234375	79.2852325439453
717.2607421875	79.4734725952148
718.593627929688	79.3615493774414
719.926025390625	79.3971481323242
721.257995605469	79.4178466796875
722.589538574219	79.4637985229492
723.920654296875	79.1343078613281
725.251342773438	79.404296875
726.581604003906	79.1724090576172
727.911437988281	79.2500228881836
729.240783691406	79.1350555419922
730.569763183594	79.1880111694336
731.898254394531	79.2247467041016
733.226379394531	79.0127258300781
734.554016113281	78.9064865112305
735.881225585938	78.9069519042969
737.208068847656	78.9317245483398
738.534423828125	78.869514465332
739.8603515625	78.8111724853516
741.185852050781	78.7369766235352
742.510925292969	78.711555480957
743.835571289063	78.6005249023438
745.159790039063	78.5002365112305
746.483581542969	78.4999237060547
747.806945800781	78.3541870117188
749.1298828125	78.2650604248047
750.452453613281	78.1624069213867
751.774536132813	78.1360015869141
753.09619140625	78.0245971679688
754.417419433594	77.9726486206055
755.738220214844	78.0204544067383
757.05859375	77.799072265625
758.378540039063	77.7814102172852
759.698059082031	77.8126678466797
761.017211914063	77.574577331543
762.335876464844	77.6803665161133
763.654113769531	77.2843780517578
764.971984863281	77.3046417236328
766.289367675781	77.2687683105469
767.606384277344	77.1458435058594
768.922973632813	77.2331924438477
770.239074707031	76.978157043457
771.554809570313	76.8600921630859
772.8701171875	76.9135131835938
774.184997558594	76.7235107421875
775.499450683594	76.6022567749023
776.8134765625	76.6970062255859
778.127136230469	76.4198150634766
779.440307617188	76.3830642700195
780.753112792969	76.3969039916992
782.0654296875	76.046516418457
783.377380371094	76.2350997924805
784.688903808594	76.1253128051758
786	75.8410949707031
787.310668945313	75.7993240356445
788.620971679688	75.7102355957031
789.930786132813	75.7460021972656
791.240234375	75.5863418579102
792.549255371094	75.4601211547852
793.857788085938	75.4614105224609
795.166015625	75.1955413818359
796.473754882813	75.3068084716797
797.781066894531	75.1969146728516
799.088012695313	75.3660202026367
800.39453125	75.275634765625
801.700622558594	75.3806533813477
803.006286621094	75.1905212402344
804.311584472656	75.2179260253906
805.616394042969	75.0797576904297
806.920837402344	75.1484146118164
808.224853515625	75.1237869262695
809.528503417969	74.9824447631836
810.831665039063	74.9023666381836
812.134460449219	75.0124816894531
813.436828613281	74.8176193237305
814.73876953125	74.7692642211914
816.040344238281	74.7020568847656
817.341430664063	74.83935546875
818.642150878906	74.7544479370117
819.942504882813	74.8293914794922
821.242370605469	74.8377914428711
822.541870117188	74.9726486206055
823.840942382813	74.9904327392578
825.139587402344	75.0711669921875
826.437866210938	74.963508605957
827.735656738281	75.0393218994141
829.033081054688	75.0642318725586
830.330139160156	75.2857513427734
831.626770019531	75.1373825073242
832.922973632813	75.2944869995117
834.21875	75.4199447631836
835.514099121094	75.5402603149414
836.80908203125	75.478157043457
838.103637695313	75.7128982543945
839.397827148438	75.9640426635742
840.691589355469	76.2117691040039
841.984924316406	76.2538223266602
843.27783203125	76.3063507080078
844.570373535156	76.5156097412109
845.862487792969	76.5457000732422
847.154235839844	76.4822235107422
848.445556640625	76.727912902832
849.736450195313	76.6871643066406
851.026916503906	76.6708145141602
852.317016601563	76.7469329833984
853.606689453125	76.8436508178711
854.89599609375	76.8374633789063
856.184875488281	76.8921051025391
857.473327636719	76.9278793334961
858.761413574219	77.1477890014648
860.049072265625	77.3532028198242
861.336303710938	77.6226577758789
862.623168945313	77.9618835449219
863.909606933594	78.2075500488281
865.195678710938	78.6182250976563
866.481323242188	78.9481201171875
867.766540527344	79.2035369873047
869.051391601563	79.6395797729492
870.335815429688	80.1484069824219
871.619873046875	80.2676162719727
872.903503417969	80.6116561889648
874.186706542969	80.8596878051758
875.469543457031	80.7768020629883
876.752014160156	80.5039901733398
878.033996582031	80.1089248657227
879.315612792969	79.6131134033203
880.596862792969	78.695198059082
881.877685546875	77.8982772827148
883.158081054688	76.9395065307617
884.438110351563	75.6984710693359
885.7177734375	74.7241973876953
886.996948242188	73.8442535400391
888.275817871094	72.9727478027344
889.55419921875	72.0715637207031
890.832275390625	71.2300643920898
892.10986328125	70.6108856201172
893.387084960938	70.0326843261719
894.663940429688	69.6002426147461
895.940368652344	68.9171829223633
897.216369628906	68.5931777954102
898.492004394531	68.0456085205078
899.767272949219	67.6858520507813
901.042114257813	67.2745208740234
902.316528320313	66.8826370239258
903.590576171875	66.5526962280273
904.8642578125	66.2964630126953
906.137512207031	65.8753509521484
907.410339355469	65.5702362060547
908.682800292969	65.2702789306641
909.954833984375	65.0998611450195
911.226501464844	64.8569030761719
912.497802734375	64.6352996826172
913.768676757813	64.2101516723633
915.039123535156	64.2689056396484
916.309204101563	63.985668182373
917.578918457031	63.7553939819336
918.848205566406	63.6930999755859
920.117126464844	63.1926612854004
921.385620117188	63.1901969909668
922.653747558594	63.0876007080078
923.921447753906	62.6135101318359
925.188781738281	62.3607025146484
926.455688476563	62.1778144836426
927.722229003906	61.9427719116211
928.988342285156	61.6450996398926
930.254089355469	61.5955543518066
931.519470214844	61.2425079345703
932.784423828125	61.1151313781738
934.049011230469	60.9030303955078
935.313171386719	60.7240943908691
936.576965332031	60.6026725769043
937.84033203125	60.4833602905273
939.103332519531	60.3535957336426
940.365966796875	60.1334075927734
941.628173828125	60.1963768005371
942.890014648438	60.1020851135254
944.151428222656	59.980770111084
945.412475585938	59.8750915527344
946.673095703125	59.786750793457
947.933349609375	59.879695892334
949.193237304688	59.8264312744141
950.452697753906	59.815258026123
951.711791992188	59.8473243713379
952.970520019531	59.7560386657715
954.228820800781	59.7224464416504
955.486755371094	59.8196792602539
956.744262695313	59.9018974304199
958.001403808594	59.9595680236816
959.258117675781	60.1038856506348
960.514526367188	60.1200714111328
961.770446777344	60.3213539123535
963.026062011719	60.5959548950195
964.28125	60.6955947875977
965.536010742188	60.9828033447266
966.790466308594	61.3402900695801
968.044494628906	61.7644271850586
969.298095703125	62.0781517028809
970.551391601563	62.9352951049805
971.80419921875	63.4497528076172
973.056701660156	64.614631652832
974.308776855469	65.9164352416992
975.560485839844	67.4098052978516
976.811767578125	69.3655090332031
978.062683105469	71.5918273925781
979.313232421875	73.7585830688477
980.563415527344	75.8002777099609
981.813171386719	77.7519683837891
983.0625	79.4538650512695
984.3115234375	80.9802627563477
985.560119628906	82.4029312133789
986.808349609375	83.438346862793
988.05615234375	84.1845550537109
989.303588867188	84.3689041137695
990.550659179688	83.8209381103516
991.797302246094	82.5016098022461
993.043579101563	80.9766387939453
994.289489746094	78.3737182617188
995.535034179688	76.0767593383789
996.780151367188	73.3544006347656
998.02490234375	70.883544921875
999.269226074219	68.8702697753906
1000.51318359375	67.0041809082031
1001.75677490234	65.1752014160156
1003	63.8005867004395
1004.24279785156	62.7675895690918
1005.48522949219	61.926929473877
1006.72729492188	61.1359748840332
1007.96893310547	60.6091690063477
1009.21026611328	59.9799041748047
1010.45111083984	59.7081069946289
1011.69165039063	59.3909950256348
1012.93176269531	59.1253204345703
1014.17150878906	58.8046112060547
1015.41088867188	58.6846504211426
1016.64984130859	58.5311889648438
1017.88842773438	58.2491722106934
1019.12664794922	58.0751647949219
1020.36450195313	57.8097457885742
1021.60192871094	57.7245101928711
1022.83898925781	57.7413902282715
1024.07568359375	57.4247741699219
1025.31201171875	57.4325370788574
1026.5478515625	57.3439445495605
1027.78344726563	57.2582244873047
1029.0185546875	57.242992401123
1030.25329589844	57.1681480407715
1031.48767089844	57.1091384887695
1032.7216796875	57.2926483154297
1033.95532226563	57.3102531433105
1035.18859863281	57.3899841308594
1036.42138671875	57.2881813049316
1037.65393066406	57.4893074035645
1038.88598632813	57.4921226501465
1040.11767578125	57.6174659729004
1041.34899902344	57.6035652160645
1042.57995605469	57.6209182739258
1043.810546875	57.8730316162109
1045.04077148438	57.8260269165039
1046.2705078125	57.912036895752
1047.5	58.0655212402344
1048.72900390625	58.2674331665039
1049.95764160156	58.3295059204102
1051.18591308594	58.5772018432617
1052.41381835938	58.8569259643555
1053.64135742188	58.9194564819336
1054.86853027344	59.5367431640625
1056.09521484375	59.7256774902344
1057.32165527344	59.9174880981445
1058.54760742188	60.5436706542969
1059.77331542969	60.9360466003418
1060.99853515625	61.2754821777344
1062.22338867188	61.7308464050293
1063.44787597656	62.033748626709
1064.671875	62.5149192810059
1065.89562988281	63.0283432006836
1067.11901855469	63.2657928466797
1068.34191894531	63.8216285705566
1069.56457519531	64.3780746459961
1070.78674316406	64.8813934326172
1072.00854492188	65.282958984375
1073.22998046875	65.6965637207031
1074.45104980469	66.0394973754883
1075.67175292969	66.2419662475586
1076.89208984375	66.1412963867188
1078.11193847656	65.8789825439453
1079.33154296875	65.4357299804688
1080.55065917969	65.0397491455078
1081.76940917969	64.3810119628906
1082.98791503906	63.4585304260254
1084.20593261719	62.6824684143066
1085.42358398438	61.9870414733887
1086.64086914063	61.1664962768555
1087.85766601563	60.5099182128906
1089.07421875	59.833869934082
1090.29040527344	59.2087211608887
1091.50610351563	58.9278144836426
1092.72155761719	58.4613227844238
1093.9365234375	58.0600433349609
1095.15112304688	57.9202842712402
1096.36535644531	57.7458114624023
1097.57922363281	57.4504051208496
1098.79272460938	57.502571105957
1100.005859375	57.2060241699219
1101.21862792969	57.2443084716797
1102.43090820313	57.2391052246094
1103.64294433594	57.0755500793457
1104.8544921875	57.2048950195313
1106.06579589844	57.1726531982422
1107.27661132813	57.1581649780273
1108.48706054688	57.0820617675781
1109.69714355469	57.2099761962891
1110.90686035156	57.2959175109863
1112.1162109375	57.1486854553223
1113.3251953125	57.2823944091797
1114.53369140625	57.4390335083008
1115.74194335938	57.4666709899902
1116.94982910156	57.659252166748
1118.1572265625	57.7646369934082
1119.3642578125	57.8681335449219
1120.57104492188	57.914005279541
1121.77734375	57.9631500244141
1122.98327636719	57.9733657836914
1124.18884277344	57.9375953674316
1125.39404296875	58.1628379821777
1126.59875488281	57.9905815124512
1127.80322265625	57.992862701416
1129.00732421875	57.9140090942383
1130.2109375	57.7387199401855
1131.41430664063	57.5565643310547
1132.6171875	57.4458427429199
1133.81970214844	57.0408172607422
1135.02197265625	56.8437728881836
1136.22375488281	56.5151252746582
1137.42517089844	56.2617111206055
1138.62622070313	56.1681976318359
1139.82690429688	55.9432525634766
1141.02709960938	55.6632881164551
1142.22705078125	55.4274482727051
1143.42663574219	55.3543891906738
1144.62573242188	55.2031936645508
1145.82458496094	55.1012992858887
1147.02294921875	54.9969291687012
1148.22094726563	55.0544242858887
1149.41857910156	54.9439659118652
1150.61584472656	54.9231452941895
1151.81274414063	54.9661674499512
1153.00927734375	54.6602172851563
1154.20544433594	54.9701080322266
1155.40124511719	54.8952560424805
1156.5966796875	54.826530456543
1157.79162597656	54.7757911682129
1158.986328125	54.6981048583984
1160.18054199219	54.6546592712402
1161.37438964844	54.5844573974609
1162.56799316406	54.4469566345215
1163.76110839844	54.4167404174805
1164.95385742188	54.1796264648438
1166.14624023438	54.3729782104492
1167.33825683594	54.2198295593262
1168.52990722656	54.2950477600098
1169.72119140625	54.3779373168945
1170.91198730469	54.4841957092285
1172.1025390625	54.5795745849609
1173.29260253906	55.0047950744629
1174.482421875	54.9091377258301
1175.67175292969	54.9759178161621
1176.86071777344	54.9432373046875
1178.04943847656	54.7383460998535
1179.23767089844	54.5522117614746
1180.42553710938	54.3446388244629
1181.61303710938	54.0622367858887
1182.80017089844	53.9960861206055
1183.98681640625	53.8654327392578
1185.17321777344	53.7516479492188
1186.35925292969	53.6975784301758
1187.54479980469	53.8005027770996
1188.73010253906	53.7194671630859
1189.91491699219	53.7156066894531
1191.09936523438	53.8218574523926
1192.28356933594	53.9212417602539
1193.46728515625	53.9185905456543
1194.65063476563	54.0391044616699
1195.83361816406	53.972339630127
1197.01623535156	54.0369758605957
1198.19836425781	54.2039222717285
1199.38024902344	54.4086418151855
1200.56176757813	54.5080490112305
1201.74279785156	54.7145652770996
1202.92358398438	54.7326164245605
1204.10388183594	54.826171875
1205.28393554688	54.7877426147461
1206.46350097656	54.7776870727539
1207.64270019531	54.8414268493652
1208.82153320313	54.7215957641602
1210	54.726146697998
1211.17810058594	54.6870384216309
1212.35583496094	54.5913696289063
1213.53308105469	54.7554702758789
1214.71008300781	54.5751037597656
1215.88671875	54.5201187133789
1217.06286621094	54.5044593811035
1218.23864746094	54.4728851318359
1219.41418457031	54.4819946289063
1220.58923339844	54.3597564697266
1221.76391601563	54.5286483764648
1222.93823242188	54.4762420654297
1224.11218261719	54.4372787475586
1225.28576660156	54.6584548950195
1226.458984375	54.6371879577637
1227.6318359375	54.6458625793457
1228.80419921875	54.7391700744629
1229.97631835938	54.8430633544922
1231.14794921875	54.8713836669922
1232.31921386719	55.0327262878418
1233.490234375	55.060718536377
1234.66076660156	55.1505393981934
1235.83093261719	55.1712951660156
1237.00073242188	55.3876800537109
1238.17016601563	55.3420715332031
1239.33923339844	55.341007232666
1240.5078125	55.5075874328613
1241.67614746094	55.5119514465332
1242.84411621094	55.6146621704102
1244.01159667969	55.5593452453613
1245.1787109375	55.7723693847656
1246.34558105469	55.7351493835449
1247.51196289063	55.7626762390137
1248.67797851563	55.8104095458984
1249.84362792969	55.9344367980957
1251.00891113281	55.8926849365234
1252.173828125	55.7051048278809
1253.33825683594	55.6101264953613
1254.50244140625	55.5568695068359
1255.66625976563	55.4569091796875
1256.82958984375	55.1845359802246
1257.99255371094	55.1385879516602
1259.1552734375	55.1357231140137
1260.31750488281	55.0300102233887
1261.47937011719	54.8552703857422
1262.64086914063	54.8076248168945
1263.80200195313	54.7724952697754
1264.96276855469	54.6977577209473
1266.123046875	54.8061485290527
1267.28308105469	54.4138526916504
1268.44262695313	54.4041519165039
1269.60192871094	54.4150505065918
1270.7607421875	54.1721839904785
1271.91918945313	53.9922218322754
1273.07727050781	53.946949005127
1274.23498535156	53.8035469055176
1275.39233398438	53.6245155334473
1276.54931640625	53.5026473999023
1277.70581054688	53.3674926757813
1278.86206054688	53.3020324707031
1280.01794433594	53.2024993896484
1281.17333984375	53.1268424987793
1282.32836914063	53.1049194335938
1283.48303222656	53.0810890197754
1284.63732910156	53.0179710388184
1285.79125976563	52.8591346740723
1286.94482421875	52.8492012023926
1288.09802246094	52.9381217956543
1289.25073242188	52.8883476257324
1290.40319824219	52.9663314819336
1291.55517578125	52.8298721313477
1292.70690917969	52.9030838012695
1293.85815429688	52.8483505249023
1295.00903320313	52.8510665893555
1296.15954589844	52.7506675720215
1297.30969238281	52.694034576416
1298.45935058594	52.519588470459
1299.60876464844	52.6409568786621
1300.7578125	52.405574798584
1301.90637207031	52.5611152648926
1303.05456542969	52.4464683532715
1304.20239257813	52.3491744995117
1305.34985351563	52.3338775634766
1306.49694824219	52.4220314025879
1307.64367675781	52.3631629943848
1308.7900390625	52.2994804382324
1309.93591308594	52.3095397949219
1311.08154296875	52.3628463745117
1312.22668457031	52.3507423400879
1313.37145996094	52.5307502746582
1314.51599121094	52.5766258239746
1315.66003417969	52.6431846618652
1316.80358886719	52.5950698852539
1317.94689941406	52.6657409667969
1319.08984375	52.6361961364746
1320.23229980469	52.6414260864258
1321.37451171875	52.6866874694824
1322.51623535156	52.7802696228027
1323.65759277344	52.654956817627
1324.79858398438	52.6730308532715
1325.93920898438	52.6650390625
1327.07934570313	52.5768356323242
1328.21923828125	52.6166191101074
1329.35864257813	52.4683113098145
1330.49780273438	52.5375137329102
1331.63647460938	52.3323516845703
1332.77478027344	52.4584465026855
1333.91271972656	52.3995056152344
1335.05029296875	52.2852401733398
1336.18737792969	52.3317260742188
1337.32421875	52.2252006530762
1338.46057128906	52.1904563903809
1339.5966796875	52.1545677185059
1340.73229980469	52.162036895752
1341.86755371094	52.1070098876953
1343.00231933594	52.2037582397461
1344.13684082031	52.1816749572754
1345.27099609375	52.157096862793
1346.40466308594	52.1497459411621
1347.53796386719	52.2990913391113
1348.6708984375	52.2116165161133
1349.80346679688	52.2506332397461
1350.93566894531	52.3476028442383
1352.06750488281	52.2975463867188
1353.19885253906	52.3397445678711
1354.32995605469	52.391845703125
1355.46057128906	52.3761558532715
1356.5908203125	52.3788719177246
1357.720703125	52.2784957885742
1358.85021972656	52.2847480773926
1359.97924804688	52.2206344604492
1361.10803222656	52.3304672241211
1362.236328125	52.2865524291992
1363.3642578125	52.1764984130859
1364.49182128906	52.2109680175781
1365.61901855469	52.0809326171875
1366.74584960938	52.0746879577637
1367.87231445313	52.2081718444824
1368.99829101563	51.9826622009277
1370.12390136719	52.1688079833984
1371.24914550781	52.0483055114746
1372.3740234375	52.1267890930176
1373.49853515625	52.0573577880859
1374.62255859375	52.1727867126465
1375.74633789063	51.9919052124023
1376.86962890625	52.3332786560059
1377.99255371094	52.124828338623
1379.11511230469	52.093147277832
1380.2373046875	52.2497444152832
1381.35900878906	52.2480201721191
1382.48034667969	52.2022018432617
1383.60144042969	52.2205352783203
1384.72204589844	52.2250900268555
1385.84228515625	52.1550064086914
1386.96203613281	52.2955055236816
1388.08154296875	51.9786796569824
1389.20056152344	51.9836692810059
1390.31921386719	51.7262878417969
1391.4375	51.5534782409668
1392.55541992188	51.5281257629395
1393.6728515625	51.4187278747559
1394.7900390625	51.3132171630859
1395.90673828125	50.9906692504883
1397.02307128906	50.9867172241211
1398.13903808594	50.8833122253418
1399.25463867188	50.7358894348145
1400.36975097656	50.7111167907715
1401.48449707031	50.5424461364746
1402.59899902344	50.6982421875
1403.712890625	50.4465751647949
1404.82653808594	50.4876899719238
1405.93981933594	50.6430130004883
1407.05261230469	50.5516815185547
1408.1650390625	50.4993209838867
1409.27709960938	50.4892654418945
1410.38879394531	50.5646171569824
1411.5	50.3849830627441
1412.61096191406	50.3203620910645
1413.72143554688	50.4421920776367
1414.83154296875	50.4226570129395
1415.94116210938	50.2568283081055
1417.05053710938	50.1477508544922
1418.15942382813	50.1924247741699
1419.26794433594	50.1694030761719
1420.37609863281	50.1046295166016
1421.48388671875	50.0720748901367
1422.59118652344	49.8759117126465
1423.6982421875	49.8863067626953
1424.80480957031	49.6897163391113
1425.91088867188	49.7106628417969
1427.01672363281	49.8043098449707
1428.1220703125	49.6655235290527
1429.22717285156	49.5833625793457
1430.33166503906	49.7179222106934
1431.43591308594	49.6160469055176
1432.53979492188	49.6263580322266
1433.64318847656	49.6345520019531
1434.74621582031	49.5573120117188
1435.84887695313	49.5981864929199
1436.95104980469	49.5767097473145
1438.05297851563	49.6240844726563
1439.15441894531	49.5797386169434
1440.25549316406	49.6171989440918
1441.35620117188	49.6662101745605
1442.45642089844	49.587272644043
1443.55627441406	49.5809555053711
1444.65576171875	49.6004829406738
1445.7548828125	49.443431854248
1446.853515625	49.3969917297363
1447.95190429688	49.3719100952148
1449.0498046875	49.4310646057129
1450.14721679688	49.3762359619141
1451.24438476563	49.4050674438477
1452.34106445313	49.3120422363281
1453.43737792969	49.4510650634766
1454.53332519531	49.4701766967773
1455.62890625	49.5504951477051
1456.72399902344	49.5982933044434
1457.81872558594	49.5498313903809
1458.9130859375	49.7163429260254
1460.00695800781	49.6912612915039
1461.10046386719	49.6820945739746
1462.19360351563	49.7365112304688
1463.28637695313	49.6164932250977
1464.37878417969	49.5563316345215
1465.470703125	49.6280822753906
1466.56225585938	49.5129547119141
1467.65344238281	49.4131355285645
1468.744140625	49.2730407714844
1469.83447265625	49.0851860046387
1470.92443847656	49.0401268005371
1472.01403808594	48.8268737792969
1473.10314941406	48.6811676025391
1474.19189453125	48.5550956726074
1475.2802734375	48.3438873291016
1476.3681640625	48.3803558349609
1477.45581054688	48.1753768920898
1478.54296875	48.0498161315918
1479.62963867188	48.0292663574219
1480.71606445313	48.0431632995605
1481.80200195313	47.9344863891602
1482.88757324219	47.9509620666504
1483.97265625	47.8987693786621
1485.05737304688	48.0074005126953
1486.14172363281	47.8774642944336
1487.22570800781	47.947380065918
1488.30932617188	47.9093971252441
1489.39245605469	48.0500831604004
1490.47509765625	48.0285034179688
1491.55749511719	47.9478149414063
1492.63940429688	48.1664619445801
1493.72094726563	47.9549293518066
1494.80212402344	48.0096817016602
1495.8828125	48.0822105407715
1496.96313476563	48.0185089111328
1498.04309082031	48.0329093933105
1499.12255859375	47.9940719604492
1500.20166015625	47.8844223022461
1501.28039550781	47.8223037719727
1502.35864257813	47.9117546081543
1503.4365234375	47.9384689331055
1504.51403808594	47.9318580627441
1505.59118652344	47.8873481750488
1506.66784667969	47.8787803649902
1507.744140625	47.9195976257324
1508.81994628906	47.9766693115234
1509.89538574219	47.981990814209
1510.97045898438	48.1875190734863
1512.04516601563	48.2200050354004
1513.11938476563	48.2005195617676
1514.19323730469	48.3661041259766
1515.26672363281	48.533145904541
1516.33972167969	48.6059226989746
1517.41235351563	48.6619186401367
1518.48449707031	48.6930389404297
1519.55639648438	48.7043876647949
1520.62768554688	48.7749443054199
1521.69873046875	48.8977890014648
1522.76928710938	48.844898223877
1523.83947753906	48.794376373291
1524.90930175781	48.8959541320801
1525.97863769531	48.9783744812012
1527.04760742188	49.0495414733887
1528.11608886719	49.008602142334
1529.18420410156	48.8578834533691
1530.251953125	48.9711456298828
1531.31921386719	49.0460052490234
1532.38610839844	49.210334777832
1533.45263671875	49.2906532287598
1534.51867675781	49.3303489685059
1535.58435058594	49.4208717346191
1536.64965820313	49.3660011291504
1537.71447753906	49.7195434570313
1538.77893066406	49.8024826049805
1539.84301757813	49.917049407959
1540.90661621094	50.0104179382324
1541.9697265625	50.2869415283203
1543.03259277344	50.3826370239258
1544.09497070313	50.494083404541
1545.15686035156	50.648494720459
1546.21850585938	50.8494873046875
1547.27966308594	50.8790321350098
1548.34033203125	51.117748260498
1549.40063476563	51.092700958252
1550.46057128906	51.2790832519531
1551.52001953125	51.3038291931152
1552.5791015625	51.4412078857422
1553.63781738281	51.6226234436035
1554.69604492188	51.6719741821289
1555.75378417969	51.6310043334961
1556.81127929688	51.7849426269531
1557.86828613281	51.9289894104004
1558.9248046875	51.9235420227051
1559.98095703125	52.0685081481934
1561.03674316406	52.0924224853516
1562.09204101563	52.3032722473145
1563.14697265625	52.4348831176758
1564.20153808594	52.6750183105469
1565.25561523438	52.7288360595703
1566.30932617188	53.0188026428223
1567.36254882813	53.2366981506348
1568.41540527344	53.4963989257813
1569.4677734375	53.6436576843262
1570.51977539063	53.9578514099121
1571.57141113281	54.1623764038086
1572.62255859375	54.380184173584
1573.67333984375	54.6144752502441
1574.7236328125	54.8995971679688
1575.77355957031	55.0392227172852
1576.82299804688	55.2440567016602
1577.8720703125	55.4713745117188
1578.92077636719	55.5868606567383
1579.96899414063	55.7495956420898
1581.01684570313	56.012378692627
1582.06420898438	56.1512985229492
1583.11120605469	56.5229301452637
1584.15771484375	56.6224212646484
1585.20385742188	56.8988647460938
1586.24951171875	57.2775230407715
1587.29479980469	57.4805793762207
1588.33972167969	57.9458122253418
1589.38415527344	58.0283622741699
1590.42810058594	58.3877716064453
1591.47180175781	58.7908248901367
1592.51489257813	59.256965637207
1593.55773925781	59.4743995666504
1594.59997558594	59.8813591003418
1595.64196777344	60.2097206115723
1596.68334960938	60.5284004211426
1597.72448730469	60.869083404541
1598.76513671875	61.3188781738281
1599.80529785156	61.7219047546387
1600.84509277344	62.1929397583008
1601.88452148438	62.6172256469727
1602.92346191406	62.9802551269531
1603.9619140625	63.5613403320313
1605	63.9723625183105
1606.03771972656	64.6111755371094
1607.07495117188	65.0252380371094
1608.11169433594	65.7095794677734
1609.14807128906	66.0621643066406
1610.18408203125	66.2397766113281
1611.21960449219	66.4671630859375
1612.25463867188	66.5504608154297
1613.28930664063	66.763557434082
1614.32360839844	66.5725250244141
1615.357421875	66.8159637451172
1616.39074707031	66.8578262329102
1617.42370605469	66.9289169311523
1618.45629882813	67.1525115966797
1619.48840332031	67.1921081542969
1620.52001953125	67.2984390258789
1621.55126953125	67.4872512817383
1622.58215332031	67.9035186767578
1623.61254882813	67.9155807495117
1624.64245605469	68.2984848022461
1625.67199707031	68.5462493896484
1626.70104980469	68.8417358398438
1627.72973632813	69.0697937011719
1628.75793457031	69.3968505859375
1629.78576660156	69.7702865600586
1630.81311035156	70.1848907470703
1631.84008789063	70.2218933105469
1632.86657714844	70.7087097167969
1633.89270019531	70.9973907470703
1634.91833496094	71.3213729858398
1635.94348144531	71.453125
1636.96826171875	71.5968780517578
1637.99255371094	71.5045547485352
1639.01647949219	71.5689697265625
1640.03991699219	71.3162536621094
1641.06298828125	71.3533782958984
1642.08557128906	70.877571105957
1643.10778808594	70.5898208618164
1644.12951660156	70.2155075073242
1645.15075683594	69.7120895385742
1646.17163085938	69.3790054321289
1647.19213867188	69.016227722168
1648.21203613281	68.484130859375
1649.23156738281	68.2614974975586
1650.25073242188	67.7957382202148
1651.26940917969	67.4248886108398
1652.28759765625	66.9628448486328
1653.30541992188	66.8016510009766
1654.32275390625	66.499397277832
1655.33972167969	66.1158599853516
1656.35620117188	65.6611404418945
1657.37231445313	65.4612274169922
1658.38793945313	64.9087371826172
1659.40307617188	64.9281845092773
1660.41772460938	64.5269393920898
1661.43212890625	64.2632904052734
1662.44592285156	63.7924346923828
1663.45935058594	63.8776054382324
1664.47229003906	63.3851585388184
1665.48486328125	63.1353492736816
1666.49694824219	62.83642578125
1667.50854492188	62.51318359375
1668.51977539063	62.1857376098633
1669.53051757813	61.7388877868652
1670.54089355469	61.2845268249512
1671.55078125	61.0462493896484
1672.56018066406	60.4271774291992
1673.56909179688	60.3121147155762
1674.57763671875	59.6920166015625
1675.58581542969	59.2742919921875
1676.59350585938	58.7472991943359
1677.60070800781	58.4370765686035
1678.607421875	57.8481025695801
1679.61376953125	57.2074584960938
1680.61962890625	56.7636680603027
1681.62512207031	56.3607292175293
1682.63012695313	55.8571739196777
1683.63464355469	55.3168601989746
1684.638671875	54.88720703125
1685.64233398438	54.2577743530273
1686.64562988281	54.031681060791
1687.64831542969	53.6221389770508
1688.65063476563	53.1339225769043
1689.65246582031	52.673511505127
1690.65393066406	52.1652450561523
1691.65490722656	51.8848724365234
1692.65539550781	51.4848861694336
1693.65551757813	51.1246566772461
1694.65502929688	50.7628173828125
1695.654296875	50.3168640136719
1696.65295410156	50.0976905822754
1697.65124511719	49.6696434020996
1698.64904785156	49.3500328063965
1699.646484375	49.1672134399414
1700.64331054688	48.674919128418
1701.63977050781	48.2279472351074
1702.63586425781	47.907341003418
1703.63134765625	47.667236328125
1704.62646484375	47.199836730957
1705.62121582031	46.8603363037109
1706.61535644531	46.4303321838379
1707.60913085938	46.1517143249512
1708.60241699219	45.7215690612793
1709.59521484375	45.4005508422852
1710.58764648438	44.9840240478516
1711.57958984375	44.5917854309082
1712.57104492188	44.1858024597168
1713.56213378906	43.877311706543
1714.552734375	43.5030746459961
1715.54284667969	43.0932731628418
1716.53247070313	42.7530670166016
1717.52160644531	42.3381767272949
1718.51037597656	42.0814552307129
1719.49865722656	41.663745880127
1720.48657226563	41.4807281494141
1721.47387695313	41.0680656433105
1722.46081542969	40.7314682006836
1723.447265625	40.3506050109863
1724.43334960938	40.2285919189453
1725.41882324219	39.9610939025879
1726.40393066406	39.7733421325684
1727.38854980469	39.4883003234863
1728.37268066406	39.1603927612305
1729.3564453125	38.9785232543945
1730.33972167969	38.7222290039063
1731.32250976563	38.5298614501953
1732.30480957031	38.2820281982422
1733.28674316406	38.0404930114746
1734.26806640625	38.0101432800293
1735.2490234375	37.7496223449707
1736.2294921875	37.6821823120117
1737.20959472656	37.4140319824219
1738.18908691406	37.2065963745117
1739.16821289063	37.0915985107422
1740.14685058594	36.8053207397461
1741.125	36.72705078125
1742.10266113281	36.5567741394043
1743.07995605469	36.3953399658203
1744.05676269531	36.2106132507324
1745.03308105469	36.0498580932617
1746.00891113281	35.8531532287598
1746.98425292969	35.5671730041504
1747.95910644531	35.437068939209
1748.93359375	35.2392654418945
1749.90759277344	35.089527130127
1750.88110351563	34.8120269775391
1751.85412597656	34.6600532531738
1752.82678222656	34.4180526733398
1753.798828125	34.2991600036621
1754.7705078125	34.0195465087891
1755.74169921875	33.8240013122559
1756.71240234375	33.6743354797363
1757.6826171875	33.5472717285156
1758.65246582031	33.4484367370605
1759.62170410156	33.1949424743652
1760.59057617188	33.0381202697754
1761.55895996094	32.8106346130371
1762.52673339844	32.6501083374023
1763.49426269531	32.5716018676758
1764.46118164063	32.563289642334
1765.42761230469	32.3990631103516
1766.39367675781	32.3246307373047
1767.35913085938	32.227222442627
1768.32421875	32.050910949707
1769.28881835938	32.0708885192871
1770.2529296875	31.8042964935303
1771.21655273438	31.7726631164551
1772.17980957031	31.7092781066895
1773.14245605469	31.7490692138672
1774.10461425781	31.5671920776367
1775.06640625	31.5503330230713
1776.02770996094	31.4417095184326
1776.98852539063	31.3144245147705
1777.94873046875	31.2433433532715
1778.90856933594	31.1774654388428
1779.86804199219	31.1038208007813
1780.82690429688	30.9671325683594
1781.78527832031	30.7359409332275
1782.7431640625	30.6715679168701
1783.70068359375	30.5518608093262
1784.65771484375	30.3524684906006
1785.61413574219	30.2724533081055
1786.57019042969	30.0798110961914
1787.52575683594	30.0443744659424
1788.48083496094	29.8056297302246
1789.43530273438	29.6771564483643
1790.38940429688	29.6466445922852
1791.34301757813	29.5329875946045
1792.29626464844	29.3682289123535
1793.24890136719	29.3292369842529
1794.20104980469	29.2005023956299
1795.15270996094	29.153678894043
1796.10400390625	28.9922466278076
1797.0546875	28.9199123382568
1798.0048828125	28.7732772827148
1798.95471191406	28.7667331695557
1799.90393066406	28.645040512085
1800.85278320313	28.5910930633545
1801.80102539063	28.5794563293457
1802.74890136719	28.5669803619385
1803.6962890625	28.4824352264404
1804.64306640625	28.4252624511719
1805.58947753906	28.4869689941406
1806.53540039063	28.3894939422607
1807.48071289063	28.367919921875
1808.42565917969	28.3824234008789
1809.3701171875	28.2764167785645
1810.31396484375	28.2584056854248
1811.25744628906	28.1867523193359
1812.20043945313	28.1226596832275
1813.14294433594	28.1160316467285
1814.08483886719	28.0218906402588
1815.0263671875	28.0148181915283
1815.96740722656	27.9148998260498
1816.90783691406	27.7715663909912
1817.84790039063	27.7595691680908
1818.78747558594	27.6417407989502
1819.72644042969	27.7146377563477
1820.6650390625	27.5278987884521
1821.60314941406	27.5158596038818
1822.54064941406	27.5129337310791
1823.47778320313	27.3412685394287
1824.41430664063	27.2496700286865
1825.35034179688	27.180082321167
1826.28601074219	27.12255859375
1827.22106933594	26.9669666290283
1828.15563964844	26.9705009460449
1829.08984375	26.876148223877
1830.0234375	26.7173976898193
1830.95654296875	26.7559471130371
1831.88916015625	26.6325740814209
1832.8212890625	26.6158599853516
1833.7529296875	26.5595893859863
1834.68408203125	26.5613670349121
1835.61474609375	26.4193134307861
1836.54479980469	26.5102500915527
1837.47448730469	26.3796081542969
1838.40356445313	26.5023326873779
1839.33227539063	26.5115909576416
1840.26037597656	26.4190006256104
1841.18811035156	26.4960384368896
1842.115234375	26.3712100982666
1843.04187011719	26.4043598175049
1843.96801757813	26.3865432739258
1844.89367675781	26.5174713134766
1845.81872558594	26.3950901031494
1846.74340820313	26.3277378082275
1847.66760253906	26.3759098052979
1848.59118652344	26.3305358886719
1849.51428222656	26.3310928344727
1850.43701171875	26.2643089294434
1851.35913085938	26.1241436004639
1852.28076171875	26.1702289581299
1853.20190429688	26.1072120666504
1854.12243652344	25.9497718811035
1855.04260253906	25.9742431640625
1855.96215820313	25.9167022705078
1856.88122558594	25.8807697296143
1857.79992675781	25.6637382507324
1858.71801757813	25.6510963439941
1859.63549804688	25.6665363311768
1860.55261230469	25.5659561157227
1861.46923828125	25.4400024414063
1862.38525390625	25.4734401702881
1863.30078125	25.4347724914551
1864.2158203125	25.4053287506104
1865.13037109375	25.3133506774902
1866.04443359375	25.3941020965576
1866.95788574219	25.2771453857422
1867.87084960938	25.3740730285645
1868.78332519531	25.3196468353271
1869.6953125	25.3239269256592
1870.60681152344	25.3527526855469
1871.51782226563	25.322395324707
1872.42822265625	25.3839893341064
1873.33813476563	25.4415225982666
1874.24755859375	25.3829593658447
1875.15649414063	25.3385963439941
1876.06481933594	25.4705791473389
1876.97277832031	25.3792133331299
1877.88012695313	25.4001941680908
1878.78698730469	25.3234424591064
1879.69323730469	25.3560886383057
1880.59912109375	25.3501091003418
1881.50439453125	25.3264274597168
1882.4091796875	25.2608051300049
1883.3134765625	25.1707324981689
1884.21716308594	25.1108837127686
1885.12048339844	25.0682983398438
1886.02319335938	24.988489151001
1886.92541503906	24.9443378448486
1887.82702636719	24.9187831878662
1888.72814941406	24.8804454803467
1889.62878417969	24.8180465698242
1890.52893066406	24.6856250762939
1891.42858886719	24.773775100708
1892.32763671875	24.6672878265381
1893.22619628906	24.6730918884277
1894.12426757813	24.5652141571045
1895.02172851563	24.4344844818115
1895.91870117188	24.4141864776611
1896.81518554688	24.5335140228271
1897.71118164063	24.3883323669434
1898.60656738281	24.3617153167725
1899.50146484375	24.3539962768555
1900.39587402344	24.2797431945801
1901.28967285156	24.2461223602295
1902.18298339844	24.3871955871582
1903.07580566406	24.2593593597412
1903.96801757813	24.3217258453369
1904.85986328125	24.2025051116943
1905.7509765625	24.3415966033936
1906.64172363281	24.3955669403076
1907.53186035156	24.3693580627441
1908.42150878906	24.3867588043213
1909.31066894531	24.4813861846924
1910.19921875	24.391263961792
1911.08728027344	24.4534454345703
1911.97473144531	24.5145835876465
1912.86181640625	24.5582847595215
1913.74816894531	24.5078639984131
1914.63415527344	24.3881282806396
1915.51953125	24.4670562744141
1916.40441894531	24.3879222869873
1917.28869628906	24.378963470459
1918.17260742188	24.3590660095215
1919.05578613281	24.2708587646484
1919.93859863281	24.3076400756836
1920.82080078125	24.2248497009277
1921.70239257813	24.2978000640869
1922.58349609375	24.2379817962646
1923.46411132813	24.1145362854004
1924.34423828125	24.0500221252441
1925.22375488281	24.0069713592529
1926.10278320313	23.9663124084473
1926.98120117188	23.8375949859619
1927.85913085938	23.8486919403076
1928.73645019531	23.7477645874023
1929.61328125	23.6922569274902
1930.48962402344	23.6828918457031
1931.36535644531	23.6253643035889
1932.24060058594	23.581880569458
1933.11535644531	23.5619277954102
1933.98950195313	23.5084991455078
1934.86303710938	23.5272655487061
1935.73608398438	23.577335357666
1936.60864257813	23.5882186889648
1937.48059082031	23.5574493408203
1938.35205078125	23.5324058532715
1939.22302246094	23.5627021789551
1940.09338378906	23.5431690216064
1940.96313476563	23.5834350585938
1941.83239746094	23.634557723999
1942.701171875	23.6335945129395
1943.5693359375	23.6408004760742
1944.43701171875	23.650899887085
1945.30407714844	23.8016147613525
1946.17065429688	23.7438869476318
1947.03662109375	23.8243942260742
1947.90209960938	23.7482776641846
1948.76696777344	23.7367553710938
1949.63134765625	23.8005313873291
1950.4951171875	23.8193759918213
1951.3583984375	23.823392868042
1952.22106933594	23.763578414917
1953.08325195313	23.7558364868164
1953.94482421875	23.7112712860107
1954.80590820313	23.6018886566162
1955.66650390625	23.6484851837158
1956.5263671875	23.6527042388916
1957.38586425781	23.6489334106445
1958.24462890625	23.6380519866943
1959.10302734375	23.5473823547363
1959.96069335938	23.4528675079346
1960.81799316406	23.3792018890381
1961.67456054688	23.4269714355469
1962.53063964844	23.3610534667969
1963.38623046875	23.3382816314697
1964.2412109375	23.2417812347412
1965.09558105469	23.1866550445557
1965.94946289063	23.1693859100342
1966.80285644531	23.1875629425049
1967.65563964844	23.1129684448242
1968.5078125	23.1398410797119
1969.35949707031	23.0875129699707
1970.21057128906	23.0911922454834
1971.06103515625	23.1469039916992
1971.91101074219	23.1218013763428
1972.76049804688	23.1386871337891
1973.60925292969	23.1853275299072
1974.45764160156	23.1546268463135
1975.30529785156	23.3022079467773
1976.15246582031	23.2621383666992
1976.99914550781	23.3521041870117
1977.84521484375	23.4065341949463
1978.69067382813	23.4325523376465
1979.53552246094	23.4899711608887
1980.3798828125	23.5629005432129
1981.22375488281	23.5668163299561
1982.06701660156	23.6153793334961
1982.90966796875	23.6368217468262
1983.75170898438	23.5907154083252
1984.59326171875	23.5311050415039
1985.43420410156	23.4847049713135
1986.27465820313	23.5245819091797
1987.11450195313	23.4293766021729
1987.95373535156	23.5241413116455
1988.79248046875	23.5060424804688
1989.63061523438	23.4213180541992
1990.46813964844	23.3860683441162
1991.30517578125	23.3911094665527
1992.1416015625	23.314151763916
1992.9775390625	23.3203048706055
1993.81274414063	23.1959438323975
1994.6474609375	23.1073455810547
1995.48168945313	23.1014842987061
1996.31518554688	23.0173206329346
1997.14819335938	23.090669631958
1997.98071289063	23.0170574188232
1998.8125	22.9912986755371
1999.64379882813	23.0229225158691
2000.47448730469	22.9555492401123
2001.3046875	23.0480213165283
2002.13427734375	22.9679489135742
2002.96325683594	23.0147933959961
2003.79162597656	23.0363063812256
2004.61950683594	23.0336132049561
2005.44677734375	23.1371784210205
2006.2734375	23.1587734222412
2007.09948730469	23.2041912078857
2007.92504882813	23.2412509918213
2008.75	23.3507232666016
2009.57434082031	23.3588180541992
2010.39819335938	23.3657913208008
2011.22131347656	23.4318256378174
2012.0439453125	23.4433765411377
2012.86608886719	23.4767608642578
2013.6875	23.4390068054199
2014.50842285156	23.4592342376709
2015.32873535156	23.5024452209473
2016.1484375	23.5504817962646
2016.96752929688	23.5992431640625
2017.7861328125	23.5027103424072
2018.60412597656	23.5726776123047
2019.42150878906	23.5736408233643
2020.23828125	23.5438194274902
2021.05444335938	23.589485168457
2021.8701171875	23.47705078125
2022.68518066406	23.4346160888672
2023.49963378906	23.4535808563232
2024.3134765625	23.3887252807617
2025.12683105469	23.3690757751465
2025.939453125	23.3272380828857
2026.75158691406	23.3457508087158
2027.56311035156	23.3068580627441
2028.3740234375	23.2821292877197
2029.18432617188	23.2594375610352
2029.994140625	23.260555267334
2030.80322265625	23.2069244384766
2031.61181640625	23.1456851959229
2032.41979980469	23.1878147125244
2033.22717285156	23.0414485931396
2034.03393554688	23.0080890655518
2034.84008789063	23.0593967437744
2035.64575195313	22.9525508880615
2036.45080566406	22.9087982177734
2037.25512695313	22.9026966094971
2038.05895996094	22.8255653381348
2038.86218261719	22.7925262451172
2039.66479492188	22.7769546508789
2040.466796875	22.7887496948242
2041.26831054688	22.8145942687988
2042.06909179688	22.8169784545898
2042.86938476563	22.8675098419189
2043.6689453125	22.774974822998
2044.46801757813	22.8760147094727
2045.26647949219	22.9453086853027
2046.06433105469	22.9154586791992
2046.86145019531	22.860897064209
2047.65808105469	22.9226551055908
2048.4541015625	22.92995262146
2049.24951171875	22.9388732910156
2050.04443359375	23.0377101898193
2050.83862304688	23.0450668334961
2051.63232421875	23.0579795837402
2052.42529296875	23.1380081176758
2053.2177734375	23.0532932281494
2054.00952148438	23.0815143585205
2054.80078125	23.1174011230469
2055.59130859375	23.1876163482666
2056.38134765625	23.1660823822021
2057.17065429688	23.2405376434326
2057.95947265625	23.1457138061523
2058.74755859375	23.1617450714111
2059.53515625	23.1151084899902
2060.32202148438	23.1267337799072
2061.1083984375	23.0273170471191
2061.89428710938	22.9612941741943
2062.67919921875	22.9282360076904
2063.4638671875	22.9119071960449
2064.24780273438	22.8546161651611
2065.03100585938	22.8782844543457
2065.81372070313	22.6819324493408
2066.595703125	22.7132415771484
2067.37719726563	22.7347869873047
2068.15795898438	22.5139255523682
2068.93823242188	22.5349502563477
2069.7177734375	22.4421558380127
2070.49682617188	22.4377384185791
2071.27514648438	22.3539447784424
2072.05297851563	22.2598094940186
2072.830078125	22.286865234375
2073.60668945313	22.1861000061035
2074.38256835938	22.1107406616211
2075.15795898438	22.1316871643066
2075.9326171875	22.0653896331787
2076.70654296875	22.0514583587646
2077.47998046875	22.0714778900146
2078.25268554688	21.8811645507813
2079.02490234375	21.9751853942871
2079.79663085938	22.0123195648193
2080.5673828125	21.9174518585205
2081.337890625	21.9651470184326
2082.107421875	21.9229927062988
2082.87670898438	21.9888095855713
2083.64501953125	21.9750556945801
2084.41284179688	22.0291957855225
2085.18017578125	22.0356616973877
2085.94677734375	21.9541969299316
2086.71264648438	22.1003646850586
2087.47802734375	22.0847511291504
2088.24267578125	22.0634727478027
2089.0068359375	22.1455669403076
2089.77026367188	22.1186466217041
2090.53295898438	22.0785083770752
2091.29516601563	22.0899658203125
2092.056640625	22.0526275634766
2092.81762695313	22.0456867218018
2093.57788085938	21.9832782745361
2094.33764648438	21.9293212890625
2095.0966796875	21.9263496398926
2095.85498046875	21.8749351501465
2096.61279296875	21.8494815826416
2097.36987304688	21.726583480835
2098.12646484375	21.6518459320068
2098.88232421875	21.5351676940918
2099.63745117188	21.5400867462158
2100.39208984375	21.4166469573975
2101.14624023438	21.3542423248291
2101.8994140625	21.2633495330811
2102.65209960938	21.1591014862061
2103.404296875	21.1297340393066
2104.15551757813	21.0801696777344
2104.90649414063	21.0056495666504
2105.65649414063	20.8614921569824
2106.40600585938	20.8419437408447
2107.15502929688	20.7132987976074
2107.90307617188	20.7091331481934
2108.65063476563	20.642650604248
2109.39770507813	20.6165676116943
2110.14404296875	20.5956993103027
2110.8896484375	20.6734008789063
2111.63452148438	20.5508270263672
2112.37890625	20.6280937194824
2113.12280273438	20.5731086730957
2113.86572265625	20.6556854248047
2114.60815429688	20.6906185150146
2115.35009765625	20.6811828613281
2116.09106445313	20.7536334991455
2116.83154296875	20.7193698883057
2117.57153320313	20.7175788879395
2118.31079101563	20.7549915313721
2119.04931640625	20.7505836486816
2119.787109375	20.7095718383789
2120.5244140625	20.6847972869873
2121.26098632813	20.7062110900879
2121.9970703125	20.6378345489502
2122.732421875	20.5375347137451
2123.46704101563	20.4752674102783
2124.20092773438	20.4832057952881
2124.93432617188	20.4024047851563
2125.6669921875	20.3760051727295
2126.39916992188	20.2818851470947
2127.13037109375	20.2222766876221
2127.86108398438	20.2351837158203
2128.59130859375	20.1887283325195
2129.32080078125	20.0402984619141
2130.04956054688	20.0382289886475
2130.77758789063	19.9014148712158
2131.50512695313	19.8453674316406
2132.23193359375	19.7358150482178
2132.9580078125	19.704719543457
2133.68334960938	19.6051578521729
2134.408203125	19.4965934753418
2135.13232421875	19.5237255096436
2135.85595703125	19.4686050415039
2136.57885742188	19.4228591918945
2137.30102539063	19.2761383056641
2138.0224609375	19.249361038208
2138.74340820313	19.1841373443604
2139.46337890625	19.1415843963623
2140.18310546875	19.1241607666016
2140.90185546875	19.0304985046387
2141.6201171875	19.0009078979492
2142.33764648438	18.9916324615479
2143.05444335938	18.9913101196289
2143.77075195313	18.9589977264404
2144.48608398438	18.9899368286133
2145.201171875	18.9774780273438
2145.91528320313	18.9412479400635
2146.62890625	18.9479370117188
2147.34155273438	18.9509906768799
2148.05395507813	18.9178562164307
2148.76538085938	18.9852828979492
2149.47631835938	18.915189743042
2150.18627929688	18.8596305847168
2150.89599609375	18.959228515625
2151.60473632813	18.8530178070068
2152.31298828125	18.917142868042
2153.02026367188	18.8437099456787
2153.72729492188	18.8369808197021
2154.43334960938	18.8161010742188
2155.138671875	18.7952136993408
2155.84350585938	18.8128452301025
2156.54760742188	18.8077926635742
2157.25122070313	18.6816482543945
2157.95385742188	18.7141551971436
2158.65600585938	18.6711845397949
2159.357421875	18.6597118377686
2160.05810546875	18.5976142883301
2160.75805664063	18.5929527282715
2161.45751953125	18.509729385376
2162.15600585938	18.4646320343018
2162.85400390625	18.4479026794434
2163.55151367188	18.3329200744629
2164.248046875	18.3006820678711
2164.94409179688	18.2890148162842
2165.63916015625	18.2400569915771
2166.33374023438	18.1508121490479
2167.02783203125	18.1471672058105
2167.72094726563	17.98561668396
2168.41357421875	17.9740447998047
2169.10522460938	17.8560371398926
2169.79638671875	17.7681827545166
2170.48706054688	17.6883716583252
2171.1767578125	17.5853672027588
2171.86572265625	17.5689239501953
2172.55419921875	17.4640636444092
2173.24194335938	17.4135608673096
2173.92895507813	17.2853889465332
2174.615234375	17.261890411377
2175.30078125	17.1661109924316
2175.98583984375	17.1171264648438
2176.67016601563	17.0695915222168
2177.35375976563	17.0575714111328
2178.03662109375	17.0460357666016
2178.71875	17.0122451782227
2179.40014648438	17.0543308258057
2180.08081054688	16.9824237823486
2180.76098632813	17.0522403717041
2181.4404296875	17.0317554473877
2182.119140625	16.9840183258057
2182.79711914063	17.0900802612305
2183.47436523438	17.0252227783203
2184.15087890625	17.0170879364014
2184.82690429688	17.0213432312012
2185.501953125	17.0657958984375
2186.17651367188	17.0847110748291
2186.85034179688	17.0018405914307
2187.5234375	16.9824886322021
2188.19580078125	16.9708290100098
2188.86743164063	16.9969387054443
2189.53833007813	16.9355278015137
2190.20874023438	16.9118881225586
2190.87817382813	16.8476486206055
2191.54711914063	16.837890625
2192.21533203125	16.8136749267578
2192.8828125	16.7109413146973
2193.54956054688	16.6470184326172
2194.21557617188	16.5965042114258
2194.880859375	16.5763816833496
2195.54541015625	16.5138187408447
2196.20947265625	16.4167423248291
2196.87255859375	16.3615550994873
2197.53515625	16.2540950775146
2198.19677734375	16.1837940216064
2198.85791015625	16.1139335632324
2199.51831054688	15.9972286224365
2200.17797851563	15.9480133056641
2200.8369140625	15.9045104980469
2201.4951171875	15.7868270874023
2202.15258789063	15.7479810714722
2202.80932617188	15.6574602127075
2203.46533203125	15.5816679000854
2204.12060546875	15.5236186981201
2204.775390625	15.5664224624634
2205.42919921875	15.5168514251709
2206.08251953125	15.4742765426636
2206.73486328125	15.4819173812866
2207.38671875	15.3912792205811
2208.03759765625	15.3988904953003
2208.68798828125	15.4626092910767
2209.33764648438	15.4186582565308
2209.98657226563	15.4041261672974
2210.63452148438	15.4140110015869
2211.28198242188	15.4606895446777
2211.9287109375	15.44993019104
2212.57470703125	15.4293260574341
2213.21997070313	15.4152593612671
2213.86450195313	15.4773960113525
2214.50830078125	15.4671173095703
2215.1513671875	15.3785362243652
2215.79370117188	15.3490018844604
2216.43530273438	15.320707321167
2217.076171875	15.3174247741699
2217.71630859375	15.2693557739258
2218.35571289063	15.1880979537964
2218.99462890625	15.1713266372681
2219.63256835938	15.1036367416382
2220.26977539063	15.0584354400635
2220.90625	14.9959630966187
2221.5419921875	14.9752798080444
2222.17700195313	14.8863306045532
2222.81127929688	14.8193941116333
2223.44482421875	14.7554483413696
2224.07763671875	14.7163314819336
2224.70971679688	14.6240863800049
2225.34106445313	14.5053262710571
2225.9716796875	14.4579238891602
2226.6015625	14.3751211166382
2227.23071289063	14.3273658752441
2227.85913085938	14.2505493164063
2228.48681640625	14.2276630401611
2229.11376953125	14.1708717346191
2229.73999023438	14.1660261154175
2230.36547851563	14.1132354736328
2230.990234375	14.0723896026611
2231.61401367188	13.9891500473022
2232.2373046875	13.939284324646
2232.85986328125	13.9179763793945
2233.4814453125	13.865984916687
2234.1025390625	13.8231573104858
2234.72265625	13.8142995834351
2235.34228515625	13.7348327636719
2235.9609375	13.7863178253174
2236.57885742188	13.7211065292358
2237.1962890625	13.7482929229736
2237.81274414063	13.7350168228149
2238.42846679688	13.754789352417
2239.04345703125	13.6379146575928
2239.65771484375	13.7517957687378
2240.27124023438	13.6538076400757
2240.88403320313	13.7313194274902
2241.49584960938	13.6417150497437
2242.10717773438	13.6951351165771
2242.71752929688	13.735743522644
2243.32739257813	13.7023315429688
2243.93627929688	13.6405982971191
2244.54443359375	13.6598596572876
2245.15209960938	13.6343517303467
2245.7587890625	13.6252975463867
2246.36474609375	13.5587873458862
2246.9697265625	13.5267467498779
2247.57421875	13.5359382629395
2248.17797851563	13.5368776321411
2248.78076171875	13.5483875274658
2249.38305664063	13.4907341003418
2249.984375	13.3738918304443
2250.5849609375	13.4101467132568
2251.18481445313	13.3595905303955
2251.78393554688	13.2622032165527
2252.38232421875	13.2909412384033
2252.97973632813	13.1993942260742
2253.57666015625	13.1657457351685
2254.17260742188	13.1387996673584
2254.76782226563	13.0903272628784
2255.3623046875	13.0078744888306
2255.9560546875	12.9517917633057
2256.54907226563	13.0069150924683
2257.14135742188	12.8924055099487
2257.73266601563	12.7871465682983
2258.32348632813	12.7573575973511
2258.91333007813	12.7332563400269
2259.50244140625	12.6587228775024
2260.09057617188	12.6556148529053
2260.67822265625	12.5380716323853
2261.26513671875	12.5416707992554
2261.85107421875	12.505970954895
2262.43627929688	12.4332647323608
2263.02075195313	12.444109916687
2263.6044921875	12.3947658538818
2264.18725585938	12.3977785110474
2264.76953125	12.3084726333618
2265.35083007813	12.3093547821045
2265.93139648438	12.2577810287476
2266.51123046875	12.2523775100708
2267.09033203125	12.2769947052002
2267.66845703125	12.2078313827515
2268.24584960938	12.2183313369751
2268.82250976563	12.1736574172974
2269.3984375	12.2095165252686
2269.9736328125	12.1956825256348
2270.5478515625	12.216121673584
2271.12133789063	12.2562198638916
2271.69409179688	12.3026285171509
2272.26611328125	12.2350673675537
2272.83740234375	12.254753112793
2273.40771484375	12.2219934463501
2273.97729492188	12.2059984207153
2274.54614257813	12.1868362426758
2275.11401367188	12.1836757659912
2275.68139648438	12.1479339599609
2276.24780273438	12.0664348602295
2276.8134765625	12.0503311157227
2277.37817382813	12.0360460281372
2277.9423828125	12.0196475982666
2278.50561523438	12.0377082824707
2279.06811523438	12.054723739624
2279.62963867188	12.1099433898926
2280.19067382813	12.0308170318604
2280.75073242188	12.0075082778931
2281.31005859375	12.0224151611328
2281.86840820313	11.9953861236572
2282.42602539063	12.0182104110718
2282.98291015625	11.9515447616577
2283.5390625	11.9389724731445
2284.09448242188	11.9033937454224
2284.64892578125	11.8661985397339
2285.20263671875	11.8667831420898
2285.75537109375	11.7803373336792
2286.3076171875	11.7393388748169
2286.85888671875	11.7544231414795
2287.40942382813	11.7414398193359
2287.958984375	11.6473817825317
2288.5078125	11.6062488555908
2289.05590820313	11.5772819519043
2289.60302734375	11.5169878005981
2290.14965820313	11.5049324035645
2290.6953125	11.4413719177246
2291.23999023438	11.4388236999512
2291.78393554688	11.395637512207
2292.3271484375	11.3165340423584
2292.86962890625	11.3139324188232
2293.4111328125	11.2618551254272
2293.95190429688	11.2153205871582
2294.49194335938	11.1998882293701
2295.03100585938	11.154354095459
2295.5693359375	11.1676378250122
2296.10693359375	11.1724090576172
2296.6435546875	11.0870800018311
2297.17944335938	11.1560764312744
2297.71459960938	11.0589361190796
2298.24877929688	11.0732593536377
2298.7822265625	11.0995960235596
2299.31469726563	11.1155385971069
2299.8466796875	11.1023740768433
2300.37744140625	11.0862483978271
2300.90771484375	11.0655632019043
2301.43701171875	11.1031618118286
2301.96557617188	11.0760383605957
2302.4931640625	11.0938568115234
2303.02001953125	11.0950803756714
2303.54614257813	11.0646982192993
2304.0712890625	11.0841236114502
2304.595703125	11.0979309082031
2305.119140625	11.0809059143066
2305.64184570313	11.0912284851074
2306.16381835938	11.0787382125854
2306.68481445313	11.1148271560669
2307.205078125	11.0523824691772
2307.72436523438	11.0836458206177
2308.24291992188	11.0799894332886
2308.7607421875	11.042444229126
2309.27758789063	11.0524797439575
2309.79370117188	11.0641269683838
2310.30883789063	11.0437498092651
2310.8232421875	11.0801668167114
2311.3369140625	11.0080547332764
2311.849609375	10.9935512542725
2312.361328125	10.9666261672974
2312.87255859375	10.9224224090576
2313.38256835938	10.9313230514526
2313.89208984375	10.9075717926025
2314.40063476563	10.876781463623
2314.908203125	10.871075630188
2315.4150390625	10.8426723480225
2315.92114257813	10.7658653259277
2316.42626953125	10.7303609848022
2316.9306640625	10.7132139205933
2317.43408203125	10.6616945266724
2317.93676757813	10.6223077774048
2318.4384765625	10.5799112319946
2318.939453125	10.5900230407715
2319.439453125	10.512619972229
2319.93872070313	10.5210781097412
2320.43701171875	10.4574098587036
2320.9345703125	10.4335680007935
2321.43139648438	10.3901662826538
2321.92724609375	10.3814735412598
2322.42211914063	10.329047203064
2322.91625976563	10.3491125106812
2323.40966796875	10.306134223938
2323.90209960938	10.2949333190918
2324.3935546875	10.3071060180664
2324.88427734375	10.2692251205444
2325.37426757813	10.2446460723877
2325.86303710938	10.2709550857544
2326.35131835938	10.2626905441284
2326.83862304688	10.2571382522583
2327.32495117188	10.2777395248413
2327.810546875	10.2980794906616
2328.29541015625	10.2807941436768
2328.77905273438	10.3276014328003
2329.26220703125	10.2821950912476
2329.74438476563	10.316198348999
2330.2255859375	10.2808427810669
2330.7060546875	10.3216924667358
2331.185546875	10.2756452560425
2331.6640625	10.2864332199097
2332.14184570313	10.2994146347046
2332.61889648438	10.3050107955933
2333.09497070313	10.2711915969849
2333.57006835938	10.3348169326782
2334.04443359375	10.2971391677856
2334.51782226563	10.2594270706177
2334.99047851563	10.2373123168945
2335.46215820313	10.2201070785522
2335.93310546875	10.2086486816406
2336.40307617188	10.1798839569092
2336.8720703125	10.1961126327515
2337.34033203125	10.1717090606689
2337.8076171875	10.1360235214233
2338.27416992188	10.0783262252808
2338.73974609375	10.0530138015747
2339.20458984375	10.0040340423584
2339.66845703125	9.98059463500977
2340.13134765625	10.0127172470093
2340.59350585938	9.94135665893555
2341.0546875	9.89004325866699
2341.51489257813	9.86045265197754
2341.97436523438	9.81980800628662
2342.43286132813	9.79208946228027
2342.890625	9.74973201751709
2343.34741210938	9.73078346252441
2343.80322265625	9.74134635925293
2344.25830078125	9.68869781494141
2344.71240234375	9.71828937530518
2345.16577148438	9.71503257751465
2345.61791992188	9.76730442047119
2346.06958007813	9.83287143707275
2346.52001953125	9.84069347381592
2346.9697265625	9.89968681335449
2347.41845703125	10.0597095489502
2347.86645507813	10.1348628997803
2348.3134765625	10.1638174057007
2348.75952148438	10.3304510116577
2349.20483398438	10.4384527206421
2349.64916992188	10.5370941162109
2350.09252929688	10.6427335739136
2350.53515625	10.7104396820068
2350.97680664063	10.8087091445923
2351.41748046875	10.8207159042358
2351.857421875	10.8804817199707
2352.29638671875	10.9186210632324
2352.734375	10.9323244094849
2353.17138671875	10.8746070861816
2353.60766601563	10.8799495697021
2354.04296875	10.8127098083496
2354.4775390625	10.676417350769
2354.91088867188	10.6079339981079
2355.34350585938	10.5020914077759
2355.775390625	10.3889312744141
2356.2060546875	10.2628765106201
2356.63598632813	10.1542825698853
2357.06494140625	10.0174570083618
2357.4931640625	9.89866256713867
2357.92041015625	9.85230827331543
2358.3466796875	9.7395076751709
2358.77197265625	9.64867210388184
2359.1962890625	9.55470657348633
2359.61987304688	9.46066761016846
2360.04248046875	9.38165187835693
2360.46411132813	9.31515407562256
2360.88500976563	9.2555980682373
2361.30493164063	9.21110248565674
2361.72387695313	9.16489028930664
