# Supplementary material for: Optics miniaturization strategy for demanding Raman spectroscopy applications
Source: Nat Commun. 2024 Apr 8;15:3049. doi: 10.1038/s41467-024-47044-7 (PMC11001912; doi:10.1038/s41467-024-47044-7)
Supplement: Supplementary file 6 — Source Data [file 41467_2024_47044_MOESM6_ESM.zip › Source Data/NCOMMS-23-34016B s3/S3 pHCA, Glucose, Salts/calibraiton/pHCA time + standards/sr_pHCA_6h.csv]

347.42919921875	86.1056213378906
348.892913818359	86.3520355224609
350.356079101563	86.851936340332
351.818634033203	87.1645050048828
353.280670166016	87.5538330078125
354.742095947266	87.9116287231445
356.202972412109	88.2568588256836
357.663299560547	88.6735076904297
359.123046875	88.914909362793
360.582244873047	89.2132873535156
362.040863037109	89.4440612792969
363.498931884766	89.6749649047852
364.956451416016	89.7430419921875
366.413391113281	90.2489776611328
367.869750976563	90.3577880859375
369.325592041016	90.557746887207
370.780853271484	90.3271484375
372.235565185547	90.8123931884766
373.689727783203	90.9059448242188
375.143310546875	91.094123840332
376.596343994141	91.2590713500977
378.048828125	91.3863372802734
379.500762939453	91.3763046264648
380.9521484375	91.6412506103516
382.402954101563	91.9808578491211
383.853240966797	91.9520797729492
385.302947998047	92.2541809082031
386.752136230469	92.5069274902344
388.200744628906	92.7083587646484
389.648803710938	92.8368988037109
391.096343994141	92.969108581543
392.543304443359	93.1040267944336
393.989715576172	93.5824584960938
395.435607910156	93.852912902832
396.880920410156	94.0830459594727
398.325714111328	94.2069549560547
399.769927978516	94.5355758666992
401.213623046875	94.9369659423828
402.656768798828	95.0232315063477
404.099395751953	95.3085098266602
405.541442871094	95.625846862793
406.982971191406	95.5396118164063
408.423950195313	95.7337036132813
409.864379882813	96.0608673095703
411.304290771484	96.0581741333008
412.743621826172	96.1261138916016
414.182434082031	96.2971801757813
415.620727539063	96.4359283447266
417.058471679688	96.5762405395508
418.495666503906	96.7641830444336
419.932342529297	96.8515625
421.368469238281	96.8170394897461
422.804077148438	97.0446243286133
424.239135742188	97.0219650268555
425.673645019531	96.8247756958008
427.107635498047	96.7844772338867
428.541107177734	96.5253677368164
429.974029541016	96.1738204956055
431.406433105469	96.2565078735352
432.838287353516	95.9668884277344
434.269622802734	95.6763687133789
435.700408935547	95.7148208618164
437.130706787109	95.3894500732422
438.560455322266	95.4823608398438
439.989654541016	95.3521041870117
441.418334960938	95.570671081543
442.846496582031	95.343017578125
444.274139404297	95.4231414794922
445.701263427734	95.2677688598633
447.127838134766	95.2153472900391
448.553894042969	95.1123046875
449.979431152344	95.1781387329102
451.404449462891	94.7553405761719
452.828918457031	94.6584320068359
454.252899169922	94.5794143676758
455.676330566406	94.3271789550781
457.099273681641	94.2133255004883
458.521667480469	93.9635467529297
459.943542480469	94.1038513183594
461.364929199219	93.7946166992188
462.785766601563	93.8368530273438
464.206085205078	93.7282562255859
465.625885009766	93.4953918457031
467.045196533203	93.4752731323242
468.463958740234	93.2874908447266
469.882202148438	93.4133834838867
471.299957275391	93.3320770263672
472.717193603516	93.5891876220703
474.133911132813	93.3470993041992
475.550109863281	93.4141006469727
476.965789794922	93.6109085083008
478.380950927734	93.8315582275391
479.795623779297	93.6539154052734
481.209777832031	93.8241958618164
482.623413085938	94.2208404541016
484.036529541016	94.2661666870117
485.449157714844	94.407341003418
486.861267089844	94.5934371948242
488.272857666016	94.7760314941406
489.683959960938	95.2153091430664
491.094543457031	95.2931518554688
492.504608154297	95.4371643066406
493.914184570313	95.8167266845703
495.3232421875	96.0168380737305
496.731811523438	96.1532592773438
498.139862060547	96.1567916870117
499.547393798828	96.3845443725586
500.954467773438	96.197151184082
502.360992431641	96.291259765625
503.767028808594	96.2501602172852
505.172576904297	96.6107711791992
506.577606201172	96.4130477905273
507.982147216797	96.714469909668
509.386169433594	96.5833358764648
510.789703369141	96.7665939331055
512.192749023438	96.8002166748047
513.595275878906	96.9658813476563
514.997314453125	97.0391540527344
516.398803710938	97.1209182739258
517.799865722656	96.9343032836914
519.200378417969	97.150993347168
520.600463867188	96.8535385131836
522	96.5878295898438
523.399047851563	96.4054412841797
524.797607421875	95.9619522094727
526.195678710938	95.5840454101563
527.59326171875	95.1983032226563
528.990295410156	94.775764465332
530.386901855469	94.1970825195313
531.782958984375	94.0491027832031
533.178588867188	93.7192993164063
534.573669433594	93.517936706543
535.968322753906	93.1902084350586
537.362426757813	93.0455169677734
538.756042480469	92.9122543334961
540.149230957031	92.4191284179688
541.541870117188	92.1974258422852
542.934020996094	92.0145492553711
544.32568359375	91.7030334472656
545.716918945313	91.3510818481445
547.107604980469	90.9149169921875
548.497802734375	90.7843399047852
549.887573242188	90.4823608398438
551.276794433594	89.9532699584961
552.66552734375	89.7619323730469
554.053833007813	89.5544738769531
555.441650390625	89.403938293457
556.828918457031	89.0666198730469
558.215759277344	88.9670791625977
559.602111816406	88.9412078857422
560.987976074219	88.7607650756836
562.373352050781	88.5370254516602
563.758239746094	88.5366821289063
565.142639160156	88.2733383178711
566.526611328125	88.0597534179688
567.910034179688	88.2966995239258
569.293029785156	87.9521789550781
570.675537109375	87.9718170166016
572.057556152344	87.8782196044922
573.439086914063	87.7014541625977
574.820129394531	87.7209930419922
576.200744628906	87.584342956543
577.580871582031	87.4762496948242
578.96044921875	87.462158203125
580.339660644531	87.4101638793945
581.718322753906	87.423454284668
583.096557617188	87.2038040161133
584.474243164063	87.3921508789063
585.851501464844	87.2089614868164
587.228332519531	87.4521636962891
588.604614257813	87.2422866821289
589.98046875	87.2229843139648
591.355834960938	87.1005706787109
592.730712890625	87.1754150390625
594.105163574219	87.1977386474609
595.479125976563	87.0960006713867
596.852600097656	86.8946304321289
598.225646972656	86.9803161621094
599.598205566406	86.9509963989258
600.970275878906	86.7908935546875
602.341857910156	86.654899597168
603.713012695313	86.6789169311523
605.083679199219	86.5060577392578
606.453918457031	86.4489974975586
607.823608398438	86.2396697998047
609.192932128906	86.2032623291016
610.561706542969	85.9609527587891
611.930053710938	86.0266647338867
613.297912597656	85.8974685668945
614.665344238281	85.7814025878906
616.032287597656	85.7041702270508
617.398803710938	85.7213363647461
618.764831542969	85.3659057617188
620.13037109375	85.2592239379883
621.495483398438	85.1790542602539
622.860107421875	85.1121826171875
624.224304199219	84.9135513305664
625.588012695313	84.8961181640625
626.951232910156	84.7745819091797
628.314025878906	84.5232467651367
629.676391601563	84.6015396118164
631.038269042969	84.3597030639648
632.399658203125	84.1171569824219
633.760620117188	84.1930313110352
635.12109375	84.0302352905273
636.481140136719	83.8458023071289
637.840759277344	83.8247756958008
639.199890136719	83.7431106567383
640.558532714844	83.6970062255859
641.916748046875	83.6244201660156
643.274536132813	83.5950546264648
644.6318359375	83.4845199584961
645.988647460938	83.1533432006836
647.345031738281	83.2127227783203
648.700988769531	83.0487594604492
650.056457519531	82.9055633544922
651.411499023438	82.6302108764648
652.76611328125	82.4943923950195
654.120239257813	82.2661285400391
655.473876953125	82.1405639648438
656.827087402344	82.1113052368164
658.179870605469	82.0431442260742
659.5322265625	81.9161224365234
660.884094238281	81.8401641845703
662.235473632813	81.9609680175781
663.586486816406	81.5636672973633
664.93701171875	81.4895095825195
666.287048339844	81.6209259033203
667.636657714844	81.5119323730469
668.98583984375	81.3295364379883
670.334594726563	81.3797302246094
671.682861328125	81.4590530395508
673.030700683594	81.3208389282227
674.378051757813	81.3170013427734
675.725036621094	81.1288604736328
677.071533203125	81.1940612792969
678.417541503906	81.2822952270508
679.76318359375	81.3870162963867
681.108337402344	81.1135025024414
682.453002929688	81.2686386108398
683.797302246094	81.3366241455078
685.14111328125	81.2296905517578
686.484497070313	81.3940658569336
687.827453613281	81.4603500366211
689.169921875	81.3358688354492
690.512023925781	81.3144836425781
691.853637695313	81.3963317871094
693.194763183594	81.4559783935547
694.535522460938	81.3141937255859
695.875793457031	81.4723205566406
697.215637207031	81.4722595214844
698.555053710938	81.5045852661133
699.89404296875	81.5771484375
701.232543945313	81.6801528930664
702.570617675781	81.6166305541992
703.908325195313	81.5236358642578
705.245483398438	81.6854476928711
706.582275390625	81.7942581176758
707.918640136719	81.7926254272461
709.254516601563	81.7734146118164
710.589965820313	81.6225662231445
711.924987792969	81.8070068359375
713.259582519531	81.8320541381836
714.59375	81.745002746582
715.927490234375	81.7850341796875
717.2607421875	81.8107147216797
718.593627929688	81.7755813598633
719.926025390625	81.7186584472656
721.257995605469	81.8262710571289
722.589538574219	81.6919250488281
723.920654296875	81.7087249755859
725.251342773438	81.7410202026367
726.581604003906	81.6540069580078
727.911437988281	81.6115875244141
729.240783691406	81.47412109375
730.569763183594	81.5969619750977
731.898254394531	81.5616760253906
733.226379394531	81.4252624511719
734.554016113281	81.3973007202148
735.881225585938	81.3360824584961
737.208068847656	81.2513809204102
738.534423828125	81.1873474121094
739.8603515625	81.2867965698242
741.185852050781	81.0291595458984
742.510925292969	81.1548385620117
743.835571289063	81.1461486816406
745.159790039063	80.9255218505859
746.483581542969	80.9774627685547
747.806945800781	80.8283767700195
749.1298828125	80.7001495361328
750.452453613281	80.6556701660156
751.774536132813	80.6069946289063
753.09619140625	80.4345245361328
754.417419433594	80.2699279785156
755.738220214844	80.2967987060547
757.05859375	80.2150039672852
758.378540039063	80.1844253540039
759.698059082031	80.109733581543
761.017211914063	79.9479598999023
762.335876464844	79.9667282104492
763.654113769531	79.6186065673828
764.971984863281	79.7927093505859
766.289367675781	79.7850036621094
767.606384277344	79.5651321411133
768.922973632813	79.5278778076172
770.239074707031	79.402229309082
771.554809570313	79.3384857177734
772.8701171875	79.4029006958008
774.184997558594	78.945068359375
775.499450683594	78.9841232299805
776.8134765625	78.98828125
778.127136230469	78.8043670654297
779.440307617188	78.7740020751953
780.753112792969	78.7747802734375
782.0654296875	78.5195541381836
783.377380371094	78.5095138549805
784.688903808594	78.4845886230469
786	78.373405456543
787.310668945313	78.23876953125
788.620971679688	78.1236343383789
789.930786132813	78.0806732177734
791.240234375	77.9581527709961
792.549255371094	77.7963485717773
793.857788085938	77.866828918457
795.166015625	77.6783599853516
796.473754882813	77.6374359130859
797.781066894531	77.3505630493164
799.088012695313	77.7770080566406
800.39453125	77.7000961303711
801.700622558594	77.7054290771484
803.006286621094	77.5972518920898
804.311584472656	77.7306594848633
805.616394042969	77.7873916625977
806.920837402344	77.5943908691406
808.224853515625	77.6297836303711
809.528503417969	77.3889694213867
810.831665039063	77.3650817871094
812.134460449219	77.2994384765625
813.436828613281	77.1724090576172
814.73876953125	77.2021865844727
816.040344238281	77.0332412719727
817.341430664063	77.1204833984375
818.642150878906	77.0736541748047
819.942504882813	77.118782043457
821.242370605469	76.9787292480469
822.541870117188	77.1217346191406
823.840942382813	77.1117935180664
825.139587402344	77.0362854003906
826.437866210938	77.0551834106445
827.735656738281	77.0398025512695
829.033081054688	77.1498870849609
830.330139160156	77.2546463012695
831.626770019531	77.2044219970703
832.922973632813	77.2628936767578
834.21875	77.4079284667969
835.514099121094	77.5070343017578
836.80908203125	77.4694671630859
838.103637695313	77.6343841552734
839.397827148438	77.8214263916016
840.691589355469	77.9770202636719
841.984924316406	78.0632476806641
843.27783203125	78.1084976196289
844.570373535156	78.3325729370117
845.862487792969	78.3039169311523
847.154235839844	78.3288192749023
848.445556640625	78.5586624145508
849.736450195313	78.4700164794922
851.026916503906	78.4139862060547
852.317016601563	78.6465225219727
853.606689453125	78.8369750976563
854.89599609375	78.8711471557617
856.184875488281	78.9903335571289
857.473327636719	79.1802444458008
858.761413574219	79.432487487793
860.049072265625	79.7398071289063
861.336303710938	80.1386032104492
862.623168945313	80.4608154296875
863.909606933594	80.9328002929688
865.195678710938	81.5659713745117
866.481323242188	82.0084228515625
867.766540527344	82.4099197387695
869.051391601563	83.1703720092773
870.335815429688	83.6170196533203
871.619873046875	84.1042556762695
872.903503417969	84.4916687011719
874.186706542969	84.9108963012695
875.469543457031	84.8799362182617
876.752014160156	84.9164581298828
878.033996582031	84.5058746337891
879.315612792969	83.9225387573242
880.596862792969	83.0906372070313
881.877685546875	82.1035461425781
883.158081054688	80.891716003418
884.438110351563	79.6157608032227
885.7177734375	78.3731994628906
886.996948242188	77.2882308959961
888.275817871094	76.0063705444336
889.55419921875	75.0695266723633
890.832275390625	74.1096878051758
892.10986328125	73.4457015991211
893.387084960938	72.6893768310547
894.663940429688	72.127555847168
895.940368652344	71.5343627929688
897.216369628906	71.1234741210938
898.492004394531	70.5490112304688
899.767272949219	69.9505767822266
901.042114257813	69.5346450805664
902.316528320313	69.0282745361328
903.590576171875	68.6824951171875
904.8642578125	68.3782424926758
906.137512207031	67.9321517944336
907.410339355469	67.6843414306641
908.682800292969	67.3794097900391
909.954833984375	67.1348876953125
911.226501464844	66.8861923217773
912.497802734375	66.7597808837891
913.768676757813	66.3620376586914
915.039123535156	66.4358062744141
916.309204101563	66.0902862548828
917.578918457031	65.8738861083984
918.848205566406	65.8212890625
920.117126464844	65.361198425293
921.385620117188	65.4013748168945
922.653747558594	65.2435302734375
923.921447753906	64.8634948730469
925.188781738281	64.5868682861328
926.455688476563	64.3645477294922
927.722229003906	64.2098388671875
928.988342285156	63.8931045532227
930.254089355469	63.7013092041016
931.519470214844	63.5209541320801
932.784423828125	63.3326301574707
934.049011230469	63.0334930419922
935.313171386719	62.9032974243164
936.576965332031	62.6150741577148
937.84033203125	62.6956672668457
939.103332519531	62.3810119628906
940.365966796875	62.3704528808594
941.628173828125	62.2702331542969
942.890014648438	62.0748329162598
944.151428222656	62.0713729858398
945.412475585938	62.029468536377
946.673095703125	61.8274536132813
947.933349609375	61.8743133544922
949.193237304688	61.6812896728516
950.452697753906	61.8064460754395
951.711791992188	61.7349319458008
952.970520019531	61.6485900878906
954.228820800781	61.6585922241211
955.486755371094	61.7346954345703
956.744262695313	61.8056755065918
958.001403808594	61.7630043029785
959.258117675781	61.8553428649902
960.514526367188	61.9118995666504
961.770446777344	62.0273132324219
963.026062011719	62.2495574951172
964.28125	62.3577690124512
965.536010742188	62.4760971069336
966.790466308594	62.896598815918
968.044494628906	63.3451194763184
969.298095703125	63.5377464294434
970.551391601563	64.2107772827148
971.80419921875	64.6738357543945
973.056701660156	65.6715469360352
974.308776855469	66.8301696777344
975.560485839844	68.4227447509766
976.811767578125	70.1720657348633
978.062683105469	71.9975738525391
979.313232421875	74.0215377807617
980.563415527344	75.7629623413086
981.813171386719	77.2517623901367
983.0625	78.5859985351563
984.3115234375	79.7843170166016
985.560119628906	80.7876968383789
986.808349609375	81.5075759887695
988.05615234375	81.8944702148438
989.303588867188	82.0489044189453
990.550659179688	81.5490875244141
991.797302246094	80.3240127563477
993.043579101563	79.1741485595703
994.289489746094	76.9097747802734
995.535034179688	75.0048828125
996.780151367188	72.7943649291992
998.02490234375	70.6582794189453
999.269226074219	68.9963302612305
1000.51318359375	67.3202896118164
1001.75677490234	65.8093338012695
1003	64.8490982055664
1004.24279785156	63.8928642272949
1005.48522949219	63.0613594055176
1006.72729492188	62.3909683227539
1007.96893310547	61.9986190795898
1009.21026611328	61.4680213928223
1010.45111083984	61.1640625
1011.69165039063	60.9442863464355
1012.93176269531	60.661678314209
1014.17150878906	60.2916679382324
1015.41088867188	60.3819847106934
1016.64984130859	60.2645416259766
1017.88842773438	59.87646484375
1019.12664794922	59.9668388366699
1020.36450195313	59.6543998718262
1021.60192871094	59.4783477783203
1022.83898925781	59.5842056274414
1024.07568359375	59.2215118408203
1025.31201171875	59.3239822387695
1026.5478515625	59.215217590332
1027.78344726563	59.0956268310547
1029.0185546875	59.0943260192871
1030.25329589844	59.0635223388672
1031.48767089844	59.0988464355469
1032.7216796875	59.2183799743652
1033.95532226563	59.2249717712402
1035.18859863281	59.2571105957031
1036.42138671875	59.3793754577637
1037.65393066406	59.3048706054688
1038.88598632813	59.3303985595703
1040.11767578125	59.5104560852051
1041.34899902344	59.5251731872559
1042.57995605469	59.6399269104004
1043.810546875	59.954761505127
1045.04077148438	59.9100875854492
1046.2705078125	60.0540657043457
1047.5	60.0077209472656
1048.72900390625	60.3272438049316
1049.95764160156	60.5214080810547
1051.18591308594	60.7241744995117
1052.41381835938	60.9351654052734
1053.64135742188	61.0539588928223
1054.86853027344	61.6084060668945
1056.09521484375	62.0672378540039
1057.32165527344	62.2482414245605
1058.54760742188	62.7839584350586
1059.77331542969	63.2646255493164
1060.99853515625	63.6338539123535
1062.22338867188	64.1578826904297
1063.44787597656	64.6333465576172
1064.671875	65.0905609130859
1065.89562988281	65.8265075683594
1067.11901855469	66.2237701416016
1068.34191894531	66.8277130126953
1069.56457519531	67.5216827392578
1070.78674316406	68.0925674438477
1072.00854492188	68.7363204956055
1073.22998046875	69.2329635620117
1074.45104980469	69.7075500488281
1075.67175292969	69.906867980957
1076.89208984375	69.8364410400391
1078.11193847656	69.5957717895508
1079.33154296875	69.0872268676758
1080.55065917969	68.4696044921875
1081.76940917969	67.833854675293
1082.98791503906	66.5556640625
1084.20593261719	65.7110366821289
1085.42358398438	64.9045333862305
1086.64086914063	63.977855682373
1087.85766601563	63.1861572265625
1089.07421875	62.3492317199707
1090.29040527344	61.6905975341797
1091.50610351563	61.236011505127
1092.72155761719	60.7858123779297
1093.9365234375	60.3418960571289
1095.15112304688	60.0528450012207
1096.36535644531	59.8069190979004
1097.57922363281	59.6012382507324
1098.79272460938	59.4545135498047
1100.005859375	59.2860412597656
1101.21862792969	59.2503662109375
1102.43090820313	59.1446952819824
1103.64294433594	58.9930419921875
1104.8544921875	59.1234016418457
1106.06579589844	59.1023025512695
1107.27661132813	59.1672592163086
1108.48706054688	59.0526924133301
1109.69714355469	59.0644607543945
1110.90686035156	59.0388374328613
1112.1162109375	59.0552291870117
1113.3251953125	59.1347999572754
1114.53369140625	59.2332992553711
1115.74194335938	59.2543334960938
1116.94982910156	59.3941078186035
1118.1572265625	59.5173149108887
1119.3642578125	59.5930137634277
1120.57104492188	59.6681671142578
1121.77734375	59.7893524169922
1122.98327636719	59.8078498840332
1124.18884277344	59.8632316589355
1125.39404296875	59.8716621398926
1126.59875488281	59.7239151000977
1127.80322265625	59.8339653015137
1129.00732421875	59.741626739502
1130.2109375	59.4944229125977
1131.41430664063	59.1949005126953
1132.6171875	59.1900520324707
1133.81970214844	59.0028343200684
1135.02197265625	58.7027320861816
1136.22375488281	58.5202827453613
1137.42517089844	58.0725212097168
1138.62622070313	57.9851913452148
1139.82690429688	57.7200202941895
1141.02709960938	57.4579124450684
1142.22705078125	57.3415603637695
1143.42663574219	57.3132972717285
1144.62573242188	57.0679969787598
1145.82458496094	56.843132019043
1147.02294921875	56.9360542297363
1148.22094726563	56.9468269348145
1149.41857910156	56.9927787780762
1150.61584472656	56.9065055847168
1151.81274414063	56.8785285949707
1153.00927734375	56.7263374328613
1154.20544433594	56.7840270996094
1155.40124511719	56.8308372497559
1156.5966796875	56.8843650817871
1157.79162597656	56.7932014465332
1158.986328125	56.7714500427246
1160.18054199219	56.7707405090332
1161.37438964844	56.6545715332031
1162.56799316406	56.5307540893555
1163.76110839844	56.4633598327637
1164.95385742188	56.5510597229004
1166.14624023438	56.5293846130371
1167.33825683594	56.6496467590332
1168.52990722656	56.6014518737793
1169.72119140625	56.9099731445313
1170.91198730469	57.2470474243164
1172.1025390625	57.6995429992676
1173.29260253906	58.1262702941895
1174.482421875	58.2335739135742
1175.67175292969	58.355640411377
1176.86071777344	58.1061744689941
1178.04943847656	57.7443656921387
1179.23767089844	57.2524223327637
1180.42553710938	56.8492469787598
1181.61303710938	56.4580917358398
1182.80017089844	56.1549491882324
1183.98681640625	56.0152397155762
1185.17321777344	55.8523788452148
1186.35925292969	55.7993927001953
1187.54479980469	55.8411712646484
1188.73010253906	55.6867599487305
1189.91491699219	55.7837181091309
1191.09936523438	55.7457313537598
1192.28356933594	55.9227867126465
1193.46728515625	55.9022560119629
1194.65063476563	56.060604095459
1195.83361816406	56.1726493835449
1197.01623535156	56.2290000915527
1198.19836425781	56.4424362182617
1199.38024902344	56.6729621887207
1200.56176757813	56.6738548278809
1201.74279785156	56.8975639343262
1202.92358398438	57.055606842041
1204.10388183594	57.1495094299316
1205.28393554688	56.9272804260254
1206.46350097656	56.9909477233887
1207.64270019531	57.0071105957031
1208.82153320313	56.8101806640625
1210	56.8323135375977
1211.17810058594	56.8803672790527
1212.35583496094	56.6048583984375
1213.53308105469	56.6981544494629
1214.71008300781	56.667839050293
1215.88671875	56.5955543518066
1217.06286621094	56.5817527770996
1218.23864746094	56.6688346862793
1219.41418457031	56.5143241882324
1220.58923339844	56.5019149780273
1221.76391601563	56.5342178344727
1222.93823242188	56.5874404907227
1224.11218261719	56.5637741088867
1225.28576660156	56.7461547851563
1226.458984375	56.8171234130859
1227.6318359375	56.9034614562988
1228.80419921875	56.985424041748
1229.97631835938	57.1407089233398
1231.14794921875	57.2638053894043
1232.31921386719	57.5383491516113
1233.490234375	57.5548286437988
1234.66076660156	57.7386856079102
1235.83093261719	57.909553527832
1237.00073242188	58.0305366516113
1238.17016601563	58.1306457519531
1239.33923339844	58.2776260375977
1240.5078125	58.4046821594238
1241.67614746094	58.564624786377
1242.84411621094	58.6658325195313
1244.01159667969	58.7703514099121
1245.1787109375	58.9519119262695
1246.34558105469	59.0720672607422
1247.51196289063	59.2892608642578
1248.67797851563	59.3405380249023
1249.84362792969	59.4083557128906
1251.00891113281	59.4660224914551
1252.173828125	59.2539215087891
1253.33825683594	59.1523132324219
1254.50244140625	58.8175811767578
1255.66625976563	58.5585403442383
1256.82958984375	58.1618576049805
1257.99255371094	57.9781265258789
1259.1552734375	57.8995475769043
1260.31750488281	57.6214027404785
1261.47937011719	57.4982070922852
1262.64086914063	57.3188629150391
1263.80200195313	57.1860542297363
1264.96276855469	57.1147880554199
1266.123046875	57.02294921875
1267.28308105469	56.675651550293
1268.44262695313	56.5676422119141
1269.60192871094	56.4867553710938
1270.7607421875	56.2492599487305
1271.91918945313	56.0665817260742
1273.07727050781	56.0055198669434
1274.23498535156	55.6788673400879
1275.39233398438	55.571605682373
1276.54931640625	55.5138130187988
1277.70581054688	55.4152145385742
1278.86206054688	55.2561798095703
1280.01794433594	55.2213134765625
1281.17333984375	55.1444778442383
1282.32836914063	55.0081481933594
1283.48303222656	54.9536819458008
1284.63732910156	54.9396514892578
1285.79125976563	54.8726692199707
1286.94482421875	54.875244140625
1288.09802246094	54.8466339111328
1289.25073242188	54.8704414367676
1290.40319824219	54.9728889465332
1291.55517578125	54.9472160339355
1292.70690917969	54.9317817687988
1293.85815429688	54.9444961547852
1295.00903320313	54.9325675964355
1296.15954589844	54.7014541625977
1297.30969238281	54.6209030151367
1298.45935058594	54.5056381225586
1299.60876464844	54.5537109375
1300.7578125	54.3518676757813
1301.90637207031	54.3995895385742
1303.05456542969	54.3717269897461
1304.20239257813	54.269603729248
1305.34985351563	54.1371879577637
1306.49694824219	54.1847991943359
1307.64367675781	54.1480941772461
1308.7900390625	54.0992469787598
1309.93591308594	54.1571578979492
1311.08154296875	54.1484832763672
1312.22668457031	54.1879005432129
1313.37145996094	54.2866249084473
1314.51599121094	54.2782173156738
1315.66003417969	54.4329986572266
1316.80358886719	54.4402809143066
1317.94689941406	54.5403060913086
1319.08984375	54.4775314331055
1320.23229980469	54.447208404541
1321.37451171875	54.4632911682129
1322.51623535156	54.497917175293
1323.65759277344	54.3128814697266
1324.79858398438	54.3230018615723
1325.93920898438	54.3996353149414
1327.07934570313	54.3141250610352
1328.21923828125	54.1545906066895
1329.35864257813	54.1908874511719
1330.49780273438	54.1266593933105
1331.63647460938	54.1100006103516
1332.77478027344	54.1009063720703
1333.91271972656	53.9966773986816
1335.05029296875	53.9471893310547
1336.18737792969	53.9396858215332
1337.32421875	53.879566192627
1338.46057128906	53.7453460693359
1339.5966796875	53.795352935791
1340.73229980469	53.8248596191406
1341.86755371094	53.8410491943359
1343.00231933594	53.9043006896973
1344.13684082031	53.820255279541
1345.27099609375	53.830696105957
1346.40466308594	53.772029876709
1347.53796386719	53.9283256530762
1348.6708984375	53.9706001281738
1349.80346679688	53.8763465881348
1350.93566894531	53.8591995239258
1352.06750488281	53.9207153320313
1353.19885253906	54.0467948913574
1354.32995605469	53.9498672485352
1355.46057128906	53.8523712158203
1356.5908203125	53.9742698669434
1357.720703125	53.8818206787109
1358.85021972656	53.9314880371094
1359.97924804688	53.7735214233398
1361.10803222656	53.8932228088379
1362.236328125	53.916389465332
1363.3642578125	53.7479591369629
1364.49182128906	53.8000526428223
1365.61901855469	53.8810844421387
1366.74584960938	53.7648391723633
1367.87231445313	53.925479888916
1368.99829101563	53.7417106628418
1370.12390136719	53.8847732543945
1371.24914550781	53.827938079834
1372.3740234375	53.9371223449707
1373.49853515625	53.9680824279785
1374.62255859375	53.9942245483398
1375.74633789063	54.0597991943359
1376.86962890625	54.3363609313965
1377.99255371094	54.2196388244629
1379.11511230469	54.2163696289063
1380.2373046875	54.4245109558105
1381.35900878906	54.5924987792969
1382.48034667969	54.5623168945313
1383.60144042969	54.6437187194824
1384.72204589844	54.6652793884277
1385.84228515625	54.6798667907715
1386.96203613281	54.6569480895996
1388.08154296875	54.6124725341797
1389.20056152344	54.4691963195801
1390.31921386719	54.2162055969238
1391.4375	53.9754180908203
1392.55541992188	53.755615234375
1393.6728515625	53.519229888916
1394.7900390625	53.4717750549316
1395.90673828125	53.1463851928711
1397.02307128906	52.9235305786133
1398.13903808594	52.7757797241211
1399.25463867188	52.6618881225586
1400.36975097656	52.5250053405762
1401.48449707031	52.4336891174316
1402.59899902344	52.4672050476074
1403.712890625	52.3157005310059
1404.82653808594	52.3901672363281
1405.93981933594	52.3695907592773
1407.05261230469	52.2946548461914
1408.1650390625	52.1766357421875
1409.27709960938	52.2469177246094
1410.38879394531	52.2197570800781
1411.5	52.083812713623
1412.61096191406	52.1377868652344
1413.72143554688	52.0798377990723
1414.83154296875	52.0135116577148
1415.94116210938	51.910514831543
1417.05053710938	51.8217468261719
1418.15942382813	51.6715126037598
1419.26794433594	51.6438064575195
1420.37609863281	51.5751304626465
1421.48388671875	51.5554618835449
1422.59118652344	51.4389572143555
1423.6982421875	51.4138298034668
1424.80480957031	51.293025970459
1425.91088867188	51.1891899108887
1427.01672363281	51.3275680541992
1428.1220703125	51.1860504150391
1429.22717285156	51.1224708557129
1430.33166503906	51.0991401672363
1431.43591308594	51.0934143066406
1432.53979492188	51.0689468383789
1433.64318847656	51.0837860107422
1434.74621582031	51.1342353820801
1435.84887695313	51.0153656005859
1436.95104980469	51.0376892089844
1438.05297851563	51.1834678649902
1439.15441894531	51.091796875
1440.25549316406	51.0302658081055
1441.35620117188	51.1634330749512
1442.45642089844	51.0847015380859
1443.55627441406	51.0652885437012
1444.65576171875	51.0456771850586
1445.7548828125	50.840461730957
1446.853515625	50.9878959655762
1447.95190429688	50.8143844604492
1449.0498046875	50.8696365356445
1450.14721679688	50.7642669677734
1451.24438476563	50.7308006286621
1452.34106445313	50.8453025817871
1453.43737792969	50.7683639526367
1454.53332519531	50.9023361206055
1455.62890625	50.8513031005859
1456.72399902344	50.9636039733887
1457.81872558594	50.924560546875
1458.9130859375	51.0341949462891
1460.00695800781	51.0028419494629
1461.10046386719	51.0115280151367
1462.19360351563	51.0376853942871
1463.28637695313	50.9463195800781
1464.37878417969	50.9348297119141
1465.470703125	50.8189163208008
1466.56225585938	50.7206573486328
1467.65344238281	50.7333450317383
1468.744140625	50.5190124511719
1469.83447265625	50.5242309570313
1470.92443847656	50.2228202819824
1472.01403808594	50.0166168212891
1473.10314941406	49.9654235839844
1474.19189453125	49.9938316345215
1475.2802734375	49.6556587219238
1476.3681640625	49.6030693054199
1477.45581054688	49.4311180114746
1478.54296875	49.2431945800781
1479.62963867188	49.1988410949707
1480.71606445313	49.3510208129883
1481.80200195313	49.1547966003418
1482.88757324219	49.1891670227051
1483.97265625	49.1948356628418
1485.05737304688	49.2373275756836
1486.14172363281	49.1603507995605
1487.22570800781	49.2956428527832
1488.30932617188	49.2728462219238
1489.39245605469	49.2904396057129
1490.47509765625	49.3143615722656
1491.55749511719	49.321949005127
1492.63940429688	49.3997230529785
1493.72094726563	49.3571014404297
1494.80212402344	49.2969436645508
1495.8828125	49.3537063598633
1496.96313476563	49.2762069702148
1498.04309082031	49.3251266479492
1499.12255859375	49.2271308898926
1500.20166015625	49.1867256164551
1501.28039550781	49.1992034912109
1502.35864257813	49.1181678771973
1503.4365234375	49.1709403991699
1504.51403808594	49.1313629150391
1505.59118652344	49.0937576293945
1506.66784667969	49.1932144165039
1507.744140625	49.1507148742676
1508.81994628906	49.1670799255371
1509.89538574219	49.312686920166
1510.97045898438	49.4196319580078
1512.04516601563	49.474250793457
1513.11938476563	49.5261383056641
1514.19323730469	49.6172103881836
1515.26672363281	49.875617980957
1516.33972167969	49.8258056640625
1517.41235351563	49.951831817627
1518.48449707031	50.0478591918945
1519.55639648438	50.1506614685059
1520.62768554688	50.1800918579102
1521.69873046875	50.2770500183105
1522.76928710938	50.2311210632324
1523.83947753906	50.1863784790039
1524.90930175781	50.2606658935547
1525.97863769531	50.3413391113281
1527.04760742188	50.2510833740234
1528.11608886719	50.2563133239746
1529.18420410156	50.2726745605469
1530.251953125	50.3721122741699
1531.31921386719	50.4032020568848
1532.38610839844	50.5643920898438
1533.45263671875	50.6088523864746
1534.51867675781	50.6422309875488
1535.58435058594	50.7794036865234
1536.64965820313	50.785888671875
1537.71447753906	51.0120697021484
1538.77893066406	51.1533966064453
1539.84301757813	51.2864608764648
1540.90661621094	51.4477806091309
1541.9697265625	51.6006355285645
1543.03259277344	51.6540565490723
1544.09497070313	51.7967147827148
1545.15686035156	51.9386405944824
1546.21850585938	52.1752433776855
1547.27966308594	52.237621307373
1548.34033203125	52.3658447265625
1549.40063476563	52.6351127624512
1550.46057128906	52.5552673339844
1551.52001953125	52.7793579101563
1552.5791015625	52.9231719970703
1553.63781738281	53.0057601928711
1554.69604492188	53.0595436096191
1555.75378417969	53.0727729797363
1556.81127929688	53.0025901794434
1557.86828613281	53.2298965454102
1558.9248046875	53.2579498291016
1559.98095703125	53.396785736084
1561.03674316406	53.4346809387207
1562.09204101563	53.6015472412109
1563.14697265625	53.8547821044922
1564.20153808594	53.9362945556641
1565.25561523438	54.2304077148438
1566.30932617188	54.4907417297363
1567.36254882813	54.6484756469727
1568.41540527344	54.8392066955566
1569.4677734375	55.036808013916
1570.51977539063	55.3664169311523
1571.57141113281	55.5568466186523
1572.62255859375	55.8507804870605
1573.67333984375	55.9974899291992
1574.7236328125	56.3695487976074
1575.77355957031	56.5530014038086
1576.82299804688	56.6736030578613
1577.8720703125	56.8436431884766
1578.92077636719	57.1724548339844
1579.96899414063	57.2919044494629
1581.01684570313	57.594783782959
1582.06420898438	57.7567977905273
1583.11120605469	58.1177406311035
1584.15771484375	58.3393783569336
1585.20385742188	58.6847839355469
1586.24951171875	59.0161514282227
1587.29479980469	59.273796081543
1588.33972167969	59.8082466125488
1589.38415527344	60.0832138061523
1590.42810058594	60.4744682312012
1591.47180175781	60.8210258483887
1592.51489257813	61.4031791687012
1593.55773925781	61.7050094604492
1594.59997558594	61.9201774597168
1595.64196777344	62.3493843078613
1596.68334960938	62.7505035400391
1597.72448730469	63.0940322875977
1598.76513671875	63.460807800293
1599.80529785156	63.9047889709473
1600.84509277344	64.5528793334961
1601.88452148438	65.0806121826172
1602.92346191406	65.4798736572266
1603.9619140625	66.2714996337891
1605	66.9041976928711
1606.03771972656	67.7199935913086
1607.07495117188	68.6361846923828
1608.11169433594	69.1928482055664
1609.14807128906	69.8114700317383
1610.18408203125	70.0449295043945
1611.21960449219	70.0378036499023
1612.25463867188	70.1157913208008
1613.28930664063	70.0095443725586
1614.32360839844	69.5147399902344
1615.357421875	69.5373916625977
1616.39074707031	69.3235549926758
1617.42370605469	69.2594451904297
1618.45629882813	69.3046875
1619.48840332031	69.3187484741211
1620.52001953125	69.3566131591797
1621.55126953125	69.5823135375977
1622.58215332031	69.7085876464844
1623.61254882813	69.9960021972656
1624.64245605469	70.3003005981445
1625.67199707031	70.6531524658203
1626.70104980469	71.0378265380859
1627.72973632813	71.3744888305664
1628.75793457031	71.5956802368164
1629.78576660156	72.252555847168
1630.81311035156	72.7647933959961
1631.84008789063	73.2726364135742
1632.86657714844	73.7396926879883
1633.89270019531	74.2201232910156
1634.91833496094	74.5874176025391
1635.94348144531	75.1826705932617
1636.96826171875	75.2774887084961
1637.99255371094	75.2524795532227
1639.01647949219	75.505744934082
1640.03991699219	75.0475692749023
1641.06298828125	74.8556671142578
1642.08557128906	74.2490768432617
1643.10778808594	73.7766418457031
1644.12951660156	73.0167617797852
1645.15075683594	72.3719940185547
1646.17163085938	71.8847503662109
1647.19213867188	71.3521423339844
1648.21203613281	70.7285690307617
1649.23156738281	70.3181457519531
1650.25073242188	69.7906036376953
1651.26940917969	69.2295989990234
1652.28759765625	68.7500991821289
1653.30541992188	68.5331039428711
1654.32275390625	68.1050415039063
1655.33972167969	67.7809066772461
1656.35620117188	67.1558532714844
1657.37231445313	66.8762817382813
1658.38793945313	66.5880813598633
1659.40307617188	66.2774429321289
1660.41772460938	65.9155044555664
1661.43212890625	65.615592956543
1662.44592285156	65.1379241943359
1663.45935058594	65.1916809082031
1664.47229003906	64.7042083740234
1665.48486328125	64.3721237182617
1666.49694824219	64.0881195068359
1667.50854492188	63.7641372680664
1668.51977539063	63.4312782287598
1669.53051757813	62.9083671569824
1670.54089355469	62.6244888305664
1671.55078125	62.2384567260742
1672.56018066406	61.7117195129395
1673.56909179688	61.3536834716797
1674.57763671875	60.8640480041504
1675.58581542969	60.4245758056641
1676.59350585938	59.7893753051758
1677.60070800781	59.4043426513672
1678.607421875	58.8786163330078
1679.61376953125	58.3249206542969
1680.61962890625	57.9336357116699
1681.62512207031	57.4489097595215
1682.63012695313	56.8576011657715
1683.63464355469	56.3240547180176
1684.638671875	55.8721694946289
1685.64233398438	55.3823051452637
1686.64562988281	55.0818786621094
1687.64831542969	54.5607719421387
1688.65063476563	54.0639839172363
1689.65246582031	53.4712753295898
1690.65393066406	53.0104446411133
1691.65490722656	52.833797454834
1692.65539550781	52.3732528686523
1693.65551757813	52.0222282409668
1694.65502929688	51.5668411254883
1695.654296875	51.2808113098145
1696.65295410156	51.0090103149414
1697.65124511719	50.5592575073242
1698.64904785156	50.1527671813965
1699.646484375	49.8651847839355
1700.64331054688	49.5247840881348
1701.63977050781	49.0972862243652
1702.63586425781	48.5971908569336
1703.63134765625	48.4723587036133
1704.62646484375	47.9343528747559
1705.62121582031	47.5539665222168
1706.61535644531	47.2791557312012
1707.60913085938	46.8510246276855
1708.60241699219	46.4413795471191
1709.59521484375	46.2105369567871
1710.58764648438	45.7105598449707
1711.57958984375	45.3863334655762
1712.57104492188	44.9550399780273
1713.56213378906	44.5930557250977
1714.552734375	44.2196159362793
1715.54284667969	43.8217163085938
1716.53247070313	43.3674545288086
1717.52160644531	43.1431465148926
1718.51037597656	42.8172264099121
1719.49865722656	42.3665390014648
1720.48657226563	42.1694717407227
1721.47387695313	41.7870674133301
1722.46081542969	41.5407295227051
1723.447265625	41.1646003723145
1724.43334960938	40.9470901489258
1725.41882324219	40.6286201477051
1726.40393066406	40.4119338989258
1727.38854980469	40.0428504943848
1728.37268066406	39.7988891601563
1729.3564453125	39.6778945922852
1730.33972167969	39.3980178833008
1731.32250976563	39.2107772827148
1732.30480957031	38.9414176940918
1733.28674316406	38.721134185791
1734.26806640625	38.6516723632813
1735.2490234375	38.4227485656738
1736.2294921875	38.326099395752
1737.20959472656	38.0926666259766
1738.18908691406	37.8495979309082
1739.16821289063	37.8051490783691
1740.14685058594	37.5250473022461
1741.125	37.35791015625
1742.10266113281	37.2393760681152
1743.07995605469	37.0408134460449
1744.05676269531	36.9010200500488
1745.03308105469	36.6610412597656
1746.00891113281	36.5451583862305
1746.98425292969	36.2608108520508
1747.95910644531	36.2012252807617
1748.93359375	35.8585510253906
1749.90759277344	35.721004486084
1750.88110351563	35.4490661621094
1751.85412597656	35.2750358581543
1752.82678222656	35.054801940918
1753.798828125	34.9433479309082
1754.7705078125	34.7453804016113
1755.74169921875	34.4431533813477
1756.71240234375	34.3285903930664
1757.6826171875	34.2102203369141
1758.65246582031	34.0341567993164
1759.62170410156	33.780403137207
1760.59057617188	33.6137390136719
1761.55895996094	33.4651184082031
1762.52673339844	33.360164642334
1763.49426269531	33.2685127258301
1764.46118164063	33.1559829711914
1765.42761230469	32.9942016601563
1766.39367675781	32.9243087768555
1767.35913085938	32.7861785888672
1768.32421875	32.742488861084
1769.28881835938	32.6522598266602
1770.2529296875	32.447395324707
1771.21655273438	32.4090423583984
1772.17980957031	32.3660850524902
1773.14245605469	32.3371162414551
1774.10461425781	32.2168312072754
1775.06640625	32.1633605957031
1776.02770996094	32.0526008605957
1776.98852539063	31.9461765289307
1777.94873046875	31.9670963287354
1778.90856933594	31.8398990631104
1779.86804199219	31.7367134094238
1780.82690429688	31.6198711395264
1781.78527832031	31.3201770782471
1782.7431640625	31.2446479797363
1783.70068359375	31.2036666870117
1784.65771484375	30.966724395752
1785.61413574219	30.8629817962646
1786.57019042969	30.6975479125977
1787.52575683594	30.6031303405762
1788.48083496094	30.4855995178223
1789.43530273438	30.3577289581299
1790.38940429688	30.2159404754639
1791.34301757813	30.1776065826416
1792.29626464844	30.0130271911621
1793.24890136719	29.8798809051514
1794.20104980469	29.781135559082
1795.15270996094	29.7191314697266
1796.10400390625	29.5425052642822
1797.0546875	29.4924049377441
1798.0048828125	29.408411026001
1798.95471191406	29.3645839691162
1799.90393066406	29.223482131958
1800.85278320313	29.1951732635498
1801.80102539063	29.2188739776611
1802.74890136719	29.1220970153809
1803.6962890625	29.1449680328369
1804.64306640625	28.9707813262939
1805.58947753906	29.0587863922119
1806.53540039063	28.9334182739258
1807.48071289063	28.9151630401611
1808.42565917969	28.9127311706543
1809.3701171875	28.8336791992188
1810.31396484375	28.8270149230957
1811.25744628906	28.7369327545166
1812.20043945313	28.6803913116455
1813.14294433594	28.5644588470459
1814.08483886719	28.658784866333
1815.0263671875	28.6463985443115
1815.96740722656	28.439640045166
1816.90783691406	28.3203601837158
1817.84790039063	28.2879905700684
1818.78747558594	28.2014293670654
1819.72644042969	28.252254486084
1820.6650390625	28.0091190338135
1821.60314941406	28.0128936767578
1822.54064941406	27.8950309753418
1823.47778320313	27.8267135620117
1824.41430664063	27.7734222412109
1825.35034179688	27.6291160583496
1826.28601074219	27.5869922637939
1827.22106933594	27.46994972229
1828.15563964844	27.468957901001
1829.08984375	27.3530883789063
1830.0234375	27.2989864349365
1830.95654296875	27.2259426116943
1831.88916015625	27.1855964660645
1832.8212890625	27.1014366149902
1833.7529296875	27.0803909301758
1834.68408203125	27.0206336975098
1835.61474609375	27.0068092346191
1836.54479980469	26.8891201019287
1837.47448730469	26.9448776245117
1838.40356445313	27.0317783355713
1839.33227539063	26.9348907470703
1840.26037597656	26.8865337371826
1841.18811035156	26.9803371429443
1842.115234375	26.9550094604492
1843.04187011719	26.9399147033691
1843.96801757813	26.8599605560303
1844.89367675781	26.968620300293
1845.81872558594	26.9215126037598
1846.74340820313	26.8378772735596
1847.66760253906	26.7992649078369
1848.59118652344	26.7431182861328
1849.51428222656	26.800220489502
1850.43701171875	26.7498245239258
1851.35913085938	26.7066841125488
1852.28076171875	26.5871562957764
1853.20190429688	26.5118465423584
1854.12243652344	26.4568462371826
1855.04260253906	26.4617671966553
1855.96215820313	26.304141998291
1856.88122558594	26.254186630249
1857.79992675781	26.0822715759277
1858.71801757813	26.0628929138184
1859.63549804688	26.0145568847656
1860.55261230469	26.0344123840332
1861.46923828125	25.8989448547363
1862.38525390625	25.8732872009277
1863.30078125	25.8061847686768
1864.2158203125	25.7929573059082
1865.13037109375	25.7548084259033
1866.04443359375	25.8034591674805
1866.95788574219	25.7362804412842
1867.87084960938	25.7546520233154
1868.78332519531	25.7287311553955
1869.6953125	25.7654113769531
1870.60681152344	25.7760753631592
1871.51782226563	25.730562210083
1872.42822265625	25.7612705230713
1873.33813476563	25.7887649536133
1874.24755859375	25.7721138000488
1875.15649414063	25.7017879486084
1876.06481933594	25.7959365844727
1876.97277832031	25.7426300048828
1877.88012695313	25.7924137115479
1878.78698730469	25.698299407959
1879.69323730469	25.7142238616943
1880.59912109375	25.7770309448242
1881.50439453125	25.6709594726563
1882.4091796875	25.6938228607178
1883.3134765625	25.5193729400635
1884.21716308594	25.496166229248
1885.12048339844	25.4359722137451
1886.02319335938	25.3621158599854
1886.92541503906	25.3198165893555
1887.82702636719	25.2911262512207
1888.72814941406	25.2217254638672
1889.62878417969	25.1650657653809
1890.52893066406	25.1172580718994
1891.42858886719	25.0789623260498
1892.32763671875	24.9818897247314
1893.22619628906	24.9303169250488
1894.12426757813	24.9021434783936
1895.02172851563	24.8537750244141
1895.91870117188	24.8939571380615
1896.81518554688	24.9176712036133
1897.71118164063	24.7054862976074
1898.60656738281	24.6835346221924
1899.50146484375	24.742431640625
1900.39587402344	24.7359237670898
1901.28967285156	24.6034812927246
1902.18298339844	24.7287845611572
1903.07580566406	24.6785411834717
1903.96801757813	24.6339302062988
1904.85986328125	24.6295738220215
1905.7509765625	24.7472362518311
1906.64172363281	24.6877975463867
1907.53186035156	24.6891498565674
1908.42150878906	24.7232265472412
1909.31066894531	24.8048725128174
1910.19921875	24.7547855377197
1911.08728027344	24.7836856842041
1911.97473144531	24.8831424713135
1912.86181640625	24.8013725280762
1913.74816894531	24.8677043914795
1914.63415527344	24.7679672241211
1915.51953125	24.8142280578613
1916.40441894531	24.7765369415283
1917.28869628906	24.7123622894287
1918.17260742188	24.7584362030029
1919.05578613281	24.624828338623
1919.93859863281	24.7074909210205
1920.82080078125	24.5924110412598
1921.70239257813	24.5105667114258
1922.58349609375	24.5619430541992
1923.46411132813	24.40944480896
1924.34423828125	24.3693675994873
1925.22375488281	24.3402462005615
1926.10278320313	24.2329750061035
1926.98120117188	24.1539611816406
1927.85913085938	24.1067447662354
1928.73645019531	24.0551128387451
1929.61328125	23.9950942993164
1930.48962402344	23.9752750396729
1931.36535644531	23.9404926300049
1932.24060058594	23.9186706542969
1933.11535644531	23.9056491851807
1933.98950195313	23.8699417114258
1934.86303710938	23.8983020782471
1935.73608398438	23.8365936279297
1936.60864257813	23.8740043640137
1937.48059082031	23.8389186859131
1938.35205078125	23.8646831512451
1939.22302246094	23.8847236633301
1940.09338378906	23.9052295684814
1940.96313476563	23.8888988494873
1941.83239746094	23.9549140930176
1942.701171875	23.9723854064941
1943.5693359375	24.0225677490234
1944.43701171875	24.0730171203613
1945.30407714844	24.1243877410889
1946.17065429688	24.1176280975342
1947.03662109375	24.1361026763916
1947.90209960938	24.0684967041016
1948.76696777344	24.1845970153809
1949.63134765625	24.1269416809082
1950.4951171875	24.1301689147949
1951.3583984375	24.1340713500977
1952.22106933594	24.0889930725098
1953.08325195313	24.065393447876
1953.94482421875	24.0876979827881
1954.80590820313	23.953592300415
1955.66650390625	24.0300521850586
1956.5263671875	23.9695625305176
1957.38586425781	23.9505729675293
1958.24462890625	23.8695812225342
1959.10302734375	23.8585586547852
1959.96069335938	23.7839431762695
1960.81799316406	23.7762241363525
1961.67456054688	23.7738456726074
1962.53063964844	23.6693172454834
1963.38623046875	23.5246391296387
1964.2412109375	23.6290969848633
1965.09558105469	23.4642639160156
1965.94946289063	23.5377998352051
1966.80285644531	23.4111843109131
1967.65563964844	23.4477367401123
1968.5078125	23.456205368042
1969.35949707031	23.3749694824219
1970.21057128906	23.3745079040527
1971.06103515625	23.4126739501953
1971.91101074219	23.4526748657227
1972.76049804688	23.4050827026367
1973.60925292969	23.4582977294922
1974.45764160156	23.5044059753418
1975.30529785156	23.5811862945557
1976.15246582031	23.6475143432617
1976.99914550781	23.6733627319336
1977.84521484375	23.7019290924072
1978.69067382813	23.8187789916992
1979.53552246094	23.8814868927002
1980.3798828125	23.8691368103027
1981.22375488281	23.934383392334
1982.06701660156	23.8841361999512
1982.90966796875	23.9177932739258
1983.75170898438	23.8551712036133
1984.59326171875	23.799919128418
1985.43420410156	23.8744773864746
1986.27465820313	23.8850498199463
1987.11450195313	23.7261238098145
1987.95373535156	23.825267791748
1988.79248046875	23.8412437438965
1989.63061523438	23.7894916534424
1990.46813964844	23.6406841278076
1991.30517578125	23.7203559875488
1992.1416015625	23.687219619751
1992.9775390625	23.5814990997314
1993.81274414063	23.5990314483643
1994.6474609375	23.4702053070068
1995.48168945313	23.4213829040527
1996.31518554688	23.3802127838135
1997.14819335938	23.3825721740723
1997.98071289063	23.3594284057617
1998.8125	23.2689514160156
1999.64379882813	23.3047409057617
2000.47448730469	23.2914981842041
2001.3046875	23.313304901123
2002.13427734375	23.2704296112061
2002.96325683594	23.2877311706543
2003.79162597656	23.3720531463623
2004.61950683594	23.4027709960938
2005.44677734375	23.3922805786133
2006.2734375	23.5037155151367
2007.09948730469	23.4889488220215
2007.92504882813	23.5530986785889
2008.75	23.6649513244629
2009.57434082031	23.6495552062988
2010.39819335938	23.6713905334473
2011.22131347656	23.7829608917236
2012.0439453125	23.6978435516357
2012.86608886719	23.8331394195557
2013.6875	23.8168907165527
2014.50842285156	23.837251663208
2015.32873535156	23.8294067382813
2016.1484375	23.7835521697998
2016.96752929688	23.9690113067627
2017.7861328125	23.8384494781494
2018.60412597656	23.9169673919678
2019.42150878906	23.8729248046875
2020.23828125	23.900899887085
2021.05444335938	23.883279800415
2021.8701171875	23.7796230316162
2022.68518066406	23.7087631225586
2023.49963378906	23.769847869873
2024.3134765625	23.7153816223145
2025.12683105469	23.723503112793
2025.939453125	23.6026992797852
2026.75158691406	23.6960906982422
2027.56311035156	23.6049365997314
2028.3740234375	23.5189819335938
2029.18432617188	23.6261806488037
2029.994140625	23.5802612304688
2030.80322265625	23.5656871795654
2031.61181640625	23.4644756317139
2032.41979980469	23.5101566314697
2033.22717285156	23.396017074585
2034.03393554688	23.3458099365234
2034.84008789063	23.3373374938965
2035.64575195313	23.2999286651611
2036.45080566406	23.2788124084473
2037.25512695313	23.1189022064209
2038.05895996094	23.1062088012695
2038.86218261719	23.0799427032471
2039.66479492188	23.1314086914063
2040.466796875	23.2001686096191
2041.26831054688	23.1087741851807
2042.06909179688	23.161003112793
2042.86938476563	23.152458190918
2043.6689453125	23.1761703491211
2044.46801757813	23.2229518890381
2045.26647949219	23.223653793335
2046.06433105469	23.2979469299316
2046.86145019531	23.316915512085
2047.65808105469	23.3555240631104
2048.4541015625	23.2539730072021
2049.24951171875	23.3383331298828
2050.04443359375	23.3400115966797
2050.83862304688	23.3990440368652
2051.63232421875	23.4416923522949
2052.42529296875	23.4147338867188
2053.2177734375	23.3838214874268
2054.00952148438	23.415864944458
2054.80078125	23.5185928344727
2055.59130859375	23.5345001220703
2056.38134765625	23.4977951049805
2057.17065429688	23.5658779144287
2057.95947265625	23.5277805328369
2058.74755859375	23.5279388427734
2059.53515625	23.464958190918
2060.32202148438	23.455810546875
2061.1083984375	23.455020904541
2061.89428710938	23.362434387207
2062.67919921875	23.2951145172119
2063.4638671875	23.3198547363281
2064.24780273438	23.1605739593506
2065.03100585938	23.1664352416992
2065.81372070313	23.0728759765625
2066.595703125	23.0836009979248
2067.37719726563	23.0472640991211
2068.15795898438	22.8661479949951
2068.93823242188	22.8994274139404
2069.7177734375	22.8769874572754
2070.49682617188	22.769588470459
2071.27514648438	22.6996879577637
2072.05297851563	22.6717796325684
2072.830078125	22.7090320587158
2073.60668945313	22.5460262298584
2074.38256835938	22.4841251373291
2075.15795898438	22.4673233032227
2075.9326171875	22.4378871917725
2076.70654296875	22.4130973815918
2077.47998046875	22.4028148651123
2078.25268554688	22.2950801849365
2079.02490234375	22.3365268707275
2079.79663085938	22.3489532470703
2080.5673828125	22.3137741088867
2081.337890625	22.3440284729004
2082.107421875	22.3815765380859
2082.87670898438	22.3996734619141
2083.64501953125	22.4191913604736
2084.41284179688	22.411937713623
2085.18017578125	22.4820098876953
2085.94677734375	22.5058193206787
2086.71264648438	22.4741344451904
2087.47802734375	22.4593677520752
2088.24267578125	22.4676551818848
2089.0068359375	22.5242366790771
2089.77026367188	22.5113582611084
2090.53295898438	22.4699573516846
2091.29516601563	22.5181045532227
2092.056640625	22.4519195556641
2092.81762695313	22.4434814453125
2093.57788085938	22.401050567627
2094.33764648438	22.3392238616943
2095.0966796875	22.285623550415
2095.85498046875	22.2059917449951
2096.61279296875	22.1683673858643
2097.36987304688	22.0895805358887
2098.12646484375	22.0769596099854
2098.88232421875	21.9391479492188
2099.63745117188	21.9264698028564
2100.39208984375	21.8368034362793
2101.14624023438	21.7522869110107
2101.8994140625	21.6314430236816
2102.65209960938	21.5659885406494
2103.404296875	21.5078392028809
2104.15551757813	21.3687210083008
2104.90649414063	21.3510475158691
2105.65649414063	21.2723274230957
2106.40600585938	21.2496109008789
2107.15502929688	21.1061534881592
2107.90307617188	21.048641204834
2108.65063476563	20.9968013763428
2109.39770507813	21.0612678527832
2110.14404296875	20.9346466064453
2110.8896484375	20.9531879425049
2111.63452148438	20.9274368286133
2112.37890625	20.9517078399658
2113.12280273438	20.9652671813965
2113.86572265625	21.1202564239502
2114.60815429688	21.063512802124
2115.35009765625	21.1026706695557
2116.09106445313	21.1289653778076
2116.83154296875	21.152172088623
2117.57153320313	21.083402633667
2118.31079101563	21.1307640075684
2119.04931640625	21.2307586669922
2119.787109375	21.1152954101563
2120.5244140625	21.1184406280518
2121.26098632813	21.0914192199707
2121.9970703125	20.9379272460938
2122.732421875	20.9565868377686
2123.46704101563	20.9057464599609
2124.20092773438	20.858699798584
2124.93432617188	20.7881183624268
2125.6669921875	20.7577934265137
2126.39916992188	20.6983871459961
2127.13037109375	20.6408653259277
2127.86108398438	20.5784950256348
2128.59130859375	20.6446514129639
2129.32080078125	20.4160957336426
2130.04956054688	20.4245147705078
2130.77758789063	20.3022842407227
2131.50512695313	20.2651710510254
2132.23193359375	20.1914234161377
2132.9580078125	20.1523132324219
2133.68334960938	20.0080986022949
2134.408203125	19.9939575195313
2135.13232421875	19.8787460327148
2135.85595703125	19.8418579101563
2136.57885742188	19.7718811035156
2137.30102539063	19.7112560272217
2138.0224609375	19.6148376464844
2138.74340820313	19.5852832794189
2139.46337890625	19.5873680114746
2140.18310546875	19.5082054138184
2140.90185546875	19.4606628417969
2141.6201171875	19.4385013580322
2142.33764648438	19.3231029510498
2143.05444335938	19.3837070465088
2143.77075195313	19.3367710113525
2144.48608398438	19.3278560638428
2145.201171875	19.4004077911377
2145.91528320313	19.3332901000977
2146.62890625	19.3384323120117
2147.34155273438	19.3256149291992
2148.05395507813	19.3378047943115
2148.76538085938	19.360933303833
2149.47631835938	19.3225841522217
2150.18627929688	19.3094997406006
2150.89599609375	19.3881072998047
2151.60473632813	19.2810916900635
2152.31298828125	19.3132457733154
2153.02026367188	19.3074321746826
2153.72729492188	19.2765235900879
2154.43334960938	19.1729431152344
2155.138671875	19.1838932037354
2155.84350585938	19.2336330413818
2156.54760742188	19.1970252990723
2157.25122070313	19.1472015380859
2157.95385742188	19.0690135955811
2158.65600585938	19.0931262969971
2159.357421875	19.0456428527832
2160.05810546875	19.0098628997803
2160.75805664063	18.9875049591064
2161.45751953125	18.8880424499512
2162.15600585938	18.8778553009033
2162.85400390625	18.8456153869629
2163.55151367188	18.7391204833984
2164.248046875	18.7413520812988
2164.94409179688	18.6820507049561
2165.63916015625	18.6523780822754
2166.33374023438	18.5340976715088
2167.02783203125	18.4758644104004
2167.72094726563	18.4526996612549
2168.41357421875	18.3558158874512
2169.10522460938	18.2802314758301
2169.79638671875	18.2323741912842
2170.48706054688	18.1067523956299
2171.1767578125	18.0587844848633
2171.86572265625	17.8931121826172
2172.55419921875	17.9129829406738
2173.24194335938	17.7813625335693
2173.92895507813	17.6663970947266
2174.615234375	17.6610488891602
2175.30078125	17.577018737793
2175.98583984375	17.522029876709
2176.67016601563	17.4697151184082
2177.35375976563	17.5186023712158
2178.03662109375	17.4393119812012
2178.71875	17.4041957855225
2179.40014648438	17.3861122131348
2180.08081054688	17.3897724151611
2180.76098632813	17.4300575256348
2181.4404296875	17.4436302185059
2182.119140625	17.4141368865967
2182.79711914063	17.4319305419922
2183.47436523438	17.4214820861816
2184.15087890625	17.425895690918
2184.82690429688	17.4528846740723
2185.501953125	17.4687271118164
2186.17651367188	17.4605007171631
2186.85034179688	17.5190658569336
2187.5234375	17.4537124633789
2188.19580078125	17.3696765899658
2188.86743164063	17.395450592041
2189.53833007813	17.348123550415
2190.20874023438	17.3271312713623
2190.87817382813	17.237174987793
2191.54711914063	17.2713947296143
2192.21533203125	17.1883144378662
2192.8828125	17.1064109802246
2193.54956054688	17.0488777160645
2194.21557617188	16.9813137054443
2194.880859375	16.961597442627
2195.54541015625	16.8355407714844
2196.20947265625	16.7445831298828
2196.87255859375	16.7180004119873
2197.53515625	16.6251754760742
2198.19677734375	16.5757713317871
2198.85791015625	16.4800586700439
2199.51831054688	16.4468078613281
2200.17797851563	16.2924022674561
2200.8369140625	16.1997108459473
2201.4951171875	16.1783294677734
2202.15258789063	16.0754890441895
2202.80932617188	16.0582962036133
2203.46533203125	15.9804067611694
2204.12060546875	15.8924102783203
2204.775390625	15.9190464019775
2205.42919921875	15.9396657943726
2206.08251953125	15.8324546813965
2206.73486328125	15.8083229064941
2207.38671875	15.7879505157471
2208.03759765625	15.8007497787476
2208.68798828125	15.7514181137085
2209.33764648438	15.7810707092285
2209.98657226563	15.7780122756958
2210.63452148438	15.7903127670288
2211.28198242188	15.8903064727783
2211.9287109375	15.8227481842041
2212.57470703125	15.7886753082275
2213.21997070313	15.7540626525879
2213.86450195313	15.8539390563965
2214.50830078125	15.8890037536621
2215.1513671875	15.766996383667
2215.79370117188	15.7280149459839
2216.43530273438	15.6708002090454
2217.076171875	15.6739797592163
2217.71630859375	15.6189680099487
2218.35571289063	15.5482263565063
2218.99462890625	15.5662832260132
2219.63256835938	15.458477973938
2220.26977539063	15.4288721084595
2220.90625	15.3455085754395
2221.5419921875	15.263599395752
2222.17700195313	15.27268409729
2222.81127929688	15.2246789932251
2223.44482421875	15.0783824920654
2224.07763671875	15.0660610198975
2224.70971679688	14.9574375152588
2225.34106445313	14.8550786972046
2225.9716796875	14.8057813644409
2226.6015625	14.7310018539429
2227.23071289063	14.6879682540894
2227.85913085938	14.6034021377563
2228.48681640625	14.6420335769653
2229.11376953125	14.5313911437988
2229.73999023438	14.4390077590942
2230.36547851563	14.4595069885254
2230.990234375	14.3710975646973
2231.61401367188	14.3520259857178
2232.2373046875	14.2589054107666
2232.85986328125	14.2693939208984
2233.4814453125	14.2275047302246
2234.1025390625	14.1955547332764
2234.72265625	14.145676612854
2235.34228515625	14.1384744644165
2235.9609375	14.1266574859619
2236.57885742188	14.0823163986206
2237.1962890625	14.0335836410522
2237.81274414063	14.0524463653564
2238.42846679688	14.0749073028564
2239.04345703125	14.023796081543
2239.65771484375	14.0377950668335
2240.27124023438	14.0207490921021
2240.88403320313	14.0473222732544
2241.49584960938	14.0603075027466
2242.10717773438	14.0067625045776
2242.71752929688	14.0893859863281
2243.32739257813	13.991322517395
2243.93627929688	14.0204973220825
2244.54443359375	14.0378494262695
2245.15209960938	13.9808282852173
2245.7587890625	13.9456462860107
2246.36474609375	13.9135217666626
2246.9697265625	13.8831691741943
2247.57421875	13.8378419876099
2248.17797851563	13.853343963623
2248.78076171875	13.8528528213501
2249.38305664063	13.8139028549194
2249.984375	13.7310123443604
2250.5849609375	13.7405443191528
2251.18481445313	13.6689252853394
2251.78393554688	13.5564069747925
2252.38232421875	13.6302623748779
2252.97973632813	13.5559253692627
2253.57666015625	13.5200872421265
2254.17260742188	13.4857692718506
2254.76782226563	13.4509057998657
2255.3623046875	13.3742942810059
2255.9560546875	13.3103160858154
2256.54907226563	13.2753314971924
2257.14135742188	13.2071084976196
2257.73266601563	13.1357126235962
2258.32348632813	13.0826902389526
2258.91333007813	13.0828762054443
2259.50244140625	12.9850912094116
2260.09057617188	12.9176435470581
2260.67822265625	12.8894014358521
2261.26513671875	12.8582773208618
2261.85107421875	12.8021411895752
2262.43627929688	12.7678194046021
2263.02075195313	12.7537937164307
2263.6044921875	12.6946678161621
2264.18725585938	12.7004060745239
2264.76953125	12.615650177002
2265.35083007813	12.5663042068481
2265.93139648438	12.5304899215698
2266.51123046875	12.5881090164185
2267.09033203125	12.5285005569458
2267.66845703125	12.5464382171631
2268.24584960938	12.4817924499512
2268.82250976563	12.475136756897
2269.3984375	12.5414562225342
2269.9736328125	12.5418825149536
2270.5478515625	12.5475330352783
2271.12133789063	12.5421924591064
2271.69409179688	12.6156940460205
2272.26611328125	12.5521869659424
2272.83740234375	12.5326681137085
2273.40771484375	12.514967918396
2273.97729492188	12.4828176498413
2274.54614257813	12.4973592758179
2275.11401367188	12.4649095535278
2275.68139648438	12.4463520050049
2276.24780273438	12.3959789276123
2276.8134765625	12.3984041213989
2277.37817382813	12.3182420730591
2277.9423828125	12.377462387085
2278.50561523438	12.3253860473633
2279.06811523438	12.3946466445923
2279.62963867188	12.3198757171631
2280.19067382813	12.2893133163452
2280.75073242188	12.3238353729248
2281.31005859375	12.3383359909058
2281.86840820313	12.2549743652344
2282.42602539063	12.2850227355957
2282.98291015625	12.2559499740601
2283.5390625	12.199122428894
2284.09448242188	12.1892728805542
2284.64892578125	12.206901550293
2285.20263671875	12.1700706481934
2285.75537109375	12.1109857559204
2286.3076171875	12.0812273025513
2286.85888671875	12.0395288467407
2287.40942382813	12.0184440612793
2287.958984375	12.0021152496338
2288.5078125	11.9136800765991
2289.05590820313	11.9028577804565
2289.60302734375	11.8341989517212
2290.14965820313	11.79918384552
2290.6953125	11.7580308914185
2291.23999023438	11.7420616149902
2291.78393554688	11.6928806304932
2292.3271484375	11.6197357177734
2292.86962890625	11.5537137985229
2293.4111328125	11.5682134628296
2293.95190429688	11.5444087982178
2294.49194335938	11.4838562011719
2295.03100585938	11.4530744552612
2295.5693359375	11.427586555481
2296.10693359375	11.3844947814941
2296.6435546875	11.3984022140503
2297.17944335938	11.4008560180664
2297.71459960938	11.374228477478
2298.24877929688	11.3366365432739
2298.7822265625	11.3668088912964
2299.31469726563	11.3374557495117
2299.8466796875	11.3494853973389
2300.37744140625	11.3623151779175
2300.90771484375	11.306978225708
2301.43701171875	11.3604488372803
2301.96557617188	11.3649930953979
2302.4931640625	11.3732843399048
2303.02001953125	11.3510484695435
2303.54614257813	11.3732633590698
2304.0712890625	11.4011106491089
2304.595703125	11.3659830093384
2305.119140625	11.3571043014526
2305.64184570313	11.3348035812378
2306.16381835938	11.3846626281738
2306.68481445313	11.3330812454224
2307.205078125	11.2967681884766
2307.72436523438	11.3310775756836
2308.24291992188	11.3514318466187
2308.7607421875	11.3349590301514
2309.27758789063	11.3655424118042
2309.79370117188	11.3307619094849
2310.30883789063	11.3172121047974
2310.8232421875	11.3144178390503
2311.3369140625	11.2865695953369
2311.849609375	11.2775583267212
2312.361328125	11.2413053512573
2312.87255859375	11.2074489593506
2313.38256835938	11.1994600296021
2313.89208984375	11.1145534515381
2314.40063476563	11.1618556976318
2314.908203125	11.1360006332397
2315.4150390625	11.0804109573364
2315.92114257813	11.0290946960449
2316.42626953125	10.9588108062744
2316.9306640625	10.9831275939941
2317.43408203125	10.9208860397339
2317.93676757813	10.8737449645996
2318.4384765625	10.859055519104
2318.939453125	10.8048076629639
2319.439453125	10.7857398986816
2319.93872070313	10.7140655517578
2320.43701171875	10.710391998291
2320.9345703125	10.6806745529175
2321.43139648438	10.6471319198608
2321.92724609375	10.6111164093018
2322.42211914063	10.5954313278198
2322.91625976563	10.5628967285156
2323.40966796875	10.5382041931152
2323.90209960938	10.5259990692139
2324.3935546875	10.4835968017578
2324.88427734375	10.5184125900269
2325.37426757813	10.4838562011719
2325.86303710938	10.4884719848633
2326.35131835938	10.4609508514404
2326.83862304688	10.4897947311401
2327.32495117188	10.5222005844116
2327.810546875	10.4589319229126
2328.29541015625	10.5115232467651
2328.77905273438	10.5172166824341
2329.26220703125	10.5603075027466
2329.74438476563	10.5621938705444
2330.2255859375	10.5247402191162
2330.7060546875	10.5328912734985
2331.185546875	10.5516948699951
2331.6640625	10.5374298095703
2332.14184570313	10.5447568893433
2332.61889648438	10.5414113998413
2333.09497070313	10.548731803894
2333.57006835938	10.574122428894
2334.04443359375	10.5562515258789
2334.51782226563	10.5263042449951
2334.99047851563	10.4850959777832
2335.46215820313	10.47620677948
2335.93310546875	10.4324712753296
2336.40307617188	10.4482374191284
2336.8720703125	10.3877048492432
2337.34033203125	10.3298692703247
2337.8076171875	10.3667554855347
2338.27416992188	10.3322219848633
2338.73974609375	10.3163452148438
2339.20458984375	10.2891788482666
2339.66845703125	10.2518129348755
2340.13134765625	10.1987266540527
2340.59350585938	10.1992750167847
2341.0546875	10.1896333694458
2341.51489257813	10.1023015975952
2341.97436523438	10.0438318252563
2342.43286132813	10.0233564376831
2342.890625	10.0205116271973
2343.34741210938	9.98152160644531
2343.80322265625	9.96540546417236
2344.25830078125	9.94154262542725
2344.71240234375	9.93587779998779
2345.16577148438	9.95175552368164
2345.61791992188	9.95271492004395
2346.06958007813	9.98213481903076
2346.52001953125	10.0867881774902
2346.9697265625	10.1489067077637
2347.41845703125	10.2415008544922
2347.86645507813	10.3241920471191
2348.3134765625	10.4110803604126
2348.75952148438	10.5456686019897
2349.20483398438	10.6573476791382
2349.64916992188	10.7890481948853
2350.09252929688	10.8673229217529
2350.53515625	10.9431495666504
2350.97680664063	11.0082035064697
2351.41748046875	11.0172252655029
2351.857421875	11.119815826416
2352.29638671875	11.1208181381226
2352.734375	11.1106967926025
2353.17138671875	11.1366949081421
2353.60766601563	11.1159944534302
2354.04296875	10.9976596832275
2354.4775390625	10.9070558547974
2354.91088867188	10.8378171920776
2355.34350585938	10.7434635162354
2355.775390625	10.6571207046509
2356.2060546875	10.5197315216064
2356.63598632813	10.3680295944214
2357.06494140625	10.2546939849854
2357.4931640625	10.1343030929565
2357.92041015625	10.0595750808716
2358.3466796875	9.9580078125
2358.77197265625	9.85635852813721
2359.1962890625	9.72476291656494
2359.61987304688	9.66262531280518
2360.04248046875	9.59680843353271
2360.46411132813	9.47363948822021
2360.88500976563	9.44992637634277
2361.30493164063	9.42087650299072
2361.72387695313	9.3361234664917
