# Supplementary material for: Optics miniaturization strategy for demanding Raman spectroscopy applications
Source: Nat Commun. 2024 Apr 8;15:3049. doi: 10.1038/s41467-024-47044-7 (PMC11001912; doi:10.1038/s41467-024-47044-7)
Supplement: Supplementary file 6 — Source Data [file 41467_2024_47044_MOESM6_ESM.zip › Source Data/NCOMMS-23-34016B s3/S3 pHCA, Glucose, Salts/calibraiton/pHCA time + standards/sr_pHCA_7_5h.csv]

347.42919921875	96.0509643554688
348.892913818359	96.3263931274414
350.356079101563	96.9626083374023
351.818634033203	97.208984375
353.280670166016	97.6767501831055
354.742095947266	98.2200469970703
356.202972412109	98.6321334838867
357.663299560547	99.0863494873047
359.123046875	99.3353958129883
360.582244873047	99.6621475219727
362.040863037109	99.8982238769531
363.498931884766	100.358238220215
364.956451416016	100.369705200195
366.413391113281	100.68123626709
367.869750976563	101.114715576172
369.325592041016	101.193687438965
370.780853271484	101.061500549316
372.235565185547	101.553596496582
373.689727783203	101.574974060059
375.143310546875	101.736473083496
376.596343994141	102.058502197266
378.048828125	102.200408935547
379.500762939453	102.281097412109
380.9521484375	102.564407348633
382.402954101563	102.686599731445
383.853240966797	102.902183532715
385.302947998047	103.037803649902
386.752136230469	103.377723693848
388.200744628906	103.510780334473
389.648803710938	103.809501647949
391.096343994141	103.947402954102
392.543304443359	104.168869018555
393.989715576172	104.560035705566
395.435607910156	104.977027893066
396.880920410156	105.105888366699
398.325714111328	105.360321044922
399.769927978516	105.711753845215
401.213623046875	105.947463989258
402.656768798828	106.186805725098
404.099395751953	106.422256469727
405.541442871094	106.637825012207
406.982971191406	106.713005065918
408.423950195313	106.955978393555
409.864379882813	107.16096496582
411.304290771484	107.259292602539
412.743621826172	107.484306335449
414.182434082031	107.630104064941
415.620727539063	107.900764465332
417.058471679688	107.845039367676
418.495666503906	108.162155151367
419.932342529297	108.30500793457
421.368469238281	108.23120880127
422.804077148438	108.369964599609
424.239135742188	108.371849060059
425.673645019531	108.170227050781
427.107635498047	108.235145568848
428.541107177734	108.218635559082
429.974029541016	107.852340698242
431.406433105469	107.632469177246
432.838287353516	107.465309143066
434.269622802734	107.319969177246
435.700408935547	107.337287902832
437.130706787109	107.068489074707
438.560455322266	107.270378112793
439.989654541016	106.818733215332
441.418334960938	107.341453552246
442.846496582031	106.98217010498
444.274139404297	107.111473083496
445.701263427734	106.969367980957
447.127838134766	106.843406677246
448.553894042969	106.893142700195
449.979431152344	106.768821716309
451.404449462891	106.51375579834
452.828918457031	106.528671264648
454.252899169922	106.296607971191
455.676330566406	106.181587219238
457.099273681641	106.122299194336
458.521667480469	105.890403747559
459.943542480469	106.241958618164
461.364929199219	105.777618408203
462.785766601563	105.881164550781
464.206085205078	105.914710998535
465.625885009766	105.49925994873
467.045196533203	105.806030273438
468.463958740234	105.696388244629
469.882202148438	105.762977600098
471.299957275391	105.763305664063
472.717193603516	105.86190032959
474.133911132813	105.781463623047
475.550109863281	105.943435668945
476.965789794922	105.880844116211
478.380950927734	106.32740020752
479.795623779297	106.378952026367
481.209777832031	106.481056213379
482.623413085938	106.748725891113
484.036529541016	106.831649780273
485.449157714844	107.075302124023
486.861267089844	107.415534973145
488.272857666016	107.539657592773
489.683959960938	107.871322631836
491.094543457031	107.942039489746
492.504608154297	108.199722290039
493.914184570313	108.526268005371
495.3232421875	108.833236694336
496.731811523438	108.893653869629
498.139862060547	108.955055236816
499.547393798828	109.182647705078
500.954467773438	109.12336730957
502.360992431641	109.168937683105
503.767028808594	109.156509399414
505.172576904297	109.432640075684
506.577606201172	109.46411895752
507.982147216797	109.617637634277
509.386169433594	109.620933532715
510.789703369141	109.736358642578
512.192749023438	109.765975952148
513.595275878906	109.824996948242
514.997314453125	109.855415344238
516.398803710938	110.136512756348
517.799865722656	109.914756774902
519.200378417969	109.978469848633
520.600463867188	109.923568725586
522	109.595893859863
523.399047851563	109.55054473877
524.797607421875	109.056106567383
526.195678710938	108.644073486328
527.59326171875	108.521827697754
528.990295410156	108.103591918945
530.386901855469	107.585586547852
531.782958984375	107.62068939209
533.178588867188	107.271430969238
534.573669433594	106.80948638916
535.968322753906	106.72274017334
537.362426757813	106.346862792969
538.756042480469	106.312118530273
540.149230957031	105.895843505859
541.541870117188	105.684425354004
542.934020996094	105.398773193359
544.32568359375	105.252876281738
545.716918945313	104.966384887695
547.107604980469	104.417427062988
548.497802734375	104.269187927246
549.887573242188	103.992370605469
551.276794433594	103.61417388916
552.66552734375	103.440658569336
554.053833007813	103.33179473877
555.441650390625	103.215637207031
556.828918457031	102.944511413574
558.215759277344	102.661315917969
559.602111816406	102.58406829834
560.987976074219	102.513206481934
562.373352050781	102.499244689941
563.758239746094	102.502822875977
565.142639160156	102.100593566895
566.526611328125	101.935661315918
567.910034179688	102.167877197266
569.293029785156	101.93115234375
570.675537109375	101.953384399414
572.057556152344	101.799186706543
573.439086914063	101.978485107422
574.820129394531	101.765228271484
576.200744628906	101.754257202148
577.580871582031	101.645088195801
578.96044921875	101.681335449219
580.339660644531	101.483665466309
581.718322753906	101.888290405273
583.096557617188	101.452140808105
584.474243164063	101.782073974609
585.851501464844	101.492706298828
587.228332519531	101.714279174805
588.604614257813	101.57763671875
589.98046875	101.622337341309
591.355834960938	101.711883544922
592.730712890625	101.546661376953
594.105163574219	101.713027954102
595.479125976563	101.698921203613
596.852600097656	101.620216369629
598.225646972656	101.583251953125
599.598205566406	101.670608520508
600.970275878906	101.433090209961
602.341857910156	101.428550720215
603.713012695313	101.361343383789
605.083679199219	101.357421875
606.453918457031	101.278549194336
607.823608398438	101.07836151123
609.192932128906	101.116859436035
610.561706542969	100.995979309082
611.930053710938	101.076759338379
613.297912597656	100.821014404297
614.665344238281	100.804634094238
616.032287597656	100.715995788574
617.398803710938	100.66236114502
618.764831542969	100.348014831543
620.13037109375	100.381317138672
621.495483398438	100.17407989502
622.860107421875	100.126930236816
624.224304199219	99.8930969238281
625.588012695313	99.9804992675781
626.951232910156	99.8070449829102
628.314025878906	99.5506744384766
629.676391601563	99.7072906494141
631.038269042969	99.3726501464844
632.399658203125	99.2681274414063
633.760620117188	99.2195587158203
635.12109375	99.1220016479492
636.481140136719	98.8190841674805
637.840759277344	98.8567810058594
639.199890136719	98.7653198242188
640.558532714844	98.7550964355469
641.916748046875	98.6020812988281
643.274536132813	98.7285461425781
644.6318359375	98.6101303100586
645.988647460938	98.2469024658203
647.345031738281	98.1750259399414
648.700988769531	98.1977767944336
650.056457519531	97.9626770019531
651.411499023438	97.7746505737305
652.76611328125	97.7332153320313
654.120239257813	97.3162002563477
655.473876953125	97.4319763183594
656.827087402344	97.2147521972656
658.179870605469	97.2139358520508
659.5322265625	97.1151275634766
660.884094238281	96.8894271850586
662.235473632813	97.0524749755859
663.586486816406	96.7455291748047
664.93701171875	96.692497253418
666.287048339844	96.8070831298828
667.636657714844	96.654426574707
668.98583984375	96.5541305541992
670.334594726563	96.6591949462891
671.682861328125	96.6597900390625
673.030700683594	96.6184310913086
674.378051757813	96.6984176635742
675.725036621094	96.5917816162109
677.071533203125	96.5660247802734
678.417541503906	96.6016235351563
679.76318359375	96.8054809570313
681.108337402344	96.5435409545898
682.453002929688	96.7073516845703
683.797302246094	96.8986206054688
685.14111328125	96.7758483886719
686.484497070313	96.8761215209961
687.827453613281	96.9350204467773
689.169921875	96.8408966064453
690.512023925781	96.8889541625977
691.853637695313	97.1200866699219
693.194763183594	97.0811767578125
694.535522460938	97.0578460693359
695.875793457031	97.1603240966797
697.215637207031	97.2978515625
698.555053710938	97.2720794677734
699.89404296875	97.4259262084961
701.232543945313	97.493049621582
702.570617675781	97.4784393310547
703.908325195313	97.6179428100586
705.245483398438	97.6464538574219
706.582275390625	97.600715637207
707.918640136719	97.7090759277344
709.254516601563	97.7619476318359
710.589965820313	97.6607818603516
711.924987792969	97.8373107910156
713.259582519531	97.8469848632813
714.59375	97.9349594116211
715.927490234375	97.7897109985352
717.2607421875	97.9944229125977
718.593627929688	97.7436218261719
719.926025390625	97.8563461303711
721.257995605469	97.9687042236328
722.589538574219	97.8788909912109
723.920654296875	97.7957992553711
725.251342773438	97.9711456298828
726.581604003906	97.7951354980469
727.911437988281	97.9537048339844
729.240783691406	97.7517623901367
730.569763183594	97.7780075073242
731.898254394531	97.8226470947266
733.226379394531	97.5389862060547
734.554016113281	97.6349258422852
735.881225585938	97.6377563476563
737.208068847656	97.6148071289063
738.534423828125	97.58154296875
739.8603515625	97.4106750488281
741.185852050781	97.3560791015625
742.510925292969	97.442008972168
743.835571289063	97.294563293457
745.159790039063	97.1846389770508
746.483581542969	97.1949310302734
747.806945800781	97.0533294677734
749.1298828125	97.0950393676758
750.452453613281	96.9659271240234
751.774536132813	96.9018249511719
753.09619140625	96.8172912597656
754.417419433594	96.6798858642578
755.738220214844	96.8250885009766
757.05859375	96.5140533447266
758.378540039063	96.4938507080078
759.698059082031	96.4037704467773
761.017211914063	96.256965637207
762.335876464844	96.3031311035156
763.654113769531	96.0952682495117
764.971984863281	96.0998458862305
766.289367675781	95.9186096191406
767.606384277344	95.974235534668
768.922973632813	95.8574447631836
770.239074707031	95.6402282714844
771.554809570313	95.5777359008789
772.8701171875	95.5398864746094
774.184997558594	95.4138793945313
775.499450683594	95.2907409667969
776.8134765625	95.234489440918
778.127136230469	95.1054916381836
779.440307617188	95.109245300293
780.753112792969	95.0805587768555
782.0654296875	94.8585052490234
783.377380371094	94.8690338134766
784.688903808594	94.9414215087891
786	94.7213745117188
787.310668945313	94.6937942504883
788.620971679688	94.5366287231445
789.930786132813	94.5827560424805
791.240234375	94.4878921508789
792.549255371094	94.3145980834961
793.857788085938	94.2976684570313
795.166015625	94.1107025146484
796.473754882813	94.4018173217773
797.781066894531	94.1614990234375
799.088012695313	94.3992080688477
800.39453125	94.3800964355469
801.700622558594	94.3610000610352
803.006286621094	94.3953704833984
804.311584472656	94.4375762939453
805.616394042969	94.5080490112305
806.920837402344	94.3619995117188
808.224853515625	94.3842544555664
809.528503417969	94.2727890014648
810.831665039063	94.1106338500977
812.134460449219	94.1779708862305
813.436828613281	93.8680419921875
814.73876953125	94.0390090942383
816.040344238281	93.8514175415039
817.341430664063	93.7658920288086
818.642150878906	93.7782592773438
819.942504882813	93.7093887329102
821.242370605469	93.5772247314453
822.541870117188	93.7712097167969
823.840942382813	93.7834777832031
825.139587402344	93.901985168457
826.437866210938	93.7302703857422
827.735656738281	93.880485534668
829.033081054688	93.8152313232422
830.330139160156	94.0735931396484
831.626770019531	93.8261108398438
832.922973632813	93.9994583129883
834.21875	94.0773162841797
835.514099121094	94.2775802612305
836.80908203125	94.2265930175781
838.103637695313	94.4579696655273
839.397827148438	94.6634292602539
840.691589355469	94.8732986450195
841.984924316406	94.8048629760742
843.27783203125	95.0153198242188
844.570373535156	95.2370681762695
845.862487792969	95.1685256958008
847.154235839844	95.1438293457031
848.445556640625	95.3269271850586
849.736450195313	95.2939224243164
851.026916503906	95.2919845581055
852.317016601563	95.5033645629883
853.606689453125	95.4727020263672
854.89599609375	95.7721710205078
856.184875488281	95.8412246704102
857.473327636719	95.9552764892578
858.761413574219	96.2347869873047
860.049072265625	96.8517608642578
861.336303710938	96.9643478393555
862.623168945313	97.5220947265625
863.909606933594	97.8660583496094
865.195678710938	98.4367370605469
866.481323242188	98.6978454589844
867.766540527344	99.2632141113281
869.051391601563	99.8261260986328
870.335815429688	100.391891479492
871.619873046875	100.966445922852
872.903503417969	101.120704650879
874.186706542969	101.657356262207
875.469543457031	101.625701904297
876.752014160156	101.491203308105
878.033996582031	101.12720489502
879.315612792969	100.646034240723
880.596862792969	99.6405029296875
881.877685546875	98.7235794067383
883.158081054688	97.5249938964844
884.438110351563	96.2116088867188
885.7177734375	95.0072631835938
886.996948242188	93.9123001098633
888.275817871094	92.650749206543
889.55419921875	91.7620162963867
890.832275390625	90.7628784179688
892.10986328125	89.9051055908203
893.387084960938	89.3669967651367
894.663940429688	88.5662841796875
895.940368652344	88.0707473754883
897.216369628906	87.6436157226563
898.492004394531	86.9466552734375
899.767272949219	86.5561676025391
901.042114257813	86.0508804321289
902.316528320313	85.5543975830078
903.590576171875	85.3051452636719
904.8642578125	84.8313751220703
906.137512207031	84.5389633178711
907.410339355469	84.2492523193359
908.682800292969	83.8561477661133
909.954833984375	83.6112289428711
911.226501464844	83.3777847290039
912.497802734375	83.1512145996094
913.768676757813	82.9463958740234
915.039123535156	82.8547134399414
916.309204101563	82.6086120605469
917.578918457031	82.3882675170898
918.848205566406	82.2092514038086
920.117126464844	81.8484115600586
921.385620117188	81.9004364013672
922.653747558594	81.7830123901367
923.921447753906	81.3260955810547
925.188781738281	81.2479400634766
926.455688476563	81.1142272949219
927.722229003906	80.8264923095703
928.988342285156	80.6111373901367
930.254089355469	80.4123611450195
931.519470214844	80.1511688232422
932.784423828125	80.0581359863281
934.049011230469	79.7421493530273
935.313171386719	79.4768524169922
936.576965332031	79.3010711669922
937.84033203125	79.3035278320313
939.103332519531	79.0643692016602
940.365966796875	78.9012222290039
941.628173828125	78.9635467529297
942.890014648438	78.7397079467773
944.151428222656	78.6823120117188
945.412475585938	78.542854309082
946.673095703125	78.5593643188477
947.933349609375	78.5543975830078
949.193237304688	78.3221206665039
950.452697753906	78.4950103759766
951.711791992188	78.4756469726563
952.970520019531	78.4210739135742
954.228820800781	78.3737487792969
955.486755371094	78.4681167602539
956.744262695313	78.5120468139648
958.001403808594	78.5339126586914
959.258117675781	78.5919799804688
960.514526367188	78.6729049682617
961.770446777344	78.7612915039063
963.026062011719	79.1467208862305
964.28125	79.1190032958984
965.536010742188	79.4012985229492
966.790466308594	79.7100601196289
968.044494628906	80.0805511474609
969.298095703125	80.3971633911133
970.551391601563	81.10205078125
971.80419921875	81.6325378417969
973.056701660156	82.482177734375
974.308776855469	83.6882705688477
975.560485839844	85.0857391357422
976.811767578125	86.9691696166992
978.062683105469	88.6671905517578
979.313232421875	90.6285858154297
980.563415527344	92.5660247802734
981.813171386719	94.1377487182617
983.0625	95.3555374145508
984.3115234375	96.6011810302734
985.560119628906	97.5808639526367
986.808349609375	98.3412170410156
988.05615234375	98.9553756713867
989.303588867188	99.0031204223633
990.550659179688	98.7422180175781
991.797302246094	97.3662567138672
993.043579101563	96.1279830932617
994.289489746094	93.9149551391602
995.535034179688	91.9190216064453
996.780151367188	89.5913467407227
998.02490234375	87.4243774414063
999.269226074219	85.8362884521484
1000.51318359375	83.9250411987305
1001.75677490234	82.5761108398438
1003	81.4370574951172
1004.24279785156	80.2922744750977
1005.48522949219	79.5733108520508
1006.72729492188	78.9568023681641
1007.96893310547	78.4837036132813
1009.21026611328	77.7929534912109
1010.45111083984	77.6676406860352
1011.69165039063	77.2122955322266
1012.93176269531	76.9466552734375
1014.17150878906	76.8431091308594
1015.41088867188	76.52587890625
1016.64984130859	76.4884643554688
1017.88842773438	76.2350845336914
1019.12664794922	76.0135345458984
1020.36450195313	75.8464508056641
1021.60192871094	75.6594085693359
1022.83898925781	75.7093200683594
1024.07568359375	75.4289779663086
1025.31201171875	75.3602752685547
1026.5478515625	75.2155685424805
1027.78344726563	75.2909240722656
1029.0185546875	75.0978851318359
1030.25329589844	75.1033554077148
1031.48767089844	75.0195159912109
1032.7216796875	75.2881164550781
1033.95532226563	75.2033538818359
1035.18859863281	75.1980667114258
1036.42138671875	75.3701629638672
1037.65393066406	75.3414993286133
1038.88598632813	75.2907485961914
1040.11767578125	75.4358673095703
1041.34899902344	75.3464965820313
1042.57995605469	75.5539703369141
1043.810546875	75.6084976196289
1045.04077148438	75.7001800537109
1046.2705078125	75.7421875
1047.5	75.8127822875977
1048.72900390625	76.0358505249023
1049.95764160156	76.2151184082031
1051.18591308594	76.3694610595703
1052.41381835938	76.6114807128906
1053.64135742188	76.5917129516602
1054.86853027344	77.1594848632813
1056.09521484375	77.4892807006836
1057.32165527344	77.7259292602539
1058.54760742188	78.1996994018555
1059.77331542969	78.5726852416992
1060.99853515625	78.9798355102539
1062.22338867188	79.41943359375
1063.44787597656	79.9196929931641
1064.671875	80.3306045532227
1065.89562988281	81.18359375
1067.11901855469	81.487663269043
1068.34191894531	82.118522644043
1069.56457519531	82.9682693481445
1070.78674316406	83.4768524169922
1072.00854492188	84.0777740478516
1073.22998046875	84.6259231567383
1074.45104980469	85.1489868164063
1075.67175292969	85.088134765625
1076.89208984375	85.1599884033203
1078.11193847656	84.9645919799805
1079.33154296875	84.4502029418945
1080.55065917969	83.9363784790039
1081.76940917969	83.191650390625
1082.98791503906	82.139892578125
1084.20593261719	81.3207473754883
1085.42358398438	80.4718170166016
1086.64086914063	79.5347518920898
1087.85766601563	78.7547988891602
1089.07421875	78.0099105834961
1090.29040527344	77.3201293945313
1091.50610351563	76.8220062255859
1092.72155761719	76.4444198608398
1093.9365234375	76.1108856201172
1095.15112304688	75.7126998901367
1096.36535644531	75.5214691162109
1097.57922363281	75.3422775268555
1098.79272460938	75.3511962890625
1100.005859375	75.0671005249023
1101.21862792969	74.9791412353516
1102.43090820313	74.9946136474609
1103.64294433594	74.7582397460938
1104.8544921875	74.8128509521484
1106.06579589844	74.8117828369141
1107.27661132813	74.6285018920898
1108.48706054688	74.6185073852539
1109.69714355469	74.7678909301758
1110.90686035156	74.7722549438477
1112.1162109375	74.6121368408203
1113.3251953125	74.7791519165039
1114.53369140625	74.8093643188477
1115.74194335938	74.8500900268555
1116.94982910156	75.0372467041016
1118.1572265625	74.9270629882813
1119.3642578125	75.0461273193359
1120.57104492188	75.1980819702148
1121.77734375	75.1990585327148
1122.98327636719	75.2790985107422
1124.18884277344	75.2390899658203
1125.39404296875	75.3869705200195
1126.59875488281	75.2066497802734
1127.80322265625	75.11572265625
1129.00732421875	75.2239685058594
1130.2109375	74.9298858642578
1131.41430664063	74.6944351196289
1132.6171875	74.6541748046875
1133.81970214844	74.463249206543
1135.02197265625	74.1680374145508
1136.22375488281	74.0212478637695
1137.42517089844	73.6566848754883
1138.62622070313	73.6795349121094
1139.82690429688	73.3791732788086
1141.02709960938	73.0673370361328
1142.22705078125	72.9859161376953
1143.42663574219	72.9698486328125
1144.62573242188	72.8332443237305
1145.82458496094	72.7128829956055
1147.02294921875	72.8742141723633
1148.22094726563	72.7827453613281
1149.41857910156	72.7459564208984
1150.61584472656	72.7737731933594
1151.81274414063	72.649299621582
1153.00927734375	72.5965270996094
1154.20544433594	72.6949462890625
1155.40124511719	72.5244522094727
1156.5966796875	72.6292419433594
1157.79162597656	72.6262435913086
1158.986328125	72.5456466674805
1160.18054199219	72.4319915771484
1161.37438964844	72.4235153198242
1162.56799316406	72.3580780029297
1163.76110839844	72.4140853881836
1164.95385742188	72.4156112670898
1166.14624023438	72.4915618896484
1167.33825683594	72.5145645141602
1168.52990722656	72.8466873168945
1169.72119140625	73.2270584106445
1170.91198730469	73.6155090332031
1172.1025390625	74.3552627563477
1173.29260253906	75.0348510742188
1174.482421875	75.2599792480469
1175.67175292969	75.3283004760742
1176.86071777344	75.0191268920898
1178.04943847656	74.5358200073242
1179.23767089844	73.8462066650391
1180.42553710938	73.1613235473633
1181.61303710938	72.589485168457
1182.80017089844	72.1357040405273
1183.98681640625	71.8811340332031
1185.17321777344	71.6028213500977
1186.35925292969	71.5142059326172
1187.54479980469	71.6355972290039
1188.73010253906	71.4107055664063
1189.91491699219	71.4423675537109
1191.09936523438	71.4861221313477
1192.28356933594	71.4787826538086
1193.46728515625	71.6014785766602
1194.65063476563	71.7674942016602
1195.83361816406	71.7658004760742
1197.01623535156	71.9611892700195
1198.19836425781	72.1671905517578
1199.38024902344	72.5224380493164
1200.56176757813	72.6003875732422
1201.74279785156	72.7448348999023
1202.92358398438	72.8412322998047
1204.10388183594	72.8085479736328
1205.28393554688	72.7404251098633
1206.46350097656	72.6767196655273
1207.64270019531	72.633544921875
1208.82153320313	72.5210113525391
1210	72.3870086669922
1211.17810058594	72.3304748535156
1212.35583496094	72.2419281005859
1213.53308105469	72.3121185302734
1214.71008300781	72.0422668457031
1215.88671875	72.0883483886719
1217.06286621094	72.0019683837891
1218.23864746094	72.205924987793
1219.41418457031	72.1207427978516
1220.58923339844	72.0676040649414
1221.76391601563	72.2279357910156
1222.93823242188	72.1349563598633
1224.11218261719	72.2092437744141
1225.28576660156	72.4038543701172
1226.458984375	72.4481048583984
1227.6318359375	72.5409240722656
1228.80419921875	72.7030563354492
1229.97631835938	72.9533081054688
1231.14794921875	73.1370315551758
1232.31921386719	73.379524230957
1233.490234375	73.5581741333008
1234.66076660156	73.8470458984375
1235.83093261719	74.0361785888672
1237.00073242188	74.1531829833984
1238.17016601563	74.3276138305664
1239.33923339844	74.5213088989258
1240.5078125	74.7970504760742
1241.67614746094	74.9511184692383
1242.84411621094	75.0222625732422
1244.01159667969	75.314697265625
1245.1787109375	75.6281356811523
1246.34558105469	75.9687194824219
1247.51196289063	75.9935989379883
1248.67797851563	76.1182098388672
1249.84362792969	76.4376754760742
1251.00891113281	76.3166198730469
1252.173828125	75.9636535644531
1253.33825683594	75.8796920776367
1254.50244140625	75.4400024414063
1255.66625976563	74.8140106201172
1256.82958984375	74.4578323364258
1257.99255371094	74.2319564819336
1259.1552734375	73.932258605957
1260.31750488281	73.6263732910156
1261.47937011719	73.3850784301758
1262.64086914063	73.1862564086914
1263.80200195313	73.0657043457031
1264.96276855469	72.7753295898438
1266.123046875	72.6815185546875
1267.28308105469	72.3159027099609
1268.44262695313	72.0874252319336
1269.60192871094	71.9909057617188
1270.7607421875	71.7725982666016
1271.91918945313	71.6020050048828
1273.07727050781	71.4560470581055
1274.23498535156	71.172477722168
1275.39233398438	70.8642425537109
1276.54931640625	70.798713684082
1277.70581054688	70.6411819458008
1278.86206054688	70.5581588745117
1280.01794433594	70.4518508911133
1281.17333984375	70.2240295410156
1282.32836914063	70.3204956054688
1283.48303222656	70.2230758666992
1284.63732910156	70.2768402099609
1285.79125976563	69.9719772338867
1286.94482421875	70.1673889160156
1288.09802246094	70.0428466796875
1289.25073242188	70.191535949707
1290.40319824219	70.3504638671875
1291.55517578125	70.1685485839844
1292.70690917969	70.3610916137695
1293.85815429688	70.3006286621094
1295.00903320313	70.3097686767578
1296.15954589844	70.0565490722656
1297.30969238281	70.0583877563477
1298.45935058594	69.8647232055664
1299.60876464844	69.7697906494141
1300.7578125	69.5115280151367
1301.90637207031	69.4231491088867
1303.05456542969	69.3079605102539
1304.20239257813	69.2195892333984
1305.34985351563	69.1727142333984
1306.49694824219	69.2601470947266
1307.64367675781	68.9973831176758
1308.7900390625	68.9918365478516
1309.93591308594	69.1092681884766
1311.08154296875	68.9916381835938
1312.22668457031	69.1427154541016
1313.37145996094	69.3203125
1314.51599121094	69.281135559082
1315.66003417969	69.4286956787109
1316.80358886719	69.4347610473633
1317.94689941406	69.4738845825195
1319.08984375	69.3959732055664
1320.23229980469	69.4187164306641
1321.37451171875	69.3159255981445
1322.51623535156	69.3410339355469
1323.65759277344	69.1201934814453
1324.79858398438	69.0854339599609
1325.93920898438	69.0033493041992
1327.07934570313	68.9463882446289
1328.21923828125	69.0071640014648
1329.35864257813	68.8837432861328
1330.49780273438	68.779655456543
1331.63647460938	68.6600799560547
1332.77478027344	68.7022018432617
1333.91271972656	68.5484313964844
1335.05029296875	68.5130310058594
1336.18737792969	68.5374221801758
1337.32421875	68.2677612304688
1338.46057128906	68.330680847168
1339.5966796875	68.4445343017578
1340.73229980469	68.3027877807617
1341.86755371094	68.3294067382813
1343.00231933594	68.3140640258789
1344.13684082031	68.5002822875977
1345.27099609375	68.3459930419922
1346.40466308594	68.4443740844727
1347.53796386719	68.5515289306641
1348.6708984375	68.4226379394531
1349.80346679688	68.5192108154297
1350.93566894531	68.4496078491211
1352.06750488281	68.4439468383789
1353.19885253906	68.4336700439453
1354.32995605469	68.4160385131836
1355.46057128906	68.3556213378906
1356.5908203125	68.3612823486328
1357.720703125	68.2673416137695
1358.85021972656	68.4159393310547
1359.97924804688	68.3113708496094
1361.10803222656	68.4315567016602
1362.236328125	68.2787246704102
1363.3642578125	68.2907409667969
1364.49182128906	68.3978500366211
1365.61901855469	68.2778091430664
1366.74584960938	68.2743911743164
1367.87231445313	68.4136123657227
1368.99829101563	68.2726593017578
1370.12390136719	68.3005676269531
1371.24914550781	68.4383544921875
1372.3740234375	68.6006774902344
1373.49853515625	68.7145309448242
1374.62255859375	68.7070541381836
1375.74633789063	68.9440994262695
1376.86962890625	69.088005065918
1377.99255371094	69.0958023071289
1379.11511230469	69.2749710083008
1380.2373046875	69.3976745605469
1381.35900878906	69.5857238769531
1382.48034667969	69.7784957885742
1383.60144042969	69.9522933959961
1384.72204589844	70.0561828613281
1385.84228515625	70.0296783447266
1386.96203613281	70.0914611816406
1388.08154296875	69.9397659301758
1389.20056152344	69.7586898803711
1390.31921386719	69.4361801147461
1391.4375	69.2104873657227
1392.55541992188	68.9324493408203
1393.6728515625	68.5111541748047
1394.7900390625	68.4089202880859
1395.90673828125	67.9545974731445
1397.02307128906	67.7744674682617
1398.13903808594	67.6937942504883
1399.25463867188	67.4505462646484
1400.36975097656	67.197135925293
1401.48449707031	67.080207824707
1402.59899902344	67.0594940185547
1403.712890625	66.8436050415039
1404.82653808594	66.8996658325195
1405.93981933594	66.9448547363281
1407.05261230469	66.8464508056641
1408.1650390625	66.7351913452148
1409.27709960938	66.7574462890625
1410.38879394531	66.7537994384766
1411.5	66.6183700561523
1412.61096191406	66.6336822509766
1413.72143554688	66.6470489501953
1414.83154296875	66.4956436157227
1415.94116210938	66.2872467041016
1417.05053710938	66.2922592163086
1418.15942382813	66.1377029418945
1419.26794433594	66.1595306396484
1420.37609863281	66.0152969360352
1421.48388671875	65.9399642944336
1422.59118652344	65.7014083862305
1423.6982421875	65.8363494873047
1424.80480957031	65.5165405273438
1425.91088867188	65.4999694824219
1427.01672363281	65.6221084594727
1428.1220703125	65.4557723999023
1429.22717285156	65.3904113769531
1430.33166503906	65.4198379516602
1431.43591308594	65.2978286743164
1432.53979492188	65.3165435791016
1433.64318847656	65.363655090332
1434.74621582031	65.3124313354492
1435.84887695313	65.3460922241211
1436.95104980469	65.4261474609375
1438.05297851563	65.4583206176758
1439.15441894531	65.4289016723633
1440.25549316406	65.3004989624023
1441.35620117188	65.2865524291992
1442.45642089844	65.3475875854492
1443.55627441406	65.2403335571289
1444.65576171875	65.1960983276367
1445.7548828125	65.1583404541016
1446.853515625	65.0767364501953
1447.95190429688	64.9394912719727
1449.0498046875	64.9748306274414
1450.14721679688	64.8918685913086
1451.24438476563	64.7967376708984
1452.34106445313	64.71337890625
1453.43737792969	64.7366333007813
1454.53332519531	64.8502883911133
1455.62890625	64.7475509643555
1456.72399902344	64.9067840576172
1457.81872558594	64.7589797973633
1458.9130859375	64.8667068481445
1460.00695800781	64.9615478515625
1461.10046386719	64.8155364990234
1462.19360351563	64.8017349243164
1463.28637695313	64.6968994140625
1464.37878417969	64.7284698486328
1465.470703125	64.6911697387695
1466.56225585938	64.5812301635742
1467.65344238281	64.5129241943359
1468.744140625	64.2719802856445
1469.83447265625	64.1674957275391
1470.92443847656	64.0999603271484
1472.01403808594	63.7987861633301
1473.10314941406	63.792911529541
1474.19189453125	63.5169982910156
1475.2802734375	63.2774124145508
1476.3681640625	63.2365188598633
1477.45581054688	63.134693145752
1478.54296875	62.9170227050781
1479.62963867188	62.8814430236816
1480.71606445313	62.989501953125
1481.80200195313	62.8121070861816
1482.88757324219	62.7525596618652
1483.97265625	62.8530311584473
1485.05737304688	62.920295715332
1486.14172363281	62.9314918518066
1487.22570800781	62.9618110656738
1488.30932617188	62.890941619873
1489.39245605469	62.874626159668
1490.47509765625	62.9294509887695
1491.55749511719	62.9250068664551
1492.63940429688	63.0285758972168
1493.72094726563	62.9766883850098
1494.80212402344	62.8771057128906
1495.8828125	62.890682220459
1496.96313476563	62.8429641723633
1498.04309082031	62.694263458252
1499.12255859375	62.7639122009277
1500.20166015625	62.7765922546387
1501.28039550781	62.8038902282715
1502.35864257813	62.588493347168
1503.4365234375	62.6075172424316
1504.51403808594	62.548023223877
1505.59118652344	62.5372848510742
1506.66784667969	62.6095161437988
1507.744140625	62.5895462036133
1508.81994628906	62.6760787963867
1509.89538574219	62.7717514038086
1510.97045898438	62.865104675293
1512.04516601563	62.9519920349121
1513.11938476563	63.1100921630859
1514.19323730469	63.0262718200684
1515.26672363281	63.2815742492676
1516.33972167969	63.3718490600586
1517.41235351563	63.5666084289551
1518.48449707031	63.5185165405273
1519.55639648438	63.5830116271973
1520.62768554688	63.6263885498047
1521.69873046875	63.7834167480469
1522.76928710938	63.6398048400879
1523.83947753906	63.7242584228516
1524.90930175781	63.6344909667969
1525.97863769531	63.6704978942871
1527.04760742188	63.7788467407227
1528.11608886719	63.6383819580078
1529.18420410156	63.583122253418
1530.251953125	63.5496597290039
1531.31921386719	63.6042404174805
1532.38610839844	63.8924369812012
1533.45263671875	63.954273223877
1534.51867675781	64.0108032226563
1535.58435058594	64.0163955688477
1536.64965820313	64.0886764526367
1537.71447753906	64.4312973022461
1538.77893066406	64.4997406005859
1539.84301757813	64.6345672607422
1540.90661621094	64.8272094726563
1541.9697265625	64.9671401977539
1543.03259277344	64.9889602661133
1544.09497070313	65.1995468139648
1545.15686035156	65.4344482421875
1546.21850585938	65.6036987304688
1547.27966308594	65.536491394043
1548.34033203125	65.6130218505859
1549.40063476563	65.944709777832
1550.46057128906	65.7966537475586
1551.52001953125	65.9485397338867
1552.5791015625	66.0658798217773
1553.63781738281	66.1446838378906
1554.69604492188	66.2931823730469
1555.75378417969	66.2413330078125
1556.81127929688	66.1245727539063
1557.86828613281	66.5293045043945
1558.9248046875	66.4337158203125
1559.98095703125	66.6040573120117
1561.03674316406	66.6087188720703
1562.09204101563	66.764045715332
1563.14697265625	66.9421691894531
1564.20153808594	66.9401931762695
1565.25561523438	67.1364135742188
1566.30932617188	67.4711303710938
1567.36254882813	67.5836029052734
1568.41540527344	67.8892669677734
1569.4677734375	68.0819320678711
1570.51977539063	68.3982086181641
1571.57141113281	68.6391906738281
1572.62255859375	68.8850708007813
1573.67333984375	69.1484527587891
1574.7236328125	69.4634780883789
1575.77355957031	69.6595916748047
1576.82299804688	69.7938690185547
1577.8720703125	70.0984878540039
1578.92077636719	70.2437438964844
1579.96899414063	70.3456954956055
1581.01684570313	70.6300735473633
1582.06420898438	70.8987808227539
1583.11120605469	71.2880401611328
1584.15771484375	71.3187484741211
1585.20385742188	71.793327331543
1586.24951171875	72.2735214233398
1587.29479980469	72.5659637451172
1588.33972167969	73.0815811157227
1589.38415527344	73.3332824707031
1590.42810058594	73.7275161743164
1591.47180175781	74.3603439331055
1592.51489257813	74.8906402587891
1593.55773925781	75.1626434326172
1594.59997558594	75.3144989013672
1595.64196777344	75.8487930297852
1596.68334960938	76.0263748168945
1597.72448730469	76.3310089111328
1598.76513671875	76.9092407226563
1599.80529785156	77.4036483764648
1600.84509277344	77.8741912841797
1601.88452148438	78.6089172363281
1602.92346191406	79.1789245605469
1603.9619140625	80.1036148071289
1605	80.9555969238281
1606.03771972656	82.0297470092773
1607.07495117188	83.0922927856445
1608.11169433594	83.8920288085938
1609.14807128906	84.5797424316406
1610.18408203125	84.8720932006836
1611.21960449219	84.8842620849609
1612.25463867188	84.5380401611328
1613.28930664063	84.1555023193359
1614.32360839844	83.463752746582
1615.357421875	83.2133483886719
1616.39074707031	82.847297668457
1617.42370605469	82.4426727294922
1618.45629882813	82.3877182006836
1619.48840332031	82.2834167480469
1620.52001953125	82.3404693603516
1621.55126953125	82.3842849731445
1622.58215332031	82.7635269165039
1623.61254882813	82.9070892333984
1624.64245605469	83.3344497680664
1625.67199707031	83.6448440551758
1626.70104980469	84.0439376831055
1627.72973632813	84.4690475463867
1628.75793457031	84.8903503417969
1629.78576660156	85.5881652832031
1630.81311035156	86.2628860473633
1631.84008789063	86.857780456543
1632.86657714844	87.6149063110352
1633.89270019531	88.3253402709961
1634.91833496094	88.8596954345703
1635.94348144531	89.4317092895508
1636.96826171875	89.7636337280273
1637.99255371094	89.8553314208984
1639.01647949219	89.9529724121094
1640.03991699219	89.3692321777344
1641.06298828125	89.095832824707
1642.08557128906	88.3318176269531
1643.10778808594	87.7964477539063
1644.12951660156	86.8427963256836
1645.15075683594	85.9017333984375
1646.17163085938	85.1036987304688
1647.19213867188	84.5822525024414
1648.21203613281	83.6026992797852
1649.23156738281	83.18798828125
1650.25073242188	82.3816909790039
1651.26940917969	81.8907470703125
1652.28759765625	81.2041168212891
1653.30541992188	80.9559783935547
1654.32275390625	80.5677642822266
1655.33972167969	80.0144271850586
1656.35620117188	79.3788757324219
1657.37231445313	79.1352920532227
1658.38793945313	78.6160659790039
1659.40307617188	78.5193252563477
1660.41772460938	78.1022109985352
1661.43212890625	77.8745040893555
1662.44592285156	77.4698791503906
1663.45935058594	77.2619018554688
1664.47229003906	76.897705078125
1665.48486328125	76.6795959472656
1666.49694824219	76.2840347290039
1667.50854492188	76.0606536865234
1668.51977539063	75.5302886962891
1669.53051757813	75.1385650634766
1670.54089355469	74.7206192016602
1671.55078125	74.4277496337891
1672.56018066406	73.9096832275391
1673.56909179688	73.4975662231445
1674.57763671875	73.0031433105469
1675.58581542969	72.5356597900391
1676.59350585938	71.9501190185547
1677.60070800781	71.5366668701172
1678.607421875	70.8491058349609
1679.61376953125	70.36181640625
1680.61962890625	69.9357376098633
1681.62512207031	69.3096618652344
1682.63012695313	68.7700881958008
1683.63464355469	68.2635879516602
1684.638671875	67.7817916870117
1685.64233398438	67.128173828125
1686.64562988281	66.9882354736328
1687.64831542969	66.4932022094727
1688.65063476563	65.9341812133789
1689.65246582031	65.4137725830078
1690.65393066406	64.9013214111328
1691.65490722656	64.6891937255859
1692.65539550781	64.3124694824219
1693.65551757813	63.9370307922363
1694.65502929688	63.4469680786133
1695.654296875	63.114185333252
1696.65295410156	62.8492774963379
1697.65124511719	62.4080657958984
1698.64904785156	62.0867538452148
1699.646484375	61.9024505615234
1700.64331054688	61.3354759216309
1701.63977050781	61.0264587402344
1702.63586425781	60.657829284668
1703.63134765625	60.3109970092773
1704.62646484375	59.8579139709473
1705.62121582031	59.4450721740723
1706.61535644531	59.2334861755371
1707.60913085938	58.8647041320801
1708.60241699219	58.3153877258301
1709.59521484375	57.9676132202148
1710.58764648438	57.4131393432617
1711.57958984375	57.2185859680176
1712.57104492188	56.7085304260254
1713.56213378906	56.299015045166
1714.552734375	55.9740829467773
1715.54284667969	55.5658760070801
1716.53247070313	55.2229537963867
1717.52160644531	54.8712196350098
1718.51037597656	54.408145904541
1719.49865722656	53.9881019592285
1720.48657226563	53.7547454833984
1721.47387695313	53.3708648681641
1722.46081542969	53.0626602172852
1723.447265625	52.7971954345703
1724.43334960938	52.4532585144043
1725.41882324219	52.177864074707
1726.40393066406	51.9766273498535
1727.38854980469	51.6502456665039
1728.37268066406	51.3138008117676
1729.3564453125	51.1553993225098
1730.33972167969	50.9178428649902
1731.32250976563	50.7425727844238
1732.30480957031	50.5122566223145
1733.28674316406	50.3190612792969
1734.26806640625	50.1869659423828
1735.2490234375	49.920825958252
1736.2294921875	49.7402000427246
1737.20959472656	49.5725402832031
1738.18908691406	49.3605194091797
1739.16821289063	49.2842025756836
1740.14685058594	49.0279312133789
1741.125	48.8531494140625
1742.10266113281	48.7752342224121
1743.07995605469	48.5087471008301
1744.05676269531	48.447940826416
1745.03308105469	48.0983390808105
1746.00891113281	47.8592948913574
1746.98425292969	47.6031494140625
1747.95910644531	47.4929428100586
1748.93359375	47.2801780700684
1749.90759277344	47.0928497314453
1750.88110351563	46.728328704834
1751.85412597656	46.5578308105469
1752.82678222656	46.3594131469727
1753.798828125	46.1436653137207
1754.7705078125	45.9107666015625
1755.74169921875	45.6131019592285
1756.71240234375	45.4590263366699
1757.6826171875	45.4221801757813
1758.65246582031	45.1085929870605
1759.62170410156	44.9753189086914
1760.59057617188	44.6873092651367
1761.55895996094	44.5830230712891
1762.52673339844	44.3581008911133
1763.49426269531	44.294132232666
1764.46118164063	44.2482643127441
1765.42761230469	44.0408363342285
1766.39367675781	43.80517578125
1767.35913085938	43.7860908508301
1768.32421875	43.6881484985352
1769.28881835938	43.6091690063477
1770.2529296875	43.4731788635254
1771.21655273438	43.4220962524414
1772.17980957031	43.3152389526367
1773.14245605469	43.3086204528809
1774.10461425781	43.2781829833984
1775.06640625	43.1733283996582
1776.02770996094	42.9948577880859
1776.98852539063	42.9656105041504
1777.94873046875	42.8133544921875
1778.90856933594	42.7123031616211
1779.86804199219	42.6725273132324
1780.82690429688	42.4192123413086
1781.78527832031	42.1779251098633
1782.7431640625	42.1141319274902
1783.70068359375	41.9403228759766
1784.65771484375	41.8898811340332
1785.61413574219	41.6847152709961
1786.57019042969	41.4054222106934
1787.52575683594	41.4586486816406
1788.48083496094	41.1518974304199
1789.43530273438	40.9958763122559
1790.38940429688	40.8962516784668
1791.34301757813	40.6779594421387
1792.29626464844	40.502815246582
1793.24890136719	40.4530181884766
1794.20104980469	40.2758560180664
1795.15270996094	40.2907295227051
1796.10400390625	40.0814895629883
1797.0546875	40.0017013549805
1798.0048828125	39.9100952148438
1798.95471191406	39.771110534668
1799.90393066406	39.6192092895508
1800.85278320313	39.5824165344238
1801.80102539063	39.504337310791
1802.74890136719	39.471305847168
1803.6962890625	39.4100341796875
1804.64306640625	39.3953285217285
1805.58947753906	39.4908866882324
1806.53540039063	39.3422889709473
1807.48071289063	39.2366600036621
1808.42565917969	39.3192138671875
1809.3701171875	39.2342185974121
1810.31396484375	39.1998672485352
1811.25744628906	39.158332824707
1812.20043945313	39.0506439208984
1813.14294433594	38.9989280700684
1814.08483886719	38.9930572509766
1815.0263671875	38.9626617431641
1815.96740722656	38.8150901794434
1816.90783691406	38.6200523376465
1817.84790039063	38.6553726196289
1818.78747558594	38.48095703125
1819.72644042969	38.4610252380371
1820.6650390625	38.323314666748
1821.60314941406	38.2613983154297
1822.54064941406	38.1706314086914
1823.47778320313	37.9693794250488
1824.41430664063	37.8821029663086
1825.35034179688	37.8454818725586
1826.28601074219	37.6823959350586
1827.22106933594	37.5682601928711
1828.15563964844	37.4264602661133
1829.08984375	37.4143371582031
1830.0234375	37.2170028686523
1830.95654296875	37.1538505554199
1831.88916015625	37.0113868713379
1832.8212890625	37.0478668212891
1833.7529296875	37.0177993774414
1834.68408203125	37.027946472168
1835.61474609375	36.887882232666
1836.54479980469	36.8039360046387
1837.47448730469	36.805534362793
1838.40356445313	36.9304618835449
1839.33227539063	36.835620880127
1840.26037597656	36.8485565185547
1841.18811035156	36.797779083252
1842.115234375	36.7706489562988
1843.04187011719	36.8145446777344
1843.96801757813	36.843318939209
1844.89367675781	36.9122428894043
1845.81872558594	36.8110809326172
1846.74340820313	36.743824005127
1847.66760253906	36.6831550598145
1848.59118652344	36.7265167236328
1849.51428222656	36.7216148376465
1850.43701171875	36.6485176086426
1851.35913085938	36.5507965087891
1852.28076171875	36.4511032104492
1853.20190429688	36.357551574707
1854.12243652344	36.2455673217773
1855.04260253906	36.1110343933105
1855.96215820313	36.0338249206543
1856.88122558594	35.9707260131836
1857.79992675781	35.8675193786621
1858.71801757813	35.797061920166
1859.63549804688	35.7285003662109
1860.55261230469	35.6047859191895
1861.46923828125	35.4376564025879
1862.38525390625	35.4571647644043
1863.30078125	35.3470191955566
1864.2158203125	35.3317413330078
1865.13037109375	35.298412322998
1866.04443359375	35.2687377929688
1866.95788574219	35.2779502868652
1867.87084960938	35.3248138427734
1868.78332519531	35.1845893859863
1869.6953125	35.2848205566406
1870.60681152344	35.3052825927734
1871.51782226563	35.2687110900879
1872.42822265625	35.3234443664551
1873.33813476563	35.4234428405762
1874.24755859375	35.3483352661133
1875.15649414063	35.3311767578125
1876.06481933594	35.3735160827637
1876.97277832031	35.3572311401367
1877.88012695313	35.4147300720215
1878.78698730469	35.3004951477051
1879.69323730469	35.2898139953613
1880.59912109375	35.2895011901855
1881.50439453125	35.1541938781738
1882.4091796875	35.1627082824707
1883.3134765625	34.9916305541992
1884.21716308594	34.8394775390625
1885.12048339844	34.7899742126465
1886.02319335938	34.769660949707
1886.92541503906	34.7131958007813
1887.82702636719	34.6603813171387
1888.72814941406	34.506420135498
1889.62878417969	34.4981498718262
1890.52893066406	34.3618278503418
1891.42858886719	34.361328125
1892.32763671875	34.2463569641113
1893.22619628906	34.1827278137207
1894.12426757813	34.0830497741699
1895.02172851563	33.9657325744629
1895.91870117188	33.8420639038086
1896.81518554688	33.9420013427734
1897.71118164063	33.765251159668
1898.60656738281	33.6755409240723
1899.50146484375	33.8148918151855
1900.39587402344	33.6264343261719
1901.28967285156	33.6779975891113
1902.18298339844	33.6760749816895
1903.07580566406	33.662841796875
1903.96801757813	33.6448211669922
1904.85986328125	33.5710372924805
1905.7509765625	33.6543006896973
1906.64172363281	33.7413139343262
1907.53186035156	33.8011474609375
1908.42150878906	33.7631225585938
1909.31066894531	33.8437385559082
1910.19921875	33.8212089538574
1911.08728027344	33.8750686645508
1911.97473144531	33.8658752441406
1912.86181640625	33.8322067260742
1913.74816894531	33.8972969055176
1914.63415527344	33.7818946838379
1915.51953125	33.7558555603027
1916.40441894531	33.7595405578613
1917.28869628906	33.718620300293
1918.17260742188	33.726692199707
1919.05578613281	33.6187553405762
1919.93859863281	33.5611228942871
1920.82080078125	33.3853950500488
1921.70239257813	33.3848533630371
1922.58349609375	33.3369750976563
1923.46411132813	33.2730674743652
1924.34423828125	33.0970458984375
1925.22375488281	32.9577751159668
1926.10278320313	32.9566955566406
1926.98120117188	32.835090637207
1927.85913085938	32.8348617553711
1928.73645019531	32.6230812072754
1929.61328125	32.5900421142578
1930.48962402344	32.5088539123535
1931.36535644531	32.4080467224121
1932.24060058594	32.3865928649902
1933.11535644531	32.4230079650879
1933.98950195313	32.3819694519043
1934.86303710938	32.3380470275879
1935.73608398438	32.4284706115723
1936.60864257813	32.3232955932617
1937.48059082031	32.3115081787109
1938.35205078125	32.2803230285645
1939.22302246094	32.3148460388184
1940.09338378906	32.3988304138184
1940.96313476563	32.3204307556152
1941.83239746094	32.3894729614258
1942.701171875	32.3951759338379
1943.5693359375	32.4521408081055
1944.43701171875	32.5210914611816
1945.30407714844	32.5450019836426
1946.17065429688	32.5255699157715
1947.03662109375	32.6417617797852
1947.90209960938	32.5524444580078
1948.76696777344	32.6554489135742
1949.63134765625	32.6305313110352
1950.4951171875	32.5185470581055
1951.3583984375	32.6236572265625
1952.22106933594	32.4497604370117
1953.08325195313	32.4611282348633
1953.94482421875	32.4800491333008
1954.80590820313	32.3623123168945
1955.66650390625	32.2478332519531
1956.5263671875	32.2978134155273
1957.38586425781	32.2509918212891
1958.24462890625	32.0732650756836
1959.10302734375	32.0903663635254
1959.96069335938	32.0087509155273
1960.81799316406	31.9155292510986
1961.67456054688	31.8166809082031
1962.53063964844	31.7242374420166
1963.38623046875	31.5818538665771
1964.2412109375	31.6483058929443
1965.09558105469	31.5205211639404
1965.94946289063	31.4570617675781
1966.80285644531	31.4392776489258
1967.65563964844	31.3282527923584
1968.5078125	31.3559246063232
1969.35949707031	31.3242645263672
1970.21057128906	31.2865695953369
1971.06103515625	31.362735748291
1971.91101074219	31.3728485107422
1972.76049804688	31.3686618804932
1973.60925292969	31.4158973693848
1974.45764160156	31.3088665008545
1975.30529785156	31.4861011505127
1976.15246582031	31.4916019439697
1976.99914550781	31.5732154846191
1977.84521484375	31.6295948028564
1978.69067382813	31.7426872253418
1979.53552246094	31.7776641845703
1980.3798828125	31.6949672698975
1981.22375488281	31.8506145477295
1982.06701660156	31.8421497344971
1982.90966796875	31.8821620941162
1983.75170898438	31.7955951690674
1984.59326171875	31.8302421569824
1985.43420410156	31.7114715576172
1986.27465820313	31.7796096801758
1987.11450195313	31.5494785308838
1987.95373535156	31.6643981933594
1988.79248046875	31.677038192749
1989.63061523438	31.6374816894531
1990.46813964844	31.4223079681396
1991.30517578125	31.4062900543213
1992.1416015625	31.276725769043
1992.9775390625	31.2282047271729
1993.81274414063	31.0827255249023
1994.6474609375	31.0706424713135
1995.48168945313	30.9802799224854
1996.31518554688	30.8918933868408
1997.14819335938	30.9167709350586
1997.98071289063	30.8057193756104
1998.8125	30.7625999450684
1999.64379882813	30.8288345336914
2000.47448730469	30.773265838623
2001.3046875	30.8060817718506
2002.13427734375	30.719934463501
2002.96325683594	30.8066387176514
2003.79162597656	30.729944229126
2004.61950683594	30.7865962982178
2005.44677734375	30.821325302124
2006.2734375	30.9254322052002
2007.09948730469	30.943452835083
2007.92504882813	31.0322589874268
2008.75	31.1599311828613
2009.57434082031	31.1855659484863
2010.39819335938	31.2275733947754
2011.22131347656	31.2507610321045
2012.0439453125	31.2008075714111
2012.86608886719	31.2669639587402
2013.6875	31.1906185150146
2014.50842285156	31.2629795074463
2015.32873535156	31.2673511505127
2016.1484375	31.2735614776611
2016.96752929688	31.3255462646484
2017.7861328125	31.3030815124512
2018.60412597656	31.385196685791
2019.42150878906	31.3600254058838
2020.23828125	31.3307247161865
2021.05444335938	31.250316619873
2021.8701171875	31.1098384857178
2022.68518066406	31.0797462463379
2023.49963378906	31.1208839416504
2024.3134765625	30.9982624053955
2025.12683105469	30.9907321929932
2025.939453125	30.9834308624268
2026.75158691406	30.9173583984375
2027.56311035156	30.7723178863525
2028.3740234375	30.7514400482178
2029.18432617188	30.7758712768555
2029.994140625	30.7849864959717
2030.80322265625	30.6536769866943
2031.61181640625	30.5289154052734
2032.41979980469	30.5402545928955
2033.22717285156	30.4789028167725
2034.03393554688	30.3867702484131
2034.84008789063	30.3969249725342
2035.64575195313	30.1820888519287
2036.45080566406	30.2032203674316
2037.25512695313	30.1108703613281
2038.05895996094	30.0264892578125
2038.86218261719	30.0618438720703
2039.66479492188	29.989818572998
2040.466796875	29.9916019439697
2041.26831054688	29.974048614502
2042.06909179688	30.0437679290771
2042.86938476563	30.0587139129639
2043.6689453125	30.0008525848389
2044.46801757813	30.1704750061035
2045.26647949219	30.0540428161621
2046.06433105469	30.1366195678711
2046.86145019531	30.1057205200195
2047.65808105469	30.1454448699951
2048.4541015625	30.1752700805664
2049.24951171875	30.2044219970703
2050.04443359375	30.19384765625
2050.83862304688	30.2487030029297
2051.63232421875	30.2351360321045
2052.42529296875	30.3703422546387
2053.2177734375	30.2619190216064
2054.00952148438	30.2821559906006
2054.80078125	30.4122123718262
2055.59130859375	30.4357719421387
2056.38134765625	30.3520240783691
2057.17065429688	30.4458446502686
2057.95947265625	30.3079948425293
2058.74755859375	30.2805080413818
2059.53515625	30.2355918884277
2060.32202148438	30.2563705444336
2061.1083984375	30.0541362762451
2061.89428710938	29.9828281402588
2062.67919921875	29.9335536956787
2063.4638671875	29.9882221221924
2064.24780273438	29.8940143585205
2065.03100585938	29.9347496032715
2065.81372070313	29.6076145172119
2066.595703125	29.7023067474365
2067.37719726563	29.673807144165
2068.15795898438	29.4436569213867
2068.93823242188	29.3921852111816
2069.7177734375	29.3042964935303
2070.49682617188	29.2613830566406
2071.27514648438	29.1283149719238
2072.05297851563	29.0026321411133
2072.830078125	29.0357265472412
2073.60668945313	28.9036083221436
2074.38256835938	28.8976383209229
2075.15795898438	28.7153167724609
2075.9326171875	28.7523422241211
2076.70654296875	28.6283473968506
2077.47998046875	28.7044677734375
2078.25268554688	28.5030708312988
2079.02490234375	28.5838871002197
2079.79663085938	28.6209373474121
2080.5673828125	28.5013580322266
2081.337890625	28.6012859344482
2082.107421875	28.5883922576904
2082.87670898438	28.5299549102783
2083.64501953125	28.6628856658936
2084.41284179688	28.7310676574707
2085.18017578125	28.6653251647949
2085.94677734375	28.6896018981934
2086.71264648438	28.816686630249
2087.47802734375	28.6560745239258
2088.24267578125	28.6125736236572
2089.0068359375	28.775577545166
2089.77026367188	28.7940521240234
2090.53295898438	28.6287174224854
2091.29516601563	28.7405109405518
2092.056640625	28.6920223236084
2092.81762695313	28.6397190093994
2093.57788085938	28.5118465423584
2094.33764648438	28.4917812347412
2095.0966796875	28.4024963378906
2095.85498046875	28.3663139343262
2096.61279296875	28.316858291626
2097.36987304688	28.1997451782227
2098.12646484375	27.9912166595459
2098.88232421875	27.9053630828857
2099.63745117188	27.8556613922119
2100.39208984375	27.759973526001
2101.14624023438	27.637451171875
2101.8994140625	27.5612888336182
2102.65209960938	27.3437423706055
2103.404296875	27.3345375061035
2104.15551757813	27.1997909545898
2104.90649414063	27.0974712371826
2105.65649414063	26.9746494293213
2106.40600585938	26.926326751709
2107.15502929688	26.8675193786621
2107.90307617188	26.7615776062012
2108.65063476563	26.6203651428223
2109.39770507813	26.6608219146729
2110.14404296875	26.6844120025635
2110.8896484375	26.6115856170654
2111.63452148438	26.6037349700928
2112.37890625	26.6521186828613
2113.12280273438	26.5789546966553
2113.86572265625	26.7771244049072
2114.60815429688	26.7619342803955
2115.35009765625	26.7367038726807
2116.09106445313	26.9463901519775
2116.83154296875	26.8610172271729
2117.57153320313	26.8403301239014
2118.31079101563	26.8758106231689
2119.04931640625	26.8572731018066
2119.787109375	26.7717342376709
2120.5244140625	26.7591190338135
2121.26098632813	26.7029190063477
2121.9970703125	26.6847667694092
2122.732421875	26.6107692718506
2123.46704101563	26.5127429962158
2124.20092773438	26.4489288330078
2124.93432617188	26.3303852081299
2125.6669921875	26.3341274261475
2126.39916992188	26.2427959442139
2127.13037109375	26.140115737915
2127.86108398438	26.0782032012939
2128.59130859375	26.0912170410156
2129.32080078125	25.9030075073242
2130.04956054688	25.8981685638428
2130.77758789063	25.741735458374
2131.50512695313	25.5753059387207
2132.23193359375	25.4747276306152
2132.9580078125	25.5145244598389
2133.68334960938	25.3526382446289
2134.408203125	25.2277488708496
2135.13232421875	25.1432781219482
2135.85595703125	25.1383609771729
2136.57885742188	24.9606285095215
2137.30102539063	24.8667697906494
2138.0224609375	24.8288917541504
2138.74340820313	24.8236064910889
2139.46337890625	24.7370796203613
2140.18310546875	24.6889476776123
2140.90185546875	24.5587520599365
2141.6201171875	24.4560508728027
2142.33764648438	24.4598045349121
2143.05444335938	24.5674705505371
2143.77075195313	24.4333877563477
2144.48608398438	24.433744430542
2145.201171875	24.5289058685303
2145.91528320313	24.4344425201416
2146.62890625	24.4719219207764
2147.34155273438	24.4382934570313
2148.05395507813	24.4471397399902
2148.76538085938	24.3782405853271
2149.47631835938	24.4641265869141
2150.18627929688	24.3861827850342
2150.89599609375	24.3680191040039
2151.60473632813	24.4238204956055
2152.31298828125	24.3990745544434
2153.02026367188	24.3923377990723
2153.72729492188	24.3383312225342
2154.43334960938	24.3064460754395
2155.138671875	24.2945404052734
2155.84350585938	24.2250556945801
2156.54760742188	24.2965602874756
2157.25122070313	24.220666885376
2157.95385742188	24.1850166320801
2158.65600585938	24.109504699707
2159.357421875	24.1446552276611
2160.05810546875	24.0903415679932
2160.75805664063	24.0699844360352
2161.45751953125	23.9348373413086
2162.15600585938	23.8363056182861
2162.85400390625	23.8393249511719
2163.55151367188	23.762975692749
2164.248046875	23.6684131622314
2164.94409179688	23.6556720733643
2165.63916015625	23.5928897857666
2166.33374023438	23.4363136291504
2167.02783203125	23.4212551116943
2167.72094726563	23.3101577758789
2168.41357421875	23.2144565582275
2169.10522460938	23.0700054168701
2169.79638671875	22.9869155883789
2170.48706054688	22.9300708770752
2171.1767578125	22.786075592041
2171.86572265625	22.6225166320801
2172.55419921875	22.5132522583008
2173.24194335938	22.4272937774658
2173.92895507813	22.3080043792725
2174.615234375	22.3639030456543
2175.30078125	22.2035522460938
2175.98583984375	22.0862331390381
2176.67016601563	22.0315265655518
2177.35375976563	22.0372753143311
2178.03662109375	22.0286979675293
2178.71875	21.9365768432617
2179.40014648438	21.9816017150879
2180.08081054688	21.9232654571533
2180.76098632813	22.026460647583
2181.4404296875	22.0163555145264
2182.119140625	22.0265560150146
2182.79711914063	22.00852394104
2183.47436523438	22.0551490783691
2184.15087890625	21.9513282775879
2184.82690429688	22.0810470581055
2185.501953125	22.0225486755371
2186.17651367188	22.0573272705078
2186.85034179688	22.0479393005371
2187.5234375	22.0405216217041
2188.19580078125	22.0052700042725
2188.86743164063	22.0162200927734
2189.53833007813	21.9433670043945
2190.20874023438	21.9331550598145
2190.87817382813	21.8395481109619
2191.54711914063	21.8511867523193
2192.21533203125	21.8008098602295
2192.8828125	21.7182426452637
2193.54956054688	21.6473274230957
2194.21557617188	21.4972953796387
2194.880859375	21.4908409118652
2195.54541015625	21.3546047210693
2196.20947265625	21.2816619873047
2196.87255859375	21.1180019378662
2197.53515625	21.0269203186035
2198.19677734375	20.9457626342773
2198.85791015625	20.8605346679688
2199.51831054688	20.738452911377
2200.17797851563	20.5875034332275
2200.8369140625	20.4602088928223
2201.4951171875	20.376392364502
2202.15258789063	20.2930107116699
2202.80932617188	20.2075481414795
2203.46533203125	20.165412902832
2204.12060546875	20.1091785430908
2204.775390625	20.1161556243896
2205.42919921875	20.0184230804443
2206.08251953125	20.0288734436035
2206.73486328125	19.9996204376221
2207.38671875	19.9512481689453
2208.03759765625	19.873405456543
2208.68798828125	19.969087600708
2209.33764648438	19.9530982971191
2209.98657226563	19.924503326416
2210.63452148438	19.9646415710449
2211.28198242188	20.0325241088867
2211.9287109375	19.9867763519287
2212.57470703125	20.0005016326904
2213.21997070313	20.0316390991211
2213.86450195313	20.0385665893555
2214.50830078125	19.9785919189453
2215.1513671875	20.0155601501465
2215.79370117188	19.8824977874756
2216.43530273438	19.9454803466797
2217.076171875	19.8254375457764
2217.71630859375	19.7763671875
2218.35571289063	19.743968963623
2218.99462890625	19.7041931152344
2219.63256835938	19.5840969085693
2220.26977539063	19.5247077941895
2220.90625	19.4503173828125
2221.5419921875	19.4022388458252
2222.17700195313	19.3236675262451
2222.81127929688	19.2107772827148
2223.44482421875	19.0777397155762
2224.07763671875	19.0311870574951
2224.70971679688	18.9825744628906
2225.34106445313	18.7953853607178
2225.9716796875	18.7855396270752
2226.6015625	18.6261005401611
2227.23071289063	18.6072521209717
2227.85913085938	18.5316200256348
2228.48681640625	18.4526138305664
2229.11376953125	18.3177471160889
2229.73999023438	18.3229541778564
2230.36547851563	18.2241249084473
2230.990234375	18.1382217407227
2231.61401367188	18.1163063049316
2232.2373046875	18.0499420166016
2232.85986328125	17.9860782623291
2233.4814453125	17.9489803314209
2234.1025390625	17.9430389404297
2234.72265625	17.871883392334
2235.34228515625	17.8160171508789
2235.9609375	17.7933712005615
2236.57885742188	17.7988605499268
2237.1962890625	17.7643985748291
2237.81274414063	17.7129974365234
2238.42846679688	17.7758636474609
2239.04345703125	17.6998043060303
2239.65771484375	17.7455196380615
2240.27124023438	17.7199287414551
2240.88403320313	17.7343521118164
2241.49584960938	17.7677955627441
2242.10717773438	17.760669708252
2242.71752929688	17.806224822998
2243.32739257813	17.712194442749
2243.93627929688	17.7096557617188
2244.54443359375	17.6867733001709
2245.15209960938	17.6816425323486
2245.7587890625	17.6741847991943
2246.36474609375	17.6123580932617
2246.9697265625	17.5710868835449
2247.57421875	17.5447444915771
2248.17797851563	17.5054759979248
2248.78076171875	17.5009994506836
2249.38305664063	17.4892978668213
2249.984375	17.4202480316162
2250.5849609375	17.3679370880127
2251.18481445313	17.2737102508545
2251.78393554688	17.2200012207031
2252.38232421875	17.2083950042725
2252.97973632813	17.0793170928955
2253.57666015625	17.1250991821289
2254.17260742188	16.9992370605469
2254.76782226563	16.9271545410156
2255.3623046875	16.8443927764893
2255.9560546875	16.7584419250488
2256.54907226563	16.7590408325195
2257.14135742188	16.6249828338623
2257.73266601563	16.5515537261963
2258.32348632813	16.4793567657471
2258.91333007813	16.4619064331055
2259.50244140625	16.337381362915
2260.09057617188	16.2166557312012
2260.67822265625	16.2513332366943
2261.26513671875	16.120325088501
2261.85107421875	16.1518688201904
2262.43627929688	16.0329360961914
2263.02075195313	16.0404987335205
2263.6044921875	15.9302835464478
2264.18725585938	15.9271183013916
2264.76953125	15.8428363800049
2265.35083007813	15.8450956344604
2265.93139648438	15.8157768249512
2266.51123046875	15.7817373275757
2267.09033203125	15.7923192977905
2267.66845703125	15.7535257339478
2268.24584960938	15.7416181564331
2268.82250976563	15.6627540588379
2269.3984375	15.7227258682251
2269.9736328125	15.7434892654419
2270.5478515625	15.7427921295166
2271.12133789063	15.7227172851563
2271.69409179688	15.7324810028076
2272.26611328125	15.7322978973389
2272.83740234375	15.7326278686523
2273.40771484375	15.6505928039551
2273.97729492188	15.7009973526001
2274.54614257813	15.6981506347656
2275.11401367188	15.6580104827881
2275.68139648438	15.6120548248291
2276.24780273438	15.6417417526245
2276.8134765625	15.5875873565674
2277.37817382813	15.5031337738037
2277.9423828125	15.514121055603
2278.50561523438	15.4911546707153
2279.06811523438	15.589017868042
2279.62963867188	15.5592041015625
2280.19067382813	15.51487159729
2280.75073242188	15.4881591796875
2281.31005859375	15.5086259841919
2281.86840820313	15.4905881881714
2282.42602539063	15.4960193634033
2282.98291015625	15.4272575378418
2283.5390625	15.3748188018799
2284.09448242188	15.3117599487305
2284.64892578125	15.3081197738647
2285.20263671875	15.2782955169678
2285.75537109375	15.2479133605957
2286.3076171875	15.1299133300781
2286.85888671875	15.1108255386353
2287.40942382813	15.0535764694214
2287.958984375	15.0291366577148
2288.5078125	15.0224256515503
2289.05590820313	14.8754568099976
2289.60302734375	14.8392314910889
2290.14965820313	14.8372001647949
2290.6953125	14.6939544677734
2291.23999023438	14.6979560852051
2291.78393554688	14.5803079605103
2292.3271484375	14.5637979507446
2292.86962890625	14.4614152908325
2293.4111328125	14.441385269165
2293.95190429688	14.4029760360718
2294.49194335938	14.3890199661255
2295.03100585938	14.26109790802
2295.5693359375	14.2915420532227
2296.10693359375	14.2673873901367
2296.6435546875	14.1896276473999
2297.17944335938	14.2424697875977
2297.71459960938	14.1582345962524
2298.24877929688	14.1691923141479
2298.7822265625	14.1844205856323
2299.31469726563	14.1828336715698
2299.8466796875	14.2210521697998
2300.37744140625	14.1542539596558
2300.90771484375	14.1603937149048
2301.43701171875	14.2357969284058
2301.96557617188	14.1999540328979
2302.4931640625	14.2058324813843
2303.02001953125	14.2028684616089
2303.54614257813	14.2057981491089
2304.0712890625	14.2510538101196
2304.595703125	14.2218189239502
2305.119140625	14.1855878829956
2305.64184570313	14.253942489624
2306.16381835938	14.2439775466919
2306.68481445313	14.2358808517456
2307.205078125	14.1697702407837
2307.72436523438	14.1686153411865
2308.24291992188	14.2252368927002
2308.7607421875	14.1700429916382
2309.27758789063	14.1764030456543
2309.79370117188	14.1687650680542
2310.30883789063	14.1624612808228
2310.8232421875	14.1488819122314
2311.3369140625	14.1083478927612
2311.849609375	14.0529594421387
2312.361328125	14.0856618881226
2312.87255859375	14.0253553390503
2313.38256835938	13.9914350509644
2313.89208984375	13.9985017776489
2314.40063476563	13.917293548584
2314.908203125	13.850866317749
2315.4150390625	13.8241052627563
2315.92114257813	13.7678565979004
2316.42626953125	13.6677618026733
2316.9306640625	13.6792802810669
2317.43408203125	13.5723075866699
2317.93676757813	13.5323667526245
2318.4384765625	13.5170297622681
2318.939453125	13.441819190979
2319.439453125	13.3540840148926
2319.93872070313	13.3700857162476
2320.43701171875	13.305832862854
2320.9345703125	13.2635021209717
2321.43139648438	13.1912841796875
2321.92724609375	13.1855154037476
2322.42211914063	13.169412612915
2322.91625976563	13.10657787323
2323.40966796875	13.0559043884277
2323.90209960938	13.0326566696167
2324.3935546875	13.0422897338867
2324.88427734375	12.9950618743896
2325.37426757813	12.9853506088257
2325.86303710938	12.9808006286621
2326.35131835938	13.0108289718628
2326.83862304688	12.9790239334106
2327.32495117188	13.0376749038696
2327.810546875	12.9894905090332
2328.29541015625	13.0724496841431
2328.77905273438	13.0684242248535
2329.26220703125	13.0330114364624
2329.74438476563	13.1092309951782
2330.2255859375	13.0557594299316
2330.7060546875	13.0683679580688
2331.185546875	13.1001091003418
2331.6640625	13.0736312866211
2332.14184570313	13.1579008102417
2332.61889648438	13.0621900558472
2333.09497070313	13.0329122543335
2333.57006835938	13.0490579605103
2334.04443359375	13.0312480926514
2334.51782226563	13.0238246917725
2334.99047851563	12.9983072280884
2335.46215820313	12.9812622070313
2335.93310546875	12.9112606048584
2336.40307617188	12.8990936279297
2336.8720703125	12.7721786499023
2337.34033203125	12.8354539871216
2337.8076171875	12.7853269577026
2338.27416992188	12.7423048019409
2338.73974609375	12.7138061523438
2339.20458984375	12.6652116775513
2339.66845703125	12.6352825164795
2340.13134765625	12.581109046936
2340.59350585938	12.5640506744385
2341.0546875	12.5612926483154
2341.51489257813	12.4425640106201
2341.97436523438	12.3945569992065
2342.43286132813	12.347336769104
2342.890625	12.2876739501953
2343.34741210938	12.2676753997803
2343.80322265625	12.2145547866821
2344.25830078125	12.1895418167114
2344.71240234375	12.1738872528076
2345.16577148438	12.2148485183716
2345.61791992188	12.1781816482544
2346.06958007813	12.2398834228516
2346.52001953125	12.2999687194824
2346.9697265625	12.4112567901611
2347.41845703125	12.5259370803833
2347.86645507813	12.6894063949585
2348.3134765625	12.741114616394
2348.75952148438	12.9330062866211
2349.20483398438	13.0873432159424
2349.64916992188	13.2290210723877
2350.09252929688	13.3682994842529
2350.53515625	13.4699420928955
2350.97680664063	13.5913505554199
2351.41748046875	13.7358655929565
2351.857421875	13.7977333068848
2352.29638671875	13.8471403121948
2352.734375	13.843222618103
2353.17138671875	13.8215093612671
2353.60766601563	13.7469434738159
2354.04296875	13.6225452423096
2354.4775390625	13.4974946975708
2354.91088867188	13.2838535308838
2355.34350585938	13.206470489502
2355.775390625	13.0864219665527
2356.2060546875	12.969630241394
2356.63598632813	12.7755498886108
2357.06494140625	12.6711044311523
2357.4931640625	12.4748363494873
2357.92041015625	12.3877735137939
2358.3466796875	12.2169399261475
2358.77197265625	12.0490474700928
2359.1962890625	11.9544839859009
2359.61987304688	11.8352613449097
2360.04248046875	11.6734857559204
2360.46411132813	11.6046705245972
2360.88500976563	11.4723339080811
2361.30493164063	11.4791946411133
2361.72387695313	11.3970766067505
