# Supplementary material for: Optics miniaturization strategy for demanding Raman spectroscopy applications
Source: Nat Commun. 2024 Apr 8;15:3049. doi: 10.1038/s41467-024-47044-7 (PMC11001912; doi:10.1038/s41467-024-47044-7)
Supplement: Supplementary file 6 — Source Data [file 41467_2024_47044_MOESM6_ESM.zip › Source Data/NCOMMS-23-34016B s3/S3 pHCA, Glucose, Salts/calibraiton/pHCA time + standards/sr_pHCA_9h.csv]

347.42919921875	86.1468658447266
348.892913818359	86.3702163696289
350.356079101563	86.8024826049805
351.818634033203	87.0417709350586
353.280670166016	87.6472396850586
354.742095947266	88.0421524047852
356.202972412109	88.2509918212891
357.663299560547	88.7266540527344
359.123046875	88.9875640869141
360.582244873047	89.2371063232422
362.040863037109	89.5364303588867
363.498931884766	89.760498046875
364.956451416016	89.8625259399414
366.413391113281	90.1947021484375
367.869750976563	90.4546051025391
369.325592041016	90.7012023925781
370.780853271484	90.6079864501953
372.235565185547	90.9468460083008
373.689727783203	90.9964752197266
375.143310546875	91.1895370483398
376.596343994141	91.3127212524414
378.048828125	91.5646133422852
379.500762939453	91.4613265991211
380.9521484375	91.7963027954102
382.402954101563	91.9401016235352
383.853240966797	92.0415878295898
385.302947998047	92.1900405883789
386.752136230469	92.5088729858398
388.200744628906	92.618896484375
389.648803710938	92.8452682495117
391.096343994141	92.7555160522461
392.543304443359	93.0642776489258
393.989715576172	93.4088668823242
395.435607910156	93.7438278198242
396.880920410156	93.9090881347656
398.325714111328	93.9800415039063
399.769927978516	94.3213424682617
401.213623046875	94.6125411987305
402.656768798828	94.8158569335938
404.099395751953	94.9685668945313
405.541442871094	95.1315689086914
406.982971191406	95.3508071899414
408.423950195313	95.418571472168
409.864379882813	95.5912628173828
411.304290771484	95.5627365112305
412.743621826172	95.7636184692383
414.182434082031	95.9078750610352
415.620727539063	96.0252532958984
417.058471679688	96.1169815063477
418.495666503906	96.1425628662109
419.932342529297	96.2963333129883
421.368469238281	96.1311721801758
422.804077148438	96.5519027709961
424.239135742188	96.3082427978516
425.673645019531	95.9497680664063
427.107635498047	96.2582855224609
428.541107177734	95.8068008422852
429.974029541016	95.6790237426758
431.406433105469	95.6342697143555
432.838287353516	95.4428405761719
434.269622802734	95.1319732666016
435.700408935547	95.2378921508789
437.130706787109	95.1194458007813
438.560455322266	94.9969863891602
439.989654541016	94.9246520996094
441.418334960938	95.0760650634766
442.846496582031	94.8084487915039
444.274139404297	94.96337890625
445.701263427734	94.7917404174805
447.127838134766	94.7079391479492
448.553894042969	94.5544662475586
449.979431152344	94.4251022338867
451.404449462891	94.3000640869141
452.828918457031	94.0105133056641
454.252899169922	94.057487487793
455.676330566406	93.9024963378906
457.099273681641	93.8336944580078
458.521667480469	93.7069244384766
459.943542480469	93.9164962768555
461.364929199219	93.6513214111328
462.785766601563	93.521354675293
464.206085205078	93.6173324584961
465.625885009766	93.1975936889648
467.045196533203	93.5739517211914
468.463958740234	93.2642288208008
469.882202148438	93.3478775024414
471.299957275391	93.2173538208008
472.717193603516	93.4854965209961
474.133911132813	93.4207229614258
475.550109863281	93.5770416259766
476.965789794922	93.662841796875
478.380950927734	93.7769165039063
479.795623779297	93.7620086669922
481.209777832031	93.9045715332031
482.623413085938	94.0759735107422
484.036529541016	94.2446746826172
485.449157714844	94.4406509399414
486.861267089844	94.6495895385742
488.272857666016	94.7932662963867
489.683959960938	95.0145568847656
491.094543457031	95.1015167236328
492.504608154297	95.3545227050781
493.914184570313	95.5223693847656
495.3232421875	95.6503219604492
496.731811523438	95.7223587036133
498.139862060547	95.8218688964844
499.547393798828	95.9858169555664
500.954467773438	95.8350219726563
502.360992431641	96.058952331543
503.767028808594	95.8871459960938
505.172576904297	96.2493209838867
506.577606201172	96.1792755126953
507.982147216797	96.1106185913086
509.386169433594	96.1082992553711
510.789703369141	96.2384338378906
512.192749023438	96.3372497558594
513.595275878906	96.42138671875
514.997314453125	96.2907943725586
516.398803710938	96.5768966674805
517.799865722656	96.4898529052734
519.200378417969	96.5790557861328
520.600463867188	96.2947769165039
522	95.9755935668945
523.399047851563	95.8790283203125
524.797607421875	95.3865356445313
526.195678710938	95.0903625488281
527.59326171875	94.9143981933594
528.990295410156	94.657958984375
530.386901855469	93.8209228515625
531.782958984375	93.9133605957031
533.178588867188	93.5770111083984
534.573669433594	93.3293228149414
535.968322753906	93.039436340332
537.362426757813	92.7787780761719
538.756042480469	92.5882186889648
540.149230957031	92.2321243286133
541.541870117188	91.8834609985352
542.934020996094	91.8200607299805
544.32568359375	91.5573577880859
545.716918945313	91.2625274658203
547.107604980469	90.6704940795898
548.497802734375	90.6375579833984
549.887573242188	90.3355865478516
551.276794433594	89.9116134643555
552.66552734375	89.8055267333984
554.053833007813	89.6969757080078
555.441650390625	89.4748916625977
556.828918457031	89.2432327270508
558.215759277344	88.9535827636719
559.602111816406	88.8963012695313
560.987976074219	88.8317108154297
562.373352050781	88.6850433349609
563.758239746094	88.4956283569336
565.142639160156	88.3864517211914
566.526611328125	88.1957931518555
567.910034179688	88.2772445678711
569.293029785156	88.0546875
570.675537109375	87.9556350708008
572.057556152344	87.8439407348633
573.439086914063	87.6661987304688
574.820129394531	87.6603240966797
576.200744628906	87.641357421875
577.580871582031	87.5673370361328
578.96044921875	87.7188415527344
580.339660644531	87.5162582397461
581.718322753906	87.7126312255859
583.096557617188	87.276008605957
584.474243164063	87.5781097412109
585.851501464844	87.3712310791016
587.228332519531	87.53955078125
588.604614257813	87.3679733276367
589.98046875	87.3623199462891
591.355834960938	87.3124389648438
592.730712890625	87.277214050293
594.105163574219	87.3830337524414
595.479125976563	87.2647247314453
596.852600097656	87.1270294189453
598.225646972656	87.2805938720703
599.598205566406	87.0177459716797
600.970275878906	87.0059280395508
602.341857910156	86.8226013183594
603.713012695313	86.8208389282227
605.083679199219	86.7944946289063
606.453918457031	86.6704940795898
607.823608398438	86.533073425293
609.192932128906	86.5135498046875
610.561706542969	86.2506713867188
611.930053710938	86.2900238037109
613.297912597656	86.1550369262695
614.665344238281	86.1711883544922
616.032287597656	86.0199432373047
617.398803710938	85.9002532958984
618.764831542969	85.834602355957
620.13037109375	85.7803192138672
621.495483398438	85.5323944091797
622.860107421875	85.4205322265625
624.224304199219	85.2614593505859
625.588012695313	85.2101898193359
626.951232910156	85.1927490234375
628.314025878906	84.8036727905273
629.676391601563	84.9026947021484
631.038269042969	84.604377746582
632.399658203125	84.4359283447266
633.760620117188	84.5415420532227
635.12109375	84.4200134277344
636.481140136719	84.1954345703125
637.840759277344	84.1298370361328
639.199890136719	84.0882720947266
640.558532714844	84.0492477416992
641.916748046875	83.9960174560547
643.274536132813	84.0009918212891
644.6318359375	83.8391799926758
645.988647460938	83.6503829956055
647.345031738281	83.4871368408203
648.700988769531	83.3922348022461
650.056457519531	83.1795654296875
651.411499023438	82.9980163574219
652.76611328125	82.9260406494141
654.120239257813	82.5960922241211
655.473876953125	82.5596923828125
656.827087402344	82.4502410888672
658.179870605469	82.4777679443359
659.5322265625	82.2920303344727
660.884094238281	82.3418426513672
662.235473632813	82.1615600585938
663.586486816406	82.0537948608398
664.93701171875	81.9863128662109
666.287048339844	82.0540542602539
667.636657714844	81.9197311401367
668.98583984375	81.7775421142578
670.334594726563	81.8163909912109
671.682861328125	81.7256851196289
673.030700683594	81.7262191772461
674.378051757813	81.6746597290039
675.725036621094	81.6077880859375
677.071533203125	81.5894241333008
678.417541503906	81.594841003418
679.76318359375	81.7895965576172
681.108337402344	81.5221939086914
682.453002929688	81.8035736083984
683.797302246094	81.736083984375
685.14111328125	81.5247192382813
686.484497070313	81.6976776123047
687.827453613281	81.847282409668
689.169921875	81.7057342529297
690.512023925781	81.8325729370117
691.853637695313	81.9436950683594
693.194763183594	81.8035659790039
694.535522460938	81.8124694824219
695.875793457031	81.9475784301758
697.215637207031	81.8881607055664
698.555053710938	81.9130020141602
699.89404296875	81.933837890625
701.232543945313	82.117805480957
702.570617675781	82.0354919433594
703.908325195313	82.0527496337891
705.245483398438	82.0828323364258
706.582275390625	82.0999298095703
707.918640136719	82.1993408203125
709.254516601563	82.1529312133789
710.589965820313	82.1209182739258
711.924987792969	82.2060089111328
713.259582519531	82.2494049072266
714.59375	82.2277755737305
715.927490234375	82.158332824707
717.2607421875	82.2635803222656
718.593627929688	82.1013870239258
719.926025390625	82.2076416015625
721.257995605469	82.0198745727539
722.589538574219	82.0940093994141
723.920654296875	81.9679107666016
725.251342773438	82.0868377685547
726.581604003906	82.0164337158203
727.911437988281	82.0449523925781
729.240783691406	81.849723815918
730.569763183594	82.0274276733398
731.898254394531	81.9881057739258
733.226379394531	81.8272018432617
734.554016113281	81.898063659668
735.881225585938	81.7412185668945
737.208068847656	81.6421661376953
738.534423828125	81.7149963378906
739.8603515625	81.6289825439453
741.185852050781	81.5879211425781
742.510925292969	81.6470565795898
743.835571289063	81.4472045898438
745.159790039063	81.3611068725586
746.483581542969	81.3218612670898
747.806945800781	81.1997146606445
749.1298828125	81.1049118041992
750.452453613281	81.0858306884766
751.774536132813	80.9962310791016
753.09619140625	80.852409362793
754.417419433594	80.7529525756836
755.738220214844	80.7777099609375
757.05859375	80.5837326049805
758.378540039063	80.5716705322266
759.698059082031	80.4879989624023
761.017211914063	80.3632659912109
762.335876464844	80.3692245483398
763.654113769531	79.9759979248047
764.971984863281	80.13232421875
766.289367675781	80.1372146606445
767.606384277344	80.0063323974609
768.922973632813	79.8380355834961
770.239074707031	79.767951965332
771.554809570313	79.5288772583008
772.8701171875	79.6116104125977
774.184997558594	79.4146194458008
775.499450683594	79.2470474243164
776.8134765625	79.4112014770508
778.127136230469	79.1272277832031
779.440307617188	79.1188125610352
780.753112792969	79.0586700439453
782.0654296875	78.9758224487305
783.377380371094	78.8911285400391
784.688903808594	78.7869644165039
786	78.6958160400391
787.310668945313	78.5754852294922
788.620971679688	78.4326553344727
789.930786132813	78.4999923706055
791.240234375	78.3270797729492
792.549255371094	78.26220703125
793.857788085938	78.1355438232422
795.166015625	78.1863708496094
796.473754882813	78.1540222167969
797.781066894531	78.1186294555664
799.088012695313	78.3359146118164
800.39453125	78.2248153686523
801.700622558594	78.3873596191406
803.006286621094	78.2879486083984
804.311584472656	78.4127426147461
805.616394042969	78.3563079833984
806.920837402344	78.3846054077148
808.224853515625	78.2509384155273
809.528503417969	78.0551300048828
810.831665039063	77.9982223510742
812.134460449219	77.9722366333008
813.436828613281	77.7684936523438
814.73876953125	77.5790939331055
816.040344238281	77.5709228515625
817.341430664063	77.3762588500977
818.642150878906	77.3448638916016
819.942504882813	77.4208755493164
821.242370605469	77.3548202514648
822.541870117188	77.2887878417969
823.840942382813	77.3873596191406
825.139587402344	77.3745880126953
826.437866210938	77.30517578125
827.735656738281	77.3008422851563
829.033081054688	77.2690582275391
830.330139160156	77.4649658203125
831.626770019531	77.2063217163086
832.922973632813	77.3538284301758
834.21875	77.5272750854492
835.514099121094	77.5480270385742
836.80908203125	77.5914840698242
838.103637695313	77.6650695800781
839.397827148438	77.9933776855469
840.691589355469	78.03955078125
841.984924316406	78.1484603881836
843.27783203125	78.0875244140625
844.570373535156	78.2439346313477
845.862487792969	78.3102035522461
847.154235839844	78.4447174072266
848.445556640625	78.4852752685547
849.736450195313	78.5367279052734
851.026916503906	78.5704574584961
852.317016601563	78.6108856201172
853.606689453125	78.840217590332
854.89599609375	78.8928756713867
856.184875488281	79.0482711791992
857.473327636719	79.4297027587891
858.761413574219	79.6832809448242
860.049072265625	80.0959701538086
861.336303710938	80.4589309692383
862.623168945313	81.0105590820313
863.909606933594	81.3733520507813
865.195678710938	82.1814346313477
866.481323242188	82.636833190918
867.766540527344	83.2414169311523
869.051391601563	83.8907852172852
870.335815429688	84.581672668457
871.619873046875	85.1045150756836
872.903503417969	85.5490646362305
874.186706542969	86.1376571655273
875.469543457031	86.2413711547852
876.752014160156	86.1328811645508
878.033996582031	85.7487487792969
879.315612792969	85.1989212036133
880.596862792969	84.1505966186523
881.877685546875	83.1461334228516
883.158081054688	81.8542861938477
884.438110351563	80.4059219360352
885.7177734375	79.1475448608398
886.996948242188	77.9057846069336
888.275817871094	76.6709671020508
889.55419921875	75.6438293457031
890.832275390625	74.6310272216797
892.10986328125	73.7841720581055
893.387084960938	73.0438461303711
894.663940429688	72.2439422607422
895.940368652344	71.4867401123047
897.216369628906	71.1606063842773
898.492004394531	70.4926376342773
899.767272949219	70.0204772949219
901.042114257813	69.6327362060547
902.316528320313	69.1657791137695
903.590576171875	68.842658996582
904.8642578125	68.3473892211914
906.137512207031	68.0304260253906
907.410339355469	67.661865234375
908.682800292969	67.3986511230469
909.954833984375	67.2567672729492
911.226501464844	66.9591369628906
912.497802734375	66.7264556884766
913.768676757813	66.3544158935547
915.039123535156	66.4228591918945
916.309204101563	66.0291595458984
917.578918457031	65.9553985595703
918.848205566406	65.8639450073242
920.117126464844	65.5175399780273
921.385620117188	65.4826812744141
922.653747558594	65.4840240478516
923.921447753906	65.1371231079102
925.188781738281	65.0741424560547
926.455688476563	64.8666687011719
927.722229003906	64.7599411010742
928.988342285156	64.5073776245117
930.254089355469	64.3521347045898
931.519470214844	63.9206314086914
932.784423828125	63.8541641235352
934.049011230469	63.6073913574219
935.313171386719	63.3427581787109
936.576965332031	63.2477874755859
937.84033203125	63.0538215637207
939.103332519531	62.8528289794922
940.365966796875	62.708610534668
941.628173828125	62.6757850646973
942.890014648438	62.5514106750488
944.151428222656	62.505485534668
945.412475585938	62.2994537353516
946.673095703125	62.3350563049316
947.933349609375	62.3215637207031
949.193237304688	62.1654777526855
950.452697753906	62.1961860656738
951.711791992188	62.2116889953613
952.970520019531	62.0842132568359
954.228820800781	62.0761375427246
955.486755371094	62.046947479248
956.744262695313	62.1794281005859
958.001403808594	62.1074295043945
959.258117675781	62.1731109619141
960.514526367188	62.2869758605957
961.770446777344	62.3894500732422
963.026062011719	62.6164588928223
964.28125	62.7273330688477
965.536010742188	62.8688888549805
966.790466308594	63.2117042541504
968.044494628906	63.5825386047363
969.298095703125	63.8460121154785
970.551391601563	64.5951995849609
971.80419921875	64.9769439697266
973.056701660156	66.0399703979492
974.308776855469	67.0485610961914
975.560485839844	68.4295959472656
976.811767578125	70.136833190918
978.062683105469	71.8570556640625
979.313232421875	73.7164993286133
980.563415527344	75.3551177978516
981.813171386719	76.7470016479492
983.0625	77.9968643188477
984.3115234375	79.0946655273438
985.560119628906	80.0572662353516
986.808349609375	80.5922775268555
988.05615234375	81.1040802001953
989.303588867188	81.2261276245117
990.550659179688	80.7000350952148
991.797302246094	79.5212173461914
993.043579101563	78.4328536987305
994.289489746094	76.3400344848633
995.535034179688	74.3020477294922
996.780151367188	72.315071105957
998.02490234375	70.2526702880859
999.269226074219	68.8653182983398
1000.51318359375	67.1635665893555
1001.75677490234	65.8342819213867
1003	64.732177734375
1004.24279785156	63.8641052246094
1005.48522949219	63.0537414550781
1006.72729492188	62.4324836730957
1007.96893310547	61.9776763916016
1009.21026611328	61.353759765625
1010.45111083984	61.2029151916504
1011.69165039063	60.7782173156738
1012.93176269531	60.5411224365234
1014.17150878906	60.339469909668
1015.41088867188	60.1526794433594
1016.64984130859	60.104362487793
1017.88842773438	59.9052276611328
1019.12664794922	59.6375274658203
1020.36450195313	59.5401153564453
1021.60192871094	59.3825416564941
1022.83898925781	59.5062980651855
1024.07568359375	59.0318069458008
1025.31201171875	59.2455062866211
1026.5478515625	59.1123657226563
1027.78344726563	59.1350555419922
1029.0185546875	59.0091857910156
1030.25329589844	59.0619964599609
1031.48767089844	58.8942527770996
1032.7216796875	59.139518737793
1033.95532226563	58.963981628418
1035.18859863281	59.0612678527832
1036.42138671875	59.1884841918945
1037.65393066406	59.1844711303711
1038.88598632813	59.2019920349121
1040.11767578125	59.3197479248047
1041.34899902344	59.4280014038086
1042.57995605469	59.5886688232422
1043.810546875	59.6605796813965
1045.04077148438	59.6602897644043
1046.2705078125	59.7661628723145
1047.5	59.8762435913086
1048.72900390625	60.0334167480469
1049.95764160156	60.1305847167969
1051.18591308594	60.4465370178223
1052.41381835938	60.6771507263184
1053.64135742188	60.8237571716309
1054.86853027344	61.2558555603027
1056.09521484375	61.623966217041
1057.32165527344	61.9288368225098
1058.54760742188	62.333610534668
1059.77331542969	62.7489013671875
1060.99853515625	63.2256088256836
1062.22338867188	63.7603073120117
1063.44787597656	64.1621780395508
1064.671875	64.8225784301758
1065.89562988281	65.4275588989258
1067.11901855469	66.0926208496094
1068.34191894531	66.618034362793
1069.56457519531	67.6356735229492
1070.78674316406	68.3297119140625
1072.00854492188	68.9624176025391
1073.22998046875	69.5105361938477
1074.45104980469	70.0848388671875
1075.67175292969	70.0653076171875
1076.89208984375	70.2448348999023
1078.11193847656	69.9957962036133
1079.33154296875	69.4802017211914
1080.55065917969	68.9436187744141
1081.76940917969	68.197868347168
1082.98791503906	67.0169296264648
1084.20593261719	66.1471633911133
1085.42358398438	65.2456893920898
1086.64086914063	64.220817565918
1087.85766601563	63.5038833618164
1089.07421875	62.6387405395508
1090.29040527344	61.9209899902344
1091.50610351563	61.4332275390625
1092.72155761719	60.9450721740723
1093.9365234375	60.4832344055176
1095.15112304688	60.1140785217285
1096.36535644531	59.8866500854492
1097.57922363281	59.5434341430664
1098.79272460938	59.4079627990723
1100.005859375	59.2190818786621
1101.21862792969	59.1339912414551
1102.43090820313	58.9909248352051
1103.64294433594	58.9148178100586
1104.8544921875	58.7782440185547
1106.06579589844	58.7119026184082
1107.27661132813	58.6491966247559
1108.48706054688	58.7139854431152
1109.69714355469	58.556282043457
1110.90686035156	58.580638885498
1112.1162109375	58.3714256286621
1113.3251953125	58.4941024780273
1114.53369140625	58.691837310791
1115.74194335938	58.5437393188477
1116.94982910156	58.7149772644043
1118.1572265625	58.5804672241211
1119.3642578125	58.8166656494141
1120.57104492188	58.7173080444336
1121.77734375	58.8628883361816
1122.98327636719	58.7820777893066
1124.18884277344	58.9002151489258
1125.39404296875	58.9372444152832
1126.59875488281	58.7804908752441
1127.80322265625	58.8477325439453
1129.00732421875	58.7773056030273
1130.2109375	58.5153617858887
1131.41430664063	58.4499320983887
1132.6171875	58.4165954589844
1133.81970214844	58.218448638916
1135.02197265625	58.0063591003418
1136.22375488281	57.9747695922852
1137.42517089844	57.7109260559082
1138.62622070313	57.6338996887207
1139.82690429688	57.4430313110352
1141.02709960938	57.2110862731934
1142.22705078125	57.2190933227539
1143.42663574219	57.1933135986328
1144.62573242188	57.0892066955566
1145.82458496094	56.8937683105469
1147.02294921875	56.927074432373
1148.22094726563	56.9294319152832
1149.41857910156	56.9004783630371
1150.61584472656	56.8835678100586
1151.81274414063	56.9479064941406
1153.00927734375	56.677791595459
1154.20544433594	56.9057807922363
1155.40124511719	56.9294700622559
1156.5966796875	56.895263671875
1157.79162597656	56.868522644043
1158.986328125	56.8972473144531
1160.18054199219	56.8076362609863
1161.37438964844	56.8702392578125
1162.56799316406	56.7496910095215
1163.76110839844	56.8672065734863
1164.95385742188	56.8837928771973
1166.14624023438	56.9367332458496
1167.33825683594	57.1656455993652
1168.52990722656	57.4238700866699
1169.72119140625	57.9221801757813
1170.91198730469	58.5865898132324
1172.1025390625	59.2943305969238
1173.29260253906	59.9748191833496
1174.482421875	60.2423515319824
1175.67175292969	60.4358978271484
1176.86071777344	60.2271118164063
1178.04943847656	59.3782615661621
1179.23767089844	58.792652130127
1180.42553710938	57.8902816772461
1181.61303710938	57.2982368469238
1182.80017089844	56.8561973571777
1183.98681640625	56.6307792663574
1185.17321777344	56.3887176513672
1186.35925292969	56.3066635131836
1187.54479980469	56.3339233398438
1188.73010253906	56.211124420166
1189.91491699219	56.1781158447266
1191.09936523438	56.2797355651855
1192.28356933594	56.3561019897461
1193.46728515625	56.3229675292969
1194.65063476563	56.5656051635742
1195.83361816406	56.6303749084473
1197.01623535156	56.8432273864746
1198.19836425781	57.058235168457
1199.38024902344	57.3445358276367
1200.56176757813	57.4356994628906
1201.74279785156	57.6774635314941
1202.92358398438	57.8236770629883
1204.10388183594	57.7426986694336
1205.28393554688	57.6573143005371
1206.46350097656	57.6646957397461
1207.64270019531	57.523567199707
1208.82153320313	57.2939109802246
1210	57.3112831115723
1211.17810058594	57.2550849914551
1212.35583496094	57.0896301269531
1213.53308105469	57.220344543457
1214.71008300781	57.0451278686523
1215.88671875	56.9621276855469
1217.06286621094	56.9830665588379
1218.23864746094	57.0406379699707
1219.41418457031	57.0426368713379
1220.58923339844	57.0891418457031
1221.76391601563	57.1945533752441
1222.93823242188	57.1839561462402
1224.11218261719	57.2648696899414
1225.28576660156	57.4494171142578
1226.458984375	57.5599555969238
1227.6318359375	57.5907020568848
1228.80419921875	57.741584777832
1229.97631835938	57.9053840637207
1231.14794921875	58.174373626709
1232.31921386719	58.5280532836914
1233.490234375	58.5626411437988
1234.66076660156	58.8991661071777
1235.83093261719	59.0768356323242
1237.00073242188	59.4269332885742
1238.17016601563	59.5298309326172
1239.33923339844	59.7784881591797
1240.5078125	60.0392951965332
1241.67614746094	60.1325263977051
1242.84411621094	60.3208541870117
1244.01159667969	60.6580772399902
1245.1787109375	60.873592376709
1246.34558105469	61.2384147644043
1247.51196289063	61.4646148681641
1248.67797851563	61.6330604553223
1249.84362792969	61.8776206970215
1251.00891113281	61.7729263305664
1252.173828125	61.4459037780762
1253.33825683594	61.1803436279297
1254.50244140625	60.7569885253906
1255.66625976563	60.1407814025879
1256.82958984375	59.7065467834473
1257.99255371094	59.4223976135254
1259.1552734375	59.1541862487793
1260.31750488281	58.8096199035645
1261.47937011719	58.4828910827637
1262.64086914063	58.2528610229492
1263.80200195313	57.9578170776367
1264.96276855469	57.8175621032715
1266.123046875	57.7219390869141
1267.28308105469	57.3873901367188
1268.44262695313	57.1409339904785
1269.60192871094	57.0672149658203
1270.7607421875	56.7907028198242
1271.91918945313	56.6344375610352
1273.07727050781	56.4179229736328
1274.23498535156	56.2691459655762
1275.39233398438	56.1334457397461
1276.54931640625	55.9580841064453
1277.70581054688	55.7800254821777
1278.86206054688	55.6731872558594
1280.01794433594	55.5705871582031
1281.17333984375	55.4831962585449
1282.32836914063	55.3416900634766
1283.48303222656	55.3213386535645
1284.63732910156	55.3747596740723
1285.79125976563	55.2681312561035
1286.94482421875	55.339900970459
1288.09802246094	55.2826232910156
1289.25073242188	55.3646621704102
1290.40319824219	55.5500144958496
1291.55517578125	55.4469299316406
1292.70690917969	55.5018730163574
1293.85815429688	55.5005798339844
1295.00903320313	55.4992980957031
1296.15954589844	55.2520446777344
1297.30969238281	55.3053512573242
1298.45935058594	55.0788917541504
1299.60876464844	55.0431327819824
1300.7578125	54.6870574951172
1301.90637207031	54.6289176940918
1303.05456542969	54.645824432373
1304.20239257813	54.5327301025391
1305.34985351563	54.3708229064941
1306.49694824219	54.4059181213379
1307.64367675781	54.4010734558105
1308.7900390625	54.3418312072754
1309.93591308594	54.393970489502
1311.08154296875	54.3845558166504
1312.22668457031	54.4681968688965
1313.37145996094	54.509407043457
1314.51599121094	54.5446662902832
1315.66003417969	54.6871109008789
1316.80358886719	54.7052421569824
1317.94689941406	54.6810989379883
1319.08984375	54.5862770080566
1320.23229980469	54.6832733154297
1321.37451171875	54.6510772705078
1322.51623535156	54.6339416503906
1323.65759277344	54.5507507324219
1324.79858398438	54.3746032714844
1325.93920898438	54.2823219299316
1327.07934570313	54.3319129943848
1328.21923828125	54.2199249267578
1329.35864257813	54.1798667907715
1330.49780273438	54.1604957580566
1331.63647460938	53.9881782531738
1332.77478027344	54.0221977233887
1333.91271972656	53.9015235900879
1335.05029296875	53.8378944396973
1336.18737792969	53.9263343811035
1337.32421875	53.747615814209
1338.46057128906	53.6141662597656
1339.5966796875	53.8222427368164
1340.73229980469	53.7354469299316
1341.86755371094	53.7429161071777
1343.00231933594	53.8529968261719
1344.13684082031	53.8680763244629
1345.27099609375	53.9499626159668
1346.40466308594	53.9002151489258
1347.53796386719	53.9225158691406
1348.6708984375	53.8483924865723
1349.80346679688	53.9071502685547
1350.93566894531	53.9585762023926
1352.06750488281	53.8323669433594
1353.19885253906	53.8898429870605
1354.32995605469	53.9097557067871
1355.46057128906	53.8101196289063
1356.5908203125	53.7781105041504
1357.720703125	53.7703590393066
1358.85021972656	53.8246612548828
1359.97924804688	53.674446105957
1361.10803222656	53.7693099975586
1362.236328125	53.6722183227539
1363.3642578125	53.7287445068359
1364.49182128906	53.6140251159668
1365.61901855469	53.671947479248
1366.74584960938	53.657154083252
1367.87231445313	53.8829917907715
1368.99829101563	53.7355003356934
1370.12390136719	53.8775978088379
1371.24914550781	53.8593864440918
1372.3740234375	54.0662155151367
1373.49853515625	54.1519546508789
1374.62255859375	54.230541229248
1375.74633789063	54.3159561157227
1376.86962890625	54.7193794250488
1377.99255371094	54.708179473877
1379.11511230469	54.8837013244629
1380.2373046875	55.1072731018066
1381.35900878906	55.329174041748
1382.48034667969	55.4403648376465
1383.60144042969	55.7438354492188
1384.72204589844	55.9503936767578
1385.84228515625	55.9540596008301
1386.96203613281	55.9400520324707
1388.08154296875	55.6794891357422
1389.20056152344	55.6501083374023
1390.31921386719	55.4071884155273
1391.4375	55.0550804138184
1392.55541992188	54.843189239502
1393.6728515625	54.5176315307617
1394.7900390625	54.2655754089355
1395.90673828125	53.8748893737793
1397.02307128906	53.6474494934082
1398.13903808594	53.4240646362305
1399.25463867188	53.2897987365723
1400.36975097656	53.1136665344238
1401.48449707031	52.9731483459473
1402.59899902344	53.0840606689453
1403.712890625	52.8506278991699
1404.82653808594	52.879768371582
1405.93981933594	52.8606147766113
1407.05261230469	52.7563171386719
1408.1650390625	52.6412811279297
1409.27709960938	52.6827735900879
1410.38879394531	52.6932983398438
1411.5	52.4687004089355
1412.61096191406	52.4794311523438
1413.72143554688	52.4560432434082
1414.83154296875	52.4276161193848
1415.94116210938	52.2446823120117
1417.05053710938	52.1661109924316
1418.15942382813	52.1039199829102
1419.26794433594	52.1106224060059
1420.37609863281	51.9506607055664
1421.48388671875	51.8545188903809
1422.59118652344	51.6872940063477
1423.6982421875	51.7594375610352
1424.80480957031	51.6544952392578
1425.91088867188	51.5255165100098
1427.01672363281	51.5098114013672
1428.1220703125	51.4198989868164
1429.22717285156	51.4241523742676
1430.33166503906	51.3674545288086
1431.43591308594	51.3025512695313
1432.53979492188	51.4208030700684
1433.64318847656	51.4004936218262
1434.74621582031	51.3395385742188
1435.84887695313	51.3376350402832
1436.95104980469	51.3936424255371
1438.05297851563	51.3896408081055
1439.15441894531	51.3191299438477
1440.25549316406	51.3881378173828
1441.35620117188	51.3646087646484
1442.45642089844	51.3512687683105
1443.55627441406	51.2440032958984
1444.65576171875	51.2606353759766
1445.7548828125	51.2105255126953
1446.853515625	51.1637496948242
1447.95190429688	50.9493255615234
1449.0498046875	51.1221313476563
1450.14721679688	51.0036773681641
1451.24438476563	51.0037460327148
1452.34106445313	50.8631362915039
1453.43737792969	50.9082984924316
1454.53332519531	50.9460563659668
1455.62890625	50.9103164672852
1456.72399902344	50.9828224182129
1457.81872558594	50.8620071411133
1458.9130859375	50.969669342041
1460.00695800781	50.9306488037109
1461.10046386719	51.0058403015137
1462.19360351563	50.8732452392578
1463.28637695313	50.7901039123535
1464.37878417969	50.8476829528809
1465.470703125	50.7292022705078
1466.56225585938	50.6014823913574
1467.65344238281	50.6494903564453
1468.744140625	50.4624519348145
1469.83447265625	50.4358367919922
1470.92443847656	50.278018951416
1472.01403808594	50.0859794616699
1473.10314941406	49.9703330993652
1474.19189453125	49.9077415466309
1475.2802734375	49.6352195739746
1476.3681640625	49.6294174194336
1477.45581054688	49.6279525756836
1478.54296875	49.4058418273926
1479.62963867188	49.3955421447754
1480.71606445313	49.5943756103516
1481.80200195313	49.3728065490723
1482.88757324219	49.4164619445801
1483.97265625	49.5014877319336
1485.05737304688	49.4164695739746
1486.14172363281	49.3594055175781
1487.22570800781	49.5872688293457
1488.30932617188	49.4495010375977
1489.39245605469	49.5640296936035
1490.47509765625	49.5409202575684
1491.55749511719	49.6269645690918
1492.63940429688	49.5632858276367
1493.72094726563	49.5392265319824
1494.80212402344	49.5754890441895
1495.8828125	49.5956230163574
1496.96313476563	49.4436340332031
1498.04309082031	49.4959335327148
1499.12255859375	49.4896812438965
1500.20166015625	49.3978233337402
1501.28039550781	49.3406791687012
1502.35864257813	49.379467010498
1503.4365234375	49.3479919433594
1504.51403808594	49.4499931335449
1505.59118652344	49.338794708252
1506.66784667969	49.4540901184082
1507.744140625	49.4323692321777
1508.81994628906	49.5228576660156
1509.89538574219	49.5970077514648
1510.97045898438	49.6891708374023
1512.04516601563	49.7784271240234
1513.11938476563	49.9290046691895
1514.19323730469	49.973087310791
1515.26672363281	50.2096061706543
1516.33972167969	50.2518119812012
1517.41235351563	50.4121360778809
1518.48449707031	50.4945831298828
1519.55639648438	50.4565734863281
1520.62768554688	50.4850692749023
1521.69873046875	50.6545219421387
1522.76928710938	50.529468536377
1523.83947753906	50.6035842895508
1524.90930175781	50.7270545959473
1525.97863769531	50.7093620300293
1527.04760742188	50.7299118041992
1528.11608886719	50.7661437988281
1529.18420410156	50.5822334289551
1530.251953125	50.7332534790039
1531.31921386719	50.7152404785156
1532.38610839844	50.892147064209
1533.45263671875	51.0144119262695
1534.51867675781	51.0555953979492
1535.58435058594	51.1380882263184
1536.64965820313	51.1497840881348
1537.71447753906	51.4143371582031
1538.77893066406	51.5604934692383
1539.84301757813	51.674373626709
1540.90661621094	51.9729614257813
1541.9697265625	52.0141067504883
1543.03259277344	52.1629447937012
1544.09497070313	52.2741088867188
1545.15686035156	52.5025444030762
1546.21850585938	52.6452445983887
1547.27966308594	52.8045043945313
1548.34033203125	52.8159370422363
1549.40063476563	53.0652084350586
1550.46057128906	53.075927734375
1551.52001953125	53.1708183288574
1552.5791015625	53.2607841491699
1553.63781738281	53.4118881225586
1554.69604492188	53.5045509338379
1555.75378417969	53.4736671447754
1556.81127929688	53.5172424316406
1557.86828613281	53.7537994384766
1558.9248046875	53.6963119506836
1559.98095703125	53.8105316162109
1561.03674316406	53.9262008666992
1562.09204101563	54.0941505432129
1563.14697265625	54.2717437744141
1564.20153808594	54.3692779541016
1565.25561523438	54.5677642822266
1566.30932617188	54.8315505981445
1567.36254882813	54.9837608337402
1568.41540527344	55.2846832275391
1569.4677734375	55.4159202575684
1570.51977539063	55.7480010986328
1571.57141113281	55.9967880249023
1572.62255859375	56.2043533325195
1573.67333984375	56.5194549560547
1574.7236328125	56.8364944458008
1575.77355957031	57.0627822875977
1576.82299804688	57.2777900695801
1577.8720703125	57.4829139709473
1578.92077636719	57.6543464660645
1579.96899414063	57.8662490844727
1581.01684570313	58.1838340759277
1582.06420898438	58.4177589416504
1583.11120605469	58.8170280456543
1584.15771484375	59.0598106384277
1585.20385742188	59.4183654785156
1586.24951171875	59.9452056884766
1587.29479980469	60.4196166992188
1588.33972167969	60.8179512023926
1589.38415527344	61.2457084655762
1590.42810058594	61.8130493164063
1591.47180175781	62.2121620178223
1592.51489257813	62.8160285949707
1593.55773925781	63.194896697998
1594.59997558594	63.497745513916
1595.64196777344	63.7209587097168
1596.68334960938	64.0240859985352
1597.72448730469	64.3700714111328
1598.76513671875	64.843635559082
1599.80529785156	65.2345123291016
1600.84509277344	65.9115600585938
1601.88452148438	66.7525024414063
1602.92346191406	67.3633041381836
1603.9619140625	68.3759994506836
1605	69.2170104980469
1606.03771972656	70.4157562255859
1607.07495117188	71.4613037109375
1608.11169433594	72.3213958740234
1609.14807128906	73.1838607788086
1610.18408203125	73.2507400512695
1611.21960449219	73.3062133789063
1612.25463867188	73.0777206420898
1613.28930664063	72.6739273071289
1614.32360839844	71.9444427490234
1615.357421875	71.7304992675781
1616.39074707031	71.0929794311523
1617.42370605469	70.826286315918
1618.45629882813	70.7604751586914
1619.48840332031	70.547233581543
1620.52001953125	70.5585556030273
1621.55126953125	70.6849746704102
1622.58215332031	70.9140548706055
1623.61254882813	71.0083847045898
1624.64245605469	71.4592819213867
1625.67199707031	71.8767166137695
1626.70104980469	72.3409271240234
1627.72973632813	72.7286987304688
1628.75793457031	73.2605438232422
1629.78576660156	74.0808639526367
1630.81311035156	74.6191101074219
1631.84008789063	75.3815612792969
1632.86657714844	76.1740570068359
1633.89270019531	76.9204483032227
1634.91833496094	77.545524597168
1635.94348144531	78.0991668701172
1636.96826171875	78.4250564575195
1637.99255371094	78.5747985839844
1639.01647949219	78.7171478271484
1640.03991699219	78.1227035522461
1641.06298828125	77.8640975952148
1642.08557128906	77.0228042602539
1643.10778808594	76.3631439208984
1644.12951660156	75.4392318725586
1645.15075683594	74.4677658081055
1646.17163085938	73.6484069824219
1647.19213867188	72.8558654785156
1648.21203613281	72.1203689575195
1649.23156738281	71.5943222045898
1650.25073242188	70.8388137817383
1651.26940917969	70.2048416137695
1652.28759765625	69.5562210083008
1653.30541992188	69.3284454345703
1654.32275390625	68.7737579345703
1655.33972167969	68.3487167358398
1656.35620117188	67.7219619750977
1657.37231445313	67.3450698852539
1658.38793945313	66.9499435424805
1659.40307617188	66.6568603515625
1660.41772460938	66.3565521240234
1661.43212890625	65.9494476318359
1662.44592285156	65.6415710449219
1663.45935058594	65.4933700561523
1664.47229003906	65.0403213500977
1665.48486328125	64.7260055541992
1666.49694824219	64.4270324707031
1667.50854492188	64.1128921508789
1668.51977539063	63.6926002502441
1669.53051757813	63.2314262390137
1670.54089355469	62.8193435668945
1671.55078125	62.5549392700195
1672.56018066406	62.0054740905762
1673.56909179688	61.4413032531738
1674.57763671875	61.1155281066895
1675.58581542969	60.6021194458008
1676.59350585938	59.9955024719238
1677.60070800781	59.6309127807617
1678.607421875	58.9969291687012
1679.61376953125	58.5122222900391
1680.61962890625	58.0481262207031
1681.62512207031	57.6346549987793
1682.63012695313	57.1003570556641
1683.63464355469	56.4776229858398
1684.638671875	56.003303527832
1685.64233398438	55.3475723266602
1686.64562988281	55.1685218811035
1687.64831542969	54.6568450927734
1688.65063476563	54.2242774963379
1689.65246582031	53.5285339355469
1690.65393066406	53.186149597168
1691.65490722656	52.9043884277344
1692.65539550781	52.5093421936035
1693.65551757813	52.0674705505371
1694.65502929688	51.669002532959
1695.654296875	51.2722091674805
1696.65295410156	51.1358070373535
1697.65124511719	50.6262550354004
1698.64904785156	50.2003059387207
1699.646484375	50.0910720825195
1700.64331054688	49.6002388000488
1701.63977050781	49.1284599304199
1702.63586425781	48.7898101806641
1703.63134765625	48.5218086242676
1704.62646484375	47.9862747192383
1705.62121582031	47.6126747131348
1706.61535644531	47.3442459106445
1707.60913085938	46.911190032959
1708.60241699219	46.4202194213867
1709.59521484375	46.1509437561035
1710.58764648438	45.731315612793
1711.57958984375	45.4109954833984
1712.57104492188	44.9891738891602
1713.56213378906	44.6461219787598
1714.552734375	44.3582725524902
1715.54284667969	43.94970703125
1716.53247070313	43.4454612731934
1717.52160644531	43.1701164245605
1718.51037597656	42.8722076416016
1719.49865722656	42.4205055236816
1720.48657226563	42.2496185302734
1721.47387695313	41.840648651123
1722.46081542969	41.5015640258789
1723.447265625	41.1961402893066
1724.43334960938	41.0693855285645
1725.41882324219	40.6754493713379
1726.40393066406	40.4785804748535
1727.38854980469	40.1751403808594
1728.37268066406	39.9281196594238
1729.3564453125	39.6985397338867
1730.33972167969	39.4275512695313
1731.32250976563	39.2985801696777
1732.30480957031	39.0854454040527
1733.28674316406	38.8496932983398
1734.26806640625	38.7686882019043
1735.2490234375	38.5118789672852
1736.2294921875	38.4369735717773
1737.20959472656	38.2352180480957
1738.18908691406	38.0176429748535
1739.16821289063	37.8997459411621
1740.14685058594	37.6362419128418
1741.125	37.4687156677246
1742.10266113281	37.4220962524414
1743.07995605469	37.111270904541
1744.05676269531	37.0635261535645
1745.03308105469	36.7900009155273
1746.00891113281	36.6254119873047
1746.98425292969	36.4259185791016
1747.95910644531	36.3188667297363
1748.93359375	36.0044441223145
1749.90759277344	35.8820915222168
1750.88110351563	35.6031379699707
1751.85412597656	35.4623794555664
1752.82678222656	35.241771697998
1753.798828125	35.0933799743652
1754.7705078125	34.8557510375977
1755.74169921875	34.6024169921875
1756.71240234375	34.5696220397949
1757.6826171875	34.354377746582
1758.65246582031	34.1860504150391
1759.62170410156	33.9656372070313
1760.59057617188	33.7844505310059
1761.55895996094	33.6583633422852
1762.52673339844	33.5597114562988
1763.49426269531	33.4506072998047
1764.46118164063	33.3360366821289
1765.42761230469	33.1791000366211
1766.39367675781	33.0406532287598
1767.35913085938	32.9861907958984
1768.32421875	32.880802154541
1769.28881835938	32.8242073059082
1770.2529296875	32.6584243774414
1771.21655273438	32.6188735961914
1772.17980957031	32.5853691101074
1773.14245605469	32.4363441467285
1774.10461425781	32.4278678894043
1775.06640625	32.4586868286133
1776.02770996094	32.2516288757324
1776.98852539063	32.1191215515137
1777.94873046875	32.1208381652832
1778.90856933594	32.0495529174805
1779.86804199219	31.8624973297119
1780.82690429688	31.745059967041
1781.78527832031	31.5501003265381
1782.7431640625	31.4559936523438
1783.70068359375	31.3654117584229
1784.65771484375	31.205846786499
1785.61413574219	31.1497535705566
1786.57019042969	30.9112148284912
1787.52575683594	30.9152297973633
1788.48083496094	30.6943492889404
1789.43530273438	30.5044193267822
1790.38940429688	30.4940776824951
1791.34301757813	30.3063201904297
1792.29626464844	30.1306438446045
1793.24890136719	30.004674911499
1794.20104980469	29.9559764862061
1795.15270996094	29.9236583709717
1796.10400390625	29.7786312103271
1797.0546875	29.7384796142578
1798.0048828125	29.601957321167
1798.95471191406	29.4977912902832
1799.90393066406	29.4276599884033
1800.85278320313	29.3920421600342
1801.80102539063	29.4109516143799
1802.74890136719	29.2485008239746
1803.6962890625	29.2861576080322
1804.64306640625	29.1560649871826
1805.58947753906	29.3255100250244
1806.53540039063	29.203592300415
1807.48071289063	29.1364650726318
1808.42565917969	29.1075057983398
1809.3701171875	29.0242881774902
1810.31396484375	29.0254898071289
1811.25744628906	28.9487724304199
1812.20043945313	28.9074993133545
1813.14294433594	28.8290348052979
1814.08483886719	28.840784072876
1815.0263671875	28.8218936920166
1815.96740722656	28.6682758331299
1816.90783691406	28.5194396972656
1817.84790039063	28.5218315124512
1818.78747558594	28.3860168457031
1819.72644042969	28.4523468017578
1820.6650390625	28.3372001647949
1821.60314941406	28.2800540924072
1822.54064941406	28.1325988769531
1823.47778320313	28.0675277709961
1824.41430664063	27.9865303039551
1825.35034179688	27.8503437042236
1826.28601074219	27.760763168335
1827.22106933594	27.6586227416992
1828.15563964844	27.5768051147461
1829.08984375	27.5832805633545
1830.0234375	27.4232482910156
1830.95654296875	27.4101600646973
1831.88916015625	27.3190670013428
1832.8212890625	27.2559947967529
1833.7529296875	27.2401008605957
1834.68408203125	27.2582454681396
1835.61474609375	27.1836338043213
1836.54479980469	27.1475124359131
1837.47448730469	27.1443748474121
1838.40356445313	27.1259117126465
1839.33227539063	27.1536731719971
1840.26037597656	27.1143341064453
1841.18811035156	27.1487331390381
1842.115234375	27.0697212219238
1843.04187011719	27.1073474884033
1843.96801757813	27.0406627655029
1844.89367675781	27.1049861907959
1845.81872558594	27.0387134552002
1846.74340820313	27.0558986663818
1847.66760253906	27.0139331817627
1848.59118652344	26.997163772583
1849.51428222656	26.9705562591553
1850.43701171875	26.9311218261719
1851.35913085938	26.8121128082275
1852.28076171875	26.8081321716309
1853.20190429688	26.6669845581055
1854.12243652344	26.5717868804932
1855.04260253906	26.5853080749512
1855.96215820313	26.5658626556396
1856.88122558594	26.4703540802002
1857.79992675781	26.2800712585449
1858.71801757813	26.1998748779297
1859.63549804688	26.2156944274902
1860.55261230469	26.2120170593262
1861.46923828125	26.0163116455078
1862.38525390625	26.028247833252
1863.30078125	25.9869556427002
1864.2158203125	25.9896755218506
1865.13037109375	25.9655475616455
1866.04443359375	25.8825378417969
1866.95788574219	25.9209251403809
1867.87084960938	25.8817291259766
1868.78332519531	25.8678913116455
1869.6953125	25.890193939209
1870.60681152344	25.8946590423584
1871.51782226563	25.876091003418
1872.42822265625	25.9395809173584
1873.33813476563	26.0608291625977
1874.24755859375	25.9748764038086
1875.15649414063	25.9645328521729
1876.06481933594	25.9429817199707
1876.97277832031	25.9492416381836
1877.88012695313	26.0226097106934
1878.78698730469	25.8895072937012
1879.69323730469	25.8672828674316
1880.59912109375	25.8800354003906
1881.50439453125	25.8219509124756
1882.4091796875	25.7964572906494
1883.3134765625	25.616418838501
1884.21716308594	25.6654586791992
1885.12048339844	25.5017185211182
1886.02319335938	25.5126934051514
1886.92541503906	25.524543762207
1887.82702636719	25.4937553405762
1888.72814941406	25.3575000762939
1889.62878417969	25.3348903656006
1890.52893066406	25.31032371521
1891.42858886719	25.2671031951904
1892.32763671875	25.1744289398193
1893.22619628906	25.133544921875
1894.12426757813	25.042516708374
1895.02172851563	25.0423679351807
1895.91870117188	24.9849185943604
1896.81518554688	24.9947624206543
1897.71118164063	24.8790531158447
1898.60656738281	24.8597602844238
1899.50146484375	24.8417682647705
1900.39587402344	24.8361587524414
1901.28967285156	24.7298526763916
1902.18298339844	24.8458385467529
1903.07580566406	24.783878326416
1903.96801757813	24.7763137817383
1904.85986328125	24.7336750030518
1905.7509765625	24.8753337860107
1906.64172363281	24.841215133667
1907.53186035156	24.9553203582764
1908.42150878906	24.8699798583984
1909.31066894531	24.9248447418213
1910.19921875	24.9657859802246
1911.08728027344	24.9609222412109
1911.97473144531	24.9399108886719
1912.86181640625	24.9918251037598
1913.74816894531	24.9402389526367
1914.63415527344	24.9331932067871
1915.51953125	24.9010181427002
1916.40441894531	24.9429607391357
1917.28869628906	24.8665885925293
1918.17260742188	24.8691654205322
1919.05578613281	24.7531070709229
1919.93859863281	24.8509197235107
1920.82080078125	24.7597618103027
1921.70239257813	24.6998825073242
1922.58349609375	24.7074851989746
1923.46411132813	24.5760822296143
1924.34423828125	24.4884662628174
1925.22375488281	24.5587692260742
1926.10278320313	24.4945907592773
1926.98120117188	24.2975444793701
1927.85913085938	24.3391036987305
1928.73645019531	24.1974716186523
1929.61328125	24.1702442169189
1930.48962402344	24.1790618896484
1931.36535644531	24.080135345459
1932.24060058594	24.0719966888428
1933.11535644531	24.0702457427979
1933.98950195313	24.049129486084
1934.86303710938	24.0434093475342
1935.73608398438	24.0108261108398
1936.60864257813	23.9484786987305
1937.48059082031	24.0950450897217
1938.35205078125	23.9881553649902
1939.22302246094	24.0177211761475
1940.09338378906	24.0810775756836
1940.96313476563	24.0531063079834
1941.83239746094	24.0736923217773
1942.701171875	24.1393547058105
1943.5693359375	24.1359043121338
1944.43701171875	24.1782150268555
1945.30407714844	24.1955757141113
1946.17065429688	24.2335147857666
1947.03662109375	24.2615356445313
1947.90209960938	24.2729759216309
1948.76696777344	24.3670082092285
1949.63134765625	24.3215961456299
1950.4951171875	24.293212890625
1951.3583984375	24.3394927978516
1952.22106933594	24.2554664611816
1953.08325195313	24.1713886260986
1953.94482421875	24.2491836547852
1954.80590820313	24.1009292602539
1955.66650390625	24.1514682769775
1956.5263671875	24.1074504852295
1957.38586425781	24.0949516296387
1958.24462890625	24.0528907775879
1959.10302734375	24.0539360046387
1959.96069335938	24.0053958892822
1960.81799316406	23.9399280548096
1961.67456054688	23.80544090271
1962.53063964844	23.8553867340088
1963.38623046875	23.6629009246826
1964.2412109375	23.6912384033203
1965.09558105469	23.6612224578857
1965.94946289063	23.6481246948242
1966.80285644531	23.6241035461426
1967.65563964844	23.5556812286377
1968.5078125	23.677526473999
1969.35949707031	23.598819732666
1970.21057128906	23.6024551391602
1971.06103515625	23.613676071167
1971.91101074219	23.5840396881104
1972.76049804688	23.6033210754395
1973.60925292969	23.6277656555176
1974.45764160156	23.640157699585
1975.30529785156	23.7089309692383
1976.15246582031	23.7142086029053
1976.99914550781	23.8255996704102
1977.84521484375	23.8358516693115
1978.69067382813	23.9789562225342
1979.53552246094	23.9608173370361
1980.3798828125	24.0150814056396
1981.22375488281	23.9965038299561
1982.06701660156	24.0999507904053
1982.90966796875	24.1002445220947
1983.75170898438	24.129056930542
1984.59326171875	24.0128135681152
1985.43420410156	23.9820861816406
1986.27465820313	23.9958419799805
1987.11450195313	23.9797115325928
1987.95373535156	23.9820156097412
1988.79248046875	23.9987182617188
1989.63061523438	23.9242935180664
1990.46813964844	23.8653564453125
1991.30517578125	23.7809371948242
1992.1416015625	23.7989597320557
1992.9775390625	23.6813354492188
1993.81274414063	23.6274337768555
1994.6474609375	23.5577030181885
1995.48168945313	23.6072788238525
1996.31518554688	23.5070419311523
1997.14819335938	23.5546016693115
1997.98071289063	23.4834117889404
1998.8125	23.4133110046387
1999.64379882813	23.4579639434814
2000.47448730469	23.4287281036377
2001.3046875	23.441535949707
2002.13427734375	23.4520969390869
2002.96325683594	23.4681034088135
2003.79162597656	23.498384475708
2004.61950683594	23.5603942871094
2005.44677734375	23.5399971008301
2006.2734375	23.6385669708252
2007.09948730469	23.6614837646484
2007.92504882813	23.6950778961182
2008.75	23.8364696502686
2009.57434082031	23.856315612793
2010.39819335938	23.8126087188721
2011.22131347656	23.8953819274902
2012.0439453125	23.8455295562744
2012.86608886719	23.9515590667725
2013.6875	23.9608135223389
2014.50842285156	23.9737186431885
2015.32873535156	24.0437393188477
2016.1484375	24.0209522247314
2016.96752929688	24.0070400238037
2017.7861328125	23.9443645477295
2018.60412597656	24.0220108032227
2019.42150878906	24.0149307250977
2020.23828125	24.0349750518799
2021.05444335938	24.0340576171875
2021.8701171875	24.0169353485107
2022.68518066406	23.9571208953857
2023.49963378906	23.8904132843018
2024.3134765625	23.8878479003906
2025.12683105469	23.8560428619385
2025.939453125	23.7970085144043
2026.75158691406	23.7884788513184
2027.56311035156	23.8353023529053
2028.3740234375	23.7860488891602
2029.18432617188	23.6893692016602
2029.994140625	23.7391910552979
2030.80322265625	23.7143707275391
2031.61181640625	23.5976295471191
2032.41979980469	23.556468963623
2033.22717285156	23.5377521514893
2034.03393554688	23.5153617858887
2034.84008789063	23.5087833404541
2035.64575195313	23.3550300598145
2036.45080566406	23.3936538696289
2037.25512695313	23.2861728668213
2038.05895996094	23.3034229278564
2038.86218261719	23.2995281219482
2039.66479492188	23.297248840332
2040.466796875	23.2618370056152
2041.26831054688	23.2618446350098
2042.06909179688	23.3917331695557
2042.86938476563	23.2321605682373
2043.6689453125	23.3490009307861
2044.46801757813	23.358039855957
2045.26647949219	23.3832321166992
2046.06433105469	23.3941478729248
2046.86145019531	23.3748397827148
2047.65808105469	23.3929233551025
2048.4541015625	23.4174861907959
2049.24951171875	23.4866542816162
2050.04443359375	23.5101165771484
2050.83862304688	23.5315208435059
2051.63232421875	23.5476207733154
2052.42529296875	23.5526351928711
2053.2177734375	23.5865783691406
2054.00952148438	23.5193672180176
2054.80078125	23.6395034790039
2055.59130859375	23.6561508178711
2056.38134765625	23.6635398864746
2057.17065429688	23.7147560119629
2057.95947265625	23.6351871490479
2058.74755859375	23.6606788635254
2059.53515625	23.595890045166
2060.32202148438	23.6002635955811
2061.1083984375	23.577917098999
2061.89428710938	23.4567928314209
2062.67919921875	23.4057807922363
2063.4638671875	23.4282398223877
2064.24780273438	23.4023170471191
2065.03100585938	23.3952369689941
2065.81372070313	23.1967468261719
2066.595703125	23.2303428649902
2067.37719726563	23.1705322265625
2068.15795898438	23.0232620239258
2068.93823242188	23.0470390319824
2069.7177734375	22.9870929718018
2070.49682617188	22.9336452484131
2071.27514648438	22.8493309020996
2072.05297851563	22.7537517547607
2072.830078125	22.7679100036621
2073.60668945313	22.6715335845947
2074.38256835938	22.6863670349121
2075.15795898438	22.6064910888672
2075.9326171875	22.5228214263916
2076.70654296875	22.5385589599609
2077.47998046875	22.5950565338135
2078.25268554688	22.4656085968018
2079.02490234375	22.4375286102295
2079.79663085938	22.4628810882568
2080.5673828125	22.4533100128174
2081.337890625	22.438102722168
2082.107421875	22.5310745239258
2082.87670898438	22.4919414520264
2083.64501953125	22.5800743103027
2084.41284179688	22.5970802307129
2085.18017578125	22.5372467041016
2085.94677734375	22.5643711090088
2086.71264648438	22.6232662200928
2087.47802734375	22.6294956207275
2088.24267578125	22.6908168792725
2089.0068359375	22.6318550109863
2089.77026367188	22.6395149230957
2090.53295898438	22.6179580688477
2091.29516601563	22.6751251220703
2092.056640625	22.5995616912842
2092.81762695313	22.6721057891846
2093.57788085938	22.4659595489502
2094.33764648438	22.5585784912109
2095.0966796875	22.4372730255127
2095.85498046875	22.4326000213623
2096.61279296875	22.3612632751465
2097.36987304688	22.2092380523682
2098.12646484375	22.1876792907715
2098.88232421875	22.1599521636963
2099.63745117188	22.0689926147461
2100.39208984375	21.9836444854736
2101.14624023438	21.8695697784424
2101.8994140625	21.871072769165
2102.65209960938	21.5946769714355
2103.404296875	21.6688976287842
2104.15551757813	21.4541473388672
2104.90649414063	21.5141334533691
2105.65649414063	21.3875026702881
2106.40600585938	21.3857402801514
2107.15502929688	21.3507080078125
2107.90307617188	21.2538204193115
2108.65063476563	21.2203731536865
2109.39770507813	21.2156887054443
2110.14404296875	21.1588668823242
2110.8896484375	21.0908203125
2111.63452148438	21.1827964782715
2112.37890625	21.1487827301025
2113.12280273438	21.1185531616211
2113.86572265625	21.2144527435303
2114.60815429688	21.2159633636475
2115.35009765625	21.2358512878418
2116.09106445313	21.321647644043
2116.83154296875	21.2486705780029
2117.57153320313	21.3749179840088
2118.31079101563	21.3019142150879
2119.04931640625	21.3706512451172
2119.787109375	21.3014125823975
2120.5244140625	21.3019943237305
2121.26098632813	21.235782623291
2121.9970703125	21.1630611419678
2122.732421875	21.1561660766602
2123.46704101563	21.0891036987305
2124.20092773438	21.0402145385742
2124.93432617188	21.001127243042
2125.6669921875	20.9835987091064
2126.39916992188	20.8157768249512
2127.13037109375	20.8404293060303
2127.86108398438	20.7651691436768
2128.59130859375	20.766263961792
2129.32080078125	20.6882629394531
2130.04956054688	20.6265563964844
2130.77758789063	20.5599899291992
2131.50512695313	20.3792686462402
2132.23193359375	20.3785285949707
2132.9580078125	20.2371101379395
2133.68334960938	20.1681213378906
2134.408203125	20.1764621734619
2135.13232421875	20.0905055999756
2135.85595703125	20.052734375
2136.57885742188	19.9541168212891
2137.30102539063	19.8276405334473
2138.0224609375	19.7868270874023
2138.74340820313	19.7133598327637
2139.46337890625	19.7727909088135
2140.18310546875	19.697566986084
2140.90185546875	19.6493740081787
2141.6201171875	19.6297035217285
2142.33764648438	19.566198348999
2143.05444335938	19.5944385528564
2143.77075195313	19.4952449798584
2144.48608398438	19.5918388366699
2145.201171875	19.6395168304443
2145.91528320313	19.5441074371338
2146.62890625	19.5520057678223
2147.34155273438	19.4965400695801
2148.05395507813	19.564416885376
2148.76538085938	19.5541019439697
2149.47631835938	19.5051345825195
2150.18627929688	19.5200824737549
2150.89599609375	19.5000095367432
2151.60473632813	19.4889221191406
2152.31298828125	19.4936504364014
2153.02026367188	19.5059299468994
2153.72729492188	19.4302654266357
2154.43334960938	19.4464244842529
2155.138671875	19.3943271636963
2155.84350585938	19.3592624664307
2156.54760742188	19.3866348266602
2157.25122070313	19.3551979064941
2157.95385742188	19.3540229797363
2158.65600585938	19.2617053985596
2159.357421875	19.2949485778809
2160.05810546875	19.1939830780029
2160.75805664063	19.2120552062988
2161.45751953125	19.0830745697021
2162.15600585938	19.0511741638184
2162.85400390625	19.0527992248535
2163.55151367188	19.0301723480225
2164.248046875	18.8683109283447
2164.94409179688	18.8757476806641
2165.63916015625	18.8763236999512
2166.33374023438	18.7443904876709
2167.02783203125	18.7149600982666
2167.72094726563	18.5612411499023
2168.41357421875	18.5567760467529
2169.10522460938	18.488151550293
2169.79638671875	18.3400611877441
2170.48706054688	18.3468112945557
2171.1767578125	18.2667045593262
2171.86572265625	18.1121921539307
2172.55419921875	18.0612297058105
2173.24194335938	17.9712982177734
2173.92895507813	17.8926372528076
2174.615234375	17.8575439453125
2175.30078125	17.7844467163086
2175.98583984375	17.69993019104
2176.67016601563	17.6869316101074
2177.35375976563	17.6447849273682
2178.03662109375	17.6697959899902
2178.71875	17.6276035308838
2179.40014648438	17.6103477478027
2180.08081054688	17.5683422088623
2180.76098632813	17.6465549468994
2181.4404296875	17.6473426818848
2182.119140625	17.6261005401611
2182.79711914063	17.6779136657715
2183.47436523438	17.6447658538818
2184.15087890625	17.6202640533447
2184.82690429688	17.6470794677734
2185.501953125	17.651086807251
2186.17651367188	17.7196292877197
2186.85034179688	17.6424732208252
2187.5234375	17.600025177002
2188.19580078125	17.619176864624
2188.86743164063	17.5806560516357
2189.53833007813	17.5582733154297
2190.20874023438	17.5199527740479
2190.87817382813	17.4910488128662
2191.54711914063	17.4235324859619
2192.21533203125	17.4002952575684
2192.8828125	17.3640785217285
2193.54956054688	17.2610263824463
2194.21557617188	17.213249206543
2194.880859375	17.2008571624756
2195.54541015625	17.0956115722656
2196.20947265625	17.056941986084
2196.87255859375	16.9827747344971
2197.53515625	16.8150882720947
2198.19677734375	16.8102569580078
2198.85791015625	16.6853771209717
2199.51831054688	16.6289405822754
2200.17797851563	16.5031394958496
2200.8369140625	16.4538478851318
2201.4951171875	16.3569221496582
2202.15258789063	16.2934951782227
2202.80932617188	16.2555828094482
2203.46533203125	16.1875514984131
2204.12060546875	16.0858383178711
2204.775390625	16.128360748291
2205.42919921875	16.0581741333008
2206.08251953125	16.0090351104736
2206.73486328125	16.0344753265381
2207.38671875	15.9903087615967
2208.03759765625	15.9742679595947
2208.68798828125	16.0029945373535
2209.33764648438	15.9650449752808
2209.98657226563	15.9555149078369
2210.63452148438	16.0305995941162
2211.28198242188	16.0442638397217
2211.9287109375	16.0428123474121
2212.57470703125	16.0340423583984
2213.21997070313	16.0239963531494
2213.86450195313	16.0058670043945
2214.50830078125	16.0808849334717
2215.1513671875	15.9917888641357
2215.79370117188	15.9875116348267
2216.43530273438	15.9407634735107
2217.076171875	15.8671760559082
2217.71630859375	15.8926877975464
2218.35571289063	15.8114242553711
2218.99462890625	15.7599611282349
2219.63256835938	15.6314649581909
2220.26977539063	15.6505765914917
2220.90625	15.5703430175781
2221.5419921875	15.5331506729126
2222.17700195313	15.4588832855225
2222.81127929688	15.3832893371582
2223.44482421875	15.2984962463379
2224.07763671875	15.3301992416382
2224.70971679688	15.1723909378052
2225.34106445313	15.0851125717163
2225.9716796875	15.0153093338013
2226.6015625	14.9815692901611
2227.23071289063	14.9844398498535
2227.85913085938	14.8185253143311
2228.48681640625	14.8343200683594
2229.11376953125	14.7775135040283
2229.73999023438	14.6582088470459
2230.36547851563	14.6566104888916
2230.990234375	14.5657291412354
2231.61401367188	14.5130519866943
2232.2373046875	14.512149810791
2232.85986328125	14.4757490158081
2233.4814453125	14.3971490859985
2234.1025390625	14.4018154144287
2234.72265625	14.3732433319092
2235.34228515625	14.3167638778687
2235.9609375	14.3336763381958
2236.57885742188	14.233865737915
2237.1962890625	14.2894239425659
2237.81274414063	14.2617588043213
2238.42846679688	14.2655925750732
2239.04345703125	14.258659362793
2239.65771484375	14.2517156600952
2240.27124023438	14.2416830062866
2240.88403320313	14.2614135742188
2241.49584960938	14.2557363510132
2242.10717773438	14.2125434875488
2242.71752929688	14.3343143463135
2243.32739257813	14.2332611083984
2243.93627929688	14.2725629806519
2244.54443359375	14.2720012664795
2245.15209960938	14.2088956832886
2245.7587890625	14.1694240570068
2246.36474609375	14.1618623733521
2246.9697265625	14.1158876419067
2247.57421875	14.0941133499146
2248.17797851563	14.0870189666748
2248.78076171875	14.026759147644
2249.38305664063	14.0136880874634
2249.984375	13.9933681488037
2250.5849609375	13.9461708068848
2251.18481445313	13.8865203857422
2251.78393554688	13.802267074585
2252.38232421875	13.8599252700806
2252.97973632813	13.7523021697998
2253.57666015625	13.7118797302246
2254.17260742188	13.6727199554443
2254.76782226563	13.6021814346313
2255.3623046875	13.5779762268066
2255.9560546875	13.5145959854126
2256.54907226563	13.4324913024902
2257.14135742188	13.4335994720459
2257.73266601563	13.3298501968384
2258.32348632813	13.3171501159668
2258.91333007813	13.2376832962036
2259.50244140625	13.1955690383911
2260.09057617188	13.1211824417114
2260.67822265625	13.1299476623535
2261.26513671875	13.0403842926025
2261.85107421875	13.0348072052002
2262.43627929688	12.9706373214722
2263.02075195313	12.9152765274048
2263.6044921875	12.884877204895
2264.18725585938	12.8734836578369
2264.76953125	12.776801109314
2265.35083007813	12.8269081115723
2265.93139648438	12.8097219467163
2266.51123046875	12.7570190429688
2267.09033203125	12.7248964309692
2267.66845703125	12.7141733169556
2268.24584960938	12.7295732498169
2268.82250976563	12.6989574432373
2269.3984375	12.7473154067993
2269.9736328125	12.7339515686035
2270.5478515625	12.7729234695435
2271.12133789063	12.7574558258057
2271.69409179688	12.7844114303589
2272.26611328125	12.756609916687
2272.83740234375	12.7542152404785
2273.40771484375	12.6746988296509
2273.97729492188	12.6746206283569
2274.54614257813	12.7362260818481
2275.11401367188	12.6642160415649
2275.68139648438	12.649676322937
2276.24780273438	12.6001691818237
2276.8134765625	12.5829572677612
2277.37817382813	12.5141754150391
2277.9423828125	12.5213775634766
2278.50561523438	12.5372619628906
2279.06811523438	12.573691368103
2279.62963867188	12.589337348938
2280.19067382813	12.5786418914795
2280.75073242188	12.4951791763306
2281.31005859375	12.4947147369385
2281.86840820313	12.5243225097656
2282.42602539063	12.5270280838013
2282.98291015625	12.4412870407104
2283.5390625	12.4502935409546
2284.09448242188	12.4376344680786
2284.64892578125	12.3958873748779
2285.20263671875	12.3665323257446
2285.75537109375	12.3099040985107
2286.3076171875	12.2635507583618
2286.85888671875	12.2491874694824
2287.40942382813	12.2183856964111
2287.958984375	12.17405128479
2288.5078125	12.1617422103882
2289.05590820313	12.0720090866089
2289.60302734375	12.0392208099365
2290.14965820313	12.0244474411011
2290.6953125	11.9363994598389
2291.23999023438	11.922887802124
2291.78393554688	11.8596982955933
2292.3271484375	11.7860851287842
2292.86962890625	11.7709016799927
2293.4111328125	11.7471876144409
2293.95190429688	11.7250480651855
2294.49194335938	11.6355562210083
2295.03100585938	11.645299911499
2295.5693359375	11.6153564453125
2296.10693359375	11.5909872055054
2296.6435546875	11.5892457962036
2297.17944335938	11.5672416687012
2297.71459960938	11.5705518722534
2298.24877929688	11.5413045883179
2298.7822265625	11.5429916381836
2299.31469726563	11.5209159851074
2299.8466796875	11.5276727676392
2300.37744140625	11.5328197479248
2300.90771484375	11.5270071029663
2301.43701171875	11.5401754379272
2301.96557617188	11.5498714447021
2302.4931640625	11.5223655700684
2303.02001953125	11.5312452316284
2303.54614257813	11.5987949371338
2304.0712890625	11.5543794631958
2304.595703125	11.5764045715332
2305.119140625	11.5769910812378
2305.64184570313	11.5335788726807
2306.16381835938	11.5703639984131
2306.68481445313	11.5822057723999
2307.205078125	11.546257019043
2307.72436523438	11.5164489746094
2308.24291992188	11.5220909118652
2308.7607421875	11.5508499145508
2309.27758789063	11.5199241638184
2309.79370117188	11.4599075317383
2310.30883789063	11.516655921936
2310.8232421875	11.5543270111084
2311.3369140625	11.5160608291626
2311.849609375	11.4567461013794
2312.361328125	11.4599151611328
2312.87255859375	11.4123868942261
2313.38256835938	11.3990793228149
2313.89208984375	11.3630895614624
2314.40063476563	11.34299659729
2314.908203125	11.2966833114624
2315.4150390625	11.2808666229248
2315.92114257813	11.2196235656738
2316.42626953125	11.1907758712769
2316.9306640625	11.1673059463501
2317.43408203125	11.12380027771
2317.93676757813	11.055082321167
2318.4384765625	11.0445213317871
2318.939453125	10.9841117858887
2319.439453125	10.9407234191895
2319.93872070313	10.9067811965942
2320.43701171875	10.8728103637695
2320.9345703125	10.8556308746338
2321.43139648438	10.793116569519
2321.92724609375	10.7481985092163
2322.42211914063	10.7472276687622
2322.91625976563	10.7429981231689
2323.40966796875	10.7200002670288
2323.90209960938	10.6823081970215
2324.3935546875	10.6486644744873
2324.88427734375	10.6650428771973
2325.37426757813	10.6387023925781
2325.86303710938	10.6591653823853
2326.35131835938	10.6545820236206
2326.83862304688	10.6559810638428
2327.32495117188	10.670729637146
2327.810546875	10.6734914779663
2328.29541015625	10.7010698318481
2328.77905273438	10.7043762207031
2329.26220703125	10.7535381317139
2329.74438476563	10.7500333786011
2330.2255859375	10.7194776535034
2330.7060546875	10.7339811325073
2331.185546875	10.7318134307861
2331.6640625	10.7359285354614
2332.14184570313	10.7189836502075
2332.61889648438	10.7296552658081
2333.09497070313	10.7540121078491
2333.57006835938	10.6915855407715
2334.04443359375	10.7252511978149
2334.51782226563	10.6556329727173
2334.99047851563	10.6520233154297
2335.46215820313	10.6212568283081
2335.93310546875	10.6047277450562
2336.40307617188	10.5865306854248
2336.8720703125	10.6086664199829
2337.34033203125	10.5382795333862
2337.8076171875	10.5252466201782
2338.27416992188	10.4998369216919
2338.73974609375	10.4699993133545
2339.20458984375	10.3955926895142
2339.66845703125	10.3896226882935
2340.13134765625	10.3690547943115
2340.59350585938	10.3509464263916
2341.0546875	10.3039073944092
2341.51489257813	10.2543516159058
2341.97436523438	10.2345123291016
2342.43286132813	10.1733102798462
2342.890625	10.1627960205078
2343.34741210938	10.100682258606
2343.80322265625	10.113582611084
2344.25830078125	10.0649290084839
2344.71240234375	10.0830535888672
2345.16577148438	10.1056118011475
2345.61791992188	10.1212673187256
2346.06958007813	10.1551694869995
2346.52001953125	10.2236604690552
2346.9697265625	10.3123807907104
2347.41845703125	10.4263353347778
2347.86645507813	10.5221004486084
2348.3134765625	10.5752763748169
2348.75952148438	10.687762260437
2349.20483398438	10.81334400177
2349.64916992188	10.88134765625
2350.09252929688	11.0353469848633
2350.53515625	11.0882110595703
2350.97680664063	11.1699619293213
2351.41748046875	11.168212890625
2351.857421875	11.2411489486694
2352.29638671875	11.2913513183594
2352.734375	11.2912912368774
2353.17138671875	11.2548151016235
2353.60766601563	11.279748916626
2354.04296875	11.1967926025391
2354.4775390625	11.0831642150879
2354.91088867188	10.9936676025391
2355.34350585938	10.8701362609863
2355.775390625	10.8094577789307
2356.2060546875	10.6776914596558
2356.63598632813	10.5561389923096
2357.06494140625	10.3628568649292
2357.4931640625	10.2586784362793
2357.92041015625	10.15163230896
2358.3466796875	10.0953016281128
2358.77197265625	10.0241231918335
2359.1962890625	9.90961837768555
2359.61987304688	9.82742977142334
2360.04248046875	9.72869682312012
2360.46411132813	9.67069911956787
2360.88500976563	9.58805179595947
2361.30493164063	9.57135677337646
2361.72387695313	9.51323223114014
