# Supplementary material for: Optics miniaturization strategy for demanding Raman spectroscopy applications
Source: Nat Commun. 2024 Apr 8;15:3049. doi: 10.1038/s41467-024-47044-7 (PMC11001912; doi:10.1038/s41467-024-47044-7)
Supplement: Supplementary file 6 — Source Data [file 41467_2024_47044_MOESM6_ESM.zip › Source Data/NCOMMS-23-34016B s3/S3 pHCA, Glucose, Salts/calibraiton/Salts standards 24.08.17/glucose_1per_1.csv]

347.42919921875	30.9406261444092
348.892913818359	31.0504035949707
350.356079101563	31.2291698455811
351.818634033203	31.2558479309082
353.280670166016	31.4664154052734
354.742095947266	31.4850673675537
356.202972412109	31.5957317352295
357.663299560547	31.7780799865723
359.123046875	31.715446472168
360.582244873047	31.732328414917
362.040863037109	31.8202953338623
363.498931884766	31.8658752441406
364.956451416016	31.8876361846924
366.413391113281	31.9062652587891
367.869750976563	31.969409942627
369.325592041016	31.9556446075439
370.780853271484	31.9106597900391
372.235565185547	32.1037673950195
373.689727783203	32.0478591918945
375.143310546875	32.0721664428711
376.596343994141	32.1844444274902
378.048828125	32.185718536377
379.500762939453	32.1981201171875
380.9521484375	32.2432861328125
382.402954101563	32.2909812927246
383.853240966797	32.2813491821289
385.302947998047	32.4101524353027
386.752136230469	32.5182647705078
388.200744628906	32.566520690918
389.648803710938	32.7453575134277
391.096343994141	32.6363296508789
392.543304443359	32.8755378723145
393.989715576172	33.0630722045898
395.435607910156	33.2242698669434
396.880920410156	33.3359718322754
398.325714111328	33.4840698242188
399.769927978516	33.6257247924805
401.213623046875	33.8207130432129
402.656768798828	33.9323234558105
404.099395751953	34.0534591674805
405.541442871094	34.1699142456055
406.982971191406	34.2460479736328
408.423950195313	34.3126411437988
409.864379882813	34.4691390991211
411.304290771484	34.5230598449707
412.743621826172	34.6156959533691
414.182434082031	34.7890663146973
415.620727539063	34.9699897766113
417.058471679688	35.043514251709
418.495666503906	35.2317771911621
419.932342529297	35.4491920471191
421.368469238281	35.5176086425781
422.804077148438	35.5533561706543
424.239135742188	35.5708198547363
425.673645019531	35.4356956481934
427.107635498047	35.4030303955078
428.541107177734	35.2885627746582
429.974029541016	35.1280555725098
431.406433105469	34.9176597595215
432.838287353516	34.7958984375
434.269622802734	34.6862258911133
435.700408935547	34.6775932312012
437.130706787109	34.6106948852539
438.560455322266	34.5811195373535
439.989654541016	34.6150588989258
441.418334960938	34.6732635498047
442.846496582031	34.6147727966309
444.274139404297	34.8154983520508
445.701263427734	34.7480850219727
447.127838134766	34.682056427002
448.553894042969	34.6938743591309
449.979431152344	34.6261291503906
451.404449462891	34.5029029846191
452.828918457031	34.3608818054199
454.252899169922	34.2507171630859
455.676330566406	34.0670433044434
457.099273681641	34.089054107666
458.521667480469	33.913402557373
459.943542480469	33.8089714050293
461.364929199219	33.6876907348633
462.785766601563	33.6511878967285
464.206085205078	33.4787788391113
465.625885009766	33.3054351806641
467.045196533203	33.2802352905273
468.463958740234	33.0796279907227
469.882202148438	33.1281280517578
471.299957275391	33.0892143249512
472.717193603516	33.0664024353027
474.133911132813	33.0323600769043
475.550109863281	33.0363082885742
476.965789794922	33.0307693481445
478.380950927734	33.0814170837402
479.795623779297	33.0741500854492
481.209777832031	33.1612091064453
482.623413085938	33.2517471313477
484.036529541016	33.3225288391113
485.449157714844	33.3706359863281
486.861267089844	33.5378265380859
488.272857666016	33.6209678649902
489.683959960938	33.7979888916016
491.094543457031	33.8348503112793
492.504608154297	34.0244140625
493.914184570313	34.1522178649902
495.3232421875	34.2411117553711
496.731811523438	34.256462097168
498.139862060547	34.2696952819824
499.547393798828	34.282543182373
500.954467773438	34.1439323425293
502.360992431641	34.07421875
503.767028808594	34.0729789733887
505.172576904297	34.1740570068359
506.577606201172	33.9810028076172
507.982147216797	34.046314239502
509.386169433594	34.0686988830566
510.789703369141	34.1227912902832
512.192749023438	34.1890602111816
513.595275878906	34.2108688354492
514.997314453125	34.2628364562988
516.398803710938	34.3310317993164
517.799865722656	34.3112983703613
519.200378417969	34.3286781311035
520.600463867188	34.1520729064941
522	33.9289474487305
523.399047851563	33.8238983154297
524.797607421875	33.4598426818848
526.195678710938	33.1381607055664
527.59326171875	32.9229507446289
528.990295410156	32.6272583007813
530.386901855469	32.3590393066406
531.782958984375	32.3675498962402
533.178588867188	32.1664085388184
534.573669433594	32.0353775024414
535.968322753906	31.8736877441406
537.362426757813	31.8899879455566
538.756042480469	31.8445339202881
540.149230957031	31.7693729400635
541.541870117188	31.7048454284668
542.934020996094	31.6841373443604
544.32568359375	31.5829792022705
545.716918945313	31.4994049072266
547.107604980469	31.2657737731934
548.497802734375	31.1781978607178
549.887573242188	31.077917098999
551.276794433594	30.8488273620605
552.66552734375	30.8492603302002
554.053833007813	30.7305374145508
555.441650390625	30.686653137207
556.828918457031	30.6713180541992
558.215759277344	30.621862411499
559.602111816406	30.5637512207031
560.987976074219	30.6538829803467
562.373352050781	30.5992603302002
563.758239746094	30.4664077758789
565.142639160156	30.5472965240479
566.526611328125	30.4582233428955
567.910034179688	30.4508666992188
569.293029785156	30.3780097961426
570.675537109375	30.329252243042
572.057556152344	30.3161487579346
573.439086914063	30.2013473510742
574.820129394531	30.1458988189697
576.200744628906	30.151704788208
577.580871582031	29.9978713989258
578.96044921875	30.0649356842041
580.339660644531	30.0486259460449
581.718322753906	30.0577392578125
583.096557617188	29.9890766143799
584.474243164063	30.0969619750977
585.851501464844	30.0211963653564
587.228332519531	30.0530490875244
588.604614257813	30.0002155303955
589.98046875	30.0211086273193
591.355834960938	30.026611328125
592.730712890625	29.9066581726074
594.105163574219	29.9148731231689
595.479125976563	29.890193939209
596.852600097656	29.7764587402344
598.225646972656	29.7527656555176
599.598205566406	29.7288951873779
600.970275878906	29.645601272583
602.341857910156	29.6000232696533
603.713012695313	29.5806083679199
605.083679199219	29.500244140625
606.453918457031	29.4039440155029
607.823608398438	29.3691864013672
609.192932128906	29.37135887146
610.561706542969	29.2564601898193
611.930053710938	29.1571521759033
613.297912597656	29.0815048217773
614.665344238281	29.0837211608887
616.032287597656	28.9546794891357
617.398803710938	29.0003433227539
618.764831542969	28.881326675415
620.13037109375	28.8117218017578
621.495483398438	28.770565032959
622.860107421875	28.7958946228027
624.224304199219	28.6927051544189
625.588012695313	28.5939559936523
626.951232910156	28.6054801940918
628.314025878906	28.5029201507568
629.676391601563	28.5734272003174
631.038269042969	28.4140491485596
632.399658203125	28.4261875152588
633.760620117188	28.4358386993408
635.12109375	28.3940296173096
636.481140136719	28.3447513580322
637.840759277344	28.3394432067871
639.199890136719	28.2840404510498
640.558532714844	28.1691474914551
641.916748046875	28.0719337463379
643.274536132813	28.1004543304443
644.6318359375	28.0184307098389
645.988647460938	28.006856918335
647.345031738281	27.9041385650635
648.700988769531	27.9294261932373
650.056457519531	27.8246288299561
651.411499023438	27.7772178649902
652.76611328125	27.7420959472656
654.120239257813	27.6534652709961
655.473876953125	27.6479053497314
656.827087402344	27.5598812103271
658.179870605469	27.5604839324951
659.5322265625	27.5330905914307
660.884094238281	27.4082889556885
662.235473632813	27.4367237091064
663.586486816406	27.4011192321777
664.93701171875	27.3432788848877
666.287048339844	27.356782913208
667.636657714844	27.3812160491943
668.98583984375	27.2288932800293
670.334594726563	27.2707939147949
671.682861328125	27.2597827911377
673.030700683594	27.2110252380371
674.378051757813	27.2324199676514
675.725036621094	27.1794700622559
677.071533203125	27.2156391143799
678.417541503906	27.1341495513916
679.76318359375	27.254451751709
681.108337402344	27.1632080078125
682.453002929688	27.1925010681152
683.797302246094	27.1210174560547
685.14111328125	27.0803966522217
686.484497070313	27.180965423584
687.827453613281	27.1700477600098
689.169921875	27.1332817077637
690.512023925781	27.1461372375488
691.853637695313	27.2152938842773
693.194763183594	27.2201080322266
694.535522460938	27.1624984741211
695.875793457031	27.1899280548096
697.215637207031	27.1570358276367
698.555053710938	27.1768131256104
699.89404296875	27.1793632507324
701.232543945313	27.2470149993896
702.570617675781	27.2800102233887
703.908325195313	27.2151927947998
705.245483398438	27.2242736816406
706.582275390625	27.2010116577148
707.918640136719	27.3226490020752
709.254516601563	27.2691631317139
710.589965820313	27.2995071411133
711.924987792969	27.2693862915039
713.259582519531	27.3284473419189
714.59375	27.2436141967773
715.927490234375	27.2653770446777
717.2607421875	27.2729816436768
718.593627929688	27.1799583435059
719.926025390625	27.1988716125488
721.257995605469	27.1234722137451
722.589538574219	27.2060928344727
723.920654296875	27.1010704040527
725.251342773438	27.1896266937256
726.581604003906	27.0335636138916
727.911437988281	27.1054954528809
729.240783691406	27.0561752319336
730.569763183594	27.0506553649902
731.898254394531	27.0721111297607
733.226379394531	27.0178508758545
734.554016113281	26.9936180114746
735.881225585938	26.9600276947021
737.208068847656	26.8866806030273
738.534423828125	26.9626541137695
739.8603515625	26.8541507720947
741.185852050781	26.9071960449219
742.510925292969	26.902515411377
743.835571289063	26.7936725616455
745.159790039063	26.8188247680664
746.483581542969	26.7898941040039
747.806945800781	26.6988639831543
749.1298828125	26.7097091674805
750.452453613281	26.6423988342285
751.774536132813	26.6362457275391
753.09619140625	26.5366649627686
754.417419433594	26.5798377990723
755.738220214844	26.5383625030518
757.05859375	26.5469551086426
758.378540039063	26.4481925964355
759.698059082031	26.4927177429199
761.017211914063	26.3658905029297
762.335876464844	26.480152130127
763.654113769531	26.400728225708
764.971984863281	26.3377361297607
766.289367675781	26.3507785797119
767.606384277344	26.2872409820557
768.922973632813	26.3052539825439
770.239074707031	26.2417392730713
771.554809570313	26.2616844177246
772.8701171875	26.2000923156738
774.184997558594	26.1381359100342
775.499450683594	26.165735244751
776.8134765625	26.0919570922852
778.127136230469	26.0586700439453
779.440307617188	26.0370388031006
780.753112792969	25.9268264770508
782.0654296875	25.8735218048096
783.377380371094	25.8668079376221
784.688903808594	25.8171501159668
786	25.7003173828125
787.310668945313	25.7045078277588
788.620971679688	25.6594638824463
789.930786132813	25.6676788330078
791.240234375	25.5503215789795
792.549255371094	25.5295429229736
793.857788085938	25.4457988739014
795.166015625	25.3645420074463
796.473754882813	25.4298648834229
797.781066894531	25.3312683105469
799.088012695313	25.3294277191162
800.39453125	25.2176856994629
801.700622558594	25.3072605133057
803.006286621094	25.2325534820557
804.311584472656	25.2088050842285
805.616394042969	25.1352672576904
806.920837402344	25.0958919525146
808.224853515625	25.1028823852539
809.528503417969	24.9744358062744
810.831665039063	24.9974689483643
812.134460449219	24.9907474517822
813.436828613281	24.9508399963379
814.73876953125	24.9361228942871
816.040344238281	24.8678188323975
817.341430664063	24.8189792633057
818.642150878906	24.8531150817871
819.942504882813	24.7911281585693
821.242370605469	24.7526111602783
822.541870117188	24.73317527771
823.840942382813	24.7261409759521
825.139587402344	24.7126350402832
826.437866210938	24.664041519165
827.735656738281	24.6772499084473
829.033081054688	24.6366844177246
830.330139160156	24.6216831207275
831.626770019531	24.6240329742432
832.922973632813	24.5564250946045
834.21875	24.6428718566895
835.514099121094	24.5365734100342
836.80908203125	24.6562042236328
838.103637695313	24.5769958496094
839.397827148438	24.6861476898193
840.691589355469	24.773946762085
841.984924316406	24.8270587921143
843.27783203125	24.7964878082275
844.570373535156	24.7739334106445
845.862487792969	24.7950344085693
847.154235839844	24.7170295715332
848.445556640625	24.6672439575195
849.736450195313	24.592493057251
851.026916503906	24.4817371368408
852.317016601563	24.4056777954102
853.606689453125	24.3298187255859
854.89599609375	24.2882766723633
856.184875488281	24.1398258209229
857.473327636719	24.11354637146
858.761413574219	24.0819435119629
860.049072265625	24.0981750488281
861.336303710938	23.9720649719238
862.623168945313	23.9277191162109
863.909606933594	23.882999420166
865.195678710938	23.8327560424805
866.481323242188	23.7699546813965
867.766540527344	23.7027740478516
869.051391601563	23.6035976409912
870.335815429688	23.4844226837158
871.619873046875	23.3025741577148
872.903503417969	23.167610168457
874.186706542969	23.0235137939453
875.469543457031	22.8500862121582
876.752014160156	22.7660236358643
878.033996582031	22.6913070678711
879.315612792969	22.7055625915527
880.596862792969	22.5260887145996
881.877685546875	22.500545501709
883.158081054688	22.4828205108643
884.438110351563	22.3870029449463
885.7177734375	22.2990036010742
886.996948242188	22.3473987579346
888.275817871094	22.2784671783447
889.55419921875	22.3533515930176
890.832275390625	22.3141460418701
892.10986328125	22.3486614227295
893.387084960938	22.4471797943115
894.663940429688	22.3462753295898
895.940368652344	22.3994731903076
897.216369628906	22.353443145752
898.492004394531	22.3327560424805
899.767272949219	22.177417755127
901.042114257813	22.1224613189697
902.316528320313	22.0888423919678
903.590576171875	21.9584846496582
904.8642578125	21.8618412017822
906.137512207031	21.6916980743408
907.410339355469	21.6537322998047
908.682800292969	21.5734939575195
909.954833984375	21.4658393859863
911.226501464844	21.4570350646973
912.497802734375	21.3608207702637
913.768676757813	21.3002319335938
915.039123535156	21.3643779754639
916.309204101563	21.2205848693848
917.578918457031	21.1916255950928
918.848205566406	21.0695552825928
920.117126464844	20.966344833374
921.385620117188	20.8450508117676
922.653747558594	20.7426166534424
923.921447753906	20.5459365844727
925.188781738281	20.3953418731689
926.455688476563	20.193920135498
927.722229003906	20.070951461792
928.988342285156	19.9451389312744
930.254089355469	19.7846755981445
931.519470214844	19.7215232849121
932.784423828125	19.5835437774658
934.049011230469	19.4459533691406
935.313171386719	19.3415031433105
936.576965332031	19.255334854126
937.84033203125	19.2247753143311
939.103332519531	19.1190071105957
940.365966796875	19.0675106048584
941.628173828125	19.06667137146
942.890014648438	18.9336967468262
944.151428222656	18.8970737457275
945.412475585938	18.8754959106445
946.673095703125	18.8206024169922
947.933349609375	18.7929439544678
949.193237304688	18.7220706939697
950.452697753906	18.7374534606934
951.711791992188	18.7115230560303
952.970520019531	18.6050643920898
954.228820800781	18.6398811340332
955.486755371094	18.5972137451172
956.744262695313	18.5983467102051
958.001403808594	18.5709209442139
959.258117675781	18.5728244781494
960.514526367188	18.491527557373
961.770446777344	18.5094356536865
963.026062011719	18.5164947509766
964.28125	18.4574909210205
965.536010742188	18.4209594726563
966.790466308594	18.4137573242188
968.044494628906	18.4469223022461
969.298095703125	18.3506240844727
970.551391601563	18.3992233276367
971.80419921875	18.2490501403809
973.056701660156	18.3130836486816
974.308776855469	18.3399906158447
975.560485839844	18.3040733337402
976.811767578125	18.3287086486816
978.062683105469	18.2690048217773
979.313232421875	18.2180633544922
980.563415527344	18.2284355163574
981.813171386719	18.2462387084961
983.0625	18.2547168731689
984.3115234375	18.2571086883545
985.560119628906	18.2326583862305
986.808349609375	18.2788543701172
988.05615234375	18.2620296478271
989.303588867188	18.2543525695801
990.550659179688	18.277717590332
991.797302246094	18.1796016693115
993.043579101563	18.3094215393066
994.289489746094	18.241024017334
995.535034179688	18.2805976867676
996.780151367188	18.3098926544189
998.02490234375	18.1958065032959
999.269226074219	18.2687187194824
1000.51318359375	18.3250770568848
1001.75677490234	18.3079280853271
1003	18.3658218383789
1004.24279785156	18.3928680419922
1005.48522949219	18.4370613098145
1006.72729492188	18.4923057556152
1007.96893310547	18.5372753143311
1009.21026611328	18.5296859741211
1010.45111083984	18.6700801849365
1011.69165039063	18.6916427612305
1012.93176269531	18.7326393127441
1014.17150878906	18.8528690338135
1015.41088867188	18.9414920806885
1016.64984130859	18.9244213104248
1017.88842773438	18.8759307861328
1019.12664794922	18.8874378204346
1020.36450195313	18.8439064025879
1021.60192871094	18.8510456085205
1022.83898925781	18.8273315429688
1024.07568359375	18.7885780334473
1025.31201171875	18.7374477386475
1026.5478515625	18.6996536254883
1027.78344726563	18.7559661865234
1029.0185546875	18.7652320861816
1030.25329589844	18.7729816436768
1031.48767089844	18.7835960388184
1032.7216796875	18.893274307251
1033.95532226563	18.8987579345703
1035.18859863281	18.9223461151123
1036.42138671875	18.9928035736084
1037.65393066406	19.0162181854248
1038.88598632813	18.9811477661133
1040.11767578125	19.0525817871094
1041.34899902344	18.9754180908203
1042.57995605469	19.0729694366455
1043.810546875	19.0729789733887
1045.04077148438	18.9904937744141
1046.2705078125	19.0535831451416
1047.5	19.0707607269287
1048.72900390625	19.0563125610352
1049.95764160156	19.112943649292
1051.18591308594	19.2261810302734
1052.41381835938	19.2519588470459
1053.64135742188	19.3238639831543
1054.86853027344	19.5091686248779
1056.09521484375	19.5667991638184
1057.32165527344	19.6757049560547
1058.54760742188	19.8288383483887
1059.77331542969	19.8712520599365
1060.99853515625	19.923210144043
1062.22338867188	20.0098628997803
1063.44787597656	19.9364166259766
1064.671875	19.9426517486572
1065.89562988281	19.9300231933594
1067.11901855469	19.7912082672119
1068.34191894531	19.7103443145752
1069.56457519531	19.6534976959229
1070.78674316406	19.5333690643311
1072.00854492188	19.442403793335
1073.22998046875	19.3575420379639
1074.45104980469	19.3161487579346
1075.67175292969	19.1557941436768
1076.89208984375	19.1351833343506
1078.11193847656	19.0360279083252
1079.33154296875	18.9567050933838
1080.55065917969	18.8935871124268
1081.76940917969	18.7606830596924
1082.98791503906	18.6098499298096
1084.20593261719	18.5366268157959
1085.42358398438	18.4533004760742
1086.64086914063	18.2912101745605
1087.85766601563	18.2509803771973
1089.07421875	18.2044620513916
1090.29040527344	18.1516513824463
1091.50610351563	18.1364192962646
1092.72155761719	18.1074562072754
1093.9365234375	18.1591815948486
1095.15112304688	18.1807765960693
1096.36535644531	18.2685718536377
1097.57922363281	18.2861766815186
1098.79272460938	18.4371376037598
1100.005859375	18.4698352813721
1101.21862792969	18.5572929382324
1102.43090820313	18.688268661499
1103.64294433594	18.7335872650146
1104.8544921875	18.89377784729
1106.06579589844	18.9709854125977
1107.27661132813	18.9787483215332
1108.48706054688	19.093189239502
1109.69714355469	19.1767272949219
1110.90686035156	19.2595176696777
1112.1162109375	19.3671283721924
1113.3251953125	19.5289535522461
1114.53369140625	19.6887035369873
1115.74194335938	19.775749206543
1116.94982910156	19.9160594940186
1118.1572265625	20.0416946411133
1119.3642578125	20.1345100402832
1120.57104492188	20.2624664306641
1121.77734375	20.3675289154053
1122.98327636719	20.4288902282715
1124.18884277344	20.4671611785889
1125.39404296875	20.5638656616211
1126.59875488281	20.4734649658203
1127.80322265625	20.4527606964111
1129.00732421875	20.4763603210449
1130.2109375	20.3000316619873
1131.41430664063	20.1013526916504
1132.6171875	19.9458236694336
1133.81970214844	19.8128242492676
1135.02197265625	19.6208000183105
1136.22375488281	19.3804416656494
1137.42517089844	19.191068649292
1138.62622070313	18.9445705413818
1139.82690429688	18.8084697723389
1141.02709960938	18.5762729644775
1142.22705078125	18.4569644927979
1143.42663574219	18.3890514373779
1144.62573242188	18.3266754150391
1145.82458496094	18.1515655517578
1147.02294921875	18.1975326538086
1148.22094726563	18.1231174468994
1149.41857910156	18.0943756103516
1150.61584472656	18.1134166717529
1151.81274414063	18.0321254730225
1153.00927734375	18.021167755127
1154.20544433594	18.0182437896729
1155.40124511719	18.0101642608643
1156.5966796875	17.9745616912842
1157.79162597656	17.9303588867188
1158.986328125	17.9031734466553
1160.18054199219	17.83909034729
1161.37438964844	17.7713775634766
1162.56799316406	17.7095890045166
1163.76110839844	17.6296329498291
1164.95385742188	17.5276832580566
1166.14624023438	17.5060482025146
1167.33825683594	17.4754295349121
1168.52990722656	17.3294849395752
1169.72119140625	17.2520027160645
1170.91198730469	17.2619323730469
1172.1025390625	17.2156314849854
1173.29260253906	17.1408271789551
1174.482421875	17.1635875701904
1175.67175292969	17.1852111816406
1176.86071777344	17.1002712249756
1178.04943847656	17.0836315155029
1179.23767089844	17.1420116424561
1180.42553710938	17.0643424987793
1181.61303710938	17.1097240447998
1182.80017089844	17.1348285675049
1183.98681640625	17.1496086120605
1185.17321777344	17.052038192749
1186.35925292969	17.1276969909668
1187.54479980469	17.1405792236328
1188.73010253906	17.1040802001953
1189.91491699219	17.1640739440918
1191.09936523438	17.1530475616455
1192.28356933594	17.1644287109375
1193.46728515625	17.2010917663574
1194.65063476563	17.2431297302246
1195.83361816406	17.2654495239258
1197.01623535156	17.2245769500732
1198.19836425781	17.2859859466553
1199.38024902344	17.4058303833008
1200.56176757813	17.4170837402344
1201.74279785156	17.4641647338867
1202.92358398438	17.4761962890625
1204.10388183594	17.5403518676758
1205.28393554688	17.4525737762451
1206.46350097656	17.5270957946777
1207.64270019531	17.4561805725098
1208.82153320313	17.4680595397949
1210	17.5577526092529
1211.17810058594	17.5155982971191
1212.35583496094	17.4761238098145
1213.53308105469	17.522533416748
1214.71008300781	17.4769325256348
1215.88671875	17.464693069458
1217.06286621094	17.4689445495605
1218.23864746094	17.4944896697998
1219.41418457031	17.4659633636475
1220.58923339844	17.4890308380127
1221.76391601563	17.5126819610596
1222.93823242188	17.4989395141602
1224.11218261719	17.5387172698975
1225.28576660156	17.5716037750244
1226.458984375	17.5202808380127
1227.6318359375	17.5731334686279
1228.80419921875	17.6398162841797
1229.97631835938	17.6236190795898
1231.14794921875	17.5843944549561
1232.31921386719	17.6887264251709
1233.490234375	17.6358909606934
1234.66076660156	17.6809387207031
1235.83093261719	17.6534481048584
1237.00073242188	17.7188701629639
1238.17016601563	17.6286067962646
1239.33923339844	17.6880931854248
1240.5078125	17.6882648468018
1241.67614746094	17.6623268127441
1242.84411621094	17.6525230407715
1244.01159667969	17.6406116485596
1245.1787109375	17.6519432067871
1246.34558105469	17.7107276916504
1247.51196289063	17.6014404296875
1248.67797851563	17.609525680542
1249.84362792969	17.6070499420166
1251.00891113281	17.6618423461914
1252.173828125	17.5882816314697
1253.33825683594	17.6503963470459
1254.50244140625	17.6917667388916
1255.66625976563	17.682788848877
1256.82958984375	17.7178401947021
1257.99255371094	17.7275257110596
1259.1552734375	17.8243103027344
1260.31750488281	17.7405757904053
1261.47937011719	17.7933559417725
1262.64086914063	17.8311519622803
1263.80200195313	17.7578010559082
1264.96276855469	17.7273349761963
1266.123046875	17.7995834350586
1267.28308105469	17.6892967224121
1268.44262695313	17.6844215393066
1269.60192871094	17.6720485687256
1270.7607421875	17.5998401641846
1271.91918945313	17.5270500183105
1273.07727050781	17.515832901001
1274.23498535156	17.4295616149902
1275.39233398438	17.3688793182373
1276.54931640625	17.3001117706299
1277.70581054688	17.3293228149414
1278.86206054688	17.3000202178955
1280.01794433594	17.2608966827393
1281.17333984375	17.1686267852783
1282.32836914063	17.1487503051758
1283.48303222656	17.1837749481201
1284.63732910156	17.1691112518311
1285.79125976563	17.1230525970459
1286.94482421875	17.1459636688232
1288.09802246094	17.0781383514404
1289.25073242188	17.0528907775879
1290.40319824219	17.1282272338867
1291.55517578125	17.0193519592285
1292.70690917969	17.0530834197998
1293.85815429688	17.0137748718262
1295.00903320313	17.0020332336426
1296.15954589844	17.0145854949951
1297.30969238281	16.995138168335
1298.45935058594	17.0024967193604
1299.60876464844	17.0034999847412
1300.7578125	16.946268081665
1301.90637207031	16.9783306121826
1303.05456542969	16.9544677734375
1304.20239257813	17.0015926361084
1305.34985351563	16.9985771179199
1306.49694824219	17.0196838378906
1307.64367675781	17.0043296813965
1308.7900390625	17.0194664001465
1309.93591308594	17.0847969055176
1311.08154296875	17.0914649963379
1312.22668457031	17.1325035095215
1313.37145996094	17.1436309814453
1314.51599121094	17.1709861755371
1315.66003417969	17.2045307159424
1316.80358886719	17.2236042022705
1317.94689941406	17.246166229248
1319.08984375	17.3036975860596
1320.23229980469	17.3316898345947
1321.37451171875	17.3643379211426
1322.51623535156	17.3446311950684
1323.65759277344	17.3531379699707
1324.79858398438	17.3378849029541
1325.93920898438	17.3713397979736
1327.07934570313	17.3172473907471
1328.21923828125	17.400203704834
1329.35864257813	17.4356288909912
1330.49780273438	17.3819313049316
1331.63647460938	17.3531703948975
1332.77478027344	17.3795280456543
1333.91271972656	17.3242816925049
1335.05029296875	17.3208656311035
1336.18737792969	17.2855377197266
1337.32421875	17.3065052032471
1338.46057128906	17.2611179351807
1339.5966796875	17.2853908538818
1340.73229980469	17.3176097869873
1341.86755371094	17.2828750610352
1343.00231933594	17.2996234893799
1344.13684082031	17.256763458252
1345.27099609375	17.2748832702637
1346.40466308594	17.2912731170654
1347.53796386719	17.3651866912842
1348.6708984375	17.3833427429199
1349.80346679688	17.3728446960449
1350.93566894531	17.4061298370361
1352.06750488281	17.4663562774658
1353.19885253906	17.3913593292236
1354.32995605469	17.4306793212891
1355.46057128906	17.4576187133789
1356.5908203125	17.5130596160889
1357.720703125	17.5274219512939
1358.85021972656	17.5353946685791
1359.97924804688	17.5585021972656
1361.10803222656	17.5286808013916
1362.236328125	17.6132831573486
1363.3642578125	17.548755645752
1364.49182128906	17.6186504364014
1365.61901855469	17.5750713348389
1366.74584960938	17.5196571350098
1367.87231445313	17.5967693328857
1368.99829101563	17.5677490234375
1370.12390136719	17.5736675262451
1371.24914550781	17.5139751434326
1372.3740234375	17.4754486083984
1373.49853515625	17.5361289978027
1374.62255859375	17.470609664917
1375.74633789063	17.4398441314697
1376.86962890625	17.4621028900146
1377.99255371094	17.3827781677246
1379.11511230469	17.3149070739746
1380.2373046875	17.3008441925049
1381.35900878906	17.2424793243408
1382.48034667969	17.1320190429688
1383.60144042969	17.1424407958984
1384.72204589844	17.1330413818359
1385.84228515625	17.0764007568359
1386.96203613281	17.0530033111572
1388.08154296875	16.9226551055908
1389.20056152344	16.9433917999268
1390.31921386719	16.8571605682373
1391.4375	16.7938709259033
1392.55541992188	16.7190933227539
1393.6728515625	16.737699508667
1394.7900390625	16.6605739593506
1395.90673828125	16.6149616241455
1397.02307128906	16.5911464691162
1398.13903808594	16.4925765991211
1399.25463867188	16.4710884094238
1400.36975097656	16.3816432952881
1401.48449707031	16.44895362854
1402.59899902344	16.3986434936523
1403.712890625	16.421573638916
1404.82653808594	16.4224967956543
1405.93981933594	16.4058933258057
1407.05261230469	16.3968887329102
1408.1650390625	16.3707370758057
1409.27709960938	16.3484840393066
1410.38879394531	16.3823757171631
1411.5	16.2827262878418
1412.61096191406	16.3665504455566
1413.72143554688	16.3482074737549
1414.83154296875	16.3308448791504
1415.94116210938	16.2633457183838
1417.05053710938	16.2336826324463
1418.15942382813	16.1956310272217
1419.26794433594	16.2481250762939
1420.37609863281	16.1893863677979
1421.48388671875	16.1747550964355
1422.59118652344	16.0851573944092
1423.6982421875	16.1460838317871
1424.80480957031	16.1074409484863
1425.91088867188	16.0830478668213
1427.01672363281	16.1373767852783
1428.1220703125	16.0778293609619
1429.22717285156	16.048360824585
1430.33166503906	16.0679397583008
1431.43591308594	16.0847911834717
1432.53979492188	16.0486831665039
1433.64318847656	16.0420913696289
1434.74621582031	16.0662002563477
1435.84887695313	16.0300922393799
1436.95104980469	16.0063018798828
1438.05297851563	16.0810966491699
1439.15441894531	16.032470703125
1440.25549316406	16.0282554626465
1441.35620117188	16.0175857543945
1442.45642089844	15.994194984436
1443.55627441406	15.9978227615356
1444.65576171875	15.9245119094849
1445.7548828125	15.9892282485962
1446.853515625	15.9793577194214
1447.95190429688	15.9401111602783
1449.0498046875	15.9418020248413
1450.14721679688	15.9811134338379
1451.24438476563	16.0427761077881
1452.34106445313	16.0229396820068
1453.43737792969	16.1363830566406
1454.53332519531	16.1577339172363
1455.62890625	16.2128162384033
1456.72399902344	16.2928237915039
1457.81872558594	16.3636436462402
1458.9130859375	16.4031085968018
1460.00695800781	16.4751529693604
1461.10046386719	16.4899349212646
1462.19360351563	16.5728206634521
1463.28637695313	16.4738063812256
1464.37878417969	16.4935207366943
1465.470703125	16.4470901489258
1466.56225585938	16.3996677398682
1467.65344238281	16.2732982635498
1468.744140625	16.2231044769287
1469.83447265625	16.1448040008545
1470.92443847656	16.1152153015137
1472.01403808594	15.9443416595459
1473.10314941406	15.8986072540283
1474.19189453125	15.8011703491211
1475.2802734375	15.6982116699219
1476.3681640625	15.6573495864868
1477.45581054688	15.6245431900024
1478.54296875	15.4957590103149
1479.62963867188	15.5132856369019
1480.71606445313	15.4969882965088
1481.80200195313	15.4257917404175
1482.88757324219	15.4990234375
1483.97265625	15.4262447357178
1485.05737304688	15.4099445343018
1486.14172363281	15.3804521560669
1487.22570800781	15.4318895339966
1488.30932617188	15.4325380325317
1489.39245605469	15.4763269424438
1490.47509765625	15.3989782333374
1491.55749511719	15.4286022186279
1492.63940429688	15.4472036361694
1493.72094726563	15.4277772903442
1494.80212402344	15.427472114563
1495.8828125	15.439003944397
1496.96313476563	15.3957214355469
1498.04309082031	15.3932580947876
1499.12255859375	15.3476028442383
1500.20166015625	15.3603343963623
1501.28039550781	15.3347949981689
1502.35864257813	15.3729991912842
1503.4365234375	15.3889122009277
1504.51403808594	15.3807582855225
1505.59118652344	15.3927412033081
1506.66784667969	15.3648443222046
1507.744140625	15.3807916641235
1508.81994628906	15.400110244751
1509.89538574219	15.369649887085
1510.97045898438	15.4352235794067
1512.04516601563	15.497859954834
1513.11938476563	15.5221738815308
1514.19323730469	15.5016222000122
1515.26672363281	15.5388088226318
1516.33972167969	15.5772018432617
1517.41235351563	15.681676864624
1518.48449707031	15.6390037536621
1519.55639648438	15.6327285766602
1520.62768554688	15.7115592956543
1521.69873046875	15.7288608551025
1522.76928710938	15.6539182662964
1523.83947753906	15.7454805374146
1524.90930175781	15.7449893951416
1525.97863769531	15.7995710372925
1527.04760742188	15.8094043731689
1528.11608886719	15.7944736480713
1529.18420410156	15.7595338821411
1530.251953125	15.7741374969482
1531.31921386719	15.8456506729126
1532.38610839844	15.8537435531616
1533.45263671875	15.8900060653687
1534.51867675781	15.8640060424805
1535.58435058594	15.9713134765625
1536.64965820313	15.9552516937256
1537.71447753906	16.0536937713623
1538.77893066406	16.106128692627
1539.84301757813	16.1296081542969
1540.90661621094	16.2009468078613
1541.9697265625	16.2403469085693
1543.03259277344	16.2954578399658
1544.09497070313	16.3478126525879
1545.15686035156	16.398998260498
1546.21850585938	16.4601497650146
1547.27966308594	16.5453758239746
1548.34033203125	16.597038269043
1549.40063476563	16.5632266998291
1550.46057128906	16.6093578338623
1551.52001953125	16.676399230957
1552.5791015625	16.7874355316162
1553.63781738281	16.7679862976074
1554.69604492188	16.8086376190186
1555.75378417969	16.7951698303223
1556.81127929688	16.9250469207764
1557.86828613281	16.8950748443604
1558.9248046875	16.9553260803223
1559.98095703125	16.9805431365967
1561.03674316406	16.9986019134521
1562.09204101563	17.0734691619873
1563.14697265625	17.1138877868652
1564.20153808594	17.2015705108643
1565.25561523438	17.2149238586426
1566.30932617188	17.3541240692139
1567.36254882813	17.4548873901367
1568.41540527344	17.5592861175537
1569.4677734375	17.6164379119873
1570.51977539063	17.7298984527588
1571.57141113281	17.7725448608398
1572.62255859375	17.9298114776611
1573.67333984375	17.9920959472656
1574.7236328125	18.0588035583496
1575.77355957031	18.0997714996338
1576.82299804688	18.1705341339111
1577.8720703125	18.2763004302979
1578.92077636719	18.3285484313965
1579.96899414063	18.3510322570801
1581.01684570313	18.480110168457
1582.06420898438	18.5886421203613
1583.11120605469	18.6512184143066
1584.15771484375	18.7130241394043
1585.20385742188	18.8182792663574
1586.24951171875	18.9043750762939
1587.29479980469	18.978494644165
1588.33972167969	19.0999011993408
1589.38415527344	19.1572818756104
1590.42810058594	19.2237033843994
1591.47180175781	19.3312282562256
1592.51489257813	19.5674438476563
1593.55773925781	19.6422214508057
1594.59997558594	19.6825561523438
1595.64196777344	19.9546909332275
1596.68334960938	20.0512676239014
1597.72448730469	20.1990356445313
1598.76513671875	20.3159809112549
1599.80529785156	20.4560508728027
1600.84509277344	20.6116371154785
1601.88452148438	20.7825469970703
1602.92346191406	20.7668190002441
1603.9619140625	21.0400524139404
1605	21.1402759552002
1606.03771972656	21.2580184936523
1607.07495117188	21.3547229766846
1608.11169433594	21.5218143463135
1609.14807128906	21.5774154663086
1610.18408203125	21.7259368896484
1611.21960449219	21.8156032562256
1612.25463867188	21.8751449584961
1613.28930664063	22.0658855438232
1614.32360839844	22.0556888580322
1615.357421875	22.2674922943115
1616.39074707031	22.2748718261719
1617.42370605469	22.4662837982178
1618.45629882813	22.5824642181396
1619.48840332031	22.6596240997314
1620.52001953125	22.7301750183105
1621.55126953125	22.815673828125
1622.58215332031	22.9493923187256
1623.61254882813	23.0192642211914
1624.64245605469	23.1532974243164
1625.67199707031	23.3035278320313
1626.70104980469	23.4138851165771
1627.72973632813	23.5430641174316
1628.75793457031	23.5574798583984
1629.78576660156	23.6930122375488
1630.81311035156	23.7070789337158
1631.84008789063	23.7480182647705
1632.86657714844	23.8281574249268
1633.89270019531	23.8740062713623
1634.91833496094	23.8592586517334
1635.94348144531	23.8507881164551
1636.96826171875	23.8423099517822
1637.99255371094	23.8522415161133
1639.01647949219	23.8953533172607
1640.03991699219	23.8179340362549
1641.06298828125	23.8289012908936
1642.08557128906	23.7805957794189
1643.10778808594	23.7340984344482
1644.12951660156	23.6325168609619
1645.15075683594	23.5074157714844
1646.17163085938	23.4464740753174
1647.19213867188	23.4209613800049
1648.21203613281	23.3089332580566
1649.23156738281	23.2199611663818
1650.25073242188	23.1031894683838
1651.26940917969	23.0510540008545
1652.28759765625	22.856128692627
1653.30541992188	22.8290882110596
1654.32275390625	22.7235240936279
1655.33972167969	22.5767269134521
1656.35620117188	22.4483432769775
1657.37231445313	22.3877182006836
1658.38793945313	22.2273712158203
1659.40307617188	22.1370296478271
1660.41772460938	22.0153789520264
1661.43212890625	21.9761734008789
1662.44592285156	21.818058013916
1663.45935058594	21.7245292663574
1664.47229003906	21.6970539093018
1665.48486328125	21.5619812011719
1666.49694824219	21.4233951568604
1667.50854492188	21.3309459686279
1668.51977539063	21.152172088623
1669.53051757813	20.9661998748779
1670.54089355469	20.8442878723145
1671.55078125	20.7312850952148
1672.56018066406	20.5310573577881
1673.56909179688	20.4191722869873
1674.57763671875	20.2628116607666
1675.58581542969	20.0764312744141
1676.59350585938	19.886905670166
1677.60070800781	19.6750755310059
1678.607421875	19.4762115478516
1679.61376953125	19.2582893371582
1680.61962890625	19.1298580169678
1681.62512207031	18.9305438995361
1682.63012695313	18.7205295562744
1683.63464355469	18.5498428344727
1684.638671875	18.3680458068848
1685.64233398438	18.1818809509277
1686.64562988281	18.1542205810547
1687.64831542969	17.9368667602539
1688.65063476563	17.7406826019287
1689.65246582031	17.5787658691406
1690.65393066406	17.353572845459
1691.65490722656	17.2555389404297
1692.65539550781	17.1920528411865
1693.65551757813	16.9926280975342
1694.65502929688	16.8485984802246
1695.654296875	16.6911907196045
1696.65295410156	16.5533847808838
1697.65124511719	16.4870223999023
1698.64904785156	16.2601737976074
1699.646484375	16.1719932556152
1700.64331054688	15.9947900772095
1701.63977050781	15.8726778030396
1702.63586425781	15.7336940765381
1703.63134765625	15.5751533508301
1704.62646484375	15.4590282440186
1705.62121582031	15.2980995178223
1706.61535644531	15.2138910293579
1707.60913085938	14.9975929260254
1708.60241699219	14.8647994995117
1709.59521484375	14.7309217453003
1710.58764648438	14.6382961273193
1711.57958984375	14.4101581573486
1712.57104492188	14.3001470565796
1713.56213378906	14.1569719314575
1714.552734375	13.9997444152832
1715.54284667969	13.9237251281738
1716.53247070313	13.7256212234497
1717.52160644531	13.6052436828613
1718.51037597656	13.5154972076416
1719.49865722656	13.3637084960938
1720.48657226563	13.2429618835449
1721.47387695313	13.0817718505859
1722.46081542969	12.9759511947632
1723.447265625	12.8474044799805
1724.43334960938	12.791184425354
1725.41882324219	12.7077121734619
1726.40393066406	12.5969667434692
1727.38854980469	12.4777116775513
1728.37268066406	12.3980350494385
1729.3564453125	12.3150177001953
1730.33972167969	12.2317571640015
1731.32250976563	12.131519317627
1732.30480957031	12.0291690826416
1733.28674316406	11.9428930282593
1734.26806640625	11.9132261276245
1735.2490234375	11.8399133682251
1736.2294921875	11.8201417922974
1737.20959472656	11.682638168335
1738.18908691406	11.6402673721313
1739.16821289063	11.5539932250977
1740.14685058594	11.484450340271
1741.125	11.3931293487549
1742.10266113281	11.405969619751
1743.07995605469	11.2611293792725
1744.05676269531	11.2316646575928
1745.03308105469	11.1028861999512
1746.00891113281	11.1067609786987
1746.98425292969	11.0009145736694
1747.95910644531	10.9522800445557
1748.93359375	10.8345184326172
1749.90759277344	10.8153009414673
1750.88110351563	10.716344833374
1751.85412597656	10.6131868362427
1752.82678222656	10.5205736160278
1753.798828125	10.518102645874
1754.7705078125	10.4241762161255
1755.74169921875	10.2738580703735
1756.71240234375	10.279444694519
1757.6826171875	10.2084827423096
1758.65246582031	10.1865892410278
1759.62170410156	10.0799865722656
1760.59057617188	9.98457050323486
1761.55895996094	9.96948528289795
1762.52673339844	9.91044616699219
1763.49426269531	9.8826322555542
1764.46118164063	9.80770778656006
1765.42761230469	9.75546932220459
1766.39367675781	9.71321487426758
1767.35913085938	9.67928314208984
1768.32421875	9.65263843536377
1769.28881835938	9.63891983032227
1770.2529296875	9.58428764343262
1771.21655273438	9.54758262634277
1772.17980957031	9.54803562164307
1773.14245605469	9.57481479644775
1774.10461425781	9.66513156890869
1775.06640625	9.63552665710449
1776.02770996094	9.53482913970947
1776.98852539063	9.50999164581299
1777.94873046875	9.49873924255371
1778.90856933594	9.47011852264404
1779.86804199219	9.46157550811768
1780.82690429688	9.32554054260254
1781.78527832031	9.19006252288818
1782.7431640625	9.17348670959473
1783.70068359375	9.07226181030273
1784.65771484375	9.00179195404053
1785.61413574219	8.99606037139893
1786.57019042969	8.92742443084717
1787.52575683594	8.90049076080322
1788.48083496094	8.80494022369385
1789.43530273438	8.74984550476074
1790.38940429688	8.74321174621582
1791.34301757813	8.68387508392334
1792.29626464844	8.61274528503418
1793.24890136719	8.64536476135254
1794.20104980469	8.58175659179688
1795.15270996094	8.56583213806152
1796.10400390625	8.50280284881592
1797.0546875	8.47928237915039
1798.0048828125	8.41241073608398
1798.95471191406	8.41937255859375
1799.90393066406	8.41812705993652
1800.85278320313	8.39204120635986
1801.80102539063	8.34467029571533
1802.74890136719	8.34741401672363
1803.6962890625	8.35796070098877
1804.64306640625	8.32108974456787
1805.58947753906	8.33606624603271
1806.53540039063	8.28124332427979
1807.48071289063	8.26647853851318
1808.42565917969	8.26289081573486
1809.3701171875	8.23080635070801
1810.31396484375	8.25085830688477
1811.25744628906	8.25593185424805
1812.20043945313	8.19403648376465
1813.14294433594	8.17437553405762
1814.08483886719	8.17330741882324
1815.0263671875	8.15511322021484
1815.96740722656	8.08467102050781
1816.90783691406	8.08506298065186
1817.84790039063	8.08376407623291
1818.78747558594	8.01155567169189
1819.72644042969	8.03184127807617
1820.6650390625	7.98923110961914
1821.60314941406	7.95210981369019
1822.54064941406	7.95968580245972
1823.47778320313	7.89052867889404
1824.41430664063	7.88028287887573
1825.35034179688	7.84352111816406
1826.28601074219	7.78615951538086
1827.22106933594	7.79731845855713
1828.15563964844	7.76984786987305
1829.08984375	7.7083854675293
1830.0234375	7.69723558425903
1830.95654296875	7.70499086380005
1831.88916015625	7.70552587509155
1832.8212890625	7.70988941192627
1833.7529296875	7.66917371749878
1834.68408203125	7.65715503692627
1835.61474609375	7.62661933898926
1836.54479980469	7.57797574996948
1837.47448730469	7.60808086395264
1838.40356445313	7.6388463973999
1839.33227539063	7.56929302215576
1840.26037597656	7.62393522262573
1841.18811035156	7.59100294113159
1842.115234375	7.58982515335083
1843.04187011719	7.60421895980835
1843.96801757813	7.55099010467529
1844.89367675781	7.61830997467041
1845.81872558594	7.60455131530762
1846.74340820313	7.58374071121216
1847.66760253906	7.5742392539978
1848.59118652344	7.56046199798584
1849.51428222656	7.56099796295166
1850.43701171875	7.49889612197876
1851.35913085938	7.52401256561279
1852.28076171875	7.52754068374634
1853.20190429688	7.45874404907227
1854.12243652344	7.43978404998779
1855.04260253906	7.42809391021729
1855.96215820313	7.42260932922363
1856.88122558594	7.41819477081299
1857.79992675781	7.35398817062378
1858.71801757813	7.3227596282959
1859.63549804688	7.33611488342285
1860.55261230469	7.31709146499634
1861.46923828125	7.29119253158569
1862.38525390625	7.28008794784546
1863.30078125	7.26339817047119
1864.2158203125	7.24970579147339
1865.13037109375	7.19111013412476
1866.04443359375	7.23713064193726
1866.95788574219	7.24448919296265
1867.87084960938	7.23013782501221
1868.78332519531	7.2327709197998
1869.6953125	7.23712873458862
1870.60681152344	7.23933935165405
1871.51782226563	7.2499475479126
1872.42822265625	7.22223472595215
1873.33813476563	7.29079389572144
1874.24755859375	7.26415634155273
1875.15649414063	7.24418687820435
1876.06481933594	7.25547075271606
1876.97277832031	7.26956701278687
1877.88012695313	7.26339340209961
1878.78698730469	7.23887538909912
1879.69323730469	7.23765707015991
1880.59912109375	7.19325304031372
1881.50439453125	7.20822525024414
1882.4091796875	7.18755483627319
1883.3134765625	7.18697547912598
1884.21716308594	7.13537263870239
1885.12048339844	7.15511035919189
1886.02319335938	7.14089632034302
1886.92541503906	7.09594583511353
1887.82702636719	7.12392044067383
1888.72814941406	7.03238105773926
1889.62878417969	7.06469106674194
1890.52893066406	7.0276837348938
1891.42858886719	7.07041883468628
1892.32763671875	7.04900407791138
1893.22619628906	7.06098031997681
1894.12426757813	6.96340179443359
1895.02172851563	6.97362327575684
1895.91870117188	6.98211860656738
1896.81518554688	7.00234746932983
1897.71118164063	6.97219085693359
1898.60656738281	6.94984245300293
1899.50146484375	6.93552350997925
1900.39587402344	6.9172830581665
1901.28967285156	6.92034769058228
1902.18298339844	6.87990140914917
1903.07580566406	6.92670631408691
1903.96801757813	6.87252378463745
1904.85986328125	6.90062856674194
1905.7509765625	6.93812370300293
1906.64172363281	6.92137813568115
1907.53186035156	6.94408226013184
1908.42150878906	6.95284795761108
1909.31066894531	6.93980598449707
1910.19921875	6.91562938690186
1911.08728027344	6.93138265609741
1911.97473144531	6.97924470901489
1912.86181640625	6.97166013717651
1913.74816894531	6.99225854873657
1914.63415527344	6.95276880264282
1915.51953125	6.93708753585815
1916.40441894531	6.97475719451904
1917.28869628906	6.94704246520996
1918.17260742188	6.95169878005981
1919.05578613281	6.92987203598022
1919.93859863281	6.89883613586426
1920.82080078125	6.89275360107422
1921.70239257813	6.85861921310425
1922.58349609375	6.90096378326416
1923.46411132813	6.85694694519043
1924.34423828125	6.82716083526611
1925.22375488281	6.80371856689453
1926.10278320313	6.79584693908691
1926.98120117188	6.77326107025146
1927.85913085938	6.75044202804565
1928.73645019531	6.71398973464966
1929.61328125	6.68850088119507
1930.48962402344	6.71575880050659
1931.36535644531	6.70345211029053
1932.24060058594	6.66892051696777
1933.11535644531	6.6847620010376
1933.98950195313	6.70171403884888
1934.86303710938	6.65636253356934
1935.73608398438	6.67838764190674
1936.60864257813	6.66186666488647
1937.48059082031	6.66517353057861
1938.35205078125	6.69538450241089
1939.22302246094	6.64400768280029
1940.09338378906	6.6929874420166
1940.96313476563	6.69410943984985
1941.83239746094	6.70627117156982
1942.701171875	6.72992753982544
1943.5693359375	6.71272754669189
1944.43701171875	6.75386381149292
1945.30407714844	6.75501489639282
1946.17065429688	6.76125288009644
1947.03662109375	6.75510883331299
1947.90209960938	6.7591404914856
1948.76696777344	6.76029872894287
1949.63134765625	6.79467821121216
1950.4951171875	6.73803567886353
1951.3583984375	6.81785821914673
1952.22106933594	6.73503112792969
1953.08325195313	6.78297901153564
1953.94482421875	6.7519907951355
1954.80590820313	6.70855855941772
1955.66650390625	6.68485498428345
1956.5263671875	6.71797943115234
1957.38586425781	6.71158933639526
1958.24462890625	6.71363925933838
1959.10302734375	6.72658443450928
1959.96069335938	6.65615892410278
1960.81799316406	6.6379566192627
1961.67456054688	6.58258533477783
1962.53063964844	6.62622404098511
1963.38623046875	6.59753179550171
1964.2412109375	6.56904554367065
1965.09558105469	6.59423542022705
1965.94946289063	6.57754182815552
1966.80285644531	6.58291101455688
1967.65563964844	6.54434823989868
1968.5078125	6.56532764434814
1969.35949707031	6.54057216644287
1970.21057128906	6.54973793029785
1971.06103515625	6.56672382354736
1971.91101074219	6.61455821990967
1972.76049804688	6.60163450241089
1973.60925292969	6.62939357757568
1974.45764160156	6.59857940673828
1975.30529785156	6.61763143539429
1976.15246582031	6.62394523620605
1976.99914550781	6.6530966758728
1977.84521484375	6.67040109634399
1978.69067382813	6.71392917633057
1979.53552246094	6.73328638076782
1980.3798828125	6.74750185012817
1981.22375488281	6.72024059295654
1982.06701660156	6.73334169387817
1982.90966796875	6.75408267974854
1983.75170898438	6.73981952667236
1984.59326171875	6.71027517318726
1985.43420410156	6.74653434753418
1986.27465820313	6.73517847061157
1987.11450195313	6.69166707992554
1987.95373535156	6.69962644577026
1988.79248046875	6.70871639251709
1989.63061523438	6.69058322906494
1990.46813964844	6.674241065979
1991.30517578125	6.67072343826294
1992.1416015625	6.66697931289673
1992.9775390625	6.64092445373535
1993.81274414063	6.59974718093872
1994.6474609375	6.60567426681519
1995.48168945313	6.56513404846191
1996.31518554688	6.5669960975647
1997.14819335938	6.58082151412964
1997.98071289063	6.58291673660278
1998.8125	6.54683446884155
1999.64379882813	6.54643487930298
2000.47448730469	6.57836437225342
2001.3046875	6.5465407371521
2002.13427734375	6.54229831695557
2002.96325683594	6.57268047332764
2003.79162597656	6.6121392250061
2004.61950683594	6.60814428329468
2005.44677734375	6.64153051376343
2006.2734375	6.63709259033203
2007.09948730469	6.64942789077759
2007.92504882813	6.66245412826538
2008.75	6.66641616821289
2009.57434082031	6.67900609970093
2010.39819335938	6.73383617401123
2011.22131347656	6.70921325683594
2012.0439453125	6.70047664642334
2012.86608886719	6.70469045639038
2013.6875	6.75097179412842
2014.50842285156	6.74110889434814
2015.32873535156	6.76013278961182
2016.1484375	6.75755071640015
2016.96752929688	6.77568769454956
2017.7861328125	6.76422691345215
2018.60412597656	6.79012632369995
2019.42150878906	6.74880743026733
2020.23828125	6.76605701446533
2021.05444335938	6.74112367630005
2021.8701171875	6.75062704086304
2022.68518066406	6.7302360534668
2023.49963378906	6.76623344421387
2024.3134765625	6.70197582244873
2025.12683105469	6.71422481536865
2025.939453125	6.70339488983154
2026.75158691406	6.68364191055298
2027.56311035156	6.65884160995483
2028.3740234375	6.67704629898071
2029.18432617188	6.63368272781372
2029.994140625	6.66700792312622
2030.80322265625	6.64812469482422
2031.61181640625	6.651686668396
2032.41979980469	6.61765432357788
2033.22717285156	6.62098217010498
2034.03393554688	6.60595846176147
2034.84008789063	6.60423517227173
2035.64575195313	6.59952688217163
2036.45080566406	6.55508279800415
2037.25512695313	6.57930660247803
2038.05895996094	6.55688810348511
2038.86218261719	6.53583288192749
2039.66479492188	6.52672672271729
2040.466796875	6.52635622024536
2041.26831054688	6.55729055404663
2042.06909179688	6.57259225845337
2042.86938476563	6.55749845504761
2043.6689453125	6.55345439910889
2044.46801757813	6.56254768371582
2045.26647949219	6.57879781723022
2046.06433105469	6.58675479888916
2046.86145019531	6.563796043396
2047.65808105469	6.61423492431641
2048.4541015625	6.62129306793213
2049.24951171875	6.59485673904419
2050.04443359375	6.64212942123413
2050.83862304688	6.66099834442139
2051.63232421875	6.64171934127808
2052.42529296875	6.65921688079834
2053.2177734375	6.65566301345825
2054.00952148438	6.61228179931641
2054.80078125	6.66407203674316
2055.59130859375	6.66538524627686
2056.38134765625	6.65789079666138
2057.17065429688	6.70418787002563
2057.95947265625	6.64172649383545
2058.74755859375	6.64837265014648
2059.53515625	6.66245365142822
2060.32202148438	6.62684726715088
2061.1083984375	6.59214401245117
2061.89428710938	6.57228946685791
2062.67919921875	6.5614857673645
2063.4638671875	6.56486511230469
2064.24780273438	6.55521774291992
2065.03100585938	6.55720138549805
2065.81372070313	6.50353670120239
2066.595703125	6.48616981506348
2067.37719726563	6.48416996002197
2068.15795898438	6.45629405975342
2068.93823242188	6.44145584106445
2069.7177734375	6.39348125457764
2070.49682617188	6.38234519958496
2071.27514648438	6.36839771270752
2072.05297851563	6.32921838760376
2072.830078125	6.33556795120239
2073.60668945313	6.3342113494873
2074.38256835938	6.32045984268188
2075.15795898438	6.29430341720581
2075.9326171875	6.26742696762085
2076.70654296875	6.25106239318848
2077.47998046875	6.25458955764771
2078.25268554688	6.23305606842041
2079.02490234375	6.27008771896362
2079.79663085938	6.25815629959106
2080.5673828125	6.21690082550049
2081.337890625	6.24716901779175
2082.107421875	6.2277045249939
2082.87670898438	6.27701616287231
2083.64501953125	6.2744607925415
2084.41284179688	6.28365039825439
2085.18017578125	6.26605224609375
2085.94677734375	6.30017185211182
2086.71264648438	6.27480554580688
2087.47802734375	6.30636501312256
2088.24267578125	6.30004930496216
2089.0068359375	6.30785989761353
2089.77026367188	6.30695819854736
2090.53295898438	6.28626203536987
2091.29516601563	6.30916309356689
2092.056640625	6.28184938430786
2092.81762695313	6.26513004302979
2093.57788085938	6.22172737121582
2094.33764648438	6.20615339279175
2095.0966796875	6.1964750289917
2095.85498046875	6.1945858001709
2096.61279296875	6.15676498413086
2097.36987304688	6.15604209899902
2098.12646484375	6.08434772491455
2098.88232421875	6.11246967315674
2099.63745117188	6.08284664154053
2100.39208984375	6.05083131790161
2101.14624023438	6.00978994369507
2101.8994140625	5.97606515884399
2102.65209960938	5.90152931213379
2103.404296875	5.9313063621521
2104.15551757813	5.88066339492798
2104.90649414063	5.88671922683716
2105.65649414063	5.85478258132935
2106.40600585938	5.80904150009155
2107.15502929688	5.82339477539063
2107.90307617188	5.82040119171143
2108.65063476563	5.78410959243774
2109.39770507813	5.7696795463562
2110.14404296875	5.74643039703369
2110.8896484375	5.75293016433716
2111.63452148438	5.77086782455444
2112.37890625	5.76689672470093
2113.12280273438	5.73550605773926
2113.86572265625	5.77348947525024
2114.60815429688	5.76331233978271
2115.35009765625	5.77198076248169
2116.09106445313	5.79235506057739
2116.83154296875	5.80486297607422
2117.57153320313	5.81236362457275
2118.31079101563	5.83253860473633
2119.04931640625	5.82092428207397
2119.787109375	5.79638338088989
2120.5244140625	5.77182245254517
2121.26098632813	5.74843978881836
2121.9970703125	5.74683570861816
2122.732421875	5.71983242034912
2123.46704101563	5.67147493362427
2124.20092773438	5.67127656936646
2124.93432617188	5.65356874465942
2125.6669921875	5.65336322784424
2126.39916992188	5.63779163360596
2127.13037109375	5.59843397140503
2127.86108398438	5.57802724838257
2128.59130859375	5.5989408493042
2129.32080078125	5.52321767807007
2130.04956054688	5.52873277664185
2130.77758789063	5.48829364776611
2131.50512695313	5.44854497909546
2132.23193359375	5.4241771697998
2132.9580078125	5.41593074798584
2133.68334960938	5.35345554351807
2134.408203125	5.3471040725708
2135.13232421875	5.36245203018188
2135.85595703125	5.31122064590454
2136.57885742188	5.2927770614624
2137.30102539063	5.26272583007813
2138.0224609375	5.22709608078003
2138.74340820313	5.19144010543823
2139.46337890625	5.21691608428955
2140.18310546875	5.19936656951904
2140.90185546875	5.16365528106689
2141.6201171875	5.18164825439453
2142.33764648438	5.14880800247192
2143.05444335938	5.17673921585083
2143.77075195313	5.14532518386841
2144.48608398438	5.11922025680542
2145.201171875	5.16729831695557
2145.91528320313	5.10624742507935
2146.62890625	5.1604266166687
2147.34155273438	5.11850309371948
2148.05395507813	5.1222095489502
2148.76538085938	5.12834692001343
2149.47631835938	5.10386371612549
2150.18627929688	5.10951375961304
2150.89599609375	5.11224794387817
2151.60473632813	5.11936521530151
2152.31298828125	5.13500785827637
2153.02026367188	5.1029257774353
2153.72729492188	5.1356315612793
2154.43334960938	5.06111097335815
2155.138671875	5.05334663391113
2155.84350585938	5.051673412323
2156.54760742188	5.0436544418335
2157.25122070313	5.03831338882446
2157.95385742188	4.98925304412842
2158.65600585938	5.04667520523071
2159.357421875	5.01590967178345
2160.05810546875	4.95651149749756
2160.75805664063	4.97265005111694
2161.45751953125	4.96432971954346
2162.15600585938	4.92589235305786
2162.85400390625	4.90309715270996
2163.55151367188	4.88102102279663
2164.248046875	4.86431646347046
2164.94409179688	4.87432432174683
2165.63916015625	4.83209562301636
2166.33374023438	4.76848316192627
2167.02783203125	4.79589319229126
2167.72094726563	4.77077198028564
2168.41357421875	4.70067310333252
2169.10522460938	4.71727323532104
2169.79638671875	4.70020341873169
2170.48706054688	4.67893886566162
2171.1767578125	4.65101289749146
2171.86572265625	4.57703351974487
2172.55419921875	4.60075712203979
2173.24194335938	4.53162479400635
2173.92895507813	4.50901699066162
2174.615234375	4.48219871520996
2175.30078125	4.4928503036499
2175.98583984375	4.44650983810425
2176.67016601563	4.45123052597046
2177.35375976563	4.45792865753174
2178.03662109375	4.40657901763916
2178.71875	4.38336133956909
2179.40014648438	4.39449071884155
2180.08081054688	4.41106748580933
2180.76098632813	4.45240163803101
2181.4404296875	4.42693424224854
2182.119140625	4.4202675819397
2182.79711914063	4.42077922821045
2183.47436523438	4.3992338180542
2184.15087890625	4.43444347381592
2184.82690429688	4.43421506881714
2185.501953125	4.42728662490845
2186.17651367188	4.42779779434204
2186.85034179688	4.39478874206543
2187.5234375	4.42509508132935
2188.19580078125	4.40075588226318
2188.86743164063	4.38236093521118
2189.53833007813	4.35027408599854
2190.20874023438	4.34453439712524
2190.87817382813	4.33430814743042
2191.54711914063	4.33204174041748
2192.21533203125	4.30336856842041
2192.8828125	4.2724289894104
2193.54956054688	4.25268411636353
2194.21557617188	4.24564027786255
2194.880859375	4.24233245849609
2195.54541015625	4.17962026596069
2196.20947265625	4.18027782440186
2196.87255859375	4.14646577835083
2197.53515625	4.13861417770386
2198.19677734375	4.07350873947144
2198.85791015625	4.05461740493774
2199.51831054688	4.02945423126221
2200.17797851563	3.98274850845337
2200.8369140625	3.96529865264893
2201.4951171875	3.91502046585083
2202.15258789063	3.94614124298096
2202.80932617188	3.89431071281433
2203.46533203125	3.88030767440796
2204.12060546875	3.88059091567993
2204.775390625	3.89643669128418
2205.42919921875	3.83496046066284
2206.08251953125	3.83221125602722
2206.73486328125	3.84378099441528
2207.38671875	3.81237530708313
2208.03759765625	3.8103666305542
2208.68798828125	3.81892204284668
2209.33764648438	3.81917786598206
2209.98657226563	3.84108638763428
2210.63452148438	3.83757162094116
2211.28198242188	3.79424118995667
2211.9287109375	3.79851865768433
2212.57470703125	3.82423329353333
2213.21997070313	3.78033971786499
2213.86450195313	3.8131320476532
2214.50830078125	3.83787107467651
2215.1513671875	3.7853422164917
2215.79370117188	3.74818253517151
2216.43530273438	3.76078987121582
2217.076171875	3.77618885040283
2217.71630859375	3.72481322288513
2218.35571289063	3.70098233222961
2218.99462890625	3.71941065788269
2219.63256835938	3.66060543060303
2220.26977539063	3.64609169960022
2220.90625	3.62852597236633
2221.5419921875	3.62615966796875
2222.17700195313	3.56924915313721
2222.81127929688	3.56812572479248
2223.44482421875	3.55963754653931
2224.07763671875	3.52091693878174
2224.70971679688	3.48674035072327
2225.34106445313	3.46905732154846
2225.9716796875	3.45288562774658
2226.6015625	3.45832228660583
2227.23071289063	3.4151554107666
2227.85913085938	3.3826470375061
2228.48681640625	3.37481665611267
2229.11376953125	3.34506845474243
2229.73999023438	3.33568644523621
2230.36547851563	3.29085278511047
2230.990234375	3.35286474227905
2231.61401367188	3.29524230957031
2232.2373046875	3.29450273513794
2232.85986328125	3.22914838790894
2233.4814453125	3.2365550994873
2234.1025390625	3.22300934791565
2234.72265625	3.23834609985352
2235.34228515625	3.20458102226257
2235.9609375	3.18793392181396
2236.57885742188	3.19738483428955
2237.1962890625	3.20146441459656
2237.81274414063	3.1883807182312
2238.42846679688	3.18220639228821
2239.04345703125	3.1732063293457
2239.65771484375	3.1772792339325
2240.27124023438	3.17596697807312
2240.88403320313	3.19415998458862
2241.49584960938	3.17487502098083
2242.10717773438	3.17432832717896
2242.71752929688	3.18791580200195
2243.32739257813	3.16243267059326
2243.93627929688	3.17216682434082
2244.54443359375	3.16852521896362
2245.15209960938	3.1440327167511
2245.7587890625	3.12569904327393
2246.36474609375	3.11276078224182
2246.9697265625	3.09362506866455
2247.57421875	3.11572527885437
2248.17797851563	3.08806419372559
2248.78076171875	3.06605529785156
2249.38305664063	3.07087445259094
2249.984375	3.05581212043762
2250.5849609375	3.04719710350037
2251.18481445313	3.04374122619629
2251.78393554688	3.02839112281799
2252.38232421875	3.0163893699646
2252.97973632813	2.96065282821655
2253.57666015625	2.95612001419067
2254.17260742188	2.94381403923035
2254.76782226563	2.92165470123291
2255.3623046875	2.92228221893311
2255.9560546875	2.89594793319702
2256.54907226563	2.90460300445557
2257.14135742188	2.86889934539795
2257.73266601563	2.8466637134552
2258.32348632813	2.81090760231018
2258.91333007813	2.80109810829163
2259.50244140625	2.80869030952454
2260.09057617188	2.78015398979187
2260.67822265625	2.74379253387451
2261.26513671875	2.73914098739624
2261.85107421875	2.72381520271301
2262.43627929688	2.73346948623657
2263.02075195313	2.69130110740662
2263.6044921875	2.69990682601929
2264.18725585938	2.70956254005432
2264.76953125	2.69001746177673
2265.35083007813	2.67410922050476
2265.93139648438	2.66914868354797
2266.51123046875	2.65113139152527
2267.09033203125	2.61089825630188
2267.66845703125	2.62811326980591
2268.24584960938	2.63514685630798
2268.82250976563	2.63198685646057
2269.3984375	2.63353300094604
2269.9736328125	2.63010811805725
2270.5478515625	2.61097145080566
2271.12133789063	2.63503098487854
2271.69409179688	2.68189930915833
2272.26611328125	2.6601390838623
2272.83740234375	2.6551399230957
2273.40771484375	2.65511918067932
2273.97729492188	2.63095808029175
2274.54614257813	2.63381385803223
2275.11401367188	2.62354207038879
2275.68139648438	2.58226370811462
2276.24780273438	2.59062004089355
2276.8134765625	2.58557510375977
2277.37817382813	2.5723717212677
2277.9423828125	2.56363034248352
2278.50561523438	2.57988476753235
2279.06811523438	2.56402802467346
2279.62963867188	2.54447102546692
2280.19067382813	2.57074809074402
2280.75073242188	2.54300498962402
2281.31005859375	2.55532360076904
2281.86840820313	2.52966260910034
2282.42602539063	2.53406667709351
2282.98291015625	2.52104735374451
2283.5390625	2.49058699607849
2284.09448242188	2.47701120376587
2284.64892578125	2.4816620349884
2285.20263671875	2.48076295852661
2285.75537109375	2.45102977752686
2286.3076171875	2.4408552646637
2286.85888671875	2.43808388710022
2287.40942382813	2.43398475646973
2287.958984375	2.39279317855835
2288.5078125	2.39900851249695
2289.05590820313	2.40098643302917
2289.60302734375	2.37511539459229
2290.14965820313	2.36700010299683
2290.6953125	2.31773710250854
2291.23999023438	2.30481219291687
2291.78393554688	2.28762769699097
2292.3271484375	2.31427454948425
2292.86962890625	2.30159831047058
2293.4111328125	2.26710367202759
2293.95190429688	2.25519585609436
2294.49194335938	2.26217365264893
2295.03100585938	2.22389531135559
2295.5693359375	2.22580361366272
2296.10693359375	2.22877979278564
2296.6435546875	2.20643472671509
2297.17944335938	2.21100378036499
2297.71459960938	2.21610879898071
2298.24877929688	2.23562574386597
2298.7822265625	2.21831750869751
2299.31469726563	2.19859290122986
2299.8466796875	2.21331548690796
2300.37744140625	2.2200288772583
2300.90771484375	2.20241832733154
2301.43701171875	2.22277212142944
2301.96557617188	2.21558237075806
2302.4931640625	2.20865440368652
2303.02001953125	2.21885514259338
2303.54614257813	2.19585061073303
2304.0712890625	2.2132875919342
2304.595703125	2.21572613716125
2305.119140625	2.2181658744812
2305.64184570313	2.21041297912598
2306.16381835938	2.22412061691284
2306.68481445313	2.221999168396
2307.205078125	2.21155095100403
2307.72436523438	2.18846654891968
2308.24291992188	2.19412112236023
2308.7607421875	2.20273518562317
2309.27758789063	2.20059823989868
2309.79370117188	2.18850255012512
2310.30883789063	2.18770170211792
2310.8232421875	2.20386266708374
2311.3369140625	2.19283008575439
2311.849609375	2.21600914001465
2312.361328125	2.17424058914185
2312.87255859375	2.17774295806885
2313.38256835938	2.16317319869995
2313.89208984375	2.17557764053345
2314.40063476563	2.13291954994202
2314.908203125	2.13100647926331
2315.4150390625	2.11963677406311
2315.92114257813	2.09177136421204
2316.42626953125	2.08335041999817
2316.9306640625	2.05842351913452
2317.43408203125	2.03861951828003
2317.93676757813	2.04018020629883
2318.4384765625	2.02468419075012
2318.939453125	2.00836372375488
2319.439453125	2.00151395797729
2319.93872070313	1.97703886032104
2320.43701171875	1.97369480133057
2320.9345703125	1.98011314868927
2321.43139648438	1.97106778621674
2321.92724609375	1.94029998779297
2322.42211914063	1.96707558631897
2322.91625976563	1.92894780635834
2323.40966796875	1.91497480869293
2323.90209960938	1.91132199764252
2324.3935546875	1.9098414182663
2324.88427734375	1.92087209224701
2325.37426757813	1.88591825962067
2325.86303710938	1.89912462234497
2326.35131835938	1.90280818939209
2326.83862304688	1.92011427879333
2327.32495117188	1.9126318693161
2327.810546875	1.89778232574463
2328.29541015625	1.90937614440918
2328.77905273438	1.95235157012939
2329.26220703125	1.94104611873627
2329.74438476563	1.94392848014832
2330.2255859375	1.91867911815643
2330.7060546875	1.90352118015289
2331.185546875	1.92060220241547
2331.6640625	1.92757833003998
2332.14184570313	1.91486608982086
2332.61889648438	1.91172015666962
2333.09497070313	1.90528607368469
2333.57006835938	1.89610838890076
2334.04443359375	1.90061855316162
2334.51782226563	1.90814447402954
2334.99047851563	1.9145792722702
2335.46215820313	1.88208150863647
2335.93310546875	1.88905787467957
2336.40307617188	1.86503159999847
2336.8720703125	1.8333021402359
2337.34033203125	1.8496013879776
2337.8076171875	1.84888136386871
2338.27416992188	1.83936750888824
2338.73974609375	1.84221422672272
2339.20458984375	1.79886722564697
2339.66845703125	1.80115032196045
2340.13134765625	1.81416475772858
2340.59350585938	1.79608333110809
2341.0546875	1.79946637153625
2341.51489257813	1.75216746330261
2341.97436523438	1.73900187015533
2342.43286132813	1.74677586555481
2342.890625	1.74793708324432
2343.34741210938	1.71158277988434
2343.80322265625	1.68872463703156
2344.25830078125	1.69207179546356
2344.71240234375	1.69431519508362
2345.16577148438	1.71506726741791
2345.61791992188	1.71262168884277
2346.06958007813	1.72731041908264
2346.52001953125	1.75445234775543
2346.9697265625	1.76307904720306
2347.41845703125	1.82207012176514
2347.86645507813	1.85010027885437
2348.3134765625	1.86624157428741
2348.75952148438	1.89901232719421
2349.20483398438	1.94953846931458
2349.64916992188	1.97515118122101
2350.09252929688	2.01630783081055
2350.53515625	2.05887866020203
2350.97680664063	2.08677244186401
2351.41748046875	2.12106680870056
2351.857421875	2.12706398963928
2352.29638671875	2.15472769737244
2352.734375	2.16018176078796
2353.17138671875	2.12561631202698
2353.60766601563	2.12939310073853
2354.04296875	2.11759781837463
2354.4775390625	2.0813102722168
2354.91088867188	2.03553462028503
2355.34350585938	1.99724292755127
2355.775390625	1.96560883522034
2356.2060546875	1.93478834629059
2356.63598632813	1.88471639156342
2357.06494140625	1.83600413799286
2357.4931640625	1.78140199184418
2357.92041015625	1.74377870559692
2358.3466796875	1.70333957672119
2358.77197265625	1.67068719863892
2359.1962890625	1.65197539329529
2359.61987304688	1.60727167129517
2360.04248046875	1.5896418094635
2360.46411132813	1.56221556663513
2360.88500976563	1.53644835948944
2361.30493164063	1.53443777561188
2361.72387695313	1.50276672840118
