# Supplementary material for: Optics miniaturization strategy for demanding Raman spectroscopy applications
Source: Nat Commun. 2024 Apr 8;15:3049. doi: 10.1038/s41467-024-47044-7 (PMC11001912; doi:10.1038/s41467-024-47044-7)
Supplement: Supplementary file 6 — Source Data [file 41467_2024_47044_MOESM6_ESM.zip › Source Data/NCOMMS-23-34016B s3/S3 pHCA, Glucose, Salts/calibraiton/Salts standards 24.08.17/glucose_1per_2.csv]

347.42919921875	80.7481002807617
348.892913818359	80.9401702880859
350.356079101563	81.3708953857422
351.818634033203	81.6606140136719
353.280670166016	82.0372467041016
354.742095947266	82.28857421875
356.202972412109	82.5412216186523
357.663299560547	82.7197723388672
359.123046875	82.876838684082
360.582244873047	82.9663162231445
362.040863037109	83.1903305053711
363.498931884766	83.1342926025391
364.956451416016	83.0878677368164
366.413391113281	83.3955917358398
367.869750976563	83.3872299194336
369.325592041016	83.7067947387695
370.780853271484	83.3606109619141
372.235565185547	83.7145004272461
373.689727783203	83.6123199462891
375.143310546875	83.7427520751953
376.596343994141	84.0184860229492
378.048828125	84.0651779174805
379.500762939453	84.03271484375
380.9521484375	84.215950012207
382.402954101563	84.3492431640625
383.853240966797	84.4214935302734
385.302947998047	84.6290435791016
386.752136230469	85.0055923461914
388.200744628906	85.0587005615234
389.648803710938	85.3488082885742
391.096343994141	85.4549179077148
392.543304443359	85.7474822998047
393.989715576172	86.0842361450195
395.435607910156	86.5039215087891
396.880920410156	86.9786987304688
398.325714111328	87.2005386352539
399.769927978516	87.7974548339844
401.213623046875	88.1594314575195
402.656768798828	88.4823913574219
404.099395751953	88.8191223144531
405.541442871094	89.2500381469727
406.982971191406	89.3032455444336
408.423950195313	89.4936828613281
409.864379882813	89.975830078125
411.304290771484	89.9826889038086
412.743621826172	90.2034072875977
414.182434082031	90.5439453125
415.620727539063	90.9846115112305
417.058471679688	91.0752792358398
418.495666503906	91.7628631591797
419.932342529297	92.1642532348633
421.368469238281	92.4319763183594
422.804077148438	92.7817230224609
424.239135742188	92.7423706054688
425.673645019531	92.5380249023438
427.107635498047	92.6381072998047
428.541107177734	92.1465682983398
429.974029541016	91.7960205078125
431.406433105469	91.3725357055664
432.838287353516	91.0478286743164
434.269622802734	90.4980392456055
435.700408935547	90.482795715332
437.130706787109	90.4662094116211
438.560455322266	90.4100341796875
439.989654541016	90.3113632202148
441.418334960938	90.4791412353516
442.846496582031	90.5711822509766
444.274139404297	90.8674850463867
445.701263427734	90.7940979003906
447.127838134766	90.7906341552734
448.553894042969	90.6385116577148
449.979431152344	90.4643020629883
451.404449462891	90.1413192749023
452.828918457031	89.8409118652344
454.252899169922	89.6921081542969
455.676330566406	89.1745529174805
457.099273681641	88.9542999267578
458.521667480469	88.4815444946289
459.943542480469	88.3842163085938
461.364929199219	87.935302734375
462.785766601563	87.6264953613281
464.206085205078	87.3602447509766
465.625885009766	86.9538879394531
467.045196533203	87.0985794067383
468.463958740234	86.4843368530273
469.882202148438	86.489143371582
471.299957275391	86.3627548217773
472.717193603516	86.3429870605469
474.133911132813	86.1403121948242
475.550109863281	86.0426940917969
476.965789794922	86.1433334350586
478.380950927734	86.4216003417969
479.795623779297	86.2746734619141
481.209777832031	86.4744644165039
482.623413085938	86.8169784545898
484.036529541016	86.8577346801758
485.449157714844	87.1409378051758
486.861267089844	87.4847106933594
488.272857666016	87.6855621337891
489.683959960938	88.1033935546875
491.094543457031	88.4445266723633
492.504608154297	88.635612487793
493.914184570313	88.9288787841797
495.3232421875	89.2420272827148
496.731811523438	89.23974609375
498.139862060547	89.4212951660156
499.547393798828	89.2186126708984
500.954467773438	89.0661010742188
502.360992431641	88.9778366088867
503.767028808594	88.7834320068359
505.172576904297	88.9681167602539
506.577606201172	88.8151626586914
507.982147216797	89.0000610351563
509.386169433594	89.0571365356445
510.789703369141	89.0892791748047
512.192749023438	89.2240905761719
513.595275878906	89.3200378417969
514.997314453125	89.2909545898438
516.398803710938	89.7881164550781
517.799865722656	89.4579544067383
519.200378417969	89.6718139648438
520.600463867188	89.1608963012695
522	88.7762451171875
523.399047851563	88.3011016845703
524.797607421875	87.5223922729492
526.195678710938	86.8556594848633
527.59326171875	86.1174087524414
528.990295410156	85.3476333618164
530.386901855469	84.7129821777344
531.782958984375	84.3692321777344
533.178588867188	83.8838348388672
534.573669433594	83.4267272949219
535.968322753906	83.2708511352539
537.362426757813	83.0841369628906
538.756042480469	83.1020355224609
540.149230957031	82.8982162475586
541.541870117188	82.8206558227539
542.934020996094	82.666145324707
544.32568359375	82.3561477661133
545.716918945313	82.0066757202148
547.107604980469	81.5002746582031
548.497802734375	81.2466430664063
549.887573242188	81.0403137207031
551.276794433594	80.4682006835938
552.66552734375	80.5154037475586
554.053833007813	80.1160278320313
555.441650390625	80.1521072387695
556.828918457031	79.8922576904297
558.215759277344	79.6895217895508
559.602111816406	79.8490600585938
560.987976074219	79.8038711547852
562.373352050781	79.6650543212891
563.758239746094	79.6322555541992
565.142639160156	79.5102691650391
566.526611328125	79.3806076049805
567.910034179688	79.4309463500977
569.293029785156	79.2346878051758
570.675537109375	79.1384429931641
572.057556152344	79.1533889770508
573.439086914063	78.883674621582
574.820129394531	78.663703918457
576.200744628906	78.601318359375
577.580871582031	78.3935699462891
578.96044921875	78.5326614379883
580.339660644531	78.255859375
581.718322753906	78.4279022216797
583.096557617188	78.1660079956055
584.474243164063	78.3295974731445
585.851501464844	78.3786468505859
587.228332519531	78.3172378540039
588.604614257813	78.2953033447266
589.98046875	78.2770385742188
591.355834960938	78.164909362793
592.730712890625	78.0645370483398
594.105163574219	78.085205078125
595.479125976563	77.8781127929688
596.852600097656	77.623176574707
598.225646972656	77.5958251953125
599.598205566406	77.4104232788086
600.970275878906	77.2560043334961
602.341857910156	77.0802917480469
603.713012695313	76.9650039672852
605.083679199219	76.9280014038086
606.453918457031	76.6804962158203
607.823608398438	76.5554962158203
609.192932128906	76.4145965576172
610.561706542969	76.0616760253906
611.930053710938	76.1473007202148
613.297912597656	75.8727111816406
614.665344238281	75.7698211669922
616.032287597656	75.6037292480469
617.398803710938	75.5116729736328
618.764831542969	75.2265014648438
620.13037109375	75.141242980957
621.495483398438	75.0412139892578
622.860107421875	74.8466873168945
624.224304199219	74.6662292480469
625.588012695313	74.6494903564453
626.951232910156	74.5486221313477
628.314025878906	74.3801803588867
629.676391601563	74.4030685424805
631.038269042969	74.2663803100586
632.399658203125	74.0143280029297
633.760620117188	73.9864120483398
635.12109375	73.8799743652344
636.481140136719	73.666633605957
637.840759277344	73.7000198364258
639.199890136719	73.5512466430664
640.558532714844	73.3343887329102
641.916748046875	73.2114181518555
643.274536132813	73.1840591430664
644.6318359375	73.0335006713867
645.988647460938	72.9879684448242
647.345031738281	72.8645553588867
648.700988769531	72.7827987670898
650.056457519531	72.5166854858398
651.411499023438	72.4701080322266
652.76611328125	72.3053665161133
654.120239257813	72.0721893310547
655.473876953125	72.0840225219727
656.827087402344	71.9566040039063
658.179870605469	71.7686157226563
659.5322265625	71.6489410400391
660.884094238281	71.4945907592773
662.235473632813	71.5489196777344
663.586486816406	71.2811050415039
664.93701171875	71.1918563842773
666.287048339844	71.1572723388672
667.636657714844	71.1547393798828
668.98583984375	71.0185852050781
670.334594726563	70.9169845581055
671.682861328125	70.9099044799805
673.030700683594	70.8921127319336
674.378051757813	70.9080657958984
675.725036621094	70.7266540527344
677.071533203125	70.7773284912109
678.417541503906	70.6923599243164
679.76318359375	70.7938537597656
681.108337402344	70.6502838134766
682.453002929688	70.6872406005859
683.797302246094	70.6199951171875
685.14111328125	70.5696029663086
686.484497070313	70.6299819946289
687.827453613281	70.7815475463867
689.169921875	70.6729888916016
690.512023925781	70.5953140258789
691.853637695313	70.8738708496094
693.194763183594	70.7835693359375
694.535522460938	70.6214981079102
695.875793457031	70.7888259887695
697.215637207031	70.7508697509766
698.555053710938	70.7374496459961
699.89404296875	70.9231567382813
701.232543945313	70.8699569702148
702.570617675781	70.8745727539063
703.908325195313	70.891845703125
705.245483398438	70.9692459106445
706.582275390625	70.9049987792969
707.918640136719	71.0295104980469
709.254516601563	71.0483779907227
710.589965820313	71.0295562744141
711.924987792969	71.0671997070313
713.259582519531	70.925178527832
714.59375	70.9751052856445
715.927490234375	70.8991546630859
717.2607421875	70.9294204711914
718.593627929688	70.7626342773438
719.926025390625	70.8688812255859
721.257995605469	70.6686706542969
722.589538574219	70.7978973388672
723.920654296875	70.6365814208984
725.251342773438	70.8358306884766
726.581604003906	70.6397476196289
727.911437988281	70.5294036865234
729.240783691406	70.3565292358398
730.569763183594	70.5491333007813
731.898254394531	70.4312057495117
733.226379394531	70.3014450073242
734.554016113281	70.3342361450195
735.881225585938	70.2706680297852
737.208068847656	70.2212982177734
738.534423828125	70.1417083740234
739.8603515625	70.1940689086914
741.185852050781	69.9373397827148
742.510925292969	69.8719940185547
743.835571289063	69.8611450195313
745.159790039063	69.724365234375
746.483581542969	69.6690216064453
747.806945800781	69.6530838012695
749.1298828125	69.4664916992188
750.452453613281	69.5249404907227
751.774536132813	69.477897644043
753.09619140625	69.1211471557617
754.417419433594	69.2104034423828
755.738220214844	69.0415420532227
757.05859375	68.9837265014648
758.378540039063	68.9215393066406
759.698059082031	68.9050216674805
761.017211914063	68.7471618652344
762.335876464844	68.7413864135742
763.654113769531	68.6305847167969
764.971984863281	68.6179733276367
766.289367675781	68.6332702636719
767.606384277344	68.4295196533203
768.922973632813	68.4074172973633
770.239074707031	68.2663726806641
771.554809570313	68.3348388671875
772.8701171875	68.2673645019531
774.184997558594	68.0885772705078
775.499450683594	67.9693908691406
776.8134765625	68.0066299438477
778.127136230469	67.7242431640625
779.440307617188	67.6332168579102
780.753112792969	67.5656890869141
782.0654296875	67.3389739990234
783.377380371094	67.2037353515625
784.688903808594	67.0234680175781
786	66.9638671875
787.310668945313	66.8464584350586
788.620971679688	66.5811538696289
789.930786132813	66.5775451660156
791.240234375	66.4394226074219
792.549255371094	66.2957763671875
793.857788085938	66.2069396972656
795.166015625	66.0599136352539
796.473754882813	66.0423126220703
797.781066894531	65.9718627929688
799.088012695313	65.8899765014648
800.39453125	65.74267578125
801.700622558594	65.7010955810547
803.006286621094	65.5983123779297
804.311584472656	65.4152069091797
805.616394042969	65.4319152832031
806.920837402344	65.2400894165039
808.224853515625	65.221321105957
809.528503417969	65.0797348022461
810.831665039063	64.979377746582
812.134460449219	64.976318359375
813.436828613281	64.8306121826172
814.73876953125	64.6839599609375
816.040344238281	64.7416229248047
817.341430664063	64.6419525146484
818.642150878906	64.4763031005859
819.942504882813	64.5662536621094
821.242370605469	64.3661422729492
822.541870117188	64.3758239746094
823.840942382813	64.2753143310547
825.139587402344	64.1797714233398
826.437866210938	64.1019821166992
827.735656738281	64.1247329711914
829.033081054688	64.01953125
830.330139160156	64.0449752807617
831.626770019531	63.876895904541
832.922973632813	63.967960357666
834.21875	63.8988876342773
835.514099121094	64.00732421875
836.80908203125	64.1112060546875
838.103637695313	64.0803070068359
839.397827148438	64.2070846557617
840.691589355469	64.3035659790039
841.984924316406	64.4618301391602
843.27783203125	64.2439804077148
844.570373535156	64.3774871826172
845.862487792969	64.3726272583008
847.154235839844	64.1142654418945
848.445556640625	64.0551223754883
849.736450195313	63.7752685546875
851.026916503906	63.540828704834
852.317016601563	63.4449615478516
853.606689453125	63.2180023193359
854.89599609375	63.158203125
856.184875488281	62.9850425720215
857.473327636719	62.6944999694824
858.761413574219	62.5168190002441
860.049072265625	62.5678253173828
861.336303710938	62.284984588623
862.623168945313	62.1041412353516
863.909606933594	61.8446197509766
865.195678710938	61.8484420776367
866.481323242188	61.5314254760742
867.766540527344	61.2252922058105
869.051391601563	60.9771194458008
870.335815429688	60.7750701904297
871.619873046875	60.3438453674316
872.903503417969	60.0805130004883
874.186706542969	59.9398918151855
875.469543457031	59.5775375366211
876.752014160156	59.2626419067383
878.033996582031	59.0114212036133
879.315612792969	59.0183486938477
880.596862792969	58.6848754882813
881.877685546875	58.4796257019043
883.158081054688	58.28564453125
884.438110351563	58.0907325744629
885.7177734375	58.0539474487305
886.996948242188	58.153564453125
888.275817871094	58.0558624267578
889.55419921875	58.0886573791504
890.832275390625	58.0989875793457
892.10986328125	58.1121940612793
893.387084960938	58.3284530639648
894.663940429688	58.259593963623
895.940368652344	58.1770324707031
897.216369628906	58.1624946594238
898.492004394531	58.0424652099609
899.767272949219	57.7615089416504
901.042114257813	57.5864715576172
902.316528320313	57.4228744506836
903.590576171875	57.1126670837402
904.8642578125	56.744197845459
906.137512207031	56.5140190124512
907.410339355469	56.3120422363281
908.682800292969	56.1550369262695
909.954833984375	55.9390068054199
911.226501464844	55.8974418640137
912.497802734375	55.7403030395508
913.768676757813	55.5574722290039
915.039123535156	55.5829887390137
916.309204101563	55.3261260986328
917.578918457031	55.1776313781738
918.848205566406	54.8886184692383
920.117126464844	54.5171775817871
921.385620117188	54.2356338500977
922.653747558594	53.9807739257813
923.921447753906	53.4524917602539
925.188781738281	53.1491012573242
926.455688476563	52.569465637207
927.722229003906	52.2905044555664
928.988342285156	51.782112121582
930.254089355469	51.5479316711426
931.519470214844	51.0662384033203
932.784423828125	50.9313049316406
934.049011230469	50.5551338195801
935.313171386719	50.1791877746582
936.576965332031	49.9843215942383
937.84033203125	49.9101905822754
939.103332519531	49.7026023864746
940.365966796875	49.4375305175781
941.628173828125	49.4649276733398
942.890014648438	49.2196960449219
944.151428222656	49.0868034362793
945.412475585938	48.9411773681641
946.673095703125	48.8572578430176
947.933349609375	48.7857284545898
949.193237304688	48.7625617980957
950.452697753906	48.6701202392578
951.711791992188	48.5634078979492
952.970520019531	48.3841667175293
954.228820800781	48.3985786437988
955.486755371094	48.3703498840332
956.744262695313	48.1890640258789
958.001403808594	48.2136116027832
959.258117675781	48.1955146789551
960.514526367188	48.0635795593262
961.770446777344	47.984016418457
963.026062011719	48.0050010681152
964.28125	47.8944244384766
965.536010742188	47.8396644592285
966.790466308594	47.7466354370117
968.044494628906	47.7634925842285
969.298095703125	47.6763954162598
970.551391601563	47.6601486206055
971.80419921875	47.5443305969238
973.056701660156	47.5888442993164
974.308776855469	47.5145606994629
975.560485839844	47.4054489135742
976.811767578125	47.4444770812988
978.062683105469	47.4296531677246
979.313232421875	47.5001335144043
980.563415527344	47.4421005249023
981.813171386719	47.4366455078125
983.0625	47.4338531494141
984.3115234375	47.4472732543945
985.560119628906	47.4254722595215
986.808349609375	47.3589477539063
988.05615234375	47.4759864807129
989.303588867188	47.4660377502441
990.550659179688	47.4372520446777
991.797302246094	47.3909721374512
993.043579101563	47.5451965332031
994.289489746094	47.3915481567383
995.535034179688	47.4738349914551
996.780151367188	47.4177017211914
998.02490234375	47.3821411132813
999.269226074219	47.5238838195801
1000.51318359375	47.4761695861816
1001.75677490234	47.4315147399902
1003	47.5378952026367
1004.24279785156	47.6939849853516
1005.48522949219	47.7365913391113
1006.72729492188	47.8887214660645
1007.96893310547	48.160457611084
1009.21026611328	48.1486549377441
1010.45111083984	48.5299415588379
1011.69165039063	48.6476745605469
1012.93176269531	48.7905616760254
1014.17150878906	48.9664192199707
1015.41088867188	49.1015357971191
1016.64984130859	49.2056274414063
1017.88842773438	49.1293754577637
1019.12664794922	49.1535034179688
1020.36450195313	49.111743927002
1021.60192871094	48.9711570739746
1022.83898925781	49.040470123291
1024.07568359375	48.7856178283691
1025.31201171875	48.984302520752
1026.5478515625	48.7860412597656
1027.78344726563	48.7906532287598
1029.0185546875	48.853572845459
1030.25329589844	48.734016418457
1031.48767089844	48.9386901855469
1032.7216796875	49.0673828125
1033.95532226563	49.1094093322754
1035.18859863281	49.241382598877
1036.42138671875	49.3716468811035
1037.65393066406	49.3139152526855
1038.88598632813	49.3925895690918
1040.11767578125	49.47509765625
1041.34899902344	49.4922828674316
1042.57995605469	49.5355758666992
1043.810546875	49.5739364624023
1045.04077148438	49.4570198059082
1046.2705078125	49.5718193054199
1047.5	49.5324935913086
1048.72900390625	49.6284637451172
1049.95764160156	49.8248672485352
1051.18591308594	49.958610534668
1052.41381835938	50.0443534851074
1053.64135742188	50.2993278503418
1054.86853027344	50.7378616333008
1056.09521484375	50.9221954345703
1057.32165527344	51.1612586975098
1058.54760742188	51.5316619873047
1059.77331542969	51.8698768615723
1060.99853515625	51.9319610595703
1062.22338867188	52.0939483642578
1063.44787597656	51.9805335998535
1064.671875	51.9298400878906
1065.89562988281	51.8965072631836
1067.11901855469	51.6184425354004
1068.34191894531	51.1192588806152
1069.56457519531	51.1789703369141
1070.78674316406	50.7577476501465
1072.00854492188	50.5652770996094
1073.22998046875	50.2925491333008
1074.45104980469	50.2404136657715
1075.67175292969	50.070255279541
1076.89208984375	49.7880096435547
1078.11193847656	49.5806884765625
1079.33154296875	49.2700424194336
1080.55065917969	49.0385093688965
1081.76940917969	48.8866920471191
1082.98791503906	48.3515853881836
1084.20593261719	48.1353187561035
1085.42358398438	47.8875732421875
1086.64086914063	47.6179122924805
1087.85766601563	47.4945106506348
1089.07421875	47.2437210083008
1090.29040527344	47.1277732849121
1091.50610351563	47.2616844177246
1092.72155761719	47.2239608764648
1093.9365234375	47.2434692382813
1095.15112304688	47.244686126709
1096.36535644531	47.4687118530273
1097.57922363281	47.6605415344238
1098.79272460938	47.9008445739746
1100.005859375	47.9011917114258
1101.21862792969	48.1880989074707
1102.43090820313	48.5433654785156
1103.64294433594	48.6399383544922
1104.8544921875	49.0635643005371
1106.06579589844	49.188060760498
1107.27661132813	49.4226760864258
1108.48706054688	49.7178192138672
1109.69714355469	49.943920135498
1110.90686035156	50.2700424194336
1112.1162109375	50.3933448791504
1113.3251953125	50.7710838317871
1114.53369140625	51.070240020752
1115.74194335938	51.4682922363281
1116.94982910156	51.908576965332
1118.1572265625	52.242603302002
1119.3642578125	52.5012588500977
1120.57104492188	52.8657112121582
1121.77734375	53.1093711853027
1122.98327636719	53.3313102722168
1124.18884277344	53.4790077209473
1125.39404296875	53.5150413513184
1126.59875488281	53.400447845459
1127.80322265625	53.3549842834473
1129.00732421875	53.252628326416
1130.2109375	52.7610969543457
1131.41430664063	52.3946380615234
1132.6171875	52.1452331542969
1133.81970214844	51.6016960144043
1135.02197265625	51.1154251098633
1136.22375488281	50.505931854248
1137.42517089844	49.9771957397461
1138.62622070313	49.439266204834
1139.82690429688	48.8686294555664
1141.02709960938	48.3705558776855
1142.22705078125	48.0314064025879
1143.42663574219	47.8085899353027
1144.62573242188	47.4848937988281
1145.82458496094	47.1921195983887
1147.02294921875	47.2352752685547
1148.22094726563	47.176212310791
1149.41857910156	47.0976638793945
1150.61584472656	46.9220390319824
1151.81274414063	46.8694953918457
1153.00927734375	46.7684173583984
1154.20544433594	46.8976631164551
1155.40124511719	46.8011932373047
1156.5966796875	46.6246299743652
1157.79162597656	46.6581611633301
1158.986328125	46.4802627563477
1160.18054199219	46.400447845459
1161.37438964844	46.1996154785156
1162.56799316406	45.9448509216309
1163.76110839844	45.8002166748047
1164.95385742188	45.6848373413086
1166.14624023438	45.5264320373535
1167.33825683594	45.147518157959
1168.52990722656	45.0040245056152
1169.72119140625	44.9531059265137
1170.91198730469	44.6846923828125
1172.1025390625	44.6739501953125
1173.29260253906	44.575798034668
1174.482421875	44.4079971313477
1175.67175292969	44.4541015625
1176.86071777344	44.4171943664551
1178.04943847656	44.3014488220215
1179.23767089844	44.4057769775391
1180.42553710938	44.4073638916016
1181.61303710938	44.4390068054199
1182.80017089844	44.4287528991699
1183.98681640625	44.3991889953613
1185.17321777344	44.3344230651855
1186.35925292969	44.3889045715332
1187.54479980469	44.6151313781738
1188.73010253906	44.387092590332
1189.91491699219	44.481086730957
1191.09936523438	44.4908599853516
1192.28356933594	44.5906372070313
1193.46728515625	44.5180969238281
1194.65063476563	44.7017936706543
1195.83361816406	44.7405548095703
1197.01623535156	44.7871932983398
1198.19836425781	44.9690742492676
1199.38024902344	45.1350975036621
1200.56176757813	45.1302795410156
1201.74279785156	45.2176208496094
1202.92358398438	45.2806663513184
1204.10388183594	45.3418121337891
1205.28393554688	45.2736473083496
1206.46350097656	45.4312171936035
1207.64270019531	45.4841918945313
1208.82153320313	45.4275703430176
1210	45.4409027099609
1211.17810058594	45.4235954284668
1212.35583496094	45.3252105712891
1213.53308105469	45.4022369384766
1214.71008300781	45.3485374450684
1215.88671875	45.3065452575684
1217.06286621094	45.2877616882324
1218.23864746094	45.4053230285645
1219.41418457031	45.3990440368652
1220.58923339844	45.439567565918
1221.76391601563	45.3863258361816
1222.93823242188	45.4786720275879
1224.11218261719	45.4093475341797
1225.28576660156	45.6392860412598
1226.458984375	45.6599655151367
1227.6318359375	45.6380767822266
1228.80419921875	45.6896858215332
1229.97631835938	45.704662322998
1231.14794921875	45.7689781188965
1232.31921386719	45.9895401000977
1233.490234375	45.8713989257813
1234.66076660156	46.0296363830566
1235.83093261719	45.903076171875
1237.00073242188	46.0135765075684
1238.17016601563	45.9808959960938
1239.33923339844	45.9144325256348
1240.5078125	45.8808135986328
1241.67614746094	45.7684631347656
1242.84411621094	45.7974662780762
1244.01159667969	45.8514556884766
1245.1787109375	45.8768463134766
1246.34558105469	45.8830413818359
1247.51196289063	45.8049354553223
1248.67797851563	45.6645851135254
1249.84362792969	45.6975250244141
1251.00891113281	45.8438529968262
1252.173828125	45.7521362304688
1253.33825683594	45.9194641113281
1254.50244140625	45.8835067749023
1255.66625976563	45.9680633544922
1256.82958984375	45.8927307128906
1257.99255371094	46.0749931335449
1259.1552734375	46.0200653076172
1260.31750488281	46.1151161193848
1261.47937011719	46.1132850646973
1262.64086914063	46.0945434570313
1263.80200195313	46.1692810058594
1264.96276855469	46.065372467041
1266.123046875	46.1582336425781
1267.28308105469	45.9918212890625
1268.44262695313	45.8788795471191
1269.60192871094	45.8965721130371
1270.7607421875	45.7145576477051
1271.91918945313	45.5431213378906
1273.07727050781	45.3810920715332
1274.23498535156	45.2579345703125
1275.39233398438	45.1018447875977
1276.54931640625	45.0914726257324
1277.70581054688	44.8585739135742
1278.86206054688	44.7538795471191
1280.01794433594	44.7725868225098
1281.17333984375	44.5950965881348
1282.32836914063	44.6130638122559
1283.48303222656	44.5536308288574
1284.63732910156	44.5257720947266
1285.79125976563	44.3848648071289
1286.94482421875	44.4562492370605
1288.09802246094	44.4001121520996
1289.25073242188	44.3233680725098
1290.40319824219	44.3628234863281
1291.55517578125	44.2795333862305
1292.70690917969	44.2382545471191
1293.85815429688	44.1686630249023
1295.00903320313	44.2369041442871
1296.15954589844	44.1135368347168
1297.30969238281	44.0451126098633
1298.45935058594	44.0746459960938
1299.60876464844	44.1497039794922
1300.7578125	43.9686889648438
1301.90637207031	44.1151504516602
1303.05456542969	44.0899848937988
1304.20239257813	44.0727348327637
1305.34985351563	44.055305480957
1306.49694824219	44.1557807922363
1307.64367675781	44.201099395752
1308.7900390625	44.2628479003906
1309.93591308594	44.261905670166
1311.08154296875	44.4489669799805
1312.22668457031	44.4899559020996
1313.37145996094	44.5848274230957
1314.51599121094	44.5992279052734
1315.66003417969	44.7296943664551
1316.80358886719	44.7727241516113
1317.94689941406	44.911376953125
1319.08984375	44.965087890625
1320.23229980469	44.9745750427246
1321.37451171875	45.0432205200195
1322.51623535156	45.0347900390625
1323.65759277344	45.0296669006348
1324.79858398438	45.0807800292969
1325.93920898438	45.0903778076172
1327.07934570313	45.0793037414551
1328.21923828125	45.1420936584473
1329.35864257813	45.0367202758789
1330.49780273438	45.0738372802734
1331.63647460938	45.0761642456055
1332.77478027344	45.0547256469727
1333.91271972656	45.0888137817383
1335.05029296875	44.8888664245605
1336.18737792969	44.9784927368164
1337.32421875	44.9265251159668
1338.46057128906	44.9173316955566
1339.5966796875	44.9087333679199
1340.73229980469	44.8486671447754
1341.86755371094	44.8195762634277
1343.00231933594	44.9377975463867
1344.13684082031	44.9877243041992
1345.27099609375	44.900218963623
1346.40466308594	44.9997520446777
1347.53796386719	45.0983543395996
1348.6708984375	45.0716934204102
1349.80346679688	45.1331748962402
1350.93566894531	45.1811256408691
1352.06750488281	45.2300605773926
1353.19885253906	45.2685775756836
1354.32995605469	45.343334197998
1355.46057128906	45.3204650878906
1356.5908203125	45.4772720336914
1357.720703125	45.4509429931641
1358.85021972656	45.5105285644531
1359.97924804688	45.6114234924316
1361.10803222656	45.6130828857422
1362.236328125	45.6029281616211
1363.3642578125	45.6209144592285
1364.49182128906	45.682559967041
1365.61901855469	45.6006660461426
1366.74584960938	45.6204490661621
1367.87231445313	45.7015762329102
1368.99829101563	45.6901588439941
1370.12390136719	45.6504249572754
1371.24914550781	45.5732192993164
1372.3740234375	45.578929901123
1373.49853515625	45.4780578613281
1374.62255859375	45.4482421875
1375.74633789063	45.2669525146484
1376.86962890625	45.374080657959
1377.99255371094	45.0356292724609
1379.11511230469	45.0044555664063
1380.2373046875	44.9628028869629
1381.35900878906	44.7608413696289
1382.48034667969	44.6565933227539
1383.60144042969	44.6141586303711
1384.72204589844	44.4426422119141
1385.84228515625	44.2627487182617
1386.96203613281	44.3021507263184
1388.08154296875	44.0489196777344
1389.20056152344	44.0200691223145
1390.31921386719	43.8408737182617
1391.4375	43.5665245056152
1392.55541992188	43.4236450195313
1393.6728515625	43.3482704162598
1394.7900390625	43.3339920043945
1395.90673828125	43.0970687866211
1397.02307128906	42.9819564819336
1398.13903808594	42.8773498535156
1399.25463867188	42.7688369750977
1400.36975097656	42.8258285522461
1401.48449707031	42.6748542785645
1402.59899902344	42.6570777893066
1403.712890625	42.573673248291
1404.82653808594	42.6289863586426
1405.93981933594	42.6381378173828
1407.05261230469	42.4103355407715
1408.1650390625	42.452823638916
1409.27709960938	42.5292510986328
1410.38879394531	42.572380065918
1411.5	42.294994354248
1412.61096191406	42.3792839050293
1413.72143554688	42.4015808105469
1414.83154296875	42.3462753295898
1415.94116210938	42.2424011230469
1417.05053710938	42.2028884887695
1418.15942382813	42.0771446228027
1419.26794433594	42.1330604553223
1420.37609863281	42.1271476745605
1421.48388671875	42.0037307739258
1422.59118652344	41.9230499267578
1423.6982421875	41.8919525146484
1424.80480957031	41.8460311889648
1425.91088867188	41.6555709838867
1427.01672363281	41.8159141540527
1428.1220703125	41.7006492614746
1429.22717285156	41.6693840026855
1430.33166503906	41.8040390014648
1431.43591308594	41.6741065979004
1432.53979492188	41.670825958252
1433.64318847656	41.608325958252
1434.74621582031	41.571044921875
1435.84887695313	41.5728797912598
1436.95104980469	41.5942840576172
1438.05297851563	41.6481819152832
1439.15441894531	41.6009674072266
1440.25549316406	41.6511993408203
1441.35620117188	41.4989128112793
1442.45642089844	41.4898681640625
1443.55627441406	41.4483528137207
1444.65576171875	41.4334526062012
1445.7548828125	41.4297256469727
1446.853515625	41.3831253051758
1447.95190429688	41.3228225708008
1449.0498046875	41.3745651245117
1450.14721679688	41.4514122009277
1451.24438476563	41.5735511779785
1452.34106445313	41.6430282592773
1453.43737792969	41.833667755127
1454.53332519531	41.9600830078125
1455.62890625	42.1124305725098
1456.72399902344	42.3477745056152
1457.81872558594	42.4933853149414
1458.9130859375	42.6486701965332
1460.00695800781	42.7647743225098
1461.10046386719	42.9109573364258
1462.19360351563	42.994010925293
1463.28637695313	42.8133316040039
1464.37878417969	42.8477439880371
1465.470703125	42.6986274719238
1466.56225585938	42.5869941711426
1467.65344238281	42.5195198059082
1468.744140625	42.1482124328613
1469.83447265625	42.1097450256348
1470.92443847656	41.7972373962402
1472.01403808594	41.52099609375
1473.10314941406	41.2942085266113
1474.19189453125	41.0990028381348
1475.2802734375	40.7736282348633
1476.3681640625	40.6150856018066
1477.45581054688	40.5003662109375
1478.54296875	40.3211059570313
1479.62963867188	40.2269897460938
1480.71606445313	40.1653213500977
1481.80200195313	40.0595626831055
1482.88757324219	40.1358222961426
1483.97265625	40.0088005065918
1485.05737304688	40.0528259277344
1486.14172363281	39.9907531738281
1487.22570800781	40.0358047485352
1488.30932617188	39.9784622192383
1489.39245605469	40.0036544799805
1490.47509765625	39.9967613220215
1491.55749511719	40.0298767089844
1492.63940429688	40.0701065063477
1493.72094726563	39.9777183532715
1494.80212402344	39.9986724853516
1495.8828125	40.0168800354004
1496.96313476563	39.9177780151367
1498.04309082031	39.9429092407227
1499.12255859375	39.8724021911621
1500.20166015625	39.8466644287109
1501.28039550781	39.8256721496582
1502.35864257813	39.816333770752
1503.4365234375	39.8188438415527
1504.51403808594	39.8344039916992
1505.59118652344	39.8237190246582
1506.66784667969	39.7913208007813
1507.744140625	39.848991394043
1508.81994628906	39.9843444824219
1509.89538574219	39.9537773132324
1510.97045898438	40.0220260620117
1512.04516601563	40.0944633483887
1513.11938476563	40.2068634033203
1514.19323730469	40.2400398254395
1515.26672363281	40.426887512207
1516.33972167969	40.435417175293
1517.41235351563	40.5309982299805
1518.48449707031	40.6074371337891
1519.55639648438	40.6010131835938
1520.62768554688	40.6866226196289
1521.69873046875	40.760986328125
1522.76928710938	40.7063255310059
1523.83947753906	40.7462997436523
1524.90930175781	40.8288803100586
1525.97863769531	40.9352798461914
1527.04760742188	40.928409576416
1528.11608886719	40.9124298095703
1529.18420410156	40.8649597167969
1530.251953125	40.8995399475098
1531.31921386719	40.9860916137695
1532.38610839844	41.1813468933105
1533.45263671875	41.2852630615234
1534.51867675781	41.340633392334
1535.58435058594	41.4073371887207
1536.64965820313	41.4169464111328
1537.71447753906	41.5942611694336
1538.77893066406	41.7597427368164
1539.84301757813	41.8679275512695
1540.90661621094	42.0909271240234
1541.9697265625	42.1376838684082
1543.03259277344	42.3227081298828
1544.09497070313	42.390998840332
1545.15686035156	42.6230545043945
1546.21850585938	42.7351722717285
1547.27966308594	42.8401908874512
1548.34033203125	42.9532203674316
1549.40063476563	43.0734596252441
1550.46057128906	43.224781036377
1551.52001953125	43.2958221435547
1552.5791015625	43.4584121704102
1553.63781738281	43.5767059326172
1554.69604492188	43.7002296447754
1555.75378417969	43.6787109375
1556.81127929688	43.6876487731934
1557.86828613281	43.927791595459
1558.9248046875	43.9979667663574
1559.98095703125	44.1215629577637
1561.03674316406	44.1896324157715
1562.09204101563	44.2950096130371
1563.14697265625	44.5242156982422
1564.20153808594	44.6630096435547
1565.25561523438	44.7937049865723
1566.30932617188	45.1697463989258
1567.36254882813	45.3109817504883
1568.41540527344	45.5652084350586
1569.4677734375	45.7395324707031
1570.51977539063	46.0051383972168
1571.57141113281	46.2325286865234
1572.62255859375	46.4005317687988
1573.67333984375	46.6900329589844
1574.7236328125	46.9658699035645
1575.77355957031	47.0366744995117
1576.82299804688	47.2865447998047
1577.8720703125	47.5207366943359
1578.92077636719	47.590747833252
1579.96899414063	47.8235206604004
1581.01684570313	48.0514030456543
1582.06420898438	48.1899948120117
1583.11120605469	48.4390869140625
1584.15771484375	48.5692329406738
1585.20385742188	48.8605308532715
1586.24951171875	49.108943939209
1587.29479980469	49.2473640441895
1588.33972167969	49.5610389709473
1589.38415527344	49.7274703979492
1590.42810058594	49.9694976806641
1591.47180175781	50.2857551574707
1592.51489257813	50.7504348754883
1593.55773925781	51.0642051696777
1594.59997558594	51.3638801574707
1595.64196777344	51.8184814453125
1596.68334960938	52.1154441833496
1597.72448730469	52.363410949707
1598.76513671875	52.8767204284668
1599.80529785156	53.2586059570313
1600.84509277344	53.6440811157227
1601.88452148438	54.0110549926758
1602.92346191406	54.1942939758301
1603.9619140625	54.6300392150879
1605	54.8934478759766
1606.03771972656	55.1941528320313
1607.07495117188	55.4937858581543
1608.11169433594	55.9609756469727
1609.14807128906	56.2444458007813
1610.18408203125	56.4633140563965
1611.21960449219	56.7112312316895
1612.25463867188	56.8752136230469
1613.28930664063	57.2831001281738
1614.32360839844	57.5571594238281
1615.357421875	57.9118690490723
1616.39074707031	57.9937782287598
1617.42370605469	58.3753280639648
1618.45629882813	58.7997512817383
1619.48840332031	58.8895988464355
1620.52001953125	59.1972961425781
1621.55126953125	59.5099754333496
1622.58215332031	59.7897567749023
1623.61254882813	60.0630035400391
1624.64245605469	60.3043479919434
1625.67199707031	60.5476264953613
1626.70104980469	60.7976722717285
1627.72973632813	61.0399856567383
1628.75793457031	61.2198638916016
1629.78576660156	61.4995384216309
1630.81311035156	61.6166381835938
1631.84008789063	61.7885437011719
1632.86657714844	61.9473991394043
1633.89270019531	62.0984840393066
1634.91833496094	62.0766677856445
1635.94348144531	62.3210487365723
1636.96826171875	62.275074005127
1637.99255371094	62.0829124450684
1639.01647949219	62.2425842285156
1640.03991699219	62.0127563476563
1641.06298828125	62.1100006103516
1642.08557128906	61.892032623291
1643.10778808594	61.8502883911133
1644.12951660156	61.5554885864258
1645.15075683594	61.3559494018555
1646.17163085938	61.1156425476074
1647.19213867188	60.9394683837891
1648.21203613281	60.6110801696777
1649.23156738281	60.4880676269531
1650.25073242188	60.1556167602539
1651.26940917969	59.9728813171387
1652.28759765625	59.6012802124023
1653.30541992188	59.4137229919434
1654.32275390625	59.2254981994629
1655.33972167969	58.8135757446289
1656.35620117188	58.3282318115234
1657.37231445313	58.2261772155762
1658.38793945313	57.964900970459
1659.40307617188	57.7134857177734
1660.41772460938	57.4524459838867
1661.43212890625	57.2301063537598
1662.44592285156	56.781665802002
1663.45935058594	56.7558975219727
1664.47229003906	56.2740631103516
1665.48486328125	56.0944633483887
1666.49694824219	55.7831764221191
1667.50854492188	55.3159103393555
1668.51977539063	55.1289100646973
1669.53051757813	54.6051483154297
1670.54089355469	54.269100189209
1671.55078125	53.8811836242676
1672.56018066406	53.3211860656738
1673.56909179688	53.189037322998
1674.57763671875	52.6714553833008
1675.58581542969	52.2064666748047
1676.59350585938	51.6699066162109
1677.60070800781	51.425163269043
1678.607421875	50.7034225463867
1679.61376953125	50.183967590332
1680.61962890625	49.7995834350586
1681.62512207031	49.3252296447754
1682.63012695313	48.8974304199219
1683.63464355469	48.2448272705078
1684.638671875	47.9044380187988
1685.64233398438	47.3416213989258
1686.64562988281	47.0900115966797
1687.64831542969	46.6302108764648
1688.65063476563	46.1234016418457
1689.65246582031	45.6656494140625
1690.65393066406	45.2471771240234
1691.65490722656	44.8635025024414
1692.65539550781	44.5465927124023
1693.65551757813	44.1544303894043
1694.65502929688	43.759838104248
1695.654296875	43.3652725219727
1696.65295410156	42.9996337890625
1697.65124511719	42.6772727966309
1698.64904785156	42.2648124694824
1699.646484375	42.1871032714844
1700.64331054688	41.5955581665039
1701.63977050781	41.2857360839844
1702.63586425781	40.8028602600098
1703.63134765625	40.5887603759766
1704.62646484375	40.1479911804199
1705.62121582031	39.7493171691895
1706.61535644531	39.3880386352539
1707.60913085938	39.0477523803711
1708.60241699219	38.6130256652832
1709.59521484375	38.2335777282715
1710.58764648438	37.824779510498
1711.57958984375	37.5712127685547
1712.57104492188	37.1890182495117
1713.56213378906	36.6900291442871
1714.552734375	36.4821166992188
1715.54284667969	36.0699844360352
1716.53247070313	35.6230964660645
1717.52160644531	35.2585487365723
1718.51037597656	35.0161590576172
1719.49865722656	34.6230850219727
1720.48657226563	34.3925933837891
1721.47387695313	34.0639190673828
1722.46081542969	33.703540802002
1723.447265625	33.4357833862305
1724.43334960938	33.1778030395508
1725.41882324219	33.0164527893066
1726.40393066406	32.7002830505371
1727.38854980469	32.381290435791
1728.37268066406	32.1839408874512
1729.3564453125	31.9943523406982
1730.33972167969	31.7107009887695
1731.32250976563	31.551290512085
1732.30480957031	31.333532333374
1733.28674316406	31.0900497436523
1734.26806640625	30.8977279663086
1735.2490234375	30.7634258270264
1736.2294921875	30.6141757965088
1737.20959472656	30.3905849456787
1738.18908691406	30.1606788635254
1739.16821289063	30.0430717468262
1740.14685058594	29.8283061981201
1741.125	29.5999794006348
1742.10266113281	29.5492858886719
1743.07995605469	29.3112602233887
1744.05676269531	29.0865898132324
1745.03308105469	28.9204959869385
1746.00891113281	28.760534286499
1746.98425292969	28.4849720001221
1747.95910644531	28.3215236663818
1748.93359375	28.1399459838867
1749.90759277344	27.9325351715088
1750.88110351563	27.7619934082031
1751.85412597656	27.5425701141357
1752.82678222656	27.3670806884766
1753.798828125	27.1848545074463
1754.7705078125	27.0252017974854
1755.74169921875	26.7536182403564
1756.71240234375	26.6497344970703
1757.6826171875	26.4422054290771
1758.65246582031	26.3163452148438
1759.62170410156	26.0655670166016
1760.59057617188	25.8921012878418
1761.55895996094	25.7753963470459
1762.52673339844	25.6867580413818
1763.49426269531	25.5341281890869
1764.46118164063	25.4585266113281
1765.42761230469	25.3814373016357
1766.39367675781	25.2795066833496
1767.35913085938	25.0863838195801
1768.32421875	25.0598487854004
1769.28881835938	24.9087333679199
1770.2529296875	24.8322734832764
1771.21655273438	24.7309303283691
1772.17980957031	24.7644557952881
1773.14245605469	24.5832595825195
1774.10461425781	24.5739459991455
1775.06640625	24.4906349182129
1776.02770996094	24.336217880249
1776.98852539063	24.2634868621826
1777.94873046875	24.2103843688965
1778.90856933594	24.1729564666748
1779.86804199219	24.086540222168
1780.82690429688	23.8393077850342
1781.78527832031	23.6824169158936
1782.7431640625	23.5918369293213
1783.70068359375	23.4746131896973
1784.65771484375	23.2787475585938
1785.61413574219	23.297435760498
1786.57019042969	23.0624237060547
1787.52575683594	22.9466342926025
1788.48083496094	22.8272190093994
1789.43530273438	22.6794204711914
1790.38940429688	22.6394424438477
1791.34301757813	22.491943359375
1792.29626464844	22.343318939209
1793.24890136719	22.2977771759033
1794.20104980469	22.205982208252
1795.15270996094	22.1849803924561
1796.10400390625	22.0399188995361
1797.0546875	21.9585132598877
1798.0048828125	21.8833751678467
1798.95471191406	21.7934837341309
1799.90393066406	21.7534236907959
1800.85278320313	21.6796684265137
1801.80102539063	21.6682147979736
1802.74890136719	21.6173648834229
1803.6962890625	21.5833549499512
1804.64306640625	21.5054931640625
1805.58947753906	21.5564136505127
1806.53540039063	21.4572048187256
1807.48071289063	21.4288368225098
1808.42565917969	21.4289436340332
1809.3701171875	21.3311138153076
1810.31396484375	21.3671016693115
1811.25744628906	21.2265510559082
1812.20043945313	21.1683120727539
1813.14294433594	21.1969146728516
1814.08483886719	21.1458358764648
1815.0263671875	21.1148281097412
1815.96740722656	21.0440425872803
1816.90783691406	21.0047473907471
1817.84790039063	20.891788482666
1818.78747558594	20.7351684570313
1819.72644042969	20.7935981750488
1820.6650390625	20.5847682952881
1821.60314941406	20.6198921203613
1822.54064941406	20.6122341156006
1823.47778320313	20.4286251068115
1824.41430664063	20.3867835998535
1825.35034179688	20.2636852264404
1826.28601074219	20.2489376068115
1827.22106933594	20.2102088928223
1828.15563964844	20.104585647583
1829.08984375	20.0592155456543
1830.0234375	19.9091129302979
1830.95654296875	19.9531269073486
1831.88916015625	19.892391204834
1832.8212890625	19.8562870025635
1833.7529296875	19.8407936096191
1834.68408203125	19.791690826416
1835.61474609375	19.8144855499268
1836.54479980469	19.7261905670166
1837.47448730469	19.6993789672852
1838.40356445313	19.8344211578369
1839.33227539063	19.6514873504639
1840.26037597656	19.6738739013672
1841.18811035156	19.6726207733154
1842.115234375	19.7255268096924
1843.04187011719	19.7112903594971
1843.96801757813	19.715181350708
1844.89367675781	19.6239013671875
1845.81872558594	19.6393070220947
1846.74340820313	19.6344470977783
1847.66760253906	19.5646476745605
1848.59118652344	19.6317749023438
1849.51428222656	19.5585308074951
1850.43701171875	19.5350570678711
1851.35913085938	19.4664535522461
1852.28076171875	19.3995304107666
1853.20190429688	19.3340606689453
1854.12243652344	19.2683506011963
1855.04260253906	19.2426452636719
1855.96215820313	19.1897277832031
1856.88122558594	19.1468505859375
1857.79992675781	19.0790958404541
1858.71801757813	18.980224609375
1859.63549804688	18.9409084320068
1860.55261230469	18.9090824127197
1861.46923828125	18.811372756958
1862.38525390625	18.8262825012207
1863.30078125	18.8360538482666
1864.2158203125	18.7199974060059
1865.13037109375	18.7346954345703
1866.04443359375	18.7143840789795
1866.95788574219	18.7239398956299
1867.87084960938	18.7382411956787
1868.78332519531	18.7338390350342
1869.6953125	18.7518177032471
1870.60681152344	18.8279209136963
1871.51782226563	18.7596168518066
1872.42822265625	18.7461986541748
1873.33813476563	18.8723545074463
1874.24755859375	18.7382984161377
1875.15649414063	18.7929840087891
1876.06481933594	18.8429660797119
1876.97277832031	18.8420810699463
1877.88012695313	18.8265285491943
1878.78698730469	18.7207698822021
1879.69323730469	18.7526721954346
1880.59912109375	18.7867622375488
1881.50439453125	18.6746406555176
1882.4091796875	18.6415309906006
1883.3134765625	18.5692882537842
1884.21716308594	18.5080337524414
1885.12048339844	18.4515018463135
1886.02319335938	18.4756412506104
1886.92541503906	18.375358581543
1887.82702636719	18.4083671569824
1888.72814941406	18.3459072113037
1889.62878417969	18.2814636230469
1890.52893066406	18.2646560668945
1891.42858886719	18.1951637268066
1892.32763671875	18.1611957550049
1893.22619628906	18.1317749023438
1894.12426757813	18.0320320129395
1895.02172851563	18.0316333770752
1895.91870117188	17.9507007598877
1896.81518554688	18.0163040161133
1897.71118164063	17.9815883636475
1898.60656738281	17.9103546142578
1899.50146484375	17.9395027160645
1900.39587402344	17.8836536407471
1901.28967285156	17.8401718139648
1902.18298339844	17.913501739502
1903.07580566406	17.8924293518066
1903.96801757813	17.9203338623047
1904.85986328125	17.8060436248779
1905.7509765625	17.9354705810547
1906.64172363281	17.9653816223145
1907.53186035156	18.0118885040283
1908.42150878906	17.9960670471191
1909.31066894531	18.0192852020264
1910.19921875	18.0043315887451
1911.08728027344	18.0317230224609
1911.97473144531	18.068962097168
1912.86181640625	18.1027278900146
1913.74816894531	18.0202960968018
1914.63415527344	18.0271949768066
1915.51953125	18.0279903411865
1916.40441894531	18.0023212432861
1917.28869628906	18.0059566497803
1918.17260742188	17.9824619293213
1919.05578613281	17.9129886627197
1919.93859863281	17.8894557952881
1920.82080078125	17.9134483337402
1921.70239257813	17.8270206451416
1922.58349609375	17.77561378479
1923.46411132813	17.7121162414551
1924.34423828125	17.6933288574219
1925.22375488281	17.6554412841797
1926.10278320313	17.6440925598145
1926.98120117188	17.4994735717773
1927.85913085938	17.5377082824707
1928.73645019531	17.4373474121094
1929.61328125	17.3729610443115
1930.48962402344	17.3802051544189
1931.36535644531	17.3373184204102
1932.24060058594	17.2530479431152
1933.11535644531	17.2921848297119
1933.98950195313	17.2956829071045
1934.86303710938	17.3031520843506
1935.73608398438	17.3278141021729
1936.60864257813	17.3403759002686
1937.48059082031	17.3194427490234
1938.35205078125	17.3622264862061
1939.22302246094	17.2539482116699
1940.09338378906	17.3419780731201
1940.96313476563	17.3969593048096
1941.83239746094	17.4369678497314
1942.701171875	17.4293022155762
1943.5693359375	17.4821662902832
1944.43701171875	17.4404830932617
1945.30407714844	17.5468978881836
1946.17065429688	17.5136165618896
1947.03662109375	17.5252323150635
1947.90209960938	17.6138648986816
1948.76696777344	17.5431747436523
1949.63134765625	17.6352062225342
1950.4951171875	17.6025829315186
1951.3583984375	17.5256214141846
1952.22106933594	17.587381362915
1953.08325195313	17.5245609283447
1953.94482421875	17.4701290130615
1954.80590820313	17.4633769989014
1955.66650390625	17.4637279510498
1956.5263671875	17.4361038208008
1957.38586425781	17.3924694061279
1958.24462890625	17.3685836791992
1959.10302734375	17.3155727386475
1959.96069335938	17.3087730407715
1960.81799316406	17.2648239135742
1961.67456054688	17.2497787475586
1962.53063964844	17.1732978820801
1963.38623046875	17.0468883514404
1964.2412109375	17.1241970062256
1965.09558105469	17.0491638183594
1965.94946289063	17.0627822875977
1966.80285644531	17.069507598877
1967.65563964844	16.9814491271973
1968.5078125	17.0789546966553
1969.35949707031	16.9725456237793
1970.21057128906	17.0183353424072
1971.06103515625	17.0112171173096
1971.91101074219	17.0463333129883
1972.76049804688	17.0416889190674
1973.60925292969	17.1141757965088
1974.45764160156	17.1149311065674
1975.30529785156	17.1886157989502
1976.15246582031	17.2267780303955
1976.99914550781	17.3166770935059
1977.84521484375	17.2931003570557
1978.69067382813	17.3918304443359
1979.53552246094	17.4101791381836
1980.3798828125	17.4135246276855
1981.22375488281	17.446252822876
1982.06701660156	17.4821434020996
1982.90966796875	17.4698162078857
1983.75170898438	17.5070972442627
1984.59326171875	17.4624366760254
1985.43420410156	17.4105548858643
1986.27465820313	17.4426956176758
1987.11450195313	17.3181667327881
1987.95373535156	17.3709926605225
1988.79248046875	17.3736877441406
1989.63061523438	17.374813079834
1990.46813964844	17.2519016265869
1991.30517578125	17.3032093048096
1992.1416015625	17.2311019897461
1992.9775390625	17.2134876251221
1993.81274414063	17.1505527496338
1994.6474609375	17.1545486450195
1995.48168945313	17.0513916015625
1996.31518554688	17.0131664276123
1997.14819335938	17.0311222076416
1997.98071289063	17.0222225189209
1998.8125	17.0051898956299
1999.64379882813	17.0050945281982
2000.47448730469	16.9439563751221
2001.3046875	17.0297813415527
2002.13427734375	16.9778957366943
2002.96325683594	17.0497722625732
2003.79162597656	17.1522579193115
2004.61950683594	17.1307163238525
2005.44677734375	17.127965927124
2006.2734375	17.2115650177002
2007.09948730469	17.2263031005859
2007.92504882813	17.2766590118408
2008.75	17.4291515350342
2009.57434082031	17.3720436096191
2010.39819335938	17.3555393218994
2011.22131347656	17.4119319915771
2012.0439453125	17.5097122192383
2012.86608886719	17.4711990356445
2013.6875	17.4788150787354
2014.50842285156	17.4461860656738
2015.32873535156	17.5159130096436
2016.1484375	17.4930629730225
2016.96752929688	17.6471176147461
2017.7861328125	17.5552825927734
2018.60412597656	17.5839233398438
2019.42150878906	17.5704193115234
2020.23828125	17.5667152404785
2021.05444335938	17.5458984375
2021.8701171875	17.5043048858643
2022.68518066406	17.459716796875
2023.49963378906	17.4925098419189
2024.3134765625	17.4035720825195
2025.12683105469	17.4238033294678
2025.939453125	17.4079360961914
2026.75158691406	17.3124771118164
2027.56311035156	17.30251121521
2028.3740234375	17.2545490264893
2029.18432617188	17.2472991943359
2029.994140625	17.2382183074951
2030.80322265625	17.1872100830078
2031.61181640625	17.1072845458984
2032.41979980469	17.1428565979004
2033.22717285156	17.1204299926758
2034.03393554688	17.1112976074219
2034.84008789063	17.0670413970947
2035.64575195313	17.0891094207764
2036.45080566406	17.0333385467529
2037.25512695313	16.9527168273926
2038.05895996094	16.9467315673828
2038.86218261719	16.8975162506104
2039.66479492188	16.9055442810059
2040.466796875	16.9704132080078
2041.26831054688	16.9193153381348
2042.06909179688	17.0298347473145
2042.86938476563	16.9803428649902
2043.6689453125	17.0409641265869
2044.46801757813	17.0313167572021
2045.26647949219	17.0880832672119
2046.06433105469	17.0461578369141
2046.86145019531	17.0621318817139
2047.65808105469	17.1533794403076
2048.4541015625	17.1578578948975
2049.24951171875	17.1182117462158
2050.04443359375	17.1947917938232
2050.83862304688	17.1944389343262
2051.63232421875	17.2655582427979
2052.42529296875	17.2543621063232
2053.2177734375	17.2484817504883
2054.00952148438	17.2305583953857
2054.80078125	17.3089828491211
2055.59130859375	17.3330135345459
2056.38134765625	17.307918548584
2057.17065429688	17.3560829162598
2057.95947265625	17.253734588623
2058.74755859375	17.2812671661377
2059.53515625	17.2354621887207
2060.32202148438	17.2040252685547
2061.1083984375	17.2071800231934
2061.89428710938	17.0611324310303
2062.67919921875	16.9977416992188
2063.4638671875	17.0578117370605
2064.24780273438	16.9746036529541
2065.03100585938	16.9413776397705
2065.81372070313	16.816385269165
2066.595703125	16.8501605987549
2067.37719726563	16.7968120574951
2068.15795898438	16.7003021240234
2068.93823242188	16.683235168457
2069.7177734375	16.6052761077881
2070.49682617188	16.5886402130127
2071.27514648438	16.5045127868652
2072.05297851563	16.3972091674805
2072.830078125	16.4162197113037
2073.60668945313	16.3819599151611
2074.38256835938	16.3154048919678
2075.15795898438	16.2841205596924
2075.9326171875	16.2376098632813
2076.70654296875	16.278600692749
2077.47998046875	16.2507858276367
2078.25268554688	16.1833629608154
2079.02490234375	16.1814994812012
2079.79663085938	16.2119903564453
2080.5673828125	16.2113132476807
2081.337890625	16.2636585235596
2082.107421875	16.2695732116699
2082.87670898438	16.276668548584
2083.64501953125	16.2579345703125
2084.41284179688	16.2741928100586
2085.18017578125	16.3123264312744
2085.94677734375	16.2978210449219
2086.71264648438	16.31764793396
2087.47802734375	16.2850112915039
2088.24267578125	16.3232078552246
2089.0068359375	16.3543739318848
2089.77026367188	16.3087596893311
2090.53295898438	16.312370300293
2091.29516601563	16.3171577453613
2092.056640625	16.2981376647949
2092.81762695313	16.2852325439453
2093.57788085938	16.1590251922607
2094.33764648438	16.1819477081299
2095.0966796875	16.0827732086182
2095.85498046875	16.0532302856445
2096.61279296875	15.9636182785034
2097.36987304688	15.8897895812988
2098.12646484375	15.8511457443237
2098.88232421875	15.738166809082
2099.63745117188	15.7560243606567
2100.39208984375	15.680103302002
2101.14624023438	15.5055675506592
2101.8994140625	15.4847221374512
2102.65209960938	15.417387008667
2103.404296875	15.2880887985229
2104.15551757813	15.2699813842773
2104.90649414063	15.2091388702393
2105.65649414063	15.1437339782715
2106.40600585938	15.0564212799072
2107.15502929688	14.9994659423828
2107.90307617188	14.9441261291504
2108.65063476563	14.9025430679321
2109.39770507813	14.9753742218018
2110.14404296875	14.9739933013916
2110.8896484375	14.9547595977783
2111.63452148438	14.9698123931885
2112.37890625	14.9334030151367
2113.12280273438	14.8602495193481
2113.86572265625	14.9752044677734
2114.60815429688	14.9838485717773
2115.35009765625	14.949535369873
2116.09106445313	15.0159540176392
2116.83154296875	15.0733451843262
2117.57153320313	15.0254049301147
2118.31079101563	15.0615749359131
2119.04931640625	15.0506601333618
2119.787109375	14.9562492370605
2120.5244140625	14.9967355728149
2121.26098632813	14.8972005844116
2121.9970703125	14.865611076355
2122.732421875	14.781044960022
2123.46704101563	14.7695169448853
2124.20092773438	14.6448020935059
2124.93432617188	14.6574430465698
2125.6669921875	14.6117782592773
2126.39916992188	14.5442295074463
2127.13037109375	14.4833555221558
2127.86108398438	14.478175163269
2128.59130859375	14.4467859268188
2129.32080078125	14.2742443084717
2130.04956054688	14.3418502807617
2130.77758789063	14.1578216552734
2131.50512695313	14.0865421295166
2132.23193359375	14.0289316177368
2132.9580078125	13.9898309707642
2133.68334960938	13.924430847168
2134.408203125	13.8563251495361
2135.13232421875	13.7922639846802
2135.85595703125	13.8094625473022
2136.57885742188	13.7002019882202
2137.30102539063	13.6215143203735
2138.0224609375	13.5620937347412
2138.74340820313	13.4878835678101
2139.46337890625	13.5572128295898
2140.18310546875	13.4473962783813
2140.90185546875	13.3832120895386
2141.6201171875	13.3790054321289
2142.33764648438	13.3360548019409
2143.05444335938	13.3640394210815
2143.77075195313	13.2767028808594
2144.48608398438	13.3633518218994
2145.201171875	13.3125591278076
2145.91528320313	13.3333015441895
2146.62890625	13.3268747329712
2147.34155273438	13.3017482757568
2148.05395507813	13.303804397583
2148.76538085938	13.3070726394653
2149.47631835938	13.2624626159668
2150.18627929688	13.2307033538818
2150.89599609375	13.2417335510254
2151.60473632813	13.1948480606079
2152.31298828125	13.2699003219604
2153.02026367188	13.2134914398193
2153.72729492188	13.1346244812012
2154.43334960938	13.1319789886475
2155.138671875	13.1090984344482
2155.84350585938	13.1032743453979
2156.54760742188	13.0815801620483
2157.25122070313	13.0454654693604
2157.95385742188	13.0178747177124
2158.65600585938	12.9724187850952
2159.357421875	12.9748344421387
2160.05810546875	12.9364204406738
2160.75805664063	12.8886766433716
2161.45751953125	12.7853450775146
2162.15600585938	12.768102645874
2162.85400390625	12.7207231521606
2163.55151367188	12.6517477035522
2164.248046875	12.591046333313
2164.94409179688	12.6112117767334
2165.63916015625	12.504825592041
2166.33374023438	12.4147930145264
2167.02783203125	12.3737850189209
2167.72094726563	12.3008165359497
2168.41357421875	12.250394821167
2169.10522460938	12.1669960021973
2169.79638671875	12.088695526123
2170.48706054688	12.0103340148926
2171.1767578125	11.9990816116333
2171.86572265625	11.9058494567871
2172.55419921875	11.8218994140625
2173.24194335938	11.7396059036255
2173.92895507813	11.6897802352905
2174.615234375	11.594051361084
2175.30078125	11.638840675354
2175.98583984375	11.5578174591064
2176.67016601563	11.5270881652832
2177.35375976563	11.5304117202759
2178.03662109375	11.4675312042236
2178.71875	11.4661331176758
2179.40014648438	11.4429817199707
2180.08081054688	11.4440441131592
2180.76098632813	11.3807792663574
2181.4404296875	11.4674549102783
2182.119140625	11.4306421279907
2182.79711914063	11.4728212356567
2183.47436523438	11.4320116043091
2184.15087890625	11.4836397171021
2184.82690429688	11.4713201522827
2185.501953125	11.4076318740845
2186.17651367188	11.4255514144897
2186.85034179688	11.4623556137085
2187.5234375	11.3931179046631
2188.19580078125	11.3335180282593
2188.86743164063	11.3342752456665
2189.53833007813	11.3156366348267
2190.20874023438	11.2579212188721
2190.87817382813	11.1553554534912
2191.54711914063	11.1968765258789
2192.21533203125	11.1248388290405
2192.8828125	11.0679454803467
2193.54956054688	11.0738315582275
2194.21557617188	10.9587602615356
2194.880859375	10.8687934875488
2195.54541015625	10.8361644744873
2196.20947265625	10.7845268249512
2196.87255859375	10.7033767700195
2197.53515625	10.5916738510132
2198.19677734375	10.5466270446777
2198.85791015625	10.4825344085693
2199.51831054688	10.3801097869873
2200.17797851563	10.3264131546021
2200.8369140625	10.3039674758911
2201.4951171875	10.2066078186035
2202.15258789063	10.1901063919067
2202.80932617188	10.1292181015015
2203.46533203125	10.0396966934204
2204.12060546875	9.99776554107666
2204.775390625	10.0057487487793
2205.42919921875	9.98962593078613
2206.08251953125	10.0013742446899
2206.73486328125	9.96789836883545
2207.38671875	9.90800476074219
2208.03759765625	9.91897392272949
2208.68798828125	9.89095783233643
2209.33764648438	9.88355541229248
2209.98657226563	9.89376831054688
2210.63452148438	9.85965728759766
2211.28198242188	9.89052867889404
2211.9287109375	9.89646434783936
2212.57470703125	9.87063217163086
2213.21997070313	9.89447402954102
2213.86450195313	9.8814868927002
2214.50830078125	9.86772918701172
2215.1513671875	9.81860160827637
2215.79370117188	9.78560161590576
2216.43530273438	9.74372673034668
2217.076171875	9.7076358795166
2217.71630859375	9.64975547790527
2218.35571289063	9.61890983581543
2218.99462890625	9.58094501495361
2219.63256835938	9.50242710113525
2220.26977539063	9.45145988464355
2220.90625	9.4037504196167
2221.5419921875	9.33571338653564
2222.17700195313	9.30947494506836
2222.81127929688	9.22205638885498
2223.44482421875	9.17848873138428
2224.07763671875	9.12344932556152
2224.70971679688	9.04931545257568
2225.34106445313	8.99748611450195
2225.9716796875	8.93925857543945
2226.6015625	8.8629207611084
2227.23071289063	8.78397178649902
2227.85913085938	8.78159236907959
2228.48681640625	8.71859550476074
2229.11376953125	8.69707679748535
2229.73999023438	8.63067722320557
2230.36547851563	8.58487796783447
2230.990234375	8.55842781066895
2231.61401367188	8.50388431549072
2232.2373046875	8.45797538757324
2232.85986328125	8.45135879516602
2233.4814453125	8.36399555206299
2234.1025390625	8.38033580780029
2234.72265625	8.34938430786133
2235.34228515625	8.28745555877686
2235.9609375	8.33141422271729
2236.57885742188	8.24766540527344
2237.1962890625	8.29343414306641
2237.81274414063	8.26058292388916
2238.42846679688	8.26230525970459
2239.04345703125	8.21992683410645
2239.65771484375	8.24009895324707
2240.27124023438	8.27183151245117
2240.88403320313	8.26328182220459
2241.49584960938	8.21671962738037
2242.10717773438	8.18322086334229
2242.71752929688	8.26586246490479
2243.32739257813	8.20278453826904
2243.93627929688	8.18672561645508
2244.54443359375	8.20461368560791
2245.15209960938	8.14992713928223
2245.7587890625	8.05656814575195
2246.36474609375	8.09889698028564
2246.9697265625	8.07424736022949
2247.57421875	8.07278347015381
2248.17797851563	8.00503253936768
2248.78076171875	7.97618198394775
2249.38305664063	7.98680305480957
2249.984375	7.91789531707764
2250.5849609375	7.87941741943359
2251.18481445313	7.85046482086182
2251.78393554688	7.80520486831665
2252.38232421875	7.82249069213867
2252.97973632813	7.70085430145264
2253.57666015625	7.66038990020752
2254.17260742188	7.63957214355469
2254.76782226563	7.57832431793213
2255.3623046875	7.5009651184082
2255.9560546875	7.51271820068359
2256.54907226563	7.44926834106445
2257.14135742188	7.41741991043091
2257.73266601563	7.3585524559021
2258.32348632813	7.30482959747314
2258.91333007813	7.26015377044678
2259.50244140625	7.25935506820679
2260.09057617188	7.18083000183105
2260.67822265625	7.09859704971313
2261.26513671875	7.07405471801758
2261.85107421875	7.06068420410156
2262.43627929688	6.97153234481812
2263.02075195313	7.00915479660034
2263.6044921875	6.96655178070068
2264.18725585938	6.9551944732666
2264.76953125	6.89532089233398
2265.35083007813	6.86748600006104
2265.93139648438	6.82057809829712
2266.51123046875	6.88302135467529
2267.09033203125	6.79037284851074
2267.66845703125	6.8149619102478
2268.24584960938	6.80872678756714
2268.82250976563	6.83464097976685
2269.3984375	6.83782243728638
2269.9736328125	6.85120677947998
2270.5478515625	6.81250476837158
2271.12133789063	6.87014484405518
2271.69409179688	6.92206192016602
2272.26611328125	6.93025207519531
2272.83740234375	6.8907265663147
2273.40771484375	6.86506843566895
2273.97729492188	6.84516143798828
2274.54614257813	6.82497549057007
2275.11401367188	6.84862279891968
2275.68139648438	6.74672174453735
2276.24780273438	6.71253967285156
2276.8134765625	6.68595314025879
2277.37817382813	6.65881538391113
2277.9423828125	6.6577033996582
2278.50561523438	6.65395593643188
2279.06811523438	6.66442012786865
2279.62963867188	6.59613275527954
2280.19067382813	6.57680463790894
2280.75073242188	6.58513736724854
2281.31005859375	6.55655431747437
2281.86840820313	6.56145238876343
2282.42602539063	6.51963949203491
2282.98291015625	6.48122262954712
2283.5390625	6.47843074798584
2284.09448242188	6.46057415008545
2284.64892578125	6.44296455383301
2285.20263671875	6.43009901046753
2285.75537109375	6.37251901626587
2286.3076171875	6.3365912437439
2286.85888671875	6.31704664230347
2287.40942382813	6.26596784591675
2287.958984375	6.25194120407104
2288.5078125	6.21537160873413
2289.05590820313	6.17135095596313
2289.60302734375	6.14426755905151
2290.14965820313	6.14395952224731
2290.6953125	6.05419874191284
2291.23999023438	6.03154516220093
2291.78393554688	6.00515604019165
2292.3271484375	5.9338321685791
2292.86962890625	5.92093944549561
2293.4111328125	5.89473581314087
2293.95190429688	5.86265659332275
2294.49194335938	5.86248922348022
2295.03100585938	5.82238292694092
2295.5693359375	5.8040828704834
2296.10693359375	5.76578521728516
2296.6435546875	5.7828950881958
2297.17944335938	5.77308797836304
2297.71459960938	5.75766801834106
2298.24877929688	5.74196624755859
2298.7822265625	5.73799514770508
2299.31469726563	5.75912237167358
2299.8466796875	5.77946424484253
2300.37744140625	5.72498655319214
2300.90771484375	5.67741727828979
2301.43701171875	5.72635984420776
2301.96557617188	5.75286245346069
2302.4931640625	5.71969699859619
2303.02001953125	5.70444202423096
2303.54614257813	5.71408605575562
2304.0712890625	5.75052833557129
2304.595703125	5.7706446647644
2305.119140625	5.7301721572876
2305.64184570313	5.70683479309082
2306.16381835938	5.72936391830444
2306.68481445313	5.70519781112671
2307.205078125	5.66919660568237
2307.72436523438	5.6836724281311
2308.24291992188	5.70756340026855
2308.7607421875	5.6992039680481
2309.27758789063	5.67577934265137
2309.79370117188	5.68004369735718
2310.30883789063	5.62052011489868
2310.8232421875	5.65707445144653
2311.3369140625	5.6101541519165
2311.849609375	5.62840509414673
2312.361328125	5.60272693634033
2312.87255859375	5.56462430953979
2313.38256835938	5.52568197250366
2313.89208984375	5.52286911010742
2314.40063476563	5.49494647979736
2314.908203125	5.46348905563354
2315.4150390625	5.43389892578125
2315.92114257813	5.41130971908569
2316.42626953125	5.33949756622314
2316.9306640625	5.32956123352051
2317.43408203125	5.29797554016113
2317.93676757813	5.24552011489868
2318.4384765625	5.25394487380981
2318.939453125	5.16811800003052
2319.439453125	5.17705774307251
2319.93872070313	5.12745332717896
2320.43701171875	5.11441564559937
2320.9345703125	5.09485769271851
2321.43139648438	5.04706287384033
2321.92724609375	5.03696203231812
2322.42211914063	5.0336389541626
2322.91625976563	5.02651023864746
2323.40966796875	4.99192333221436
2323.90209960938	4.97362375259399
2324.3935546875	4.97352838516235
2324.88427734375	4.93887996673584
2325.37426757813	4.93441152572632
2325.86303710938	4.95117330551147
2326.35131835938	4.96631050109863
2326.83862304688	4.91606998443604
2327.32495117188	4.93256235122681
2327.810546875	4.96924018859863
2328.29541015625	4.98412322998047
2328.77905273438	4.98837327957153
2329.26220703125	4.99017000198364
2329.74438476563	4.98541164398193
2330.2255859375	4.99785184860229
2330.7060546875	4.97123193740845
2331.185546875	4.96891307830811
2331.6640625	4.99611902236938
2332.14184570313	4.96782064437866
2332.61889648438	4.963303565979
2333.09497070313	4.93578767776489
2333.57006835938	4.9301552772522
2334.04443359375	4.95218133926392
2334.51782226563	4.96353149414063
2334.99047851563	4.91979789733887
2335.46215820313	4.87739849090576
2335.93310546875	4.86678647994995
2336.40307617188	4.82542943954468
2336.8720703125	4.83482313156128
2337.34033203125	4.80989646911621
2337.8076171875	4.75061702728271
2338.27416992188	4.72783946990967
2338.73974609375	4.68937253952026
2339.20458984375	4.69019794464111
2339.66845703125	4.67589426040649
2340.13134765625	4.66735410690308
2340.59350585938	4.61806774139404
2341.0546875	4.58251237869263
2341.51489257813	4.58163833618164
2341.97436523438	4.51793336868286
2342.43286132813	4.50765752792358
2342.890625	4.45325422286987
2343.34741210938	4.48762893676758
2343.80322265625	4.42931461334229
2344.25830078125	4.45100498199463
2344.71240234375	4.43874168395996
2345.16577148438	4.43061304092407
2345.61791992188	4.48879337310791
2346.06958007813	4.51577377319336
2346.52001953125	4.52092885971069
2346.9697265625	4.59772539138794
2347.41845703125	4.70307159423828
2347.86645507813	4.79603385925293
2348.3134765625	4.87659454345703
2348.75952148438	4.97438192367554
2349.20483398438	5.10299158096313
2349.64916992188	5.18539476394653
2350.09252929688	5.29169940948486
2350.53515625	5.37921237945557
2350.97680664063	5.41378831863403
2351.41748046875	5.4683666229248
2351.857421875	5.52298021316528
2352.29638671875	5.56151962280273
2352.734375	5.51561784744263
2353.17138671875	5.53777503967285
2353.60766601563	5.48626661300659
2354.04296875	5.45196723937988
2354.4775390625	5.3436336517334
2354.91088867188	5.24914073944092
2355.34350585938	5.17796564102173
2355.775390625	5.08863830566406
2356.2060546875	4.89979219436646
2356.63598632813	4.81420564651489
2357.06494140625	4.69315624237061
2357.4931640625	4.57313966751099
2357.92041015625	4.50659799575806
2358.3466796875	4.44364023208618
2358.77197265625	4.35439491271973
2359.1962890625	4.24582290649414
2359.61987304688	4.16287231445313
2360.04248046875	4.06757164001465
2360.46411132813	4.0370512008667
2360.88500976563	4.00315380096436
2361.30493164063	3.93203210830688
2361.72387695313	3.93052840232849
