# Supplementary material for: Optics miniaturization strategy for demanding Raman spectroscopy applications
Source: Nat Commun. 2024 Apr 8;15:3049. doi: 10.1038/s41467-024-47044-7 (PMC11001912; doi:10.1038/s41467-024-47044-7)
Supplement: Supplementary file 6 — Source Data [file 41467_2024_47044_MOESM6_ESM.zip › Source Data/NCOMMS-23-34016B s3/S3 pHCA, Glucose, Salts/calibraiton/Salts standards 24.08.17/glucose_1per_3.csv]

347.42919921875	79.5600357055664
348.892913818359	79.7929077148438
350.356079101563	80.1741027832031
351.818634033203	80.3404312133789
353.280670166016	80.783073425293
354.742095947266	81.074592590332
356.202972412109	81.1909942626953
357.663299560547	81.4482345581055
359.123046875	81.6300582885742
360.582244873047	81.7440719604492
362.040863037109	81.839714050293
363.498931884766	81.8119354248047
364.956451416016	81.8181838989258
366.413391113281	81.9747314453125
367.869750976563	82.1697463989258
369.325592041016	82.3262710571289
370.780853271484	82.0380020141602
372.235565185547	82.237663269043
373.689727783203	82.1961288452148
375.143310546875	82.3103179931641
376.596343994141	82.5438842773438
378.048828125	82.5987396240234
379.500762939453	82.6161346435547
380.9521484375	82.8748168945313
382.402954101563	83.0027847290039
383.853240966797	83.1172943115234
385.302947998047	83.2657089233398
386.752136230469	83.4698867797852
388.200744628906	83.6395111083984
389.648803710938	83.8792953491211
391.096343994141	84.0716857910156
392.543304443359	84.2116241455078
393.989715576172	84.641487121582
395.435607910156	85.2528228759766
396.880920410156	85.6803817749023
398.325714111328	85.6076583862305
399.769927978516	86.2655181884766
401.213623046875	86.6107025146484
402.656768798828	87.181884765625
404.099395751953	87.455680847168
405.541442871094	87.6836929321289
406.982971191406	87.8452835083008
408.423950195313	87.9428253173828
409.864379882813	88.371223449707
411.304290771484	88.5407333374023
412.743621826172	88.8217239379883
414.182434082031	89.0956649780273
415.620727539063	89.4288940429688
417.058471679688	89.7910842895508
418.495666503906	90.2154312133789
419.932342529297	90.6084213256836
421.368469238281	90.8331298828125
422.804077148438	91.1912078857422
424.239135742188	91.2305526733398
425.673645019531	91.0768966674805
427.107635498047	90.9242401123047
428.541107177734	90.6064300537109
429.974029541016	90.1065979003906
431.406433105469	89.7728424072266
432.838287353516	89.3470764160156
434.269622802734	89.1764907836914
435.700408935547	88.9746932983398
437.130706787109	88.7834320068359
438.560455322266	88.8025894165039
439.989654541016	88.6797790527344
441.418334960938	89.0869750976563
442.846496582031	88.9278869628906
444.274139404297	89.3066711425781
445.701263427734	89.2848815917969
447.127838134766	89.1656723022461
448.553894042969	89.2270126342773
449.979431152344	88.9873504638672
451.404449462891	88.6305313110352
452.828918457031	88.2400436401367
454.252899169922	88.0555038452148
455.676330566406	87.5454711914063
457.099273681641	87.4310913085938
458.521667480469	87.0318145751953
459.943542480469	87.0050201416016
461.364929199219	86.5762100219727
462.785766601563	86.2592086791992
464.206085205078	85.9961853027344
465.625885009766	85.4687805175781
467.045196533203	85.5744323730469
468.463958740234	85.1729888916016
469.882202148438	85.0197525024414
471.299957275391	84.9149932861328
472.717193603516	84.9538879394531
474.133911132813	84.7829284667969
475.550109863281	84.7491989135742
476.965789794922	84.8352279663086
478.380950927734	85.0587844848633
479.795623779297	84.9518814086914
481.209777832031	84.9995574951172
482.623413085938	85.3484039306641
484.036529541016	85.3668365478516
485.449157714844	85.7175445556641
486.861267089844	85.8707427978516
488.272857666016	86.1245880126953
489.683959960938	86.6803970336914
491.094543457031	86.7607269287109
492.504608154297	87.0444869995117
493.914184570313	87.5844421386719
495.3232421875	87.7843170166016
496.731811523438	87.960563659668
498.139862060547	88.0847549438477
499.547393798828	88.0336761474609
500.954467773438	87.8421859741211
502.360992431641	87.7435989379883
503.767028808594	87.6767501831055
505.172576904297	87.776237487793
506.577606201172	87.7740325927734
507.982147216797	87.8217315673828
509.386169433594	87.7698669433594
510.789703369141	88.0252304077148
512.192749023438	88.1862106323242
513.595275878906	88.3945617675781
514.997314453125	88.3647689819336
516.398803710938	88.6730117797852
517.799865722656	88.4426651000977
519.200378417969	88.7439346313477
520.600463867188	88.2868270874023
522	87.9862823486328
523.399047851563	87.496711730957
524.797607421875	86.6155014038086
526.195678710938	85.939582824707
527.59326171875	85.4684982299805
528.990295410156	84.8285522460938
530.386901855469	83.8278274536133
531.782958984375	83.5656204223633
533.178588867188	83.2314758300781
534.573669433594	82.8213272094727
535.968322753906	82.6593246459961
537.362426757813	82.5471572875977
538.756042480469	82.3846588134766
540.149230957031	82.3304672241211
541.541870117188	82.0906524658203
542.934020996094	82.0845794677734
544.32568359375	81.7246627807617
545.716918945313	81.4973678588867
547.107604980469	80.8536605834961
548.497802734375	80.8051071166992
549.887573242188	80.3727798461914
551.276794433594	80.0564422607422
552.66552734375	79.8026428222656
554.053833007813	79.6765670776367
555.441650390625	79.7246398925781
556.828918457031	79.4775466918945
558.215759277344	79.2580718994141
559.602111816406	79.2032775878906
560.987976074219	79.3310470581055
562.373352050781	79.1180572509766
563.758239746094	79.1309814453125
565.142639160156	78.9643249511719
566.526611328125	78.8826751708984
567.910034179688	78.9159088134766
569.293029785156	78.6803894042969
570.675537109375	78.6689605712891
572.057556152344	78.5007400512695
573.439086914063	78.3310394287109
574.820129394531	78.0949325561523
576.200744628906	78.0913238525391
577.580871582031	77.9583435058594
578.96044921875	78.0930404663086
580.339660644531	77.7864303588867
581.718322753906	77.9456024169922
583.096557617188	77.8321838378906
584.474243164063	77.8487319946289
585.851501464844	77.6063766479492
587.228332519531	77.8764801025391
588.604614257813	77.8432159423828
589.98046875	77.7181701660156
591.355834960938	77.6701583862305
592.730712890625	77.5022811889648
594.105163574219	77.6299819946289
595.479125976563	77.3348083496094
596.852600097656	77.1256790161133
598.225646972656	77.0337448120117
599.598205566406	76.9647445678711
600.970275878906	76.8192138671875
602.341857910156	76.6141052246094
603.713012695313	76.4701843261719
605.083679199219	76.3815002441406
606.453918457031	76.0594253540039
607.823608398438	75.9979248046875
609.192932128906	75.8428268432617
610.561706542969	75.4932174682617
611.930053710938	75.4819946289063
613.297912597656	75.3033752441406
614.665344238281	75.3087310791016
616.032287597656	75.0525436401367
617.398803710938	74.9664611816406
618.764831542969	74.9023284912109
620.13037109375	74.6332015991211
621.495483398438	74.6936416625977
622.860107421875	74.4543762207031
624.224304199219	74.2376403808594
625.588012695313	74.2795181274414
626.951232910156	74.063232421875
628.314025878906	73.8256759643555
629.676391601563	73.9717178344727
631.038269042969	73.7697601318359
632.399658203125	73.6970825195313
633.760620117188	73.5495529174805
635.12109375	73.5374298095703
636.481140136719	73.2089157104492
637.840759277344	73.2240982055664
639.199890136719	73.1406326293945
640.558532714844	72.986946105957
641.916748046875	72.8386535644531
643.274536132813	72.6240081787109
644.6318359375	72.4792327880859
645.988647460938	72.511848449707
647.345031738281	72.3521881103516
648.700988769531	72.3239974975586
650.056457519531	72.1160583496094
651.411499023438	72.0631713867188
652.76611328125	71.9819183349609
654.120239257813	71.6328964233398
655.473876953125	71.7047805786133
656.827087402344	71.4866714477539
658.179870605469	71.3336181640625
659.5322265625	71.1667861938477
660.884094238281	71.0475616455078
662.235473632813	71.107666015625
663.586486816406	70.8529205322266
664.93701171875	70.8400115966797
666.287048339844	70.8621978759766
667.636657714844	70.6976776123047
668.98583984375	70.5814895629883
670.334594726563	70.5943603515625
671.682861328125	70.5027694702148
673.030700683594	70.4503021240234
674.378051757813	70.4404067993164
675.725036621094	70.3268661499023
677.071533203125	70.3967361450195
678.417541503906	70.3313217163086
679.76318359375	70.3813018798828
681.108337402344	70.1775970458984
682.453002929688	70.2822036743164
683.797302246094	70.4805145263672
685.14111328125	70.2826309204102
686.484497070313	70.3217544555664
687.827453613281	70.3896331787109
689.169921875	70.3308944702148
690.512023925781	70.3239135742188
691.853637695313	70.443717956543
693.194763183594	70.4581985473633
694.535522460938	70.3620300292969
695.875793457031	70.343994140625
697.215637207031	70.3887786865234
698.555053710938	70.3838119506836
699.89404296875	70.4443283081055
701.232543945313	70.6247177124023
702.570617675781	70.5935440063477
703.908325195313	70.5467071533203
705.245483398438	70.5628662109375
706.582275390625	70.5972290039063
707.918640136719	70.6442337036133
709.254516601563	70.6265640258789
710.589965820313	70.616569519043
711.924987792969	70.6948013305664
713.259582519531	70.6176681518555
714.59375	70.5264053344727
715.927490234375	70.4879760742188
717.2607421875	70.6334381103516
718.593627929688	70.4593887329102
719.926025390625	70.4416809082031
721.257995605469	70.388801574707
722.589538574219	70.418571472168
723.920654296875	70.3416290283203
725.251342773438	70.3501968383789
726.581604003906	70.1252593994141
727.911437988281	70.3746795654297
729.240783691406	70.0669937133789
730.569763183594	70.1073913574219
731.898254394531	70.0254287719727
733.226379394531	69.8645172119141
734.554016113281	69.9164505004883
735.881225585938	69.8813934326172
737.208068847656	69.8098526000977
738.534423828125	69.8518829345703
739.8603515625	69.6163558959961
741.185852050781	69.603385925293
742.510925292969	69.629035949707
743.835571289063	69.5023727416992
745.159790039063	69.3499221801758
746.483581542969	69.2969055175781
747.806945800781	69.2836532592773
749.1298828125	69.1416091918945
750.452453613281	69.0882720947266
751.774536132813	69.1312561035156
753.09619140625	68.769172668457
754.417419433594	68.8391494750977
755.738220214844	68.811882019043
757.05859375	68.6774673461914
758.378540039063	68.5172729492188
759.698059082031	68.596305847168
761.017211914063	68.5177383422852
762.335876464844	68.4687957763672
763.654113769531	68.159538269043
764.971984863281	68.3045272827148
766.289367675781	68.2539443969727
767.606384277344	68.1166763305664
768.922973632813	68.1003112792969
770.239074707031	68.0068435668945
771.554809570313	67.8047180175781
772.8701171875	67.8401794433594
774.184997558594	67.6207504272461
775.499450683594	67.5311660766602
776.8134765625	67.4376220703125
778.127136230469	67.3209991455078
779.440307617188	67.1956253051758
780.753112792969	67.11474609375
782.0654296875	66.83935546875
783.377380371094	66.6882858276367
784.688903808594	66.560546875
786	66.4108734130859
787.310668945313	66.3963623046875
788.620971679688	66.1812744140625
789.930786132813	66.1545867919922
791.240234375	66.0122756958008
792.549255371094	65.8432693481445
793.857788085938	65.7864990234375
795.166015625	65.5749893188477
796.473754882813	65.5822143554688
797.781066894531	65.4896545410156
799.088012695313	65.4518585205078
800.39453125	65.3280410766602
801.700622558594	65.2294387817383
803.006286621094	65.0627288818359
804.311584472656	65.0761795043945
805.616394042969	64.9530334472656
806.920837402344	64.8392562866211
808.224853515625	64.8199310302734
809.528503417969	64.6983947753906
810.831665039063	64.5375747680664
812.134460449219	64.4483108520508
813.436828613281	64.341911315918
814.73876953125	64.3905944824219
816.040344238281	64.167121887207
817.341430664063	64.2185363769531
818.642150878906	64.1900329589844
819.942504882813	64.0919342041016
821.242370605469	63.9093780517578
822.541870117188	63.8708343505859
823.840942382813	63.8407020568848
825.139587402344	63.7583389282227
826.437866210938	63.7152671813965
827.735656738281	63.6628913879395
829.033081054688	63.5363578796387
830.330139160156	63.6992797851563
831.626770019531	63.5249290466309
832.922973632813	63.4806289672852
834.21875	63.6060333251953
835.514099121094	63.5289764404297
836.80908203125	63.6538391113281
838.103637695313	63.5131416320801
839.397827148438	63.764045715332
840.691589355469	63.9909286499023
841.984924316406	63.9488525390625
843.27783203125	63.9170761108398
844.570373535156	63.9873085021973
845.862487792969	63.8364372253418
847.154235839844	63.695125579834
848.445556640625	63.7919044494629
849.736450195313	63.503288269043
851.026916503906	63.2156715393066
852.317016601563	63.140209197998
853.606689453125	62.8955345153809
854.89599609375	62.8004875183105
856.184875488281	62.5956916809082
857.473327636719	62.4701995849609
858.761413574219	62.4247741699219
860.049072265625	62.2583503723145
861.336303710938	62.1451187133789
862.623168945313	61.8951034545898
863.909606933594	61.7695350646973
865.195678710938	61.6487426757813
866.481323242188	61.2307472229004
867.766540527344	60.9059524536133
869.051391601563	60.7745742797852
870.335815429688	60.671802520752
871.619873046875	60.2321968078613
872.903503417969	59.774528503418
874.186706542969	59.5988616943359
875.469543457031	59.2441329956055
876.752014160156	59.1599540710449
878.033996582031	58.9376945495605
879.315612792969	58.6742897033691
880.596862792969	58.4435081481934
881.877685546875	58.3375091552734
883.158081054688	58.1092414855957
884.438110351563	57.9084320068359
885.7177734375	57.7828788757324
886.996948242188	57.8813552856445
888.275817871094	57.8480491638184
889.55419921875	57.8442687988281
890.832275390625	57.8073692321777
892.10986328125	57.8577194213867
893.387084960938	57.9958839416504
894.663940429688	57.9923667907715
895.940368652344	57.9280967712402
897.216369628906	57.8922271728516
898.492004394531	57.8822898864746
899.767272949219	57.6455192565918
901.042114257813	57.4897155761719
902.316528320313	57.1602439880371
903.590576171875	56.969066619873
904.8642578125	56.6202125549316
906.137512207031	56.3586120605469
907.410339355469	56.0751342773438
908.682800292969	55.9040298461914
909.954833984375	55.7611389160156
911.226501464844	55.6689224243164
912.497802734375	55.5744323730469
913.768676757813	55.2562103271484
915.039123535156	55.3043937683105
916.309204101563	55.1568336486816
917.578918457031	55.0454711914063
918.848205566406	54.8082618713379
920.117126464844	54.3783569335938
921.385620117188	54.0353088378906
922.653747558594	53.8408126831055
923.921447753906	53.2361717224121
925.188781738281	52.85986328125
926.455688476563	52.5001487731934
927.722229003906	52.1476936340332
928.988342285156	51.6665229797363
930.254089355469	51.3112564086914
931.519470214844	50.9369468688965
932.784423828125	50.7667922973633
934.049011230469	50.2822761535645
935.313171386719	50.1237754821777
936.576965332031	49.9848976135254
937.84033203125	49.6799926757813
939.103332519531	49.537712097168
940.365966796875	49.3870697021484
941.628173828125	49.1880912780762
942.890014648438	49.1471557617188
944.151428222656	48.9767570495605
945.412475585938	48.8027534484863
946.673095703125	48.7923240661621
947.933349609375	48.7880096435547
949.193237304688	48.5738830566406
950.452697753906	48.5318946838379
951.711791992188	48.4670677185059
952.970520019531	48.2179565429688
954.228820800781	48.249683380127
955.486755371094	48.2066040039063
956.744262695313	48.100528717041
958.001403808594	48.1149787902832
959.258117675781	47.9912223815918
960.514526367188	47.8686141967773
961.770446777344	47.8496017456055
963.026062011719	47.9488334655762
964.28125	47.7354469299316
965.536010742188	47.6273727416992
966.790466308594	47.7060852050781
968.044494628906	47.6462020874023
969.298095703125	47.5450248718262
970.551391601563	47.6005477905273
971.80419921875	47.5403327941895
973.056701660156	47.3820724487305
974.308776855469	47.4602966308594
975.560485839844	47.2647399902344
976.811767578125	47.3332862854004
978.062683105469	47.352725982666
979.313232421875	47.3748435974121
980.563415527344	47.2389373779297
981.813171386719	47.3065910339355
983.0625	47.2554359436035
984.3115234375	47.3848266601563
985.560119628906	47.3243713378906
986.808349609375	47.2827796936035
988.05615234375	47.2918586730957
989.303588867188	47.4588088989258
990.550659179688	47.262638092041
991.797302246094	47.2228202819824
993.043579101563	47.4576110839844
994.289489746094	47.2492980957031
995.535034179688	47.4144248962402
996.780151367188	47.2508811950684
998.02490234375	47.1654396057129
999.269226074219	47.3959159851074
1000.51318359375	47.3268775939941
1001.75677490234	47.3781967163086
1003	47.3501243591309
1004.24279785156	47.403003692627
1005.48522949219	47.6179542541504
1006.72729492188	47.7297058105469
1007.96893310547	48.0420074462891
1009.21026611328	48.1602783203125
1010.45111083984	48.3202629089355
1011.69165039063	48.4926490783691
1012.93176269531	48.6713447570801
1014.17150878906	48.7700653076172
1015.41088867188	48.8232803344727
1016.64984130859	48.977653503418
1017.88842773438	49.0253868103027
1019.12664794922	48.9085693359375
1020.36450195313	48.8557662963867
1021.60192871094	48.7692604064941
1022.83898925781	48.8894271850586
1024.07568359375	48.5164756774902
1025.31201171875	48.7022018432617
1026.5478515625	48.5902214050293
1027.78344726563	48.6571273803711
1029.0185546875	48.5903244018555
1030.25329589844	48.6648635864258
1031.48767089844	48.7251472473145
1032.7216796875	48.8660316467285
1033.95532226563	48.924633026123
1035.18859863281	48.9981079101563
1036.42138671875	49.1318054199219
1037.65393066406	49.1636047363281
1038.88598632813	49.1822624206543
1040.11767578125	49.3131561279297
1041.34899902344	49.2101135253906
1042.57995605469	49.286750793457
1043.810546875	49.3049087524414
1045.04077148438	49.2725868225098
1046.2705078125	49.3340263366699
1047.5	49.3596687316895
1048.72900390625	49.4064788818359
1049.95764160156	49.5929718017578
1051.18591308594	49.6413383483887
1052.41381835938	49.8469352722168
1053.64135742188	49.8579864501953
1054.86853027344	50.6012191772461
1056.09521484375	50.6420593261719
1057.32165527344	50.9438133239746
1058.54760742188	51.3422164916992
1059.77331542969	51.5176696777344
1060.99853515625	51.7585334777832
1062.22338867188	51.8421745300293
1063.44787597656	51.7701110839844
1064.671875	51.7563896179199
1065.89562988281	51.6813125610352
1067.11901855469	51.2760925292969
1068.34191894531	50.9974479675293
1069.56457519531	50.8354606628418
1070.78674316406	50.5505294799805
1072.00854492188	50.2602615356445
1073.22998046875	50.1156349182129
1074.45104980469	49.9094467163086
1075.67175292969	49.7966690063477
1076.89208984375	49.5900993347168
1078.11193847656	49.3492279052734
1079.33154296875	49.072696685791
1080.55065917969	48.9731063842773
1081.76940917969	48.5476608276367
1082.98791503906	48.1094207763672
1084.20593261719	47.9104919433594
1085.42358398438	47.7928047180176
1086.64086914063	47.4565696716309
1087.85766601563	47.2441062927246
1089.07421875	47.0550994873047
1090.29040527344	46.860954284668
1091.50610351563	46.9645233154297
1092.72155761719	46.8648071289063
1093.9365234375	47.0065689086914
1095.15112304688	47.110595703125
1096.36535644531	47.3248901367188
1097.57922363281	47.3990020751953
1098.79272460938	47.6988220214844
1100.005859375	47.8393783569336
1101.21862792969	48.0652465820313
1102.43090820313	48.3260536193848
1103.64294433594	48.4789009094238
1104.8544921875	48.7395820617676
1106.06579589844	49.1048622131348
1107.27661132813	49.2028541564941
1108.48706054688	49.4247131347656
1109.69714355469	49.703857421875
1110.90686035156	50.106689453125
1112.1162109375	50.2624359130859
1113.3251953125	50.5977897644043
1114.53369140625	51.003246307373
1115.74194335938	51.2648239135742
1116.94982910156	51.6810569763184
1118.1572265625	51.9919700622559
1119.3642578125	52.3985557556152
1120.57104492188	52.6419792175293
1121.77734375	52.8715057373047
1122.98327636719	52.995304107666
1124.18884277344	53.1977767944336
1125.39404296875	53.2133712768555
1126.59875488281	53.2790107727051
1127.80322265625	53.1040878295898
1129.00732421875	53.0866928100586
1130.2109375	52.6169281005859
1131.41430664063	52.2739410400391
1132.6171875	51.934196472168
1133.81970214844	51.45654296875
1135.02197265625	50.8216705322266
1136.22375488281	50.3590545654297
1137.42517089844	49.7147445678711
1138.62622070313	49.2893180847168
1139.82690429688	48.7077827453613
1141.02709960938	48.2505836486816
1142.22705078125	47.9421844482422
1143.42663574219	47.6310997009277
1144.62573242188	47.3387260437012
1145.82458496094	47.0744209289551
1147.02294921875	46.9635543823242
1148.22094726563	46.9276008605957
1149.41857910156	46.8698692321777
1150.61584472656	46.8295440673828
1151.81274414063	46.7171745300293
1153.00927734375	46.6061477661133
1154.20544433594	46.7243041992188
1155.40124511719	46.5102615356445
1156.5966796875	46.4673118591309
1157.79162597656	46.4553298950195
1158.986328125	46.3563842773438
1160.18054199219	46.1526718139648
1161.37438964844	45.946849822998
1162.56799316406	45.813102722168
1163.76110839844	45.5967597961426
1164.95385742188	45.4876861572266
1166.14624023438	45.3078498840332
1167.33825683594	45.0350646972656
1168.52990722656	44.7653312683105
1169.72119140625	44.693546295166
1170.91198730469	44.5483169555664
1172.1025390625	44.5316314697266
1173.29260253906	44.4568061828613
1174.482421875	44.2013816833496
1175.67175292969	44.2821083068848
1176.86071777344	44.2750358581543
1178.04943847656	44.1776542663574
1179.23767089844	44.2880897521973
1180.42553710938	44.2158050537109
1181.61303710938	44.2152862548828
1182.80017089844	44.2065582275391
1183.98681640625	44.1919021606445
1185.17321777344	44.1286506652832
1186.35925292969	44.2292594909668
1187.54479980469	44.3214683532715
1188.73010253906	44.1994857788086
1189.91491699219	44.1479530334473
1191.09936523438	44.3284873962402
1192.28356933594	44.4345817565918
1193.46728515625	44.4428443908691
1194.65063476563	44.6087265014648
1195.83361816406	44.5143775939941
1197.01623535156	44.6251564025879
1198.19836425781	44.758186340332
1199.38024902344	44.9309005737305
1200.56176757813	44.9040451049805
1201.74279785156	45.0503768920898
1202.92358398438	45.0850524902344
1204.10388183594	45.1312484741211
1205.28393554688	45.1364517211914
1206.46350097656	45.2353782653809
1207.64270019531	45.0926742553711
1208.82153320313	45.1941375732422
1210	45.2638053894043
1211.17810058594	45.2493629455566
1212.35583496094	45.1080284118652
1213.53308105469	45.1884918212891
1214.71008300781	45.2204704284668
1215.88671875	45.038703918457
1217.06286621094	45.150089263916
1218.23864746094	45.1412811279297
1219.41418457031	45.0651779174805
1220.58923339844	45.200798034668
1221.76391601563	45.2081527709961
1222.93823242188	45.2164764404297
1224.11218261719	45.2286529541016
1225.28576660156	45.4067916870117
1226.458984375	45.4328269958496
1227.6318359375	45.3284149169922
1228.80419921875	45.4855308532715
1229.97631835938	45.4707527160645
1231.14794921875	45.5657577514648
1232.31921386719	45.6425590515137
1233.490234375	45.6017379760742
1234.66076660156	45.7568893432617
1235.83093261719	45.7510414123535
1237.00073242188	45.7492332458496
1238.17016601563	45.6232299804688
1239.33923339844	45.7022743225098
1240.5078125	45.7118339538574
1241.67614746094	45.6083106994629
1242.84411621094	45.621166229248
1244.01159667969	45.6292457580566
1245.1787109375	45.5651168823242
1246.34558105469	45.6077842712402
1247.51196289063	45.4376335144043
1248.67797851563	45.4912872314453
1249.84362792969	45.4869499206543
1251.00891113281	45.4918403625488
1252.173828125	45.5642013549805
1253.33825683594	45.552604675293
1254.50244140625	45.6482620239258
1255.66625976563	45.6526527404785
1256.82958984375	45.6787872314453
1257.99255371094	45.7870292663574
1259.1552734375	45.895679473877
1260.31750488281	45.927848815918
1261.47937011719	45.9169616699219
1262.64086914063	45.9191703796387
1263.80200195313	45.9008140563965
1264.96276855469	45.7832221984863
1266.123046875	45.9456901550293
1267.28308105469	45.7048149108887
1268.44262695313	45.5843544006348
1269.60192871094	45.5517997741699
1270.7607421875	45.502140045166
1271.91918945313	45.2871932983398
1273.07727050781	45.1478462219238
1274.23498535156	44.901683807373
1275.39233398438	44.7902297973633
1276.54931640625	44.7963829040527
1277.70581054688	44.5921401977539
1278.86206054688	44.5043601989746
1280.01794433594	44.3848037719727
1281.17333984375	44.3224296569824
1282.32836914063	44.2953109741211
1283.48303222656	44.2360382080078
1284.63732910156	44.1734924316406
1285.79125976563	44.0674209594727
1286.94482421875	44.1262435913086
1288.09802246094	44.0762481689453
1289.25073242188	43.9389724731445
1290.40319824219	44.161449432373
1291.55517578125	43.9151077270508
1292.70690917969	43.9362449645996
1293.85815429688	43.8619995117188
1295.00903320313	43.8928146362305
1296.15954589844	43.7564964294434
1297.30969238281	43.8199157714844
1298.45935058594	43.7699890136719
1299.60876464844	43.8376922607422
1300.7578125	43.6738166809082
1301.90637207031	43.8565101623535
1303.05456542969	43.6970634460449
1304.20239257813	43.7432441711426
1305.34985351563	43.8471336364746
1306.49694824219	43.8322105407715
1307.64367675781	43.8273277282715
1308.7900390625	43.7842483520508
1309.93591308594	43.9370765686035
1311.08154296875	43.9106330871582
1312.22668457031	44.0671920776367
1313.37145996094	44.1440773010254
1314.51599121094	44.1746482849121
1315.66003417969	44.355281829834
1316.80358886719	44.3428497314453
1317.94689941406	44.4812660217285
1319.08984375	44.500358581543
1320.23229980469	44.6479187011719
1321.37451171875	44.6786651611328
1322.51623535156	44.7822647094727
1323.65759277344	44.6428146362305
1324.79858398438	44.6049995422363
1325.93920898438	44.7562217712402
1327.07934570313	44.6935005187988
1328.21923828125	44.6893692016602
1329.35864257813	44.6889228820801
1330.49780273438	44.727165222168
1331.63647460938	44.6915550231934
1332.77478027344	44.7195816040039
1333.91271972656	44.5921325683594
1335.05029296875	44.5312118530273
1336.18737792969	44.6711044311523
1337.32421875	44.5078544616699
1338.46057128906	44.5169982910156
1339.5966796875	44.4373359680176
1340.73229980469	44.4977912902832
1341.86755371094	44.3792419433594
1343.00231933594	44.5005073547363
1344.13684082031	44.4297904968262
1345.27099609375	44.563907623291
1346.40466308594	44.5466461181641
1347.53796386719	44.6291313171387
1348.6708984375	44.6380500793457
1349.80346679688	44.7002563476563
1350.93566894531	44.687328338623
1352.06750488281	44.836181640625
1353.19885253906	44.8103218078613
1354.32995605469	44.9582901000977
1355.46057128906	44.9045562744141
1356.5908203125	45.011116027832
1357.720703125	45.0605392456055
1358.85021972656	45.0485343933105
1359.97924804688	45.0074577331543
1361.10803222656	45.1253929138184
1362.236328125	45.1770439147949
1363.3642578125	45.1030387878418
1364.49182128906	45.2300109863281
1365.61901855469	45.239818572998
1366.74584960938	45.0901832580566
1367.87231445313	45.3039703369141
1368.99829101563	45.1824760437012
1370.12390136719	45.1092948913574
1371.24914550781	45.0861892700195
1372.3740234375	45.0330200195313
1373.49853515625	45.0146026611328
1374.62255859375	44.9544410705566
1375.74633789063	44.8519401550293
1376.86962890625	44.867919921875
1377.99255371094	44.5972023010254
1379.11511230469	44.5057563781738
1380.2373046875	44.4463577270508
1381.35900878906	44.2797050476074
1382.48034667969	44.0916328430176
1383.60144042969	44.0592422485352
1384.72204589844	43.9117660522461
1385.84228515625	43.7164459228516
1386.96203613281	43.6999740600586
1388.08154296875	43.5606231689453
1389.20056152344	43.4850387573242
1390.31921386719	43.2629852294922
1391.4375	43.0473136901855
1392.55541992188	43.0320014953613
1393.6728515625	42.8655128479004
1394.7900390625	42.8171234130859
1395.90673828125	42.544319152832
1397.02307128906	42.4871482849121
1398.13903808594	42.3920211791992
1399.25463867188	42.2030334472656
1400.36975097656	42.1548004150391
1401.48449707031	42.1287689208984
1402.59899902344	42.0250282287598
1403.712890625	42.0052452087402
1404.82653808594	41.6384811401367
1405.93981933594	41.9049110412598
1407.05261230469	41.9564666748047
1408.1650390625	41.9121627807617
1409.27709960938	41.9436912536621
1410.38879394531	41.9610137939453
1411.5	41.7909774780273
1412.61096191406	41.7646331787109
1413.72143554688	41.7624740600586
1414.83154296875	41.6897315979004
1415.94116210938	41.5836219787598
1417.05053710938	41.5434379577637
1418.15942382813	41.4825820922852
1419.26794433594	41.529052734375
1420.37609863281	41.4514274597168
1421.48388671875	41.316593170166
1422.59118652344	41.1546020507813
1423.6982421875	41.2200622558594
1424.80480957031	41.0644912719727
1425.91088867188	41.0901412963867
1427.01672363281	41.1126861572266
1428.1220703125	41.0504684448242
1429.22717285156	40.9007110595703
1430.33166503906	41.0450286865234
1431.43591308594	40.881965637207
1432.53979492188	40.9182548522949
1433.64318847656	40.8601455688477
1434.74621582031	40.8192405700684
1435.84887695313	40.9725303649902
1436.95104980469	40.8628120422363
1438.05297851563	40.8303489685059
1439.15441894531	40.8233184814453
1440.25549316406	40.7701301574707
1441.35620117188	40.774471282959
1442.45642089844	40.7238349914551
1443.55627441406	40.6506881713867
1444.65576171875	40.6474227905273
1445.7548828125	40.5693778991699
1446.853515625	40.5596733093262
1447.95190429688	40.5168724060059
1449.0498046875	40.558708190918
1450.14721679688	40.6509132385254
1451.24438476563	40.7149353027344
1452.34106445313	40.7466735839844
1453.43737792969	41.0387077331543
1454.53332519531	41.1285438537598
1455.62890625	41.2152938842773
1456.72399902344	41.4895210266113
1457.81872558594	41.6550140380859
1458.9130859375	41.9109878540039
1460.00695800781	41.9493064880371
1461.10046386719	42.0777053833008
1462.19360351563	42.1198234558105
1463.28637695313	42.0063323974609
1464.37878417969	41.8724136352539
1465.470703125	41.7785110473633
1466.56225585938	41.6749839782715
1467.65344238281	41.5305938720703
1468.744140625	41.259895324707
1469.83447265625	41.1004905700684
1470.92443847656	40.9220123291016
1472.01403808594	40.6489753723145
1473.10314941406	40.5548973083496
1474.19189453125	40.1327667236328
1475.2802734375	39.8330001831055
1476.3681640625	39.7639694213867
1477.45581054688	39.5653457641602
1478.54296875	39.3560523986816
1479.62963867188	39.3538398742676
1480.71606445313	39.294002532959
1481.80200195313	39.2062110900879
1482.88757324219	39.196346282959
1483.97265625	39.1453475952148
1485.05737304688	39.0593109130859
1486.14172363281	39.0971031188965
1487.22570800781	39.140438079834
1488.30932617188	39.0646476745605
1489.39245605469	39.087718963623
1490.47509765625	39.138011932373
1491.55749511719	39.1199569702148
1492.63940429688	39.0749130249023
1493.72094726563	39.0850563049316
1494.80212402344	39.1484451293945
1495.8828125	39.0896263122559
1496.96313476563	39.0363235473633
1498.04309082031	39.0532264709473
1499.12255859375	38.998161315918
1500.20166015625	38.9099426269531
1501.28039550781	38.980152130127
1502.35864257813	38.9270629882813
1503.4365234375	38.9462051391602
1504.51403808594	38.9778137207031
1505.59118652344	38.9081420898438
1506.66784667969	39.0229225158691
1507.744140625	39.0220031738281
1508.81994628906	38.9705352783203
1509.89538574219	39.067440032959
1510.97045898438	39.1448249816895
1512.04516601563	39.2103996276855
1513.11938476563	39.1738090515137
1514.19323730469	39.2888565063477
1515.26672363281	39.4822654724121
1516.33972167969	39.5351409912109
1517.41235351563	39.7069244384766
1518.48449707031	39.6536445617676
1519.55639648438	39.736888885498
1520.62768554688	39.7224159240723
1521.69873046875	39.8284873962402
1522.76928710938	39.7891082763672
1523.83947753906	39.9083251953125
1524.90930175781	39.8955039978027
1525.97863769531	39.9241027832031
1527.04760742188	40.0347290039063
1528.11608886719	39.9502410888672
1529.18420410156	39.9212265014648
1530.251953125	39.9861755371094
1531.31921386719	39.9637336730957
1532.38610839844	40.1552429199219
1533.45263671875	40.2347869873047
1534.51867675781	40.357608795166
1535.58435058594	40.4322814941406
1536.64965820313	40.4488563537598
1537.71447753906	40.6589546203613
1538.77893066406	40.765510559082
1539.84301757813	40.9084663391113
1540.90661621094	40.9913177490234
1541.9697265625	41.2829322814941
1543.03259277344	41.2485198974609
1544.09497070313	41.3156318664551
1545.15686035156	41.5000114440918
1546.21850585938	41.6657867431641
1547.27966308594	41.9012031555176
1548.34033203125	41.812873840332
1549.40063476563	42.0977516174316
1550.46057128906	42.1946029663086
1551.52001953125	42.2853469848633
1552.5791015625	42.4895324707031
1553.63781738281	42.505973815918
1554.69604492188	42.6533813476563
1555.75378417969	42.6406364440918
1556.81127929688	42.7126998901367
1557.86828613281	42.8017234802246
1558.9248046875	42.939998626709
1559.98095703125	43.0632095336914
1561.03674316406	43.1087646484375
1562.09204101563	43.2763175964355
1563.14697265625	43.4236106872559
1564.20153808594	43.6072616577148
1565.25561523438	43.8346519470215
1566.30932617188	43.9813842773438
1567.36254882813	44.2482604980469
1568.41540527344	44.4813385009766
1569.4677734375	44.6037826538086
1570.51977539063	44.9402198791504
1571.57141113281	45.0931701660156
1572.62255859375	45.3681678771973
1573.67333984375	45.4709663391113
1574.7236328125	45.8702011108398
1575.77355957031	45.9581718444824
1576.82299804688	46.1696853637695
1577.8720703125	46.3974685668945
1578.92077636719	46.4926414489746
1579.96899414063	46.7332000732422
1581.01684570313	46.854305267334
1582.06420898438	47.0072708129883
1583.11120605469	47.252124786377
1584.15771484375	47.4854850769043
1585.20385742188	47.6379013061523
1586.24951171875	47.9891471862793
1587.29479980469	48.0612907409668
1588.33972167969	48.3208770751953
1589.38415527344	48.4301948547363
1590.42810058594	48.810977935791
1591.47180175781	49.124813079834
1592.51489257813	49.5568008422852
1593.55773925781	49.8803558349609
1594.59997558594	50.0310592651367
1595.64196777344	50.5379295349121
1596.68334960938	50.8428726196289
1597.72448730469	51.1585807800293
1598.76513671875	51.5506706237793
1599.80529785156	51.9794540405273
1600.84509277344	52.334171295166
1601.88452148438	52.6820220947266
1602.92346191406	52.8989143371582
1603.9619140625	53.4038734436035
1605	53.6254692077637
1606.03771972656	53.9540367126465
1607.07495117188	54.2863845825195
1608.11169433594	54.5075378417969
1609.14807128906	54.8753433227539
1610.18408203125	55.0730171203613
1611.21960449219	55.3464012145996
1612.25463867188	55.4632377624512
1613.28930664063	55.91650390625
1614.32360839844	55.9920883178711
1615.357421875	56.4177169799805
1616.39074707031	56.6100387573242
1617.42370605469	56.9389572143555
1618.45629882813	57.289176940918
1619.48840332031	57.4459991455078
1620.52001953125	57.6395606994629
1621.55126953125	57.8626518249512
1622.58215332031	58.2477035522461
1623.61254882813	58.3847618103027
1624.64245605469	58.829402923584
1625.67199707031	59.0572547912598
1626.70104980469	59.2609901428223
1627.72973632813	59.462028503418
1628.75793457031	59.6908111572266
1629.78576660156	60.043041229248
1630.81311035156	60.033447265625
1631.84008789063	60.1466674804688
1632.86657714844	60.4126167297363
1633.89270019531	60.5264053344727
1634.91833496094	60.5083084106445
1635.94348144531	60.6407928466797
1636.96826171875	60.640754699707
1637.99255371094	60.5297241210938
1639.01647949219	60.5994682312012
1640.03991699219	60.4419059753418
1641.06298828125	60.3694763183594
1642.08557128906	60.2233810424805
1643.10778808594	60.1513252258301
1644.12951660156	59.8618278503418
1645.15075683594	59.6086692810059
1646.17163085938	59.5180587768555
1647.19213867188	59.262336730957
1648.21203613281	58.9670104980469
1649.23156738281	58.8405990600586
1650.25073242188	58.4265098571777
1651.26940917969	58.2989463806152
1652.28759765625	57.9133949279785
1653.30541992188	57.8487968444824
1654.32275390625	57.5455932617188
1655.33972167969	57.0906867980957
1656.35620117188	56.6447410583496
1657.37231445313	56.5067939758301
1658.38793945313	56.186450958252
1659.40307617188	56.070930480957
1660.41772460938	55.7036781311035
1661.43212890625	55.3972320556641
1662.44592285156	55.0806999206543
1663.45935058594	55.1145248413086
1664.47229003906	54.6128044128418
1665.48486328125	54.2591438293457
1666.49694824219	54.014575958252
1667.50854492188	53.6014442443848
1668.51977539063	53.3332595825195
1669.53051757813	52.9218673706055
1670.54089355469	52.559986114502
1671.55078125	52.2223930358887
1672.56018066406	51.7801704406738
1673.56909179688	51.3658828735352
1674.57763671875	50.8698921203613
1675.58581542969	50.4678955078125
1676.59350585938	49.9474563598633
1677.60070800781	49.4745216369629
1678.607421875	48.966926574707
1679.61376953125	48.5150146484375
1680.61962890625	48.0531044006348
1681.62512207031	47.5961112976074
1682.63012695313	47.1399383544922
1683.63464355469	46.6065902709961
1684.638671875	46.202709197998
1685.64233398438	45.6681137084961
1686.64562988281	45.4140663146973
1687.64831542969	44.9489707946777
1688.65063476563	44.3767509460449
1689.65246582031	43.9607162475586
1690.65393066406	43.5346832275391
1691.65490722656	43.2788963317871
1692.65539550781	43.0092964172363
1693.65551757813	42.4135055541992
1694.65502929688	42.1374626159668
1695.654296875	41.7304382324219
1696.65295410156	41.4447059631348
1697.65124511719	41.1844749450684
1698.64904785156	40.7212333679199
1699.646484375	40.5857696533203
1700.64331054688	40.0073776245117
1701.63977050781	39.742504119873
1702.63586425781	39.2892074584961
1703.63134765625	38.9229049682617
1704.62646484375	38.5201187133789
1705.62121582031	38.2202072143555
1706.61535644531	37.895923614502
1707.60913085938	37.5747985839844
1708.60241699219	37.0963668823242
1709.59521484375	36.7673072814941
1710.58764648438	36.3817901611328
1711.57958984375	35.9919891357422
1712.57104492188	35.6388168334961
1713.56213378906	35.3807029724121
1714.552734375	35.0264167785645
1715.54284667969	34.5814208984375
1716.53247070313	34.2560081481934
1717.52160644531	33.9580345153809
1718.51037597656	33.5979499816895
1719.49865722656	33.1771354675293
1720.48657226563	32.9798698425293
1721.47387695313	32.6083946228027
1722.46081542969	32.354850769043
1723.447265625	32.0818099975586
1724.43334960938	31.8472137451172
1725.41882324219	31.5520648956299
1726.40393066406	31.4224739074707
1727.38854980469	31.0356750488281
1728.37268066406	30.8567733764648
1729.3564453125	30.692455291748
1730.33972167969	30.3969173431396
1731.32250976563	30.2970905303955
1732.30480957031	30.0064868927002
1733.28674316406	29.8422508239746
1734.26806640625	29.6897220611572
1735.2490234375	29.4593696594238
1736.2294921875	29.4003868103027
1737.20959472656	29.1245594024658
1738.18908691406	28.9620094299316
1739.16821289063	28.7652320861816
1740.14685058594	28.6226100921631
1741.125	28.3852767944336
1742.10266113281	28.3421459197998
1743.07995605469	28.1757183074951
1744.05676269531	28.0552215576172
1745.03308105469	27.7310924530029
1746.00891113281	27.6763820648193
1746.98425292969	27.3623790740967
1747.95910644531	27.2222919464111
1748.93359375	27.0383529663086
1749.90759277344	26.8939762115479
1750.88110351563	26.7485008239746
1751.85412597656	26.4700355529785
1752.82678222656	26.24045753479
1753.798828125	26.1340007781982
1754.7705078125	25.9751148223877
1755.74169921875	25.746711730957
1756.71240234375	25.5672798156738
1757.6826171875	25.4218788146973
1758.65246582031	25.2997055053711
1759.62170410156	25.1177558898926
1760.59057617188	24.9215602874756
1761.55895996094	24.8941402435303
1762.52673339844	24.6778030395508
1763.49426269531	24.6055335998535
1764.46118164063	24.5132236480713
1765.42761230469	24.3541717529297
1766.39367675781	24.1912937164307
1767.35913085938	24.1497173309326
1768.32421875	24.038236618042
1769.28881835938	24.0172729492188
1770.2529296875	23.8873519897461
1771.21655273438	23.7792835235596
1772.17980957031	23.7198276519775
1773.14245605469	23.7142486572266
1774.10461425781	23.6842212677002
1775.06640625	23.6284713745117
1776.02770996094	23.4510345458984
1776.98852539063	23.343355178833
1777.94873046875	23.2736873626709
1778.90856933594	23.2230377197266
1779.86804199219	23.1342716217041
1780.82690429688	22.8719215393066
1781.78527832031	22.82763671875
1782.7431640625	22.6620483398438
1783.70068359375	22.5441551208496
1784.65771484375	22.4117431640625
1785.61413574219	22.3278980255127
1786.57019042969	22.1551094055176
1787.52575683594	22.1561069488525
1788.48083496094	21.9120674133301
1789.43530273438	21.840404510498
1790.38940429688	21.7132892608643
1791.34301757813	21.6428089141846
1792.29626464844	21.5691452026367
1793.24890136719	21.4567928314209
1794.20104980469	21.3300895690918
1795.15270996094	21.3227214813232
1796.10400390625	21.1248569488525
1797.0546875	21.1752796173096
1798.0048828125	21.0473308563232
1798.95471191406	20.976146697998
1799.90393066406	20.9335441589355
1800.85278320313	20.7862892150879
1801.80102539063	20.7844829559326
1802.74890136719	20.7896423339844
1803.6962890625	20.7073516845703
1804.64306640625	20.6547508239746
1805.58947753906	20.6666374206543
1806.53540039063	20.6192760467529
1807.48071289063	20.544469833374
1808.42565917969	20.5856895446777
1809.3701171875	20.4646110534668
1810.31396484375	20.4570713043213
1811.25744628906	20.408561706543
1812.20043945313	20.3203048706055
1813.14294433594	20.338098526001
1814.08483886719	20.3280010223389
1815.0263671875	20.2504501342773
1815.96740722656	20.1582717895508
1816.90783691406	20.1383991241455
1817.84790039063	20.0131320953369
1818.78747558594	19.947286605835
1819.72644042969	19.8797168731689
1820.6650390625	19.8203659057617
1821.60314941406	19.7677764892578
1822.54064941406	19.700532913208
1823.47778320313	19.573902130127
1824.41430664063	19.6007251739502
1825.35034179688	19.4799461364746
1826.28601074219	19.4339962005615
1827.22106933594	19.4033126831055
1828.15563964844	19.2310085296631
1829.08984375	19.182201385498
1830.0234375	19.0953559875488
1830.95654296875	19.096212387085
1831.88916015625	19.0048370361328
1832.8212890625	19.0084438323975
1833.7529296875	18.9369850158691
1834.68408203125	18.948673248291
1835.61474609375	18.8692989349365
1836.54479980469	18.8190402984619
1837.47448730469	18.7738647460938
1838.40356445313	18.899263381958
1839.33227539063	18.8287525177002
1840.26037597656	18.798900604248
1841.18811035156	18.7884387969971
1842.115234375	18.7664604187012
1843.04187011719	18.7913990020752
1843.96801757813	18.8274440765381
1844.89367675781	18.8611736297607
1845.81872558594	18.7260684967041
1846.74340820313	18.7405834197998
1847.66760253906	18.7281913757324
1848.59118652344	18.6807613372803
1849.51428222656	18.733757019043
1850.43701171875	18.6046447753906
1851.35913085938	18.5888004302979
1852.28076171875	18.5312385559082
1853.20190429688	18.4379062652588
1854.12243652344	18.3605861663818
1855.04260253906	18.3125553131104
1855.96215820313	18.2889156341553
1856.88122558594	18.2391262054443
1857.79992675781	18.1599559783936
1858.71801757813	18.0998229980469
1859.63549804688	18.1080570220947
1860.55261230469	18.0461654663086
1861.46923828125	17.9329624176025
1862.38525390625	17.9572639465332
1863.30078125	17.9008655548096
1864.2158203125	17.8216762542725
1865.13037109375	17.8075294494629
1866.04443359375	17.8105754852295
1866.95788574219	17.8346881866455
1867.87084960938	17.894947052002
1868.78332519531	17.7913513183594
1869.6953125	17.8664875030518
1870.60681152344	17.8482723236084
1871.51782226563	17.8287525177002
1872.42822265625	17.8703918457031
1873.33813476563	17.9236850738525
1874.24755859375	17.9369430541992
1875.15649414063	17.9383583068848
1876.06481933594	17.9143333435059
1876.97277832031	17.9239501953125
1877.88012695313	17.8984069824219
1878.78698730469	17.844367980957
1879.69323730469	17.8233280181885
1880.59912109375	17.8208522796631
1881.50439453125	17.7972106933594
1882.4091796875	17.71413230896
1883.3134765625	17.6591110229492
1884.21716308594	17.5900058746338
1885.12048339844	17.5236721038818
1886.02319335938	17.5282669067383
1886.92541503906	17.4463005065918
1887.82702636719	17.491792678833
1888.72814941406	17.4082546234131
1889.62878417969	17.344820022583
1890.52893066406	17.3125476837158
1891.42858886719	17.3038864135742
1892.32763671875	17.2288761138916
1893.22619628906	17.2236652374268
1894.12426757813	17.178316116333
1895.02172851563	17.1943550109863
1895.91870117188	17.0886287689209
1896.81518554688	17.1233386993408
1897.71118164063	16.9673442840576
1898.60656738281	17.0433330535889
1899.50146484375	17.011999130249
1900.39587402344	17.006519317627
1901.28967285156	16.969066619873
1902.18298339844	16.9801120758057
1903.07580566406	16.9852924346924
1903.96801757813	16.9415016174316
1904.85986328125	16.947546005249
1905.7509765625	17.0141773223877
1906.64172363281	17.0348587036133
1907.53186035156	17.1242332458496
1908.42150878906	17.0880661010742
1909.31066894531	17.0970306396484
1910.19921875	17.073709487915
1911.08728027344	17.1315784454346
1911.97473144531	17.131628036499
1912.86181640625	17.1292705535889
1913.74816894531	17.1350116729736
1914.63415527344	17.1361618041992
1915.51953125	17.1388549804688
1916.40441894531	17.0647850036621
1917.28869628906	17.1037769317627
1918.17260742188	17.0241889953613
1919.05578613281	16.9732284545898
1919.93859863281	17.0058879852295
1920.82080078125	16.959716796875
1921.70239257813	16.8959865570068
1922.58349609375	16.9089393615723
1923.46411132813	16.8429679870605
1924.34423828125	16.7280464172363
1925.22375488281	16.7552280426025
1926.10278320313	16.6597442626953
1926.98120117188	16.6638774871826
1927.85913085938	16.5966396331787
1928.73645019531	16.5043182373047
1929.61328125	16.4958839416504
1930.48962402344	16.481517791748
1931.36535644531	16.4427318572998
1932.24060058594	16.4611225128174
1933.11535644531	16.3692817687988
1933.98950195313	16.4413776397705
1934.86303710938	16.3862495422363
1935.73608398438	16.3332920074463
1936.60864257813	16.3832035064697
1937.48059082031	16.4276371002197
1938.35205078125	16.4030952453613
1939.22302246094	16.3957424163818
1940.09338378906	16.5176811218262
1940.96313476563	16.4783668518066
1941.83239746094	16.5178508758545
1942.701171875	16.4758644104004
1943.5693359375	16.5615520477295
1944.43701171875	16.5840950012207
1945.30407714844	16.6488857269287
1946.17065429688	16.608003616333
1947.03662109375	16.6573677062988
1947.90209960938	16.6060676574707
1948.76696777344	16.621374130249
1949.63134765625	16.6577339172363
1950.4951171875	16.6431694030762
1951.3583984375	16.6534175872803
1952.22106933594	16.6204509735107
1953.08325195313	16.6173992156982
1953.94482421875	16.5526809692383
1954.80590820313	16.5522766113281
1955.66650390625	16.5305652618408
1956.5263671875	16.5601348876953
1957.38586425781	16.4817752838135
1958.24462890625	16.5144634246826
1959.10302734375	16.4849452972412
1959.96069335938	16.3887023925781
1960.81799316406	16.3867053985596
1961.67456054688	16.3304195404053
1962.53063964844	16.2843399047852
1963.38623046875	16.2308807373047
1964.2412109375	16.2217178344727
1965.09558105469	16.1882610321045
1965.94946289063	16.0772228240967
1966.80285644531	16.1904010772705
1967.65563964844	16.0850963592529
1968.5078125	16.1758232116699
1969.35949707031	16.1485595703125
1970.21057128906	16.1415996551514
1971.06103515625	16.1848754882813
1971.91101074219	16.1993789672852
1972.76049804688	16.2065143585205
1973.60925292969	16.2541198730469
1974.45764160156	16.2241630554199
1975.30529785156	16.2841167449951
1976.15246582031	16.3600120544434
1976.99914550781	16.4359550476074
1977.84521484375	16.4470138549805
1978.69067382813	16.4930248260498
1979.53552246094	16.5182361602783
1980.3798828125	16.5147686004639
1981.22375488281	16.5792541503906
1982.06701660156	16.5652675628662
1982.90966796875	16.5986251831055
1983.75170898438	16.6405448913574
1984.59326171875	16.527759552002
1985.43420410156	16.5141925811768
1986.27465820313	16.5410766601563
1987.11450195313	16.4441089630127
1987.95373535156	16.4894351959229
1988.79248046875	16.53883934021
1989.63061523438	16.5205421447754
1990.46813964844	16.4331245422363
1991.30517578125	16.4107341766357
1992.1416015625	16.3930549621582
1992.9775390625	16.3643283843994
1993.81274414063	16.2357158660889
1994.6474609375	16.2445774078369
1995.48168945313	16.2006607055664
1996.31518554688	16.1700344085693
1997.14819335938	16.1574401855469
1997.98071289063	16.1683311462402
1998.8125	16.1372165679932
1999.64379882813	16.2109413146973
2000.47448730469	16.1434230804443
2001.3046875	16.1489028930664
2002.13427734375	16.1858425140381
2002.96325683594	16.1920337677002
2003.79162597656	16.2473545074463
2004.61950683594	16.2603664398193
2005.44677734375	16.2378234863281
2006.2734375	16.326545715332
2007.09948730469	16.3956050872803
2007.92504882813	16.4452152252197
2008.75	16.493724822998
2009.57434082031	16.4369640350342
2010.39819335938	16.5606651306152
2011.22131347656	16.5543117523193
2012.0439453125	16.5797672271729
2012.86608886719	16.5970573425293
2013.6875	16.6305084228516
2014.50842285156	16.6326007843018
2015.32873535156	16.6526641845703
2016.1484375	16.6354217529297
2016.96752929688	16.7447700500488
2017.7861328125	16.6788063049316
2018.60412597656	16.6891307830811
2019.42150878906	16.7106380462646
2020.23828125	16.6801700592041
2021.05444335938	16.7142353057861
2021.8701171875	16.6187191009521
2022.68518066406	16.6222019195557
2023.49963378906	16.6355113983154
2024.3134765625	16.560884475708
2025.12683105469	16.5191135406494
2025.939453125	16.4834861755371
2026.75158691406	16.5175857543945
2027.56311035156	16.495433807373
2028.3740234375	16.4087314605713
2029.18432617188	16.423152923584
2029.994140625	16.4133167266846
2030.80322265625	16.4325675964355
2031.61181640625	16.323263168335
2032.41979980469	16.3583202362061
2033.22717285156	16.3307914733887
2034.03393554688	16.2571334838867
2034.84008789063	16.2965679168701
2035.64575195313	16.1998805999756
2036.45080566406	16.2567882537842
2037.25512695313	16.1682987213135
2038.05895996094	16.1516857147217
2038.86218261719	16.092981338501
2039.66479492188	16.0940437316895
2040.466796875	16.1183471679688
2041.26831054688	16.1307010650635
2042.06909179688	16.1449108123779
2042.86938476563	16.205659866333
2043.6689453125	16.0938587188721
2044.46801757813	16.1606292724609
2045.26647949219	16.2807235717773
2046.06433105469	16.2140464782715
2046.86145019531	16.2354831695557
2047.65808105469	16.2465476989746
2048.4541015625	16.2887992858887
2049.24951171875	16.2924938201904
2050.04443359375	16.303596496582
2050.83862304688	16.3207168579102
2051.63232421875	16.3473377227783
2052.42529296875	16.4480171203613
2053.2177734375	16.3967037200928
2054.00952148438	16.3828639984131
2054.80078125	16.4253044128418
2055.59130859375	16.4429817199707
2056.38134765625	16.4374942779541
2057.17065429688	16.4936809539795
2057.95947265625	16.4272022247314
2058.74755859375	16.4391098022461
2059.53515625	16.3827800750732
2060.32202148438	16.4281253814697
2061.1083984375	16.3389930725098
2061.89428710938	16.2391014099121
2062.67919921875	16.1819152832031
2063.4638671875	16.2309818267822
2064.24780273438	16.1805038452148
2065.03100585938	16.1488437652588
2065.81372070313	16.0354290008545
2066.595703125	16.0372333526611
2067.37719726563	16.0085144042969
2068.15795898438	15.8895654678345
2068.93823242188	15.9323596954346
2069.7177734375	15.8261232376099
2070.49682617188	15.745717048645
2071.27514648438	15.6946611404419
2072.05297851563	15.6634197235107
2072.830078125	15.7393941879272
2073.60668945313	15.6212091445923
2074.38256835938	15.5508613586426
2075.15795898438	15.5244359970093
2075.9326171875	15.5171823501587
2076.70654296875	15.4682540893555
2077.47998046875	15.4658899307251
2078.25268554688	15.3782596588135
2079.02490234375	15.3934326171875
2079.79663085938	15.4163608551025
2080.5673828125	15.3483123779297
2081.337890625	15.4596824645996
2082.107421875	15.4840698242188
2082.87670898438	15.4826517105103
2083.64501953125	15.4586839675903
2084.41284179688	15.5364332199097
2085.18017578125	15.4828548431396
2085.94677734375	15.4936647415161
2086.71264648438	15.5943355560303
2087.47802734375	15.543306350708
2088.24267578125	15.5014219284058
2089.0068359375	15.5421648025513
2089.77026367188	15.5226287841797
2090.53295898438	15.5429077148438
2091.29516601563	15.529013633728
2092.056640625	15.5420045852661
2092.81762695313	15.5717525482178
2093.57788085938	15.3638429641724
2094.33764648438	15.4081859588623
2095.0966796875	15.3583183288574
2095.85498046875	15.27414894104
2096.61279296875	15.2497215270996
2097.36987304688	15.2023410797119
2098.12646484375	15.1381225585938
2098.88232421875	15.0296049118042
2099.63745117188	15.0400867462158
2100.39208984375	14.9326314926147
2101.14624023438	14.8312568664551
2101.8994140625	14.8193998336792
2102.65209960938	14.6989307403564
2103.404296875	14.6371994018555
2104.15551757813	14.533655166626
2104.90649414063	14.5000629425049
2105.65649414063	14.4745206832886
2106.40600585938	14.4052438735962
2107.15502929688	14.3860654830933
2107.90307617188	14.2943496704102
2108.65063476563	14.2556095123291
2109.39770507813	14.3127241134644
2110.14404296875	14.3213243484497
2110.8896484375	14.2546939849854
2111.63452148438	14.2299337387085
2112.37890625	14.31787109375
2113.12280273438	14.2490091323853
2113.86572265625	14.3568115234375
2114.60815429688	14.2934064865112
2115.35009765625	14.3036975860596
2116.09106445313	14.4073495864868
2116.83154296875	14.3675327301025
2117.57153320313	14.3709316253662
2118.31079101563	14.4011116027832
2119.04931640625	14.3856372833252
2119.787109375	14.2962312698364
2120.5244140625	14.3201904296875
2121.26098632813	14.353982925415
2121.9970703125	14.2194366455078
2122.732421875	14.1307859420776
2123.46704101563	14.1329069137573
2124.20092773438	14.1079339981079
2124.93432617188	14.060399055481
2125.6669921875	14.006103515625
2126.39916992188	13.9510431289673
2127.13037109375	13.8827333450317
2127.86108398438	13.8453674316406
2128.59130859375	13.8000335693359
2129.32080078125	13.6960039138794
2130.04956054688	13.6982021331787
2130.77758789063	13.5538644790649
2131.50512695313	13.5237550735474
2132.23193359375	13.5027694702148
2132.9580078125	13.4391317367554
2133.68334960938	13.3344774246216
2134.408203125	13.2897672653198
2135.13232421875	13.2274131774902
2135.85595703125	13.2067546844482
2136.57885742188	13.0885696411133
2137.30102539063	13.0992231369019
2138.0224609375	13.0323543548584
2138.74340820313	12.9864530563354
2139.46337890625	12.9753265380859
2140.18310546875	12.9359006881714
2140.90185546875	12.8144207000732
2141.6201171875	12.8477468490601
2142.33764648438	12.7878818511963
2143.05444335938	12.8299427032471
2143.77075195313	12.7983722686768
2144.48608398438	12.7929592132568
2145.201171875	12.8197908401489
2145.91528320313	12.7789611816406
2146.62890625	12.7553281784058
2147.34155273438	12.7171077728271
2148.05395507813	12.6866312026978
2148.76538085938	12.7632827758789
2149.47631835938	12.7133541107178
2150.18627929688	12.7030220031738
2150.89599609375	12.7277097702026
2151.60473632813	12.7458477020264
2152.31298828125	12.6941223144531
2153.02026367188	12.6623296737671
2153.72729492188	12.6256418228149
2154.43334960938	12.60622215271
2155.138671875	12.5631418228149
2155.84350585938	12.5514907836914
2156.54760742188	12.6135263442993
2157.25122070313	12.5513515472412
2157.95385742188	12.5103769302368
2158.65600585938	12.4666757583618
2159.357421875	12.4561834335327
2160.05810546875	12.3471441268921
2160.75805664063	12.3913869857788
2161.45751953125	12.2839460372925
2162.15600585938	12.2620983123779
2162.85400390625	12.2794170379639
2163.55151367188	12.1666603088379
2164.248046875	12.0891008377075
2164.94409179688	12.0847949981689
2165.63916015625	12.0512952804565
2166.33374023438	11.9532327651978
2167.02783203125	11.9252958297729
2167.72094726563	11.8045110702515
2168.41357421875	11.8103981018066
2169.10522460938	11.7627077102661
2169.79638671875	11.639009475708
2170.48706054688	11.6101531982422
2171.1767578125	11.5571603775024
2171.86572265625	11.41796875
2172.55419921875	11.4079465866089
2173.24194335938	11.3294324874878
2173.92895507813	11.2639188766479
2174.615234375	11.2274389266968
2175.30078125	11.1344556808472
2175.98583984375	11.1119575500488
2176.67016601563	11.031436920166
2177.35375976563	11.0535793304443
2178.03662109375	11.0409030914307
2178.71875	11.052188873291
2179.40014648438	11.0083541870117
2180.08081054688	11.0470848083496
2180.76098632813	11.0274572372437
2181.4404296875	11.0674600601196
2182.119140625	11.0146398544312
2182.79711914063	11.0098352432251
2183.47436523438	11.0330266952515
2184.15087890625	11.0267333984375
2184.82690429688	11.0239067077637
2185.501953125	10.9511079788208
2186.17651367188	11.0112905502319
2186.85034179688	10.9530782699585
2187.5234375	10.9780321121216
2188.19580078125	10.9217462539673
2188.86743164063	10.9094142913818
2189.53833007813	10.8940887451172
2190.20874023438	10.8804931640625
2190.87817382813	10.7902202606201
2191.54711914063	10.7688503265381
2192.21533203125	10.7634019851685
2192.8828125	10.7325315475464
2193.54956054688	10.5946893692017
2194.21557617188	10.5515041351318
2194.880859375	10.598596572876
2195.54541015625	10.492730140686
2196.20947265625	10.3907690048218
2196.87255859375	10.3009700775146
2197.53515625	10.2285900115967
2198.19677734375	10.1738986968994
2198.85791015625	10.0866527557373
2199.51831054688	10.0218467712402
2200.17797851563	9.9564962387085
2200.8369140625	9.92513942718506
2201.4951171875	9.81285095214844
2202.15258789063	9.80145645141602
2202.80932617188	9.73439693450928
2203.46533203125	9.66001796722412
2204.12060546875	9.63248634338379
2204.775390625	9.66190814971924
2205.42919921875	9.55224990844727
2206.08251953125	9.58643054962158
2206.73486328125	9.60982894897461
2207.38671875	9.54727840423584
2208.03759765625	9.5543327331543
2208.68798828125	9.53774547576904
2209.33764648438	9.52995109558105
2209.98657226563	9.5203857421875
2210.63452148438	9.54204273223877
2211.28198242188	9.54254913330078
2211.9287109375	9.50978183746338
2212.57470703125	9.50901317596436
2213.21997070313	9.49840259552002
2213.86450195313	9.4774341583252
2214.50830078125	9.52082824707031
2215.1513671875	9.4766149520874
2215.79370117188	9.4285717010498
2216.43530273438	9.43660545349121
2217.076171875	9.39533519744873
2217.71630859375	9.30343151092529
2218.35571289063	9.32281112670898
2218.99462890625	9.22219371795654
2219.63256835938	9.16126346588135
2220.26977539063	9.15272903442383
2220.90625	9.09273338317871
2221.5419921875	9.04486083984375
2222.17700195313	8.97157573699951
2222.81127929688	8.95635032653809
2223.44482421875	8.86037826538086
2224.07763671875	8.84457874298096
2224.70971679688	8.75331115722656
2225.34106445313	8.67874431610107
2225.9716796875	8.62038993835449
2226.6015625	8.61642456054688
2227.23071289063	8.5401782989502
2227.85913085938	8.46692752838135
2228.48681640625	8.38801574707031
2229.11376953125	8.34572792053223
2229.73999023438	8.3513240814209
2230.36547851563	8.31790733337402
2230.990234375	8.24569034576416
2231.61401367188	8.21322441101074
2232.2373046875	8.13018417358398
2232.85986328125	8.10939121246338
2233.4814453125	8.10850524902344
2234.1025390625	8.08257102966309
2234.72265625	8.07834911346436
2235.34228515625	8.04163646697998
2235.9609375	8.01973533630371
2236.57885742188	7.98270988464355
2237.1962890625	7.98765468597412
2237.81274414063	8.00412940979004
2238.42846679688	7.96525573730469
2239.04345703125	7.95480918884277
2239.65771484375	7.99667978286743
2240.27124023438	7.91233158111572
2240.88403320313	7.96473550796509
2241.49584960938	7.94322299957275
2242.10717773438	7.92169141769409
2242.71752929688	8.00474166870117
2243.32739257813	7.89502668380737
2243.93627929688	7.89967966079712
2244.54443359375	7.9159107208252
2245.15209960938	7.86548709869385
2245.7587890625	7.79956960678101
2246.36474609375	7.7938814163208
2246.9697265625	7.82245922088623
2247.57421875	7.78763818740845
2248.17797851563	7.7329273223877
2248.78076171875	7.76073503494263
2249.38305664063	7.70003080368042
2249.984375	7.68962574005127
2250.5849609375	7.62135028839111
2251.18481445313	7.60108327865601
2251.78393554688	7.49548816680908
2252.38232421875	7.54808568954468
2252.97973632813	7.46618556976318
2253.57666015625	7.40000581741333
2254.17260742188	7.37312889099121
2254.76782226563	7.37627744674683
2255.3623046875	7.2827730178833
2255.9560546875	7.25218439102173
2256.54907226563	7.2104172706604
2257.14135742188	7.21375942230225
2257.73266601563	7.13430738449097
2258.32348632813	7.04077100753784
2258.91333007813	7.04742240905762
2259.50244140625	7.0148401260376
2260.09057617188	6.90320491790771
2260.67822265625	6.89549779891968
2261.26513671875	6.91380167007446
2261.85107421875	6.8516993522644
2262.43627929688	6.77236080169678
2263.02075195313	6.80443716049194
2263.6044921875	6.70390796661377
2264.18725585938	6.69948625564575
2264.76953125	6.65203046798706
2265.35083007813	6.66349077224731
2265.93139648438	6.65303802490234
2266.51123046875	6.63709592819214
2267.09033203125	6.6240086555481
2267.66845703125	6.63024377822876
2268.24584960938	6.59100341796875
2268.82250976563	6.57552146911621
2269.3984375	6.62568521499634
2269.9736328125	6.58403635025024
2270.5478515625	6.63135480880737
2271.12133789063	6.61376476287842
2271.69409179688	6.66872596740723
2272.26611328125	6.60893869400024
2272.83740234375	6.63640785217285
2273.40771484375	6.6397647857666
2273.97729492188	6.62974119186401
2274.54614257813	6.59555912017822
2275.11401367188	6.58524513244629
2275.68139648438	6.55863332748413
2276.24780273438	6.50072765350342
2276.8134765625	6.47800302505493
2277.37817382813	6.4465765953064
2277.9423828125	6.46038007736206
2278.50561523438	6.39154529571533
2279.06811523438	6.45404195785522
2279.62963867188	6.46548509597778
2280.19067382813	6.35941314697266
2280.75073242188	6.38163280487061
2281.31005859375	6.39252853393555
2281.86840820313	6.41266393661499
2282.42602539063	6.34044456481934
2282.98291015625	6.32175922393799
2283.5390625	6.32709503173828
2284.09448242188	6.28354978561401
2284.64892578125	6.24763536453247
2285.20263671875	6.18789291381836
2285.75537109375	6.2294135093689
2286.3076171875	6.16538238525391
2286.85888671875	6.15477228164673
2287.40942382813	6.0829758644104
2287.958984375	6.07099771499634
2288.5078125	6.059006690979
2289.05590820313	5.97886943817139
2289.60302734375	5.969482421875
2290.14965820313	5.94045162200928
2290.6953125	5.87556409835815
2291.23999023438	5.86691474914551
2291.78393554688	5.85135412216187
2292.3271484375	5.76854562759399
2292.86962890625	5.77712297439575
2293.4111328125	5.73038721084595
2293.95190429688	5.65408420562744
2294.49194335938	5.69056415557861
2295.03100585938	5.61205434799194
2295.5693359375	5.61045360565186
2296.10693359375	5.61098337173462
2296.6435546875	5.57765769958496
2297.17944335938	5.59603691101074
2297.71459960938	5.5869517326355
2298.24877929688	5.56931829452515
2298.7822265625	5.57729339599609
2299.31469726563	5.58153676986694
2299.8466796875	5.5820426940918
2300.37744140625	5.59109544754028
2300.90771484375	5.54213905334473
2301.43701171875	5.59985685348511
2301.96557617188	5.57868719100952
2302.4931640625	5.5687427520752
2303.02001953125	5.57966947555542
2303.54614257813	5.56087589263916
2304.0712890625	5.56671333312988
2304.595703125	5.54601669311523
2305.119140625	5.54863214492798
2305.64184570313	5.57538986206055
2306.16381835938	5.56271648406982
2306.68481445313	5.58734560012817
2307.205078125	5.52632617950439
2307.72436523438	5.54343509674072
2308.24291992188	5.53206634521484
2308.7607421875	5.47820520401001
2309.27758789063	5.50848817825317
2309.79370117188	5.48013496398926
2310.30883789063	5.45929622650146
2310.8232421875	5.45244026184082
2311.3369140625	5.49648523330688
2311.849609375	5.45918655395508
2312.361328125	5.41592407226563
2312.87255859375	5.43006610870361
2313.38256835938	5.39080429077148
2313.89208984375	5.38011598587036
2314.40063476563	5.33081436157227
2314.908203125	5.32332944869995
2315.4150390625	5.24235916137695
2315.92114257813	5.24645471572876
2316.42626953125	5.18188095092773
2316.9306640625	5.21326732635498
2317.43408203125	5.14917135238647
2317.93676757813	5.12805700302124
2318.4384765625	5.10097026824951
2318.939453125	5.03187942504883
2319.439453125	5.03372478485107
2319.93872070313	4.98840427398682
2320.43701171875	4.96202993392944
2320.9345703125	4.93780469894409
2321.43139648438	4.90189170837402
2321.92724609375	4.90721082687378
2322.42211914063	4.88863277435303
2322.91625976563	4.86162233352661
2323.40966796875	4.88050937652588
2323.90209960938	4.84069299697876
2324.3935546875	4.80846071243286
2324.88427734375	4.81782293319702
2325.37426757813	4.82991027832031
2325.86303710938	4.84826707839966
2326.35131835938	4.81407499313354
2326.83862304688	4.82208061218262
2327.32495117188	4.83499622344971
2327.810546875	4.83019828796387
2328.29541015625	4.8586688041687
2328.77905273438	4.85823440551758
2329.26220703125	4.85971212387085
2329.74438476563	4.8573637008667
2330.2255859375	4.84599590301514
2330.7060546875	4.82560539245605
2331.185546875	4.85193300247192
2331.6640625	4.85230302810669
2332.14184570313	4.84665489196777
2332.61889648438	4.84072637557983
2333.09497070313	4.81042909622192
2333.57006835938	4.82063293457031
2334.04443359375	4.81029844284058
2334.51782226563	4.80241870880127
2334.99047851563	4.76438331604004
2335.46215820313	4.76662349700928
2335.93310546875	4.73485088348389
2336.40307617188	4.74722862243652
2336.8720703125	4.67589473724365
2337.34033203125	4.66876077651978
2337.8076171875	4.66629028320313
2338.27416992188	4.63304090499878
2338.73974609375	4.60993337631226
2339.20458984375	4.5606861114502
2339.66845703125	4.54743671417236
2340.13134765625	4.51573801040649
2340.59350585938	4.50355863571167
2341.0546875	4.49439811706543
2341.51489257813	4.46209049224854
2341.97436523438	4.4239706993103
2342.43286132813	4.39712285995483
2342.890625	4.36611938476563
2343.34741210938	4.32874584197998
2343.80322265625	4.31921672821045
2344.25830078125	4.31243705749512
2344.71240234375	4.32111120223999
2345.16577148438	4.32205820083618
2345.61791992188	4.33018589019775
2346.06958007813	4.37342023849487
2346.52001953125	4.44876003265381
2346.9697265625	4.48321056365967
2347.41845703125	4.58436727523804
2347.86645507813	4.67673492431641
2348.3134765625	4.79242038726807
2348.75952148438	4.88020753860474
2349.20483398438	4.96306610107422
2349.64916992188	5.06205224990845
2350.09252929688	5.15888690948486
2350.53515625	5.19365549087524
2350.97680664063	5.22761297225952
2351.41748046875	5.32098579406738
2351.857421875	5.3644437789917
2352.29638671875	5.37793111801147
2352.734375	5.38225650787354
2353.17138671875	5.38352298736572
2353.60766601563	5.32028532028198
2354.04296875	5.28565168380737
2354.4775390625	5.19033908843994
2354.91088867188	5.07937383651733
2355.34350585938	5.04210615158081
2355.775390625	4.91374397277832
2356.2060546875	4.79142189025879
2356.63598632813	4.72084760665894
2357.06494140625	4.58415603637695
2357.4931640625	4.45155334472656
2357.92041015625	4.40505647659302
2358.3466796875	4.30885744094849
2358.77197265625	4.19193172454834
2359.1962890625	4.1656813621521
2359.61987304688	4.06566572189331
2360.04248046875	4.01476097106934
2360.46411132813	3.93558692932129
2360.88500976563	3.89913964271545
2361.30493164063	3.86993813514709
2361.72387695313	3.81777167320251
