# Supplementary material for: Optics miniaturization strategy for demanding Raman spectroscopy applications
Source: Nat Commun. 2024 Apr 8;15:3049. doi: 10.1038/s41467-024-47044-7 (PMC11001912; doi:10.1038/s41467-024-47044-7)
Supplement: Supplementary file 6 — Source Data [file 41467_2024_47044_MOESM6_ESM.zip › Source Data/NCOMMS-23-34016B s3/S3 pHCA, Glucose, Salts/calibraiton/Salts standards 24.08.17/glucose_1per_4.csv]

347.42919921875	79.9768447875977
348.892913818359	80.0947265625
350.356079101563	80.6060638427734
351.818634033203	80.7533874511719
353.280670166016	81.0672073364258
354.742095947266	81.442512512207
356.202972412109	81.679817199707
357.663299560547	81.8883666992188
359.123046875	81.9529342651367
360.582244873047	82.0251083374023
362.040863037109	82.2537384033203
363.498931884766	82.2022857666016
364.956451416016	82.1784133911133
366.413391113281	82.5408935546875
367.869750976563	82.5484390258789
369.325592041016	82.725227355957
370.780853271484	82.462287902832
372.235565185547	82.7575302124023
373.689727783203	82.7787628173828
375.143310546875	82.7723159790039
376.596343994141	82.953742980957
378.048828125	83.0902786254883
379.500762939453	83.0898895263672
380.9521484375	83.3479309082031
382.402954101563	83.3487091064453
383.853240966797	83.6433410644531
385.302947998047	83.6474380493164
386.752136230469	83.8973770141602
388.200744628906	84.0160903930664
389.648803710938	84.37744140625
391.096343994141	84.3008575439453
392.543304443359	84.8349685668945
393.989715576172	85.0824127197266
395.435607910156	85.6987609863281
396.880920410156	85.9587478637695
398.325714111328	86.2471160888672
399.769927978516	86.7787017822266
401.213623046875	87.202507019043
402.656768798828	87.5972213745117
404.099395751953	88.0091934204102
405.541442871094	88.2646102905273
406.982971191406	88.4082260131836
408.423950195313	88.6485748291016
409.864379882813	88.9811477661133
411.304290771484	88.9881057739258
412.743621826172	89.2848129272461
414.182434082031	89.6318664550781
415.620727539063	89.8566818237305
417.058471679688	90.2586975097656
418.495666503906	90.8615570068359
419.932342529297	91.2289886474609
421.368469238281	91.5077056884766
422.804077148438	91.6860504150391
424.239135742188	91.7762908935547
425.673645019531	91.6532974243164
427.107635498047	91.5989456176758
428.541107177734	91.1547241210938
429.974029541016	90.8097381591797
431.406433105469	90.2759552001953
432.838287353516	90.0485153198242
434.269622802734	89.6177291870117
435.700408935547	89.5429306030273
437.130706787109	89.2816848754883
438.560455322266	89.3258438110352
439.989654541016	89.2663040161133
441.418334960938	89.6157531738281
442.846496582031	89.4496307373047
444.274139404297	89.9233169555664
445.701263427734	89.7824478149414
447.127838134766	89.7158050537109
448.553894042969	89.7219696044922
449.979431152344	89.6349945068359
451.404449462891	89.1754608154297
452.828918457031	88.8629150390625
454.252899169922	88.7245101928711
455.676330566406	88.1792907714844
457.099273681641	87.9205322265625
458.521667480469	87.4381942749023
459.943542480469	87.4031982421875
461.364929199219	87.0011215209961
462.785766601563	86.6811599731445
464.206085205078	86.5563507080078
465.625885009766	85.9984512329102
467.045196533203	85.9462585449219
468.463958740234	85.5684280395508
469.882202148438	85.3932495117188
471.299957275391	85.2341995239258
472.717193603516	85.2674407958984
474.133911132813	85.2324829101563
475.550109863281	85.0652084350586
476.965789794922	85.2321929931641
478.380950927734	85.3635025024414
479.795623779297	85.2906646728516
481.209777832031	85.3915786743164
482.623413085938	85.63037109375
484.036529541016	85.7763977050781
485.449157714844	86.0682144165039
486.861267089844	86.3119888305664
488.272857666016	86.5404281616211
489.683959960938	86.9312744140625
491.094543457031	87.2649536132813
492.504608154297	87.6150588989258
493.914184570313	88.0436859130859
495.3232421875	88.3131790161133
496.731811523438	88.2109527587891
498.139862060547	88.4860305786133
499.547393798828	88.3940811157227
500.954467773438	88.3729934692383
502.360992431641	88.1971817016602
503.767028808594	88.2871475219727
505.172576904297	88.3277969360352
506.577606201172	88.2493362426758
507.982147216797	88.3733901977539
509.386169433594	88.3903045654297
510.789703369141	88.6964492797852
512.192749023438	88.8448181152344
513.595275878906	89.0333862304688
514.997314453125	89.0149459838867
516.398803710938	89.4703979492188
517.799865722656	89.2697372436523
519.200378417969	89.4020614624023
520.600463867188	88.9885635375977
522	88.5822830200195
523.399047851563	88.2131958007813
524.797607421875	87.3110656738281
526.195678710938	86.504524230957
527.59326171875	85.9596252441406
528.990295410156	85.2524337768555
530.386901855469	84.4028625488281
531.782958984375	84.0681991577148
533.178588867188	83.6587295532227
534.573669433594	83.2466201782227
535.968322753906	83.0449981689453
537.362426757813	82.9750747680664
538.756042480469	82.9385681152344
540.149230957031	82.781852722168
541.541870117188	82.5665130615234
542.934020996094	82.5432357788086
544.32568359375	82.1832733154297
545.716918945313	81.9086761474609
547.107604980469	81.3255081176758
548.497802734375	81.2101745605469
549.887573242188	80.8999099731445
551.276794433594	80.3858413696289
552.66552734375	80.1362686157227
554.053833007813	79.8971710205078
555.441650390625	79.8711853027344
556.828918457031	79.8363494873047
558.215759277344	79.67236328125
559.602111816406	79.5951766967773
560.987976074219	79.6560363769531
562.373352050781	79.564826965332
563.758239746094	79.5092926025391
565.142639160156	79.3385696411133
566.526611328125	79.1701812744141
567.910034179688	79.2943267822266
569.293029785156	79.0501098632813
570.675537109375	79.0340270996094
572.057556152344	78.8694458007813
573.439086914063	78.6633148193359
574.820129394531	78.4936294555664
576.200744628906	78.4718856811523
577.580871582031	78.1929016113281
578.96044921875	78.2108840942383
580.339660644531	78.0170974731445
581.718322753906	78.1550903320313
583.096557617188	78.0695495605469
584.474243164063	78.1165084838867
585.851501464844	78.0300445556641
587.228332519531	78.2242813110352
588.604614257813	78.0951385498047
589.98046875	78.0024185180664
591.355834960938	77.9439926147461
592.730712890625	77.8624877929688
594.105163574219	77.7029037475586
595.479125976563	77.6149291992188
596.852600097656	77.4427185058594
598.225646972656	77.3334503173828
599.598205566406	77.0995864868164
600.970275878906	77.054817199707
602.341857910156	76.9054718017578
603.713012695313	76.6880798339844
605.083679199219	76.5751419067383
606.453918457031	76.321891784668
607.823608398438	76.1073226928711
609.192932128906	76.100830078125
610.561706542969	75.7917633056641
611.930053710938	75.7864761352539
613.297912597656	75.5553588867188
614.665344238281	75.3717727661133
616.032287597656	75.3246765136719
617.398803710938	75.241081237793
618.764831542969	74.945182800293
620.13037109375	74.9148941040039
621.495483398438	74.7779922485352
622.860107421875	74.711051940918
624.224304199219	74.5340576171875
625.588012695313	74.2881622314453
626.951232910156	74.3561553955078
628.314025878906	74.1679458618164
629.676391601563	74.1528244018555
631.038269042969	73.9431762695313
632.399658203125	73.8447570800781
633.760620117188	73.7504196166992
635.12109375	73.5451049804688
636.481140136719	73.4439086914063
637.840759277344	73.4773254394531
639.199890136719	73.3423919677734
640.558532714844	73.0877304077148
641.916748046875	73.0352096557617
643.274536132813	73.0527801513672
644.6318359375	72.866340637207
645.988647460938	72.7168045043945
647.345031738281	72.6123962402344
648.700988769531	72.5974349975586
650.056457519531	72.3791198730469
651.411499023438	72.2433319091797
652.76611328125	72.1325149536133
654.120239257813	71.8383483886719
655.473876953125	71.8730087280273
656.827087402344	71.6489410400391
658.179870605469	71.6023330688477
659.5322265625	71.4828567504883
660.884094238281	71.3503799438477
662.235473632813	71.3786239624023
663.586486816406	71.024543762207
664.93701171875	70.9987640380859
666.287048339844	71.0071487426758
667.636657714844	70.87060546875
668.98583984375	70.7921752929688
670.334594726563	70.7377395629883
671.682861328125	70.7843475341797
673.030700683594	70.7508392333984
674.378051757813	70.7363357543945
675.725036621094	70.5369186401367
677.071533203125	70.4356460571289
678.417541503906	70.5752639770508
679.76318359375	70.75341796875
681.108337402344	70.466926574707
682.453002929688	70.5054092407227
683.797302246094	70.6335830688477
685.14111328125	70.5295639038086
686.484497070313	70.5014419555664
687.827453613281	70.5589599609375
689.169921875	70.5638122558594
690.512023925781	70.5644760131836
691.853637695313	70.5425415039063
693.194763183594	70.5644912719727
694.535522460938	70.5406951904297
695.875793457031	70.6507568359375
697.215637207031	70.6773452758789
698.555053710938	70.5590057373047
699.89404296875	70.6218109130859
701.232543945313	70.7156524658203
702.570617675781	70.7436370849609
703.908325195313	70.6797485351563
705.245483398438	70.8235702514648
706.582275390625	70.887580871582
707.918640136719	70.9144821166992
709.254516601563	70.8368911743164
710.589965820313	70.7526321411133
711.924987792969	70.9747695922852
713.259582519531	70.8712158203125
714.59375	70.7646255493164
715.927490234375	70.6530990600586
717.2607421875	70.7937698364258
718.593627929688	70.5833587646484
719.926025390625	70.6548004150391
721.257995605469	70.5917663574219
722.589538574219	70.5819396972656
723.920654296875	70.4986724853516
725.251342773438	70.5900497436523
726.581604003906	70.2928009033203
727.911437988281	70.3742980957031
729.240783691406	70.295524597168
730.569763183594	70.2886734008789
731.898254394531	70.3353958129883
733.226379394531	70.2549819946289
734.554016113281	70.069221496582
735.881225585938	70.0735549926758
737.208068847656	70.0786666870117
738.534423828125	69.9721374511719
739.8603515625	69.919548034668
741.185852050781	69.7087173461914
742.510925292969	69.808723449707
743.835571289063	69.7189407348633
745.159790039063	69.4755020141602
746.483581542969	69.4530410766602
747.806945800781	69.2798309326172
749.1298828125	69.3124618530273
750.452453613281	69.2873992919922
751.774536132813	69.2218322753906
753.09619140625	69.0708923339844
754.417419433594	68.9727172851563
755.738220214844	68.9651184082031
757.05859375	68.735725402832
758.378540039063	68.7341232299805
759.698059082031	68.7605895996094
761.017211914063	68.5859298706055
762.335876464844	68.6443481445313
763.654113769531	68.4684066772461
764.971984863281	68.5312423706055
766.289367675781	68.3427505493164
767.606384277344	68.2270660400391
768.922973632813	68.3526077270508
770.239074707031	68.2426986694336
771.554809570313	68.0799026489258
772.8701171875	68.0672302246094
774.184997558594	67.7966079711914
775.499450683594	67.8303833007813
776.8134765625	67.6098556518555
778.127136230469	67.4943695068359
779.440307617188	67.3409118652344
780.753112792969	67.3335342407227
782.0654296875	67.0363845825195
783.377380371094	67.0002288818359
784.688903808594	66.8381042480469
786	66.5610961914063
787.310668945313	66.5778961181641
788.620971679688	66.3889389038086
789.930786132813	66.2839965820313
791.240234375	66.2115325927734
792.549255371094	65.9537658691406
793.857788085938	65.939567565918
795.166015625	65.8393096923828
796.473754882813	65.6789627075195
797.781066894531	65.522087097168
799.088012695313	65.6438217163086
800.39453125	65.485466003418
801.700622558594	65.3763580322266
803.006286621094	65.1629028320313
804.311584472656	65.1902694702148
805.616394042969	65.1365737915039
806.920837402344	65.1025314331055
808.224853515625	64.9385986328125
809.528503417969	64.7529525756836
810.831665039063	64.701057434082
812.134460449219	64.6447830200195
813.436828613281	64.6022796630859
814.73876953125	64.4638442993164
816.040344238281	64.4545593261719
817.341430664063	64.4029693603516
818.642150878906	64.2129135131836
819.942504882813	64.1987380981445
821.242370605469	64.0598526000977
822.541870117188	64.0966339111328
823.840942382813	63.9236602783203
825.139587402344	63.9114685058594
826.437866210938	63.906909942627
827.735656738281	63.7336349487305
829.033081054688	63.6885108947754
830.330139160156	63.7662086486816
831.626770019531	63.7031936645508
832.922973632813	63.6297302246094
834.21875	63.8024101257324
835.514099121094	63.8105697631836
836.80908203125	63.8911972045898
838.103637695313	63.8235054016113
839.397827148438	63.9876670837402
840.691589355469	64.1062622070313
841.984924316406	64.2725296020508
843.27783203125	64.2361755371094
844.570373535156	64.1314086914063
845.862487792969	64.1339874267578
847.154235839844	63.9838905334473
848.445556640625	64.0604553222656
849.736450195313	63.7316246032715
851.026916503906	63.49755859375
852.317016601563	63.3313751220703
853.606689453125	63.2856597900391
854.89599609375	62.960578918457
856.184875488281	62.9139518737793
857.473327636719	62.6169357299805
858.761413574219	62.6271553039551
860.049072265625	62.4822616577148
861.336303710938	62.2651710510254
862.623168945313	62.1310081481934
863.909606933594	61.9724769592285
865.195678710938	61.8404388427734
866.481323242188	61.5339050292969
867.766540527344	61.1136360168457
869.051391601563	60.9371032714844
870.335815429688	60.7022857666016
871.619873046875	60.3213653564453
872.903503417969	60.0039176940918
874.186706542969	59.8947372436523
875.469543457031	59.5461006164551
876.752014160156	59.1706314086914
878.033996582031	59.0289497375488
879.315612792969	58.9152870178223
880.596862792969	58.6263961791992
881.877685546875	58.4279975891113
883.158081054688	58.3029747009277
884.438110351563	58.2227401733398
885.7177734375	58.0773773193359
886.996948242188	58.0451774597168
888.275817871094	58.0223426818848
889.55419921875	58.1061820983887
890.832275390625	58.0923233032227
892.10986328125	58.1771392822266
893.387084960938	58.329402923584
894.663940429688	58.3051109313965
895.940368652344	58.2838859558105
897.216369628906	58.1702995300293
898.492004394531	58.1462707519531
899.767272949219	57.8755912780762
901.042114257813	57.6794166564941
902.316528320313	57.4954452514648
903.590576171875	57.2551193237305
904.8642578125	56.9493026733398
906.137512207031	56.5795288085938
907.410339355469	56.3663215637207
908.682800292969	56.2232131958008
909.954833984375	56.0210914611816
911.226501464844	55.983715057373
912.497802734375	55.7557258605957
913.768676757813	55.5561370849609
915.039123535156	55.6481170654297
916.309204101563	55.3897285461426
917.578918457031	55.2953147888184
918.848205566406	55.0434379577637
920.117126464844	54.5952529907227
921.385620117188	54.3359909057617
922.653747558594	54.0845527648926
923.921447753906	53.4959030151367
925.188781738281	53.0184783935547
926.455688476563	52.6690483093262
927.722229003906	52.2522315979004
928.988342285156	51.8567504882813
930.254089355469	51.5149917602539
931.519470214844	51.13916015625
932.784423828125	50.9385452270508
934.049011230469	50.5671310424805
935.313171386719	50.2534446716309
936.576965332031	49.9351959228516
937.84033203125	49.9086723327637
939.103332519531	49.6734733581543
940.365966796875	49.5380592346191
941.628173828125	49.4238014221191
942.890014648438	49.1595344543457
944.151428222656	49.1479263305664
945.412475585938	48.8966255187988
946.673095703125	48.9039001464844
947.933349609375	48.8582611083984
949.193237304688	48.6182441711426
950.452697753906	48.6251907348633
951.711791992188	48.5399932861328
952.970520019531	48.3752212524414
954.228820800781	48.357063293457
955.486755371094	48.3962440490723
956.744262695313	48.197826385498
958.001403808594	48.1696243286133
959.258117675781	48.0334854125977
960.514526367188	47.9769439697266
961.770446777344	47.8895874023438
963.026062011719	47.9320831298828
964.28125	47.9205131530762
965.536010742188	47.8004455566406
966.790466308594	47.7927207946777
968.044494628906	47.7429275512695
969.298095703125	47.6743049621582
970.551391601563	47.6675720214844
971.80419921875	47.4908256530762
973.056701660156	47.7047996520996
974.308776855469	47.5355033874512
975.560485839844	47.5598640441895
976.811767578125	47.4437141418457
978.062683105469	47.4806823730469
979.313232421875	47.4591903686523
980.563415527344	47.3958320617676
981.813171386719	47.3770408630371
983.0625	47.3076133728027
984.3115234375	47.4459381103516
985.560119628906	47.3826370239258
986.808349609375	47.3553276062012
988.05615234375	47.3745002746582
989.303588867188	47.4462432861328
990.550659179688	47.4001235961914
991.797302246094	47.4496192932129
993.043579101563	47.5385360717773
994.289489746094	47.3704071044922
995.535034179688	47.5300025939941
996.780151367188	47.4910049438477
998.02490234375	47.3097839355469
999.269226074219	47.4798965454102
1000.51318359375	47.5550155639648
1001.75677490234	47.5353012084961
1003	47.5643615722656
1004.24279785156	47.6374206542969
1005.48522949219	47.7573432922363
1006.72729492188	47.9713706970215
1007.96893310547	48.2067451477051
1009.21026611328	48.2377853393555
1010.45111083984	48.5691719055176
1011.69165039063	48.7286071777344
1012.93176269531	48.8829345703125
1014.17150878906	48.9949836730957
1015.41088867188	49.1196250915527
1016.64984130859	49.2519111633301
1017.88842773438	49.2407913208008
1019.12664794922	49.2051239013672
1020.36450195313	49.144889831543
1021.60192871094	49.1368675231934
1022.83898925781	49.0598983764648
1024.07568359375	48.9197120666504
1025.31201171875	48.989444732666
1026.5478515625	48.7959442138672
1027.78344726563	48.913703918457
1029.0185546875	48.9278564453125
1030.25329589844	48.9060249328613
1031.48767089844	48.9918441772461
1032.7216796875	49.1211013793945
1033.95532226563	49.256477355957
1035.18859863281	49.3198738098145
1036.42138671875	49.4348945617676
1037.65393066406	49.4493675231934
1038.88598632813	49.4558448791504
1040.11767578125	49.6627616882324
1041.34899902344	49.566780090332
1042.57995605469	49.6426544189453
1043.810546875	49.7181701660156
1045.04077148438	49.5789680480957
1046.2705078125	49.6510848999023
1047.5	49.5814590454102
1048.72900390625	49.7810935974121
1049.95764160156	49.8351593017578
1051.18591308594	49.9389801025391
1052.41381835938	50.2941703796387
1053.64135742188	50.3347778320313
1054.86853027344	50.8304748535156
1056.09521484375	51.0605506896973
1057.32165527344	51.2931365966797
1058.54760742188	51.7552070617676
1059.77331542969	52.0478782653809
1060.99853515625	52.1761093139648
1062.22338867188	52.3571624755859
1063.44787597656	52.233455657959
1064.671875	52.1856346130371
1065.89562988281	52.0905532836914
1067.11901855469	51.7206115722656
1068.34191894531	51.4766693115234
1069.56457519531	51.2228126525879
1070.78674316406	50.9045333862305
1072.00854492188	50.7442779541016
1073.22998046875	50.5481948852539
1074.45104980469	50.4116058349609
1075.67175292969	50.1480445861816
1076.89208984375	49.9302368164063
1078.11193847656	49.6516227722168
1079.33154296875	49.4130363464355
1080.55065917969	49.2669410705566
1081.76940917969	48.9984283447266
1082.98791503906	48.4581832885742
1084.20593261719	48.2504959106445
1085.42358398438	47.9609985351563
1086.64086914063	47.7157402038574
1087.85766601563	47.5120582580566
1089.07421875	47.3036079406738
1090.29040527344	47.1283493041992
1091.50610351563	47.1836776733398
1092.72155761719	47.1396522521973
1093.9365234375	47.3150024414063
1095.15112304688	47.2868461608887
1096.36535644531	47.4618453979492
1097.57922363281	47.6626396179199
1098.79272460938	47.9779205322266
1100.005859375	48.0868148803711
1101.21862792969	48.366870880127
1102.43090820313	48.7005767822266
1103.64294433594	48.8080291748047
1104.8544921875	49.182430267334
1106.06579589844	49.3624572753906
1107.27661132813	49.6604309082031
1108.48706054688	49.8321228027344
1109.69714355469	50.1727256774902
1110.90686035156	50.409740447998
1112.1162109375	50.5889663696289
1113.3251953125	51.0877075195313
1114.53369140625	51.4091987609863
1115.74194335938	51.8087959289551
1116.94982910156	52.1698837280273
1118.1572265625	52.5209045410156
1119.3642578125	52.8788375854492
1120.57104492188	53.2440795898438
1121.77734375	53.5035972595215
1122.98327636719	53.6434516906738
1124.18884277344	53.8625679016113
1125.39404296875	53.9146614074707
1126.59875488281	53.7475700378418
1127.80322265625	53.7435607910156
1129.00732421875	53.5665626525879
1130.2109375	53.0813484191895
1131.41430664063	52.7605400085449
1132.6171875	52.3136711120605
1133.81970214844	51.9628486633301
1135.02197265625	51.3486289978027
1136.22375488281	50.8358001708984
1137.42517089844	50.1376495361328
1138.62622070313	49.6516876220703
1139.82690429688	49.1674003601074
1141.02709960938	48.5522308349609
1142.22705078125	48.1723976135254
1143.42663574219	47.8607482910156
1144.62573242188	47.6142387390137
1145.82458496094	47.3253021240234
1147.02294921875	47.2014541625977
1148.22094726563	47.1945610046387
1149.41857910156	47.2056350708008
1150.61584472656	47.0797119140625
1151.81274414063	47.0120735168457
1153.00927734375	46.8055000305176
1154.20544433594	46.895751953125
1155.40124511719	46.7442283630371
1156.5966796875	46.7047271728516
1157.79162597656	46.6558647155762
1158.986328125	46.4492950439453
1160.18054199219	46.4092483520508
1161.37438964844	46.2621383666992
1162.56799316406	46.0121574401855
1163.76110839844	45.8216285705566
1164.95385742188	45.5211486816406
1166.14624023438	45.4153251647949
1167.33825683594	45.1704711914063
1168.52990722656	44.9219741821289
1169.72119140625	44.8767852783203
1170.91198730469	44.6590576171875
1172.1025390625	44.6263160705566
1173.29260253906	44.6448516845703
1174.482421875	44.3959465026855
1175.67175292969	44.4439659118652
1176.86071777344	44.4028434753418
1178.04943847656	44.3253707885742
1179.23767089844	44.3137321472168
1180.42553710938	44.2913970947266
1181.61303710938	44.3982429504395
1182.80017089844	44.3215789794922
1183.98681640625	44.2734413146973
1185.17321777344	44.2228202819824
1186.35925292969	44.2135620117188
1187.54479980469	44.5301322937012
1188.73010253906	44.3331108093262
1189.91491699219	44.4535140991211
1191.09936523438	44.4898986816406
1192.28356933594	44.5695724487305
1193.46728515625	44.5753517150879
1194.65063476563	44.733585357666
1195.83361816406	44.7355728149414
1197.01623535156	44.7454414367676
1198.19836425781	44.9141006469727
1199.38024902344	45.0962066650391
1200.56176757813	45.0235786437988
1201.74279785156	45.1794967651367
1202.92358398438	45.1871681213379
1204.10388183594	45.3640365600586
1205.28393554688	45.3326606750488
1206.46350097656	45.2696762084961
1207.64270019531	45.3441123962402
1208.82153320313	45.3633651733398
1210	45.3713264465332
1211.17810058594	45.270450592041
1212.35583496094	45.3081512451172
1213.53308105469	45.3182678222656
1214.71008300781	45.2438659667969
1215.88671875	45.1523971557617
1217.06286621094	45.2754859924316
1218.23864746094	45.3157768249512
1219.41418457031	45.2885856628418
1220.58923339844	45.3553733825684
1221.76391601563	45.3034744262695
1222.93823242188	45.4004173278809
1224.11218261719	45.3855590820313
1225.28576660156	45.5675468444824
1226.458984375	45.5719146728516
1227.6318359375	45.534854888916
1228.80419921875	45.6213836669922
1229.97631835938	45.7092704772949
1231.14794921875	45.6684226989746
1232.31921386719	45.7811164855957
1233.490234375	45.7312850952148
1234.66076660156	45.9488372802734
1235.83093261719	45.8381958007813
1237.00073242188	45.8229484558105
1238.17016601563	45.8587951660156
1239.33923339844	45.8673934936523
1240.5078125	45.8781204223633
1241.67614746094	45.8105239868164
1242.84411621094	45.7997741699219
1244.01159667969	45.7951774597168
1245.1787109375	45.718189239502
1246.34558105469	45.6644515991211
1247.51196289063	45.6873664855957
1248.67797851563	45.6006050109863
1249.84362792969	45.6690902709961
1251.00891113281	45.7650718688965
1252.173828125	45.6581649780273
1253.33825683594	45.7103805541992
1254.50244140625	45.8894691467285
1255.66625976563	45.8235282897949
1256.82958984375	45.8160362243652
1257.99255371094	45.9165954589844
1259.1552734375	45.9466285705566
1260.31750488281	46.0857009887695
1261.47937011719	45.958683013916
1262.64086914063	46.1058921813965
1263.80200195313	46.0227394104004
1264.96276855469	46.0717239379883
1266.123046875	46.1480369567871
1267.28308105469	45.9419975280762
1268.44262695313	45.7605667114258
1269.60192871094	45.8215370178223
1270.7607421875	45.5662155151367
1271.91918945313	45.445556640625
1273.07727050781	45.3662719726563
1274.23498535156	45.1089668273926
1275.39233398438	44.9611434936523
1276.54931640625	44.9372825622559
1277.70581054688	44.7898445129395
1278.86206054688	44.5588455200195
1280.01794433594	44.5709953308105
1281.17333984375	44.5149917602539
1282.32836914063	44.3879356384277
1283.48303222656	44.4018630981445
1284.63732910156	44.3786201477051
1285.79125976563	44.1806831359863
1286.94482421875	44.2969245910645
1288.09802246094	44.126148223877
1289.25073242188	44.105640411377
1290.40319824219	44.2238845825195
1291.55517578125	44.1207313537598
1292.70690917969	44.1214599609375
1293.85815429688	44.0784530639648
1295.00903320313	44.0229301452637
1296.15954589844	43.972225189209
1297.30969238281	43.9332885742188
1298.45935058594	43.8642807006836
1299.60876464844	43.9007530212402
1300.7578125	43.8824844360352
1301.90637207031	43.9286422729492
1303.05456542969	43.9028778076172
1304.20239257813	43.8732719421387
1305.34985351563	43.8743362426758
1306.49694824219	43.9306144714355
1307.64367675781	43.9641380310059
1308.7900390625	43.936897277832
1309.93591308594	44.0872383117676
1311.08154296875	44.2268028259277
1312.22668457031	44.2832069396973
1313.37145996094	44.3037414550781
1314.51599121094	44.3690872192383
1315.66003417969	44.5898933410645
1316.80358886719	44.6141738891602
1317.94689941406	44.6682205200195
1319.08984375	44.7713508605957
1320.23229980469	44.8799247741699
1321.37451171875	44.8428802490234
1322.51623535156	44.8925857543945
1323.65759277344	44.813045501709
1324.79858398438	44.97314453125
1325.93920898438	44.8901519775391
1327.07934570313	44.8951034545898
1328.21923828125	44.9499549865723
1329.35864257813	44.9533996582031
1330.49780273438	44.8375625610352
1331.63647460938	44.9545402526855
1332.77478027344	44.894401550293
1333.91271972656	44.7814788818359
1335.05029296875	44.7907981872559
1336.18737792969	44.8568115234375
1337.32421875	44.7642059326172
1338.46057128906	44.6824340820313
1339.5966796875	44.693546295166
1340.73229980469	44.669261932373
1341.86755371094	44.6914443969727
1343.00231933594	44.7213821411133
1344.13684082031	44.6737174987793
1345.27099609375	44.7571334838867
1346.40466308594	44.8338050842285
1347.53796386719	44.9399528503418
1348.6708984375	44.8179740905762
1349.80346679688	44.9363746643066
1350.93566894531	44.9943771362305
1352.06750488281	45.0667381286621
1353.19885253906	44.974437713623
1354.32995605469	45.3067054748535
1355.46057128906	45.1946868896484
1356.5908203125	45.2859687805176
1357.720703125	45.2739639282227
1358.85021972656	45.4420852661133
1359.97924804688	45.3824348449707
1361.10803222656	45.4406929016113
1362.236328125	45.5705337524414
1363.3642578125	45.5080261230469
1364.49182128906	45.5248527526855
1365.61901855469	45.4772834777832
1366.74584960938	45.4646530151367
1367.87231445313	45.4951057434082
1368.99829101563	45.4751319885254
1370.12390136719	45.4968948364258
1371.24914550781	45.4196739196777
1372.3740234375	45.375862121582
1373.49853515625	45.3716621398926
1374.62255859375	45.2066841125488
1375.74633789063	45.171215057373
1376.86962890625	45.1582946777344
1377.99255371094	44.9868698120117
1379.11511230469	44.7925033569336
1380.2373046875	44.6202583312988
1381.35900878906	44.5315437316895
1382.48034667969	44.4387359619141
1383.60144042969	44.2994728088379
1384.72204589844	44.1345367431641
1385.84228515625	43.9921226501465
1386.96203613281	43.9597434997559
1388.08154296875	43.873706817627
1389.20056152344	43.6855545043945
1390.31921386719	43.4761695861816
1391.4375	43.3655700683594
1392.55541992188	43.2438774108887
1393.6728515625	43.0546493530273
1394.7900390625	43.0769195556641
1395.90673828125	42.6992416381836
1397.02307128906	42.7579154968262
1398.13903808594	42.5596351623535
1399.25463867188	42.4405632019043
1400.36975097656	42.2765007019043
1401.48449707031	42.2382164001465
1402.59899902344	42.2513580322266
1403.712890625	42.2150459289551
1404.82653808594	42.1419105529785
1405.93981933594	42.2178421020508
1407.05261230469	42.1495895385742
1408.1650390625	42.0678901672363
1409.27709960938	42.0105514526367
1410.38879394531	42.0475692749023
1411.5	41.9007453918457
1412.61096191406	41.8736381530762
1413.72143554688	41.8867073059082
1414.83154296875	41.8229522705078
1415.94116210938	41.7878684997559
1417.05053710938	41.7806816101074
1418.15942382813	41.6931266784668
1419.26794433594	41.7331924438477
1420.37609863281	41.5349617004395
1421.48388671875	41.5305404663086
1422.59118652344	41.350227355957
1423.6982421875	41.3700218200684
1424.80480957031	41.3328170776367
1425.91088867188	41.1299858093262
1427.01672363281	41.2271537780762
1428.1220703125	41.1503028869629
1429.22717285156	41.0757827758789
1430.33166503906	41.1724433898926
1431.43591308594	41.0506362915039
1432.53979492188	41.1029777526855
1433.64318847656	41.0699195861816
1434.74621582031	41.017894744873
1435.84887695313	41.0040092468262
1436.95104980469	40.9514083862305
1438.05297851563	40.9825325012207
1439.15441894531	40.940113067627
1440.25549316406	40.9734268188477
1441.35620117188	40.9233894348145
1442.45642089844	40.9426422119141
1443.55627441406	40.8117942810059
1444.65576171875	40.8408470153809
1445.7548828125	40.7356147766113
1446.853515625	40.7069358825684
1447.95190429688	40.6982383728027
1449.0498046875	40.7665405273438
1450.14721679688	40.7704200744629
1451.24438476563	40.8762016296387
1452.34106445313	40.9003105163574
1453.43737792969	41.1529655456543
1454.53332519531	41.3002586364746
1455.62890625	41.4815292358398
1456.72399902344	41.747371673584
1457.81872558594	41.8454360961914
1458.9130859375	42.1196784973145
1460.00695800781	42.2139320373535
1461.10046386719	42.2429084777832
1462.19360351563	42.2826881408691
1463.28637695313	42.1902236938477
1464.37878417969	42.1868591308594
1465.470703125	42.1220588684082
1466.56225585938	41.9372940063477
1467.65344238281	41.8139572143555
1468.744140625	41.5682411193848
1469.83447265625	41.342098236084
1470.92443847656	41.0316352844238
1472.01403808594	40.816780090332
1473.10314941406	40.6565055847168
1474.19189453125	40.3045501708984
1475.2802734375	40.024471282959
1476.3681640625	39.9831886291504
1477.45581054688	39.7484169006348
1478.54296875	39.5895042419434
1479.62963867188	39.2891311645508
1480.71606445313	39.4029884338379
1481.80200195313	39.2890510559082
1482.88757324219	39.2829322814941
1483.97265625	39.1803817749023
1485.05737304688	39.2695503234863
1486.14172363281	39.1423873901367
1487.22570800781	39.1863212585449
1488.30932617188	39.2107772827148
1489.39245605469	39.200984954834
1490.47509765625	39.1675682067871
1491.55749511719	39.2273445129395
1492.63940429688	39.1736450195313
1493.72094726563	39.1865653991699
1494.80212402344	39.199104309082
1495.8828125	39.1706581115723
1496.96313476563	39.1270332336426
1498.04309082031	39.121467590332
1499.12255859375	39.0520095825195
1500.20166015625	39.0405426025391
1501.28039550781	39.0549392700195
1502.35864257813	38.9146308898926
1503.4365234375	38.9250869750977
1504.51403808594	39.0066375732422
1505.59118652344	39.0309600830078
1506.66784667969	39.009693145752
1507.744140625	39.0656547546387
1508.81994628906	38.986141204834
1509.89538574219	39.0745544433594
1510.97045898438	39.2456092834473
1512.04516601563	39.2689018249512
1513.11938476563	39.3817596435547
1514.19323730469	39.4377326965332
1515.26672363281	39.5829238891602
1516.33972167969	39.5580825805664
1517.41235351563	39.7456932067871
1518.48449707031	39.7088394165039
1519.55639648438	39.744010925293
1520.62768554688	39.8546142578125
1521.69873046875	39.9460639953613
1522.76928710938	39.9233283996582
1523.83947753906	40.0021781921387
1524.90930175781	39.9648170471191
1525.97863769531	40.0623588562012
1527.04760742188	39.9859962463379
1528.11608886719	40.0827980041504
1529.18420410156	39.9941673278809
1530.251953125	40.1288909912109
1531.31921386719	40.0904121398926
1532.38610839844	40.2406997680664
1533.45263671875	40.2954711914063
1534.51867675781	40.3371772766113
1535.58435058594	40.5286979675293
1536.64965820313	40.5230674743652
1537.71447753906	40.6520042419434
1538.77893066406	40.8308143615723
1539.84301757813	40.9328880310059
1540.90661621094	41.1567153930664
1541.9697265625	41.313117980957
1543.03259277344	41.3500213623047
1544.09497070313	41.5270118713379
1545.15686035156	41.6317405700684
1546.21850585938	41.7870178222656
1547.27966308594	41.8815269470215
1548.34033203125	41.9701309204102
1549.40063476563	42.176887512207
1550.46057128906	42.2007637023926
1551.52001953125	42.3601417541504
1552.5791015625	42.5416603088379
1553.63781738281	42.6434669494629
1554.69604492188	42.7190628051758
1555.75378417969	42.6040077209473
1556.81127929688	42.6898002624512
1557.86828613281	42.882568359375
1558.9248046875	43.0465545654297
1559.98095703125	43.1478652954102
1561.03674316406	43.2219352722168
1562.09204101563	43.323543548584
1563.14697265625	43.4838027954102
1564.20153808594	43.6062622070313
1565.25561523438	43.9997520446777
1566.30932617188	44.1273612976074
1567.36254882813	44.2428817749023
1568.41540527344	44.5134658813477
1569.4677734375	44.6654357910156
1570.51977539063	44.9619750976563
1571.57141113281	45.1664199829102
1572.62255859375	45.4082946777344
1573.67333984375	45.6147384643555
1574.7236328125	45.8262596130371
1575.77355957031	45.9925384521484
1576.82299804688	46.2501907348633
1577.8720703125	46.4909934997559
1578.92077636719	46.5999717712402
1579.96899414063	46.8155670166016
1581.01684570313	47.0088691711426
1582.06420898438	47.1424598693848
1583.11120605469	47.311336517334
1584.15771484375	47.4612770080566
1585.20385742188	47.8115882873535
1586.24951171875	47.9911499023438
1587.29479980469	48.2244338989258
1588.33972167969	48.4225883483887
1589.38415527344	48.5527572631836
1590.42810058594	48.8856811523438
1591.47180175781	49.2335891723633
1592.51489257813	49.6002807617188
1593.55773925781	49.9458923339844
1594.59997558594	50.1781921386719
1595.64196777344	50.6078987121582
1596.68334960938	50.9337043762207
1597.72448730469	51.2674865722656
1598.76513671875	51.6722450256348
1599.80529785156	52.0508804321289
1600.84509277344	52.4612083435059
1601.88452148438	52.7488594055176
1602.92346191406	53.0388488769531
1603.9619140625	53.4783821105957
1605	53.6457557678223
1606.03771972656	54.0253562927246
1607.07495117188	54.2558441162109
1608.11169433594	54.6785621643066
1609.14807128906	54.8956413269043
1610.18408203125	55.2831192016602
1611.21960449219	55.4461441040039
1612.25463867188	55.6549224853516
1613.28930664063	56.1235198974609
1614.32360839844	55.9677429199219
1615.357421875	56.5175476074219
1616.39074707031	56.8145599365234
1617.42370605469	57.0386238098145
1618.45629882813	57.5386924743652
1619.48840332031	57.5185050964355
1620.52001953125	57.8611755371094
1621.55126953125	57.9998779296875
1622.58215332031	58.365608215332
1623.61254882813	58.5557174682617
1624.64245605469	58.9217567443848
1625.67199707031	59.1849098205566
1626.70104980469	59.3590240478516
1627.72973632813	59.5582656860352
1628.75793457031	59.843376159668
1629.78576660156	60.2555732727051
1630.81311035156	60.2365455627441
1631.84008789063	60.3213272094727
1632.86657714844	60.526123046875
1633.89270019531	60.6736717224121
1634.91833496094	60.7899742126465
1635.94348144531	60.7687301635742
1636.96826171875	60.8190422058105
1637.99255371094	60.7454566955566
1639.01647949219	60.7517509460449
1640.03991699219	60.5855255126953
1641.06298828125	60.6468505859375
1642.08557128906	60.358154296875
1643.10778808594	60.3474540710449
1644.12951660156	60.1561813354492
1645.15075683594	59.7631683349609
1646.17163085938	59.6320915222168
1647.19213867188	59.5003623962402
1648.21203613281	59.1773338317871
1649.23156738281	58.9917869567871
1650.25073242188	58.757740020752
1651.26940917969	58.3676872253418
1652.28759765625	58.1032104492188
1653.30541992188	58.0433158874512
1654.32275390625	57.6407470703125
1655.33972167969	57.4070587158203
1656.35620117188	56.870246887207
1657.37231445313	56.5741958618164
1658.38793945313	56.3411865234375
1659.40307617188	56.1694412231445
1660.41772460938	55.7449150085449
1661.43212890625	55.434009552002
1662.44592285156	55.1581344604492
1663.45935058594	55.0586166381836
1664.47229003906	54.7154922485352
1665.48486328125	54.3787307739258
1666.49694824219	54.0768203735352
1667.50854492188	53.7448959350586
1668.51977539063	53.4423446655273
1669.53051757813	53.0576477050781
1670.54089355469	52.6021347045898
1671.55078125	52.3124122619629
1672.56018066406	51.9123725891113
1673.56909179688	51.5406951904297
1674.57763671875	50.9756660461426
1675.58581542969	50.5555458068848
1676.59350585938	50.050422668457
1677.60070800781	49.7424964904785
1678.607421875	49.1490821838379
1679.61376953125	48.6347770690918
1680.61962890625	48.159839630127
1681.62512207031	47.7581825256348
1682.63012695313	47.2691764831543
1683.63464355469	46.7697601318359
1684.638671875	46.2862548828125
1685.64233398438	45.7614860534668
1686.64562988281	45.5432243347168
1687.64831542969	45.0489234924316
1688.65063476563	44.6159591674805
1689.65246582031	44.1089782714844
1690.65393066406	43.6844215393066
1691.65490722656	43.4221115112305
1692.65539550781	43.0455207824707
1693.65551757813	42.5275268554688
1694.65502929688	42.2578544616699
1695.654296875	41.7586975097656
1696.65295410156	41.5393447875977
1697.65124511719	41.1895942687988
1698.64904785156	40.7759552001953
1699.646484375	40.574291229248
1700.64331054688	40.1168670654297
1701.63977050781	39.7217864990234
1702.63586425781	39.4190559387207
1703.63134765625	39.0835647583008
1704.62646484375	38.6590614318848
1705.62121582031	38.307445526123
1706.61535644531	37.9509544372559
1707.60913085938	37.5343360900879
1708.60241699219	37.1660041809082
1709.59521484375	36.8129196166992
1710.58764648438	36.4407691955566
1711.57958984375	36.1052589416504
1712.57104492188	35.7208595275879
1713.56213378906	35.3251762390137
1714.552734375	34.9858856201172
1715.54284667969	34.672779083252
1716.53247070313	34.3371047973633
1717.52160644531	33.9946823120117
1718.51037597656	33.6333694458008
1719.49865722656	33.2043266296387
1720.48657226563	33.0793876647949
1721.47387695313	32.7967529296875
1722.46081542969	32.5267601013184
1723.447265625	32.1620140075684
1724.43334960938	31.9761047363281
1725.41882324219	31.6451015472412
1726.40393066406	31.4639472961426
1727.38854980469	31.1514568328857
1728.37268066406	30.9271678924561
1729.3564453125	30.7562618255615
1730.33972167969	30.4506130218506
1731.32250976563	30.3410892486572
1732.30480957031	29.97776222229
1733.28674316406	29.8308849334717
1734.26806640625	29.7075004577637
1735.2490234375	29.5675239562988
1736.2294921875	29.4125938415527
1737.20959472656	29.2046318054199
1738.18908691406	29.0365142822266
1739.16821289063	28.930835723877
1740.14685058594	28.7101936340332
1741.125	28.4175872802734
1742.10266113281	28.4154853820801
1743.07995605469	28.1732330322266
1744.05676269531	28.0131511688232
1745.03308105469	27.8192024230957
1746.00891113281	27.7371406555176
1746.98425292969	27.4158935546875
1747.95910644531	27.2698059082031
1748.93359375	27.0945949554443
1749.90759277344	26.9396457672119
1750.88110351563	26.7248287200928
1751.85412597656	26.5184288024902
1752.82678222656	26.3015384674072
1753.798828125	26.2227344512939
1754.7705078125	25.9801025390625
1755.74169921875	25.7914066314697
1756.71240234375	25.5859985351563
1757.6826171875	25.582052230835
1758.65246582031	25.3317489624023
1759.62170410156	25.1789474487305
1760.59057617188	24.9611148834229
1761.55895996094	24.9437026977539
1762.52673339844	24.7496604919434
1763.49426269531	24.6061592102051
1764.46118164063	24.5592823028564
1765.42761230469	24.3508377075195
1766.39367675781	24.2430057525635
1767.35913085938	24.2423191070557
1768.32421875	24.0887222290039
1769.28881835938	24.043981552124
1770.2529296875	23.8387126922607
1771.21655273438	23.8112258911133
1772.17980957031	23.7593002319336
1773.14245605469	23.720516204834
1774.10461425781	23.6420116424561
1775.06640625	23.6550178527832
1776.02770996094	23.4849033355713
1776.98852539063	23.340425491333
1777.94873046875	23.350248336792
1778.90856933594	23.268440246582
1779.86804199219	23.2393360137939
1780.82690429688	23.0073680877686
1781.78527832031	22.8307762145996
1782.7431640625	22.7123184204102
1783.70068359375	22.690601348877
1784.65771484375	22.5205135345459
1785.61413574219	22.3712921142578
1786.57019042969	22.218017578125
1787.52575683594	22.1441535949707
1788.48083496094	21.9978771209717
1789.43530273438	21.8953876495361
1790.38940429688	21.7817249298096
1791.34301757813	21.6671676635742
1792.29626464844	21.5592746734619
1793.24890136719	21.4759082794189
1794.20104980469	21.3012981414795
1795.15270996094	21.2716407775879
1796.10400390625	21.2533264160156
1797.0546875	21.1765403747559
1798.0048828125	21.1043453216553
1798.95471191406	21.0064487457275
1799.90393066406	20.8668174743652
1800.85278320313	20.8376617431641
1801.80102539063	20.8213405609131
1802.74890136719	20.8378829956055
1803.6962890625	20.7857437133789
1804.64306640625	20.7439155578613
1805.58947753906	20.7007961273193
1806.53540039063	20.6743240356445
1807.48071289063	20.5955219268799
1808.42565917969	20.5770359039307
1809.3701171875	20.5241355895996
1810.31396484375	20.4840965270996
1811.25744628906	20.4590396881104
1812.20043945313	20.374174118042
1813.14294433594	20.3828964233398
1814.08483886719	20.3590698242188
1815.0263671875	20.2629280090332
1815.96740722656	20.2225685119629
1816.90783691406	20.0719680786133
1817.84790039063	20.0668849945068
1818.78747558594	19.954906463623
1819.72644042969	19.9919414520264
1820.6650390625	19.8832721710205
1821.60314941406	19.8904418945313
1822.54064941406	19.7100715637207
1823.47778320313	19.6444931030273
1824.41430664063	19.6011524200439
1825.35034179688	19.5350952148438
1826.28601074219	19.414478302002
1827.22106933594	19.3343372344971
1828.15563964844	19.3099842071533
1829.08984375	19.2975063323975
1830.0234375	19.1964645385742
1830.95654296875	19.1561317443848
1831.88916015625	19.0679607391357
1832.8212890625	19.0632934570313
1833.7529296875	19.0058898925781
1834.68408203125	18.9667510986328
1835.61474609375	18.9510059356689
1836.54479980469	18.923547744751
1837.47448730469	18.9018249511719
1838.40356445313	18.9203472137451
1839.33227539063	18.8411102294922
1840.26037597656	18.8687973022461
1841.18811035156	18.9095115661621
1842.115234375	18.8702983856201
1843.04187011719	18.8090991973877
1843.96801757813	18.8172054290771
1844.89367675781	18.831298828125
1845.81872558594	18.8048419952393
1846.74340820313	18.8501262664795
1847.66760253906	18.7880001068115
1848.59118652344	18.6564044952393
1849.51428222656	18.7429504394531
1850.43701171875	18.6850261688232
1851.35913085938	18.588586807251
1852.28076171875	18.5842895507813
1853.20190429688	18.5166511535645
1854.12243652344	18.3648662567139
1855.04260253906	18.3949871063232
1855.96215820313	18.3358173370361
1856.88122558594	18.2479095458984
1857.79992675781	18.1522388458252
1858.71801757813	18.1652011871338
1859.63549804688	18.1258544921875
1860.55261230469	18.0978622436523
1861.46923828125	17.9923934936523
1862.38525390625	17.9939632415771
1863.30078125	17.9998378753662
1864.2158203125	17.9670639038086
1865.13037109375	17.8820724487305
1866.04443359375	17.8915882110596
1866.95788574219	17.8454341888428
1867.87084960938	17.9680519104004
1868.78332519531	17.8612537384033
1869.6953125	17.9331836700439
1870.60681152344	17.9085311889648
1871.51782226563	17.8728828430176
1872.42822265625	17.8850345611572
1873.33813476563	17.9525508880615
1874.24755859375	17.914098739624
1875.15649414063	17.9493503570557
1876.06481933594	17.9529285430908
1876.97277832031	17.9170475006104
1877.88012695313	17.8984069824219
1878.78698730469	17.8830013275146
1879.69323730469	17.82008934021
1880.59912109375	17.8554039001465
1881.50439453125	17.8106021881104
1882.4091796875	17.7843570709229
1883.3134765625	17.7155246734619
1884.21716308594	17.6527080535889
1885.12048339844	17.6473846435547
1886.02319335938	17.6083145141602
1886.92541503906	17.5231285095215
1887.82702636719	17.5303268432617
1888.72814941406	17.3896331787109
1889.62878417969	17.342435836792
1890.52893066406	17.3786373138428
1891.42858886719	17.3621921539307
1892.32763671875	17.2991256713867
1893.22619628906	17.2531623840332
1894.12426757813	17.1360092163086
1895.02172851563	17.209981918335
1895.91870117188	17.1856670379639
1896.81518554688	17.1548271179199
1897.71118164063	17.1028957366943
1898.60656738281	17.0381202697754
1899.50146484375	17.0717735290527
1900.39587402344	17.0717468261719
1901.28967285156	17.0434532165527
1902.18298339844	17.005350112915
1903.07580566406	17.00705909729
1903.96801757813	17.0581951141357
1904.85986328125	17.0067844390869
1905.7509765625	16.9974002838135
1906.64172363281	17.048152923584
1907.53186035156	17.094367980957
1908.42150878906	17.1153240203857
1909.31066894531	17.1609439849854
1910.19921875	17.1481151580811
1911.08728027344	17.1809062957764
1911.97473144531	17.1359939575195
1912.86181640625	17.1364803314209
1913.74816894531	17.1629753112793
1914.63415527344	17.1715660095215
1915.51953125	17.1742725372314
1916.40441894531	17.1704139709473
1917.28869628906	17.1166858673096
1918.17260742188	17.0939979553223
1919.05578613281	17.0478744506836
1919.93859863281	17.0457401275635
1920.82080078125	16.9991455078125
1921.70239257813	16.9111080169678
1922.58349609375	16.9674625396729
1923.46411132813	16.8824348449707
1924.34423828125	16.8285026550293
1925.22375488281	16.7675132751465
1926.10278320313	16.6836681365967
1926.98120117188	16.6858310699463
1927.85913085938	16.7290687561035
1928.73645019531	16.5379314422607
1929.61328125	16.5152244567871
1930.48962402344	16.5577983856201
1931.36535644531	16.5144233703613
1932.24060058594	16.4483623504639
1933.11535644531	16.4575252532959
1933.98950195313	16.4583263397217
1934.86303710938	16.4637584686279
1935.73608398438	16.3899021148682
1936.60864257813	16.4537143707275
1937.48059082031	16.4620227813721
1938.35205078125	16.4848976135254
1939.22302246094	16.4259586334229
1940.09338378906	16.4649505615234
1940.96313476563	16.4960250854492
1941.83239746094	16.5249156951904
1942.701171875	16.5708351135254
1943.5693359375	16.5498428344727
1944.43701171875	16.6092891693115
1945.30407714844	16.602237701416
1946.17065429688	16.6292324066162
1947.03662109375	16.7069206237793
1947.90209960938	16.6602878570557
1948.76696777344	16.7198848724365
1949.63134765625	16.6944961547852
1950.4951171875	16.7009887695313
1951.3583984375	16.7059383392334
1952.22106933594	16.7051315307617
1953.08325195313	16.6533222198486
1953.94482421875	16.7126121520996
1954.80590820313	16.5176601409912
1955.66650390625	16.6368885040283
1956.5263671875	16.5692405700684
1957.38586425781	16.5599613189697
1958.24462890625	16.5526809692383
1959.10302734375	16.4965019226074
1959.96069335938	16.4927616119385
1960.81799316406	16.4131717681885
1961.67456054688	16.3787002563477
1962.53063964844	16.298360824585
1963.38623046875	16.2673969268799
1964.2412109375	16.3268432617188
1965.09558105469	16.1285514831543
1965.94946289063	16.277811050415
1966.80285644531	16.2584037780762
1967.65563964844	16.2242641448975
1968.5078125	16.1901016235352
1969.35949707031	16.1849365234375
1970.21057128906	16.2085762023926
1971.06103515625	16.1569595336914
1971.91101074219	16.2445087432861
1972.76049804688	16.2362365722656
1973.60925292969	16.2921257019043
1974.45764160156	16.256591796875
1975.30529785156	16.3259525299072
1976.15246582031	16.4329700469971
1976.99914550781	16.4491634368896
1977.84521484375	16.4409656524658
1978.69067382813	16.5331268310547
1979.53552246094	16.4852905273438
1980.3798828125	16.5744018554688
1981.22375488281	16.622091293335
1982.06701660156	16.6058731079102
1982.90966796875	16.6417140960693
1983.75170898438	16.6582794189453
1984.59326171875	16.5800838470459
1985.43420410156	16.5681076049805
1986.27465820313	16.59006690979
1987.11450195313	16.5776443481445
1987.95373535156	16.5330619812012
1988.79248046875	16.5867576599121
1989.63061523438	16.5455226898193
1990.46813964844	16.4666690826416
1991.30517578125	16.5120716094971
1992.1416015625	16.4254970550537
1992.9775390625	16.4069213867188
1993.81274414063	16.3258934020996
1994.6474609375	16.3338851928711
1995.48168945313	16.2733020782471
1996.31518554688	16.2849044799805
1997.14819335938	16.2768688201904
1997.98071289063	16.2453422546387
1998.8125	16.2160606384277
1999.64379882813	16.1784000396729
2000.47448730469	16.1689682006836
2001.3046875	16.1857662200928
2002.13427734375	16.1478328704834
2002.96325683594	16.3022499084473
2003.79162597656	16.2029781341553
2004.61950683594	16.3933086395264
2005.44677734375	16.2602500915527
2006.2734375	16.4135723114014
2007.09948730469	16.3924312591553
2007.92504882813	16.4216251373291
2008.75	16.5588417053223
2009.57434082031	16.5742740631104
2010.39819335938	16.5894985198975
2011.22131347656	16.6167736053467
2012.0439453125	16.6177101135254
2012.86608886719	16.7143383026123
2013.6875	16.7073593139648
2014.50842285156	16.6658096313477
2015.32873535156	16.674280166626
2016.1484375	16.7371654510498
2016.96752929688	16.7290592193604
2017.7861328125	16.7004451751709
2018.60412597656	16.7565746307373
2019.42150878906	16.7815265655518
2020.23828125	16.8017044067383
2021.05444335938	16.7140083312988
2021.8701171875	16.7261943817139
2022.68518066406	16.6986713409424
2023.49963378906	16.6910018920898
2024.3134765625	16.6045150756836
2025.12683105469	16.6253719329834
2025.939453125	16.5785827636719
2026.75158691406	16.5198707580566
2027.56311035156	16.561544418335
2028.3740234375	16.5259017944336
2029.18432617188	16.5030498504639
2029.994140625	16.5340061187744
2030.80322265625	16.4570827484131
2031.61181640625	16.4344139099121
2032.41979980469	16.3498382568359
2033.22717285156	16.3445529937744
2034.03393554688	16.328483581543
2034.84008789063	16.3112564086914
2035.64575195313	16.2533779144287
2036.45080566406	16.2960643768311
2037.25512695313	16.1471614837646
2038.05895996094	16.1732883453369
2038.86218261719	16.1447143554688
2039.66479492188	16.1614398956299
2040.466796875	16.2143020629883
2041.26831054688	16.1477336883545
2042.06909179688	16.1769180297852
2042.86938476563	16.2088851928711
2043.6689453125	16.1235866546631
2044.46801757813	16.2028179168701
2045.26647949219	16.2892570495605
2046.06433105469	16.2964057922363
2046.86145019531	16.2484073638916
2047.65808105469	16.3058795928955
2048.4541015625	16.3689365386963
2049.24951171875	16.3306159973145
2050.04443359375	16.3398838043213
2050.83862304688	16.3570175170898
2051.63232421875	16.3850364685059
2052.42529296875	16.4207153320313
2053.2177734375	16.4330425262451
2054.00952148438	16.4002304077148
2054.80078125	16.4619026184082
2055.59130859375	16.4765815734863
2056.38134765625	16.4578914642334
2057.17065429688	16.5120010375977
2057.95947265625	16.4072532653809
2058.74755859375	16.471134185791
2059.53515625	16.418529510498
2060.32202148438	16.4269638061523
2061.1083984375	16.3134346008301
2061.89428710938	16.2876758575439
2062.67919921875	16.1891212463379
2063.4638671875	16.2270278930664
2064.24780273438	16.2021427154541
2065.03100585938	16.2235565185547
2065.81372070313	16.0964336395264
2066.595703125	16.1113052368164
2067.37719726563	16.0586128234863
2068.15795898438	15.9014539718628
2068.93823242188	15.9225654602051
2069.7177734375	15.8382539749146
2070.49682617188	15.8432626724243
2071.27514648438	15.7296781539917
2072.05297851563	15.6923789978027
2072.830078125	15.7597208023071
2073.60668945313	15.6913251876831
2074.38256835938	15.6200666427612
2075.15795898438	15.5513334274292
2075.9326171875	15.560001373291
2076.70654296875	15.5403470993042
2077.47998046875	15.4750213623047
2078.25268554688	15.4368209838867
2079.02490234375	15.4702939987183
2079.79663085938	15.4756679534912
2080.5673828125	15.4505586624146
2081.337890625	15.4625005722046
2082.107421875	15.5035486221313
2082.87670898438	15.4537725448608
2083.64501953125	15.4950876235962
2084.41284179688	15.5399570465088
2085.18017578125	15.587685585022
2085.94677734375	15.5954761505127
2086.71264648438	15.5884561538696
2087.47802734375	15.5910758972168
2088.24267578125	15.538143157959
2089.0068359375	15.5353355407715
2089.77026367188	15.6625633239746
2090.53295898438	15.5683612823486
2091.29516601563	15.5591907501221
2092.056640625	15.5662965774536
2092.81762695313	15.5738763809204
2093.57788085938	15.4363040924072
2094.33764648438	15.4351034164429
2095.0966796875	15.4206781387329
2095.85498046875	15.2828941345215
2096.61279296875	15.3761901855469
2097.36987304688	15.2219696044922
2098.12646484375	15.1807060241699
2098.88232421875	15.0793037414551
2099.63745117188	15.0722856521606
2100.39208984375	14.9601039886475
2101.14624023438	14.9395351409912
2101.8994140625	14.8513975143433
2102.65209960938	14.743745803833
2103.404296875	14.6979236602783
2104.15551757813	14.6212158203125
2104.90649414063	14.5729417800903
2105.65649414063	14.5158414840698
2106.40600585938	14.4413547515869
2107.15502929688	14.3960475921631
2107.90307617188	14.3533124923706
2108.65063476563	14.301513671875
2109.39770507813	14.3329496383667
2110.14404296875	14.3684549331665
2110.8896484375	14.3185091018677
2111.63452148438	14.3063974380493
2112.37890625	14.3250188827515
2113.12280273438	14.3064622879028
2113.86572265625	14.3301010131836
2114.60815429688	14.3625936508179
2115.35009765625	14.3289957046509
2116.09106445313	14.4364786148071
2116.83154296875	14.3983449935913
2117.57153320313	14.3847913742065
2118.31079101563	14.3893985748291
2119.04931640625	14.3971166610718
2119.787109375	14.3182401657104
2120.5244140625	14.3091821670532
2121.26098632813	14.2754554748535
2121.9970703125	14.2484169006348
2122.732421875	14.2134466171265
2123.46704101563	14.2043342590332
2124.20092773438	14.1542119979858
2124.93432617188	14.1297235488892
2125.6669921875	14.0384998321533
2126.39916992188	13.9784097671509
2127.13037109375	13.9576606750488
2127.86108398438	13.8684310913086
2128.59130859375	13.8305568695068
2129.32080078125	13.7253351211548
2130.04956054688	13.7059001922607
2130.77758789063	13.62220287323
2131.50512695313	13.5774335861206
2132.23193359375	13.5270919799805
2132.9580078125	13.4328689575195
2133.68334960938	13.3390550613403
2134.408203125	13.3688430786133
2135.13232421875	13.2609376907349
2135.85595703125	13.2499437332153
2136.57885742188	13.2109432220459
2137.30102539063	13.0929470062256
2138.0224609375	13.0412902832031
2138.74340820313	13.0456581115723
2139.46337890625	13.0055446624756
2140.18310546875	12.9216318130493
2140.90185546875	12.83522605896
2141.6201171875	12.8475046157837
2142.33764648438	12.8346128463745
2143.05444335938	12.8095970153809
2143.77075195313	12.8422317504883
2144.48608398438	12.8203525543213
2145.201171875	12.8372507095337
2145.91528320313	12.8316059112549
2146.62890625	12.8116331100464
2147.34155273438	12.7741641998291
2148.05395507813	12.7789268493652
2148.76538085938	12.8048324584961
2149.47631835938	12.7417917251587
2150.18627929688	12.7312297821045
2150.89599609375	12.7211427688599
2151.60473632813	12.7056932449341
2152.31298828125	12.7415971755981
2153.02026367188	12.723705291748
2153.72729492188	12.6860656738281
2154.43334960938	12.6015920639038
2155.138671875	12.6557998657227
2155.84350585938	12.6712636947632
2156.54760742188	12.5586204528809
2157.25122070313	12.5428056716919
2157.95385742188	12.486686706543
2158.65600585938	12.5345964431763
2159.357421875	12.4710931777954
2160.05810546875	12.4170751571655
2160.75805664063	12.38698387146
2161.45751953125	12.3230972290039
2162.15600585938	12.3059177398682
2162.85400390625	12.2664384841919
2163.55151367188	12.186993598938
2164.248046875	12.1466970443726
2164.94409179688	12.132851600647
2165.63916015625	12.0809745788574
2166.33374023438	12.0346994400024
2167.02783203125	11.9567174911499
2167.72094726563	11.9142818450928
2168.41357421875	11.8150663375854
2169.10522460938	11.7400970458984
2169.79638671875	11.7481727600098
2170.48706054688	11.6554107666016
2171.1767578125	11.534276008606
2171.86572265625	11.4755687713623
2172.55419921875	11.4027757644653
2173.24194335938	11.3427352905273
2173.92895507813	11.2718057632446
2174.615234375	11.2700929641724
2175.30078125	11.2185611724854
2175.98583984375	11.1405792236328
2176.67016601563	11.0926542282104
2177.35375976563	11.0716047286987
2178.03662109375	11.0362100601196
2178.71875	11.0788793563843
2179.40014648438	11.0165119171143
2180.08081054688	11.0651397705078
2180.76098632813	11.0474977493286
2181.4404296875	11.070182800293
2182.119140625	11.0349454879761
2182.79711914063	11.0408000946045
2183.47436523438	11.0761461257935
2184.15087890625	10.9843397140503
2184.82690429688	11.0789661407471
2185.501953125	11.0178499221802
2186.17651367188	11.0519962310791
2186.85034179688	10.9955377578735
2187.5234375	10.9864768981934
2188.19580078125	10.9784049987793
2188.86743164063	10.9526710510254
2189.53833007813	10.9398498535156
2190.20874023438	10.9103498458862
2190.87817382813	10.8290500640869
2191.54711914063	10.7974843978882
2192.21533203125	10.7529401779175
2192.8828125	10.658519744873
2193.54956054688	10.6968994140625
2194.21557617188	10.600133895874
2194.880859375	10.5676603317261
2195.54541015625	10.5072059631348
2196.20947265625	10.4467000961304
2196.87255859375	10.3576726913452
2197.53515625	10.2615747451782
2198.19677734375	10.2283954620361
2198.85791015625	10.1701803207397
2199.51831054688	10.0966520309448
2200.17797851563	10.0398406982422
2200.8369140625	9.95268058776855
2201.4951171875	9.86044120788574
2202.15258789063	9.82125186920166
2202.80932617188	9.73665332794189
2203.46533203125	9.70590972900391
2204.12060546875	9.65330982208252
2204.775390625	9.68223667144775
2205.42919921875	9.59392929077148
2206.08251953125	9.65424823760986
2206.73486328125	9.60781955718994
2207.38671875	9.56185913085938
2208.03759765625	9.53597545623779
2208.68798828125	9.60315608978271
2209.33764648438	9.57273483276367
2209.98657226563	9.54103088378906
2210.63452148438	9.59443283081055
2211.28198242188	9.60907077789307
2211.9287109375	9.54154300689697
2212.57470703125	9.55717849731445
2213.21997070313	9.52388191223145
2213.86450195313	9.53472328186035
2214.50830078125	9.56930351257324
2215.1513671875	9.53975963592529
2215.79370117188	9.44120597839355
2216.43530273438	9.44519901275635
2217.076171875	9.40115070343018
2217.71630859375	9.39273166656494
2218.35571289063	9.29750347137451
2218.99462890625	9.27915859222412
2219.63256835938	9.21217250823975
2220.26977539063	9.13626003265381
2220.90625	9.1256856918335
2221.5419921875	9.1036901473999
2222.17700195313	9.02332592010498
2222.81127929688	9.00253772735596
2223.44482421875	8.88576602935791
2224.07763671875	8.87073993682861
2224.70971679688	8.78253078460693
2225.34106445313	8.70746517181396
2225.9716796875	8.65242862701416
2226.6015625	8.56987285614014
2227.23071289063	8.53610706329346
2227.85913085938	8.47965717315674
2228.48681640625	8.45397853851318
2229.11376953125	8.3732442855835
2229.73999023438	8.3729887008667
2230.36547851563	8.31943702697754
2230.990234375	8.3150749206543
2231.61401367188	8.2349157333374
2232.2373046875	8.23102283477783
2232.85986328125	8.14923191070557
2233.4814453125	8.11949062347412
2234.1025390625	8.11426448822021
2234.72265625	8.10187339782715
2235.34228515625	8.07949447631836
2235.9609375	8.01231384277344
2236.57885742188	8.01701354980469
2237.1962890625	7.99687385559082
2237.81274414063	7.98773241043091
2238.42846679688	8.0134391784668
2239.04345703125	7.97224426269531
2239.65771484375	7.98231506347656
2240.27124023438	7.95133590698242
2240.88403320313	7.9832181930542
2241.49584960938	7.98045921325684
2242.10717773438	7.94506883621216
2242.71752929688	8.01065349578857
2243.32739257813	7.94593381881714
2243.93627929688	7.90482378005981
2244.54443359375	7.92748975753784
2245.15209960938	7.86574411392212
2245.7587890625	7.85467720031738
2246.36474609375	7.88868379592896
2246.9697265625	7.7969446182251
2247.57421875	7.80826282501221
2248.17797851563	7.78760576248169
2248.78076171875	7.7498984336853
2249.38305664063	7.73694181442261
2249.984375	7.66070461273193
2250.5849609375	7.66449117660522
2251.18481445313	7.58635377883911
2251.78393554688	7.55391502380371
2252.38232421875	7.51342964172363
2252.97973632813	7.47808790206909
2253.57666015625	7.48723173141479
2254.17260742188	7.39436149597168
2254.76782226563	7.38430786132813
2255.3623046875	7.3268256187439
2255.9560546875	7.28251504898071
2256.54907226563	7.24335289001465
2257.14135742188	7.20312166213989
2257.73266601563	7.15974283218384
2258.32348632813	7.1038646697998
2258.91333007813	7.05885124206543
2259.50244140625	7.03744602203369
2260.09057617188	6.97209119796753
2260.67822265625	6.9352855682373
2261.26513671875	6.87399864196777
2261.85107421875	6.87902641296387
2262.43627929688	6.82599306106567
2263.02075195313	6.84819412231445
2263.6044921875	6.7409086227417
2264.18725585938	6.73128795623779
2264.76953125	6.74564409255981
2265.35083007813	6.68775129318237
2265.93139648438	6.68148422241211
2266.51123046875	6.65354347229004
2267.09033203125	6.62296438217163
2267.66845703125	6.62057733535767
2268.24584960938	6.60903835296631
2268.82250976563	6.64245891571045
2269.3984375	6.63588619232178
2269.9736328125	6.60889482498169
2270.5478515625	6.60831880569458
2271.12133789063	6.68578243255615
2271.69409179688	6.73186349868774
2272.26611328125	6.74443483352661
2272.83740234375	6.67914342880249
2273.40771484375	6.6505184173584
2273.97729492188	6.65230703353882
2274.54614257813	6.65488243103027
2275.11401367188	6.58603286743164
2275.68139648438	6.57308149337769
2276.24780273438	6.51833486557007
2276.8134765625	6.47695112228394
2277.37817382813	6.43395280838013
2277.9423828125	6.47353458404541
2278.50561523438	6.46234560012817
2279.06811523438	6.50801944732666
2279.62963867188	6.42992639541626
2280.19067382813	6.41079664230347
2280.75073242188	6.43250894546509
2281.31005859375	6.36958599090576
2281.86840820313	6.37493896484375
2282.42602539063	6.385573387146
2282.98291015625	6.37350559234619
2283.5390625	6.32049131393433
2284.09448242188	6.29121208190918
2284.64892578125	6.23996925354004
2285.20263671875	6.28149700164795
2285.75537109375	6.21010398864746
2286.3076171875	6.18443441390991
2286.85888671875	6.15768384933472
2287.40942382813	6.14362049102783
2287.958984375	6.07709074020386
2288.5078125	6.09001493453979
2289.05590820313	5.96428775787354
2289.60302734375	5.98247909545898
2290.14965820313	5.96035194396973
2290.6953125	5.89414405822754
2291.23999023438	5.87780284881592
2291.78393554688	5.86012077331543
2292.3271484375	5.77412700653076
2292.86962890625	5.79254150390625
2293.4111328125	5.71974992752075
2293.95190429688	5.73389577865601
2294.49194335938	5.67539358139038
2295.03100585938	5.64480209350586
2295.5693359375	5.62616682052612
2296.10693359375	5.64508724212646
2296.6435546875	5.61843919754028
2297.17944335938	5.62430143356323
2297.71459960938	5.6064248085022
2298.24877929688	5.57118606567383
2298.7822265625	5.56741666793823
2299.31469726563	5.59729290008545
2299.8466796875	5.57830238342285
2300.37744140625	5.60713005065918
2300.90771484375	5.55924940109253
2301.43701171875	5.54877281188965
2301.96557617188	5.58323574066162
2302.4931640625	5.60059309005737
2303.02001953125	5.60483837127686
2303.54614257813	5.59462404251099
2304.0712890625	5.60395956039429
2304.595703125	5.59480285644531
2305.119140625	5.56740283966064
2305.64184570313	5.5987286567688
2306.16381835938	5.58311128616333
2306.68481445313	5.60050010681152
2307.205078125	5.51934385299683
2307.72436523438	5.52409172058105
2308.24291992188	5.54577255249023
2308.7607421875	5.51880311965942
2309.27758789063	5.51682567596436
2309.79370117188	5.5199556350708
2310.30883789063	5.50882053375244
2310.8232421875	5.52621698379517
2311.3369140625	5.49190664291382
2311.849609375	5.5071496963501
2312.361328125	5.44827032089233
2312.87255859375	5.42035818099976
2313.38256835938	5.39970588684082
2313.89208984375	5.38497304916382
2314.40063476563	5.36698770523071
2314.908203125	5.32495069503784
2315.4150390625	5.32340621948242
2315.92114257813	5.28131675720215
2316.42626953125	5.25082111358643
2316.9306640625	5.19703960418701
2317.43408203125	5.1640510559082
2317.93676757813	5.15052175521851
2318.4384765625	5.10746765136719
2318.939453125	5.12803173065186
2319.439453125	5.07328367233276
2319.93872070313	5.04098796844482
2320.43701171875	4.98290824890137
2320.9345703125	4.97632217407227
2321.43139648438	4.95914602279663
2321.92724609375	4.93788385391235
2322.42211914063	4.94321441650391
2322.91625976563	4.90019512176514
2323.40966796875	4.86039972305298
2323.90209960938	4.83498382568359
2324.3935546875	4.86584043502808
2324.88427734375	4.83659315109253
2325.37426757813	4.81929683685303
2325.86303710938	4.86269569396973
2326.35131835938	4.80290937423706
2326.83862304688	4.82153606414795
2327.32495117188	4.81510066986084
2327.810546875	4.8416485786438
2328.29541015625	4.84857702255249
2328.77905273438	4.86287212371826
2329.26220703125	4.87663269042969
2329.74438476563	4.86500835418701
2330.2255859375	4.84162664413452
2330.7060546875	4.89172458648682
2331.185546875	4.88664436340332
2331.6640625	4.81211137771606
2332.14184570313	4.8720908164978
2332.61889648438	4.83443355560303
2333.09497070313	4.84847497940063
2333.57006835938	4.82364416122437
2334.04443359375	4.83604526519775
2334.51782226563	4.81118726730347
2334.99047851563	4.80686902999878
2335.46215820313	4.78581762313843
2335.93310546875	4.74856567382813
2336.40307617188	4.73378372192383
2336.8720703125	4.70224571228027
2337.34033203125	4.69896507263184
2337.8076171875	4.67947483062744
2338.27416992188	4.64018440246582
2338.73974609375	4.59618949890137
2339.20458984375	4.59313344955444
2339.66845703125	4.54716205596924
2340.13134765625	4.57187175750732
2340.59350585938	4.51181650161743
2341.0546875	4.52441167831421
2341.51489257813	4.51194858551025
2341.97436523438	4.44380950927734
2342.43286132813	4.3946418762207
2342.890625	4.40113925933838
2343.34741210938	4.38115549087524
2343.80322265625	4.36419439315796
2344.25830078125	4.3345193862915
2344.71240234375	4.31752157211304
2345.16577148438	4.34056520462036
2345.61791992188	4.3597526550293
2346.06958007813	4.39774465560913
2346.52001953125	4.48304748535156
2346.9697265625	4.47767877578735
2347.41845703125	4.59515857696533
2347.86645507813	4.69278907775879
2348.3134765625	4.76556158065796
2348.75952148438	4.86691188812256
2349.20483398438	4.97387266159058
2349.64916992188	5.07563352584839
2350.09252929688	5.16609573364258
2350.53515625	5.22749376296997
2350.97680664063	5.28782224655151
2351.41748046875	5.32514905929565
2351.857421875	5.41802978515625
2352.29638671875	5.41514921188354
2352.734375	5.43059968948364
2353.17138671875	5.41520738601685
2353.60766601563	5.38812351226807
2354.04296875	5.29900121688843
2354.4775390625	5.24737167358398
2354.91088867188	5.13976621627808
2355.34350585938	5.04405498504639
2355.775390625	4.9638729095459
2356.2060546875	4.84713983535767
2356.63598632813	4.73032236099243
2357.06494140625	4.60004615783691
2357.4931640625	4.53744411468506
2357.92041015625	4.41593599319458
2358.3466796875	4.29964876174927
2358.77197265625	4.26674270629883
2359.1962890625	4.16819429397583
2359.61987304688	4.09052562713623
2360.04248046875	4.03096675872803
2360.46411132813	3.97611713409424
2360.88500976563	3.92737984657288
2361.30493164063	3.88308429718018
2361.72387695313	3.87261080741882
