# Supplementary material for: Optics miniaturization strategy for demanding Raman spectroscopy applications
Source: Nat Commun. 2024 Apr 8;15:3049. doi: 10.1038/s41467-024-47044-7 (PMC11001912; doi:10.1038/s41467-024-47044-7)
Supplement: Supplementary file 6 — Source Data [file 41467_2024_47044_MOESM6_ESM.zip › Source Data/NCOMMS-23-34016B s3/S3 pHCA, Glucose, Salts/calibraiton/Salts standards 24.08.17/K_0_1g_L_1.csv]

347.42919921875	76.2505950927734
348.892913818359	76.3119964599609
350.356079101563	76.7047119140625
351.818634033203	76.8313674926758
353.280670166016	77.3244094848633
354.742095947266	77.6080932617188
356.202972412109	77.7539825439453
357.663299560547	78.011604309082
359.123046875	78.1138916015625
360.582244873047	78.365608215332
362.040863037109	78.6467514038086
363.498931884766	78.7196884155273
364.956451416016	78.8096237182617
366.413391113281	79.1137084960938
367.869750976563	79.183708190918
369.325592041016	79.3768463134766
370.780853271484	79.1901931762695
372.235565185547	79.5681304931641
373.689727783203	79.4894104003906
375.143310546875	79.5215454101563
376.596343994141	79.6007232666016
378.048828125	79.6808395385742
379.500762939453	79.6361541748047
380.9521484375	79.8159561157227
382.402954101563	79.8358383178711
383.853240966797	79.9202575683594
385.302947998047	80.0518569946289
386.752136230469	80.1649398803711
388.200744628906	80.2101669311523
389.648803710938	80.3690338134766
391.096343994141	80.4509048461914
392.543304443359	80.6046676635742
393.989715576172	80.8353958129883
395.435607910156	81.1171112060547
396.880920410156	81.2959518432617
398.325714111328	81.2482223510742
399.769927978516	81.6075820922852
401.213623046875	81.8537292480469
402.656768798828	81.9832000732422
404.099395751953	82.0842514038086
405.541442871094	82.4270858764648
406.982971191406	82.4774856567383
408.423950195313	82.4988784790039
409.864379882813	82.8503723144531
411.304290771484	83.0579986572266
412.743621826172	83.1311416625977
414.182434082031	83.2422332763672
415.620727539063	83.3106994628906
417.058471679688	83.4805374145508
418.495666503906	83.4492340087891
419.932342529297	83.5291976928711
421.368469238281	83.5119323730469
422.804077148438	83.6385650634766
424.239135742188	83.5841903686523
425.673645019531	83.4536361694336
427.107635498047	83.5330505371094
428.541107177734	83.5586395263672
429.974029541016	83.4135894775391
431.406433105469	83.4588470458984
432.838287353516	83.3414688110352
434.269622802734	83.2666702270508
435.700408935547	83.3605422973633
437.130706787109	83.1812973022461
438.560455322266	82.9498596191406
439.989654541016	82.8551940917969
441.418334960938	82.9798202514648
442.846496582031	82.6438446044922
444.274139404297	82.7110214233398
445.701263427734	82.4334182739258
447.127838134766	82.4037704467773
448.553894042969	82.3735656738281
449.979431152344	82.1980209350586
451.404449462891	82.0807495117188
452.828918457031	81.8781204223633
454.252899169922	82.0665283203125
455.676330566406	81.8750228881836
457.099273681641	81.8791427612305
458.521667480469	81.718391418457
459.943542480469	81.8053436279297
461.364929199219	81.5792999267578
462.785766601563	81.7029495239258
464.206085205078	81.7412796020508
465.625885009766	81.4754333496094
467.045196533203	81.7249145507813
468.463958740234	81.4659271240234
469.882202148438	81.5890350341797
471.299957275391	81.4944915771484
472.717193603516	81.6274871826172
474.133911132813	81.5510101318359
475.550109863281	81.6504821777344
476.965789794922	81.6703338623047
478.380950927734	81.7729110717773
479.795623779297	81.7606430053711
481.209777832031	81.6823272705078
482.623413085938	81.9007568359375
484.036529541016	81.8960647583008
485.449157714844	81.9887924194336
486.861267089844	81.9562454223633
488.272857666016	82.0325241088867
489.683959960938	82.0654602050781
491.094543457031	82.1791152954102
492.504608154297	82.043083190918
493.914184570313	82.1774673461914
495.3232421875	82.1758041381836
496.731811523438	81.9700088500977
498.139862060547	81.9341354370117
499.547393798828	81.9068145751953
500.954467773438	81.7075424194336
502.360992431641	81.6404342651367
503.767028808594	81.5534362792969
505.172576904297	81.5509643554688
506.577606201172	81.3547592163086
507.982147216797	81.2581939697266
509.386169433594	81.0160598754883
510.789703369141	80.9769973754883
512.192749023438	80.8165283203125
513.595275878906	80.72802734375
514.997314453125	80.4791564941406
516.398803710938	80.6218643188477
517.799865722656	80.0870742797852
519.200378417969	80.1670379638672
520.600463867188	79.8182601928711
522	79.6370620727539
523.399047851563	79.652961730957
524.797607421875	79.3140335083008
526.195678710938	79.0634384155273
527.59326171875	79.0734481811523
528.990295410156	78.9148788452148
530.386901855469	78.5514755249023
531.782958984375	78.5158081054688
533.178588867188	78.4303588867188
534.573669433594	78.0931930541992
535.968322753906	77.9252090454102
537.362426757813	77.7788848876953
538.756042480469	77.6918411254883
540.149230957031	77.3321533203125
541.541870117188	77.270866394043
542.934020996094	77.1227798461914
544.32568359375	77.1290664672852
545.716918945313	76.9388046264648
547.107604980469	76.5385208129883
548.497802734375	76.6743392944336
549.887573242188	76.6132278442383
551.276794433594	76.3159027099609
552.66552734375	76.2783966064453
554.053833007813	76.1464309692383
555.441650390625	76.2880935668945
556.828918457031	75.9643478393555
558.215759277344	75.9151916503906
559.602111816406	75.7775726318359
560.987976074219	75.7436981201172
562.373352050781	75.7707595825195
563.758239746094	75.5297393798828
565.142639160156	75.5271682739258
566.526611328125	75.4685211181641
567.910034179688	75.4941177368164
569.293029785156	75.3355407714844
570.675537109375	75.4251174926758
572.057556152344	75.3423004150391
573.439086914063	75.3739318847656
574.820129394531	75.1879348754883
576.200744628906	75.2523498535156
577.580871582031	75.1530685424805
578.96044921875	75.1439437866211
580.339660644531	75.1487121582031
581.718322753906	75.2468643188477
583.096557617188	74.9757690429688
584.474243164063	75.1623229980469
585.851501464844	75.0888061523438
587.228332519531	75.0663223266602
588.604614257813	75.0119018554688
589.98046875	74.9022827148438
591.355834960938	74.9329833984375
592.730712890625	74.9442520141602
594.105163574219	75.0459671020508
595.479125976563	75.0126342773438
596.852600097656	74.8161849975586
598.225646972656	74.8834991455078
599.598205566406	74.7404022216797
600.970275878906	74.7173538208008
602.341857910156	74.6583786010742
603.713012695313	74.70556640625
605.083679199219	74.5912322998047
606.453918457031	74.5907745361328
607.823608398438	74.3386459350586
609.192932128906	74.547981262207
610.561706542969	74.1650238037109
611.930053710938	74.2648010253906
613.297912597656	74.0641632080078
614.665344238281	73.9796600341797
616.032287597656	73.7762145996094
617.398803710938	73.8679885864258
618.764831542969	73.6342468261719
620.13037109375	73.575813293457
621.495483398438	73.3803939819336
622.860107421875	73.3164367675781
624.224304199219	73.0423431396484
625.588012695313	73.0036087036133
626.951232910156	72.8922882080078
628.314025878906	72.7418212890625
629.676391601563	72.8020706176758
631.038269042969	72.519157409668
632.399658203125	72.3732223510742
633.760620117188	72.2964324951172
635.12109375	72.2431030273438
636.481140136719	72.0797882080078
637.840759277344	71.8976974487305
639.199890136719	71.7893524169922
640.558532714844	71.6797103881836
641.916748046875	71.4564590454102
643.274536132813	71.47509765625
644.6318359375	71.2826156616211
645.988647460938	71.1429672241211
647.345031738281	71.0526733398438
648.700988769531	71.0287857055664
650.056457519531	70.837043762207
651.411499023438	70.7209243774414
652.76611328125	70.6614227294922
654.120239257813	70.469596862793
655.473876953125	70.5139465332031
656.827087402344	70.2299270629883
658.179870605469	70.3838272094727
659.5322265625	70.302978515625
660.884094238281	70.1721038818359
662.235473632813	70.1359939575195
663.586486816406	69.9158248901367
664.93701171875	69.8713226318359
666.287048339844	69.9904022216797
667.636657714844	69.9702987670898
668.98583984375	69.7473678588867
670.334594726563	69.7587661743164
671.682861328125	69.6819763183594
673.030700683594	69.6533203125
674.378051757813	69.6434707641602
675.725036621094	69.6392211914063
677.071533203125	69.5424118041992
678.417541503906	69.575927734375
679.76318359375	69.5366516113281
681.108337402344	69.4257431030273
682.453002929688	69.6118087768555
683.797302246094	69.704216003418
685.14111328125	69.5381698608398
686.484497070313	69.5422821044922
687.827453613281	69.6676788330078
689.169921875	69.5532379150391
690.512023925781	69.5260009765625
691.853637695313	69.6640472412109
693.194763183594	69.6329879760742
694.535522460938	69.3873062133789
695.875793457031	69.5451049804688
697.215637207031	69.6962051391602
698.555053710938	69.652214050293
699.89404296875	69.6337051391602
701.232543945313	69.7457885742188
702.570617675781	69.6059265136719
703.908325195313	69.5442123413086
705.245483398438	69.5988922119141
706.582275390625	69.6308212280273
707.918640136719	69.6960601806641
709.254516601563	69.7693481445313
710.589965820313	69.558837890625
711.924987792969	69.6564559936523
713.259582519531	69.6274032592773
714.59375	69.6986389160156
715.927490234375	69.4599380493164
717.2607421875	69.652702331543
718.593627929688	69.457275390625
719.926025390625	69.5714340209961
721.257995605469	69.5208892822266
722.589538574219	69.5715484619141
723.920654296875	69.3888626098633
725.251342773438	69.5857009887695
726.581604003906	69.4730758666992
727.911437988281	69.4851837158203
729.240783691406	69.234130859375
730.569763183594	69.3548965454102
731.898254394531	69.3037490844727
733.226379394531	69.2226104736328
734.554016113281	69.2673110961914
735.881225585938	69.0613555908203
737.208068847656	69.0869903564453
738.534423828125	69.0586929321289
739.8603515625	69.0038604736328
741.185852050781	68.8783187866211
742.510925292969	68.8380661010742
743.835571289063	68.7991638183594
745.159790039063	68.6727447509766
746.483581542969	68.6960067749023
747.806945800781	68.4662475585938
749.1298828125	68.3563537597656
750.452453613281	68.3873291015625
751.774536132813	68.3722457885742
753.09619140625	68.1810150146484
754.417419433594	68.0316772460938
755.738220214844	68.0783920288086
757.05859375	67.9944305419922
758.378540039063	67.9456634521484
759.698059082031	67.8508605957031
761.017211914063	67.5423278808594
762.335876464844	67.5868301391602
763.654113769531	67.323844909668
764.971984863281	67.3141479492188
766.289367675781	67.321662902832
767.606384277344	67.0891418457031
768.922973632813	67.1534194946289
770.239074707031	66.897834777832
771.554809570313	66.7329940795898
772.8701171875	66.7528457641602
774.184997558594	66.6073532104492
775.499450683594	66.2821884155273
776.8134765625	66.5329666137695
778.127136230469	66.3237762451172
779.440307617188	66.2072143554688
780.753112792969	66.243408203125
782.0654296875	66.0140686035156
783.377380371094	65.906364440918
784.688903808594	65.806510925293
786	65.7387619018555
787.310668945313	65.6773223876953
788.620971679688	65.3918228149414
789.930786132813	65.5193862915039
791.240234375	65.3440856933594
792.549255371094	65.1684112548828
793.857788085938	65.1320953369141
795.166015625	64.9049530029297
796.473754882813	64.9351043701172
797.781066894531	64.6345520019531
799.088012695313	64.747932434082
800.39453125	64.6357803344727
801.700622558594	64.6896438598633
803.006286621094	64.4701156616211
804.311584472656	64.3572692871094
805.616394042969	64.3138961791992
806.920837402344	64.2701568603516
808.224853515625	64.1106414794922
809.528503417969	64.001708984375
810.831665039063	63.8517913818359
812.134460449219	63.889591217041
813.436828613281	63.7229309082031
814.73876953125	63.6919059753418
816.040344238281	63.5537147521973
817.341430664063	63.5090179443359
818.642150878906	63.4135894775391
819.942504882813	63.3319282531738
821.242370605469	63.1972503662109
822.541870117188	63.2138442993164
823.840942382813	62.944019317627
825.139587402344	63.0180549621582
826.437866210938	62.8642120361328
827.735656738281	62.7971801757813
829.033081054688	62.5877265930176
830.330139160156	62.6000480651855
831.626770019531	62.4846382141113
832.922973632813	62.3652496337891
834.21875	62.3829650878906
835.514099121094	62.3116607666016
836.80908203125	62.2138824462891
838.103637695313	61.9912490844727
839.397827148438	62.0303955078125
840.691589355469	61.9075164794922
841.984924316406	61.7829437255859
843.27783203125	61.6204566955566
844.570373535156	61.4705848693848
845.862487792969	61.4259605407715
847.154235839844	61.2681198120117
848.445556640625	61.2117042541504
849.736450195313	61.0636367797852
851.026916503906	60.8755645751953
852.317016601563	60.7105865478516
853.606689453125	60.5521087646484
854.89599609375	60.4066162109375
856.184875488281	60.3501434326172
857.473327636719	60.1034927368164
858.761413574219	60.0705146789551
860.049072265625	60.0537300109863
861.336303710938	59.787525177002
862.623168945313	59.8110084533691
863.909606933594	59.5561065673828
865.195678710938	59.5502624511719
866.481323242188	59.3148536682129
867.766540527344	59.2090148925781
869.051391601563	59.0673904418945
870.335815429688	58.9092025756836
871.619873046875	58.7196044921875
872.903503417969	58.3764686584473
874.186706542969	58.2503700256348
875.469543457031	58.1126594543457
876.752014160156	57.9021949768066
878.033996582031	57.7485389709473
879.315612792969	57.5548858642578
880.596862792969	57.2898330688477
881.877685546875	57.1312713623047
883.158081054688	56.8298759460449
884.438110351563	56.5378379821777
885.7177734375	56.4441223144531
886.996948242188	56.2228012084961
888.275817871094	56.0188446044922
889.55419921875	55.7206115722656
890.832275390625	55.5172691345215
892.10986328125	55.3261299133301
893.387084960938	55.1512069702148
894.663940429688	54.8132629394531
895.940368652344	54.5842895507813
897.216369628906	54.4138107299805
898.492004394531	54.181079864502
899.767272949219	53.9578819274902
901.042114257813	53.7568092346191
902.316528320313	53.5955505371094
903.590576171875	53.2842483520508
904.8642578125	52.9860954284668
906.137512207031	52.8626098632813
907.410339355469	52.6582069396973
908.682800292969	52.5021896362305
909.954833984375	52.3149642944336
911.226501464844	52.1468048095703
912.497802734375	51.8143081665039
913.768676757813	51.6402816772461
915.039123535156	51.5500564575195
916.309204101563	51.210391998291
917.578918457031	51.0573692321777
918.848205566406	50.9651069641113
920.117126464844	50.6274108886719
921.385620117188	50.5161323547363
922.653747558594	50.43896484375
923.921447753906	50.2121429443359
925.188781738281	50.1418571472168
926.455688476563	49.9596252441406
927.722229003906	49.8349189758301
928.988342285156	49.7258453369141
930.254089355469	49.4514999389648
931.519470214844	49.3952026367188
932.784423828125	49.2292442321777
934.049011230469	48.9888458251953
935.313171386719	48.9308815002441
936.576965332031	48.9054832458496
937.84033203125	48.7550010681152
939.103332519531	48.6302490234375
940.365966796875	48.4577140808105
941.628173828125	48.4786491394043
942.890014648438	48.3137702941895
944.151428222656	48.2218208312988
945.412475585938	48.1255073547363
946.673095703125	47.9848442077637
947.933349609375	47.9890975952148
949.193237304688	47.8037223815918
950.452697753906	47.8491249084473
951.711791992188	47.7374649047852
952.970520019531	47.6033554077148
954.228820800781	47.5903396606445
955.486755371094	47.5798225402832
956.744262695313	47.3785400390625
958.001403808594	47.398136138916
959.258117675781	47.3168334960938
960.514526367188	47.1923217773438
961.770446777344	47.2770767211914
963.026062011719	47.1923904418945
964.28125	46.9862327575684
965.536010742188	47.0257110595703
966.790466308594	47.002758026123
968.044494628906	46.9621047973633
969.298095703125	46.8847198486328
970.551391601563	46.9246368408203
971.80419921875	46.6879081726074
973.056701660156	46.7562217712402
974.308776855469	46.5975875854492
975.560485839844	46.6409797668457
976.811767578125	46.638500213623
978.062683105469	46.5732116699219
979.313232421875	46.5998954772949
980.563415527344	46.491024017334
981.813171386719	46.3795051574707
983.0625	46.3831825256348
984.3115234375	46.3629035949707
985.560119628906	46.3041496276855
986.808349609375	46.315502166748
988.05615234375	46.3272323608398
989.303588867188	46.2142639160156
990.550659179688	46.2113647460938
991.797302246094	46.0759506225586
993.043579101563	46.1526718139648
994.289489746094	45.9856834411621
995.535034179688	45.9643630981445
996.780151367188	45.7987213134766
998.02490234375	45.6978416442871
999.269226074219	45.7877731323242
1000.51318359375	45.6431083679199
1001.75677490234	45.5567321777344
1003	45.5572128295898
1004.24279785156	45.4230575561523
1005.48522949219	45.3871841430664
1006.72729492188	45.4356842041016
1007.96893310547	45.3476600646973
1009.21026611328	45.2697372436523
1010.45111083984	45.2620964050293
1011.69165039063	45.1320152282715
1012.93176269531	45.1463088989258
1014.17150878906	45.0274848937988
1015.41088867188	44.9873275756836
1016.64984130859	44.9864273071289
1017.88842773438	44.9148712158203
1019.12664794922	44.8498039245605
1020.36450195313	44.817512512207
1021.60192871094	44.8433265686035
1022.83898925781	44.856761932373
1024.07568359375	44.6073722839355
1025.31201171875	44.7155113220215
1026.5478515625	44.5779457092285
1027.78344726563	44.6322135925293
1029.0185546875	44.533519744873
1030.25329589844	44.4906578063965
1031.48767089844	44.4512405395508
1032.7216796875	44.5564193725586
1033.95532226563	44.3349075317383
1035.18859863281	44.3080978393555
1036.42138671875	44.3799819946289
1037.65393066406	44.3042449951172
1038.88598632813	44.3761596679688
1040.11767578125	44.4023628234863
1041.34899902344	44.3194160461426
1042.57995605469	44.5045471191406
1043.810546875	44.387336730957
1045.04077148438	44.4277000427246
1046.2705078125	44.3375625610352
1047.5	44.3670921325684
1048.72900390625	44.3552894592285
1049.95764160156	44.3574104309082
1051.18591308594	44.5392417907715
1052.41381835938	44.4013290405273
1053.64135742188	44.2741088867188
1054.86853027344	44.4481811523438
1056.09521484375	44.364990234375
1057.32165527344	44.1853866577148
1058.54760742188	44.3358764648438
1059.77331542969	44.3186683654785
1060.99853515625	44.2397270202637
1062.22338867188	44.3125076293945
1063.44787597656	44.1865043640137
1064.671875	44.1226501464844
1065.89562988281	44.1276168823242
1067.11901855469	43.9903907775879
1068.34191894531	44.0369415283203
1069.56457519531	44.1305885314941
1070.78674316406	43.9608039855957
1072.00854492188	44.0195922851563
1073.22998046875	43.9365615844727
1074.45104980469	44.1225471496582
1075.67175292969	43.9158058166504
1076.89208984375	43.9045028686523
1078.11193847656	43.8413429260254
1079.33154296875	43.667610168457
1080.55065917969	43.6876029968262
1081.76940917969	43.6765289306641
1082.98791503906	43.5422897338867
1084.20593261719	43.5297164916992
1085.42358398438	43.4689140319824
1086.64086914063	43.5076599121094
1087.85766601563	43.4209365844727
1089.07421875	43.3567276000977
1090.29040527344	43.2581977844238
1091.50610351563	43.3479232788086
1092.72155761719	43.2669715881348
1093.9365234375	43.3683624267578
1095.15112304688	43.3255729675293
1096.36535644531	43.3354454040527
1097.57922363281	43.2461318969727
1098.79272460938	43.3937644958496
1100.005859375	43.2291259765625
1101.21862792969	43.2195930480957
1102.43090820313	43.2982139587402
1103.64294433594	43.2013244628906
1104.8544921875	43.2650985717773
1106.06579589844	43.3466377258301
1107.27661132813	43.2614135742188
1108.48706054688	43.2107467651367
1109.69714355469	43.2627563476563
1110.90686035156	43.2888298034668
1112.1162109375	43.2162437438965
1113.3251953125	43.239860534668
1114.53369140625	43.2341079711914
1115.74194335938	43.1319732666016
1116.94982910156	43.2354164123535
1118.1572265625	43.3098793029785
1119.3642578125	43.2469100952148
1120.57104492188	43.2244186401367
1121.77734375	43.3407287597656
1122.98327636719	43.2182312011719
1124.18884277344	43.2971649169922
1125.39404296875	43.4057121276855
1126.59875488281	43.3263931274414
1127.80322265625	43.2543487548828
1129.00732421875	43.3738250732422
1130.2109375	43.3126831054688
1131.41430664063	43.1522445678711
1132.6171875	43.1980667114258
1133.81970214844	43.2295799255371
1135.02197265625	43.1824150085449
1136.22375488281	43.2607612609863
1137.42517089844	43.0829658508301
1138.62622070313	43.1613426208496
1139.82690429688	43.1529998779297
1141.02709960938	43.020881652832
1142.22705078125	43.019832611084
1143.42663574219	43.1028594970703
1144.62573242188	43.0754699707031
1145.82458496094	42.9909515380859
1147.02294921875	42.9500198364258
1148.22094726563	42.9861068725586
1149.41857910156	43.0885162353516
1150.61584472656	42.9073486328125
1151.81274414063	43.0182075500488
1153.00927734375	42.8657112121582
1154.20544433594	43.0333786010742
1155.40124511719	42.9435882568359
1156.5966796875	42.9469108581543
1157.79162597656	43.0475463867188
1158.986328125	42.8945083618164
1160.18054199219	42.9248237609863
1161.37438964844	42.9281997680664
1162.56799316406	42.9130401611328
1163.76110839844	42.8885231018066
1164.95385742188	42.8913650512695
1166.14624023438	42.9011001586914
1167.33825683594	42.7718162536621
1168.52990722656	42.7588233947754
1169.72119140625	42.8124046325684
1170.91198730469	42.7889060974121
1172.1025390625	42.9069862365723
1173.29260253906	42.9305992126465
1174.482421875	42.8005905151367
1175.67175292969	42.9397811889648
1176.86071777344	42.9427719116211
1178.04943847656	42.8724899291992
1179.23767089844	43.0722160339355
1180.42553710938	43.1043510437012
1181.61303710938	43.0540084838867
1182.80017089844	43.1010971069336
1183.98681640625	43.0655174255371
1185.17321777344	43.0714874267578
1186.35925292969	43.0543060302734
1187.54479980469	43.140323638916
1188.73010253906	43.0295600891113
1189.91491699219	43.1669311523438
1191.09936523438	43.1538391113281
1192.28356933594	43.2041244506836
1193.46728515625	43.0688934326172
1194.65063476563	43.2505798339844
1195.83361816406	43.151554107666
1197.01623535156	43.287727355957
1198.19836425781	43.2574920654297
1199.38024902344	43.3703384399414
1200.56176757813	43.4033432006836
1201.74279785156	43.4764022827148
1202.92358398438	43.5460319519043
1204.10388183594	43.5283203125
1205.28393554688	43.5217323303223
1206.46350097656	43.6686553955078
1207.64270019531	43.6180381774902
1208.82153320313	43.6442680358887
1210	43.7659683227539
1211.17810058594	43.7247848510742
1212.35583496094	43.6843681335449
1213.53308105469	43.795597076416
1214.71008300781	43.7492713928223
1215.88671875	43.6745758056641
1217.06286621094	43.6752395629883
1218.23864746094	43.7299919128418
1219.41418457031	43.8261871337891
1220.58923339844	43.7220077514648
1221.76391601563	43.7582130432129
1222.93823242188	43.7244300842285
1224.11218261719	43.782341003418
1225.28576660156	43.9202766418457
1226.458984375	43.9017066955566
1227.6318359375	43.8094711303711
1228.80419921875	43.7454376220703
1229.97631835938	43.846435546875
1231.14794921875	43.8165817260742
1232.31921386719	43.9176330566406
1233.490234375	43.7962684631348
1234.66076660156	43.9570503234863
1235.83093261719	43.8391609191895
1237.00073242188	43.8581352233887
1238.17016601563	43.754451751709
1239.33923339844	43.8763694763184
1240.5078125	43.8193511962891
1241.67614746094	43.7602386474609
1242.84411621094	43.6694488525391
1244.01159667969	43.6174507141113
1245.1787109375	43.5938835144043
1246.34558105469	43.5724449157715
1247.51196289063	43.4401702880859
1248.67797851563	43.398193359375
1249.84362792969	43.3689002990723
1251.00891113281	43.4107093811035
1252.173828125	43.2646102905273
1253.33825683594	43.2851257324219
1254.50244140625	43.2576026916504
1255.66625976563	43.2598762512207
1256.82958984375	43.250072479248
1257.99255371094	43.2112426757813
1259.1552734375	43.2001113891602
1260.31750488281	43.2164840698242
1261.47937011719	43.109619140625
1262.64086914063	43.1340980529785
1263.80200195313	43.0320434570313
1264.96276855469	43.047119140625
1266.123046875	43.1299247741699
1267.28308105469	42.9147911071777
1268.44262695313	42.9056701660156
1269.60192871094	42.8453826904297
1270.7607421875	42.837818145752
1271.91918945313	42.7521514892578
1273.07727050781	42.7159385681152
1274.23498535156	42.6770439147949
1275.39233398438	42.5702095031738
1276.54931640625	42.4595146179199
1277.70581054688	42.3836708068848
1278.86206054688	42.4356651306152
1280.01794433594	42.4143180847168
1281.17333984375	42.3354110717773
1282.32836914063	42.3768577575684
1283.48303222656	42.3478507995605
1284.63732910156	42.3504295349121
1285.79125976563	42.2079849243164
1286.94482421875	42.222526550293
1288.09802246094	42.1621513366699
1289.25073242188	42.1755714416504
1290.40319824219	42.3227386474609
1291.55517578125	42.1787567138672
1292.70690917969	42.2473411560059
1293.85815429688	42.1151123046875
1295.00903320313	42.0973815917969
1296.15954589844	41.9801788330078
1297.30969238281	42.0230026245117
1298.45935058594	41.9567070007324
1299.60876464844	41.9484596252441
1300.7578125	41.9273071289063
1301.90637207031	41.9316253662109
1303.05456542969	41.8674812316895
1304.20239257813	41.8289947509766
1305.34985351563	41.6541137695313
1306.49694824219	41.7603454589844
1307.64367675781	41.5949058532715
1308.7900390625	41.5035591125488
1309.93591308594	41.6264457702637
1311.08154296875	41.6047973632813
1312.22668457031	41.5179061889648
1313.37145996094	41.6208000183105
1314.51599121094	41.5729293823242
1315.66003417969	41.6494140625
1316.80358886719	41.6054267883301
1317.94689941406	41.6195869445801
1319.08984375	41.5655708312988
1320.23229980469	41.5227661132813
1321.37451171875	41.5744476318359
1322.51623535156	41.5106048583984
1323.65759277344	41.5474433898926
1324.79858398438	41.3639869689941
1325.93920898438	41.4354362487793
1327.07934570313	41.380126953125
1328.21923828125	41.294849395752
1329.35864257813	41.2884483337402
1330.49780273438	41.3108673095703
1331.63647460938	41.2470626831055
1332.77478027344	41.2540397644043
1333.91271972656	41.1132774353027
1335.05029296875	41.0218200683594
1336.18737792969	41.0535850524902
1337.32421875	40.9901733398438
1338.46057128906	40.9977951049805
1339.5966796875	41.0104522705078
1340.73229980469	40.877010345459
1341.86755371094	40.925106048584
1343.00231933594	40.955997467041
1344.13684082031	40.9458770751953
1345.27099609375	40.9063377380371
1346.40466308594	40.9320487976074
1347.53796386719	41.011043548584
1348.6708984375	40.8952293395996
1349.80346679688	40.8481712341309
1350.93566894531	40.8173828125
1352.06750488281	40.7441749572754
1353.19885253906	40.7364616394043
1354.32995605469	40.7946434020996
1355.46057128906	40.6549835205078
1356.5908203125	40.6397361755371
1357.720703125	40.5768165588379
1358.85021972656	40.5962982177734
1359.97924804688	40.5384254455566
1361.10803222656	40.5528907775879
1362.236328125	40.3618049621582
1363.3642578125	40.3658065795898
1364.49182128906	40.3853454589844
1365.61901855469	40.2438697814941
1366.74584960938	40.2325820922852
1367.87231445313	40.2948417663574
1368.99829101563	40.1339492797852
1370.12390136719	40.2051773071289
1371.24914550781	40.1125907897949
1372.3740234375	40.183666229248
1373.49853515625	40.0759506225586
1374.62255859375	40.0923004150391
1375.74633789063	40.1148834228516
1376.86962890625	40.2491722106934
1377.99255371094	40.0866813659668
1379.11511230469	40.0287017822266
1380.2373046875	40.1139068603516
1381.35900878906	40.0829544067383
1382.48034667969	40.0549125671387
1383.60144042969	40.069450378418
1384.72204589844	40.0501823425293
1385.84228515625	39.9479103088379
1386.96203613281	39.934684753418
1388.08154296875	39.8829650878906
1389.20056152344	39.9693183898926
1390.31921386719	39.8320350646973
1391.4375	39.754638671875
1392.55541992188	39.7319221496582
1393.6728515625	39.6949996948242
1394.7900390625	39.7499389648438
1395.90673828125	39.6009368896484
1397.02307128906	39.6586265563965
1398.13903808594	39.5652885437012
1399.25463867188	39.4590797424316
1400.36975097656	39.4829368591309
1401.48449707031	39.5165596008301
1402.59899902344	39.4970207214355
1403.712890625	39.4868507385254
1404.82653808594	39.4780502319336
1405.93981933594	39.6064453125
1407.05261230469	39.5509185791016
1408.1650390625	39.5406036376953
1409.27709960938	39.5690994262695
1410.38879394531	39.588451385498
1411.5	39.4557418823242
1412.61096191406	39.5096244812012
1413.72143554688	39.4724578857422
1414.83154296875	39.4879722595215
1415.94116210938	39.3267517089844
1417.05053710938	39.3071441650391
1418.15942382813	39.3086357116699
1419.26794433594	39.2931518554688
1420.37609863281	39.3128128051758
1421.48388671875	39.2296257019043
1422.59118652344	39.0898094177246
1423.6982421875	39.2506637573242
1424.80480957031	39.014762878418
1425.91088867188	38.9733390808105
1427.01672363281	39.0481452941895
1428.1220703125	39.0171012878418
1429.22717285156	38.9202156066895
1430.33166503906	39.0353355407715
1431.43591308594	38.9196891784668
1432.53979492188	38.9113388061523
1433.64318847656	38.9692802429199
1434.74621582031	39.0239219665527
1435.84887695313	39.0042839050293
1436.95104980469	38.868480682373
1438.05297851563	38.9881172180176
1439.15441894531	39.0356063842773
1440.25549316406	38.8917770385742
1441.35620117188	38.9598426818848
1442.45642089844	38.8791961669922
1443.55627441406	38.8476829528809
1444.65576171875	38.7783851623535
1445.7548828125	38.7304267883301
1446.853515625	38.6840286254883
1447.95190429688	38.5688934326172
1449.0498046875	38.5920333862305
1450.14721679688	38.6291007995605
1451.24438476563	38.4541854858398
1452.34106445313	38.3303833007813
1453.43737792969	38.4611549377441
1454.53332519531	38.3438148498535
1455.62890625	38.4174118041992
1456.72399902344	38.3386878967285
1457.81872558594	38.3999710083008
1458.9130859375	38.3628349304199
1460.00695800781	38.3639450073242
1461.10046386719	38.3336944580078
1462.19360351563	38.4193992614746
1463.28637695313	38.3395118713379
1464.37878417969	38.3589363098145
1465.470703125	38.3654174804688
1466.56225585938	38.3532676696777
1467.65344238281	38.4475631713867
1468.744140625	38.3233032226563
1469.83447265625	38.3208045959473
1470.92443847656	38.2849273681641
1472.01403808594	38.1655387878418
1473.10314941406	38.1504859924316
1474.19189453125	38.0709648132324
1475.2802734375	37.963924407959
1476.3681640625	38.0737190246582
1477.45581054688	37.9993133544922
1478.54296875	37.8869361877441
1479.62963867188	37.9498023986816
1480.71606445313	38.0451622009277
1481.80200195313	38.0036163330078
1482.88757324219	38.0012359619141
1483.97265625	38.0962944030762
1485.05737304688	38.0419845581055
1486.14172363281	38.0587463378906
1487.22570800781	38.1381530761719
1488.30932617188	38.1937561035156
1489.39245605469	38.2090148925781
1490.47509765625	38.1949462890625
1491.55749511719	38.2419624328613
1492.63940429688	38.3680305480957
1493.72094726563	38.2534942626953
1494.80212402344	38.2781105041504
1495.8828125	38.329963684082
1496.96313476563	38.3230743408203
1498.04309082031	38.3085021972656
1499.12255859375	38.2977027893066
1500.20166015625	38.3058395385742
1501.28039550781	38.3254432678223
1502.35864257813	38.2493553161621
1503.4365234375	38.2233810424805
1504.51403808594	38.2811241149902
1505.59118652344	38.212532043457
1506.66784667969	38.3370666503906
1507.744140625	38.3350524902344
1508.81994628906	38.4104957580566
1509.89538574219	38.4841918945313
1510.97045898438	38.4654426574707
1512.04516601563	38.5907821655273
1513.11938476563	38.6120071411133
1514.19323730469	38.7131271362305
1515.26672363281	38.8945808410645
1516.33972167969	38.9313316345215
1517.41235351563	39.0784912109375
1518.48449707031	39.0239105224609
1519.55639648438	39.121696472168
1520.62768554688	39.1947860717773
1521.69873046875	39.237232208252
1522.76928710938	39.2169570922852
1523.83947753906	39.2531127929688
1524.90930175781	39.3249435424805
1525.97863769531	39.339973449707
1527.04760742188	39.3873062133789
1528.11608886719	39.409107208252
1529.18420410156	39.3506736755371
1530.251953125	39.5007553100586
1531.31921386719	39.4135971069336
1532.38610839844	39.6732177734375
1533.45263671875	39.7221450805664
1534.51867675781	39.793701171875
1535.58435058594	39.9111251831055
1536.64965820313	39.9026107788086
1537.71447753906	40.1864318847656
1538.77893066406	40.1700477600098
1539.84301757813	40.4486846923828
1540.90661621094	40.5459480285645
1541.9697265625	40.6321411132813
1543.03259277344	40.7183837890625
1544.09497070313	40.8265228271484
1545.15686035156	41.0932731628418
1546.21850585938	41.1711387634277
1547.27966308594	41.2548027038574
1548.34033203125	41.403736114502
1549.40063476563	41.7241287231445
1550.46057128906	41.5812683105469
1551.52001953125	41.8073577880859
1552.5791015625	41.9036331176758
1553.63781738281	42.0572624206543
1554.69604492188	42.1383209228516
1555.75378417969	42.1238784790039
1556.81127929688	42.1717643737793
1557.86828613281	42.4180030822754
1558.9248046875	42.4384994506836
1559.98095703125	42.6110191345215
1561.03674316406	42.6523132324219
1562.09204101563	42.832332611084
1563.14697265625	42.8675346374512
1564.20153808594	43.1363983154297
1565.25561523438	43.3140602111816
1566.30932617188	43.5135383605957
1567.36254882813	43.7177047729492
1568.41540527344	43.9879913330078
1569.4677734375	44.184757232666
1570.51977539063	44.3369178771973
1571.57141113281	44.6514282226563
1572.62255859375	44.8147430419922
1573.67333984375	45.0546226501465
1574.7236328125	45.4028511047363
1575.77355957031	45.4743576049805
1576.82299804688	45.6913642883301
1577.8720703125	46.0203857421875
1578.92077636719	46.106086730957
1579.96899414063	46.2793998718262
1581.01684570313	46.4470100402832
1582.06420898438	46.6294898986816
1583.11120605469	46.8534774780273
1584.15771484375	46.9839248657227
1585.20385742188	47.2841186523438
1586.24951171875	47.4387588500977
1587.29479980469	47.6783485412598
1588.33972167969	47.9012184143066
1589.38415527344	48.0677299499512
1590.42810058594	48.3681221008301
1591.47180175781	48.691276550293
1592.51489257813	49.0320205688477
1593.55773925781	49.4520721435547
1594.59997558594	49.6165161132813
1595.64196777344	50.0569458007813
1596.68334960938	50.4213485717773
1597.72448730469	50.667179107666
1598.76513671875	51.1012992858887
1599.80529785156	51.4565544128418
1600.84509277344	51.7581825256348
1601.88452148438	52.2410087585449
1602.92346191406	52.3411712646484
1603.9619140625	52.7817687988281
1605	53.0164833068848
1606.03771972656	53.4700927734375
1607.07495117188	53.6247138977051
1608.11169433594	54.1496047973633
1609.14807128906	54.3201446533203
1610.18408203125	54.6176261901855
1611.21960449219	54.8102874755859
1612.25463867188	55.0394515991211
1613.28930664063	55.3960609436035
1614.32360839844	55.5117835998535
1615.357421875	56.070140838623
1616.39074707031	56.1792526245117
1617.42370605469	56.452320098877
1618.45629882813	56.8227806091309
1619.48840332031	56.9525032043457
1620.52001953125	57.1969451904297
1621.55126953125	57.4410972595215
1622.58215332031	57.7976379394531
1623.61254882813	57.9674682617188
1624.64245605469	58.2968978881836
1625.67199707031	58.5092964172363
1626.70104980469	58.7847366333008
1627.72973632813	59.0260276794434
1628.75793457031	59.1404991149902
1629.78576660156	59.5204620361328
1630.81311035156	59.5491218566895
1631.84008789063	59.6648597717285
1632.86657714844	59.8285140991211
1633.89270019531	59.9312744140625
1634.91833496094	60.0526695251465
1635.94348144531	60.0884552001953
1636.96826171875	59.9526519775391
1637.99255371094	59.9822044372559
1639.01647949219	60.0811614990234
1640.03991699219	59.8013153076172
1641.06298828125	59.8991012573242
1642.08557128906	59.6241989135742
1643.10778808594	59.5726547241211
1644.12951660156	59.341136932373
1645.15075683594	59.1573219299316
1646.17163085938	58.8867645263672
1647.19213867188	58.6738471984863
1648.21203613281	58.4063606262207
1649.23156738281	58.2119331359863
1650.25073242188	57.9235916137695
1651.26940917969	57.7290077209473
1652.28759765625	57.3327789306641
1653.30541992188	57.0844879150391
1654.32275390625	56.9600677490234
1655.33972167969	56.6008148193359
1656.35620117188	56.1277656555176
1657.37231445313	55.9009780883789
1658.38793945313	55.6174583435059
1659.40307617188	55.3435897827148
1660.41772460938	55.0612945556641
1661.43212890625	54.8563041687012
1662.44592285156	54.3971824645996
1663.45935058594	54.387149810791
1664.47229003906	53.9204406738281
1665.48486328125	53.6874351501465
1666.49694824219	53.3452987670898
1667.50854492188	53.0268402099609
1668.51977539063	52.7102813720703
1669.53051757813	52.2859268188477
1670.54089355469	51.8662796020508
1671.55078125	51.6138725280762
1672.56018066406	51.1702880859375
1673.56909179688	50.839183807373
1674.57763671875	50.2841873168945
1675.58581542969	49.8887825012207
1676.59350585938	49.2809410095215
1677.60070800781	49.0878639221191
1678.607421875	48.4169921875
1679.61376953125	47.9188423156738
1680.61962890625	47.4737319946289
1681.62512207031	47.1545944213867
1682.63012695313	46.6456451416016
1683.63464355469	46.0607261657715
1684.638671875	45.6062660217285
1685.64233398438	45.0933799743652
1686.64562988281	44.8300132751465
1687.64831542969	44.3762245178223
1688.65063476563	43.9584350585938
1689.65246582031	43.4416923522949
1690.65393066406	43.0668830871582
1691.65490722656	42.7109336853027
1692.65539550781	42.3489074707031
1693.65551757813	41.9365768432617
1694.65502929688	41.6090278625488
1695.654296875	41.1174964904785
1696.65295410156	40.9817771911621
1697.65124511719	40.5573081970215
1698.64904785156	40.1340980529785
1699.646484375	39.9187545776367
1700.64331054688	39.46240234375
1701.63977050781	39.082145690918
1702.63586425781	38.7312507629395
1703.63134765625	38.4930534362793
1704.62646484375	38.0987892150879
1705.62121582031	37.6462478637695
1706.61535644531	37.3117713928223
1707.60913085938	36.9512748718262
1708.60241699219	36.5507545471191
1709.59521484375	36.252384185791
1710.58764648438	35.7911109924316
1711.57958984375	35.5347938537598
1712.57104492188	35.1251678466797
1713.56213378906	34.7597770690918
1714.552734375	34.5421409606934
1715.54284667969	34.1676063537598
1716.53247070313	33.6716690063477
1717.52160644531	33.4274978637695
1718.51037597656	33.0899353027344
1719.49865722656	32.6900024414063
1720.48657226563	32.5249671936035
1721.47387695313	32.1824340820313
1722.46081542969	31.8875598907471
1723.447265625	31.5624465942383
1724.43334960938	31.2823486328125
1725.41882324219	31.0677223205566
1726.40393066406	30.8494911193848
1727.38854980469	30.5942211151123
1728.37268066406	30.3016719818115
1729.3564453125	30.1948261260986
1730.33972167969	29.9208488464355
1731.32250976563	29.7870235443115
1732.30480957031	29.5314178466797
1733.28674316406	29.2411861419678
1734.26806640625	29.1358528137207
1735.2490234375	28.9659538269043
1736.2294921875	28.8563747406006
1737.20959472656	28.582483291626
1738.18908691406	28.4164810180664
1739.16821289063	28.361156463623
1740.14685058594	28.0852928161621
1741.125	27.9963245391846
1742.10266113281	27.883487701416
1743.07995605469	27.6365451812744
1744.05676269531	27.5548782348633
1745.03308105469	27.1901912689209
1746.00891113281	27.0978088378906
1746.98425292969	26.8867454528809
1747.95910644531	26.8027648925781
1748.93359375	26.5541763305664
1749.90759277344	26.4136199951172
1750.88110351563	26.1762428283691
1751.85412597656	25.9944152832031
1752.82678222656	25.7655467987061
1753.798828125	25.6009883880615
1754.7705078125	25.4430027008057
1755.74169921875	25.2643585205078
1756.71240234375	25.1667423248291
1757.6826171875	25.005012512207
1758.65246582031	24.8230113983154
1759.62170410156	24.6784019470215
1760.59057617188	24.4423274993896
1761.55895996094	24.3439865112305
1762.52673339844	24.1893615722656
1763.49426269531	24.1142559051514
1764.46118164063	24.0870456695557
1765.42761230469	23.8209457397461
1766.39367675781	23.7638492584229
1767.35913085938	23.6650123596191
1768.32421875	23.6124401092529
1769.28881835938	23.5210418701172
1770.2529296875	23.3521633148193
1771.21655273438	23.3118114471436
1772.17980957031	23.3228187561035
1773.14245605469	23.2325286865234
1774.10461425781	23.1555709838867
1775.06640625	23.1180725097656
1776.02770996094	22.929838180542
1776.98852539063	22.8673934936523
1777.94873046875	22.7199974060059
1778.90856933594	22.7388668060303
1779.86804199219	22.6807441711426
1780.82690429688	22.5830230712891
1781.78527832031	22.2605724334717
1782.7431640625	22.2226028442383
1783.70068359375	22.1146450042725
1784.65771484375	21.9575977325439
1785.61413574219	21.9268779754639
1786.57019042969	21.755443572998
1787.52575683594	21.7374591827393
1788.48083496094	21.530647277832
1789.43530273438	21.3940353393555
1790.38940429688	21.3211688995361
1791.34301757813	21.1304759979248
1792.29626464844	21.0699005126953
1793.24890136719	20.9746379852295
1794.20104980469	20.9161014556885
1795.15270996094	20.8697319030762
1796.10400390625	20.7293548583984
1797.0546875	20.6631488800049
1798.0048828125	20.5779781341553
1798.95471191406	20.4717292785645
1799.90393066406	20.5056076049805
1800.85278320313	20.4072895050049
1801.80102539063	20.3959064483643
1802.74890136719	20.3339595794678
1803.6962890625	20.2955875396729
1804.64306640625	20.2125148773193
1805.58947753906	20.2293395996094
1806.53540039063	20.1548595428467
1807.48071289063	20.1265449523926
1808.42565917969	20.1243877410889
1809.3701171875	20.0483531951904
1810.31396484375	20.0392169952393
1811.25744628906	20.0167789459229
1812.20043945313	19.9087657928467
1813.14294433594	19.847827911377
1814.08483886719	19.8069400787354
1815.0263671875	19.8053665161133
1815.96740722656	19.6707592010498
1816.90783691406	19.5906639099121
1817.84790039063	19.6040687561035
1818.78747558594	19.4911079406738
1819.72644042969	19.5280132293701
1820.6650390625	19.358211517334
1821.60314941406	19.3516750335693
1822.54064941406	19.267786026001
1823.47778320313	19.1910572052002
1824.41430664063	19.1225643157959
1825.35034179688	19.0442790985107
1826.28601074219	18.9317951202393
1827.22106933594	18.8922634124756
1828.15563964844	18.8397579193115
1829.08984375	18.7532482147217
1830.0234375	18.6528968811035
1830.95654296875	18.632381439209
1831.88916015625	18.5716857910156
1832.8212890625	18.5764446258545
1833.7529296875	18.5678081512451
1834.68408203125	18.4740867614746
1835.61474609375	18.4207458496094
1836.54479980469	18.4542198181152
1837.47448730469	18.3919086456299
1838.40356445313	18.3700313568115
1839.33227539063	18.4388999938965
1840.26037597656	18.3972148895264
1841.18811035156	18.3917503356934
1842.115234375	18.3696517944336
1843.04187011719	18.365894317627
1843.96801757813	18.3026103973389
1844.89367675781	18.3588066101074
1845.81872558594	18.2606983184814
1846.74340820313	18.3143634796143
1847.66760253906	18.2574195861816
1848.59118652344	18.2451038360596
1849.51428222656	18.2280826568604
1850.43701171875	18.1561126708984
1851.35913085938	18.1317939758301
1852.28076171875	18.0927066802979
1853.20190429688	18.0341243743896
1854.12243652344	17.9288539886475
1855.04260253906	17.8988933563232
1855.96215820313	17.8676338195801
1856.88122558594	17.7515201568604
1857.79992675781	17.6876316070557
1858.71801757813	17.6571559906006
1859.63549804688	17.6697597503662
1860.55261230469	17.6021614074707
1861.46923828125	17.5081310272217
1862.38525390625	17.5009708404541
1863.30078125	17.4789981842041
1864.2158203125	17.4527244567871
1865.13037109375	17.4419059753418
1866.04443359375	17.41282081604
1866.95788574219	17.42262840271
1867.87084960938	17.4057865142822
1868.78332519531	17.4039897918701
1869.6953125	17.4727687835693
1870.60681152344	17.4516315460205
1871.51782226563	17.3835544586182
1872.42822265625	17.4022312164307
1873.33813476563	17.4534454345703
1874.24755859375	17.4700012207031
1875.15649414063	17.450798034668
1876.06481933594	17.477725982666
1876.97277832031	17.4524803161621
1877.88012695313	17.4634704589844
1878.78698730469	17.2923316955566
1879.69323730469	17.3440856933594
1880.59912109375	17.3637027740479
1881.50439453125	17.2794380187988
1882.4091796875	17.2398471832275
1883.3134765625	17.2415218353271
1884.21716308594	17.1696929931641
1885.12048339844	17.1365356445313
1886.02319335938	17.0741596221924
1886.92541503906	17.0662803649902
1887.82702636719	16.9990825653076
1888.72814941406	17.0017967224121
1889.62878417969	16.904224395752
1890.52893066406	16.8954334259033
1891.42858886719	16.8452396392822
1892.32763671875	16.875244140625
1893.22619628906	16.7677688598633
1894.12426757813	16.6738929748535
1895.02172851563	16.6860866546631
1895.91870117188	16.6663818359375
1896.81518554688	16.7087802886963
1897.71118164063	16.6115226745605
1898.60656738281	16.5889663696289
1899.50146484375	16.5803070068359
1900.39587402344	16.557731628418
1901.28967285156	16.5784282684326
1902.18298339844	16.5578002929688
1903.07580566406	16.5558853149414
1903.96801757813	16.5406913757324
1904.85986328125	16.4965229034424
1905.7509765625	16.609842300415
1906.64172363281	16.6358470916748
1907.53186035156	16.5969142913818
1908.42150878906	16.6430053710938
1909.31066894531	16.6978511810303
1910.19921875	16.6480007171631
1911.08728027344	16.6653537750244
1911.97473144531	16.7392692565918
1912.86181640625	16.752513885498
1913.74816894531	16.6997985839844
1914.63415527344	16.6852893829346
1915.51953125	16.6939582824707
1916.40441894531	16.6707019805908
1917.28869628906	16.6297187805176
1918.17260742188	16.6823692321777
1919.05578613281	16.5706615447998
1919.93859863281	16.5486679077148
1920.82080078125	16.5014705657959
1921.70239257813	16.4912757873535
1922.58349609375	16.4727516174316
1923.46411132813	16.4083938598633
1924.34423828125	16.3790893554688
1925.22375488281	16.3607387542725
1926.10278320313	16.2712726593018
1926.98120117188	16.2614479064941
1927.85913085938	16.2232856750488
1928.73645019531	16.1310615539551
1929.61328125	16.0429534912109
1930.48962402344	16.1486873626709
1931.36535644531	16.0073165893555
1932.24060058594	16.0075225830078
1933.11535644531	16.030179977417
1933.98950195313	15.9967231750488
1934.86303710938	15.9857091903687
1935.73608398438	15.9848251342773
1936.60864257813	15.9689588546753
1937.48059082031	16.0604228973389
1938.35205078125	16.0196647644043
1939.22302246094	16.0071105957031
1940.09338378906	16.0556716918945
1940.96313476563	16.0616703033447
1941.83239746094	16.0758438110352
1942.701171875	16.1496620178223
1943.5693359375	16.1170406341553
1944.43701171875	16.1584415435791
1945.30407714844	16.1844005584717
1946.17065429688	16.21435546875
1947.03662109375	16.2339420318604
1947.90209960938	16.2046337127686
1948.76696777344	16.2516822814941
1949.63134765625	16.208194732666
1950.4951171875	16.2787666320801
1951.3583984375	16.2698345184326
1952.22106933594	16.2037086486816
1953.08325195313	16.1878757476807
1953.94482421875	16.2019824981689
1954.80590820313	16.1870365142822
1955.66650390625	16.1374588012695
1956.5263671875	16.1378040313721
1957.38586425781	16.1239414215088
1958.24462890625	16.0974025726318
1959.10302734375	16.0930805206299
1959.96069335938	15.9484567642212
1960.81799316406	15.9536485671997
1961.67456054688	15.9648561477661
1962.53063964844	15.8429765701294
1963.38623046875	15.7666578292847
1964.2412109375	15.8453121185303
1965.09558105469	15.7865514755249
1965.94946289063	15.7801265716553
1966.80285644531	15.8127202987671
1967.65563964844	15.7472047805786
1968.5078125	15.7454528808594
1969.35949707031	15.7700414657593
1970.21057128906	15.8015756607056
1971.06103515625	15.7536163330078
1971.91101074219	15.8303031921387
1972.76049804688	15.7798728942871
1973.60925292969	15.8955192565918
1974.45764160156	15.7717351913452
1975.30529785156	15.8876838684082
1976.15246582031	16.0124549865723
1976.99914550781	16.0041007995605
1977.84521484375	16.0288944244385
1978.69067382813	16.0899963378906
1979.53552246094	16.0980358123779
1980.3798828125	16.0885925292969
1981.22375488281	16.1984596252441
1982.06701660156	16.1385726928711
1982.90966796875	16.2283344268799
1983.75170898438	16.2306137084961
1984.59326171875	16.2232360839844
1985.43420410156	16.1850776672363
1986.27465820313	16.1884727478027
1987.11450195313	16.112964630127
1987.95373535156	16.1152210235596
1988.79248046875	16.1815929412842
1989.63061523438	16.0724792480469
1990.46813964844	16.0664005279541
1991.30517578125	16.0783348083496
1992.1416015625	16.039363861084
1992.9775390625	16.0172729492188
1993.81274414063	15.8583307266235
1994.6474609375	15.9031419754028
1995.48168945313	15.8221063613892
1996.31518554688	15.8044366836548
1997.14819335938	15.853572845459
1997.98071289063	15.7620525360107
1998.8125	15.8064756393433
1999.64379882813	15.7729616165161
2000.47448730469	15.7769527435303
2001.3046875	15.824143409729
2002.13427734375	15.8093852996826
2002.96325683594	15.7787790298462
2003.79162597656	15.8713073730469
2004.61950683594	15.8522539138794
2005.44677734375	15.9020652770996
2006.2734375	15.9963340759277
2007.09948730469	15.9460229873657
2007.92504882813	16.0530757904053
2008.75	16.1785869598389
2009.57434082031	16.1371479034424
2010.39819335938	16.1992130279541
2011.22131347656	16.149808883667
2012.0439453125	16.1276302337646
2012.86608886719	16.2672672271729
2013.6875	16.2319355010986
2014.50842285156	16.2457141876221
2015.32873535156	16.2440223693848
2016.1484375	16.2808074951172
2016.96752929688	16.32763671875
2017.7861328125	16.2754173278809
2018.60412597656	16.3304824829102
2019.42150878906	16.2864437103271
2020.23828125	16.3073558807373
2021.05444335938	16.3271465301514
2021.8701171875	16.2362804412842
2022.68518066406	16.2179412841797
2023.49963378906	16.2690105438232
2024.3134765625	16.1675262451172
2025.12683105469	16.179084777832
2025.939453125	16.1488189697266
2026.75158691406	16.1795959472656
2027.56311035156	16.1616668701172
2028.3740234375	16.126106262207
2029.18432617188	16.0758686065674
2029.994140625	16.1078147888184
2030.80322265625	16.0362339019775
2031.61181640625	16.0067653656006
2032.41979980469	16.050651550293
2033.22717285156	15.9929647445679
2034.03393554688	15.9230833053589
2034.84008789063	15.9584941864014
2035.64575195313	15.8832674026489
2036.45080566406	15.8330278396606
2037.25512695313	15.7627649307251
2038.05895996094	15.755425453186
2038.86218261719	15.7579689025879
2039.66479492188	15.7913427352905
2040.466796875	15.7527179718018
2041.26831054688	15.8217916488647
2042.06909179688	15.884015083313
2042.86938476563	15.8244247436523
2043.6689453125	15.8058109283447
2044.46801757813	15.8300590515137
2045.26647949219	15.8612480163574
2046.06433105469	15.890154838562
2046.86145019531	15.9017782211304
2047.65808105469	15.9401931762695
2048.4541015625	15.9784030914307
2049.24951171875	15.9937686920166
2050.04443359375	16.0093822479248
2050.83862304688	16.0455837249756
2051.63232421875	16.0677070617676
2052.42529296875	16.0778179168701
2053.2177734375	16.0335426330566
2054.00952148438	16.0492038726807
2054.80078125	16.1369209289551
2055.59130859375	16.1436023712158
2056.38134765625	16.1180667877197
2057.17065429688	16.2021942138672
2057.95947265625	16.1451187133789
2058.74755859375	16.0072402954102
2059.53515625	16.0489463806152
2060.32202148438	16.0632820129395
2061.1083984375	16.0037498474121
2061.89428710938	15.9272089004517
2062.67919921875	15.828987121582
2063.4638671875	15.9165306091309
2064.24780273438	15.8640747070313
2065.03100585938	15.8734931945801
2065.81372070313	15.7068881988525
2066.595703125	15.7614431381226
2067.37719726563	15.7249345779419
2068.15795898438	15.5410737991333
2068.93823242188	15.6350393295288
2069.7177734375	15.493935585022
2070.49682617188	15.466609954834
2071.27514648438	15.4294576644897
2072.05297851563	15.3939123153687
2072.830078125	15.4036703109741
2073.60668945313	15.3372440338135
2074.38256835938	15.3453454971313
2075.15795898438	15.2140598297119
2075.9326171875	15.2998132705688
2076.70654296875	15.2007122039795
2077.47998046875	15.1649971008301
2078.25268554688	15.1297225952148
2079.02490234375	15.1511316299438
2079.79663085938	15.1718559265137
2080.5673828125	15.1381893157959
2081.337890625	15.1380481719971
2082.107421875	15.2263813018799
2082.87670898438	15.207724571228
2083.64501953125	15.2301597595215
2084.41284179688	15.216893196106
2085.18017578125	15.2245407104492
2085.94677734375	15.25124168396
2086.71264648438	15.2920751571655
2087.47802734375	15.283052444458
2088.24267578125	15.2973289489746
2089.0068359375	15.2981948852539
2089.77026367188	15.3101348876953
2090.53295898438	15.2629308700562
2091.29516601563	15.2937259674072
2092.056640625	15.2040309906006
2092.81762695313	15.2529973983765
2093.57788085938	15.1436281204224
2094.33764648438	15.1125631332397
2095.0966796875	15.149037361145
2095.85498046875	15.0513200759888
2096.61279296875	15.0395708084106
2097.36987304688	14.9412679672241
2098.12646484375	14.8568410873413
2098.88232421875	14.7822961807251
2099.63745117188	14.8627614974976
2100.39208984375	14.6872634887695
2101.14624023438	14.6229934692383
2101.8994140625	14.546347618103
2102.65209960938	14.4864768981934
2103.404296875	14.4035520553589
2104.15551757813	14.3687343597412
2104.90649414063	14.3685512542725
2105.65649414063	14.2560415267944
2106.40600585938	14.2028341293335
2107.15502929688	14.131293296814
2107.90307617188	14.0050067901611
2108.65063476563	14.0646200180054
2109.39770507813	14.0000791549683
2110.14404296875	14.0721130371094
2110.8896484375	14.0441980361938
2111.63452148438	14.0345993041992
2112.37890625	14.0535936355591
2113.12280273438	13.9991731643677
2113.86572265625	14.0660991668701
2114.60815429688	14.0436143875122
2115.35009765625	14.0576276779175
2116.09106445313	14.1810054779053
2116.83154296875	14.1379928588867
2117.57153320313	14.1248188018799
2118.31079101563	14.103985786438
2119.04931640625	14.1441164016724
2119.787109375	14.0608348846436
2120.5244140625	14.102653503418
2121.26098632813	14.0276699066162
2121.9970703125	14.0089168548584
2122.732421875	13.9312038421631
2123.46704101563	13.8486394882202
2124.20092773438	13.8832607269287
2124.93432617188	13.8541088104248
2125.6669921875	13.7922945022583
2126.39916992188	13.671854019165
2127.13037109375	13.6968564987183
2127.86108398438	13.6265020370483
2128.59130859375	13.6387662887573
2129.32080078125	13.4332122802734
2130.04956054688	13.4771585464478
2130.77758789063	13.3599271774292
2131.50512695313	13.3169813156128
2132.23193359375	13.2518491744995
2132.9580078125	13.1654682159424
2133.68334960938	13.1766242980957
2134.408203125	13.0730285644531
2135.13232421875	13.0417032241821
2135.85595703125	13.0159044265747
2136.57885742188	12.9348154067993
2137.30102539063	12.8927717208862
2138.0224609375	12.8369331359863
2138.74340820313	12.741415977478
2139.46337890625	12.8123874664307
2140.18310546875	12.7008285522461
2140.90185546875	12.6433696746826
2141.6201171875	12.6693706512451
2142.33764648438	12.600959777832
2143.05444335938	12.6422214508057
2143.77075195313	12.5790777206421
2144.48608398438	12.597092628479
2145.201171875	12.5848026275635
2145.91528320313	12.5666856765747
2146.62890625	12.5805864334106
2147.34155273438	12.5364723205566
2148.05395507813	12.5506153106689
2148.76538085938	12.5778875350952
2149.47631835938	12.5616731643677
2150.18627929688	12.540096282959
2150.89599609375	12.5338258743286
2151.60473632813	12.5219535827637
2152.31298828125	12.5400142669678
2153.02026367188	12.4465408325195
2153.72729492188	12.4818897247314
2154.43334960938	12.3875846862793
2155.138671875	12.3868446350098
2155.84350585938	12.4041528701782
2156.54760742188	12.3338670730591
2157.25122070313	12.3797302246094
2157.95385742188	12.2817831039429
2158.65600585938	12.2817249298096
2159.357421875	12.2611398696899
2160.05810546875	12.1938362121582
2160.75805664063	12.1575412750244
2161.45751953125	12.1104488372803
2162.15600585938	12.0767841339111
2162.85400390625	12.0386819839478
2163.55151367188	11.9914903640747
2164.248046875	11.9636154174805
2164.94409179688	11.956316947937
2165.63916015625	11.8766527175903
2166.33374023438	11.7728776931763
2167.02783203125	11.7627906799316
2167.72094726563	11.6716566085815
2168.41357421875	11.5708684921265
2169.10522460938	11.5805940628052
2169.79638671875	11.464937210083
2170.48706054688	11.4650354385376
2171.1767578125	11.3608045578003
2171.86572265625	11.2584590911865
2172.55419921875	11.2205486297607
2173.24194335938	11.1291494369507
2173.92895507813	11.0825338363647
2174.615234375	11.0038223266602
2175.30078125	10.9926357269287
2175.98583984375	10.9518222808838
2176.67016601563	10.9023399353027
2177.35375976563	10.9029483795166
2178.03662109375	10.928505897522
2178.71875	10.8505306243896
2179.40014648438	10.8501262664795
2180.08081054688	10.7935743331909
2180.76098632813	10.8537645339966
2181.4404296875	10.877610206604
2182.119140625	10.7902956008911
2182.79711914063	10.8612051010132
2183.47436523438	10.7951231002808
2184.15087890625	10.8202209472656
2184.82690429688	10.795238494873
2185.501953125	10.8044738769531
2186.17651367188	10.8040351867676
2186.85034179688	10.8341388702393
2187.5234375	10.7532243728638
2188.19580078125	10.7858152389526
2188.86743164063	10.7664670944214
2189.53833007813	10.7476034164429
2190.20874023438	10.6812047958374
2190.87817382813	10.6075305938721
2191.54711914063	10.6316537857056
2192.21533203125	10.5843029022217
2192.8828125	10.4920597076416
2193.54956054688	10.458327293396
2194.21557617188	10.416332244873
2194.880859375	10.3955106735229
2195.54541015625	10.2581157684326
2196.20947265625	10.2437028884888
2196.87255859375	10.169581413269
2197.53515625	10.0866546630859
2198.19677734375	10.0484056472778
2198.85791015625	10.0028743743896
2199.51831054688	9.87674045562744
2200.17797851563	9.80056858062744
2200.8369140625	9.79444026947021
2201.4951171875	9.66957473754883
2202.15258789063	9.62504768371582
2202.80932617188	9.58098125457764
2203.46533203125	9.50002098083496
2204.12060546875	9.48697566986084
2204.775390625	9.48471736907959
2205.42919921875	9.40085029602051
2206.08251953125	9.44501781463623
2206.73486328125	9.38744926452637
2207.38671875	9.42888069152832
2208.03759765625	9.34032726287842
2208.68798828125	9.39384365081787
2209.33764648438	9.30268669128418
2209.98657226563	9.34842300415039
2210.63452148438	9.39494800567627
2211.28198242188	9.36692333221436
2211.9287109375	9.33055686950684
2212.57470703125	9.39881229400635
2213.21997070313	9.32837009429932
2213.86450195313	9.34518909454346
2214.50830078125	9.37010097503662
2215.1513671875	9.29678249359131
2215.79370117188	9.26029014587402
2216.43530273438	9.2715425491333
2217.076171875	9.18924045562744
2217.71630859375	9.20122814178467
2218.35571289063	9.17020606994629
2218.99462890625	9.13003826141357
2219.63256835938	9.03867816925049
2220.26977539063	8.999436378479
2220.90625	8.96574211120605
2221.5419921875	8.89626407623291
2222.17700195313	8.83687114715576
2222.81127929688	8.77388381958008
2223.44482421875	8.71312808990479
2224.07763671875	8.67949390411377
2224.70971679688	8.60442066192627
2225.34106445313	8.53945255279541
2225.9716796875	8.4670581817627
2226.6015625	8.451584815979
2227.23071289063	8.41446495056152
2227.85913085938	8.35134696960449
2228.48681640625	8.31899642944336
2229.11376953125	8.23438739776611
2229.73999023438	8.20705795288086
2230.36547851563	8.18301963806152
2230.990234375	8.12937164306641
2231.61401367188	8.17647838592529
2232.2373046875	8.05844879150391
2232.85986328125	8.01464080810547
2233.4814453125	7.97794961929321
2234.1025390625	7.9969482421875
2234.72265625	7.96354389190674
2235.34228515625	7.90862512588501
2235.9609375	7.92095947265625
2236.57885742188	7.88491916656494
2237.1962890625	7.86754512786865
2237.81274414063	7.84605503082275
2238.42846679688	7.86171054840088
2239.04345703125	7.79020023345947
2239.65771484375	7.86611986160278
2240.27124023438	7.8520302772522
2240.88403320313	7.8908052444458
2241.49584960938	7.8433256149292
2242.10717773438	7.82098340988159
2242.71752929688	7.79939413070679
2243.32739257813	7.79449653625488
2243.93627929688	7.80219745635986
2244.54443359375	7.78185176849365
2245.15209960938	7.77951097488403
2245.7587890625	7.71021223068237
2246.36474609375	7.69444131851196
2246.9697265625	7.65983915328979
2247.57421875	7.667236328125
2248.17797851563	7.65116691589355
2248.78076171875	7.59508657455444
2249.38305664063	7.55703115463257
2249.984375	7.58711194992065
2250.5849609375	7.5451455116272
2251.18481445313	7.49745464324951
2251.78393554688	7.44972944259644
2252.38232421875	7.41515016555786
2252.97973632813	7.37459516525269
2253.57666015625	7.34047412872314
2254.17260742188	7.3091721534729
2254.76782226563	7.25375366210938
2255.3623046875	7.21850681304932
2255.9560546875	7.19048547744751
2256.54907226563	7.13961744308472
2257.14135742188	7.11595010757446
2257.73266601563	6.99830722808838
2258.32348632813	6.97274398803711
2258.91333007813	6.95677089691162
2259.50244140625	6.90882158279419
2260.09057617188	6.87902927398682
2260.67822265625	6.78809690475464
2261.26513671875	6.76525497436523
2261.85107421875	6.77232217788696
2262.43627929688	6.71169710159302
2263.02075195313	6.71197462081909
2263.6044921875	6.67003583908081
2264.18725585938	6.58818531036377
2264.76953125	6.59674882888794
2265.35083007813	6.56853771209717
2265.93139648438	6.56352806091309
2266.51123046875	6.56425857543945
2267.09033203125	6.50439453125
2267.66845703125	6.48628425598145
2268.24584960938	6.4922046661377
2268.82250976563	6.46361112594604
2269.3984375	6.48469638824463
2269.9736328125	6.49899101257324
2270.5478515625	6.52978467941284
2271.12133789063	6.53127336502075
2271.69409179688	6.5956335067749
2272.26611328125	6.57041263580322
2272.83740234375	6.59734201431274
2273.40771484375	6.54691600799561
2273.97729492188	6.49618673324585
2274.54614257813	6.53728675842285
2275.11401367188	6.50095367431641
2275.68139648438	6.4188814163208
2276.24780273438	6.39850091934204
2276.8134765625	6.36022663116455
2277.37817382813	6.32743883132935
2277.9423828125	6.34014368057251
2278.50561523438	6.31495428085327
2279.06811523438	6.32765769958496
2279.62963867188	6.2884783744812
2280.19067382813	6.28642225265503
2280.75073242188	6.29358816146851
2281.31005859375	6.26093912124634
2281.86840820313	6.29579639434814
2282.42602539063	6.24543619155884
2282.98291015625	6.22618770599365
2283.5390625	6.17839860916138
2284.09448242188	6.14642286300659
2284.64892578125	6.1670184135437
2285.20263671875	6.11729335784912
2285.75537109375	6.11011648178101
2286.3076171875	6.0560941696167
2286.85888671875	6.03379440307617
2287.40942382813	6.02259635925293
2287.958984375	5.99443483352661
2288.5078125	5.90396690368652
2289.05590820313	5.88183355331421
2289.60302734375	5.88248777389526
2290.14965820313	5.84626054763794
2290.6953125	5.78903436660767
2291.23999023438	5.81195068359375
2291.78393554688	5.72252321243286
2292.3271484375	5.67022466659546
2292.86962890625	5.61602735519409
2293.4111328125	5.61018466949463
2293.95190429688	5.63652563095093
2294.49194335938	5.58703660964966
2295.03100585938	5.5273904800415
2295.5693359375	5.56384372711182
2296.10693359375	5.50414037704468
2296.6435546875	5.49449682235718
2297.17944335938	5.50777816772461
2297.71459960938	5.44424343109131
2298.24877929688	5.48899745941162
2298.7822265625	5.46837949752808
2299.31469726563	5.45362138748169
2299.8466796875	5.44900321960449
2300.37744140625	5.46682500839233
2300.90771484375	5.46353816986084
2301.43701171875	5.47174739837646
2301.96557617188	5.43902540206909
2302.4931640625	5.45552682876587
2303.02001953125	5.48060178756714
2303.54614257813	5.46525239944458
2304.0712890625	5.46596336364746
2304.595703125	5.45246601104736
2305.119140625	5.44405269622803
2305.64184570313	5.45333528518677
2306.16381835938	5.4626202583313
2306.68481445313	5.45499801635742
2307.205078125	5.44414806365967
2307.72436523438	5.37794303894043
2308.24291992188	5.40628814697266
2308.7607421875	5.45373868942261
2309.27758789063	5.39606475830078
2309.79370117188	5.39834260940552
2310.30883789063	5.34894180297852
2310.8232421875	5.40666627883911
2311.3369140625	5.39736270904541
2311.849609375	5.35275077819824
2312.361328125	5.32885789871216
2312.87255859375	5.30386590957642
2313.38256835938	5.28074312210083
2313.89208984375	5.31993818283081
2314.40063476563	5.25468683242798
2314.908203125	5.252845287323
2315.4150390625	5.20237636566162
2315.92114257813	5.17375612258911
2316.42626953125	5.09401559829712
2316.9306640625	5.12077188491821
2317.43408203125	5.04203271865845
2317.93676757813	5.04659032821655
2318.4384765625	4.99212837219238
2318.939453125	4.97445869445801
2319.439453125	4.96544551849365
2319.93872070313	4.89706039428711
2320.43701171875	4.88556575775146
2320.9345703125	4.8507342338562
2321.43139648438	4.82727098464966
2321.92724609375	4.85292100906372
2322.42211914063	4.80282497406006
2322.91625976563	4.76709032058716
2323.40966796875	4.74599599838257
2323.90209960938	4.73548984527588
2324.3935546875	4.72252702713013
2324.88427734375	4.70383739471436
2325.37426757813	4.70363759994507
2325.86303710938	4.72902774810791
2326.35131835938	4.68934488296509
2326.83862304688	4.72809028625488
2327.32495117188	4.69545936584473
2327.810546875	4.71269416809082
2328.29541015625	4.71684885025024
2328.77905273438	4.75128602981567
2329.26220703125	4.74371862411499
2329.74438476563	4.7473349571228
2330.2255859375	4.71735572814941
2330.7060546875	4.76139879226685
2331.185546875	4.77567720413208
2331.6640625	4.71750974655151
2332.14184570313	4.72740268707275
2332.61889648438	4.71787452697754
2333.09497070313	4.72147417068481
2333.57006835938	4.72397947311401
2334.04443359375	4.70840692520142
2334.51782226563	4.70953226089478
2334.99047851563	4.67365694046021
2335.46215820313	4.66983270645142
2335.93310546875	4.61690473556519
2336.40307617188	4.65311288833618
2336.8720703125	4.60342979431152
2337.34033203125	4.58116817474365
2337.8076171875	4.58058977127075
2338.27416992188	4.5217547416687
2338.73974609375	4.49750947952271
2339.20458984375	4.47709512710571
2339.66845703125	4.46684169769287
2340.13134765625	4.43731546401978
2340.59350585938	4.42428350448608
2341.0546875	4.40600824356079
2341.51489257813	4.36650800704956
2341.97436523438	4.35067367553711
2342.43286132813	4.33730745315552
2342.890625	4.29194498062134
2343.34741210938	4.2661304473877
2343.80322265625	4.26982402801514
2344.25830078125	4.22603893280029
2344.71240234375	4.22170543670654
2345.16577148438	4.23753356933594
2345.61791992188	4.29122543334961
2346.06958007813	4.31841373443604
2346.52001953125	4.30967569351196
2346.9697265625	4.4060378074646
2347.41845703125	4.48088121414185
2347.86645507813	4.56297159194946
2348.3134765625	4.65840482711792
2348.75952148438	4.72924995422363
2349.20483398438	4.83117580413818
2349.64916992188	4.90655708312988
2350.09252929688	5.00389289855957
2350.53515625	5.06052017211914
2350.97680664063	5.16629457473755
2351.41748046875	5.19053554534912
2351.857421875	5.23367071151733
2352.29638671875	5.25489187240601
2352.734375	5.23250150680542
2353.17138671875	5.21676445007324
2353.60766601563	5.22631311416626
2354.04296875	5.11432981491089
2354.4775390625	5.05178833007813
2354.91088867188	4.99115085601807
2355.34350585938	4.89037799835205
2355.775390625	4.81515741348267
2356.2060546875	4.68472290039063
2356.63598632813	4.592933177948
2357.06494140625	4.50080299377441
2357.4931640625	4.39215421676636
2357.92041015625	4.30518865585327
2358.3466796875	4.18105125427246
2358.77197265625	4.1553635597229
2359.1962890625	4.07744169235229
2359.61987304688	3.99443554878235
2360.04248046875	3.91137385368347
2360.46411132813	3.82992959022522
2360.88500976563	3.81973099708557
2361.30493164063	3.7871470451355
2361.72387695313	3.73467326164246
