# Supplementary material for: Optics miniaturization strategy for demanding Raman spectroscopy applications
Source: Nat Commun. 2024 Apr 8;15:3049. doi: 10.1038/s41467-024-47044-7 (PMC11001912; doi:10.1038/s41467-024-47044-7)
Supplement: Supplementary file 6 — Source Data [file 41467_2024_47044_MOESM6_ESM.zip › Source Data/NCOMMS-23-34016B s3/S3 pHCA, Glucose, Salts/calibraiton/Salts standards 24.08.17/K_0_1g_L_2.csv]

347.42919921875	76.6597747802734
348.892913818359	76.829231262207
350.356079101563	77.3532485961914
351.818634033203	77.3531799316406
353.280670166016	77.8395233154297
354.742095947266	78.0946197509766
356.202972412109	78.2178115844727
357.663299560547	78.5898513793945
359.123046875	78.6780166625977
360.582244873047	78.9956665039063
362.040863037109	79.1982421875
363.498931884766	79.2148895263672
364.956451416016	79.2694396972656
366.413391113281	79.6790924072266
367.869750976563	79.7097702026367
369.325592041016	79.9379959106445
370.780853271484	79.7871932983398
372.235565185547	79.9513778686523
373.689727783203	79.8720397949219
375.143310546875	80.0112533569336
376.596343994141	80.2228240966797
378.048828125	80.2082901000977
379.500762939453	80.1229629516602
380.9521484375	80.2434387207031
382.402954101563	80.3410720825195
383.853240966797	80.4581985473633
385.302947998047	80.5320358276367
386.752136230469	80.610954284668
388.200744628906	80.74365234375
389.648803710938	81.0311050415039
391.096343994141	81.0550231933594
392.543304443359	81.1418838500977
393.989715576172	81.3900985717773
395.435607910156	81.6715469360352
396.880920410156	81.8629989624023
398.325714111328	81.769645690918
399.769927978516	82.151725769043
401.213623046875	82.3627700805664
402.656768798828	82.4787445068359
404.099395751953	82.7201232910156
405.541442871094	82.8222808837891
406.982971191406	82.9506759643555
408.423950195313	83.0232238769531
409.864379882813	83.4811172485352
411.304290771484	83.4613952636719
412.743621826172	83.6921157836914
414.182434082031	83.7247314453125
415.620727539063	83.8554077148438
417.058471679688	83.8026580810547
418.495666503906	84.0459442138672
419.932342529297	84.0608978271484
421.368469238281	84.0694427490234
422.804077148438	84.1310806274414
424.239135742188	84.0591583251953
425.673645019531	84.0045623779297
427.107635498047	84.2135772705078
428.541107177734	84.017333984375
429.974029541016	83.9387054443359
431.406433105469	83.9561157226563
432.838287353516	83.8523025512695
434.269622802734	83.7135314941406
435.700408935547	83.716438293457
437.130706787109	83.6061248779297
438.560455322266	83.4876861572266
439.989654541016	83.2968292236328
441.418334960938	83.3915023803711
442.846496582031	83.2009353637695
444.274139404297	83.1317672729492
445.701263427734	82.9049758911133
447.127838134766	82.7234878540039
448.553894042969	82.745849609375
449.979431152344	82.7030181884766
451.404449462891	82.4818725585938
452.828918457031	82.396598815918
454.252899169922	82.3938446044922
455.676330566406	82.2797241210938
457.099273681641	82.229866027832
458.521667480469	82.0395965576172
459.943542480469	82.3274688720703
461.364929199219	82.0788803100586
462.785766601563	82.2139282226563
464.206085205078	82.1624374389648
465.625885009766	81.9262084960938
467.045196533203	82.2175216674805
468.463958740234	81.9860076904297
469.882202148438	82.1334915161133
471.299957275391	82.0315246582031
472.717193603516	82.0879287719727
474.133911132813	82.08154296875
475.550109863281	82.0395431518555
476.965789794922	81.9156036376953
478.380950927734	82.2407531738281
479.795623779297	82.0849151611328
481.209777832031	81.9841003417969
482.623413085938	82.2177886962891
484.036529541016	82.3513412475586
485.449157714844	82.4147796630859
486.861267089844	82.3246994018555
488.272857666016	82.296989440918
489.683959960938	82.6372909545898
491.094543457031	82.4084854125977
492.504608154297	82.5095291137695
493.914184570313	82.5027923583984
495.3232421875	82.3673706054688
496.731811523438	82.4367141723633
498.139862060547	82.4203567504883
499.547393798828	82.3125
500.954467773438	82.1625213623047
502.360992431641	82.1321334838867
503.767028808594	81.8826141357422
505.172576904297	82.0928497314453
506.577606201172	81.7359085083008
507.982147216797	81.7375335693359
509.386169433594	81.4719619750977
510.789703369141	81.3642196655273
512.192749023438	81.2410354614258
513.595275878906	80.9928436279297
514.997314453125	80.9161529541016
516.398803710938	80.8354110717773
517.799865722656	80.5243835449219
519.200378417969	80.520637512207
520.600463867188	80.2025527954102
522	80.0394744873047
523.399047851563	79.9662933349609
524.797607421875	79.7652587890625
526.195678710938	79.4626770019531
527.59326171875	79.4826812744141
528.990295410156	79.2016525268555
530.386901855469	78.9177780151367
531.782958984375	78.9137420654297
533.178588867188	78.5707092285156
534.573669433594	78.541259765625
535.968322753906	78.317253112793
537.362426757813	78.1023788452148
538.756042480469	77.9566421508789
540.149230957031	77.8001403808594
541.541870117188	77.5809631347656
542.934020996094	77.5281753540039
544.32568359375	77.3710174560547
545.716918945313	77.1408004760742
547.107604980469	77.0333251953125
548.497802734375	77.1013946533203
549.887573242188	76.9071731567383
551.276794433594	76.6526489257813
552.66552734375	76.6409454345703
554.053833007813	76.6107635498047
555.441650390625	76.4413909912109
556.828918457031	76.390251159668
558.215759277344	76.1492309570313
559.602111816406	76.1698608398438
560.987976074219	76.177978515625
562.373352050781	76.0627593994141
563.758239746094	75.9718475341797
565.142639160156	75.9353256225586
566.526611328125	75.7296295166016
567.910034179688	75.8365097045898
569.293029785156	75.8042907714844
570.675537109375	75.7955932617188
572.057556152344	75.7252578735352
573.439086914063	75.5553894042969
574.820129394531	75.51806640625
576.200744628906	75.6748886108398
577.580871582031	75.5856018066406
578.96044921875	75.6559677124023
580.339660644531	75.4770126342773
581.718322753906	75.648681640625
583.096557617188	75.4618835449219
584.474243164063	75.5748672485352
585.851501464844	75.384651184082
587.228332519531	75.4456939697266
588.604614257813	75.3425521850586
589.98046875	75.3091125488281
591.355834960938	75.2316360473633
592.730712890625	75.1235885620117
594.105163574219	75.2764663696289
595.479125976563	75.2427368164063
596.852600097656	75.1955490112305
598.225646972656	75.2301406860352
599.598205566406	75.144157409668
600.970275878906	75.1597290039063
602.341857910156	74.9334030151367
603.713012695313	74.8863296508789
605.083679199219	74.8864059448242
606.453918457031	74.7590255737305
607.823608398438	74.7072296142578
609.192932128906	74.7658157348633
610.561706542969	74.3966674804688
611.930053710938	74.5621871948242
613.297912597656	74.1570053100586
614.665344238281	74.1812744140625
616.032287597656	74.0598831176758
617.398803710938	74.110710144043
618.764831542969	73.8216171264648
620.13037109375	73.9157180786133
621.495483398438	73.6953048706055
622.860107421875	73.5890502929688
624.224304199219	73.4344329833984
625.588012695313	73.3326721191406
626.951232910156	73.3548278808594
628.314025878906	72.9730758666992
629.676391601563	73.0025787353516
631.038269042969	72.8035736083984
632.399658203125	72.6449356079102
633.760620117188	72.6146087646484
635.12109375	72.5080795288086
636.481140136719	72.2957916259766
637.840759277344	72.1795196533203
639.199890136719	72.0705947875977
640.558532714844	71.9603500366211
641.916748046875	71.775276184082
643.274536132813	71.7735443115234
644.6318359375	71.5493850708008
645.988647460938	71.4373550415039
647.345031738281	71.3121185302734
648.700988769531	71.2983856201172
650.056457519531	71.1994857788086
651.411499023438	71.0067901611328
652.76611328125	70.9332733154297
654.120239257813	70.7182159423828
655.473876953125	70.7335815429688
656.827087402344	70.5864944458008
658.179870605469	70.5355377197266
659.5322265625	70.5020599365234
660.884094238281	70.44384765625
662.235473632813	70.3216247558594
663.586486816406	70.1039352416992
664.93701171875	70.1044769287109
666.287048339844	70.1961288452148
667.636657714844	70.055046081543
668.98583984375	70.0861053466797
670.334594726563	70.0579986572266
671.682861328125	69.8853454589844
673.030700683594	69.9701614379883
674.378051757813	69.9514770507813
675.725036621094	69.7674407958984
677.071533203125	69.867431640625
678.417541503906	69.7721557617188
679.76318359375	69.9447937011719
681.108337402344	69.6336288452148
682.453002929688	69.8995895385742
683.797302246094	69.8823928833008
685.14111328125	69.7877960205078
686.484497070313	69.7871017456055
687.827453613281	69.814208984375
689.169921875	69.6802368164063
690.512023925781	69.8261260986328
691.853637695313	69.8655242919922
693.194763183594	69.7534561157227
694.535522460938	69.673583984375
695.875793457031	69.8147201538086
697.215637207031	69.7908020019531
698.555053710938	69.885612487793
699.89404296875	69.8395156860352
701.232543945313	69.8930053710938
702.570617675781	69.9093551635742
703.908325195313	69.8744277954102
705.245483398438	69.9040145874023
706.582275390625	69.851692199707
707.918640136719	69.8204650878906
709.254516601563	69.9609222412109
710.589965820313	69.8336486816406
711.924987792969	69.8216018676758
713.259582519531	69.9356842041016
714.59375	69.8356475830078
715.927490234375	69.6813125610352
717.2607421875	69.9282150268555
718.593627929688	69.5919723510742
719.926025390625	69.8107604980469
721.257995605469	69.7072067260742
722.589538574219	69.7427520751953
723.920654296875	69.5835952758789
725.251342773438	69.8622741699219
726.581604003906	69.4843597412109
727.911437988281	69.6525192260742
729.240783691406	69.4701232910156
730.569763183594	69.5541610717773
731.898254394531	69.5546417236328
733.226379394531	69.4595336914063
734.554016113281	69.4902496337891
735.881225585938	69.3020782470703
737.208068847656	69.2097244262695
738.534423828125	69.2666931152344
739.8603515625	69.1067047119141
741.185852050781	69.0364074707031
742.510925292969	69.1242141723633
743.835571289063	69.0019607543945
745.159790039063	68.8682708740234
746.483581542969	68.8993606567383
747.806945800781	68.6724624633789
749.1298828125	68.6550521850586
750.452453613281	68.4517211914063
751.774536132813	68.4846038818359
753.09619140625	68.2482833862305
754.417419433594	68.296501159668
755.738220214844	68.1741104125977
757.05859375	68.0055084228516
758.378540039063	67.9724044799805
759.698059082031	68.0094223022461
761.017211914063	67.681770324707
762.335876464844	67.7390823364258
763.654113769531	67.45068359375
764.971984863281	67.4421157836914
766.289367675781	67.5170669555664
767.606384277344	67.196662902832
768.922973632813	67.1887512207031
770.239074707031	67.0110855102539
771.554809570313	66.9717102050781
772.8701171875	66.8550033569336
774.184997558594	66.5947418212891
775.499450683594	66.5477981567383
776.8134765625	66.5805053710938
778.127136230469	66.4054870605469
779.440307617188	66.3652954101563
780.753112792969	66.4131317138672
782.0654296875	66.02685546875
783.377380371094	66.0161285400391
784.688903808594	66.0004577636719
786	65.8697052001953
787.310668945313	65.6908798217773
788.620971679688	65.4639739990234
789.930786132813	65.6249313354492
791.240234375	65.4547805786133
792.549255371094	65.2739562988281
793.857788085938	65.2668380737305
795.166015625	65.0475082397461
796.473754882813	65.0440673828125
797.781066894531	64.8467559814453
799.088012695313	65.0183181762695
800.39453125	64.8206787109375
801.700622558594	64.7186508178711
803.006286621094	64.5294570922852
804.311584472656	64.4810943603516
805.616394042969	64.4451599121094
806.920837402344	64.2781753540039
808.224853515625	64.1892471313477
809.528503417969	64.0097351074219
810.831665039063	64.0599060058594
812.134460449219	64.0364685058594
813.436828613281	63.7912178039551
814.73876953125	63.8168449401855
816.040344238281	63.6897125244141
817.341430664063	63.6966972351074
818.642150878906	63.4719467163086
819.942504882813	63.4164123535156
821.242370605469	63.272590637207
822.541870117188	63.2752571105957
823.840942382813	63.1372032165527
825.139587402344	63.0523796081543
826.437866210938	62.9233322143555
827.735656738281	62.9140739440918
829.033081054688	62.7341613769531
830.330139160156	62.7148361206055
831.626770019531	62.5406913757324
832.922973632813	62.4152030944824
834.21875	62.3610420227051
835.514099121094	62.3230972290039
836.80908203125	62.3549613952637
838.103637695313	62.0819931030273
839.397827148438	62.1068382263184
840.691589355469	62.044002532959
841.984924316406	61.8957977294922
843.27783203125	61.7693252563477
844.570373535156	61.5636100769043
845.862487792969	61.5706253051758
847.154235839844	61.3828659057617
848.445556640625	61.4373779296875
849.736450195313	61.141975402832
851.026916503906	60.9218826293945
852.317016601563	60.7831993103027
853.606689453125	60.6940956115723
854.89599609375	60.6158714294434
856.184875488281	60.3796768188477
857.473327636719	60.2460403442383
858.761413574219	60.1452140808105
860.049072265625	60.1040420532227
861.336303710938	59.8652763366699
862.623168945313	59.8049087524414
863.909606933594	59.5721092224121
865.195678710938	59.6070442199707
866.481323242188	59.3781089782715
867.766540527344	59.2038726806641
869.051391601563	59.1066360473633
870.335815429688	58.9278755187988
871.619873046875	58.6620674133301
872.903503417969	58.5025978088379
874.186706542969	58.3814468383789
875.469543457031	58.1486663818359
876.752014160156	58.0267906188965
878.033996582031	57.8376922607422
879.315612792969	57.6430892944336
880.596862792969	57.2787780761719
881.877685546875	57.2145309448242
883.158081054688	57.012939453125
884.438110351563	56.6847038269043
885.7177734375	56.5513687133789
886.996948242188	56.3163375854492
888.275817871094	56.0535087585449
889.55419921875	55.8105163574219
890.832275390625	55.5869789123535
892.10986328125	55.3914604187012
893.387084960938	55.1624412536621
894.663940429688	54.9164962768555
895.940368652344	54.7263793945313
897.216369628906	54.5351371765137
898.492004394531	54.314022064209
899.767272949219	54.0030212402344
901.042114257813	53.9240303039551
902.316528320313	53.5955505371094
903.590576171875	53.5036392211914
904.8642578125	53.1713943481445
906.137512207031	52.9858283996582
907.410339355469	52.752857208252
908.682800292969	52.571891784668
909.954833984375	52.4088478088379
911.226501464844	52.1010932922363
912.497802734375	52.0041770935059
913.768676757813	51.6338119506836
915.039123535156	51.5353965759277
916.309204101563	51.2827568054199
917.578918457031	51.2620735168457
918.848205566406	51.0605125427246
920.117126464844	50.7115707397461
921.385620117188	50.6027755737305
922.653747558594	50.5551223754883
923.921447753906	50.2774543762207
925.188781738281	50.163761138916
926.455688476563	49.9602012634277
927.722229003906	49.8385391235352
928.988342285156	49.7252731323242
930.254089355469	49.5430946350098
931.519470214844	49.3826370239258
932.784423828125	49.3545303344727
934.049011230469	49.1482124328613
935.313171386719	49.0999526977539
936.576965332031	48.9477615356445
937.84033203125	48.8262138366699
939.103332519531	48.6483383178711
940.365966796875	48.5353927612305
941.628173828125	48.5591926574707
942.890014648438	48.3647956848145
944.151428222656	48.277416229248
945.412475585938	48.1563529968262
946.673095703125	48.0899391174316
947.933349609375	47.988338470459
949.193237304688	47.8815956115723
950.452697753906	47.9035835266113
951.711791992188	47.800106048584
952.970520019531	47.6987380981445
954.228820800781	47.5931968688965
955.486755371094	47.6704483032227
956.744262695313	47.5879821777344
958.001403808594	47.4324073791504
959.258117675781	47.3061714172363
960.514526367188	47.2818069458008
961.770446777344	47.2260513305664
963.026062011719	47.3060569763184
964.28125	47.132266998291
965.536010742188	47.0426635742188
966.790466308594	47.0789108276367
968.044494628906	46.9902801513672
969.298095703125	46.8776741027832
970.551391601563	47.0687637329102
971.80419921875	46.7197074890137
973.056701660156	46.7727890014648
974.308776855469	46.7417259216309
975.560485839844	46.7140960693359
976.811767578125	46.7512283325195
978.062683105469	46.6080627441406
979.313232421875	46.542781829834
980.563415527344	46.5555763244629
981.813171386719	46.5322113037109
983.0625	46.454776763916
984.3115234375	46.3870849609375
985.560119628906	46.4505805969238
986.808349609375	46.2492332458496
988.05615234375	46.3424682617188
989.303588867188	46.2504386901855
990.550659179688	46.1719512939453
991.797302246094	46.2101974487305
993.043579101563	46.2336082458496
994.289489746094	46.0292892456055
995.535034179688	45.981315612793
996.780151367188	45.9238319396973
998.02490234375	45.7260246276855
999.269226074219	45.9972381591797
1000.51318359375	45.7438468933105
1001.75677490234	45.663948059082
1003	45.6310958862305
1004.24279785156	45.51123046875
1005.48522949219	45.4650726318359
1006.72729492188	45.4537773132324
1007.96893310547	45.3958396911621
1009.21026611328	45.3314399719238
1010.45111083984	45.3226585388184
1011.69165039063	45.1754379272461
1012.93176269531	45.1478309631348
1014.17150878906	45.2179412841797
1015.41088867188	45.0558929443359
1016.64984130859	45.1125106811523
1017.88842773438	44.9912452697754
1019.12664794922	44.9294166564941
1020.36450195313	44.9232215881348
1021.60192871094	44.8757057189941
1022.83898925781	44.8466682434082
1024.07568359375	44.7287063598633
1025.31201171875	44.7625617980957
1026.5478515625	44.7293815612793
1027.78344726563	44.6175422668457
1029.0185546875	44.5679969787598
1030.25329589844	44.4763679504395
1031.48767089844	44.3788566589355
1032.7216796875	44.5668983459473
1033.95532226563	44.4958763122559
1035.18859863281	44.4505996704102
1036.42138671875	44.4979057312012
1037.65393066406	44.4111175537109
1038.88598632813	44.4159736633301
1040.11767578125	44.4558944702148
1041.34899902344	44.3196067810059
1042.57995605469	44.4933090209961
1043.810546875	44.5174674987793
1045.04077148438	44.3291854858398
1046.2705078125	44.4425468444824
1047.5	44.4246368408203
1048.72900390625	44.3893966674805
1049.95764160156	44.5241470336914
1051.18591308594	44.5274276733398
1052.41381835938	44.5053825378418
1053.64135742188	44.3682479858398
1054.86853027344	44.519832611084
1056.09521484375	44.3623237609863
1057.32165527344	44.3534774780273
1058.54760742188	44.3682746887207
1059.77331542969	44.3489723205566
1060.99853515625	44.3260612487793
1062.22338867188	44.35595703125
1063.44787597656	44.3042907714844
1064.671875	44.2423477172852
1065.89562988281	44.3458709716797
1067.11901855469	44.158519744873
1068.34191894531	44.1639022827148
1069.56457519531	44.1643295288086
1070.78674316406	44.0908126831055
1072.00854492188	44.1450347900391
1073.22998046875	44.0646667480469
1074.45104980469	44.016170501709
1075.67175292969	43.9003639221191
1076.89208984375	43.9340476989746
1078.11193847656	43.8626976013184
1079.33154296875	43.832347869873
1080.55065917969	43.7402305603027
1081.76940917969	43.8016204833984
1082.98791503906	43.5701293945313
1084.20593261719	43.6332664489746
1085.42358398438	43.5596809387207
1086.64086914063	43.5000228881836
1087.85766601563	43.5309753417969
1089.07421875	43.4631500244141
1090.29040527344	43.2925300598145
1091.50610351563	43.3648986816406
1092.72155761719	43.3304862976074
1093.9365234375	43.317626953125
1095.15112304688	43.3173713684082
1096.36535644531	43.3678741455078
1097.57922363281	43.224193572998
1098.79272460938	43.3725891113281
1100.005859375	43.3481674194336
1101.21862792969	43.3771781921387
1102.43090820313	43.369571685791
1103.64294433594	43.1732788085938
1104.8544921875	43.2605171203613
1106.06579589844	43.2956886291504
1107.27661132813	43.2604637145996
1108.48706054688	43.3193283081055
1109.69714355469	43.3285942077637
1110.90686035156	43.2998962402344
1112.1162109375	43.2385787963867
1113.3251953125	43.2467308044434
1114.53369140625	43.3064460754395
1115.74194335938	43.1760635375977
1116.94982910156	43.3102340698242
1118.1572265625	43.2617721557617
1119.3642578125	43.2854614257813
1120.57104492188	43.2981033325195
1121.77734375	43.2786865234375
1122.98327636719	43.3224716186523
1124.18884277344	43.324275970459
1125.39404296875	43.2718658447266
1126.59875488281	43.2146949768066
1127.80322265625	43.3542098999023
1129.00732421875	43.2621192932129
1130.2109375	43.2532958984375
1131.41430664063	43.2290153503418
1132.6171875	43.2780838012695
1133.81970214844	43.3122749328613
1135.02197265625	43.2888069152832
1136.22375488281	43.2271423339844
1137.42517089844	43.0732269287109
1138.62622070313	43.1817855834961
1139.82690429688	43.142879486084
1141.02709960938	42.9454231262207
1142.22705078125	43.0076065063477
1143.42663574219	43.0822219848633
1144.62573242188	43.1050834655762
1145.82458496094	43.0165596008301
1147.02294921875	43.0186195373535
1148.22094726563	43.0885314941406
1149.41857910156	43.0013809204102
1150.61584472656	43.040168762207
1151.81274414063	42.9687004089355
1153.00927734375	42.9593658447266
1154.20544433594	42.9727897644043
1155.40124511719	43.064395904541
1156.5966796875	43.0669593811035
1157.79162597656	43.0289993286133
1158.986328125	43.0128479003906
1160.18054199219	42.987720489502
1161.37438964844	42.9417762756348
1162.56799316406	42.850700378418
1163.76110839844	42.8162422180176
1164.95385742188	42.8005332946777
1166.14624023438	42.9238586425781
1167.33825683594	42.8821716308594
1168.52990722656	42.8049240112305
1169.72119140625	42.9120559692383
1170.91198730469	42.769401550293
1172.1025390625	42.8867149353027
1173.29260253906	42.9520225524902
1174.482421875	42.8252716064453
1175.67175292969	42.9189300537109
1176.86071777344	43.0195007324219
1178.04943847656	42.9501762390137
1179.23767089844	43.043514251709
1180.42553710938	43.0134506225586
1181.61303710938	43.0297012329102
1182.80017089844	43.0928649902344
1183.98681640625	43.1194877624512
1185.17321777344	43.0517692565918
1186.35925292969	43.0822601318359
1187.54479980469	43.2676277160645
1188.73010253906	43.0624847412109
1189.91491699219	43.1711387634277
1191.09936523438	43.143497467041
1192.28356933594	43.2351493835449
1193.46728515625	43.1684646606445
1194.65063476563	43.305736541748
1195.83361816406	43.1990585327148
1197.01623535156	43.2965393066406
1198.19836425781	43.3741302490234
1199.38024902344	43.451171875
1200.56176757813	43.3286323547363
1201.74279785156	43.492488861084
1202.92358398438	43.5023536682129
1204.10388183594	43.5264053344727
1205.28393554688	43.5761528015137
1206.46350097656	43.5699691772461
1207.64270019531	43.6657524108887
1208.82153320313	43.6231880187988
1210	43.7504425048828
1211.17810058594	43.6981391906738
1212.35583496094	43.7297973632813
1213.53308105469	43.7973213195801
1214.71008300781	43.6934814453125
1215.88671875	43.6983451843262
1217.06286621094	43.7900886535645
1218.23864746094	43.8459968566895
1219.41418457031	43.6932907104492
1220.58923339844	43.6955337524414
1221.76391601563	43.6870536804199
1222.93823242188	43.7146415710449
1224.11218261719	43.6637954711914
1225.28576660156	43.8241767883301
1226.458984375	43.7998428344727
1227.6318359375	43.7762756347656
1228.80419921875	43.8242988586426
1229.97631835938	43.830696105957
1231.14794921875	43.7734069824219
1232.31921386719	43.987678527832
1233.490234375	43.691478729248
1234.66076660156	43.8150100708008
1235.83093261719	43.8700637817383
1237.00073242188	43.8498802185059
1238.17016601563	43.6555786132813
1239.33923339844	43.8022499084473
1240.5078125	43.775577545166
1241.67614746094	43.6546211242676
1242.84411621094	43.759708404541
1244.01159667969	43.628589630127
1245.1787109375	43.6125144958496
1246.34558105469	43.4804306030273
1247.51196289063	43.4221115112305
1248.67797851563	43.4289321899414
1249.84362792969	43.4501724243164
1251.00891113281	43.4395332336426
1252.173828125	43.2646102905273
1253.33825683594	43.2820472717285
1254.50244140625	43.2875785827637
1255.66625976563	43.1766510009766
1256.82958984375	43.2033576965332
1257.99255371094	43.262565612793
1259.1552734375	43.1510887145996
1260.31750488281	43.1551513671875
1261.47937011719	43.1736488342285
1262.64086914063	42.9914054870605
1263.80200195313	43.0216636657715
1264.96276855469	43.0536575317383
1266.123046875	43.0701103210449
1267.28308105469	42.8905563354492
1268.44262695313	42.8460311889648
1269.60192871094	42.9040641784668
1270.7607421875	42.8528289794922
1271.91918945313	42.7017364501953
1273.07727050781	42.6882247924805
1274.23498535156	42.5554084777832
1275.39233398438	42.5003356933594
1276.54931640625	42.4766502380371
1277.70581054688	42.417163848877
1278.86206054688	42.4472160339355
1280.01794433594	42.399299621582
1281.17333984375	42.2994041442871
1282.32836914063	42.4606323242188
1283.48303222656	42.3178062438965
1284.63732910156	42.3629493713379
1285.79125976563	42.1218795776367
1286.94482421875	42.2797431945801
1288.09802246094	42.1424980163574
1289.25073242188	42.1193084716797
1290.40319824219	42.2917175292969
1291.55517578125	42.0721855163574
1292.70690917969	42.156177520752
1293.85815429688	42.1021995544434
1295.00903320313	42.1214752197266
1296.15954589844	42.0382118225098
1297.30969238281	41.9512786865234
1298.45935058594	41.9297103881836
1299.60876464844	41.9048805236816
1300.7578125	41.8085136413574
1301.90637207031	41.8270874023438
1303.05456542969	41.7245483398438
1304.20239257813	41.7761344909668
1305.34985351563	41.6944351196289
1306.49694824219	41.7053527832031
1307.64367675781	41.6163215637207
1308.7900390625	41.6044921875
1309.93591308594	41.5571594238281
1311.08154296875	41.5326080322266
1312.22668457031	41.5872077941895
1313.37145996094	41.5437660217285
1314.51599121094	41.5057411193848
1315.66003417969	41.5721740722656
1316.80358886719	41.5511665344238
1317.94689941406	41.5378913879395
1319.08984375	41.5327377319336
1320.23229980469	41.5867118835449
1321.37451171875	41.4805603027344
1322.51623535156	41.5782318115234
1323.65759277344	41.5321731567383
1324.79858398438	41.3382873535156
1325.93920898438	41.4785385131836
1327.07934570313	41.3563499450684
1328.21923828125	41.2793807983398
1329.35864257813	41.2629280090332
1330.49780273438	41.183837890625
1331.63647460938	41.1791915893555
1332.77478027344	41.2956237792969
1333.91271972656	41.0461616516113
1335.05029296875	41.049674987793
1336.18737792969	41.0520401000977
1337.32421875	40.9385261535645
1338.46057128906	40.9091720581055
1339.5966796875	40.9823875427246
1340.73229980469	40.9240341186523
1341.86755371094	40.8285255432129
1343.00231933594	40.9716758728027
1344.13684082031	40.8597259521484
1345.27099609375	40.8774871826172
1346.40466308594	40.8050270080566
1347.53796386719	40.9440383911133
1348.6708984375	40.841194152832
1349.80346679688	40.8731536865234
1350.93566894531	40.8580627441406
1352.06750488281	40.805980682373
1353.19885253906	40.7343330383301
1354.32995605469	40.7717742919922
1355.46057128906	40.7594451904297
1356.5908203125	40.738395690918
1357.720703125	40.5556907653809
1358.85021972656	40.5222396850586
1359.97924804688	40.4362449645996
1361.10803222656	40.4706726074219
1362.236328125	40.384105682373
1363.3642578125	40.375114440918
1364.49182128906	40.3525619506836
1365.61901855469	40.194206237793
1366.74584960938	40.1518669128418
1367.87231445313	40.2178077697754
1368.99829101563	40.1917877197266
1370.12390136719	40.2073097229004
1371.24914550781	40.1067695617676
1372.3740234375	40.1805648803711
1373.49853515625	40.1891479492188
1374.62255859375	40.0928802490234
1375.74633789063	40.1418762207031
1376.86962890625	40.201000213623
1377.99255371094	40.0769729614258
1379.11511230469	40.0869827270508
1380.2373046875	39.9880065917969
1381.35900878906	40.0759582519531
1382.48034667969	40.0026321411133
1383.60144042969	40.0418548583984
1384.72204589844	40.0039176940918
1385.84228515625	39.9836807250977
1386.96203613281	39.9617118835449
1388.08154296875	39.9659957885742
1389.20056152344	39.9255599975586
1390.31921386719	39.7474250793457
1391.4375	39.7030906677246
1392.55541992188	39.7301750183105
1393.6728515625	39.58642578125
1394.7900390625	39.6421318054199
1395.90673828125	39.5415725708008
1397.02307128906	39.5044631958008
1398.13903808594	39.5434837341309
1399.25463867188	39.5747337341309
1400.36975097656	39.4069938659668
1401.48449707031	39.4591064453125
1402.59899902344	39.4991645812988
1403.712890625	39.4954223632813
1404.82653808594	39.4344100952148
1405.93981933594	39.5840377807617
1407.05261230469	39.515251159668
1408.1650390625	39.5431365966797
1409.27709960938	39.5248489379883
1410.38879394531	39.4956512451172
1411.5	39.3488883972168
1412.61096191406	39.4725761413574
1413.72143554688	39.3817710876465
1414.83154296875	39.3894691467285
1415.94116210938	39.3335800170898
1417.05053710938	39.3399238586426
1418.15942382813	39.2869720458984
1419.26794433594	39.2925682067871
1420.37609863281	39.2222518920898
1421.48388671875	39.168327331543
1422.59118652344	38.975399017334
1423.6982421875	39.057746887207
1424.80480957031	39.0067520141602
1425.91088867188	38.9690399169922
1427.01672363281	38.9459838867188
1428.1220703125	38.9151191711426
1429.22717285156	38.9250984191895
1430.33166503906	38.9485702514648
1431.43591308594	38.8493347167969
1432.53979492188	38.8900375366211
1433.64318847656	38.8877601623535
1434.74621582031	38.996940612793
1435.84887695313	38.874828338623
1436.95104980469	38.8968353271484
1438.05297851563	38.8879623413086
1439.15441894531	38.854061126709
1440.25549316406	38.8864936828613
1441.35620117188	38.8210983276367
1442.45642089844	38.8422050476074
1443.55627441406	38.8310508728027
1444.65576171875	38.738842010498
1445.7548828125	38.6282157897949
1446.853515625	38.5577239990234
1447.95190429688	38.4656753540039
1449.0498046875	38.5722465515137
1450.14721679688	38.5154724121094
1451.24438476563	38.443603515625
1452.34106445313	38.3243064880371
1453.43737792969	38.3012237548828
1454.53332519531	38.2902984619141
1455.62890625	38.2378311157227
1456.72399902344	38.3316268920898
1457.81872558594	38.3113327026367
1458.9130859375	38.2973213195801
1460.00695800781	38.3052940368652
1461.10046386719	38.348991394043
1462.19360351563	38.383487701416
1463.28637695313	38.2500190734863
1464.37878417969	38.293571472168
1465.470703125	38.3361625671387
1466.56225585938	38.3919410705566
1467.65344238281	38.2888946533203
1468.744140625	38.3107376098633
1469.83447265625	38.2583389282227
1470.92443847656	38.3110618591309
1472.01403808594	38.0724067687988
1473.10314941406	38.0974235534668
1474.19189453125	38.0116119384766
1475.2802734375	37.9774971008301
1476.3681640625	37.993896484375
1477.45581054688	38.048469543457
1478.54296875	37.8531112670898
1479.62963867188	37.890007019043
1480.71606445313	38.0929679870605
1481.80200195313	37.9327812194824
1482.88757324219	38.021900177002
1483.97265625	37.969539642334
1485.05737304688	38.0701332092285
1486.14172363281	38.0030288696289
1487.22570800781	38.1586303710938
1488.30932617188	38.0692825317383
1489.39245605469	38.156421661377
1490.47509765625	38.1118087768555
1491.55749511719	38.2064971923828
1492.63940429688	38.2545166015625
1493.72094726563	38.1746559143066
1494.80212402344	38.2201499938965
1495.8828125	38.2887496948242
1496.96313476563	38.190559387207
1498.04309082031	38.3061370849609
1499.12255859375	38.2730445861816
1500.20166015625	38.1505737304688
1501.28039550781	38.1958045959473
1502.35864257813	38.2619857788086
1503.4365234375	38.1811408996582
1504.51403808594	38.2063064575195
1505.59118652344	38.2395820617676
1506.66784667969	38.3380546569824
1507.744140625	38.3544044494629
1508.81994628906	38.3676261901855
1509.89538574219	38.461669921875
1510.97045898438	38.483226776123
1512.04516601563	38.4870262145996
1513.11938476563	38.6027145385742
1514.19323730469	38.7123374938965
1515.26672363281	38.7767181396484
1516.33972167969	38.8456954956055
1517.41235351563	38.955451965332
1518.48449707031	39.0021476745605
1519.55639648438	39.038387298584
1520.62768554688	39.104736328125
1521.69873046875	39.1976432800293
1522.76928710938	39.1783485412598
1523.83947753906	39.2327194213867
1524.90930175781	39.2574119567871
1525.97863769531	39.3754272460938
1527.04760742188	39.3690757751465
1528.11608886719	39.3411407470703
1529.18420410156	39.3514671325684
1530.251953125	39.3544731140137
1531.31921386719	39.4976577758789
1532.38610839844	39.5534591674805
1533.45263671875	39.7088508605957
1534.51867675781	39.7478790283203
1535.58435058594	39.7885208129883
1536.64965820313	39.8897171020508
1537.71447753906	40.1028823852539
1538.77893066406	40.2498435974121
1539.84301757813	40.2634658813477
1540.90661621094	40.5193405151367
1541.9697265625	40.6311492919922
1543.03259277344	40.6977272033691
1544.09497070313	40.8811569213867
1545.15686035156	41.0127983093262
1546.21850585938	41.2007446289063
1547.27966308594	41.2607727050781
1548.34033203125	41.3959808349609
1549.40063476563	41.6433944702148
1550.46057128906	41.6550521850586
1551.52001953125	41.8089485168457
1552.5791015625	41.9215354919434
1553.63781738281	42.1095962524414
1554.69604492188	42.0937347412109
1555.75378417969	41.9986763000488
1556.81127929688	42.1347312927246
1557.86828613281	42.3274002075195
1558.9248046875	42.4203758239746
1559.98095703125	42.603645324707
1561.03674316406	42.5740127563477
1562.09204101563	42.8080215454102
1563.14697265625	42.9149703979492
1564.20153808594	43.1090850830078
1565.25561523438	43.3140602111816
1566.30932617188	43.5446510314941
1567.36254882813	43.7264785766602
1568.41540527344	44.0031547546387
1569.4677734375	44.1400680541992
1570.51977539063	44.5067596435547
1571.57141113281	44.6314735412598
1572.62255859375	44.8866157531738
1573.67333984375	45.1051406860352
1574.7236328125	45.3559188842773
1575.77355957031	45.4889450073242
1576.82299804688	45.7678871154785
1577.8720703125	45.9362564086914
1578.92077636719	45.9983596801758
1579.96899414063	46.2046356201172
1581.01684570313	46.4294128417969
1582.06420898438	46.6372947692871
1583.11120605469	46.8990821838379
1584.15771484375	46.984920501709
1585.20385742188	47.1524467468262
1586.24951171875	47.5482406616211
1587.29479980469	47.6038818359375
1588.33972167969	47.9458656311035
1589.38415527344	48.0861549377441
1590.42810058594	48.3300628662109
1591.47180175781	48.7079086303711
1592.51489257813	49.0937309265137
1593.55773925781	49.3538665771484
1594.59997558594	49.6058959960938
1595.64196777344	50.031681060791
1596.68334960938	50.411319732666
1597.72448730469	50.7532196044922
1598.76513671875	51.1606864929199
1599.80529785156	51.4722061157227
1600.84509277344	51.8388595581055
1601.88452148438	52.2036743164063
1602.92346191406	52.474479675293
1603.9619140625	52.8072662353516
1605	53.0992431640625
1606.03771972656	53.4761199951172
1607.07495117188	53.7932929992676
1608.11169433594	54.0505180358887
1609.14807128906	54.4717102050781
1610.18408203125	54.6242599487305
1611.21960449219	54.8963508605957
1612.25463867188	55.1357917785645
1613.28930664063	55.5000686645508
1614.32360839844	55.7266807556152
1615.357421875	55.9773635864258
1616.39074707031	56.1607360839844
1617.42370605469	56.5598258972168
1618.45629882813	57.0140953063965
1619.48840332031	57.04052734375
1620.52001953125	57.1693420410156
1621.55126953125	57.5464859008789
1622.58215332031	57.8562927246094
1623.61254882813	58.0811653137207
1624.64245605469	58.3501281738281
1625.67199707031	58.5466079711914
1626.70104980469	58.8323440551758
1627.72973632813	59.0732345581055
1628.75793457031	59.2448310852051
1629.78576660156	59.5450859069824
1630.81311035156	59.5226745605469
1631.84008789063	59.6822242736816
1632.86657714844	59.9147567749023
1633.89270019531	60.1310653686523
1634.91833496094	60.0556983947754
1635.94348144531	60.3057136535645
1636.96826171875	60.0583763122559
1637.99255371094	60.0194091796875
1639.01647949219	60.1666984558105
1640.03991699219	59.9075126647949
1641.06298828125	59.9318733215332
1642.08557128906	59.7112197875977
1643.10778808594	59.5006103515625
1644.12951660156	59.433650970459
1645.15075683594	59.120059967041
1646.17163085938	58.9902572631836
1647.19213867188	58.7615661621094
1648.21203613281	58.3968353271484
1649.23156738281	58.4340515136719
1650.25073242188	57.9493293762207
1651.26940917969	57.695556640625
1652.28759765625	57.3725280761719
1653.30541992188	57.1674423217773
1654.32275390625	56.9438362121582
1655.33972167969	56.7280502319336
1656.35620117188	56.1890640258789
1657.37231445313	55.9594497680664
1658.38793945313	55.7167587280273
1659.40307617188	55.4167175292969
1660.41772460938	55.0952224731445
1661.43212890625	54.8498039245605
1662.44592285156	54.533763885498
1663.45935058594	54.3702812194824
1664.47229003906	53.9257278442383
1665.48486328125	53.7028923034668
1666.49694824219	53.3422508239746
1667.50854492188	53.1371231079102
1668.51977539063	52.7739868164063
1669.53051757813	52.2926445007324
1670.54089355469	51.9819374084473
1671.55078125	51.6256790161133
1672.56018066406	51.1150779724121
1673.56909179688	50.7405738830566
1674.57763671875	50.3341178894043
1675.58581542969	49.9183387756348
1676.59350585938	49.3816680908203
1677.60070800781	48.9671287536621
1678.607421875	48.4533004760742
1679.61376953125	47.9033355712891
1680.61962890625	47.4829177856445
1681.62512207031	46.9382209777832
1682.63012695313	46.5882682800293
1683.63464355469	46.0243721008301
1684.638671875	45.6397552490234
1685.64233398438	45.0484352111816
1686.64562988281	44.7946548461914
1687.64831542969	44.4007530212402
1688.65063476563	43.835147857666
1689.65246582031	43.3570289611816
1690.65393066406	43.0065383911133
1691.65490722656	42.7770195007324
1692.65539550781	42.3403129577637
1693.65551757813	41.9629783630371
1694.65502929688	41.5803642272949
1695.654296875	41.2180519104004
1696.65295410156	40.8916473388672
1697.65124511719	40.511417388916
1698.64904785156	40.200496673584
1699.646484375	39.8927192687988
1700.64331054688	39.4246826171875
1701.63977050781	39.1442832946777
1702.63586425781	38.6223297119141
1703.63134765625	38.5109100341797
1704.62646484375	37.9670295715332
1705.62121582031	37.6068344116211
1706.61535644531	37.3413429260254
1707.60913085938	36.8765144348145
1708.60241699219	36.5400733947754
1709.59521484375	36.2051277160645
1710.58764648438	35.8784599304199
1711.57958984375	35.456672668457
1712.57104492188	35.0817794799805
1713.56213378906	34.7661552429199
1714.552734375	34.4756889343262
1715.54284667969	34.0441360473633
1716.53247070313	33.7204513549805
1717.52160644531	33.3840599060059
1718.51037597656	33.0250663757324
1719.49865722656	32.6282081604004
1720.48657226563	32.3945503234863
1721.47387695313	32.1111335754395
1722.46081542969	31.8086109161377
1723.447265625	31.5533752441406
1724.43334960938	31.299877166748
1725.41882324219	31.0996932983398
1726.40393066406	30.7789211273193
1727.38854980469	30.5337505340576
1728.37268066406	30.2913513183594
1729.3564453125	30.150016784668
1730.33972167969	29.7872180938721
1731.32250976563	29.7029399871826
1732.30480957031	29.4694290161133
1733.28674316406	29.2827339172363
1734.26806640625	29.0866470336914
1735.2490234375	28.9266624450684
1736.2294921875	28.8179035186768
1737.20959472656	28.5806198120117
1738.18908691406	28.4181385040283
1739.16821289063	28.2884998321533
1740.14685058594	28.0374660491943
1741.125	27.8759956359863
1742.10266113281	27.7942008972168
1743.07995605469	27.5675411224365
1744.05676269531	27.4435749053955
1745.03308105469	27.2069854736328
1746.00891113281	26.9596977233887
1746.98425292969	26.7583503723145
1747.95910644531	26.6855392456055
1748.93359375	26.4746932983398
1749.90759277344	26.3673267364502
1750.88110351563	26.1685619354248
1751.85412597656	25.8930587768555
1752.82678222656	25.7206745147705
1753.798828125	25.6404705047607
1754.7705078125	25.4118251800537
1755.74169921875	25.2402420043945
1756.71240234375	25.085844039917
1757.6826171875	24.9740142822266
1758.65246582031	24.7568473815918
1759.62170410156	24.560604095459
1760.59057617188	24.4508628845215
1761.55895996094	24.3760509490967
1762.52673339844	24.1185417175293
1763.49426269531	24.0550899505615
1764.46118164063	23.9713878631592
1765.42761230469	23.8428325653076
1766.39367675781	23.7575931549072
1767.35913085938	23.6766929626465
1768.32421875	23.5008296966553
1769.28881835938	23.4703330993652
1770.2529296875	23.3250274658203
1771.21655273438	23.2733955383301
1772.17980957031	23.2518157958984
1773.14245605469	23.1775894165039
1774.10461425781	23.0926742553711
1775.06640625	23.0706272125244
1776.02770996094	22.9473972320557
1776.98852539063	22.7983818054199
1777.94873046875	22.7438449859619
1778.90856933594	22.6940937042236
1779.86804199219	22.6068630218506
1780.82690429688	22.5017948150635
1781.78527832031	22.2308349609375
1782.7431640625	22.1974658966064
1783.70068359375	22.0574493408203
1784.65771484375	21.9376907348633
1785.61413574219	21.8331699371338
1786.57019042969	21.6740856170654
1787.52575683594	21.6776828765869
1788.48083496094	21.4232292175293
1789.43530273438	21.3688526153564
1790.38940429688	21.2420310974121
1791.34301757813	21.1882171630859
1792.29626464844	21.0577201843262
1793.24890136719	20.9752655029297
1794.20104980469	20.8646144866943
1795.15270996094	20.8253784179688
1796.10400390625	20.7100105285645
1797.0546875	20.5941638946533
1798.0048828125	20.5971221923828
1798.95471191406	20.4527893066406
1799.90393066406	20.4681396484375
1800.85278320313	20.3864459991455
1801.80102539063	20.3432521820068
1802.74890136719	20.2680206298828
1803.6962890625	20.2909507751465
1804.64306640625	20.1484355926514
1805.58947753906	20.240514755249
1806.53540039063	20.1019229888916
1807.48071289063	20.1216945648193
1808.42565917969	20.0752201080322
1809.3701171875	19.9438667297363
1810.31396484375	19.9718608856201
1811.25744628906	19.9808750152588
1812.20043945313	19.9176368713379
1813.14294433594	19.8135948181152
1814.08483886719	19.7426815032959
1815.0263671875	19.7626533508301
1815.96740722656	19.5787563323975
1816.90783691406	19.6234550476074
1817.84790039063	19.5232257843018
1818.78747558594	19.4760818481445
1819.72644042969	19.4136695861816
1820.6650390625	19.3421154022217
1821.60314941406	19.2902336120605
1822.54064941406	19.2453193664551
1823.47778320313	19.1662559509277
1824.41430664063	18.9927921295166
1825.35034179688	18.9053478240967
1826.28601074219	18.9037895202637
1827.22106933594	18.8493900299072
1828.15563964844	18.8282928466797
1829.08984375	18.7169361114502
1830.0234375	18.6055297851563
1830.95654296875	18.6126194000244
1831.88916015625	18.5361919403076
1832.8212890625	18.5113868713379
1833.7529296875	18.4718990325928
1834.68408203125	18.4649410247803
1835.61474609375	18.4635162353516
1836.54479980469	18.3965396881104
1837.47448730469	18.3795585632324
1838.40356445313	18.3544864654541
1839.33227539063	18.3308925628662
1840.26037597656	18.3475646972656
1841.18811035156	18.3836517333984
1842.115234375	18.3485450744629
1843.04187011719	18.281436920166
1843.96801757813	18.3548812866211
1844.89367675781	18.3617935180664
1845.81872558594	18.3044624328613
1846.74340820313	18.27272605896
1847.66760253906	18.2591285705566
1848.59118652344	18.1884822845459
1849.51428222656	18.1953830718994
1850.43701171875	18.1407203674316
1851.35913085938	18.1093406677246
1852.28076171875	18.1361331939697
1853.20190429688	18.0486755371094
1854.12243652344	17.8772716522217
1855.04260253906	17.8631381988525
1855.96215820313	17.8999767303467
1856.88122558594	17.793083190918
1857.79992675781	17.6280555725098
1858.71801757813	17.6631565093994
1859.63549804688	17.6215133666992
1860.55261230469	17.5223693847656
1861.46923828125	17.4504127502441
1862.38525390625	17.5271549224854
1863.30078125	17.4221057891846
1864.2158203125	17.4093456268311
1865.13037109375	17.3787479400635
1866.04443359375	17.3808040618896
1866.95788574219	17.3216018676758
1867.87084960938	17.3855743408203
1868.78332519531	17.3482837677002
1869.6953125	17.3552989959717
1870.60681152344	17.3980464935303
1871.51782226563	17.3801116943359
1872.42822265625	17.3574409484863
1873.33813476563	17.4719696044922
1874.24755859375	17.3523540496826
1875.15649414063	17.414155960083
1876.06481933594	17.4048500061035
1876.97277832031	17.4356594085693
1877.88012695313	17.4134178161621
1878.78698730469	17.3687267303467
1879.69323730469	17.3585472106934
1880.59912109375	17.3751468658447
1881.50439453125	17.3209095001221
1882.4091796875	17.2577800750732
1883.3134765625	17.1775436401367
1884.21716308594	17.1720714569092
1885.12048339844	17.084846496582
1886.02319335938	17.0949268341064
1886.92541503906	17.0433406829834
1887.82702636719	17.0497398376465
1888.72814941406	16.9714794158936
1889.62878417969	16.8622016906738
1890.52893066406	16.8436450958252
1891.42858886719	16.8335361480713
1892.32763671875	16.8015251159668
1893.22619628906	16.7920589447021
1894.12426757813	16.7148990631104
1895.02172851563	16.6778392791748
1895.91870117188	16.6427192687988
1896.81518554688	16.6503620147705
1897.71118164063	16.6154327392578
1898.60656738281	16.5189952850342
1899.50146484375	16.5683517456055
1900.39587402344	16.5746898651123
1901.28967285156	16.5347099304199
1902.18298339844	16.5527973175049
1903.07580566406	16.5635032653809
1903.96801757813	16.4688472747803
1904.85986328125	16.5402965545654
1905.7509765625	16.5159492492676
1906.64172363281	16.5549983978271
1907.53186035156	16.6202392578125
1908.42150878906	16.5900173187256
1909.31066894531	16.6690578460693
1910.19921875	16.6290168762207
1911.08728027344	16.7022399902344
1911.97473144531	16.6248588562012
1912.86181640625	16.6985683441162
1913.74816894531	16.6611270904541
1914.63415527344	16.6608123779297
1915.51953125	16.6605091094971
1916.40441894531	16.6416149139404
1917.28869628906	16.598217010498
1918.17260742188	16.6399173736572
1919.05578613281	16.5706615447998
1919.93859863281	16.501148223877
1920.82080078125	16.4740905761719
1921.70239257813	16.4798812866211
1922.58349609375	16.4736289978027
1923.46411132813	16.3974285125732
1924.34423828125	16.3679008483887
1925.22375488281	16.333532333374
1926.10278320313	16.2763195037842
1926.98120117188	16.1828479766846
1927.85913085938	16.1901245117188
1928.73645019531	16.0871238708496
1929.61328125	16.0495452880859
1930.48962402344	16.0167846679688
1931.36535644531	16.0532779693604
1932.24060058594	15.9844245910645
1933.11535644531	15.9520616531372
1933.98950195313	16.0136737823486
1934.86303710938	15.9819650650024
1935.73608398438	15.9773359298706
1936.60864257813	15.9709405899048
1937.48059082031	16.0055408477783
1938.35205078125	16.0073184967041
1939.22302246094	15.9925527572632
1940.09338378906	16.020149230957
1940.96313476563	16.0197353363037
1941.83239746094	16.1034412384033
1942.701171875	16.1421508789063
1943.5693359375	16.1333885192871
1944.43701171875	16.1473941802979
1945.30407714844	16.2306060791016
1946.17065429688	16.1205863952637
1947.03662109375	16.1877059936523
1947.90209960938	16.2272033691406
1948.76696777344	16.2240085601807
1949.63134765625	16.2558078765869
1950.4951171875	16.2371196746826
1951.3583984375	16.2762603759766
1952.22106933594	16.2083644866943
1953.08325195313	16.183219909668
1953.94482421875	16.1722564697266
1954.80590820313	16.1067085266113
1955.66650390625	16.0895099639893
1956.5263671875	16.1280345916748
1957.38586425781	16.111499786377
1958.24462890625	16.0369663238525
1959.10302734375	16.0781898498535
1959.96069335938	16.0158271789551
1960.81799316406	16.0090312957764
1961.67456054688	15.9530639648438
1962.53063964844	15.8914985656738
1963.38623046875	15.8603935241699
1964.2412109375	15.8428630828857
1965.09558105469	15.7774152755737
1965.94946289063	15.7257442474365
1966.80285644531	15.769021987915
1967.65563964844	15.7226705551147
1968.5078125	15.7389831542969
1969.35949707031	15.7064342498779
1970.21057128906	15.7535753250122
1971.06103515625	15.7728242874146
1971.91101074219	15.7807054519653
1972.76049804688	15.8328399658203
1973.60925292969	15.8139181137085
1974.45764160156	15.8267507553101
1975.30529785156	15.8753795623779
1976.15246582031	15.9153270721436
1976.99914550781	15.9917879104614
1977.84521484375	15.9738025665283
1978.69067382813	16.0407104492188
1979.53552246094	16.0673332214355
1980.3798828125	16.1639194488525
1981.22375488281	16.1802940368652
1982.06701660156	16.207893371582
1982.90966796875	16.202751159668
1983.75170898438	16.136999130249
1984.59326171875	16.2075176239014
1985.43420410156	16.1385746002197
1986.27465820313	16.1147613525391
1987.11450195313	16.0219173431396
1987.95373535156	16.1028518676758
1988.79248046875	16.1347999572754
1989.63061523438	16.1348171234131
1990.46813964844	16.0191230773926
1991.30517578125	16.0668487548828
1992.1416015625	15.9864225387573
1992.9775390625	15.9174385070801
1993.81274414063	15.8644170761108
1994.6474609375	15.9556894302368
1995.48168945313	15.8552703857422
1996.31518554688	15.8114318847656
1997.14819335938	15.8264808654785
1997.98071289063	15.817608833313
1998.8125	15.7879495620728
1999.64379882813	15.7831315994263
2000.47448730469	15.7462062835693
2001.3046875	15.8377132415771
2002.13427734375	15.7978477478027
2002.96325683594	15.834906578064
2003.79162597656	15.8042945861816
2004.61950683594	15.8771657943726
2005.44677734375	15.9215497970581
2006.2734375	15.9693641662598
2007.09948730469	16.0432834625244
2007.92504882813	16.0449104309082
2008.75	16.0692329406738
2009.57434082031	16.0851745605469
2010.39819335938	16.1531238555908
2011.22131347656	16.171838760376
2012.0439453125	16.171480178833
2012.86608886719	16.3045425415039
2013.6875	16.2237510681152
2014.50842285156	16.2245597839355
2015.32873535156	16.2292346954346
2016.1484375	16.2298202514648
2016.96752929688	16.2998580932617
2017.7861328125	16.2446670532227
2018.60412597656	16.2810401916504
2019.42150878906	16.2693481445313
2020.23828125	16.3157920837402
2021.05444335938	16.3371829986572
2021.8701171875	16.241756439209
2022.68518066406	16.2359733581543
2023.49963378906	16.2244815826416
2024.3134765625	16.1807727813721
2025.12683105469	16.2078762054443
2025.939453125	16.0932712554932
2026.75158691406	16.1244812011719
2027.56311035156	16.1451950073242
2028.3740234375	16.1531105041504
2029.18432617188	16.100133895874
2029.994140625	16.0853710174561
2030.80322265625	16.0371494293213
2031.61181640625	16.0338115692139
2032.41979980469	16.020845413208
2033.22717285156	15.9555816650391
2034.03393554688	15.8886699676514
2034.84008789063	15.8976736068726
2035.64575195313	15.8669662475586
2036.45080566406	15.8858547210693
2037.25512695313	15.8041219711304
2038.05895996094	15.7722043991089
2038.86218261719	15.7591190338135
2039.66479492188	15.7460298538208
2040.466796875	15.7909154891968
2041.26831054688	15.6947288513184
2042.06909179688	15.8013467788696
2042.86938476563	15.7804260253906
2043.6689453125	15.7615671157837
2044.46801757813	15.8397407531738
2045.26647949219	15.8734712600708
2046.06433105469	15.9035358428955
2046.86145019531	15.9105472564697
2047.65808105469	15.9134120941162
2048.4541015625	15.9282875061035
2049.24951171875	16.0196437835693
2050.04443359375	16.0297203063965
2050.83862304688	15.9549522399902
2051.63232421875	16.0110397338867
2052.42529296875	16.0583820343018
2053.2177734375	16.0203495025635
2054.00952148438	15.9834461212158
2054.80078125	16.1399307250977
2055.59130859375	16.0604152679443
2056.38134765625	16.127571105957
2057.17065429688	16.1444549560547
2057.95947265625	16.0943145751953
2058.74755859375	16.0680408477783
2059.53515625	16.0900382995605
2060.32202148438	15.9945411682129
2061.1083984375	16.0065383911133
2061.89428710938	15.9439430236816
2062.67919921875	15.930121421814
2063.4638671875	15.8795499801636
2064.24780273438	15.8673305511475
2065.03100585938	15.8525447845459
2065.81372070313	15.7208576202393
2066.595703125	15.7060060501099
2067.37719726563	15.6650476455688
2068.15795898438	15.6009817123413
2068.93823242188	15.6166181564331
2069.7177734375	15.5286912918091
2070.49682617188	15.4516754150391
2071.27514648438	15.4612064361572
2072.05297851563	15.3756952285767
2072.830078125	15.3249349594116
2073.60668945313	15.3017177581787
2074.38256835938	15.2581357955933
2075.15795898438	15.2250528335571
2075.9326171875	15.2530174255371
2076.70654296875	15.1480474472046
2077.47998046875	15.1558647155762
2078.25268554688	15.1608791351318
2079.02490234375	15.0866899490356
2079.79663085938	15.1575574874878
2080.5673828125	15.1449909210205
2081.337890625	15.1364059448242
2082.107421875	15.1449432373047
2082.87670898438	15.1638221740723
2083.64501953125	15.2411985397339
2084.41284179688	15.2361612319946
2085.18017578125	15.2292423248291
2085.94677734375	15.1985712051392
2086.71264648438	15.3026599884033
2087.47802734375	15.2237539291382
2088.24267578125	15.2132892608643
2089.0068359375	15.2621660232544
2089.77026367188	15.2898750305176
2090.53295898438	15.1830396652222
2091.29516601563	15.2583618164063
2092.056640625	15.2304458618164
2092.81762695313	15.2220916748047
2093.57788085938	15.1259260177612
2094.33764648438	15.133581161499
2095.0966796875	15.0807723999023
2095.85498046875	14.9433307647705
2096.61279296875	14.9986763000488
2097.36987304688	14.9556932449341
2098.12646484375	14.889723777771
2098.88232421875	14.8206329345703
2099.63745117188	14.7694807052612
2100.39208984375	14.6792106628418
2101.14624023438	14.5632858276367
2101.8994140625	14.5164833068848
2102.65209960938	14.464898109436
2103.404296875	14.39098072052
2104.15551757813	14.3250713348389
2104.90649414063	14.2750225067139
2105.65649414063	14.1940584182739
2106.40600585938	14.1923809051514
2107.15502929688	14.0946941375732
2107.90307617188	14.0527935028076
2108.65063476563	14.0622425079346
2109.39770507813	14.0826425552368
2110.14404296875	14.0406923294067
2110.8896484375	13.9944305419922
2111.63452148438	13.9912462234497
2112.37890625	14.0033111572266
2113.12280273438	13.9388608932495
2113.86572265625	14.0474967956543
2114.60815429688	13.9873113632202
2115.35009765625	14.0569114685059
2116.09106445313	14.1096134185791
2116.83154296875	14.1389493942261
2117.57153320313	14.0557632446289
2118.31079101563	14.0659799575806
2119.04931640625	14.1474628448486
2119.787109375	14.0660991668701
2120.5244140625	14.0430612564087
2121.26098632813	14.0753107070923
2121.9970703125	13.9626913070679
2122.732421875	13.904369354248
2123.46704101563	13.9215040206909
2124.20092773438	13.87486743927
2124.93432617188	13.7627153396606
2125.6669921875	13.8338088989258
2126.39916992188	13.6536092758179
2127.13037109375	13.6149644851685
2127.86108398438	13.617374420166
2128.59130859375	13.6043977737427
2129.32080078125	13.4909143447876
2130.04956054688	13.4271287918091
2130.77758789063	13.352466583252
2131.50512695313	13.2645053863525
2132.23193359375	13.2737627029419
2132.9580078125	13.1271657943726
2133.68334960938	13.0691404342651
2134.408203125	13.0764026641846
2135.13232421875	13.0014266967773
2135.85595703125	12.9973258972168
2136.57885742188	12.9065752029419
2137.30102539063	12.8995332717896
2138.0224609375	12.7586660385132
2138.74340820313	12.76340675354
2139.46337890625	12.7149639129639
2140.18310546875	12.6490745544434
2140.90185546875	12.6431283950806
2141.6201171875	12.6294355392456
2142.33764648438	12.5767478942871
2143.05444335938	12.5952310562134
2143.77075195313	12.5848922729492
2144.48608398438	12.5326108932495
2145.201171875	12.5508508682251
2145.91528320313	12.545337677002
2146.62890625	12.5402994155884
2147.34155273438	12.5219049453735
2148.05395507813	12.4605045318604
2148.76538085938	12.5093679428101
2149.47631835938	12.5135459899902
2150.18627929688	12.5337753295898
2150.89599609375	12.4681444168091
2151.60473632813	12.4684133529663
2152.31298828125	12.5217552185059
2153.02026367188	12.4514131546021
2153.72729492188	12.4360828399658
2154.43334960938	12.3724708557129
2155.138671875	12.3568525314331
2155.84350585938	12.3421945571899
2156.54760742188	12.3489971160889
2157.25122070313	12.2769508361816
2157.95385742188	12.2834920883179
2158.65600585938	12.2570505142212
2159.357421875	12.24378490448
2160.05810546875	12.1708507537842
2160.75805664063	12.2003469467163
2161.45751953125	12.1341848373413
2162.15600585938	12.0802125930786
2162.85400390625	12.0296211242676
2163.55151367188	11.9922246932983
2164.248046875	11.9310178756714
2164.94409179688	11.9425859451294
2165.63916015625	11.8347091674805
2166.33374023438	11.7733669281006
2167.02783203125	11.7213048934937
2167.72094726563	11.66379737854
2168.41357421875	11.5733261108398
2169.10522460938	11.5363550186157
2169.79638671875	11.515830039978
2170.48706054688	11.4377346038818
2171.1767578125	11.3379211425781
2171.86572265625	11.2594423294067
2172.55419921875	11.1934604644775
2173.24194335938	11.1030349731445
2173.92895507813	11.0532054901123
2174.615234375	11.0230541229248
2175.30078125	10.9914026260376
2175.98583984375	10.9375104904175
2176.67016601563	10.883581161499
2177.35375976563	10.8923301696777
2178.03662109375	10.8716850280762
2178.71875	10.8515186309814
2179.40014648438	10.7942523956299
2180.08081054688	10.8143501281738
2180.76098632813	10.8485689163208
2181.4404296875	10.7464246749878
2182.119140625	10.8291730880737
2182.79711914063	10.8237991333008
2183.47436523438	10.8256053924561
2184.15087890625	10.7483253479004
2184.82690429688	10.8500499725342
2185.501953125	10.7573328018188
2186.17651367188	10.7841787338257
2186.85034179688	10.7658557891846
2187.5234375	10.7884979248047
2188.19580078125	10.7659368515015
2188.86743164063	10.7567720413208
2189.53833007813	10.6747350692749
2190.20874023438	10.6866779327393
2190.87817382813	10.5500354766846
2191.54711914063	10.6042642593384
2192.21533203125	10.5663681030273
2192.8828125	10.5092535018921
2193.54956054688	10.4493532180786
2194.21557617188	10.3973789215088
2194.880859375	10.3308925628662
2195.54541015625	10.2491302490234
2196.20947265625	10.2087469100952
2196.87255859375	10.169581413269
2197.53515625	10.0881538391113
2198.19677734375	10.0324068069458
2198.85791015625	9.87958240509033
2199.51831054688	9.85897731781006
2200.17797851563	9.80657577514648
2200.8369140625	9.73935508728027
2201.4951171875	9.66030788421631
2202.15258789063	9.63131141662598
2202.80932617188	9.54989719390869
2203.46533203125	9.49249649047852
2204.12060546875	9.45486450195313
2204.775390625	9.45334529876709
2205.42919921875	9.40386295318604
2206.08251953125	9.42844009399414
2206.73486328125	9.42714977264404
2207.38671875	9.42309761047363
2208.03759765625	9.38257503509521
2208.68798828125	9.33799457550049
2209.33764648438	9.39429664611816
2209.98657226563	9.31418132781982
2210.63452148438	9.35741806030273
2211.28198242188	9.33693885803223
2211.9287109375	9.32929706573486
2212.57470703125	9.32366466522217
2213.21997070313	9.32307243347168
2213.86450195313	9.30228710174561
2214.50830078125	9.40494155883789
2215.1513671875	9.29779243469238
2215.79370117188	9.22112464904785
2216.43530273438	9.21719646453857
2217.076171875	9.24714946746826
2217.71630859375	9.12938404083252
2218.35571289063	9.07302474975586
2218.99462890625	9.07383346557617
2219.63256835938	8.99562168121338
2220.26977539063	8.98727416992188
2220.90625	8.94368934631348
2221.5419921875	8.88815021514893
2222.17700195313	8.84524345397949
2222.81127929688	8.77921295166016
2223.44482421875	8.71058940887451
2224.07763671875	8.70362186431885
2224.70971679688	8.65167999267578
2225.34106445313	8.52140522003174
2225.9716796875	8.47621250152588
2226.6015625	8.42538261413574
2227.23071289063	8.40454006195068
2227.85913085938	8.31901454925537
2228.48681640625	8.28053951263428
2229.11376953125	8.2766809463501
2229.73999023438	8.19202041625977
2230.36547851563	8.2080078125
2230.990234375	8.14033985137939
2231.61401367188	8.09277629852295
2232.2373046875	8.03266525268555
2232.85986328125	8.00979042053223
2233.4814453125	7.95342254638672
2234.1025390625	7.9384183883667
2234.72265625	7.96303272247314
2235.34228515625	7.89353275299072
2235.9609375	7.86926889419556
2236.57885742188	7.85676050186157
2237.1962890625	7.84091138839722
2237.81274414063	7.83324575424194
2238.42846679688	7.80532550811768
2239.04345703125	7.80430316925049
2239.65771484375	7.86150360107422
2240.27124023438	7.81225681304932
2240.88403320313	7.83638429641724
2241.49584960938	7.79042339324951
2242.10717773438	7.76754713058472
2242.71752929688	7.80145072937012
2243.32739257813	7.73484754562378
2243.93627929688	7.73815107345581
2244.54443359375	7.72833061218262
2245.15209960938	7.76071977615356
2245.7587890625	7.70866775512695
2246.36474609375	7.66533136367798
2246.9697265625	7.67891073226929
2247.57421875	7.62727499008179
2248.17797851563	7.60525751113892
2248.78076171875	7.60489130020142
2249.38305664063	7.54877042770386
2249.984375	7.53882360458374
2250.5849609375	7.4867639541626
2251.18481445313	7.49383687973022
2251.78393554688	7.42723655700684
2252.38232421875	7.38411521911621
2252.97973632813	7.35493183135986
2253.57666015625	7.32986211776733
2254.17260742188	7.24314498901367
2254.76782226563	7.22137498855591
2255.3623046875	7.17212152481079
2255.9560546875	7.19644784927368
2256.54907226563	7.08515596389771
2257.14135742188	7.06769371032715
2257.73266601563	7.03542232513428
2258.32348632813	7.00468063354492
2258.91333007813	6.90664005279541
2259.50244140625	6.86464738845825
2260.09057617188	6.84367609024048
2260.67822265625	6.83308601379395
2261.26513671875	6.75458860397339
2261.85107421875	6.74265336990356
2262.43627929688	6.69555568695068
2263.02075195313	6.66274833679199
2263.6044921875	6.61688184738159
2264.18725585938	6.5918345451355
2264.76953125	6.5667610168457
2265.35083007813	6.54271125793457
2265.93139648438	6.53951930999756
2266.51123046875	6.52301025390625
2267.09033203125	6.50047636032104
2267.66845703125	6.4716534614563
2268.24584960938	6.49481916427612
2268.82250976563	6.49394226074219
2269.3984375	6.52445554733276
2269.9736328125	6.49401903152466
2270.5478515625	6.52140760421753
2271.12133789063	6.53912925720215
2271.69409179688	6.50629806518555
2272.26611328125	6.5321478843689
2272.83740234375	6.49771165847778
2273.40771484375	6.51727771759033
2273.97729492188	6.47913122177124
2274.54614257813	6.47087717056274
2275.11401367188	6.45053577423096
2275.68139648438	6.40101909637451
2276.24780273438	6.36565208435059
2276.8134765625	6.32394647598267
2277.37817382813	6.32822799682617
2277.9423828125	6.30857229232788
2278.50561523438	6.31811237335205
2279.06811523438	6.32765769958496
2279.62963867188	6.284264087677
2280.19067382813	6.26191663742065
2280.75073242188	6.26933622360229
2281.31005859375	6.26489400863647
2281.86840820313	6.29737949371338
2282.42602539063	6.230393409729
2282.98291015625	6.23014831542969
2283.5390625	6.19054794311523
2284.09448242188	6.18077039718628
2284.64892578125	6.10886907577515
2285.20263671875	6.13791799545288
2285.75537109375	6.07890319824219
2286.3076171875	6.03174829483032
2286.85888671875	6.01870489120483
2287.40942382813	5.98525524139404
2287.958984375	5.96343898773193
2288.5078125	5.94398593902588
2289.05590820313	5.93114709854126
2289.60302734375	5.8209547996521
2290.14965820313	5.83909559249878
2290.6953125	5.79805850982666
2291.23999023438	5.76229619979858
2291.78393554688	5.71269369125366
2292.3271484375	5.67128801345825
2292.86962890625	5.65962362289429
2293.4111328125	5.60885524749756
2293.95190429688	5.6123161315918
2294.49194335938	5.58650398254395
2295.03100585938	5.5313835144043
2295.5693359375	5.55345630645752
2296.10693359375	5.48628854751587
2296.6435546875	5.45824718475342
2297.17944335938	5.48644638061523
2297.71459960938	5.49412536621094
2298.24877929688	5.45110559463501
2298.7822265625	5.45556640625
2299.31469726563	5.44801378250122
2299.8466796875	5.45568227767944
2300.37744140625	5.45506620407104
2300.90771484375	5.4263768196106
2301.43701171875	5.44981670379639
2301.96557617188	5.44999551773071
2302.4931640625	5.45632886886597
2303.02001953125	5.45944976806641
2303.54614257813	5.44275236129761
2304.0712890625	5.46596336364746
2304.595703125	5.43986797332764
2305.119140625	5.46362733840942
2305.64184570313	5.44340991973877
2306.16381835938	5.43524837493896
2306.68481445313	5.46251440048218
2307.205078125	5.41541242599487
2307.72436523438	5.40561437606812
2308.24291992188	5.39634370803833
2308.7607421875	5.3682427406311
2309.27758789063	5.38584470748901
2309.79370117188	5.3986120223999
2310.30883789063	5.37020540237427
2310.8232421875	5.43143796920776
2311.3369140625	5.33891153335571
2311.849609375	5.32364892959595
2312.361328125	5.36201286315918
2312.87255859375	5.34027004241943
2313.38256835938	5.2974681854248
2313.89208984375	5.26002979278564
2314.40063476563	5.21311330795288
2314.908203125	5.19019317626953
2315.4150390625	5.22128677368164
2315.92114257813	5.1445689201355
2316.42626953125	5.08860874176025
2316.9306640625	5.09913492202759
2317.43408203125	5.06611108779907
2317.93676757813	5.007887840271
2318.4384765625	4.97913122177124
2318.939453125	4.94060230255127
2319.439453125	4.92967987060547
2319.93872070313	4.91115522384644
2320.43701171875	4.85926485061646
2320.9345703125	4.85724401473999
2321.43139648438	4.83242702484131
2321.92724609375	4.80161809921265
2322.42211914063	4.79549312591553
2322.91625976563	4.74128341674805
2323.40966796875	4.72724628448486
2323.90209960938	4.71809244155884
2324.3935546875	4.72878170013428
2324.88427734375	4.702476978302
2325.37426757813	4.69329643249512
2325.86303710938	4.68791961669922
2326.35131835938	4.72801637649536
2326.83862304688	4.70139217376709
2327.32495117188	4.69518613815308
2327.810546875	4.71978282928467
2328.29541015625	4.73812198638916
2328.77905273438	4.72564029693604
2329.26220703125	4.72843503952026
2329.74438476563	4.75143051147461
2330.2255859375	4.68813228607178
2330.7060546875	4.7668628692627
2331.185546875	4.72839307785034
2331.6640625	4.74156999588013
2332.14184570313	4.70688915252686
2332.61889648438	4.77423906326294
2333.09497070313	4.71983194351196
2333.57006835938	4.71494388580322
2334.04443359375	4.69690227508545
2334.51782226563	4.70816278457642
2334.99047851563	4.66241836547852
2335.46215820313	4.66846132278442
2335.93310546875	4.63034534454346
2336.40307617188	4.62814283370972
2336.8720703125	4.58970546722412
2337.34033203125	4.53448915481567
2337.8076171875	4.56108713150024
2338.27416992188	4.52450275421143
2338.73974609375	4.50328159332275
2339.20458984375	4.49524259567261
2339.66845703125	4.47014236450195
2340.13134765625	4.42933654785156
2340.59350585938	4.39400482177734
2341.0546875	4.40545701980591
2341.51489257813	4.36568164825439
2341.97436523438	4.28784799575806
2342.43286132813	4.33344841003418
2342.890625	4.26823091506958
2343.34741210938	4.26337242126465
2343.80322265625	4.24167919158936
2344.25830078125	4.26192331314087
2344.71240234375	4.19574975967407
2345.16577148438	4.23670530319214
2345.61791992188	4.24204063415527
2346.06958007813	4.30182981491089
2346.52001953125	4.35668230056763
2346.9697265625	4.39276075363159
2347.41845703125	4.49665355682373
2347.86645507813	4.55522203445435
2348.3134765625	4.64179182052612
2348.75952148438	4.75528621673584
2349.20483398438	4.86193227767944
2349.64916992188	4.90683460235596
2350.09252929688	4.98697948455811
2350.53515625	5.03195190429688
2350.97680664063	5.09637451171875
2351.41748046875	5.19664096832275
2351.857421875	5.18064069747925
2352.29638671875	5.22989463806152
2352.734375	5.19360494613647
2353.17138671875	5.18508052825928
2353.60766601563	5.22964906692505
2354.04296875	5.12072658538818
2354.4775390625	5.02786207199097
2354.91088867188	4.9677734375
2355.34350585938	4.88453102111816
2355.775390625	4.75333166122437
2356.2060546875	4.67915105819702
2356.63598632813	4.54416465759277
2357.06494140625	4.45480537414551
2357.4931640625	4.36454725265503
2357.92041015625	4.26780891418457
2358.3466796875	4.22876930236816
2358.77197265625	4.11684131622314
2359.1962890625	4.04281663894653
2359.61987304688	3.95421242713928
2360.04248046875	3.89516735076904
2360.46411132813	3.8374764919281
2360.88500976563	3.81581616401672
2361.30493164063	3.76924610137939
2361.72387695313	3.73942971229553
