# Supplementary material for: Optics miniaturization strategy for demanding Raman spectroscopy applications
Source: Nat Commun. 2024 Apr 8;15:3049. doi: 10.1038/s41467-024-47044-7 (PMC11001912; doi:10.1038/s41467-024-47044-7)
Supplement: Supplementary file 6 — Source Data [file 41467_2024_47044_MOESM6_ESM.zip › Source Data/NCOMMS-23-34016B s3/S3 pHCA, Glucose, Salts/calibraiton/Salts standards 24.08.17/K_0_1g_L_3.csv]

347.42919921875	77.1809768676758
348.892913818359	77.2575302124023
350.356079101563	77.6949005126953
351.818634033203	77.8595504760742
353.280670166016	78.1291275024414
354.742095947266	78.4396896362305
356.202972412109	78.7564468383789
357.663299560547	78.891471862793
359.123046875	79.1907577514648
360.582244873047	79.4435119628906
362.040863037109	79.6538543701172
363.498931884766	79.758903503418
364.956451416016	79.7626266479492
366.413391113281	80.030876159668
367.869750976563	80.2342834472656
369.325592041016	80.3291549682617
370.780853271484	80.1012115478516
372.235565185547	80.4402160644531
373.689727783203	80.3118438720703
375.143310546875	80.4763717651367
376.596343994141	80.5365219116211
378.048828125	80.5839614868164
379.500762939453	80.5325469970703
380.9521484375	80.6048049926758
382.402954101563	80.8334426879883
383.853240966797	80.8469772338867
385.302947998047	80.8962173461914
386.752136230469	81.1279220581055
388.200744628906	81.2500457763672
389.648803710938	81.4452438354492
391.096343994141	81.3017349243164
392.543304443359	81.5877151489258
393.989715576172	81.710205078125
395.435607910156	81.9493560791016
396.880920410156	82.2083740234375
398.325714111328	82.2049560546875
399.769927978516	82.4997482299805
401.213623046875	82.7306137084961
402.656768798828	82.8183364868164
404.099395751953	82.9621276855469
405.541442871094	83.2122116088867
406.982971191406	83.4466705322266
408.423950195313	83.3657913208008
409.864379882813	83.8738555908203
411.304290771484	83.8391036987305
412.743621826172	84.0999450683594
414.182434082031	84.2811660766602
415.620727539063	84.2678298950195
417.058471679688	84.3224182128906
418.495666503906	84.4594573974609
419.932342529297	84.4020156860352
421.368469238281	84.4426116943359
422.804077148438	84.3663482666016
424.239135742188	84.5037841796875
425.673645019531	84.2961730957031
427.107635498047	84.5941848754883
428.541107177734	84.3973083496094
429.974029541016	84.3738479614258
431.406433105469	84.3953018188477
432.838287353516	84.1977615356445
434.269622802734	84.0855865478516
435.700408935547	83.9474334716797
437.130706787109	83.9543991088867
438.560455322266	83.8718719482422
439.989654541016	83.6497116088867
441.418334960938	83.7132797241211
442.846496582031	83.4962615966797
444.274139404297	83.6091918945313
445.701263427734	83.35595703125
447.127838134766	83.1818084716797
448.553894042969	83.1303634643555
449.979431152344	83.0209274291992
451.404449462891	82.8694152832031
452.828918457031	82.6981506347656
454.252899169922	82.786750793457
455.676330566406	82.6223526000977
457.099273681641	82.6710052490234
458.521667480469	82.3966979980469
459.943542480469	82.588134765625
461.364929199219	82.3399200439453
462.785766601563	82.3613052368164
464.206085205078	82.4389343261719
465.625885009766	82.2048110961914
467.045196533203	82.4809799194336
468.463958740234	82.3704071044922
469.882202148438	82.3598861694336
471.299957275391	82.3057632446289
472.717193603516	82.3228073120117
474.133911132813	82.4758758544922
475.550109863281	82.3588485717773
476.965789794922	82.3451232910156
478.380950927734	82.498779296875
479.795623779297	82.3452453613281
481.209777832031	82.5074310302734
482.623413085938	82.6506271362305
484.036529541016	82.6361923217773
485.449157714844	82.7565383911133
486.861267089844	82.6881103515625
488.272857666016	82.6435241699219
489.683959960938	82.8786849975586
491.094543457031	82.7539978027344
492.504608154297	82.7131423950195
493.914184570313	82.7385025024414
495.3232421875	82.7280807495117
496.731811523438	82.6437530517578
498.139862060547	82.7751922607422
499.547393798828	82.5038299560547
500.954467773438	82.5480575561523
502.360992431641	82.4100875854492
503.767028808594	82.18896484375
505.172576904297	82.3053894042969
506.577606201172	82.0205459594727
507.982147216797	82.0051422119141
509.386169433594	81.6564102172852
510.789703369141	81.6238479614258
512.192749023438	81.4848022460938
513.595275878906	81.5083465576172
514.997314453125	81.1517486572266
516.398803710938	81.1021194458008
517.799865722656	80.863525390625
519.200378417969	80.8181991577148
520.600463867188	80.5708160400391
522	80.2091064453125
523.399047851563	80.1930770874023
524.797607421875	79.9220962524414
526.195678710938	79.7633972167969
527.59326171875	79.6512832641602
528.990295410156	79.5816955566406
530.386901855469	79.1014175415039
531.782958984375	79.1910018920898
533.178588867188	78.8489227294922
534.573669433594	78.7084426879883
535.968322753906	78.7392196655273
537.362426757813	78.3851470947266
538.756042480469	78.2177734375
540.149230957031	78.0222625732422
541.541870117188	77.9103698730469
542.934020996094	77.8704681396484
544.32568359375	77.7837142944336
545.716918945313	77.5150680541992
547.107604980469	77.3437042236328
548.497802734375	77.180290222168
549.887573242188	77.1471099853516
551.276794433594	76.9357604980469
552.66552734375	76.9086074829102
554.053833007813	76.7305068969727
555.441650390625	76.7772827148438
556.828918457031	76.5787963867188
558.215759277344	76.4571075439453
559.602111816406	76.4250869750977
560.987976074219	76.3905868530273
562.373352050781	76.2730407714844
563.758239746094	76.2480163574219
565.142639160156	76.0283966064453
566.526611328125	76.0762786865234
567.910034179688	76.1253356933594
569.293029785156	75.8329925537109
570.675537109375	76.0610504150391
572.057556152344	75.7930679321289
573.439086914063	75.8641510009766
574.820129394531	75.9602813720703
576.200744628906	75.7939071655273
577.580871582031	75.764892578125
578.96044921875	75.8442993164063
580.339660644531	75.7529220581055
581.718322753906	75.803092956543
583.096557617188	75.5945205688477
584.474243164063	75.604118347168
585.851501464844	75.5919647216797
587.228332519531	75.7257385253906
588.604614257813	75.6504974365234
589.98046875	75.5304260253906
591.355834960938	75.5497360229492
592.730712890625	75.4035568237305
594.105163574219	75.6087493896484
595.479125976563	75.4070358276367
596.852600097656	75.4417953491211
598.225646972656	75.491943359375
599.598205566406	75.3794021606445
600.970275878906	75.2947463989258
602.341857910156	75.2253494262695
603.713012695313	75.2819061279297
605.083679199219	75.2111892700195
606.453918457031	75.04052734375
607.823608398438	74.9642868041992
609.192932128906	74.8859710693359
610.561706542969	74.6884994506836
611.930053710938	74.7146224975586
613.297912597656	74.6853942871094
614.665344238281	74.5001449584961
616.032287597656	74.441764831543
617.398803710938	74.255989074707
618.764831542969	74.2065200805664
620.13037109375	74.0056457519531
621.495483398438	73.8570861816406
622.860107421875	73.7469863891602
624.224304199219	73.6396026611328
625.588012695313	73.5881576538086
626.951232910156	73.4800567626953
628.314025878906	73.1689758300781
629.676391601563	73.3990020751953
631.038269042969	72.960090637207
632.399658203125	72.9020767211914
633.760620117188	72.8097076416016
635.12109375	72.6854934692383
636.481140136719	72.5131301879883
637.840759277344	72.3676681518555
639.199890136719	72.2514343261719
640.558532714844	72.0185241699219
641.916748046875	71.9411163330078
643.274536132813	71.9280548095703
644.6318359375	71.7159729003906
645.988647460938	71.6996917724609
647.345031738281	71.4099807739258
648.700988769531	71.4806747436523
650.056457519531	71.3115386962891
651.411499023438	71.2460403442383
652.76611328125	71.2070465087891
654.120239257813	70.9196472167969
655.473876953125	71.0186309814453
656.827087402344	70.7409057617188
658.179870605469	70.8092346191406
659.5322265625	70.5446319580078
660.884094238281	70.6352462768555
662.235473632813	70.5553817749023
663.586486816406	70.3674011230469
664.93701171875	70.3685150146484
666.287048339844	70.4442291259766
667.636657714844	70.2895126342773
668.98583984375	70.1340484619141
670.334594726563	70.1703262329102
671.682861328125	70.1337814331055
673.030700683594	70.0600509643555
674.378051757813	70.1335601806641
675.725036621094	70.0976486206055
677.071533203125	70.0019607543945
678.417541503906	69.919319152832
679.76318359375	69.9909820556641
681.108337402344	69.9126052856445
682.453002929688	69.9733505249023
683.797302246094	69.994270324707
685.14111328125	69.8941192626953
686.484497070313	69.8980178833008
687.827453613281	69.9913940429688
689.169921875	69.929817199707
690.512023925781	69.917106628418
691.853637695313	70.0861587524414
693.194763183594	70.0439682006836
694.535522460938	69.8087844848633
695.875793457031	70.0037231445313
697.215637207031	69.8997497558594
698.555053710938	70.1121139526367
699.89404296875	70.0005340576172
701.232543945313	70.0628280639648
702.570617675781	70.0291900634766
703.908325195313	69.9779815673828
705.245483398438	69.997428894043
706.582275390625	69.9764938354492
707.918640136719	70.0786514282227
709.254516601563	70.0380477905273
710.589965820313	70.0918197631836
711.924987792969	69.9691390991211
713.259582519531	69.9882965087891
714.59375	69.9927444458008
715.927490234375	69.8768539428711
717.2607421875	70.0229110717773
718.593627929688	69.8812255859375
719.926025390625	69.9485015869141
721.257995605469	69.9539794921875
722.589538574219	69.9585266113281
723.920654296875	69.8121719360352
725.251342773438	70.0036239624023
726.581604003906	69.7597732543945
727.911437988281	69.8533401489258
729.240783691406	69.6994247436523
730.569763183594	69.818244934082
731.898254394531	69.6967163085938
733.226379394531	69.5658416748047
734.554016113281	69.5458984375
735.881225585938	69.4760665893555
737.208068847656	69.4622802734375
738.534423828125	69.4538497924805
739.8603515625	69.301887512207
741.185852050781	69.1885681152344
742.510925292969	69.1941757202148
743.835571289063	69.0457382202148
745.159790039063	69.0423965454102
746.483581542969	69.0191955566406
747.806945800781	68.8169479370117
749.1298828125	68.7957000732422
750.452453613281	68.6730194091797
751.774536132813	68.674934387207
753.09619140625	68.3705749511719
754.417419433594	68.3857345581055
755.738220214844	68.3328857421875
757.05859375	68.1805191040039
758.378540039063	68.126579284668
759.698059082031	68.0995941162109
761.017211914063	67.9018478393555
762.335876464844	67.9524536132813
763.654113769531	67.555549621582
764.971984863281	67.5710601806641
766.289367675781	67.4830627441406
767.606384277344	67.4655838012695
768.922973632813	67.4498291015625
770.239074707031	67.1755142211914
771.554809570313	66.9327545166016
772.8701171875	67.0093078613281
774.184997558594	66.7677536010742
775.499450683594	66.7156372070313
776.8134765625	66.7571258544922
778.127136230469	66.5335922241211
779.440307617188	66.4874877929688
780.753112792969	66.4410018920898
782.0654296875	66.1853103637695
783.377380371094	66.1554870605469
784.688903808594	65.9636154174805
786	65.9346084594727
787.310668945313	65.9014129638672
788.620971679688	65.7500839233398
789.930786132813	65.6995697021484
791.240234375	65.5213851928711
792.549255371094	65.3735809326172
793.857788085938	65.4084396362305
795.166015625	65.1580047607422
796.473754882813	65.0486450195313
797.781066894531	64.9839553833008
799.088012695313	65.0066833496094
800.39453125	64.8017807006836
801.700622558594	64.819206237793
803.006286621094	64.6759948730469
804.311584472656	64.6539535522461
805.616394042969	64.512321472168
806.920837402344	64.4281311035156
808.224853515625	64.2632598876953
809.528503417969	64.1823654174805
810.831665039063	64.1787567138672
812.134460449219	64.2356185913086
813.436828613281	63.9090995788574
814.73876953125	63.8345832824707
816.040344238281	63.7372055053711
817.341430664063	63.6600723266602
818.642150878906	63.6687774658203
819.942504882813	63.5138702392578
821.242370605469	63.4833221435547
822.541870117188	63.2830772399902
823.840942382813	63.2592468261719
825.139587402344	63.186824798584
826.437866210938	63.1304206848145
827.735656738281	62.969181060791
829.033081054688	62.9109230041504
830.330139160156	62.8822441101074
831.626770019531	62.6474723815918
832.922973632813	62.6827011108398
834.21875	62.5545616149902
835.514099121094	62.4321556091309
836.80908203125	62.2825126647949
838.103637695313	62.2238311767578
839.397827148438	62.1396293640137
840.691589355469	62.0401992797852
841.984924316406	62.0467758178711
843.27783203125	61.919734954834
844.570373535156	61.6806449890137
845.862487792969	61.6363945007324
847.154235839844	61.4909362792969
848.445556640625	61.4297523498535
849.736450195313	61.1198654174805
851.026916503906	60.9062576293945
852.317016601563	60.915657043457
853.606689453125	60.7587013244629
854.89599609375	60.6534118652344
856.184875488281	60.501838684082
857.473327636719	60.3569564819336
858.761413574219	60.1751365661621
860.049072265625	60.1171836853027
861.336303710938	59.9651260375977
862.623168945313	59.81005859375
863.909606933594	59.664722442627
865.195678710938	59.6331481933594
866.481323242188	59.5225448608398
867.766540527344	59.287899017334
869.051391601563	59.1815223693848
870.335815429688	59.169849395752
871.619873046875	58.8202056884766
872.903503417969	58.7161750793457
874.186706542969	58.5136642456055
875.469543457031	58.2887001037598
876.752014160156	58.0696601867676
878.033996582031	57.8575057983398
879.315612792969	57.6558570861816
880.596862792969	57.4519462585449
881.877685546875	57.2991027832031
883.158081054688	57.0068473815918
884.438110351563	56.6848983764648
885.7177734375	56.4991836547852
886.996948242188	56.3927154541016
888.275817871094	56.0169448852539
889.55419921875	55.7937507629395
890.832275390625	55.5986099243164
892.10986328125	55.4526100158691
893.387084960938	55.2791976928711
894.663940429688	54.9523048400879
895.940368652344	54.7147560119629
897.216369628906	54.5795097351074
898.492004394531	54.3715438842773
899.767272949219	54.0824432373047
901.042114257813	53.9171752929688
902.316528320313	53.552318572998
903.590576171875	53.5925827026367
904.8642578125	53.1462593078613
906.137512207031	53.0395355224609
907.410339355469	52.7770462036133
908.682800292969	52.5345649719238
909.954833984375	52.4680786132813
911.226501464844	52.2475395202637
912.497802734375	51.9980773925781
913.768676757813	51.7379722595215
915.039123535156	51.706787109375
916.309204101563	51.3869247436523
917.578918457031	51.2264709472656
918.848205566406	51.112117767334
920.117126464844	50.8302040100098
921.385620117188	50.7537803649902
922.653747558594	50.5935859680176
923.921447753906	50.381233215332
925.188781738281	50.281436920166
926.455688476563	50.0872116088867
927.722229003906	49.9402236938477
928.988342285156	49.7559280395508
930.254089355469	49.6712379455566
931.519470214844	49.4820289611816
932.784423828125	49.4609718322754
934.049011230469	49.1499290466309
935.313171386719	49.0335083007813
936.576965332031	49.0073547363281
937.84033203125	48.8425979614258
939.103332519531	48.7831420898438
940.365966796875	48.5504493713379
941.628173828125	48.5774688720703
942.890014648438	48.4310493469238
944.151428222656	48.3823280334473
945.412475585938	48.1112251281738
946.673095703125	48.0474891662598
947.933349609375	48.1122856140137
949.193237304688	47.9012031555176
950.452697753906	47.9580345153809
951.711791992188	47.8391342163086
952.970520019531	47.6343841552734
954.228820800781	47.6465072631836
955.486755371094	47.678825378418
956.744262695313	47.6325302124023
958.001403808594	47.5734939575195
959.258117675781	47.3810005187988
960.514526367188	47.3217887878418
961.770446777344	47.336856842041
963.026062011719	47.3983955383301
964.28125	47.1897735595703
965.536010742188	47.1422348022461
966.790466308594	47.0943374633789
968.044494628906	47.0464515686035
969.298095703125	47.0513153076172
970.551391601563	47.0760040283203
971.80419921875	46.8408088684082
973.056701660156	46.8879776000977
974.308776855469	46.8255004882813
975.560485839844	46.7089538574219
976.811767578125	46.7293243408203
978.062683105469	46.7144966125488
979.313232421875	46.6545486450195
980.563415527344	46.598804473877
981.813171386719	46.6472129821777
983.0625	46.494571685791
984.3115234375	46.4984664916992
985.560119628906	46.4819984436035
986.808349609375	46.3842353820801
988.05615234375	46.3765525817871
989.303588867188	46.3212738037109
990.550659179688	46.308479309082
991.797302246094	46.1551628112793
993.043579101563	46.3042411804199
994.289489746094	46.1321182250977
995.535034179688	46.1262245178223
996.780151367188	46.0093307495117
998.02490234375	45.8656044006348
999.269226074219	45.9840965270996
1000.51318359375	45.8773384094238
1001.75677490234	45.6450881958008
1003	45.6939430236816
1004.24279785156	45.555793762207
1005.48522949219	45.5401000976563
1006.72729492188	45.5562324523926
1007.96893310547	45.4525909423828
1009.21026611328	45.2613563537598
1010.45111083984	45.3489456176758
1011.69165039063	45.3007507324219
1012.93176269531	45.2430534362793
1014.17150878906	45.1646118164063
1015.41088867188	45.1537818908691
1016.64984130859	45.0734672546387
1017.88842773438	45.141902923584
1019.12664794922	45.0128479003906
1020.36450195313	44.9510269165039
1021.60192871094	44.8556976318359
1022.83898925781	44.9468650817871
1024.07568359375	44.7767028808594
1025.31201171875	44.8566551208496
1026.5478515625	44.6459503173828
1027.78344726563	44.7045936584473
1029.0185546875	44.7451553344727
1030.25329589844	44.624195098877
1031.48767089844	44.5095291137695
1032.7216796875	44.6173820495605
1033.95532226563	44.4644470214844
1035.18859863281	44.4801216125488
1036.42138671875	44.522289276123
1037.65393066406	44.4477043151855
1038.88598632813	44.4506454467773
1040.11767578125	44.5450592041016
1041.34899902344	44.4093437194824
1042.57995605469	44.4795951843262
1043.810546875	44.50146484375
1045.04077148438	44.4555168151855
1046.2705078125	44.5321044921875
1047.5	44.4623603820801
1048.72900390625	44.4553337097168
1049.95764160156	44.5841674804688
1051.18591308594	44.5036125183105
1052.41381835938	44.467456817627
1053.64135742188	44.3823471069336
1054.86853027344	44.5017242431641
1056.09521484375	44.4631423950195
1057.32165527344	44.3708229064941
1058.54760742188	44.3991470336914
1059.77331542969	44.3573570251465
1060.99853515625	44.3380661010742
1062.22338867188	44.3538703918457
1063.44787597656	44.1986999511719
1064.671875	44.2848587036133
1065.89562988281	44.3714065551758
1067.11901855469	44.2402877807617
1068.34191894531	44.1537933349609
1069.56457519531	44.2287635803223
1070.78674316406	44.1296997070313
1072.00854492188	44.1269226074219
1073.22998046875	44.2244300842285
1074.45104980469	44.0848007202148
1075.67175292969	43.9564208984375
1076.89208984375	43.9592170715332
1078.11193847656	43.8890075683594
1079.33154296875	43.828727722168
1080.55065917969	43.8687400817871
1081.76940917969	43.8826599121094
1082.98791503906	43.5750846862793
1084.20593261719	43.6792182922363
1085.42358398438	43.5703620910645
1086.64086914063	43.5486602783203
1087.85766601563	43.5202903747559
1089.07421875	43.516357421875
1090.29040527344	43.4470138549805
1091.50610351563	43.4482536315918
1092.72155761719	43.373779296875
1093.9365234375	43.3132400512695
1095.15112304688	43.3890953063965
1096.36535644531	43.3825607299805
1097.57922363281	43.2276306152344
1098.79272460938	43.4550018310547
1100.005859375	43.3502655029297
1101.21862792969	43.4281120300293
1102.43090820313	43.3918991088867
1103.64294433594	43.2862281799316
1104.8544921875	43.3807220458984
1106.06579589844	43.4057846069336
1107.27661132813	43.3539657592773
1108.48706054688	43.236701965332
1109.69714355469	43.3747787475586
1110.90686035156	43.3428344726563
1112.1162109375	43.2547950744629
1113.3251953125	43.3118133544922
1114.53369140625	43.3045310974121
1115.74194335938	43.2010650634766
1116.94982910156	43.3533782958984
1118.1572265625	43.2255020141602
1119.3642578125	43.2593154907227
1120.57104492188	43.3112831115723
1121.77734375	43.316104888916
1122.98327636719	43.2462959289551
1124.18884277344	43.3727722167969
1125.39404296875	43.3411750793457
1126.59875488281	43.356559753418
1127.80322265625	43.340461730957
1129.00732421875	43.4492492675781
1130.2109375	43.2573013305664
1131.41430664063	43.3225898742676
1132.6171875	43.4556922912598
1133.81970214844	43.2777061462402
1135.02197265625	43.2549934387207
1136.22375488281	43.1895179748535
1137.42517089844	43.132438659668
1138.62622070313	43.1976356506348
1139.82690429688	43.1579704284668
1141.02709960938	43.1307373046875
1142.22705078125	43.1453475952148
1143.42663574219	43.1716346740723
1144.62573242188	43.0622863769531
1145.82458496094	43.0450248718262
1147.02294921875	43.121997833252
1148.22094726563	43.0405693054199
1149.41857910156	43.0971260070801
1150.61584472656	42.9707984924316
1151.81274414063	43.0199317932129
1153.00927734375	42.9450340270996
1154.20544433594	43.0926284790039
1155.40124511719	42.9682502746582
1156.5966796875	43.013053894043
1157.79162597656	43.127067565918
1158.986328125	43.0491752624512
1160.18054199219	43.0391578674316
1161.37438964844	43.0526695251465
1162.56799316406	42.9614143371582
1163.76110839844	42.9365196228027
1164.95385742188	42.9429931640625
1166.14624023438	42.9066467285156
1167.33825683594	42.8955535888672
1168.52990722656	42.7645683288574
1169.72119140625	42.8552474975586
1170.91198730469	42.8768997192383
1172.1025390625	42.8807830810547
1173.29260253906	43.0365829467773
1174.482421875	42.9092559814453
1175.67175292969	42.9229431152344
1176.86071777344	42.9596138000488
1178.04943847656	42.9584045410156
1179.23767089844	43.0672416687012
1180.42553710938	43.137264251709
1181.61303710938	43.0620460510254
1182.80017089844	43.0999488830566
1183.98681640625	43.1709747314453
1185.17321777344	43.0764656066895
1186.35925292969	43.1760559082031
1187.54479980469	43.1447296142578
1188.73010253906	43.1346626281738
1189.91491699219	43.2000465393066
1191.09936523438	43.2602920532227
1192.28356933594	43.2223167419434
1193.46728515625	43.1188697814941
1194.65063476563	43.3289070129395
1195.83361816406	43.2873420715332
1197.01623535156	43.300178527832
1198.19836425781	43.3683891296387
1199.38024902344	43.4703330993652
1200.56176757813	43.403148651123
1201.74279785156	43.5396194458008
1202.92358398438	43.4929618835449
1204.10388183594	43.4626045227051
1205.28393554688	43.5441589355469
1206.46350097656	43.6834106445313
1207.64270019531	43.7535209655762
1208.82153320313	43.6634368896484
1210	43.8119659423828
1211.17810058594	43.8326988220215
1212.35583496094	43.7491607666016
1213.53308105469	43.8172607421875
1214.71008300781	43.713996887207
1215.88671875	43.7159843444824
1217.06286621094	43.708984375
1218.23864746094	43.7980651855469
1219.41418457031	43.7120895385742
1220.58923339844	43.805233001709
1221.76391601563	43.7946510314941
1222.93823242188	43.7624053955078
1224.11218261719	43.757022857666
1225.28576660156	43.8955345153809
1226.458984375	43.9372024536133
1227.6318359375	43.7697563171387
1228.80419921875	43.8724594116211
1229.97631835938	43.8471984863281
1231.14794921875	43.8208084106445
1232.31921386719	43.9203186035156
1233.490234375	43.8392601013184
1234.66076660156	43.8940887451172
1235.83093261719	43.8040351867676
1237.00073242188	43.8483467102051
1238.17016601563	43.8640747070313
1239.33923339844	43.8128089904785
1240.5078125	43.7500381469727
1241.67614746094	43.807861328125
1242.84411621094	43.7579803466797
1244.01159667969	43.7130928039551
1245.1787109375	43.5510520935059
1246.34558105469	43.6438941955566
1247.51196289063	43.5229644775391
1248.67797851563	43.5009727478027
1249.84362792969	43.408863067627
1251.00891113281	43.4527931213379
1252.173828125	43.3203392028809
1253.33825683594	43.296459197998
1254.50244140625	43.390022277832
1255.66625976563	43.2823715209961
1256.82958984375	43.1750984191895
1257.99255371094	43.1985473632813
1259.1552734375	43.2568283081055
1260.31750488281	43.2549362182617
1261.47937011719	43.1384658813477
1262.64086914063	43.0927505493164
1263.80200195313	43.0314674377441
1264.96276855469	43.043083190918
1266.123046875	43.1014556884766
1267.28308105469	42.9401779174805
1268.44262695313	42.8568077087402
1269.60192871094	42.9019470214844
1270.7607421875	42.802806854248
1271.91918945313	42.7359886169434
1273.07727050781	42.6899604797363
1274.23498535156	42.5228805541992
1275.39233398438	42.6096649169922
1276.54931640625	42.4733772277832
1277.70581054688	42.4656791687012
1278.86206054688	42.4148712158203
1280.01794433594	42.3286399841309
1281.17333984375	42.3286666870117
1282.32836914063	42.3433532714844
1283.48303222656	42.2702369689941
1284.63732910156	42.3525505065918
1285.79125976563	42.1817893981934
1286.94482421875	42.2851371765137
1288.09802246094	42.2627220153809
1289.25073242188	42.1909828186035
1290.40319824219	42.2392997741699
1291.55517578125	42.105525970459
1292.70690917969	42.1494331359863
1293.85815429688	42.1517372131348
1295.00903320313	42.0746383666992
1296.15954589844	41.9921340942383
1297.30969238281	42.0160636901855
1298.45935058594	41.923152923584
1299.60876464844	41.9770011901855
1300.7578125	41.7649230957031
1301.90637207031	41.8423233032227
1303.05456542969	41.7800941467285
1304.20239257813	41.7253952026367
1305.34985351563	41.692310333252
1306.49694824219	41.6212272644043
1307.64367675781	41.6402549743652
1308.7900390625	41.5992813110352
1309.93591308594	41.6196937561035
1311.08154296875	41.5123405456543
1312.22668457031	41.5451240539551
1313.37145996094	41.6375923156738
1314.51599121094	41.5545845031738
1315.66003417969	41.6196823120117
1316.80358886719	41.5710563659668
1317.94689941406	41.4840087890625
1319.08984375	41.5823783874512
1320.23229980469	41.5444068908691
1321.37451171875	41.5647926330566
1322.51623535156	41.6048927307129
1323.65759277344	41.4229965209961
1324.79858398438	41.4119148254395
1325.93920898438	41.3917655944824
1327.07934570313	41.4214897155762
1328.21923828125	41.3551597595215
1329.35864257813	41.2683410644531
1330.49780273438	41.2451324462891
1331.63647460938	41.243579864502
1332.77478027344	41.1016464233398
1333.91271972656	41.0405540466309
1335.05029296875	41.0051879882813
1336.18737792969	40.9725341796875
1337.32421875	40.8406295776367
1338.46057128906	40.9507751464844
1339.5966796875	41.0340538024902
1340.73229980469	40.8381118774414
1341.86755371094	40.9189109802246
1343.00231933594	40.9517364501953
1344.13684082031	40.8337860107422
1345.27099609375	40.9113655090332
1346.40466308594	40.870475769043
1347.53796386719	40.9279632568359
1348.6708984375	40.826473236084
1349.80346679688	40.8173713684082
1350.93566894531	40.8598098754883
1352.06750488281	40.6821746826172
1353.19885253906	40.6837577819824
1354.32995605469	40.7580184936523
1355.46057128906	40.7189407348633
1356.5908203125	40.6420593261719
1357.720703125	40.5111045837402
1358.85021972656	40.5918388366699
1359.97924804688	40.457576751709
1361.10803222656	40.469898223877
1362.236328125	40.4066009521484
1363.3642578125	40.2994728088379
1364.49182128906	40.3071708679199
1365.61901855469	40.224666595459
1366.74584960938	40.1443023681641
1367.87231445313	40.2082977294922
1368.99829101563	40.1110534667969
1370.12390136719	40.1529655456543
1371.24914550781	40.1013336181641
1372.3740234375	40.1894874572754
1373.49853515625	40.0940093994141
1374.62255859375	40.0969619750977
1375.74633789063	40.0274887084961
1376.86962890625	40.1833267211914
1377.99255371094	40.2313995361328
1379.11511230469	40.1069869995117
1380.2373046875	40.0357971191406
1381.35900878906	40.100830078125
1382.48034667969	39.9709548950195
1383.60144042969	39.9942359924316
1384.72204589844	39.9805908203125
1385.84228515625	39.8604278564453
1386.96203613281	39.9094047546387
1388.08154296875	39.7303085327148
1389.20056152344	39.8290977478027
1390.31921386719	39.7283630371094
1391.4375	39.7153434753418
1392.55541992188	39.7223892211914
1393.6728515625	39.5809783935547
1394.7900390625	39.726978302002
1395.90673828125	39.5347557067871
1397.02307128906	39.6366348266602
1398.13903808594	39.5156440734863
1399.25463867188	39.4845848083496
1400.36975097656	39.4288063049316
1401.48449707031	39.4813117980957
1402.59899902344	39.4713096618652
1403.712890625	39.4138031005859
1404.82653808594	39.4447364807129
1405.93981933594	39.5830612182617
1407.05261230469	39.4349670410156
1408.1650390625	39.3671455383301
1409.27709960938	39.4488296508789
1410.38879394531	39.4753799438477
1411.5	39.5076026916504
1412.61096191406	39.4639930725098
1413.72143554688	39.5038566589355
1414.83154296875	39.3756217956543
1415.94116210938	39.1821975708008
1417.05053710938	39.3582611083984
1418.15942382813	39.2822875976563
1419.26794433594	39.1817169189453
1420.37609863281	39.2085876464844
1421.48388671875	39.1251907348633
1422.59118652344	39.0193290710449
1423.6982421875	39.0800094604492
1424.80480957031	38.8511085510254
1425.91088867188	38.8500938415527
1427.01672363281	38.9922752380371
1428.1220703125	38.909065246582
1429.22717285156	38.9295883178711
1430.33166503906	38.8836936950684
1431.43591308594	38.8745384216309
1432.53979492188	38.9537582397461
1433.64318847656	38.9325218200684
1434.74621582031	38.9290885925293
1435.84887695313	38.9325180053711
1436.95104980469	38.9293060302734
1438.05297851563	38.8918800354004
1439.15441894531	38.830192565918
1440.25549316406	38.8459854125977
1441.35620117188	38.8647346496582
1442.45642089844	38.7831001281738
1443.55627441406	38.7523574829102
1444.65576171875	38.6926422119141
1445.7548828125	38.5739784240723
1446.853515625	38.5921859741211
1447.95190429688	38.5199317932129
1449.0498046875	38.5009460449219
1450.14721679688	38.3238754272461
1451.24438476563	38.3664054870605
1452.34106445313	38.2755126953125
1453.43737792969	38.3945159912109
1454.53332519531	38.3079414367676
1455.62890625	38.2297859191895
1456.72399902344	38.2420196533203
1457.81872558594	38.2493629455566
1458.9130859375	38.2290687561035
1460.00695800781	38.2937164306641
1461.10046386719	38.274829864502
1462.19360351563	38.2327880859375
1463.28637695313	38.2961387634277
1464.37878417969	38.3063316345215
1465.470703125	38.2808036804199
1466.56225585938	38.2494010925293
1467.65344238281	38.3234558105469
1468.744140625	38.2245178222656
1469.83447265625	38.2164993286133
1470.92443847656	38.2014389038086
1472.01403808594	38.1054191589355
1473.10314941406	38.1204147338867
1474.19189453125	38.0524940490723
1475.2802734375	37.9118347167969
1476.3681640625	38.0165061950684
1477.45581054688	37.9092483520508
1478.54296875	37.9073905944824
1479.62963867188	37.9201011657715
1480.71606445313	37.9328269958496
1481.80200195313	37.9223556518555
1482.88757324219	37.951057434082
1483.97265625	38.0157928466797
1485.05737304688	38.0386352539063
1486.14172363281	37.971923828125
1487.22570800781	38.0520973205566
1488.30932617188	38.1043434143066
1489.39245605469	38.1416511535645
1490.47509765625	38.160270690918
1491.55749511719	38.1929016113281
1492.63940429688	38.2505760192871
1493.72094726563	38.2122993469238
1494.80212402344	38.2891464233398
1495.8828125	38.2493171691895
1496.96313476563	38.2917213439941
1498.04309082031	38.2041664123535
1499.12255859375	38.2148513793945
1500.20166015625	38.1484069824219
1501.28039550781	38.2244110107422
1502.35864257813	38.2231063842773
1503.4365234375	38.0812644958496
1504.51403808594	38.248161315918
1505.59118652344	38.153694152832
1506.66784667969	38.2910575866699
1507.744140625	38.2380714416504
1508.81994628906	38.3318672180176
1509.89538574219	38.3899459838867
1510.97045898438	38.4257202148438
1512.04516601563	38.5751686096191
1513.11938476563	38.5495414733887
1514.19323730469	38.6856422424316
1515.26672363281	38.7476539611816
1516.33972167969	38.9079933166504
1517.41235351563	38.928150177002
1518.48449707031	39.015998840332
1519.55639648438	39.0354194641113
1520.62768554688	39.1231422424316
1521.69873046875	39.1582527160645
1522.76928710938	39.1836929321289
1523.83947753906	39.2216262817383
1524.90930175781	39.2304801940918
1525.97863769531	39.254997253418
1527.04760742188	39.4417915344238
1528.11608886719	39.3310394287109
1529.18420410156	39.2672424316406
1530.251953125	39.3229598999023
1531.31921386719	39.4423446655273
1532.38610839844	39.5546493530273
1533.45263671875	39.6374588012695
1534.51867675781	39.6528701782227
1535.58435058594	39.7964553833008
1536.64965820313	39.8413009643555
1537.71447753906	40.0939521789551
1538.77893066406	40.1825523376465
1539.84301757813	40.322826385498
1540.90661621094	40.5072250366211
1541.9697265625	40.5961952209473
1543.03259277344	40.6538276672363
1544.09497070313	40.8112297058105
1545.15686035156	41.015380859375
1546.21850585938	41.1248321533203
1547.27966308594	41.2106819152832
1548.34033203125	41.3532409667969
1549.40063476563	41.6380271911621
1550.46057128906	41.6238288879395
1551.52001953125	41.7671813964844
1552.5791015625	41.9448127746582
1553.63781738281	42.0089149475098
1554.69604492188	42.1484680175781
1555.75378417969	42.0347099304199
1556.81127929688	42.1102447509766
1557.86828613281	42.4004821777344
1558.9248046875	42.3835334777832
1559.98095703125	42.5873107910156
1561.03674316406	42.547908782959
1562.09204101563	42.7410659790039
1563.14697265625	42.9365005493164
1564.20153808594	43.1619110107422
1565.25561523438	43.2047958374023
1566.30932617188	43.5514335632324
1567.36254882813	43.7308654785156
1568.41540527344	43.9431037902832
1569.4677734375	44.1745910644531
1570.51977539063	44.4504776000977
1571.57141113281	44.6536293029785
1572.62255859375	44.8488807678223
1573.67333984375	45.062614440918
1574.7236328125	45.4146347045898
1575.77355957031	45.4913368225098
1576.82299804688	45.6106414794922
1577.8720703125	45.9290580749512
1578.92077636719	45.9957580566406
1579.96899414063	46.1086845397949
1581.01684570313	46.3378410339355
1582.06420898438	46.6164970397949
1583.11120605469	46.8778762817383
1584.15771484375	46.9759178161621
1585.20385742188	47.3157386779785
1586.24951171875	47.4313583374023
1587.29479980469	47.6977615356445
1588.33972167969	47.9891128540039
1589.38415527344	48.0300788879395
1590.42810058594	48.3406791687012
1591.47180175781	48.697696685791
1592.51489257813	49.2107543945313
1593.55773925781	49.3877334594727
1594.59997558594	49.6445808410645
1595.64196777344	50.0874214172363
1596.68334960938	50.3872566223145
1597.72448730469	50.6739921569824
1598.76513671875	51.2154541015625
1599.80529785156	51.5432319641113
1600.84509277344	51.8920402526855
1601.88452148438	52.3094596862793
1602.92346191406	52.5055999755859
1603.9619140625	52.8803596496582
1605	53.296875
1606.03771972656	53.5241317749023
1607.07495117188	53.8650283813477
1608.11169433594	54.1518211364746
1609.14807128906	54.4548225402832
1610.18408203125	54.6646728515625
1611.21960449219	54.9771919250488
1612.25463867188	55.1969337463379
1613.28930664063	55.4531936645508
1614.32360839844	55.6470031738281
1615.357421875	56.0015182495117
1616.39074707031	56.2575569152832
1617.42370605469	56.5797653198242
1618.45629882813	56.9341430664063
1619.48840332031	57.1527214050293
1620.52001953125	57.2664451599121
1621.55126953125	57.6166000366211
1622.58215332031	57.8506507873535
1623.61254882813	58.1110076904297
1624.64245605469	58.4229125976563
1625.67199707031	58.6732597351074
1626.70104980469	58.7562980651855
1627.72973632813	59.0597114562988
1628.75793457031	59.2111282348633
1629.78576660156	59.5014877319336
1630.81311035156	59.6623764038086
1631.84008789063	59.7817802429199
1632.86657714844	59.9886817932129
1633.89270019531	60.0668258666992
1634.91833496094	60.1484451293945
1635.94348144531	60.320873260498
1636.96826171875	60.164306640625
1637.99255371094	60.1144371032715
1639.01647949219	60.2065391540527
1640.03991699219	60.0306854248047
1641.06298828125	60.0698471069336
1642.08557128906	59.8101654052734
1643.10778808594	59.6718406677246
1644.12951660156	59.5405426025391
1645.15075683594	59.2986602783203
1646.17163085938	59.0086860656738
1647.19213867188	58.8642730712891
1648.21203613281	58.3927879333496
1649.23156738281	58.4099426269531
1650.25073242188	58.1427230834961
1651.26940917969	57.8050384521484
1652.28759765625	57.5662002563477
1653.30541992188	57.3169479370117
1654.32275390625	56.9837989807129
1655.33972167969	56.6485023498535
1656.35620117188	56.2558403015137
1657.37231445313	55.9693984985352
1658.38793945313	55.6903610229492
1659.40307617188	55.4203643798828
1660.41772460938	55.2224006652832
1661.43212890625	54.8481826782227
1662.44592285156	54.3990097045898
1663.45935058594	54.3910140991211
1664.47229003906	53.9983253479004
1665.48486328125	53.6668930053711
1666.49694824219	53.3699150085449
1667.50854492188	53.119213104248
1668.51977539063	52.8106269836426
1669.53051757813	52.359619140625
1670.54089355469	52.0525932312012
1671.55078125	51.6236419677734
1672.56018066406	51.2389297485352
1673.56909179688	50.7548370361328
1674.57763671875	50.3514404296875
1675.58581542969	49.8781814575195
1676.59350585938	49.3569984436035
1677.60070800781	48.8967781066895
1678.607421875	48.436164855957
1679.61376953125	47.8715057373047
1680.61962890625	47.5074081420898
1681.62512207031	47.1370391845703
1682.63012695313	46.5605010986328
1683.63464355469	46.0470390319824
1684.638671875	45.6683578491211
1685.64233398438	45.0923614501953
1686.64562988281	44.8103904724121
1687.64831542969	44.3480186462402
1688.65063476563	43.8619346618652
1689.65246582031	43.4302406311035
1690.65393066406	42.9791297912598
1691.65490722656	42.6573257446289
1692.65539550781	42.2979545593262
1693.65551757813	41.9302291870117
1694.65502929688	41.532657623291
1695.654296875	41.1627655029297
1696.65295410156	40.8547744750977
1697.65124511719	40.4747428894043
1698.64904785156	40.1601219177246
1699.646484375	39.8521385192871
1700.64331054688	39.4363632202148
1701.63977050781	39.1040840148926
1702.63586425781	38.646125793457
1703.63134765625	38.4243278503418
1704.62646484375	37.9844779968262
1705.62121582031	37.5934906005859
1706.61535644531	37.1916542053223
1707.60913085938	36.8962326049805
1708.60241699219	36.502269744873
1709.59521484375	36.2067718505859
1710.58764648438	35.7508239746094
1711.57958984375	35.476203918457
1712.57104492188	35.0706787109375
1713.56213378906	34.7011566162109
1714.552734375	34.3489608764648
1715.54284667969	33.9698524475098
1716.53247070313	33.6134223937988
1717.52160644531	33.386531829834
1718.51037597656	32.9807891845703
1719.49865722656	32.6183204650879
1720.48657226563	32.4433822631836
1721.47387695313	32.05322265625
1722.46081542969	31.7614059448242
1723.447265625	31.5420341491699
1724.43334960938	31.2908039093018
1725.41882324219	31.0355415344238
1726.40393066406	30.8199863433838
1727.38854980469	30.5139408111572
1728.37268066406	30.2725639343262
1729.3564453125	30.035831451416
1730.33972167969	29.9138278961182
1731.32250976563	29.6808338165283
1732.30480957031	29.4130153656006
1733.28674316406	29.2312679290771
1734.26806640625	29.0812721252441
1735.2490234375	28.8881969451904
1736.2294921875	28.7738437652588
1737.20959472656	28.5386180877686
1738.18908691406	28.440486907959
1739.16821289063	28.3350734710693
1740.14685058594	28.0146884918213
1741.125	27.8281517028809
1742.10266113281	27.7881946563721
1743.07995605469	27.5497226715088
1744.05676269531	27.3177623748779
1745.03308105469	27.1972389221191
1746.00891113281	27.0830841064453
1746.98425292969	26.75461769104
1747.95910644531	26.6855392456055
1748.93359375	26.4294509887695
1749.90759277344	26.3031826019287
1750.88110351563	26.0630798339844
1751.85412597656	25.9713611602783
1752.82678222656	25.7543296813965
1753.798828125	25.5721035003662
1754.7705078125	25.3956108093262
1755.74169921875	25.1477203369141
1756.71240234375	25.0542335510254
1757.6826171875	24.934907913208
1758.65246582031	24.7676639556885
1759.62170410156	24.7004623413086
1760.59057617188	24.3690490722656
1761.55895996094	24.259859085083
1762.52673339844	24.1214599609375
1763.49426269531	24.0338344573975
1764.46118164063	23.8888626098633
1765.42761230469	23.8601360321045
1766.39367675781	23.771354675293
1767.35913085938	23.6084938049316
1768.32421875	23.5052108764648
1769.28881835938	23.5106105804443
1770.2529296875	23.3300380706787
1771.21655273438	23.2172317504883
1772.17980957031	23.1868629455566
1773.14245605469	23.0812854766846
1774.10461425781	23.081392288208
1775.06640625	23.0196323394775
1776.02770996094	22.8551998138428
1776.98852539063	22.778938293457
1777.94873046875	22.7107944488525
1778.90856933594	22.5775527954102
1779.86804199219	22.5637474060059
1780.82690429688	22.4770908355713
1781.78527832031	22.2220401763916
1782.7431640625	22.1379814147949
1783.70068359375	22.0061149597168
1784.65771484375	21.8549060821533
1785.61413574219	21.827091217041
1786.57019042969	21.6998767852783
1787.52575683594	21.6059474945068
1788.48083496094	21.4903678894043
1789.43530273438	21.3050556182861
1790.38940429688	21.2756195068359
1791.34301757813	21.0947761535645
1792.29626464844	20.998908996582
1793.24890136719	20.9118213653564
1794.20104980469	20.8206977844238
1795.15270996094	20.771354675293
1796.10400390625	20.649242401123
1797.0546875	20.6004734039307
1798.0048828125	20.5291709899902
1798.95471191406	20.4119644165039
1799.90393066406	20.4155158996582
1800.85278320313	20.3380165100098
1801.80102539063	20.2640628814697
1802.74890136719	20.2486381530762
1803.6962890625	20.1881141662598
1804.64306640625	20.1170272827148
1805.58947753906	20.1800003051758
1806.53540039063	20.1244869232178
1807.48071289063	20.0828762054443
1808.42565917969	20.066780090332
1809.3701171875	19.9010162353516
1810.31396484375	19.9338569641113
1811.25744628906	19.8906898498535
1812.20043945313	19.8603858947754
1813.14294433594	19.7489318847656
1814.08483886719	19.7388763427734
1815.0263671875	19.7110633850098
1815.96740722656	19.5821399688721
1816.90783691406	19.537561416626
1817.84790039063	19.5105285644531
1818.78747558594	19.4390354156494
1819.72644042969	19.4098587036133
1820.6650390625	19.295093536377
1821.60314941406	19.2879028320313
1822.54064941406	19.2148017883301
1823.47778320313	19.1842727661133
1824.41430664063	19.0697612762451
1825.35034179688	18.974494934082
1826.28601074219	18.8989086151123
1827.22106933594	18.8778285980225
1828.15563964844	18.7501735687256
1829.08984375	18.709716796875
1830.0234375	18.5976715087891
1830.95654296875	18.5280532836914
1831.88916015625	18.4975128173828
1832.8212890625	18.5111751556396
1833.7529296875	18.4344711303711
1834.68408203125	18.4366493225098
1835.61474609375	18.4120216369629
1836.54479980469	18.3716354370117
1837.47448730469	18.3386821746826
1838.40356445313	18.4422302246094
1839.33227539063	18.3645515441895
1840.26037597656	18.3181552886963
1841.18811035156	18.3284435272217
1842.115234375	18.3387336730957
1843.04187011719	18.3360366821289
1843.96801757813	18.2644214630127
1844.89367675781	18.302038192749
1845.81872558594	18.2852478027344
1846.74340820313	18.2424030303955
1847.66760253906	18.217264175415
1848.59118652344	18.1765174865723
1849.51428222656	18.1577644348145
1850.43701171875	18.1479873657227
1851.35913085938	18.0477504730225
1852.28076171875	18.0206184387207
1853.20190429688	17.9684352874756
1854.12243652344	17.8524436950684
1855.04260253906	17.8466510772705
1855.96215820313	17.8008136749268
1856.88122558594	17.7384510040283
1857.79992675781	17.6752014160156
1858.71801757813	17.6239280700684
1859.63549804688	17.5694065093994
1860.55261230469	17.5399589538574
1861.46923828125	17.4152278900146
1862.38525390625	17.480583190918
1863.30078125	17.4032135009766
1864.2158203125	17.3812122344971
1865.13037109375	17.347599029541
1866.04443359375	17.3943424224854
1866.95788574219	17.349760055542
1867.87084960938	17.330530166626
1868.78332519531	17.3254852294922
1869.6953125	17.3385162353516
1870.60681152344	17.3644733428955
1871.51782226563	17.3168182373047
1872.42822265625	17.3931865692139
1873.33813476563	17.4049758911133
1874.24755859375	17.4118251800537
1875.15649414063	17.4156646728516
1876.06481933594	17.3770389556885
1876.97277832031	17.402229309082
1877.88012695313	17.3335914611816
1878.78698730469	17.3061428070068
1879.69323730469	17.3196907043457
1880.59912109375	17.2838039398193
1881.50439453125	17.3008213043213
1882.4091796875	17.2858695983887
1883.3134765625	17.1436080932617
1884.21716308594	17.1314239501953
1885.12048339844	17.0707874298096
1886.02319335938	17.0265617370605
1886.92541503906	16.9766845703125
1887.82702636719	16.9876117706299
1888.72814941406	16.9147453308105
1889.62878417969	16.9284858703613
1890.52893066406	16.8692150115967
1891.42858886719	16.7999401092529
1892.32763671875	16.7835292816162
1893.22619628906	16.7144145965576
1894.12426757813	16.6786670684814
1895.02172851563	16.6687240600586
1895.91870117188	16.6600875854492
1896.81518554688	16.5936832427979
1897.71118164063	16.5489616394043
1898.60656738281	16.5037822723389
1899.50146484375	16.5461807250977
1900.39587402344	16.4955425262451
1901.28967285156	16.4400959014893
1902.18298339844	16.5155906677246
1903.07580566406	16.546745300293
1903.96801757813	16.4335765838623
1904.85986328125	16.3477783203125
1905.7509765625	16.529239654541
1906.64172363281	16.5643692016602
1907.53186035156	16.5509185791016
1908.42150878906	16.6608867645264
1909.31066894531	16.6361236572266
1910.19921875	16.5982532501221
1911.08728027344	16.5963802337646
1911.97473144531	16.6687450408936
1912.86181640625	16.612512588501
1913.74816894531	16.7037296295166
1914.63415527344	16.6343688964844
1915.51953125	16.5748100280762
1916.40441894531	16.6411781311035
1917.28869628906	16.5864028930664
1918.17260742188	16.5996513366699
1919.05578613281	16.5371685028076
1919.93859863281	16.5425357818604
1920.82080078125	16.5016899108887
1921.70239257813	16.4801025390625
1922.58349609375	16.4782314300537
1923.46411132813	16.4176006317139
1924.34423828125	16.293550491333
1925.22375488281	16.2231731414795
1926.10278320313	16.2635898590088
1926.98120117188	16.2050228118896
1927.85913085938	16.1185283660889
1928.73645019531	16.1174411773682
1929.61328125	16.0620727539063
1930.48962402344	16.0482215881348
1931.36535644531	15.9976406097412
1932.24060058594	15.9769449234009
1933.11535644531	15.9828701019287
1933.98950195313	16.0094909667969
1934.86303710938	15.9385862350464
1935.73608398438	15.9661016464233
1936.60864257813	15.9901103973389
1937.48059082031	15.9726991653442
1938.35205078125	15.9782133102417
1939.22302246094	15.935206413269
1940.09338378906	16.0044822692871
1940.96313476563	16.0188503265381
1941.83239746094	16.0676765441895
1942.701171875	16.1183013916016
1943.5693359375	16.0929622650146
1944.43701171875	16.1025276184082
1945.30407714844	16.1247100830078
1946.17065429688	16.1601734161377
1947.03662109375	16.198766708374
1947.90209960938	16.1913547515869
1948.76696777344	16.2076282501221
1949.63134765625	16.1995601654053
1950.4951171875	16.2546215057373
1951.3583984375	16.2151012420654
1952.22106933594	16.206148147583
1953.08325195313	16.1863250732422
1953.94482421875	16.1514091491699
1954.80590820313	16.1171398162842
1955.66650390625	16.129243850708
1956.5263671875	16.1042747497559
1957.38586425781	16.1306056976318
1958.24462890625	16.0256328582764
1959.10302734375	16.0535163879395
1959.96069335938	15.9384498596191
1960.81799316406	15.9271793365479
1961.67456054688	15.910343170166
1962.53063964844	15.8810358047485
1963.38623046875	15.8127479553223
1964.2412109375	15.8212566375732
1965.09558105469	15.8112812042236
1965.94946289063	15.713264465332
1966.80285644531	15.7623319625854
1967.65563964844	15.677173614502
1968.5078125	15.7320671081543
1969.35949707031	15.6890268325806
1970.21057128906	15.7457609176636
1971.06103515625	15.6747789382935
1971.91101074219	15.772439956665
1972.76049804688	15.8084783554077
1973.60925292969	15.8139181137085
1974.45764160156	15.7648010253906
1975.30529785156	15.9020023345947
1976.15246582031	15.9193553924561
1976.99914550781	16.0007438659668
1977.84521484375	16.0015735626221
1978.69067382813	16.0817089080811
1979.53552246094	16.1278400421143
1980.3798828125	16.0832118988037
1981.22375488281	16.1302833557129
1982.06701660156	16.1242141723633
1982.90966796875	16.1482200622559
1983.75170898438	16.2131023406982
1984.59326171875	16.1302623748779
1985.43420410156	16.1477851867676
1986.27465820313	16.1446514129639
1987.11450195313	16.0763206481934
1987.95373535156	16.1091499328613
1988.79248046875	16.1273784637451
1989.63061523438	16.1071357727051
1990.46813964844	15.989408493042
1991.30517578125	16.0508594512939
1992.1416015625	15.9958848953247
1992.9775390625	15.9888792037964
1993.81274414063	15.8269948959351
1994.6474609375	15.8783359527588
1995.48168945313	15.8360929489136
1996.31518554688	15.7685546875
1997.14819335938	15.8127107620239
1997.98071289063	15.7794427871704
1998.8125	15.7694244384766
1999.64379882813	15.7989492416382
2000.47448730469	15.7391977310181
2001.3046875	15.7639865875244
2002.13427734375	15.7731866836548
2002.96325683594	15.8007316589355
2003.79162597656	15.8158416748047
2004.61950683594	15.8597278594971
2005.44677734375	15.9568929672241
2006.2734375	15.9433012008667
2007.09948730469	15.9664287567139
2007.92504882813	16.0406017303467
2008.75	16.0889701843262
2009.57434082031	16.0522651672363
2010.39819335938	16.1572113037109
2011.22131347656	16.145263671875
2012.0439453125	16.1314926147461
2012.86608886719	16.2018070220947
2013.6875	16.2398948669434
2014.50842285156	16.2468509674072
2015.32873535156	16.2108039855957
2016.1484375	16.2978744506836
2016.96752929688	16.3114719390869
2017.7861328125	16.2808837890625
2018.60412597656	16.2475433349609
2019.42150878906	16.3078689575195
2020.23828125	16.2802219390869
2021.05444335938	16.2981758117676
2021.8701171875	16.3035945892334
2022.68518066406	16.1884956359863
2023.49963378906	16.2167186737061
2024.3134765625	16.1567878723145
2025.12683105469	16.1608028411865
2025.939453125	16.1533908843994
2026.75158691406	16.1173915863037
2027.56311035156	16.0992164611816
2028.3740234375	16.0393733978271
2029.18432617188	16.0426731109619
2029.994140625	16.051248550415
2030.80322265625	16.0339412689209
2031.61181640625	15.949013710022
2032.41979980469	15.9451904296875
2033.22717285156	15.914529800415
2034.03393554688	15.9028949737549
2034.84008789063	15.913969039917
2035.64575195313	15.8093385696411
2036.45080566406	15.822922706604
2037.25512695313	15.7478294372559
2038.05895996094	15.7813997268677
2038.86218261719	15.6880683898926
2039.66479492188	15.7563810348511
2040.466796875	15.7893037796021
2041.26831054688	15.7879543304443
2042.06909179688	15.8262157440186
2042.86938476563	15.7737455368042
2043.6689453125	15.7641010284424
2044.46801757813	15.8355932235718
2045.26647949219	15.8900737762451
2046.06433105469	15.8726215362549
2046.86145019531	15.8482370376587
2047.65808105469	15.8794746398926
2048.4541015625	15.8848676681519
2049.24951171875	15.9306964874268
2050.04443359375	15.9234056472778
2050.83862304688	16.043966293335
2051.63232421875	15.9886045455933
2052.42529296875	16.0060920715332
2053.2177734375	16.0062294006348
2054.00952148438	15.9964113235474
2054.80078125	16.0660419464111
2055.59130859375	16.0729274749756
2056.38134765625	16.0863094329834
2057.17065429688	16.0802230834961
2057.95947265625	16.0110378265381
2058.74755859375	16.0640964508057
2059.53515625	16.0823764801025
2060.32202148438	16.0567798614502
2061.1083984375	16.011417388916
2061.89428710938	15.8925800323486
2062.67919921875	15.8568868637085
2063.4638671875	15.894434928894
2064.24780273438	15.8442964553833
2065.03100585938	15.9100351333618
2065.81372070313	15.6985054016113
2066.595703125	15.735821723938
2067.37719726563	15.6787948608398
2068.15795898438	15.5809345245361
2068.93823242188	15.5902662277222
2069.7177734375	15.4902029037476
2070.49682617188	15.4670782089233
2071.27514648438	15.4079780578613
2072.05297851563	15.3479051589966
2072.830078125	15.390585899353
2073.60668945313	15.2575454711914
2074.38256835938	15.2702941894531
2075.15795898438	15.1930093765259
2075.9326171875	15.174165725708
2076.70654296875	15.1295537948608
2077.47998046875	15.1474342346191
2078.25268554688	15.057107925415
2079.02490234375	15.0946569442749
2079.79663085938	15.1437253952026
2080.5673828125	15.0903491973877
2081.337890625	15.202094078064
2082.107421875	15.1181888580322
2082.87670898438	15.1617097854614
2083.64501953125	15.1653356552124
2084.41284179688	15.1442918777466
2085.18017578125	15.1714191436768
2085.94677734375	15.2164421081543
2086.71264648438	15.2393856048584
2087.47802734375	15.2494020462036
2088.24267578125	15.2514247894287
2089.0068359375	15.2777070999146
2089.77026367188	15.2469997406006
2090.53295898438	15.2209825515747
2091.29516601563	15.2321920394897
2092.056640625	15.2014379501343
2092.81762695313	15.1373882293701
2093.57788085938	15.1216773986816
2094.33764648438	15.1947345733643
2095.0966796875	15.0526647567749
2095.85498046875	14.980902671814
2096.61279296875	14.9842567443848
2097.36987304688	14.86985206604
2098.12646484375	14.8036136627197
2098.88232421875	14.7207641601563
2099.63745117188	14.7993125915527
2100.39208984375	14.6908159255981
2101.14624023438	14.634129524231
2101.8994140625	14.5337867736816
2102.65209960938	14.416054725647
2103.404296875	14.3295459747314
2104.15551757813	14.3139190673828
2104.90649414063	14.256031036377
2105.65649414063	14.1472778320313
2106.40600585938	14.1681509017944
2107.15502929688	14.0730667114258
2107.90307617188	14.1005821228027
2108.65063476563	14.0220470428467
2109.39770507813	13.9938917160034
2110.14404296875	14.0763959884644
2110.8896484375	13.9625234603882
2111.63452148438	13.9069194793701
2112.37890625	14.0230913162231
2113.12280273438	13.999888420105
2113.86572265625	14.0694370269775
2114.60815429688	14.0011472702026
2115.35009765625	14.0258855819702
2116.09106445313	14.0265254974365
2116.83154296875	14.1071815490723
2117.57153320313	14.0254163742065
2118.31079101563	14.0748233795166
2119.04931640625	14.0996370315552
2119.787109375	14.0471992492676
2120.5244140625	14.0076427459717
2121.26098632813	14.0185699462891
2121.9970703125	13.9310760498047
2122.732421875	13.9707374572754
2123.46704101563	13.8548707962036
2124.20092773438	13.8398609161377
2124.93432617188	13.7727909088135
2125.6669921875	13.7128648757935
2126.39916992188	13.6557693481445
2127.13037109375	13.5986337661743
2127.86108398438	13.5895071029663
2128.59130859375	13.6192979812622
2129.32080078125	13.4113321304321
2130.04956054688	13.416787147522
2130.77758789063	13.3231105804443
2131.50512695313	13.295557975769
2132.23193359375	13.1962213516235
2132.9580078125	13.1601676940918
2133.68334960938	13.0691404342651
2134.408203125	13.0390357971191
2135.13232421875	12.9823732376099
2135.85595703125	12.9391775131226
2136.57885742188	12.8843679428101
2137.30102539063	12.805121421814
2138.0224609375	12.8006992340088
2138.74340820313	12.7503576278687
2139.46337890625	12.7355136871338
2140.18310546875	12.6780958175659
2140.90185546875	12.6087732315063
2141.6201171875	12.6003913879395
2142.33764648438	12.5346183776855
2143.05444335938	12.6107330322266
2143.77075195313	12.565749168396
2144.48608398438	12.5498218536377
2145.201171875	12.5413942337036
2145.91528320313	12.5511598587036
2146.62890625	12.5924797058105
2147.34155273438	12.5294322967529
2148.05395507813	12.4777498245239
2148.76538085938	12.4726781845093
2149.47631835938	12.4503440856934
2150.18627929688	12.4610652923584
2150.89599609375	12.4348163604736
2151.60473632813	12.4209585189819
2152.31298828125	12.4316749572754
2153.02026367188	12.4399662017822
2153.72729492188	12.384916305542
2154.43334960938	12.3661346435547
2155.138671875	12.334662437439
2155.84350585938	12.3499994277954
2156.54760742188	12.2828636169434
2157.25122070313	12.3013648986816
2157.95385742188	12.2786073684692
2158.65600585938	12.2272424697876
2159.357421875	12.1511516571045
2160.05810546875	12.1750068664551
2160.75805664063	12.1081295013428
2161.45751953125	12.043643951416
2162.15600585938	12.0750713348389
2162.85400390625	12.0416221618652
2163.55151367188	11.9679698944092
2164.248046875	11.8920478820801
2164.94409179688	11.8881540298462
2165.63916015625	11.8482007980347
2166.33374023438	11.7628154754639
2167.02783203125	11.7706451416016
2167.72094726563	11.6564292907715
2168.41357421875	11.6091928482056
2169.10522460938	11.5417633056641
2169.79638671875	11.4543647766113
2170.48706054688	11.4146146774292
2171.1767578125	11.3061800003052
2171.86572265625	11.2611646652222
2172.55419921875	11.1639108657837
2173.24194335938	11.1244678497314
2173.92895507813	11.0815467834473
2174.615234375	11.0297107696533
2175.30078125	10.9053239822388
2175.98583984375	10.9059295654297
2176.67016601563	10.8761777877808
2177.35375976563	10.8222007751465
2178.03662109375	10.8442649841309
2178.71875	10.8537435531616
2179.40014648438	10.7739810943604
2180.08081054688	10.7891225814819
2180.76098632813	10.7612285614014
2181.4404296875	10.7924633026123
2182.119140625	10.7583532333374
2182.79711914063	10.7509698867798
2183.47436523438	10.8119745254517
2184.15087890625	10.7951812744141
2184.82690429688	10.8431062698364
2185.501953125	10.7536115646362
2186.17651367188	10.7434720993042
2186.85034179688	10.7747945785522
2187.5234375	10.7626638412476
2188.19580078125	10.7229442596436
2188.86743164063	10.7058086395264
2189.53833007813	10.6493673324585
2190.20874023438	10.6535882949829
2190.87817382813	10.6062850952148
2191.54711914063	10.570897102356
2192.21533203125	10.5242700576782
2192.8828125	10.4643983840942
2193.54956054688	10.3915157318115
2194.21557617188	10.3796720504761
2194.880859375	10.3443651199341
2195.54541015625	10.3045406341553
2196.20947265625	10.2354640960693
2196.87255859375	10.1333627700806
2197.53515625	10.057168006897
2198.19677734375	10.011157989502
2198.85791015625	9.90084075927734
2199.51831054688	9.88950061798096
2200.17797851563	9.76527976989746
2200.8369140625	9.70104789733887
2201.4951171875	9.63626098632813
2202.15258789063	9.65662002563477
2202.80932617188	9.50026226043701
2203.46533203125	9.46716785430908
2204.12060546875	9.47694110870361
2204.775390625	9.43954181671143
2205.42919921875	9.42771530151367
2206.08251953125	9.3658971786499
2206.73486328125	9.39146995544434
2207.38671875	9.35924816131592
2208.03759765625	9.34887790679932
2208.68798828125	9.34453582763672
2209.33764648438	9.35075759887695
2209.98657226563	9.30159282684326
2210.63452148438	9.31510448455811
2211.28198242188	9.36213684082031
2211.9287109375	9.3557653427124
2212.57470703125	9.30853462219238
2213.21997070313	9.32130527496338
2213.86450195313	9.32601070404053
2214.50830078125	9.29890251159668
2215.1513671875	9.2498025894165
2215.79370117188	9.23679065704346
2216.43530273438	9.23666000366211
2217.076171875	9.24411582946777
2217.71630859375	9.14405727386475
2218.35571289063	9.10314178466797
2218.99462890625	9.07484531402588
2219.63256835938	8.93660831451416
2220.26977539063	8.97992706298828
2220.90625	8.90059852600098
2221.5419921875	8.85214138031006
2222.17700195313	8.8198766708374
2222.81127929688	8.76347827911377
2223.44482421875	8.70246505737305
2224.07763671875	8.65104866027832
2224.70971679688	8.59374904632568
2225.34106445313	8.55292415618896
2225.9716796875	8.43730735778809
2226.6015625	8.40172672271729
2227.23071289063	8.36331367492676
2227.85913085938	8.31035900115967
2228.48681640625	8.26704025268555
2229.11376953125	8.21884536743164
2229.73999023438	8.21011638641357
2230.36547851563	8.15624618530273
2230.990234375	8.09059810638428
2231.61401367188	8.0915002822876
2232.2373046875	8.05538463592529
2232.85986328125	7.9985523223877
2233.4814453125	8.01320743560791
2234.1025390625	7.92257070541382
2234.72265625	7.94590139389038
2235.34228515625	7.89481163024902
2235.9609375	7.86670923233032
2236.57885742188	7.86418390274048
2237.1962890625	7.8629355430603
2237.81274414063	7.81582403182983
2238.42846679688	7.82992935180664
2239.04345703125	7.78814935684204
2239.65771484375	7.83431386947632
2240.27124023438	7.75657415390015
2240.88403320313	7.81559133529663
2241.49584960938	7.82149696350098
2242.10717773438	7.76960229873657
2242.71752929688	7.81481409072876
2243.32739257813	7.76107263565063
2243.93627929688	7.75589990615845
2244.54443359375	7.72369909286499
2245.15209960938	7.72391080856323
2245.7587890625	7.75167179107666
2246.36474609375	7.69057703018188
2246.9697265625	7.66396284103394
2247.57421875	7.62366533279419
2248.17797851563	7.61918449401855
2248.78076171875	7.6337890625
2249.38305664063	7.54644870758057
2249.984375	7.5336594581604
2250.5849609375	7.51182126998901
2251.18481445313	7.48505020141602
2251.78393554688	7.40836477279663
2252.38232421875	7.44385814666748
2252.97973632813	7.35001611709595
2253.57666015625	7.30734348297119
2254.17260742188	7.2801718711853
2254.76782226563	7.26696491241455
2255.3623046875	7.166419506073
2255.9560546875	7.16352415084839
2256.54907226563	7.12224149703979
2257.14135742188	7.03266954421997
2257.73266601563	6.995192527771
2258.32348632813	6.95638608932495
2258.91333007813	6.90430164337158
2259.50244140625	6.86178922653198
2260.09057617188	6.83795690536499
2260.67822265625	6.81046152114868
2261.26513671875	6.73689794540405
2261.85107421875	6.72547674179077
2262.43627929688	6.67811107635498
2263.02075195313	6.65076732635498
2263.6044921875	6.62391710281372
2264.18725585938	6.61972522735596
2264.76953125	6.55789518356323
2265.35083007813	6.55992841720581
2265.93139648438	6.54995775222778
2266.51123046875	6.52640390396118
2267.09033203125	6.48689556121826
2267.66845703125	6.50039291381836
2268.24584960938	6.45822715759277
2268.82250976563	6.47825384140015
2269.3984375	6.48835802078247
2269.9736328125	6.49244976043701
2270.5478515625	6.48842430114746
2271.12133789063	6.49618196487427
2271.69409179688	6.55502653121948
2272.26611328125	6.52900314331055
2272.83740234375	6.51187038421631
2273.40771484375	6.4962944984436
2273.97729492188	6.46365022659302
2274.54614257813	6.5162878036499
2275.11401367188	6.44974851608276
2275.68139648438	6.38709545135498
2276.24780273438	6.38273286819458
2276.8134765625	6.35943794250488
2277.37817382813	6.33269882202148
2277.9423828125	6.3012056350708
2278.50561523438	6.29363489151001
2279.06811523438	6.3316068649292
2279.62963867188	6.29506349563599
2280.19067382813	6.29221963882446
2280.75073242188	6.30123376846313
2281.31005859375	6.24511575698853
2281.86840820313	6.23881387710571
2282.42602539063	6.26892471313477
2282.98291015625	6.20242547988892
2283.5390625	6.17390918731689
2284.09448242188	6.14351606369019
2284.64892578125	6.11944198608398
2285.20263671875	6.12522602081299
2285.75537109375	6.08128356933594
2286.3076171875	6.04894876480103
2286.85888671875	6.02320528030396
2287.40942382813	5.98605012893677
2287.958984375	5.95575618743896
2288.5078125	5.91721868515015
2289.05590820313	5.87441062927246
2289.60302734375	5.84005165100098
2290.14965820313	5.81999254226685
2290.6953125	5.75213956832886
2291.23999023438	5.75087785720825
2291.78393554688	5.71375608444214
2292.3271484375	5.6428542137146
2292.86962890625	5.61895084381104
2293.4111328125	5.59156847000122
2293.95190429688	5.61338043212891
2294.49194335938	5.57346343994141
2295.03100585938	5.5066237449646
2295.5693359375	5.50311803817749
2296.10693359375	5.49428176879883
2296.6435546875	5.44971752166748
2297.17944335938	5.47898054122925
2297.71459960938	5.45544719696045
2298.24877929688	5.44523572921753
2298.7822265625	5.46037149429321
2299.31469726563	5.48032665252686
2299.8466796875	5.49415063858032
2300.37744140625	5.42834138870239
2300.90771484375	5.44081354141235
2301.43701171875	5.49555063247681
2301.96557617188	5.44731998443604
2302.4931640625	5.45097589492798
2303.02001953125	5.50255680084229
2303.54614257813	5.45159149169922
2304.0712890625	5.4560489654541
2304.595703125	5.44603300094604
2305.119140625	5.42233180999756
2305.64184570313	5.45199346542358
2306.16381835938	5.41619443893433
2306.68481445313	5.44023275375366
2307.205078125	5.38990068435669
2307.72436523438	5.41125631332397
2308.24291992188	5.38881921768188
2308.7607421875	5.3986234664917
2309.27758789063	5.36594200134277
2309.79370117188	5.35825300216675
2310.30883789063	5.36589860916138
2310.8232421875	5.36008501052856
2311.3369140625	5.36126899719238
2311.849609375	5.3691873550415
2312.361328125	5.31753635406494
2312.87255859375	5.33487749099731
2313.38256835938	5.29099369049072
2313.89208984375	5.29430150985718
2314.40063476563	5.2190523147583
2314.908203125	5.22557020187378
2315.4150390625	5.19021987915039
2315.92114257813	5.1748366355896
2316.42626953125	5.0899600982666
2316.9306640625	5.08723545074463
2317.43408203125	5.02606964111328
2317.93676757813	5.02710390090942
2318.4384765625	4.98319292068481
2318.939453125	4.94520664215088
2319.439453125	4.92263460159302
2319.93872070313	4.92118406295776
2320.43701171875	4.87390661239624
2320.9345703125	4.84259700775146
2321.43139648438	4.86715936660767
2321.92724609375	4.79754638671875
2322.42211914063	4.77023935317993
2322.91625976563	4.77388143539429
2323.40966796875	4.72860431671143
2323.90209960938	4.72488832473755
2324.3935546875	4.69043827056885
2324.88427734375	4.70628595352173
2325.37426757813	4.69846725463867
2325.86303710938	4.72712182998657
2326.35131835938	4.71494436264038
2326.83862304688	4.70111989974976
2327.32495117188	4.6831955909729
2327.810546875	4.69579124450684
2328.29541015625	4.69775867462158
2328.77905273438	4.70817899703979
2329.26220703125	4.73389339447021
2329.74438476563	4.72221755981445
2330.2255859375	4.71626377105713
2330.7060546875	4.73517036437988
2331.185546875	4.72320032119751
2331.6640625	4.73063325881958
2332.14184570313	4.71837663650513
2332.61889648438	4.72663021087646
2333.09497070313	4.72585344314575
2333.57006835938	4.69933652877808
2334.04443359375	4.66978597640991
2334.51782226563	4.68295431137085
2334.99047851563	4.65337371826172
2335.46215820313	4.61225080490112
2335.93310546875	4.62019681930542
2336.40307617188	4.59439325332642
2336.8720703125	4.58586311340332
2337.34033203125	4.57952070236206
2337.8076171875	4.54762697219849
2338.27416992188	4.50224590301514
2338.73974609375	4.50053358078003
2339.20458984375	4.44959735870361
2339.66845703125	4.45666408538818
2340.13134765625	4.42796039581299
2340.59350585938	4.4077672958374
2341.0546875	4.40297842025757
2341.51489257813	4.34392070770264
2341.97436523438	4.30878973007202
2342.43286132813	4.31608295440674
2342.890625	4.28725719451904
2343.34741210938	4.23799467086792
2343.80322265625	4.23395204544067
2344.25830078125	4.21251344680786
2344.71240234375	4.21590709686279
2345.16577148438	4.2535548210144
2345.61791992188	4.2624888420105
2346.06958007813	4.32311344146729
2346.52001953125	4.34921741485596
2346.9697265625	4.37422847747803
2347.41845703125	4.47866773605347
2347.86645507813	4.53972101211548
2348.3134765625	4.59139776229858
2348.75952148438	4.7201099395752
2349.20483398438	4.83782529830933
2349.64916992188	4.93233442306519
2350.09252929688	4.9611930847168
2350.53515625	5.07605218887329
2350.97680664063	5.11330032348633
2351.41748046875	5.18914794921875
2351.857421875	5.18397188186646
2352.29638671875	5.24989223480225
2352.734375	5.24750518798828
2353.17138671875	5.20286846160889
2353.60766601563	5.19767665863037
2354.04296875	5.1168327331543
2354.4775390625	5.02035045623779
2354.91088867188	4.96638154983521
2355.34350585938	4.86448669433594
2355.775390625	4.81515741348267
2356.2060546875	4.66550016403198
2356.63598632813	4.5424919128418
2357.06494140625	4.42776393890381
2357.4931640625	4.37263441085815
2357.92041015625	4.27729272842407
2358.3466796875	4.18300437927246
2358.77197265625	4.13024044036865
2359.1962890625	4.01433420181274
2359.61987304688	3.96203351020813
2360.04248046875	3.9007556438446
2360.46411132813	3.83076810836792
2360.88500976563	3.79121065139771
2361.30493164063	3.77512001991272
2361.72387695313	3.75537800788879
