# Supplementary material for: Optics miniaturization strategy for demanding Raman spectroscopy applications
Source: Nat Commun. 2024 Apr 8;15:3049. doi: 10.1038/s41467-024-47044-7 (PMC11001912; doi:10.1038/s41467-024-47044-7)
Supplement: Supplementary file 6 — Source Data [file 41467_2024_47044_MOESM6_ESM.zip › Source Data/NCOMMS-23-34016B s3/S3 pHCA, Glucose, Salts/calibraiton/Salts standards 24.08.17/K_0_5g_L_1.csv]

347.42919921875	75.9092483520508
348.892913818359	76.0420379638672
350.356079101563	76.3794784545898
351.818634033203	76.6034851074219
353.280670166016	76.8722152709961
354.742095947266	77.2733917236328
356.202972412109	77.4720611572266
357.663299560547	77.8912658691406
359.123046875	77.9803009033203
360.582244873047	78.1997833251953
362.040863037109	78.4448165893555
363.498931884766	78.5052871704102
364.956451416016	78.6063766479492
366.413391113281	78.7537155151367
367.869750976563	78.9217300415039
369.325592041016	79.2158203125
370.780853271484	78.9325714111328
372.235565185547	79.2449645996094
373.689727783203	79.1563339233398
375.143310546875	79.2624588012695
376.596343994141	79.2846908569336
378.048828125	79.5146484375
379.500762939453	79.4867477416992
380.9521484375	79.5378646850586
382.402954101563	79.5486068725586
383.853240966797	79.7870864868164
385.302947998047	79.6972274780273
386.752136230469	79.9918365478516
388.200744628906	79.9407958984375
389.648803710938	80.1649780273438
391.096343994141	80.2264099121094
392.543304443359	80.3587646484375
393.989715576172	80.6705627441406
395.435607910156	80.9959259033203
396.880920410156	80.991096496582
398.325714111328	81.0978622436523
399.769927978516	81.3273239135742
401.213623046875	81.5330047607422
402.656768798828	81.6609497070313
404.099395751953	81.8295822143555
405.541442871094	82.0357894897461
406.982971191406	82.0885543823242
408.423950195313	82.3194274902344
409.864379882813	82.6113815307617
411.304290771484	82.6798934936523
412.743621826172	82.8235168457031
414.182434082031	83.0846405029297
415.620727539063	83.1474838256836
417.058471679688	83.1158142089844
418.495666503906	83.2722320556641
419.932342529297	83.2948455810547
421.368469238281	83.3948593139648
422.804077148438	83.4806823730469
424.239135742188	83.3532104492188
425.673645019531	83.1803131103516
427.107635498047	83.3864898681641
428.541107177734	83.2285919189453
429.974029541016	83.1720199584961
431.406433105469	83.0981826782227
432.838287353516	83.124626159668
434.269622802734	82.9867172241211
435.700408935547	82.9650192260742
437.130706787109	82.8584518432617
438.560455322266	82.9040145874023
439.989654541016	82.6468048095703
441.418334960938	82.6628875732422
442.846496582031	82.3386077880859
444.274139404297	82.4817428588867
445.701263427734	82.1938629150391
447.127838134766	81.9937973022461
448.553894042969	82.1029968261719
449.979431152344	82.0875930786133
451.404449462891	81.7890701293945
452.828918457031	81.629753112793
454.252899169922	81.6928329467773
455.676330566406	81.5473480224609
457.099273681641	81.4963989257813
458.521667480469	81.3577880859375
459.943542480469	81.5541839599609
461.364929199219	81.412712097168
462.785766601563	81.3891983032227
464.206085205078	81.3694000244141
465.625885009766	81.2111740112305
467.045196533203	81.4345092773438
468.463958740234	81.3732681274414
469.882202148438	81.3407440185547
471.299957275391	81.3470001220703
472.717193603516	81.3627700805664
474.133911132813	81.3254623413086
475.550109863281	81.3338851928711
476.965789794922	81.423713684082
478.380950927734	81.5241928100586
479.795623779297	81.395133972168
481.209777832031	81.4613494873047
482.623413085938	81.6801605224609
484.036529541016	81.6536254882813
485.449157714844	81.7014389038086
486.861267089844	81.8344573974609
488.272857666016	81.7235412597656
489.683959960938	81.9202728271484
491.094543457031	81.8579940795898
492.504608154297	81.9420547485352
493.914184570313	81.8817596435547
495.3232421875	81.8853378295898
496.731811523438	81.8891296386719
498.139862060547	81.7437744140625
499.547393798828	81.7735137939453
500.954467773438	81.6613159179688
502.360992431641	81.6450805664063
503.767028808594	81.4023895263672
505.172576904297	81.4165573120117
506.577606201172	81.2205657958984
507.982147216797	81.1578369140625
509.386169433594	80.9427871704102
510.789703369141	80.868522644043
512.192749023438	80.7873382568359
513.595275878906	80.5364761352539
514.997314453125	80.3537216186523
516.398803710938	80.2954483032227
517.799865722656	80.1216659545898
519.200378417969	80.0391082763672
520.600463867188	79.7819366455078
522	79.5644226074219
523.399047851563	79.4250106811523
524.797607421875	79.2178421020508
526.195678710938	79.0195999145508
527.59326171875	79.0072021484375
528.990295410156	78.7818222045898
530.386901855469	78.4080047607422
531.782958984375	78.4513168334961
533.178588867188	78.2728118896484
534.573669433594	77.9723510742188
535.968322753906	77.8904571533203
537.362426757813	77.6609420776367
538.756042480469	77.5113830566406
540.149230957031	77.3498992919922
541.541870117188	77.2372894287109
542.934020996094	77.0427093505859
544.32568359375	76.9031448364258
545.716918945313	76.6799011230469
547.107604980469	76.4565353393555
548.497802734375	76.4955291748047
549.887573242188	76.4103240966797
551.276794433594	76.1369323730469
552.66552734375	76.1439819335938
554.053833007813	76.0585021972656
555.441650390625	75.9331359863281
556.828918457031	75.6944274902344
558.215759277344	75.6177291870117
559.602111816406	75.5859680175781
560.987976074219	75.5584716796875
562.373352050781	75.6136703491211
563.758239746094	75.4509201049805
565.142639160156	75.3519973754883
566.526611328125	75.2945251464844
567.910034179688	75.3937225341797
569.293029785156	75.1777420043945
570.675537109375	75.1900863647461
572.057556152344	75.2247924804688
573.439086914063	75.0649642944336
574.820129394531	75.1018371582031
576.200744628906	75.0951843261719
577.580871582031	75.0746994018555
578.96044921875	75.0965805053711
580.339660644531	75.1396636962891
581.718322753906	75.0474090576172
583.096557617188	74.8250274658203
584.474243164063	75.0067749023438
585.851501464844	74.7998733520508
587.228332519531	74.9668121337891
588.604614257813	74.9277954101563
589.98046875	74.7945098876953
591.355834960938	74.8196334838867
592.730712890625	74.7193145751953
594.105163574219	74.8768463134766
595.479125976563	74.8110046386719
596.852600097656	74.6659317016602
598.225646972656	74.6732406616211
599.598205566406	74.7021331787109
600.970275878906	74.5971450805664
602.341857910156	74.5318222045898
603.713012695313	74.4970932006836
605.083679199219	74.3812484741211
606.453918457031	74.3283081054688
607.823608398438	74.2075119018555
609.192932128906	74.2346115112305
610.561706542969	73.9798889160156
611.930053710938	74.0370101928711
613.297912597656	73.9376983642578
614.665344238281	73.7380599975586
616.032287597656	73.5990219116211
617.398803710938	73.6835021972656
618.764831542969	73.4597778320313
620.13037109375	73.3463897705078
621.495483398438	73.1970977783203
622.860107421875	73.1212387084961
624.224304199219	72.9577941894531
625.588012695313	72.8280334472656
626.951232910156	72.7801132202148
628.314025878906	72.5025024414063
629.676391601563	72.6545715332031
631.038269042969	72.3547668457031
632.399658203125	72.3125305175781
633.760620117188	72.1906356811523
635.12109375	72.1680297851563
636.481140136719	71.8411483764648
637.840759277344	71.8750381469727
639.199890136719	71.7321548461914
640.558532714844	71.5146255493164
641.916748046875	71.4303588867188
643.274536132813	71.4207763671875
644.6318359375	71.1219787597656
645.988647460938	71.0251312255859
647.345031738281	70.9651718139648
648.700988769531	70.9178771972656
650.056457519531	70.7501220703125
651.411499023438	70.6522369384766
652.76611328125	70.6151962280273
654.120239257813	70.3096160888672
655.473876953125	70.3892593383789
656.827087402344	70.1825408935547
658.179870605469	70.186653137207
659.5322265625	70.1366958618164
660.884094238281	69.950798034668
662.235473632813	70.0086669921875
663.586486816406	69.7652969360352
664.93701171875	69.7254180908203
666.287048339844	69.8218765258789
667.636657714844	69.6046905517578
668.98583984375	69.6237258911133
670.334594726563	69.6577301025391
671.682861328125	69.5928344726563
673.030700683594	69.6278381347656
674.378051757813	69.6260299682617
675.725036621094	69.4571533203125
677.071533203125	69.5510406494141
678.417541503906	69.5330047607422
679.76318359375	69.5579223632813
681.108337402344	69.2165069580078
682.453002929688	69.483642578125
683.797302246094	69.3907775878906
685.14111328125	69.4937210083008
686.484497070313	69.4714126586914
687.827453613281	69.5489120483398
689.169921875	69.4902267456055
690.512023925781	69.3536224365234
691.853637695313	69.5014495849609
693.194763183594	69.5048751831055
694.535522460938	69.4847717285156
695.875793457031	69.4664077758789
697.215637207031	69.4484405517578
698.555053710938	69.5231628417969
699.89404296875	69.5927276611328
701.232543945313	69.6236419677734
702.570617675781	69.5377883911133
703.908325195313	69.5026702880859
705.245483398438	69.557746887207
706.582275390625	69.5674667358398
707.918640136719	69.5839004516602
709.254516601563	69.6116409301758
710.589965820313	69.5173034667969
711.924987792969	69.6026763916016
713.259582519531	69.5575485229492
714.59375	69.5882415771484
715.927490234375	69.4293212890625
717.2607421875	69.586311340332
718.593627929688	69.4304962158203
719.926025390625	69.4706115722656
721.257995605469	69.4403533935547
722.589538574219	69.5264053344727
723.920654296875	69.388671875
725.251342773438	69.5556640625
726.581604003906	69.3667297363281
727.911437988281	69.3272018432617
729.240783691406	69.2964859008789
730.569763183594	69.3518371582031
731.898254394531	69.239501953125
733.226379394531	69.0841751098633
734.554016113281	69.1793594360352
735.881225585938	69.0837326049805
737.208068847656	69.0737915039063
738.534423828125	68.946662902832
739.8603515625	68.9291152954102
741.185852050781	68.8580627441406
742.510925292969	68.885856628418
743.835571289063	68.7194595336914
745.159790039063	68.6278305053711
746.483581542969	68.593376159668
747.806945800781	68.4291763305664
749.1298828125	68.3286361694336
750.452453613281	68.3212051391602
751.774536132813	68.3059387207031
753.09619140625	68.1078414916992
754.417419433594	67.9443588256836
755.738220214844	67.9398727416992
757.05859375	67.7833099365234
758.378540039063	67.7807922363281
759.698059082031	67.7664260864258
761.017211914063	67.5499649047852
762.335876464844	67.4731826782227
763.654113769531	67.2094268798828
764.971984863281	67.2484359741211
766.289367675781	67.1012496948242
767.606384277344	66.9871444702148
768.922973632813	66.9775161743164
770.239074707031	66.8168640136719
771.554809570313	66.7190551757813
772.8701171875	66.6176452636719
774.184997558594	66.4240341186523
775.499450683594	66.3356552124023
776.8134765625	66.4384460449219
778.127136230469	66.1477279663086
779.440307617188	66.210075378418
780.753112792969	66.1393585205078
782.0654296875	65.8328857421875
783.377380371094	65.8521499633789
784.688903808594	65.6610488891602
786	65.6091384887695
787.310668945313	65.6114654541016
788.620971679688	65.3091735839844
789.930786132813	65.4407424926758
791.240234375	65.3602981567383
792.549255371094	65.1894149780273
793.857788085938	65.0672149658203
795.166015625	64.8564834594727
796.473754882813	64.9625854492188
797.781066894531	64.7173767089844
799.088012695313	64.7467880249023
800.39453125	64.6027679443359
801.700622558594	64.5763092041016
803.006286621094	64.3718643188477
804.311584472656	64.439697265625
805.616394042969	64.2192687988281
806.920837402344	64.1907958984375
808.224853515625	64.1470794677734
809.528503417969	63.8441352844238
810.831665039063	63.9685363769531
812.134460449219	63.8890228271484
813.436828613281	63.7080497741699
814.73876953125	63.6587181091309
816.040344238281	63.5504760742188
817.341430664063	63.419563293457
818.642150878906	63.336727142334
819.942504882813	63.3185729980469
821.242370605469	63.2304382324219
822.541870117188	63.1261177062988
823.840942382813	63.0847587585449
825.139587402344	62.9810600280762
826.437866210938	62.926383972168
827.735656738281	62.76171875
829.033081054688	62.7406463623047
830.330139160156	62.6890983581543
831.626770019531	62.4760589599609
832.922973632813	62.3864212036133
834.21875	62.2102241516113
835.514099121094	62.2477912902832
836.80908203125	62.2964324951172
838.103637695313	62.0469131469727
839.397827148438	61.9162063598633
840.691589355469	61.9126625061035
841.984924316406	61.9060935974121
843.27783203125	61.591869354248
844.570373535156	61.6444358825684
845.862487792969	61.5275497436523
847.154235839844	61.4181251525879
848.445556640625	61.3655281066895
849.736450195313	61.055248260498
851.026916503906	60.9765777587891
852.317016601563	60.9392967224121
853.606689453125	60.8570404052734
854.89599609375	60.6499862670898
856.184875488281	60.519947052002
857.473327636719	60.3489532470703
858.761413574219	60.2991943359375
860.049072265625	60.2757377624512
861.336303710938	60.1659736633301
862.623168945313	59.9440155029297
863.909606933594	59.9059524536133
865.195678710938	59.8339881896973
866.481323242188	59.8914260864258
867.766540527344	59.6535415649414
869.051391601563	59.8198089599609
870.335815429688	59.720100402832
871.619873046875	59.4222640991211
872.903503417969	59.3452758789063
874.186706542969	59.2563133239746
875.469543457031	59.0115127563477
876.752014160156	58.7640762329102
878.033996582031	58.5829620361328
879.315612792969	58.4218711853027
880.596862792969	58.156421661377
881.877685546875	57.9208984375
883.158081054688	57.5703277587891
884.438110351563	57.1839866638184
885.7177734375	56.8420562744141
886.996948242188	56.7371101379395
888.275817871094	56.3468551635742
889.55419921875	56.1470909118652
890.832275390625	55.8353691101074
892.10986328125	55.5834617614746
893.387084960938	55.3948173522949
894.663940429688	55.0932464599609
895.940368652344	54.8273277282715
897.216369628906	54.7379760742188
898.492004394531	54.4084892272949
899.767272949219	54.0725364685059
901.042114257813	54.0005836486816
902.316528320313	53.713249206543
903.590576171875	53.4495506286621
904.8642578125	53.3035697937012
906.137512207031	53.0412483215332
907.410339355469	52.7920913696289
908.682800292969	52.5932235717773
909.954833984375	52.3633346557617
911.226501464844	52.2332649230957
912.497802734375	51.8466796875
913.768676757813	51.6937942504883
915.039123535156	51.6747932434082
916.309204101563	51.3564567565918
917.578918457031	51.1645774841309
918.848205566406	51.0340461730957
920.117126464844	50.754035949707
921.385620117188	50.6987495422363
922.653747558594	50.5263671875
923.921447753906	50.3953285217285
925.188781738281	50.1934585571289
926.455688476563	49.9659118652344
927.722229003906	49.8615837097168
928.988342285156	49.7844886779785
930.254089355469	49.5954513549805
931.519470214844	49.4945945739746
932.784423828125	49.4249801635742
934.049011230469	49.2184753417969
935.313171386719	49.0152282714844
936.576965332031	48.9664115905762
937.84033203125	48.9389343261719
939.103332519531	48.6534805297852
940.365966796875	48.6146049499512
941.628173828125	48.5178756713867
942.890014648438	48.4150619506836
944.151428222656	48.2109718322754
945.412475585938	48.1235961914063
946.673095703125	48.0383415222168
947.933349609375	48.0504035949707
949.193237304688	47.9785079956055
950.452697753906	47.8674049377441
951.711791992188	47.8100051879883
952.970520019531	47.7598495483398
954.228820800781	47.6139450073242
955.486755371094	47.6367530822754
956.744262695313	47.4924049377441
958.001403808594	47.5270347595215
959.258117675781	47.4516372680664
960.514526367188	47.2958946228027
961.770446777344	47.3185844421387
963.026062011719	47.269115447998
964.28125	47.1770172119141
965.536010742188	47.1388092041016
966.790466308594	47.166877746582
968.044494628906	47.0064659118652
969.298095703125	46.9308013916016
970.551391601563	46.9474792480469
971.80419921875	46.7713088989258
973.056701660156	46.7969703674316
974.308776855469	46.7657165527344
975.560485839844	46.7611274719238
976.811767578125	46.6741104125977
978.062683105469	46.7034530639648
979.313232421875	46.620849609375
980.563415527344	46.5331077575684
981.813171386719	46.4830856323242
983.0625	46.470775604248
984.3115234375	46.4600067138672
985.560119628906	46.5756797790527
986.808349609375	46.3461532592773
988.05615234375	46.3984451293945
989.303588867188	46.238639831543
990.550659179688	46.289623260498
991.797302246094	46.1545906066895
993.043579101563	46.247127532959
994.289489746094	46.0361404418945
995.535034179688	46.108512878418
996.780151367188	45.977912902832
998.02490234375	45.8094291687012
999.269226074219	45.888500213623
1000.51318359375	45.7185173034668
1001.75677490234	45.7031707763672
1003	45.6021537780762
1004.24279785156	45.5988273620605
1005.48522949219	45.5107765197754
1006.72729492188	45.5354766845703
1007.96893310547	45.453540802002
1009.21026611328	45.3221054077148
1010.45111083984	45.28076171875
1011.69165039063	45.2028617858887
1012.93176269531	45.1845893859863
1014.17150878906	45.1457557678223
1015.41088867188	45.1436920166016
1016.64984130859	45.0073738098145
1017.88842773438	45.0697174072266
1019.12664794922	44.9690361022949
1020.36450195313	44.9719772338867
1021.60192871094	44.8789443969727
1022.83898925781	44.9348602294922
1024.07568359375	44.7208976745605
1025.31201171875	44.7496032714844
1026.5478515625	44.7217597961426
1027.78344726563	44.7586860656738
1029.0185546875	44.6299018859863
1030.25329589844	44.6024742126465
1031.48767089844	44.6051635742188
1032.7216796875	44.5255584716797
1033.95532226563	44.5021705627441
1035.18859863281	44.4784126281738
1036.42138671875	44.608024597168
1037.65393066406	44.4120674133301
1038.88598632813	44.5342788696289
1040.11767578125	44.591926574707
1041.34899902344	44.4714546203613
1042.57995605469	44.5523719787598
1043.810546875	44.5389976501465
1045.04077148438	44.5296287536621
1046.2705078125	44.5663948059082
1047.5	44.5113296508789
1048.72900390625	44.5755615234375
1049.95764160156	44.5742645263672
1051.18591308594	44.648811340332
1052.41381835938	44.6077117919922
1053.64135742188	44.5325126647949
1054.86853027344	44.6297874450684
1056.09521484375	44.5864410400391
1057.32165527344	44.5491981506348
1058.54760742188	44.7052192687988
1059.77331542969	44.6100730895996
1060.99853515625	44.5299911499023
1062.22338867188	44.7234306335449
1063.44787597656	44.5631332397461
1064.671875	44.5989723205566
1065.89562988281	44.7270889282227
1067.11901855469	44.6823272705078
1068.34191894531	44.6890525817871
1069.56457519531	44.7665138244629
1070.78674316406	44.7244720458984
1072.00854492188	44.8534355163574
1073.22998046875	44.8003540039063
1074.45104980469	44.7749404907227
1075.67175292969	44.829418182373
1076.89208984375	44.7289047241211
1078.11193847656	44.6672973632813
1079.33154296875	44.6495552062988
1080.55065917969	44.6632843017578
1081.76940917969	44.5000839233398
1082.98791503906	44.2537422180176
1084.20593261719	44.2099151611328
1085.42358398438	43.9961891174316
1086.64086914063	44.0219917297363
1087.85766601563	43.9053421020508
1089.07421875	43.7852668762207
1090.29040527344	43.8132019042969
1091.50610351563	43.7721061706543
1092.72155761719	43.6081924438477
1093.9365234375	43.5549087524414
1095.15112304688	43.5664901733398
1096.36535644531	43.5386009216309
1097.57922363281	43.5509719848633
1098.79272460938	43.6066627502441
1100.005859375	43.4086456298828
1101.21862792969	43.4918327331543
1102.43090820313	43.5107536315918
1103.64294433594	43.3596839904785
1104.8544921875	43.383960723877
1106.06579589844	43.507682800293
1107.27661132813	43.4799041748047
1108.48706054688	43.4221801757813
1109.69714355469	43.4665679931641
1110.90686035156	43.3603897094727
1112.1162109375	43.351936340332
1113.3251953125	43.3442611694336
1114.53369140625	43.4471092224121
1115.74194335938	43.3579597473145
1116.94982910156	43.4303016662598
1118.1572265625	43.3887100219727
1119.3642578125	43.2965431213379
1120.57104492188	43.4231414794922
1121.77734375	43.3687934875488
1122.98327636719	43.3081550598145
1124.18884277344	43.3857498168945
1125.39404296875	43.4391212463379
1126.59875488281	43.3695411682129
1127.80322265625	43.396598815918
1129.00732421875	43.4267196655273
1130.2109375	43.3963241577148
1131.41430664063	43.3149528503418
1132.6171875	43.3890419006348
1133.81970214844	43.3227806091309
1135.02197265625	43.2580490112305
1136.22375488281	43.2479629516602
1137.42517089844	43.2588920593262
1138.62622070313	43.3193168640137
1139.82690429688	43.2456550598145
1141.02709960938	43.102840423584
1142.22705078125	43.1040802001953
1143.42663574219	43.1467971801758
1144.62573242188	43.1295394897461
1145.82458496094	43.119930267334
1147.02294921875	43.203784942627
1148.22094726563	43.1332473754883
1149.41857910156	43.1928634643555
1150.61584472656	43.2240257263184
1151.81274414063	43.079174041748
1153.00927734375	43.1149444580078
1154.20544433594	43.2029190063477
1155.40124511719	43.1311111450195
1156.5966796875	43.2093696594238
1157.79162597656	43.1438941955566
1158.986328125	43.0635108947754
1160.18054199219	43.074146270752
1161.37438964844	43.0970268249512
1162.56799316406	42.9380874633789
1163.76110839844	42.9720878601074
1164.95385742188	42.9357299804688
1166.14624023438	43.0441474914551
1167.33825683594	42.9829635620117
1168.52990722656	42.9166107177734
1169.72119140625	42.9770851135254
1170.91198730469	42.8883743286133
1172.1025390625	43.0085639953613
1173.29260253906	43.0951194763184
1174.482421875	42.9565124511719
1175.67175292969	43.0723686218262
1176.86071777344	43.0411224365234
1178.04943847656	43.0351333618164
1179.23767089844	43.10302734375
1180.42553710938	43.2023239135742
1181.61303710938	43.1946716308594
1182.80017089844	43.1194686889648
1183.98681640625	43.2278213500977
1185.17321777344	43.0674743652344
1186.35925292969	43.1594009399414
1187.54479980469	43.3218040466309
1188.73010253906	43.1899948120117
1189.91491699219	43.2339401245117
1191.09936523438	43.2775230407715
1192.28356933594	43.2435722351074
1193.46728515625	43.2680435180664
1194.65063476563	43.3338928222656
1195.83361816406	43.3131942749023
1197.01623535156	43.3405914306641
1198.19836425781	43.351146697998
1199.38024902344	43.5090255737305
1200.56176757813	43.4989318847656
1201.74279785156	43.549201965332
1202.92358398438	43.5523567199707
1204.10388183594	43.706127166748
1205.28393554688	43.6219520568848
1206.46350097656	43.6968269348145
1207.64270019531	43.8179092407227
1208.82153320313	43.7561950683594
1210	43.9150810241699
1211.17810058594	43.8281021118164
1212.35583496094	43.7888298034668
1213.53308105469	43.8672981262207
1214.71008300781	43.817325592041
1215.88671875	43.7662162780762
1217.06286621094	43.8752212524414
1218.23864746094	43.9434089660645
1219.41418457031	43.7678871154785
1220.58923339844	43.8644943237305
1221.76391601563	43.863697052002
1222.93823242188	43.8360595703125
1224.11218261719	43.8974380493164
1225.28576660156	43.9505844116211
1226.458984375	43.9625282287598
1227.6318359375	43.853401184082
1228.80419921875	43.9361610412598
1229.97631835938	43.89306640625
1231.14794921875	43.9198265075684
1232.31921386719	44.0233764648438
1233.490234375	43.9475059509277
1234.66076660156	44.0027313232422
1235.83093261719	43.8723678588867
1237.00073242188	43.9245529174805
1238.17016601563	43.886344909668
1239.33923339844	43.9220581054688
1240.5078125	43.9875602722168
1241.67614746094	43.8284072875977
1242.84411621094	43.7831344604492
1244.01159667969	43.792797088623
1245.1787109375	43.7225723266602
1246.34558105469	43.7437858581543
1247.51196289063	43.5917320251465
1248.67797851563	43.5303688049316
1249.84362792969	43.6163635253906
1251.00891113281	43.4771957397461
1252.173828125	43.4729118347168
1253.33825683594	43.4565391540527
1254.50244140625	43.5635681152344
1255.66625976563	43.4065284729004
1256.82958984375	43.2262382507324
1257.99255371094	43.2864036560059
1259.1552734375	43.2875862121582
1260.31750488281	43.3455009460449
1261.47937011719	43.2940216064453
1262.64086914063	43.2712059020996
1263.80200195313	43.1814765930176
1264.96276855469	43.0986671447754
1266.123046875	43.2863006591797
1267.28308105469	43.092529296875
1268.44262695313	42.9982032775879
1269.60192871094	43.0479736328125
1270.7607421875	42.8691825866699
1271.91918945313	42.8668403625488
1273.07727050781	42.7767524719238
1274.23498535156	42.6670341491699
1275.39233398438	42.6643295288086
1276.54931640625	42.6591339111328
1277.70581054688	42.5590476989746
1278.86206054688	42.5357818603516
1280.01794433594	42.5023155212402
1281.17333984375	42.4703979492188
1282.32836914063	42.5074310302734
1283.48303222656	42.4955787658691
1284.63732910156	42.4787101745605
1285.79125976563	42.3944435119629
1286.94482421875	42.4348220825195
1288.09802246094	42.3603973388672
1289.25073242188	42.3823127746582
1290.40319824219	42.4626350402832
1291.55517578125	42.3562431335449
1292.70690917969	42.3803291320801
1293.85815429688	42.2392463684082
1295.00903320313	42.3202209472656
1296.15954589844	42.1149406433105
1297.30969238281	42.131160736084
1298.45935058594	42.0326766967773
1299.60876464844	42.1586570739746
1300.7578125	41.9319381713867
1301.90637207031	42.0566062927246
1303.05456542969	41.9247665405273
1304.20239257813	41.9096260070801
1305.34985351563	41.8813858032227
1306.49694824219	41.8678169250488
1307.64367675781	41.7734031677246
1308.7900390625	41.8339500427246
1309.93591308594	41.7945518493652
1311.08154296875	41.816349029541
1312.22668457031	41.7234954833984
1313.37145996094	41.7074813842773
1314.51599121094	41.7604103088379
1315.66003417969	41.8065948486328
1316.80358886719	41.7346267700195
1317.94689941406	41.7779579162598
1319.08984375	41.7668418884277
1320.23229980469	41.7937927246094
1321.37451171875	41.7299690246582
1322.51623535156	41.742073059082
1323.65759277344	41.6709136962891
1324.79858398438	41.5497016906738
1325.93920898438	41.5676383972168
1327.07934570313	41.5598831176758
1328.21923828125	41.5262413024902
1329.35864257813	41.4757881164551
1330.49780273438	41.4858512878418
1331.63647460938	41.3754577636719
1332.77478027344	41.3267593383789
1333.91271972656	41.1887054443359
1335.05029296875	41.2111892700195
1336.18737792969	41.2580642700195
1337.32421875	41.19970703125
1338.46057128906	41.0844688415527
1339.5966796875	41.0897941589355
1340.73229980469	41.1328582763672
1341.86755371094	41.088077545166
1343.00231933594	41.114143371582
1344.13684082031	41.0837173461914
1345.27099609375	41.0831069946289
1346.40466308594	41.0246047973633
1347.53796386719	41.1621017456055
1348.6708984375	40.9730911254883
1349.80346679688	41.0837059020996
1350.93566894531	41.0213737487793
1352.06750488281	41.0125045776367
1353.19885253906	41.026912689209
1354.32995605469	40.9572257995605
1355.46057128906	40.8766975402832
1356.5908203125	40.8672866821289
1357.720703125	40.7487602233887
1358.85021972656	40.6992416381836
1359.97924804688	40.7365875244141
1361.10803222656	40.668270111084
1362.236328125	40.5947227478027
1363.3642578125	40.6150436401367
1364.49182128906	40.6361618041992
1365.61901855469	40.4566917419434
1366.74584960938	40.4174842834473
1367.87231445313	40.456485748291
1368.99829101563	40.4489288330078
1370.12390136719	40.3922805786133
1371.24914550781	40.3270874023438
1372.3740234375	40.3011207580566
1373.49853515625	40.4186401367188
1374.62255859375	40.2709503173828
1375.74633789063	40.3607482910156
1376.86962890625	40.3950347900391
1377.99255371094	40.4105033874512
1379.11511230469	40.3067092895508
1380.2373046875	40.2532234191895
1381.35900878906	40.4014472961426
1382.48034667969	40.3518676757813
1383.60144042969	40.3163032531738
1384.72204589844	40.2115287780762
1385.84228515625	40.2062835693359
1386.96203613281	40.2815589904785
1388.08154296875	40.0136375427246
1389.20056152344	40.0862045288086
1390.31921386719	40.0467720031738
1391.4375	39.9281692504883
1392.55541992188	39.9745330810547
1393.6728515625	39.8711013793945
1394.7900390625	40.0052642822266
1395.90673828125	39.8339042663574
1397.02307128906	39.9591789245605
1398.13903808594	39.798511505127
1399.25463867188	39.7737236022949
1400.36975097656	39.7384223937988
1401.48449707031	39.7263107299805
1402.59899902344	39.6914100646973
1403.712890625	39.6976280212402
1404.82653808594	39.6921615600586
1405.93981933594	39.8605308532715
1407.05261230469	39.7962684631348
1408.1650390625	39.7725372314453
1409.27709960938	39.7868309020996
1410.38879394531	39.7804794311523
1411.5	39.7019958496094
1412.61096191406	39.7621574401855
1413.72143554688	39.7176132202148
1414.83154296875	39.7351036071777
1415.94116210938	39.6238594055176
1417.05053710938	39.621467590332
1418.15942382813	39.5443534851074
1419.26794433594	39.5812034606934
1420.37609863281	39.4863319396973
1421.48388671875	39.3896942138672
1422.59118652344	39.326042175293
1423.6982421875	39.3945693969727
1424.80480957031	39.2922630310059
1425.91088867188	39.2872085571289
1427.01672363281	39.2825546264648
1428.1220703125	39.2220420837402
1429.22717285156	39.2502326965332
1430.33166503906	39.2630004882813
1431.43591308594	39.2326011657715
1432.53979492188	39.2350463867188
1433.64318847656	39.3393592834473
1434.74621582031	39.2028274536133
1435.84887695313	39.2270202636719
1436.95104980469	39.2365608215332
1438.05297851563	39.2066116333008
1439.15441894531	39.1844863891602
1440.25549316406	39.2279205322266
1441.35620117188	39.1594429016113
1442.45642089844	39.1874504089355
1443.55627441406	39.1806449890137
1444.65576171875	39.0097923278809
1445.7548828125	39.0319595336914
1446.853515625	38.9088401794434
1447.95190429688	38.9002799987793
1449.0498046875	38.8652877807617
1450.14721679688	38.8091506958008
1451.24438476563	38.7672958374023
1452.34106445313	38.6549072265625
1453.43737792969	38.6265754699707
1454.53332519531	38.7282180786133
1455.62890625	38.6401252746582
1456.72399902344	38.6012382507324
1457.81872558594	38.6435432434082
1458.9130859375	38.6311531066895
1460.00695800781	38.6772270202637
1461.10046386719	38.7119598388672
1462.19360351563	38.7050971984863
1463.28637695313	38.6144676208496
1464.37878417969	38.6829986572266
1465.470703125	38.6581192016602
1466.56225585938	38.6976509094238
1467.65344238281	38.6957740783691
1468.744140625	38.6037673950195
1469.83447265625	38.7008972167969
1470.92443847656	38.6672401428223
1472.01403808594	38.5223655700684
1473.10314941406	38.4788703918457
1474.19189453125	38.4483413696289
1475.2802734375	38.3848037719727
1476.3681640625	38.5001678466797
1477.45581054688	38.3066558837891
1478.54296875	38.2600173950195
1479.62963867188	38.2775039672852
1480.71606445313	38.3288459777832
1481.80200195313	38.2775077819824
1482.88757324219	38.3119697570801
1483.97265625	38.2889823913574
1485.05737304688	38.3626594543457
1486.14172363281	38.3895034790039
1487.22570800781	38.4555702209473
1488.30932617188	38.5143814086914
1489.39245605469	38.5141334533691
1490.47509765625	38.4861145019531
1491.55749511719	38.6133766174316
1492.63940429688	38.6618576049805
1493.72094726563	38.5720024108887
1494.80212402344	38.5879974365234
1495.8828125	38.6292533874512
1496.96313476563	38.5571403503418
1498.04309082031	38.6193313598633
1499.12255859375	38.6069984436035
1500.20166015625	38.5877647399902
1501.28039550781	38.5995178222656
1502.35864257813	38.6369552612305
1503.4365234375	38.5520324707031
1504.51403808594	38.6510925292969
1505.59118652344	38.5776176452637
1506.66784667969	38.5809555053711
1507.744140625	38.6163139343262
1508.81994628906	38.7378234863281
1509.89538574219	38.7805557250977
1510.97045898438	38.7434768676758
1512.04516601563	38.8325042724609
1513.11938476563	39.0063743591309
1514.19323730469	38.9996109008789
1515.26672363281	39.1682586669922
1516.33972167969	39.236499786377
1517.41235351563	39.3520545959473
1518.48449707031	39.4009971618652
1519.55639648438	39.3682479858398
1520.62768554688	39.4740371704102
1521.69873046875	39.5584983825684
1522.76928710938	39.5742988586426
1523.83947753906	39.4576568603516
1524.90930175781	39.6150779724121
1525.97863769531	39.8201103210449
1527.04760742188	39.7086410522461
1528.11608886719	39.7390174865723
1529.18420410156	39.6895599365234
1530.251953125	39.7191886901855
1531.31921386719	39.8305130004883
1532.38610839844	39.9182968139648
1533.45263671875	40.0213966369629
1534.51867675781	40.1354560852051
1535.58435058594	40.1823120117188
1536.64965820313	40.1266326904297
1537.71447753906	40.3809127807617
1538.77893066406	40.5422172546387
1539.84301757813	40.7260246276855
1540.90661621094	40.9053344726563
1541.9697265625	40.9230842590332
1543.03259277344	41.1029319763184
1544.09497070313	41.2286148071289
1545.15686035156	41.2949523925781
1546.21850585938	41.4801712036133
1547.27966308594	41.6340599060059
1548.34033203125	41.7273902893066
1549.40063476563	41.8372688293457
1550.46057128906	41.9056358337402
1551.52001953125	42.0814628601074
1552.5791015625	42.1849479675293
1553.63781738281	42.3728523254395
1554.69604492188	42.4794387817383
1555.75378417969	42.5512580871582
1556.81127929688	42.4238128662109
1557.86828613281	42.6651191711426
1558.9248046875	42.744026184082
1559.98095703125	42.9158020019531
1561.03674316406	42.9061393737793
1562.09204101563	43.1439971923828
1563.14697265625	43.2492141723633
1564.20153808594	43.4216651916504
1565.25561523438	43.6071586608887
1566.30932617188	43.8535575866699
1567.36254882813	44.0356407165527
1568.41540527344	44.2788581848145
1569.4677734375	44.4160194396973
1570.51977539063	44.6985397338867
1571.57141113281	44.8656158447266
1572.62255859375	45.1607284545898
1573.67333984375	45.3477592468262
1574.7236328125	45.6311378479004
1575.77355957031	45.7534255981445
1576.82299804688	46.0074462890625
1577.8720703125	46.249195098877
1578.92077636719	46.2903671264648
1579.96899414063	46.531494140625
1581.01684570313	46.628963470459
1582.06420898438	46.8628768920898
1583.11120605469	47.1241111755371
1584.15771484375	47.2844200134277
1585.20385742188	47.4764137268066
1586.24951171875	47.7365684509277
1587.29479980469	47.8659133911133
1588.33972167969	48.2011451721191
1589.38415527344	48.273998260498
1590.42810058594	48.631706237793
1591.47180175781	48.9903831481934
1592.51489257813	49.3057289123535
1593.55773925781	49.6110038757324
1594.59997558594	49.8985595703125
1595.64196777344	50.3645057678223
1596.68334960938	50.7185363769531
1597.72448730469	50.9078598022461
1598.76513671875	51.3630981445313
1599.80529785156	51.6947326660156
1600.84509277344	52.1206283569336
1601.88452148438	52.4120330810547
1602.92346191406	52.6634101867676
1603.9619140625	53.0175170898438
1605	53.3587379455566
1606.03771972656	53.8005599975586
1607.07495117188	53.9767456054688
1608.11169433594	54.2979202270508
1609.14807128906	54.7046813964844
1610.18408203125	54.6853828430176
1611.21960449219	55.0186157226563
1612.25463867188	55.3668975830078
1613.28930664063	55.6779136657715
1614.32360839844	55.8315200805664
1615.357421875	56.1671524047852
1616.39074707031	56.3996810913086
1617.42370605469	56.6770172119141
1618.45629882813	57.0126800537109
1619.48840332031	57.1809234619141
1620.52001953125	57.4197654724121
1621.55126953125	57.755241394043
1622.58215332031	58.0221672058105
1623.61254882813	58.1821708679199
1624.64245605469	58.435417175293
1625.67199707031	58.7613945007324
1626.70104980469	58.910213470459
1627.72973632813	59.161808013916
1628.75793457031	59.3112258911133
1629.78576660156	59.5935325622559
1630.81311035156	59.750602722168
1631.84008789063	60.0194473266602
1632.86657714844	60.007869720459
1633.89270019531	60.2498474121094
1634.91833496094	60.1338996887207
1635.94348144531	60.2887382507324
1636.96826171875	60.2653694152832
1637.99255371094	60.2533378601074
1639.01647949219	60.3074569702148
1640.03991699219	60.0503082275391
1641.06298828125	60.1989288330078
1642.08557128906	59.8255500793457
1643.10778808594	59.8343696594238
1644.12951660156	59.673755645752
1645.15075683594	59.2887306213379
1646.17163085938	59.0923309326172
1647.19213867188	58.9106597900391
1648.21203613281	58.5818290710449
1649.23156738281	58.5169486999512
1650.25073242188	58.1861038208008
1651.26940917969	57.9041862487793
1652.28759765625	57.5992546081543
1653.30541992188	57.6327667236328
1654.32275390625	57.2197608947754
1655.33972167969	56.8500137329102
1656.35620117188	56.4549560546875
1657.37231445313	56.14013671875
1658.38793945313	55.9141387939453
1659.40307617188	55.7215805053711
1660.41772460938	55.4999084472656
1661.43212890625	55.1625328063965
1662.44592285156	54.860782623291
1663.45935058594	54.713436126709
1664.47229003906	54.3240623474121
1665.48486328125	54.0148849487305
1666.49694824219	53.7889785766602
1667.50854492188	53.484245300293
1668.51977539063	53.0304222106934
1669.53051757813	52.5764122009277
1670.54089355469	52.3390693664551
1671.55078125	51.9262733459473
1672.56018066406	51.5133209228516
1673.56909179688	51.1307525634766
1674.57763671875	50.7404861450195
1675.58581542969	50.2942237854004
1676.59350585938	49.7869987487793
1677.60070800781	49.39111328125
1678.607421875	48.8070068359375
1679.61376953125	48.3122062683105
1680.61962890625	47.9298400878906
1681.62512207031	47.4538383483887
1682.63012695313	47.049488067627
1683.63464355469	46.3890991210938
1684.638671875	46.1152877807617
1685.64233398438	45.5618667602539
1686.64562988281	45.2908363342285
1687.64831542969	44.8659782409668
1688.65063476563	44.3771591186523
1689.65246582031	43.8621482849121
1690.65393066406	43.5175094604492
1691.65490722656	43.1342468261719
1692.65539550781	42.7678146362305
1693.65551757813	42.4018478393555
1694.65502929688	41.9986457824707
1695.654296875	41.5967102050781
1696.65295410156	41.3289756774902
1697.65124511719	40.9687232971191
1698.64904785156	40.5826988220215
1699.646484375	40.3479919433594
1700.64331054688	40.0295219421387
1701.63977050781	39.6276588439941
1702.63586425781	39.1583366394043
1703.63134765625	38.8705863952637
1704.62646484375	38.5786094665527
1705.62121582031	38.0471572875977
1706.61535644531	37.7589721679688
1707.60913085938	37.4593734741211
1708.60241699219	37.0150184631348
1709.59521484375	36.7163505554199
1710.58764648438	36.3392448425293
1711.57958984375	36.0267333984375
1712.57104492188	35.5756874084473
1713.56213378906	35.1659774780273
1714.552734375	34.8657417297363
1715.54284667969	34.5744209289551
1716.53247070313	34.1679153442383
1717.52160644531	33.8149528503418
1718.51037597656	33.5281448364258
1719.49865722656	33.1056632995605
1720.48657226563	32.849666595459
1721.47387695313	32.5822219848633
1722.46081542969	32.2928085327148
1723.447265625	31.9904727935791
1724.43334960938	31.7977180480957
1725.41882324219	31.4790439605713
1726.40393066406	31.2646293640137
1727.38854980469	31.0230884552002
1728.37268066406	30.7892684936523
1729.3564453125	30.6133728027344
1730.33972167969	30.3081073760986
1731.32250976563	30.2099094390869
1732.30480957031	29.9000682830811
1733.28674316406	29.6500263214111
1734.26806640625	29.5751819610596
1735.2490234375	29.3609352111816
1736.2294921875	29.2864151000977
1737.20959472656	29.0436611175537
1738.18908691406	28.8163146972656
1739.16821289063	28.6851215362549
1740.14685058594	28.4919567108154
1741.125	28.3571090698242
1742.10266113281	28.2215766906738
1743.07995605469	27.9875679016113
1744.05676269531	27.8599758148193
1745.03308105469	27.6548004150391
1746.00891113281	27.4391441345215
1746.98425292969	27.2333564758301
1747.95910644531	27.115852355957
1748.93359375	26.8957786560059
1749.90759277344	26.8310775756836
1750.88110351563	26.534423828125
1751.85412597656	26.2390785217285
1752.82678222656	26.1770973205566
1753.798828125	25.9521751403809
1754.7705078125	25.8607940673828
1755.74169921875	25.6548099517822
1756.71240234375	25.4647560119629
1757.6826171875	25.2883319854736
1758.65246582031	25.138240814209
1759.62170410156	25.000581741333
1760.59057617188	24.7435646057129
1761.55895996094	24.692569732666
1762.52673339844	24.5220012664795
1763.49426269531	24.4517784118652
1764.46118164063	24.3671379089355
1765.42761230469	24.2234745025635
1766.39367675781	24.1237373352051
1767.35913085938	24.0035152435303
1768.32421875	23.9378890991211
1769.28881835938	23.7620639801025
1770.2529296875	23.7151470184326
1771.21655273438	23.6446170806885
1772.17980957031	23.6237621307373
1773.14245605469	23.5949668884277
1774.10461425781	23.4623146057129
1775.06640625	23.4698371887207
1776.02770996094	23.2814884185791
1776.98852539063	23.1917419433594
1777.94873046875	23.0948429107666
1778.90856933594	23.0234279632568
1779.86804199219	23.000955581665
1780.82690429688	22.7932071685791
1781.78527832031	22.6054573059082
1782.7431640625	22.5686283111572
1783.70068359375	22.506441116333
1784.65771484375	22.2855815887451
1785.61413574219	22.1557922363281
1786.57019042969	22.0311813354492
1787.52575683594	21.9629306793213
1788.48083496094	21.8443012237549
1789.43530273438	21.6958122253418
1790.38940429688	21.6469612121582
1791.34301757813	21.454044342041
1792.29626464844	21.4389266967773
1793.24890136719	21.2614078521729
1794.20104980469	21.2527561187744
1795.15270996094	21.1654891967773
1796.10400390625	21.0251922607422
1797.0546875	21.0204849243164
1798.0048828125	20.8929138183594
1798.95471191406	20.7659187316895
1799.90393066406	20.7411518096924
1800.85278320313	20.7130146026611
1801.80102539063	20.6442165374756
1802.74890136719	20.6223678588867
1803.6962890625	20.6361274719238
1804.64306640625	20.5451412200928
1805.58947753906	20.5517253875732
1806.53540039063	20.5176200866699
1807.48071289063	20.4320240020752
1808.42565917969	20.410327911377
1809.3701171875	20.387565612793
1810.31396484375	20.3426303863525
1811.25744628906	20.355339050293
1812.20043945313	20.1869983673096
1813.14294433594	20.1927070617676
1814.08483886719	20.146635055542
1815.0263671875	20.136905670166
1815.96740722656	20.0042972564697
1816.90783691406	19.8921394348145
1817.84790039063	19.8713455200195
1818.78747558594	19.8759498596191
1819.72644042969	19.7776565551758
1820.6650390625	19.6449947357178
1821.60314941406	19.6773090362549
1822.54064941406	19.6284790039063
1823.47778320313	19.5083980560303
1824.41430664063	19.381685256958
1825.35034179688	19.2207527160645
1826.28601074219	19.2812366485596
1827.22106933594	19.1511840820313
1828.15563964844	19.1042709350586
1829.08984375	19.0911026000977
1830.0234375	18.9946708679199
1830.95654296875	18.9889144897461
1831.88916015625	18.9404392242432
1832.8212890625	18.8717422485352
1833.7529296875	18.8172588348389
1834.68408203125	18.7761535644531
1835.61474609375	18.7652435302734
1836.54479980469	18.7124042510986
1837.47448730469	18.7557697296143
1838.40356445313	18.732084274292
1839.33227539063	18.7401294708252
1840.26037597656	18.7481861114502
1841.18811035156	18.7701053619385
1842.115234375	18.6830883026123
1843.04187011719	18.6828346252441
1843.96801757813	18.6557006835938
1844.89367675781	18.7145595550537
1845.81872558594	18.645378112793
1846.74340820313	18.6393661499023
1847.66760253906	18.593412399292
1848.59118652344	18.5487174987793
1849.51428222656	18.5715408325195
1850.43701171875	18.5214786529541
1851.35913085938	18.4350395202637
1852.28076171875	18.4516620635986
1853.20190429688	18.2947540283203
1854.12243652344	18.3378944396973
1855.04260253906	18.2194175720215
1855.96215820313	18.1319255828857
1856.88122558594	18.1489295959473
1857.79992675781	18.0658760070801
1858.71801757813	17.9384021759033
1859.63549804688	17.9993419647217
1860.55261230469	17.906099319458
1861.46923828125	17.7934970855713
1862.38525390625	17.8400783538818
1863.30078125	17.7705478668213
1864.2158203125	17.7613315582275
1865.13037109375	17.747594833374
1866.04443359375	17.7622261047363
1866.95788574219	17.6809978485107
1867.87084960938	17.7063789367676
1868.78332519531	17.6764984130859
1869.6953125	17.7268562316895
1870.60681152344	17.718282699585
1871.51782226563	17.7051811218262
1872.42822265625	17.7547512054443
1873.33813476563	17.8183517456055
1874.24755859375	17.7772731781006
1875.15649414063	17.7786407470703
1876.06481933594	17.7864780426025
1876.97277832031	17.6989974975586
1877.88012695313	17.7954959869385
1878.78698730469	17.6870460510254
1879.69323730469	17.6795558929443
1880.59912109375	17.6947441101074
1881.50439453125	17.6771087646484
1882.4091796875	17.673942565918
1883.3134765625	17.6026973724365
1884.21716308594	17.5190887451172
1885.12048339844	17.4540328979492
1886.02319335938	17.4268016815186
1886.92541503906	17.3848400115967
1887.82702636719	17.3344116210938
1888.72814941406	17.2874221801758
1889.62878417969	17.22243309021
1890.52893066406	17.1944561004639
1891.42858886719	17.1211643218994
1892.32763671875	17.0894603729248
1893.22619628906	17.0813865661621
1894.12426757813	17.0359897613525
1895.02172851563	17.0285511016846
1895.91870117188	16.9444770812988
1896.81518554688	17.0267028808594
1897.71118164063	16.9419288635254
1898.60656738281	16.8653697967529
1899.50146484375	16.9741764068604
1900.39587402344	16.8147392272949
1901.28967285156	16.8966369628906
1902.18298339844	16.8776359558105
1903.07580566406	16.8560161590576
1903.96801757813	16.8496246337891
1904.85986328125	16.8282051086426
1905.7509765625	16.8749694824219
1906.64172363281	16.9191436767578
1907.53186035156	17.0145835876465
1908.42150878906	16.9727115631104
1909.31066894531	16.9443397521973
1910.19921875	16.9785747528076
1911.08728027344	17.0041084289551
1911.97473144531	17.0209274291992
1912.86181640625	17.0805683135986
1913.74816894531	17.0128803253174
1914.63415527344	17.0699405670166
1915.51953125	16.9683284759521
1916.40441894531	16.9856204986572
1917.28869628906	16.9576435089111
1918.17260742188	16.9683856964111
1919.05578613281	16.9292278289795
1919.93859863281	16.8477878570557
1920.82080078125	16.775936126709
1921.70239257813	16.8366069793701
1922.58349609375	16.7967147827148
1923.46411132813	16.7385997772217
1924.34423828125	16.6962432861328
1925.22375488281	16.5968189239502
1926.10278320313	16.6169452667236
1926.98120117188	16.5336837768555
1927.85913085938	16.50461769104
1928.73645019531	16.4370899200439
1929.61328125	16.4013862609863
1930.48962402344	16.3689613342285
1931.36535644531	16.3261833190918
1932.24060058594	16.2950344085693
1933.11535644531	16.2916030883789
1933.98950195313	16.3288917541504
1934.86303710938	16.2750492095947
1935.73608398438	16.2910003662109
1936.60864257813	16.320405960083
1937.48059082031	16.3097152709961
1938.35205078125	16.3179874420166
1939.22302246094	16.3280277252197
1940.09338378906	16.3645610809326
1940.96313476563	16.3664665222168
1941.83239746094	16.3595485687256
1942.701171875	16.3711814880371
1943.5693359375	16.4267864227295
1944.43701171875	16.4780139923096
1945.30407714844	16.4874992370605
1946.17065429688	16.478853225708
1947.03662109375	16.5102519989014
1947.90209960938	16.500509262085
1948.76696777344	16.5062599182129
1949.63134765625	16.5206604003906
1950.4951171875	16.577600479126
1951.3583984375	16.5375213623047
1952.22106933594	16.4949855804443
1953.08325195313	16.5371284484863
1953.94482421875	16.5074291229248
1954.80590820313	16.4606323242188
1955.66650390625	16.4098129272461
1956.5263671875	16.4491119384766
1957.38586425781	16.462230682373
1958.24462890625	16.4020328521729
1959.10302734375	16.3646965026855
1959.96069335938	16.2997627258301
1960.81799316406	16.2503604888916
1961.67456054688	16.1895771026611
1962.53063964844	16.1394443511963
1963.38623046875	16.0892772674561
1964.2412109375	16.1310691833496
1965.09558105469	16.0365314483643
1965.94946289063	16.1064167022705
1966.80285644531	16.0332202911377
1967.65563964844	16.0574378967285
1968.5078125	16.0049247741699
1969.35949707031	16.0572757720947
1970.21057128906	16.0690402984619
1971.06103515625	16.0001792907715
1971.91101074219	16.060417175293
1972.76049804688	16.0458240509033
1973.60925292969	16.0882339477539
1974.45764160156	16.1255378723145
1975.30529785156	16.1286315917969
1976.15246582031	16.2201385498047
1976.99914550781	16.2346935272217
1977.84521484375	16.2915897369385
1978.69067382813	16.3940048217773
1979.53552246094	16.4088706970215
1980.3798828125	16.3672542572021
1981.22375488281	16.3688983917236
1982.06701660156	16.4699230194092
1982.90966796875	16.4603824615479
1983.75170898438	16.5175170898438
1984.59326171875	16.4352340698242
1985.43420410156	16.4297256469727
1986.27465820313	16.461971282959
1987.11450195313	16.3544101715088
1987.95373535156	16.4485034942627
1988.79248046875	16.411958694458
1989.63061523438	16.4390754699707
1990.46813964844	16.2757625579834
1991.30517578125	16.3359661102295
1992.1416015625	16.2903270721436
1992.9775390625	16.2214488983154
1993.81274414063	16.1723690032959
1994.6474609375	16.1620388031006
1995.48168945313	16.0844783782959
1996.31518554688	16.0951080322266
1997.14819335938	16.1068725585938
1997.98071289063	16.0086650848389
1998.8125	16.0387191772461
1999.64379882813	16.0470943450928
2000.47448730469	16.0066471099854
2001.3046875	16.0073318481445
2002.13427734375	16.0548515319824
2002.96325683594	16.0207138061523
2003.79162597656	16.0911388397217
2004.61950683594	16.1489372253418
2005.44677734375	16.2036113739014
2006.2734375	16.2474498748779
2007.09948730469	16.2319164276123
2007.92504882813	16.2444953918457
2008.75	16.3571453094482
2009.57434082031	16.3822650909424
2010.39819335938	16.4151306152344
2011.22131347656	16.4112281799316
2012.0439453125	16.4552593231201
2012.86608886719	16.4743232727051
2013.6875	16.4881763458252
2014.50842285156	16.5022735595703
2015.32873535156	16.5714378356934
2016.1484375	16.5334529876709
2016.96752929688	16.5780982971191
2017.7861328125	16.5000019073486
2018.60412597656	16.5941123962402
2019.42150878906	16.5690879821777
2020.23828125	16.5923824310303
2021.05444335938	16.5388240814209
2021.8701171875	16.5043983459473
2022.68518066406	16.4726886749268
2023.49963378906	16.5021572113037
2024.3134765625	16.4290809631348
2025.12683105469	16.4555854797363
2025.939453125	16.4032497406006
2026.75158691406	16.3913536071777
2027.56311035156	16.372127532959
2028.3740234375	16.3332118988037
2029.18432617188	16.3178462982178
2029.994140625	16.3615589141846
2030.80322265625	16.3040466308594
2031.61181640625	16.2794895172119
2032.41979980469	16.2579040527344
2033.22717285156	16.2546482086182
2034.03393554688	16.2032165527344
2034.84008789063	16.1774482727051
2035.64575195313	16.112174987793
2036.45080566406	16.0684509277344
2037.25512695313	16.0736351013184
2038.05895996094	15.9827461242676
2038.86218261719	15.9814624786377
2039.66479492188	15.9705257415771
2040.466796875	15.9975452423096
2041.26831054688	15.9884471893311
2042.06909179688	16.0382957458496
2042.86938476563	15.998571395874
2043.6689453125	16.0482330322266
2044.46801757813	16.0746440887451
2045.26647949219	16.0706405639648
2046.06433105469	16.0860137939453
2046.86145019531	16.1434020996094
2047.65808105469	16.2006053924561
2048.4541015625	16.1622371673584
2049.24951171875	16.2047004699707
2050.04443359375	16.2550621032715
2050.83862304688	16.2733192443848
2051.63232421875	16.2326164245605
2052.42529296875	16.2855930328369
2053.2177734375	16.2751865386963
2054.00952148438	16.2631549835205
2054.80078125	16.28493309021
2055.59130859375	16.3491363525391
2056.38134765625	16.3306312561035
2057.17065429688	16.3353004455566
2057.95947265625	16.2854652404785
2058.74755859375	16.3128681182861
2059.53515625	16.3012943267822
2060.32202148438	16.2769412994385
2061.1083984375	16.2221355438232
2061.89428710938	16.1514835357666
2062.67919921875	16.0559005737305
2063.4638671875	16.1207370758057
2064.24780273438	16.0839462280273
2065.03100585938	16.0454998016357
2065.81372070313	15.9252939224243
2066.595703125	15.9449939727783
2067.37719726563	15.9423379898071
2068.15795898438	15.7879314422607
2068.93823242188	15.8325538635254
2069.7177734375	15.7113513946533
2070.49682617188	15.7727870941162
2071.27514648438	15.6601085662842
2072.05297851563	15.5973281860352
2072.830078125	15.6335601806641
2073.60668945313	15.5531988143921
2074.38256835938	15.5235071182251
2075.15795898438	15.4587125778198
2075.9326171875	15.4348201751709
2076.70654296875	15.3718166351318
2077.47998046875	15.3846378326416
2078.25268554688	15.2765951156616
2079.02490234375	15.3418788909912
2079.79663085938	15.3877601623535
2080.5673828125	15.3265027999878
2081.337890625	15.4148750305176
2082.107421875	15.431734085083
2082.87670898438	15.3849840164185
2083.64501953125	15.4119462966919
2084.41284179688	15.4097929000854
2085.18017578125	15.3883657455444
2085.94677734375	15.4499292373657
2086.71264648438	15.437442779541
2087.47802734375	15.4277687072754
2088.24267578125	15.4734086990356
2089.0068359375	15.4531497955322
2089.77026367188	15.5063743591309
2090.53295898438	15.4948301315308
2091.29516601563	15.434473991394
2092.056640625	15.4339838027954
2092.81762695313	15.4471769332886
2093.57788085938	15.3119173049927
2094.33764648438	15.3040561676025
2095.0966796875	15.2147045135498
2095.85498046875	15.2006597518921
2096.61279296875	15.1832971572876
2097.36987304688	15.1004180908203
2098.12646484375	15.0326137542725
2098.88232421875	14.9517431259155
2099.63745117188	14.9349699020386
2100.39208984375	14.9499206542969
2101.14624023438	14.7845821380615
2101.8994140625	14.7776832580566
2102.65209960938	14.6398887634277
2103.404296875	14.5506191253662
2104.15551757813	14.4947376251221
2104.90649414063	14.4630317687988
2105.65649414063	14.4517221450806
2106.40600585938	14.3672332763672
2107.15502929688	14.2986068725586
2107.90307617188	14.2422828674316
2108.65063476563	14.1868734359741
2109.39770507813	14.2137441635132
2110.14404296875	14.1996946334839
2110.8896484375	14.123251914978
2111.63452148438	14.1539440155029
2112.37890625	14.2177829742432
2113.12280273438	14.196325302124
2113.86572265625	14.2661876678467
2114.60815429688	14.2285118103027
2115.35009765625	14.2698049545288
2116.09106445313	14.3641357421875
2116.83154296875	14.3188056945801
2117.57153320313	14.2906455993652
2118.31079101563	14.2741823196411
2119.04931640625	14.3134183883667
2119.787109375	14.2098722457886
2120.5244140625	14.2912330627441
2121.26098632813	14.1871147155762
2121.9970703125	14.1430368423462
2122.732421875	14.1195259094238
2123.46704101563	14.0487775802612
2124.20092773438	13.9921207427979
2124.93432617188	13.9980316162109
2125.6669921875	13.9477920532227
2126.39916992188	13.8362951278687
2127.13037109375	13.807806968689
2127.86108398438	13.7394189834595
2128.59130859375	13.7988319396973
2129.32080078125	13.6003103256226
2130.04956054688	13.6421585083008
2130.77758789063	13.5168104171753
2131.50512695313	13.4922218322754
2132.23193359375	13.4298048019409
2132.9580078125	13.304949760437
2133.68334960938	13.2055444717407
2134.408203125	13.2273254394531
2135.13232421875	13.1388998031616
2135.85595703125	13.1654939651489
2136.57885742188	13.0306386947632
2137.30102539063	13.0026397705078
2138.0224609375	12.9077081680298
2138.74340820313	12.8581352233887
2139.46337890625	12.8662977218628
2140.18310546875	12.8510141372681
2140.90185546875	12.7730484008789
2141.6201171875	12.8162832260132
2142.33764648438	12.731707572937
2143.05444335938	12.7800455093384
2143.77075195313	12.7261629104614
2144.48608398438	12.6858139038086
2145.201171875	12.784384727478
2145.91528320313	12.7042398452759
2146.62890625	12.6992645263672
2147.34155273438	12.6464557647705
2148.05395507813	12.6876039505005
2148.76538085938	12.6512689590454
2149.47631835938	12.7058172225952
2150.18627929688	12.6011323928833
2150.89599609375	12.6617851257324
2151.60473632813	12.585470199585
2152.31298828125	12.658091545105
2153.02026367188	12.6106967926025
2153.72729492188	12.5657033920288
2154.43334960938	12.5369987487793
2155.138671875	12.5582628250122
2155.84350585938	12.5280733108521
2156.54760742188	12.4314785003662
2157.25122070313	12.4854383468628
2157.95385742188	12.3955917358398
2158.65600585938	12.4236755371094
2159.357421875	12.3391084671021
2160.05810546875	12.3899345397949
2160.75805664063	12.3559188842773
2161.45751953125	12.2856569290161
2162.15600585938	12.1783771514893
2162.85400390625	12.1689682006836
2163.55151367188	12.1005115509033
2164.248046875	12.0420446395874
2164.94409179688	12.0514488220215
2165.63916015625	12.0439367294312
2166.33374023438	11.9073457717896
2167.02783203125	11.8391332626343
2167.72094726563	11.7246999740601
2168.41357421875	11.7263784408569
2169.10522460938	11.6902055740356
2169.79638671875	11.6606454849243
2170.48706054688	11.5243129730225
2171.1767578125	11.4629192352295
2171.86572265625	11.3657808303833
2172.55419921875	11.3385047912598
2173.24194335938	11.2225141525269
2173.92895507813	11.17347240448
2174.615234375	11.1231498718262
2175.30078125	11.0703277587891
2175.98583984375	11.0877780914307
2176.67016601563	10.9993486404419
2177.35375976563	10.9859199523926
2178.03662109375	10.9640769958496
2178.71875	10.9464168548584
2179.40014648438	10.9752244949341
2180.08081054688	10.9479064941406
2180.76098632813	10.9599094390869
2181.4404296875	10.9194421768188
2182.119140625	10.886622428894
2182.79711914063	10.9283351898193
2183.47436523438	10.9158096313477
2184.15087890625	10.9062471389771
2184.82690429688	10.9194927215576
2185.501953125	10.9320030212402
2186.17651367188	10.9177141189575
2186.85034179688	10.9448843002319
2187.5234375	10.8866176605225
2188.19580078125	10.8787565231323
2188.86743164063	10.8773431777954
2189.53833007813	10.7888889312744
2190.20874023438	10.7929162979126
2190.87817382813	10.7650842666626
2191.54711914063	10.659291267395
2192.21533203125	10.6914138793945
2192.8828125	10.6161556243896
2193.54956054688	10.5194034576416
2194.21557617188	10.501127243042
2194.880859375	10.476845741272
2195.54541015625	10.4026279449463
2196.20947265625	10.3323421478271
2196.87255859375	10.2530107498169
2197.53515625	10.1626195907593
2198.19677734375	10.0926542282104
2198.85791015625	10.0041236877441
2199.51831054688	9.95304679870605
2200.17797851563	9.86489200592041
2200.8369140625	9.90310668945313
2201.4951171875	9.76676273345947
2202.15258789063	9.74307060241699
2202.80932617188	9.63111782073975
2203.46533203125	9.60183715820313
2204.12060546875	9.58205890655518
2204.775390625	9.53591728210449
2205.42919921875	9.53216361999512
2206.08251953125	9.5316743850708
2206.73486328125	9.49097442626953
2207.38671875	9.47965812683105
2208.03759765625	9.44016361236572
2208.68798828125	9.45422267913818
2209.33764648438	9.43406200408936
2209.98657226563	9.4272289276123
2210.63452148438	9.43700981140137
2211.28198242188	9.44805908203125
2211.9287109375	9.42105197906494
2212.57470703125	9.43083953857422
2213.21997070313	9.40329456329346
2213.86450195313	9.45169258117676
2214.50830078125	9.40898132324219
2215.1513671875	9.40286445617676
2215.79370117188	9.37070941925049
2216.43530273438	9.34990310668945
2217.076171875	9.28381729125977
2217.71630859375	9.26244926452637
2218.35571289063	9.18994617462158
2218.99462890625	9.17763519287109
2219.63256835938	9.10453033447266
2220.26977539063	9.07925033569336
2220.90625	8.99413108825684
2221.5419921875	8.93987941741943
2222.17700195313	8.91170787811279
2222.81127929688	8.87564754486084
2223.44482421875	8.77812004089355
2224.07763671875	8.77371978759766
2224.70971679688	8.69614410400391
2225.34106445313	8.59816741943359
2225.9716796875	8.55936241149902
2226.6015625	8.51187324523926
2227.23071289063	8.44245719909668
2227.85913085938	8.41219234466553
2228.48681640625	8.38801574707031
2229.11376953125	8.33604621887207
2229.73999023438	8.27740669250488
2230.36547851563	8.23197650909424
2230.990234375	8.17197036743164
2231.61401367188	8.11931610107422
2232.2373046875	8.1204833984375
2232.85986328125	8.06597518920898
2233.4814453125	8.04667663574219
2234.1025390625	7.9678111076355
2234.72265625	8.02695465087891
2235.34228515625	7.96796846389771
2235.9609375	7.98953914642334
2236.57885742188	7.9176869392395
2237.1962890625	7.94975233078003
2237.81274414063	7.89601373672485
2238.42846679688	7.9350118637085
2239.04345703125	7.89583730697632
2239.65771484375	7.8927960395813
2240.27124023438	7.90335083007813
2240.88403320313	7.89439868927002
2241.49584960938	7.87568330764771
2242.10717773438	7.85797834396362
2242.71752929688	7.93432235717773
2243.32739257813	7.87857151031494
2243.93627929688	7.85003805160522
2244.54443359375	7.82507991790771
2245.15209960938	7.81554985046387
2245.7587890625	7.7892689704895
2246.36474609375	7.74029731750488
2246.9697265625	7.76601839065552
2247.57421875	7.69173002243042
2248.17797851563	7.71203517913818
2248.78076171875	7.65185070037842
2249.38305664063	7.66311836242676
2249.984375	7.62661981582642
2250.5849609375	7.5880274772644
2251.18481445313	7.56387042999268
2251.78393554688	7.47092819213867
2252.38232421875	7.49532604217529
2252.97973632813	7.40667724609375
2253.57666015625	7.36376857757568
2254.17260742188	7.37338829040527
2254.76782226563	7.28198862075806
2255.3623046875	7.25504493713379
2255.9560546875	7.19929933547974
2256.54907226563	7.201340675354
2257.14135742188	7.10686874389648
2257.73266601563	7.0938196182251
2258.32348632813	7.06180238723755
2258.91333007813	6.98300504684448
2259.50244140625	6.9366250038147
2260.09057617188	6.89410638809204
2260.67822265625	6.85909032821655
2261.26513671875	6.82769155502319
2261.85107421875	6.78091096878052
2262.43627929688	6.76689291000366
2263.02075195313	6.73359203338623
2263.6044921875	6.70781660079956
2264.18725585938	6.68124103546143
2264.76953125	6.6298656463623
2265.35083007813	6.6384482383728
2265.93139648438	6.59249496459961
2266.51123046875	6.57417917251587
2267.09033203125	6.55897808074951
2267.66845703125	6.56074619293213
2268.24584960938	6.53428602218628
2268.82250976563	6.5344705581665
2269.3984375	6.5540132522583
2269.9736328125	6.57958745956421
2270.5478515625	6.56643390655518
2271.12133789063	6.59202861785889
2271.69409179688	6.63388204574585
2272.26611328125	6.60343503952026
2272.83740234375	6.58869028091431
2273.40771484375	6.60697841644287
2273.97729492188	6.56650638580322
2274.54614257813	6.57009792327881
2275.11401367188	6.52301120758057
2275.68139648438	6.4517183303833
2276.24780273438	6.40717267990112
2276.8134765625	6.41359376907349
2277.37817382813	6.38240575790405
2277.9423828125	6.35961294174194
2278.50561523438	6.37470054626465
2279.06811523438	6.36214971542358
2279.62963867188	6.35485649108887
2280.19067382813	6.33148193359375
2280.75073242188	6.31704950332642
2281.31005859375	6.31631708145142
2281.86840820313	6.35066938400269
2282.42602539063	6.26681327819824
2282.98291015625	6.26420497894287
2283.5390625	6.25736904144287
2284.09448242188	6.26029968261719
2284.64892578125	6.16939735412598
2285.20263671875	6.13210153579712
2285.75537109375	6.16143274307251
2286.3076171875	6.09949111938477
2286.85888671875	6.05973672866821
2287.40942382813	6.03848552703857
2287.958984375	6.04132652282715
2288.5078125	5.96889781951904
2289.05590820313	5.95447826385498
2289.60302734375	5.88752698898315
2290.14965820313	5.86748647689819
2290.6953125	5.82672500610352
2291.23999023438	5.81009197235107
2291.78393554688	5.75200796127319
2292.3271484375	5.72602891921997
2292.86962890625	5.71491718292236
2293.4111328125	5.67959403991699
2293.95190429688	5.61870193481445
2294.49194335938	5.6511754989624
2295.03100585938	5.57265138626099
2295.5693359375	5.59207630157471
2296.10693359375	5.52732086181641
2296.6435546875	5.51661968231201
2297.17944335938	5.5195107460022
2297.71459960938	5.5106635093689
2298.24877929688	5.51034498214722
2298.7822265625	5.50415086746216
2299.31469726563	5.50195646286011
2299.8466796875	5.50376844406128
2300.37744140625	5.51332664489746
2300.90771484375	5.46781587600708
2301.43701171875	5.48217868804932
2301.96557617188	5.49815464019775
2302.4931640625	5.52752351760864
2303.02001953125	5.49131155014038
2303.54614257813	5.49846601486206
2304.0712890625	5.48766708374023
2304.595703125	5.46506452560425
2305.119140625	5.50975036621094
2305.64184570313	5.5064492225647
2306.16381835938	5.48704051971436
2306.68481445313	5.47110557556152
2307.205078125	5.4232006072998
2307.72436523438	5.45343542098999
2308.24291992188	5.49309635162354
2308.7607421875	5.44190979003906
2309.27758789063	5.42054033279419
2309.79370117188	5.44112253189087
2310.30883789063	5.44341468811035
2310.8232421875	5.42012882232666
2311.3369140625	5.3591136932373
2311.849609375	5.39774990081787
2312.361328125	5.40029001235962
2312.87255859375	5.32031583786011
2313.38256835938	5.35978221893311
2313.89208984375	5.29511117935181
2314.40063476563	5.2487473487854
2314.908203125	5.24609422683716
2315.4150390625	5.21372270584106
2315.92114257813	5.18348550796509
2316.42626953125	5.14943885803223
2316.9306640625	5.1402440071106
2317.43408203125	5.07855701446533
2317.93676757813	5.0723032951355
2318.4384765625	5.02461767196655
2318.939453125	4.9779806137085
2319.439453125	4.96381902694702
2319.93872070313	4.95262622833252
2320.43701171875	4.90427541732788
2320.9345703125	4.88491153717041
2321.43139648438	4.88262605667114
2321.92724609375	4.82550525665283
2322.42211914063	4.82183265686035
2322.91625976563	4.79642724990845
2323.40966796875	4.77126836776733
2323.90209960938	4.77490711212158
2324.3935546875	4.76821327209473
2324.88427734375	4.75851726531982
2325.37426757813	4.77548265457153
2325.86303710938	4.78129720687866
2326.35131835938	4.74626350402832
2326.83862304688	4.76623153686523
2327.32495117188	4.7417893409729
2327.810546875	4.75413417816162
2328.29541015625	4.77166795730591
2328.77905273438	4.75210428237915
2329.26220703125	4.77619695663452
2329.74438476563	4.77436494827271
2330.2255859375	4.797926902771
2330.7060546875	4.80347442626953
2331.185546875	4.78934335708618
2331.6640625	4.80062675476074
2332.14184570313	4.77554082870483
2332.61889648438	4.80269432067871
2333.09497070313	4.74802350997925
2333.57006835938	4.75929975509644
2334.04443359375	4.7412748336792
2334.51782226563	4.750084400177
2334.99047851563	4.69668102264404
2335.46215820313	4.68244504928589
2335.93310546875	4.65695238113403
2336.40307617188	4.64954566955566
2336.8720703125	4.62648725509644
2337.34033203125	4.6283974647522
2337.8076171875	4.57372283935547
2338.27416992188	4.58165693283081
2338.73974609375	4.53296899795532
2339.20458984375	4.50954151153564
2339.66845703125	4.50755167007446
2340.13134765625	4.45575189590454
2340.59350585938	4.45814037322998
2341.0546875	4.44758653640747
2341.51489257813	4.39653253555298
2341.97436523438	4.34185600280762
2342.43286132813	4.35467290878296
2342.890625	4.3106951713562
2343.34741210938	4.31688547134399
2343.80322265625	4.23091745376587
2344.25830078125	4.25391817092896
2344.71240234375	4.25373649597168
2345.16577148438	4.29277896881104
2345.61791992188	4.27381706237793
2346.06958007813	4.32919406890869
2346.52001953125	4.3290319442749
2346.9697265625	4.41793203353882
2347.41845703125	4.48447847366333
2347.86645507813	4.60393714904785
2348.3134765625	4.67197322845459
2348.75952148438	4.77495288848877
2349.20483398438	4.88271236419678
2349.64916992188	4.98361206054688
2350.09252929688	5.06711053848267
2350.53515625	5.10018396377563
2350.97680664063	5.18571662902832
2351.41748046875	5.21551513671875
2351.857421875	5.24311113357544
2352.29638671875	5.30682992935181
2352.734375	5.28473567962646
2353.17138671875	5.27957773208618
2353.60766601563	5.21602630615234
2354.04296875	5.17662858963013
2354.4775390625	5.11939430236816
2354.91088867188	5.01202392578125
2355.34350585938	4.96916532516479
2355.775390625	4.84161424636841
2356.2060546875	4.7610559463501
2356.63598632813	4.60937547683716
2357.06494140625	4.49160289764404
2357.4931640625	4.41669511795044
2357.92041015625	4.33782720565796
2358.3466796875	4.26337194442749
2358.77197265625	4.15285110473633
2359.1962890625	4.08442258834839
2359.61987304688	3.97069263458252
2360.04248046875	3.9275803565979
2360.46411132813	3.88890767097473
2360.88500976563	3.83734631538391
2361.30493164063	3.79917407035828
2361.72387695313	3.77804088592529
