# Supplementary material for: Optics miniaturization strategy for demanding Raman spectroscopy applications
Source: Nat Commun. 2024 Apr 8;15:3049. doi: 10.1038/s41467-024-47044-7 (PMC11001912; doi:10.1038/s41467-024-47044-7)
Supplement: Supplementary file 6 — Source Data [file 41467_2024_47044_MOESM6_ESM.zip › Source Data/NCOMMS-23-34016B s3/S3 pHCA, Glucose, Salts/calibraiton/Salts standards 24.08.17/K_0_5g_L_2.csv]

347.42919921875	76.2163772583008
348.892913818359	76.483039855957
350.356079101563	76.857177734375
351.818634033203	77.0752639770508
353.280670166016	77.4170379638672
354.742095947266	77.4969177246094
356.202972412109	77.8315505981445
357.663299560547	78.0666885375977
359.123046875	78.4031829833984
360.582244873047	78.4290771484375
362.040863037109	78.7889251708984
363.498931884766	78.856575012207
364.956451416016	78.8738708496094
366.413391113281	79.2267532348633
367.869750976563	79.3642578125
369.325592041016	79.5052795410156
370.780853271484	79.3371505737305
372.235565185547	79.5784683227539
373.689727783203	79.6055068969727
375.143310546875	79.6834869384766
376.596343994141	79.844367980957
378.048828125	79.7935791015625
379.500762939453	79.7046203613281
380.9521484375	79.9458312988281
382.402954101563	79.9341049194336
383.853240966797	80.1140594482422
385.302947998047	79.9803085327148
386.752136230469	80.3606567382813
388.200744628906	80.3914337158203
389.648803710938	80.5808868408203
391.096343994141	80.4670867919922
392.543304443359	80.7387313842773
393.989715576172	80.8720169067383
395.435607910156	81.2345809936523
396.880920410156	81.4136047363281
398.325714111328	81.3734741210938
399.769927978516	81.6225738525391
401.213623046875	81.7879180908203
402.656768798828	82.1029510498047
404.099395751953	82.2080764770508
405.541442871094	82.476921081543
406.982971191406	82.5358810424805
408.423950195313	82.6224822998047
409.864379882813	82.9585800170898
411.304290771484	83.0864105224609
412.743621826172	83.2124786376953
414.182434082031	83.307991027832
415.620727539063	83.427619934082
417.058471679688	83.3799743652344
418.495666503906	83.5388946533203
419.932342529297	83.5762557983398
421.368469238281	83.6445465087891
422.804077148438	83.684455871582
424.239135742188	83.3572998046875
425.673645019531	83.5829238891602
427.107635498047	83.5581207275391
428.541107177734	83.5619354248047
429.974029541016	83.4147567749023
431.406433105469	83.4617614746094
432.838287353516	83.337776184082
434.269622802734	83.1681671142578
435.700408935547	83.1989135742188
437.130706787109	83.0198745727539
438.560455322266	83.0634841918945
439.989654541016	82.9546279907227
441.418334960938	82.8574676513672
442.846496582031	82.7374420166016
444.274139404297	82.6815185546875
445.701263427734	82.3635330200195
447.127838134766	82.2502212524414
448.553894042969	82.3877410888672
449.979431152344	82.2131576538086
451.404449462891	81.9786758422852
452.828918457031	81.9561386108398
454.252899169922	81.9155807495117
455.676330566406	81.9070434570313
457.099273681641	81.8983459472656
458.521667480469	81.5218963623047
459.943542480469	81.8154296875
461.364929199219	81.6153793334961
462.785766601563	81.6593246459961
464.206085205078	81.6100234985352
465.625885009766	81.4286956787109
467.045196533203	81.6118927001953
468.463958740234	81.4494476318359
469.882202148438	81.52294921875
471.299957275391	81.5417709350586
472.717193603516	81.5313568115234
474.133911132813	81.5525588989258
475.550109863281	81.5295791625977
476.965789794922	81.5649337768555
478.380950927734	81.7386322021484
479.795623779297	81.6645812988281
481.209777832031	81.7050018310547
482.623413085938	81.9067611694336
484.036529541016	81.9088516235352
485.449157714844	81.9574203491211
486.861267089844	81.9384384155273
488.272857666016	81.9757995605469
489.683959960938	82.0695266723633
491.094543457031	81.9423904418945
492.504608154297	82.1034774780273
493.914184570313	82.1095352172852
495.3232421875	82.0840835571289
496.731811523438	82.0365676879883
498.139862060547	82.0879516601563
499.547393798828	81.7810592651367
500.954467773438	81.7580337524414
502.360992431641	81.8493347167969
503.767028808594	81.5516967773438
505.172576904297	81.5538635253906
506.577606201172	81.4336547851563
507.982147216797	81.3266448974609
509.386169433594	81.1357421875
510.789703369141	81.1009140014648
512.192749023438	80.8662109375
513.595275878906	80.8053436279297
514.997314453125	80.5355834960938
516.398803710938	80.5750961303711
517.799865722656	80.1660995483398
519.200378417969	80.1763076782227
520.600463867188	79.9770812988281
522	79.8232955932617
523.399047851563	79.5923080444336
524.797607421875	79.4648895263672
526.195678710938	79.1061325073242
527.59326171875	79.0711288452148
528.990295410156	78.8862991333008
530.386901855469	78.5041656494141
531.782958984375	78.5580902099609
533.178588867188	78.3380737304688
534.573669433594	78.0559387207031
535.968322753906	77.9497222900391
537.362426757813	77.7093963623047
538.756042480469	77.5878143310547
540.149230957031	77.4583511352539
541.541870117188	77.1979293823242
542.934020996094	77.1660003662109
544.32568359375	77.0576858520508
545.716918945313	76.8591232299805
547.107604980469	76.6199188232422
548.497802734375	76.5449066162109
549.887573242188	76.5426406860352
551.276794433594	76.1814727783203
552.66552734375	76.204345703125
554.053833007813	76.1900024414063
555.441650390625	76.034553527832
556.828918457031	75.8384552001953
558.215759277344	75.8380813598633
559.602111816406	75.7394104003906
560.987976074219	75.6862564086914
562.373352050781	75.72412109375
563.758239746094	75.6043167114258
565.142639160156	75.4423751831055
566.526611328125	75.3922119140625
567.910034179688	75.2927627563477
569.293029785156	75.1912307739258
570.675537109375	75.293342590332
572.057556152344	75.3363265991211
573.439086914063	75.2294769287109
574.820129394531	75.1682891845703
576.200744628906	75.1999588012695
577.580871582031	75.1555709838867
578.96044921875	75.2142333984375
580.339660644531	75.150260925293
581.718322753906	75.3217620849609
583.096557617188	75.0304565429688
584.474243164063	75.0113983154297
585.851501464844	74.9355773925781
587.228332519531	75.0089569091797
588.604614257813	75.0222930908203
589.98046875	74.926139831543
591.355834960938	74.862548828125
592.730712890625	74.8068695068359
594.105163574219	74.8256683349609
595.479125976563	74.8629531860352
596.852600097656	74.7923278808594
598.225646972656	74.7517318725586
599.598205566406	74.6350021362305
600.970275878906	74.7914047241211
602.341857910156	74.5739517211914
603.713012695313	74.5857467651367
605.083679199219	74.46142578125
606.453918457031	74.374267578125
607.823608398438	74.3924789428711
609.192932128906	74.3259353637695
610.561706542969	74.1259994506836
611.930053710938	74.1142959594727
613.297912597656	73.8992462158203
614.665344238281	73.8312835693359
616.032287597656	73.6653213500977
617.398803710938	73.6354598999023
618.764831542969	73.3946304321289
620.13037109375	73.4159545898438
621.495483398438	73.2522506713867
622.860107421875	73.0601501464844
624.224304199219	72.9284210205078
625.588012695313	72.8906555175781
626.951232910156	72.8018188476563
628.314025878906	72.6962966918945
629.676391601563	72.7066268920898
631.038269042969	72.4463729858398
632.399658203125	72.2950592041016
633.760620117188	72.1789321899414
635.12109375	72.0774078369141
636.481140136719	71.8885650634766
637.840759277344	71.8713912963867
639.199890136719	71.7914657592773
640.558532714844	71.5413131713867
641.916748046875	71.5015640258789
643.274536132813	71.4159851074219
644.6318359375	71.2250366210938
645.988647460938	71.1541061401367
647.345031738281	70.9991302490234
648.700988769531	70.9138488769531
650.056457519531	70.7798614501953
651.411499023438	70.6173248291016
652.76611328125	70.66162109375
654.120239257813	70.3830795288086
655.473876953125	70.263427734375
656.827087402344	70.2155303955078
658.179870605469	70.1628723144531
659.5322265625	70.1637420654297
660.884094238281	70.0324859619141
662.235473632813	70.1242980957031
663.586486816406	69.8849563598633
664.93701171875	69.7984619140625
666.287048339844	69.8694229125977
667.636657714844	69.7425384521484
668.98583984375	69.5000686645508
670.334594726563	69.7046966552734
671.682861328125	69.6064529418945
673.030700683594	69.4325180053711
674.378051757813	69.5756301879883
675.725036621094	69.3676528930664
677.071533203125	69.4952697753906
678.417541503906	69.462287902832
679.76318359375	69.5734405517578
681.108337402344	69.331657409668
682.453002929688	69.4066162109375
683.797302246094	69.4118576049805
685.14111328125	69.4349212646484
686.484497070313	69.421028137207
687.827453613281	69.3586959838867
689.169921875	69.4745101928711
690.512023925781	69.4367446899414
691.853637695313	69.5443420410156
693.194763183594	69.4797897338867
694.535522460938	69.3830871582031
695.875793457031	69.4679412841797
697.215637207031	69.4871215820313
698.555053710938	69.5243148803711
699.89404296875	69.499870300293
701.232543945313	69.6077575683594
702.570617675781	69.5186309814453
703.908325195313	69.4896621704102
705.245483398438	69.4698867797852
706.582275390625	69.4822845458984
707.918640136719	69.6005554199219
709.254516601563	69.6667633056641
710.589965820313	69.4549179077148
711.924987792969	69.5783767700195
713.259582519531	69.558708190918
714.59375	69.5733032226563
715.927490234375	69.4398498535156
717.2607421875	69.6213150024414
718.593627929688	69.4949722290039
719.926025390625	69.5630187988281
721.257995605469	69.4644546508789
722.589538574219	69.5003967285156
723.920654296875	69.3263244628906
725.251342773438	69.4026565551758
726.581604003906	69.2657470703125
727.911437988281	69.2074813842773
729.240783691406	69.1935882568359
730.569763183594	69.2730484008789
731.898254394531	69.2352981567383
733.226379394531	69.0270004272461
734.554016113281	69.041877746582
735.881225585938	69.1143264770508
737.208068847656	68.9776229858398
738.534423828125	69.0057373046875
739.8603515625	68.8075332641602
741.185852050781	68.7322769165039
742.510925292969	68.7776565551758
743.835571289063	68.7192611694336
745.159790039063	68.5580673217773
746.483581542969	68.5712051391602
747.806945800781	68.3882675170898
749.1298828125	68.3622817993164
750.452453613281	68.1656494140625
751.774536132813	68.2021789550781
753.09619140625	68.0293121337891
754.417419433594	67.9644165039063
755.738220214844	67.9358596801758
757.05859375	67.7244644165039
758.378540039063	67.7393341064453
759.698059082031	67.6756744384766
761.017211914063	67.407829284668
762.335876464844	67.3881683349609
763.654113769531	67.2411346435547
764.971984863281	67.0688934326172
766.289367675781	67.0569381713867
767.606384277344	66.9592590332031
768.922973632813	66.9003524780273
770.239074707031	66.7003707885742
771.554809570313	66.6252899169922
772.8701171875	66.6264266967773
774.184997558594	66.421745300293
775.499450683594	66.4040145874023
776.8134765625	66.2417831420898
778.127136230469	66.2494888305664
779.440307617188	65.9968109130859
780.753112792969	66.0815048217773
782.0654296875	65.830207824707
783.377380371094	65.7857055664063
784.688903808594	65.6702194213867
786	65.5200042724609
787.310668945313	65.4240188598633
788.620971679688	65.2457962036133
789.930786132813	65.3338623046875
791.240234375	65.1303176879883
792.549255371094	65.0477905273438
793.857788085938	64.8788452148438
795.166015625	64.7686920166016
796.473754882813	64.8326263427734
797.781066894531	64.6085968017578
799.088012695313	64.6548080444336
800.39453125	64.3997421264648
801.700622558594	64.5137252807617
803.006286621094	64.2611923217773
804.311584472656	64.3177795410156
805.616394042969	64.1236877441406
806.920837402344	64.1659927368164
808.224853515625	63.9530639648438
809.528503417969	63.8027420043945
810.831665039063	63.7073822021484
812.134460449219	63.6967430114746
813.436828613281	63.5670852661133
814.73876953125	63.5175704956055
816.040344238281	63.3803405761719
817.341430664063	63.2831916809082
818.642150878906	63.3035430908203
819.942504882813	63.2413330078125
821.242370605469	62.9880447387695
822.541870117188	63.0424041748047
823.840942382813	62.9022636413574
825.139587402344	62.7962799072266
826.437866210938	62.7517051696777
827.735656738281	62.5370903015137
829.033081054688	62.5448188781738
830.330139160156	62.6725044250488
831.626770019531	62.3746223449707
832.922973632813	62.3633460998535
834.21875	62.1900215148926
835.514099121094	62.1154747009277
836.80908203125	62.0278091430664
838.103637695313	61.9094657897949
839.397827148438	61.8302268981934
840.691589355469	61.7218437194824
841.984924316406	61.6765823364258
843.27783203125	61.4271697998047
844.570373535156	61.450382232666
845.862487792969	61.4408187866211
847.154235839844	61.2713584899902
848.445556640625	61.1671104431152
849.736450195313	60.9813003540039
851.026916503906	60.8061866760254
852.317016601563	60.8422775268555
853.606689453125	60.5214233398438
854.89599609375	60.5363922119141
856.184875488281	60.3105010986328
857.473327636719	60.2812995910645
858.761413574219	60.2063865661621
860.049072265625	60.1768341064453
861.336303710938	59.9592208862305
862.623168945313	59.9424934387207
863.909606933594	59.804012298584
865.195678710938	59.8406524658203
866.481323242188	59.676685333252
867.766540527344	59.5485534667969
869.051391601563	59.4648475646973
870.335815429688	59.5556716918945
871.619873046875	59.2833786010742
872.903503417969	59.1115112304688
874.186706542969	59.089412689209
875.469543457031	58.924446105957
876.752014160156	58.6671028137207
878.033996582031	58.4840965270996
879.315612792969	58.3999633789063
880.596862792969	58.103458404541
881.877685546875	57.8616485595703
883.158081054688	57.516040802002
884.438110351563	57.0946502685547
885.7177734375	56.8005332946777
886.996948242188	56.5729103088379
888.275817871094	56.2801856994629
889.55419921875	56.0284233093262
890.832275390625	55.6856498718262
892.10986328125	55.4409866333008
893.387084960938	55.2873878479004
894.663940429688	54.9932594299316
895.940368652344	54.6389579772949
897.216369628906	54.4528579711914
898.492004394531	54.179931640625
899.767272949219	54.0521583557129
901.042114257813	53.8406066894531
902.316528320313	53.5816459655762
903.590576171875	53.2890090942383
904.8642578125	53.1872062683105
906.137512207031	52.9254608154297
907.410339355469	52.6903877258301
908.682800292969	52.4774322509766
909.954833984375	52.2178382873535
911.226501464844	52.1793670654297
912.497802734375	51.8636283874512
913.768676757813	51.4047203063965
915.039123535156	51.5595817565918
916.309204101563	51.1624069213867
917.578918457031	51.0703201293945
918.848205566406	50.994815826416
920.117126464844	50.6226463317871
921.385620117188	50.5654487609863
922.653747558594	50.4644775390625
923.921447753906	50.2182312011719
925.188781738281	50.0135192871094
926.455688476563	49.9430618286133
927.722229003906	49.8054046630859
928.988342285156	49.5702781677246
930.254089355469	49.567081451416
931.519470214844	49.4218559265137
932.784423828125	49.38232421875
934.049011230469	49.0240669250488
935.313171386719	48.8929862976074
936.576965332031	48.9290924072266
937.84033203125	48.7565307617188
939.103332519531	48.5399971008301
940.365966796875	48.4419097900391
941.628173828125	48.4748458862305
942.890014648438	48.2614059448242
944.151428222656	48.1664123535156
945.412475585938	48.0146903991699
946.673095703125	48.0259704589844
947.933349609375	47.9672012329102
949.193237304688	47.7802963256836
950.452697753906	47.7847747802734
951.711791992188	47.6668281555176
952.970520019531	47.5673713684082
954.228820800781	47.5088500976563
955.486755371094	47.5118522644043
956.744262695313	47.4404220581055
958.001403808594	47.479248046875
959.258117675781	47.2189674377441
960.514526367188	47.203742980957
961.770446777344	47.1881637573242
963.026062011719	47.2660675048828
964.28125	47.0759124755859
965.536010742188	47.0095291137695
966.790466308594	46.983715057373
968.044494628906	46.8798522949219
969.298095703125	46.7742919921875
970.551391601563	46.9063606262207
971.80419921875	46.6985778808594
973.056701660156	46.7358589172363
974.308776855469	46.6430969238281
975.560485839844	46.5777778625488
976.811767578125	46.5309257507324
978.062683105469	46.6179580688477
979.313232421875	46.4835624694824
980.563415527344	46.4757919311523
981.813171386719	46.4147300720215
983.0625	46.3717613220215
984.3115234375	46.3271026611328
985.560119628906	46.3534736633301
986.808349609375	46.2220039367676
988.05615234375	46.2876319885254
989.303588867188	46.2660598754883
990.550659179688	46.1980323791504
991.797302246094	46.0631942749023
993.043579101563	46.1602935791016
994.289489746094	45.9900588989258
995.535034179688	45.9531364440918
996.780151367188	45.8806037902832
998.02490234375	45.792667388916
999.269226074219	45.8224258422852
1000.51318359375	45.581226348877
1001.75677490234	45.5582580566406
1003	45.504077911377
1004.24279785156	45.4560050964355
1005.48522949219	45.2755889892578
1006.72729492188	45.4126434326172
1007.96893310547	45.3531799316406
1009.21026611328	45.2746849060059
1010.45111083984	45.2565765380859
1011.69165039063	45.1215400695801
1012.93176269531	45.0198440551758
1014.17150878906	45.0316772460938
1015.41088867188	44.9665679931641
1016.64984130859	45.0309906005859
1017.88842773438	44.944206237793
1019.12664794922	44.8981819152832
1020.36450195313	44.8647499084473
1021.60192871094	44.82275390625
1022.83898925781	44.8078155517578
1024.07568359375	44.7307968139648
1025.31201171875	44.7018013000488
1026.5478515625	44.645565032959
1027.78344726563	44.5954399108887
1029.0185546875	44.5739059448242
1030.25329589844	44.5011367797852
1031.48767089844	44.4331436157227
1032.7216796875	44.4253616333008
1033.95532226563	44.4141578674316
1035.18859863281	44.4408798217773
1036.42138671875	44.4064636230469
1037.65393066406	44.3648262023926
1038.88598632813	44.4529304504395
1040.11767578125	44.4835205078125
1041.34899902344	44.2957992553711
1042.57995605469	44.2648696899414
1043.810546875	44.5153732299805
1045.04077148438	44.3947334289551
1046.2705078125	44.5366706848145
1047.5	44.5271492004395
1048.72900390625	44.444091796875
1049.95764160156	44.4894638061523
1051.18591308594	44.6169891357422
1052.41381835938	44.5915107727051
1053.64135742188	44.4021606445313
1054.86853027344	44.5981559753418
1056.09521484375	44.5546112060547
1057.32165527344	44.396167755127
1058.54760742188	44.5495185852051
1059.77331542969	44.4452209472656
1060.99853515625	44.4556655883789
1062.22338867188	44.5873489379883
1063.44787597656	44.4459114074707
1064.671875	44.5787734985352
1065.89562988281	44.5315246582031
1067.11901855469	44.5553741455078
1068.34191894531	44.5350303649902
1069.56457519531	44.7436370849609
1070.78674316406	44.7141761779785
1072.00854492188	44.7171287536621
1073.22998046875	44.7891082763672
1074.45104980469	44.8245086669922
1075.67175292969	44.6925277709961
1076.89208984375	44.700496673584
1078.11193847656	44.524299621582
1079.33154296875	44.4707069396973
1080.55065917969	44.4081611633301
1081.76940917969	44.4055099487305
1082.98791503906	44.1787986755371
1084.20593261719	44.1599540710449
1085.42358398438	43.9874153137207
1086.64086914063	43.8850593566895
1087.85766601563	43.8721580505371
1089.07421875	43.727668762207
1090.29040527344	43.6224784851074
1091.50610351563	43.5987358093262
1092.72155761719	43.5601234436035
1093.9365234375	43.5419387817383
1095.15112304688	43.4798851013184
1096.36535644531	43.4306335449219
1097.57922363281	43.3693656921387
1098.79272460938	43.4590148925781
1100.005859375	43.3453025817871
1101.21862792969	43.3273773193359
1102.43090820313	43.3567886352539
1103.64294433594	43.238338470459
1104.8544921875	43.3746147155762
1106.06579589844	43.3786964416504
1107.27661132813	43.2965240478516
1108.48706054688	43.3582572937012
1109.69714355469	43.3007316589355
1110.90686035156	43.3231773376465
1112.1162109375	43.2603302001953
1113.3251953125	43.3286094665527
1114.53369140625	43.2560539245605
1115.74194335938	43.2461128234863
1116.94982910156	43.3478469848633
1118.1572265625	43.2117576599121
1119.3642578125	43.2232360839844
1120.57104492188	43.2620239257813
1121.77734375	43.2805976867676
1122.98327636719	43.2380905151367
1124.18884277344	43.2202262878418
1125.39404296875	43.2716751098633
1126.59875488281	43.1702041625977
1127.80322265625	43.3713912963867
1129.00732421875	43.3199768066406
1130.2109375	43.2177810668945
1131.41430664063	43.1585502624512
1132.6171875	43.2364540100098
1133.81970214844	43.1789665222168
1135.02197265625	43.2563323974609
1136.22375488281	43.1423377990723
1137.42517089844	43.1515426635742
1138.62622070313	43.1619186401367
1139.82690429688	43.0693359375
1141.02709960938	42.9469566345215
1142.22705078125	43.0775260925293
1143.42663574219	43.0976982116699
1144.62573242188	42.9472618103027
1145.82458496094	43.0115928649902
1147.02294921875	42.9410400390625
1148.22094726563	42.9985275268555
1149.41857910156	43.0466690063477
1150.61584472656	43.0042381286621
1151.81274414063	42.956859588623
1153.00927734375	42.861701965332
1154.20544433594	43.0133056640625
1155.40124511719	42.9510498046875
1156.5966796875	43.0182151794434
1157.79162597656	42.9439315795898
1158.986328125	42.9946899414063
1160.18054199219	42.9575157165527
1161.37438964844	42.9494247436523
1162.56799316406	42.8528099060059
1163.76110839844	42.866153717041
1164.95385742188	42.8810386657715
1166.14624023438	42.9743461608887
1167.33825683594	42.8154220581055
1168.52990722656	42.773551940918
1169.72119140625	42.8537216186523
1170.91198730469	42.7558174133301
1172.1025390625	42.8165092468262
1173.29260253906	42.9436073303223
1174.482421875	42.7724723815918
1175.67175292969	42.9240951538086
1176.86071777344	42.9860153198242
1178.04943847656	42.854118347168
1179.23767089844	43.0492553710938
1180.42553710938	42.9579544067383
1181.61303710938	43.0145835876465
1182.80017089844	43.0343017578125
1183.98681640625	43.1181526184082
1185.17321777344	43.0869941711426
1186.35925292969	43.0742149353027
1187.54479980469	43.1502799987793
1188.73010253906	43.0881423950195
1189.91491699219	43.0736885070801
1191.09936523438	43.1522979736328
1192.28356933594	43.1738777160645
1193.46728515625	43.177848815918
1194.65063476563	43.1780014038086
1195.83361816406	43.2160987854004
1197.01623535156	43.2157135009766
1198.19836425781	43.1981086730957
1199.38024902344	43.323600769043
1200.56176757813	43.2795906066895
1201.74279785156	43.3871269226074
1202.92358398438	43.4542617797852
1204.10388183594	43.5812072753906
1205.28393554688	43.4726829528809
1206.46350097656	43.5799293518066
1207.64270019531	43.6550216674805
1208.82153320313	43.6620903015137
1210	43.7262916564941
1211.17810058594	43.7546844482422
1212.35583496094	43.6929893493652
1213.53308105469	43.7162284851074
1214.71008300781	43.791259765625
1215.88671875	43.6368026733398
1217.06286621094	43.6790733337402
1218.23864746094	43.7516593933105
1219.41418457031	43.7312622070313
1220.58923339844	43.6525802612305
1221.76391601563	43.6707534790039
1222.93823242188	43.6787719726563
1224.11218261719	43.705810546875
1225.28576660156	43.8046073913574
1226.458984375	43.8623847961426
1227.6318359375	43.7250480651855
1228.80419921875	43.7742156982422
1229.97631835938	43.7796630859375
1231.14794921875	43.7816619873047
1232.31921386719	43.8481597900391
1233.490234375	43.794734954834
1234.66076660156	43.8472557067871
1235.83093261719	43.7884826660156
1237.00073242188	43.8397026062012
1238.17016601563	43.8116607666016
1239.33923339844	43.7513732910156
1240.5078125	43.7655906677246
1241.67614746094	43.7249069213867
1242.84411621094	43.6905708312988
1244.01159667969	43.6055450439453
1245.1787109375	43.5575790405273
1246.34558105469	43.5534248352051
1247.51196289063	43.4292221069336
1248.67797851563	43.3384437561035
1249.84362792969	43.3840789794922
1251.00891113281	43.4114761352539
1252.173828125	43.3051605224609
1253.33825683594	43.3131790161133
1254.50244140625	43.2714347839355
1255.66625976563	43.2510375976563
1256.82958984375	43.1845207214355
1257.99255371094	43.1874046325684
1259.1552734375	43.2052993774414
1260.31750488281	43.1747589111328
1261.47937011719	43.067512512207
1262.64086914063	43.141975402832
1263.80200195313	43.1068572998047
1264.96276855469	42.9651947021484
1266.123046875	43.1131896972656
1267.28308105469	43.0050086975098
1268.44262695313	42.772159576416
1269.60192871094	42.8584671020508
1270.7607421875	42.8341636657715
1271.91918945313	42.7388725280762
1273.07727050781	42.7565460205078
1274.23498535156	42.559642791748
1275.39233398438	42.5569267272949
1276.54931640625	42.4496994018555
1277.70581054688	42.4731864929199
1278.86206054688	42.4932250976563
1280.01794433594	42.3540534973145
1281.17333984375	42.3121109008789
1282.32836914063	42.3475875854492
1283.48303222656	42.3719291687012
1284.63732910156	42.2662658691406
1285.79125976563	42.2037467956543
1286.94482421875	42.264331817627
1288.09802246094	42.1569442749023
1289.25073242188	42.1890563964844
1290.40319824219	42.2537536621094
1291.55517578125	42.0529098510742
1292.70690917969	42.1796913146973
1293.85815429688	42.1586761474609
1295.00903320313	42.0678863525391
1296.15954589844	41.9919395446777
1297.30969238281	42.0364990234375
1298.45935058594	41.9638404846191
1299.60876464844	41.952507019043
1300.7578125	41.8218193054199
1301.90637207031	41.816478729248
1303.05456542969	41.818675994873
1304.20239257813	41.7975463867188
1305.34985351563	41.6834373474121
1306.49694824219	41.7790565490723
1307.64367675781	41.6182518005371
1308.7900390625	41.6112480163574
1309.93591308594	41.5652656555176
1311.08154296875	41.6401214599609
1312.22668457031	41.561149597168
1313.37145996094	41.6034240722656
1314.51599121094	41.665412902832
1315.66003417969	41.574878692627
1316.80358886719	41.601375579834
1317.94689941406	41.6242218017578
1319.08984375	41.5064697265625
1320.23229980469	41.5820732116699
1321.37451171875	41.6399421691895
1322.51623535156	41.473316192627
1323.65759277344	41.4413566589355
1324.79858398438	41.3639869689941
1325.93920898438	41.4694557189941
1327.07934570313	41.3816680908203
1328.21923828125	41.330997467041
1329.35864257813	41.3396759033203
1330.49780273438	41.2546043395996
1331.63647460938	41.1484451293945
1332.77478027344	41.1784248352051
1333.91271972656	41.0983848571777
1335.05029296875	41.0198860168457
1336.18737792969	41.0777702331543
1337.32421875	41.0534477233887
1338.46057128906	40.8876953125
1339.5966796875	40.9196929931641
1340.73229980469	40.9942855834961
1341.86755371094	40.9525909423828
1343.00231933594	40.9683837890625
1344.13684082031	40.8858604431152
1345.27099609375	40.8492202758789
1346.40466308594	40.8666000366211
1347.53796386719	40.9601135253906
1348.6708984375	40.9481048583984
1349.80346679688	40.9053077697754
1350.93566894531	40.8836402893066
1352.06750488281	40.7585144042969
1353.19885253906	40.7971115112305
1354.32995605469	40.761116027832
1355.46057128906	40.6918067932129
1356.5908203125	40.7011756896973
1357.720703125	40.5969772338867
1358.85021972656	40.5968742370605
1359.97924804688	40.6109466552734
1361.10803222656	40.490650177002
1362.236328125	40.440731048584
1363.3642578125	40.3617286682129
1364.49182128906	40.3614845275879
1365.61901855469	40.3412590026855
1366.74584960938	40.2267570495605
1367.87231445313	40.376148223877
1368.99829101563	40.1733474731445
1370.12390136719	40.2003211975098
1371.24914550781	40.2391548156738
1372.3740234375	40.2436561584473
1373.49853515625	40.2522506713867
1374.62255859375	40.1392936706543
1375.74633789063	40.1273078918457
1376.86962890625	40.280834197998
1377.99255371094	40.1869201660156
1379.11511230469	40.1767387390137
1380.2373046875	40.0933113098145
1381.35900878906	40.1227874755859
1382.48034667969	40.0706520080566
1383.60144042969	40.1444778442383
1384.72204589844	40.1032562255859
1385.84228515625	39.9566612243652
1386.96203613281	40.0859565734863
1388.08154296875	39.9327392578125
1389.20056152344	39.8582649230957
1390.31921386719	39.8425369262695
1391.4375	39.7700080871582
1392.55541992188	39.7422294616699
1393.6728515625	39.6811828613281
1394.7900390625	39.7635612487793
1395.90673828125	39.645694732666
1397.02307128906	39.5984840393066
1398.13903808594	39.6532783508301
1399.25463867188	39.5620803833008
1400.36975097656	39.5080604553223
1401.48449707031	39.5220108032227
1402.59899902344	39.569091796875
1403.712890625	39.5546379089355
1404.82653808594	39.5281219482422
1405.93981933594	39.7184829711914
1407.05261230469	39.582878112793
1408.1650390625	39.5624313354492
1409.27709960938	39.6308898925781
1410.38879394531	39.5679779052734
1411.5	39.5035095214844
1412.61096191406	39.5519409179688
1413.72143554688	39.5342826843262
1414.83154296875	39.5552635192871
1415.94116210938	39.5077819824219
1417.05053710938	39.4152374267578
1418.15942382813	39.3693161010742
1419.26794433594	39.3559913635254
1420.37609863281	39.3206214904785
1421.48388671875	39.2503204345703
1422.59118652344	39.1954231262207
1423.6982421875	39.2172775268555
1424.80480957031	39.0538177490234
1425.91088867188	38.9838829040527
1427.01672363281	39.1889839172363
1428.1220703125	39.0897750854492
1429.22717285156	38.9352569580078
1430.33166503906	38.9989929199219
1431.43591308594	39.016242980957
1432.53979492188	39.0667419433594
1433.64318847656	39.1264610290527
1434.74621582031	39.1340026855469
1435.84887695313	38.9991989135742
1436.95104980469	39.046459197998
1438.05297851563	39.1494903564453
1439.15441894531	39.025821685791
1440.25549316406	39.1398696899414
1441.35620117188	39.0023040771484
1442.45642089844	38.9760818481445
1443.55627441406	38.9297027587891
1444.65576171875	38.8729400634766
1445.7548828125	38.7893600463867
1446.853515625	38.8034858703613
1447.95190429688	38.7371368408203
1449.0498046875	38.6741065979004
1450.14721679688	38.6553573608398
1451.24438476563	38.646598815918
1452.34106445313	38.4981346130371
1453.43737792969	38.541316986084
1454.53332519531	38.5378799438477
1455.62890625	38.4303512573242
1456.72399902344	38.5382995605469
1457.81872558594	38.3954658508301
1458.9130859375	38.4789505004883
1460.00695800781	38.5075416564941
1461.10046386719	38.4559173583984
1462.19360351563	38.5726509094238
1463.28637695313	38.4916076660156
1464.37878417969	38.6148872375488
1465.470703125	38.5222702026367
1466.56225585938	38.553539276123
1467.65344238281	38.5583152770996
1468.744140625	38.362190246582
1469.83447265625	38.4209823608398
1470.92443847656	38.4460296630859
1472.01403808594	38.2899208068848
1473.10314941406	38.3078994750977
1474.19189453125	38.2189674377441
1475.2802734375	38.1060600280762
1476.3681640625	38.1777267456055
1477.45581054688	38.1422691345215
1478.54296875	38.0600051879883
1479.62963867188	38.081787109375
1480.71606445313	38.1665420532227
1481.80200195313	38.1488227844238
1482.88757324219	38.2462387084961
1483.97265625	38.1844673156738
1485.05737304688	38.2575378417969
1486.14172363281	38.2676429748535
1487.22570800781	38.3545570373535
1488.30932617188	38.3597831726074
1489.39245605469	38.3303527832031
1490.47509765625	38.3127555847168
1491.55749511719	38.392692565918
1492.63940429688	38.5047950744629
1493.72094726563	38.4434967041016
1494.80212402344	38.4630165100098
1495.8828125	38.5251502990723
1496.96313476563	38.4616966247559
1498.04309082031	38.4842300415039
1499.12255859375	38.4843063354492
1500.20166015625	38.4920768737793
1501.28039550781	38.3964767456055
1502.35864257813	38.4321022033691
1503.4365234375	38.4233283996582
1504.51403808594	38.4337310791016
1505.59118652344	38.4236068725586
1506.66784667969	38.4830055236816
1507.744140625	38.5777969360352
1508.81994628906	38.5554885864258
1509.89538574219	38.487548828125
1510.97045898438	38.6025848388672
1512.04516601563	38.7419815063477
1513.11938476563	38.8256988525391
1514.19323730469	38.9007568359375
1515.26672363281	39.0302352905273
1516.33972167969	39.0561332702637
1517.41235351563	39.1817398071289
1518.48449707031	39.2152252197266
1519.55639648438	39.2716827392578
1520.62768554688	39.3287696838379
1521.69873046875	39.3712387084961
1522.76928710938	39.3818702697754
1523.83947753906	39.4247894287109
1524.90930175781	39.4873352050781
1525.97863769531	39.4946708679199
1527.04760742188	39.5008201599121
1528.11608886719	39.5454292297363
1529.18420410156	39.4757270812988
1530.251953125	39.5439682006836
1531.31921386719	39.6275062561035
1532.38610839844	39.7467803955078
1533.45263671875	39.8026542663574
1534.51867675781	39.8906936645508
1535.58435058594	40.0327339172363
1536.64965820313	40.0286064147949
1537.71447753906	40.255298614502
1538.77893066406	40.3359832763672
1539.84301757813	40.439754486084
1540.90661621094	40.6470146179199
1541.9697265625	40.8084945678711
1543.03259277344	40.7509613037109
1544.09497070313	40.9888343811035
1545.15686035156	41.219841003418
1546.21850585938	41.2748756408691
1547.27966308594	41.4428443908691
1548.34033203125	41.5297775268555
1549.40063476563	41.7358589172363
1550.46057128906	41.7590675354004
1551.52001953125	41.9750480651855
1552.5791015625	42.0600051879883
1553.63781738281	42.0924835205078
1554.69604492188	42.2467842102051
1555.75378417969	42.2465019226074
1556.81127929688	42.3242645263672
1557.86828613281	42.5428581237793
1558.9248046875	42.5566062927246
1559.98095703125	42.613410949707
1561.03674316406	42.8356094360352
1562.09204101563	42.9126434326172
1563.14697265625	43.039134979248
1564.20153808594	43.241455078125
1565.25561523438	43.4765586853027
1566.30932617188	43.6479530334473
1567.36254882813	43.9335174560547
1568.41540527344	44.1721305847168
1569.4677734375	44.3390007019043
1570.51977539063	44.5343017578125
1571.57141113281	44.7815818786621
1572.62255859375	45.0231781005859
1573.67333984375	45.1173248291016
1574.7236328125	45.4929237365723
1575.77355957031	45.6243782043457
1576.82299804688	45.7642936706543
1577.8720703125	45.9802169799805
1578.92077636719	46.2160186767578
1579.96899414063	46.3219871520996
1581.01684570313	46.5349922180176
1582.06420898438	46.7720832824707
1583.11120605469	47.0367012023926
1584.15771484375	47.0323371887207
1585.20385742188	47.3083343505859
1586.24951171875	47.6887397766113
1587.29479980469	47.7440032958984
1588.33972167969	47.9698905944824
1589.38415527344	48.0747375488281
1590.42810058594	48.446231842041
1591.47180175781	48.7992630004883
1592.51489257813	49.172679901123
1593.55773925781	49.3907432556152
1594.59997558594	49.7548332214355
1595.64196777344	50.2195434570313
1596.68334960938	50.4650650024414
1597.72448730469	50.8482933044434
1598.76513671875	51.1434288024902
1599.80529785156	51.5013008117676
1600.84509277344	51.9167289733887
1601.88452148438	52.2773361206055
1602.92346191406	52.4825134277344
1603.9619140625	52.9235382080078
1605	53.1972541809082
1606.03771972656	53.6157417297363
1607.07495117188	53.835090637207
1608.11169433594	54.148796081543
1609.14807128906	54.5070838928223
1610.18408203125	54.6081809997559
1611.21960449219	54.9530601501465
1612.25463867188	55.1200981140137
1613.28930664063	55.5332641601563
1614.32360839844	55.5802001953125
1615.357421875	56.059886932373
1616.39074707031	56.2060279846191
1617.42370605469	56.4575500488281
1618.45629882813	56.9514617919922
1619.48840332031	57.110221862793
1620.52001953125	57.2602043151855
1621.55126953125	57.6403846740723
1622.58215332031	57.832706451416
1623.61254882813	58.085807800293
1624.64245605469	58.3963012695313
1625.67199707031	58.5512466430664
1626.70104980469	58.8250885009766
1627.72973632813	58.9390678405762
1628.75793457031	59.3386650085449
1629.78576660156	59.497257232666
1630.81311035156	59.6973075866699
1631.84008789063	59.7520942687988
1632.86657714844	60.0397758483887
1633.89270019531	60.0557136535645
1634.91833496094	60.0880279541016
1635.94348144531	60.0793647766113
1636.96826171875	60.2257537841797
1637.99255371094	60.1352653503418
1639.01647949219	60.1759986877441
1640.03991699219	59.9208564758301
1641.06298828125	59.9171028137207
1642.08557128906	59.7603874206543
1643.10778808594	59.7815437316895
1644.12951660156	59.4656372070313
1645.15075683594	59.2275810241699
1646.17163085938	58.9855995178223
1647.19213867188	58.9272766113281
1648.21203613281	58.5232772827148
1649.23156738281	58.330493927002
1650.25073242188	58.057788848877
1651.26940917969	57.7677345275879
1652.28759765625	57.4341812133789
1653.30541992188	57.443717956543
1654.32275390625	57.035945892334
1655.33972167969	56.7097816467285
1656.35620117188	56.2791786193848
1657.37231445313	56.1334419250488
1658.38793945313	55.8365669250488
1659.40307617188	55.5519905090332
1660.41772460938	55.2989883422852
1661.43212890625	55.021312713623
1662.44592285156	54.6095809936523
1663.45935058594	54.5400238037109
1664.47229003906	54.114429473877
1665.48486328125	53.9044456481934
1666.49694824219	53.6221580505371
1667.50854492188	53.3098678588867
1668.51977539063	52.9229583740234
1669.53051757813	52.4898986816406
1670.54089355469	52.1401405334473
1671.55078125	51.8788261413574
1672.56018066406	51.3491325378418
1673.56909179688	50.9789619445801
1674.57763671875	50.525276184082
1675.58581542969	50.0471649169922
1676.59350585938	49.6085968017578
1677.60070800781	49.1676025390625
1678.607421875	48.6831893920898
1679.61376953125	48.2234535217285
1680.61962890625	47.7657661437988
1681.62512207031	47.3519744873047
1682.63012695313	46.8324584960938
1683.63464355469	46.4223861694336
1684.638671875	45.8622131347656
1685.64233398438	45.4429626464844
1686.64562988281	45.0979232788086
1687.64831542969	44.6229476928711
1688.65063476563	44.2025566101074
1689.65246582031	43.6942481994629
1690.65393066406	43.2532272338867
1691.65490722656	43.0035095214844
1692.65539550781	42.6575126647949
1693.65551757813	42.2327690124512
1694.65502929688	41.8762168884277
1695.654296875	41.3966331481934
1696.65295410156	41.1378593444824
1697.65124511719	40.8392333984375
1698.64904785156	40.546012878418
1699.646484375	40.2557487487793
1700.64331054688	39.7344818115234
1701.63977050781	39.4968185424805
1702.63586425781	39.0779266357422
1703.63134765625	38.7569198608398
1704.62646484375	38.3251533508301
1705.62121582031	37.9416427612305
1706.61535644531	37.6078567504883
1707.60913085938	37.3121185302734
1708.60241699219	36.9112739562988
1709.59521484375	36.521354675293
1710.58764648438	36.0480117797852
1711.57958984375	35.8410987854004
1712.57104492188	35.3891868591309
1713.56213378906	35.0680809020996
1714.552734375	34.8165702819824
1715.54284667969	34.4262619018555
1716.53247070313	33.9989356994629
1717.52160644531	33.671257019043
1718.51037597656	33.3668975830078
1719.49865722656	33.0185317993164
1720.48657226563	32.8333892822266
1721.47387695313	32.4499244689941
1722.46081542969	32.1365623474121
1723.447265625	31.8249130249023
1724.43334960938	31.6867637634277
1725.41882324219	31.4252071380615
1726.40393066406	31.2450275421143
1727.38854980469	30.891206741333
1728.37268066406	30.6557064056396
1729.3564453125	30.450044631958
1730.33972167969	30.1891403198242
1731.32250976563	30.0541400909424
1732.30480957031	29.8459281921387
1733.28674316406	29.561767578125
1734.26806640625	29.4982719421387
1735.2490234375	29.3650665283203
1736.2294921875	29.1401748657227
1737.20959472656	28.9358673095703
1738.18908691406	28.7372570037842
1739.16821289063	28.684497833252
1740.14685058594	28.3695831298828
1741.125	28.2552127838135
1742.10266113281	28.1583957672119
1743.07995605469	27.9295463562012
1744.05676269531	27.8118915557861
1745.03308105469	27.5395259857178
1746.00891113281	27.4096965789795
1746.98425292969	27.0558013916016
1747.95910644531	27.0087947845459
1748.93359375	26.8019752502441
1749.90759277344	26.6199607849121
1750.88110351563	26.4069328308105
1751.85412597656	26.2432346343994
1752.82678222656	26.0536937713623
1753.798828125	25.8890037536621
1754.7705078125	25.6768398284912
1755.74169921875	25.5417098999023
1756.71240234375	25.365348815918
1757.6826171875	25.2217655181885
1758.65246582031	25.0610446929932
1759.62170410156	24.9579181671143
1760.59057617188	24.7446041107178
1761.55895996094	24.6396789550781
1762.52673339844	24.445764541626
1763.49426269531	24.3990650177002
1764.46118164063	24.2962779998779
1765.42761230469	24.0908966064453
1766.39367675781	24.0380382537842
1767.35913085938	23.9238433837891
1768.32421875	23.8486003875732
1769.28881835938	23.797327041626
1770.2529296875	23.6153736114502
1771.21655273438	23.5823993682861
1772.17980957031	23.5149536132813
1773.14245605469	23.4378776550293
1774.10461425781	23.4514465332031
1775.06640625	23.3429660797119
1776.02770996094	23.2975845336914
1776.98852539063	23.0832061767578
1777.94873046875	23.061164855957
1778.90856933594	22.9941349029541
1779.86804199219	22.9115886688232
1780.82690429688	22.7354278564453
1781.78527832031	22.5386581420898
1782.7431640625	22.4946880340576
1783.70068359375	22.3310737609863
1784.65771484375	22.3010883331299
1785.61413574219	22.1348285675049
1786.57019042969	21.9861011505127
1787.52575683594	21.8857479095459
1788.48083496094	21.7345752716064
1789.43530273438	21.614387512207
1790.38940429688	21.5879726409912
1791.34301757813	21.4565658569336
1792.29626464844	21.3078670501709
1793.24890136719	21.3002738952637
1794.20104980469	21.1268787384033
1795.15270996094	21.0978050231934
1796.10400390625	20.9461364746094
1797.0546875	20.9079627990723
1798.0048828125	20.8666172027588
1798.95471191406	20.7497158050537
1799.90393066406	20.6708450317383
1800.85278320313	20.6553230285645
1801.80102539063	20.6539058685303
1802.74890136719	20.5060787200928
1803.6962890625	20.5048408508301
1804.64306640625	20.3990631103516
1805.58947753906	20.4300670623779
1806.53540039063	20.434944152832
1807.48071289063	20.3248538970947
1808.42565917969	20.4105358123779
1809.3701171875	20.2851905822754
1810.31396484375	20.2484588623047
1811.25744628906	20.2062301635742
1812.20043945313	20.1605892181396
1813.14294433594	20.0967655181885
1814.08483886719	20.0669403076172
1815.0263671875	20.0464096069336
1815.96740722656	19.9911842346191
1816.90783691406	19.8714065551758
1817.84790039063	19.8567428588867
1818.78747558594	19.6936893463135
1819.72644042969	19.7060871124268
1820.6650390625	19.6272029876709
1821.60314941406	19.6480712890625
1822.54064941406	19.5237884521484
1823.47778320313	19.4477710723877
1824.41430664063	19.2964420318604
1825.35034179688	19.2292366027832
1826.28601074219	19.2704162597656
1827.22106933594	19.0851802825928
1828.15563964844	19.0509872436523
1829.08984375	19.080057144165
1830.0234375	18.9443302154541
1830.95654296875	18.8627052307129
1831.88916015625	18.8549995422363
1832.8212890625	18.8045635223389
1833.7529296875	18.778341293335
1834.68408203125	18.7793445587158
1835.61474609375	18.7282199859619
1836.54479980469	18.6751556396484
1837.47448730469	18.6224899291992
1838.40356445313	18.7557239532471
1839.33227539063	18.6815452575684
1840.26037597656	18.6750926971436
1841.18811035156	18.6070404052734
1842.115234375	18.6884174346924
1843.04187011719	18.574914932251
1843.96801757813	18.5765476226807
1844.89367675781	18.6667556762695
1845.81872558594	18.5369338989258
1846.74340820313	18.6107521057129
1847.66760253906	18.574613571167
1848.59118652344	18.5673084259033
1849.51428222656	18.4905376434326
1850.43701171875	18.5058727264404
1851.35913085938	18.3973999023438
1852.28076171875	18.3643817901611
1853.20190429688	18.2662944793701
1854.12243652344	18.1848545074463
1855.04260253906	18.1843032836914
1855.96215820313	18.0903759002686
1856.88122558594	18.0842323303223
1857.79992675781	17.9488658905029
1858.71801757813	17.9371166229248
1859.63549804688	17.929220199585
1860.55261230469	17.8175144195557
1861.46923828125	17.7576656341553
1862.38525390625	17.769681930542
1863.30078125	17.698413848877
1864.2158203125	17.6737098693848
1865.13037109375	17.646842956543
1866.04443359375	17.6502704620361
1866.95788574219	17.6601486206055
1867.87084960938	17.6461734771729
1868.78332519531	17.6562805175781
1869.6953125	17.6444549560547
1870.60681152344	17.6662006378174
1871.51782226563	17.6451187133789
1872.42822265625	17.7319240570068
1873.33813476563	17.748556137085
1874.24755859375	17.7324523925781
1875.15649414063	17.7178573608398
1876.06481933594	17.7077808380127
1876.97277832031	17.7350177764893
1877.88012695313	17.7305583953857
1878.78698730469	17.6050357818604
1879.69323730469	17.6432876586914
1880.59912109375	17.639892578125
1881.50439453125	17.5896244049072
1882.4091796875	17.5751972198486
1883.3134765625	17.5158100128174
1884.21716308594	17.4622230529785
1885.12048339844	17.3608169555664
1886.02319335938	17.3586521148682
1886.92541503906	17.3326835632324
1887.82702636719	17.2887363433838
1888.72814941406	17.1546783447266
1889.62878417969	17.1962203979492
1890.52893066406	17.2005233764648
1891.42858886719	17.1161804199219
1892.32763671875	17.0536861419678
1893.22619628906	17.0703258514404
1894.12426757813	16.9873943328857
1895.02172851563	16.9827575683594
1895.91870117188	16.9208145141602
1896.81518554688	16.9641571044922
1897.71118164063	16.8928337097168
1898.60656738281	16.8973121643066
1899.50146484375	16.8544044494629
1900.39587402344	16.7936477661133
1901.28967285156	16.7876663208008
1902.18298339844	16.8850326538086
1903.07580566406	16.8248920440674
1903.96801757813	16.8276348114014
1904.85986328125	16.7443580627441
1905.7509765625	16.8473014831543
1906.64172363281	16.8919048309326
1907.53186035156	16.9319648742676
1908.42150878906	16.90598487854
1909.31066894531	16.9563369750977
1910.19921875	16.8963108062744
1911.08728027344	16.9333877563477
1911.97473144531	17.0062999725342
1912.86181640625	16.9873046875
1913.74816894531	16.9608821868896
1914.63415527344	16.9449291229248
1915.51953125	16.9226360321045
1916.40441894531	16.9609069824219
1917.28869628906	16.9362049102783
1918.17260742188	16.942346572876
1919.05578613281	16.8388214111328
1919.93859863281	16.9185180664063
1920.82080078125	16.8190879821777
1921.70239257813	16.767147064209
1922.58349609375	16.6980781555176
1923.46411132813	16.6620769500732
1924.34423828125	16.6269340515137
1925.22375488281	16.5858478546143
1926.10278320313	16.5706367492676
1926.98120117188	16.4737510681152
1927.85913085938	16.4308261871338
1928.73645019531	16.3610782623291
1929.61328125	16.366662979126
1930.48962402344	16.3535747528076
1931.36535644531	16.3041915893555
1932.24060058594	16.2195816040039
1933.11535644531	16.2275676727295
1933.98950195313	16.2787055969238
1934.86303710938	16.2237434387207
1935.73608398438	16.2478275299072
1936.60864257813	16.2886753082275
1937.48059082031	16.2413864135742
1938.35205078125	16.292631149292
1939.22302246094	16.2570056915283
1940.09338378906	16.3157997131348
1940.96313476563	16.3492527008057
1941.83239746094	16.3059005737305
1942.701171875	16.3764820098877
1943.5693359375	16.4080047607422
1944.43701171875	16.4176788330078
1945.30407714844	16.5054054260254
1946.17065429688	16.4450149536133
1947.03662109375	16.5064907073975
1947.90209960938	16.4841327667236
1948.76696777344	16.4708404541016
1949.63134765625	16.4679546356201
1950.4951171875	16.5151309967041
1951.3583984375	16.5488262176514
1952.22106933594	16.5080642700195
1953.08325195313	16.4570770263672
1953.94482421875	16.4499759674072
1954.80590820313	16.3421401977539
1955.66650390625	16.4071483612061
1956.5263671875	16.4240207672119
1957.38586425781	16.3529472351074
1958.24462890625	16.3684825897217
1959.10302734375	16.3578052520752
1959.96069335938	16.2984294891357
1960.81799316406	16.2000923156738
1961.67456054688	16.1911354064941
1962.53063964844	16.1432285308838
1963.38623046875	16.0641174316406
1964.2412109375	16.0602397918701
1965.09558105469	16.0463352203369
1965.94946289063	16.0404472351074
1966.80285644531	16.0144920349121
1967.65563964844	15.9909753799438
1968.5078125	16.0098323822021
1969.35949707031	15.9874219894409
1970.21057128906	16.0366668701172
1971.06103515625	15.9278192520142
1971.91101074219	16.0735988616943
1972.76049804688	16.0393409729004
1973.60925292969	16.0978450775146
1974.45764160156	16.0374221801758
1975.30529785156	16.1252746582031
1976.15246582031	16.2134246826172
1976.99914550781	16.2496929168701
1977.84521484375	16.2588920593262
1978.69067382813	16.3003597259521
1979.53552246094	16.3091411590576
1980.3798828125	16.362771987915
1981.22375488281	16.3917713165283
1982.06701660156	16.3575267791748
1982.90966796875	16.479907989502
1983.75170898438	16.4490489959717
1984.59326171875	16.4213104248047
1985.43420410156	16.3926563262939
1986.27465820313	16.3630886077881
1987.11450195313	16.375093460083
1987.95373535156	16.3531513214111
1988.79248046875	16.368314743042
1989.63061523438	16.387767791748
1990.46813964844	16.3239421844482
1991.30517578125	16.2702045440674
1992.1416015625	16.2434692382813
1992.9775390625	16.1914768218994
1993.81274414063	16.1198406219482
1994.6474609375	16.0583000183105
1995.48168945313	16.028980255127
1996.31518554688	16.0377864837646
1997.14819335938	16.0222110748291
1997.98071289063	16.0138626098633
1998.8125	15.9989566802979
1999.64379882813	16.0238170623779
2000.47448730469	15.9654998779297
2001.3046875	15.9962472915649
2002.13427734375	15.983362197876
2002.96325683594	15.9494209289551
2003.79162597656	16.0716686248779
2004.61950683594	16.1000213623047
2005.44677734375	16.1240921020508
2006.2734375	16.1465950012207
2007.09948730469	16.2704563140869
2007.92504882813	16.2708053588867
2008.75	16.3682613372803
2009.57434082031	16.3184909820557
2010.39819335938	16.4214878082275
2011.22131347656	16.4175853729248
2012.0439453125	16.3616504669189
2012.86608886719	16.4727344512939
2013.6875	16.4377021789551
2014.50842285156	16.4456405639648
2015.32873535156	16.563928604126
2016.1484375	16.4733638763428
2016.96752929688	16.5066051483154
2017.7861328125	16.482234954834
2018.60412597656	16.5551490783691
2019.42150878906	16.5563220977783
2020.23828125	16.529447555542
2021.05444335938	16.5417900085449
2021.8701171875	16.4991493225098
2022.68518066406	16.3868598937988
2023.49963378906	16.4354782104492
2024.3134765625	16.400297164917
2025.12683105469	16.3893165588379
2025.939453125	16.3312397003174
2026.75158691406	16.4021015167236
2027.56311035156	16.2625503540039
2028.3740234375	16.3352718353271
2029.18432617188	16.2564926147461
2029.994140625	16.3443813323975
2030.80322265625	16.2483768463135
2031.61181640625	16.2203617095947
2032.41979980469	16.2065505981445
2033.22717285156	16.1982307434082
2034.03393554688	16.1506786346436
2034.84008789063	16.1499080657959
2035.64575195313	16.0481185913086
2036.45080566406	16.0872840881348
2037.25512695313	16.0001106262207
2038.05895996094	15.9809074401855
2038.86218261719	15.922830581665
2039.66479492188	15.9160118103027
2040.466796875	15.9906415939331
2041.26831054688	15.9672689437866
2042.06909179688	16.0217151641846
2042.86938476563	16.0702133178711
2043.6689453125	16.007905960083
2044.46801757813	16.0822525024414
2045.26647949219	16.1022357940674
2046.06433105469	16.1016998291016
2046.86145019531	16.0414009094238
2047.65808105469	16.1264991760254
2048.4541015625	16.0797901153564
2049.24951171875	16.1524887084961
2050.04443359375	16.1764812469482
2050.83862304688	16.2286987304688
2051.63232421875	16.1870517730713
2052.42529296875	16.2434825897217
2053.2177734375	16.2129230499268
2054.00952148438	16.1858158111572
2054.80078125	16.2756690979004
2055.59130859375	16.3014030456543
2056.38134765625	16.2443981170654
2057.17065429688	16.2747764587402
2057.95947265625	16.3137645721436
2058.74755859375	16.2258453369141
2059.53515625	16.2643814086914
2060.32202148438	16.2502326965332
2061.1083984375	16.1784572601318
2061.89428710938	16.0871067047119
2062.67919921875	16.0373039245605
2063.4638671875	16.0837593078613
2064.24780273438	16.0606784820557
2065.03100585938	15.9507675170898
2065.81372070313	15.8715085983276
2066.595703125	15.883731842041
2067.37719726563	15.775731086731
2068.15795898438	15.7091417312622
2068.93823242188	15.767725944519
2069.7177734375	15.6861553192139
2070.49682617188	15.6397686004639
2071.27514648438	15.6264915466309
2072.05297851563	15.4903659820557
2072.830078125	15.5503883361816
2073.60668945313	15.4265232086182
2074.38256835938	15.4910068511963
2075.15795898438	15.4032773971558
2075.9326171875	15.3730506896973
2076.70654296875	15.2526760101318
2077.47998046875	15.3436584472656
2078.25268554688	15.2327919006348
2079.02490234375	15.307900428772
2079.79663085938	15.3310298919678
2080.5673828125	15.2927331924438
2081.337890625	15.2994518280029
2082.107421875	15.3362159729004
2082.87670898438	15.2422380447388
2083.64501953125	15.3741331100464
2084.41284179688	15.3959312438965
2085.18017578125	15.406229019165
2085.94677734375	15.4019613265991
2086.71264648438	15.3762845993042
2087.47802734375	15.3677654266357
2088.24267578125	15.4235019683838
2089.0068359375	15.4197092056274
2089.77026367188	15.4349927902222
2090.53295898438	15.365683555603
2091.29516601563	15.3802490234375
2092.056640625	15.3568630218506
2092.81762695313	15.3242530822754
2093.57788085938	15.2557401657104
2094.33764648438	15.2702932357788
2095.0966796875	15.232892036438
2095.85498046875	15.0860567092896
2096.61279296875	15.1643848419189
2097.36987304688	15.000150680542
2098.12646484375	14.9926319122314
2098.88232421875	14.8667831420898
2099.63745117188	14.9181604385376
2100.39208984375	14.7784471511841
2101.14624023438	14.7184772491455
2101.8994140625	14.6577482223511
2102.65209960938	14.5386428833008
2103.404296875	14.5703077316284
2104.15551757813	14.4567718505859
2104.90649414063	14.4502124786377
2105.65649414063	14.3279981613159
2106.40600585938	14.3035640716553
2107.15502929688	14.2368144989014
2107.90307617188	14.1776132583618
2108.65063476563	14.1257457733154
2109.39770507813	14.1616353988647
2110.14404296875	14.14732837677
2110.8896484375	14.0753908157349
2111.63452148438	14.1174964904785
2112.37890625	14.117696762085
2113.12280273438	14.0697374343872
2113.86572265625	14.1808099746704
2114.60815429688	14.1283111572266
2115.35009765625	14.237585067749
2116.09106445313	14.2442770004272
2116.83154296875	14.2717504501343
2117.57153320313	14.1515798568726
2118.31079101563	14.2242212295532
2119.04931640625	14.2352228164673
2119.787109375	14.2026958465576
2120.5244140625	14.1801900863647
2121.26098632813	14.1471338272095
2121.9970703125	14.0618457794189
2122.732421875	14.0596265792847
2123.46704101563	13.98646068573
2124.20092773438	13.9254608154297
2124.93432617188	13.8936882019043
2125.6669921875	13.8513269424438
2126.39916992188	13.7952442169189
2127.13037109375	13.7136678695679
2127.86108398438	13.7324514389038
2128.59130859375	13.7298545837402
2129.32080078125	13.5442905426025
2130.04956054688	13.6003084182739
2130.77758789063	13.4638738632202
2131.50512695313	13.3328695297241
2132.23193359375	13.336371421814
2132.9580078125	13.2847146987915
2133.68334960938	13.2053031921387
2134.408203125	13.1991176605225
2135.13232421875	13.1068229675293
2135.85595703125	13.0504064559937
2136.57885742188	13.0419816970825
2137.30102539063	12.9524145126343
2138.0224609375	12.8545656204224
2138.74340820313	12.8279285430908
2139.46337890625	12.7577533721924
2140.18310546875	12.7920045852661
2140.90185546875	12.7065153121948
2141.6201171875	12.7221326828003
2142.33764648438	12.7016849517822
2143.05444335938	12.6785545349121
2143.77075195313	12.6304483413696
2144.48608398438	12.6024255752563
2145.201171875	12.667254447937
2145.91528320313	12.6071996688843
2146.62890625	12.6453866958618
2147.34155273438	12.6311616897583
2148.05395507813	12.5824337005615
2148.76538085938	12.579345703125
2149.47631835938	12.5978918075562
2150.18627929688	12.5950536727905
2150.89599609375	12.550368309021
2151.60473632813	12.5696516036987
2152.31298828125	12.5305194854736
2153.02026367188	12.5081605911255
2153.72729492188	12.4711666107178
2154.43334960938	12.5067749023438
2155.138671875	12.4960851669312
2155.84350585938	12.4522085189819
2156.54760742188	12.4014625549316
2157.25122070313	12.4554090499878
2157.95385742188	12.3699464797974
2158.65600585938	12.3542881011963
2159.357421875	12.3503522872925
2160.05810546875	12.2679224014282
2160.75805664063	12.1969232559204
2161.45751953125	12.1789674758911
2162.15600585938	12.1115455627441
2162.85400390625	12.1241512298584
2163.55151367188	12.014762878418
2164.248046875	12.0035648345947
2164.94409179688	11.9305715560913
2165.63916015625	11.9279165267944
2166.33374023438	11.8396215438843
2167.02783203125	11.7888116836548
2167.72094726563	11.7264194488525
2168.41357421875	11.6357269287109
2169.10522460938	11.5815782546997
2169.79638671875	11.5222234725952
2170.48706054688	11.4731531143188
2171.1767578125	11.4134607315063
2171.86572265625	11.3342742919922
2172.55419921875	11.2685680389404
2173.24194335938	11.2065029144287
2173.92895507813	11.1084098815918
2174.615234375	11.0555973052979
2175.30078125	11.0456638336182
2175.98583984375	11.0315189361572
2176.67016601563	11.0008316040039
2177.35375976563	10.9417161941528
2178.03662109375	10.9433259963989
2178.71875	10.837926864624
2179.40014648438	10.8409795761108
2180.08081054688	10.9204540252686
2180.76098632813	10.8797435760498
2181.4404296875	10.8419666290283
2182.119140625	10.8744869232178
2182.79711914063	10.8433694839478
2183.47436523438	10.9125871658325
2184.15087890625	10.8586473464966
2184.82690429688	10.8574895858765
2185.501953125	10.8426837921143
2186.17651367188	10.8434991836548
2186.85034179688	10.8969602584839
2187.5234375	10.8818988800049
2188.19580078125	10.7960042953491
2188.86743164063	10.7786493301392
2189.53833007813	10.7505884170532
2190.20874023438	10.701605796814
2190.87817382813	10.6951417922974
2191.54711914063	10.6368808746338
2192.21533203125	10.6266498565674
2192.8828125	10.5628290176392
2193.54956054688	10.5136699676514
2194.21557617188	10.422568321228
2194.880859375	10.398006439209
2195.54541015625	10.3127765655518
2196.20947265625	10.3146152496338
2196.87255859375	10.1401062011719
2197.53515625	10.0731601715088
2198.19677734375	10.0539064407349
2198.85791015625	10.0246305465698
2199.51831054688	9.92252540588379
2200.17797851563	9.82084083557129
2200.8369140625	9.79569339752197
2201.4951171875	9.70113468170166
2202.15258789063	9.63005924224854
2202.80932617188	9.59552097320557
2203.46533203125	9.58077049255371
2204.12060546875	9.47142219543457
2204.775390625	9.48120403289795
2205.42919921875	9.47391319274902
2206.08251953125	9.44124984741211
2206.73486328125	9.40931129455566
2207.38671875	9.37885665893555
2208.03759765625	9.37880229949951
2208.68798828125	9.42831039428711
2209.33764648438	9.42651081085205
2209.98657226563	9.37536239624023
2210.63452148438	9.4135856628418
2211.28198242188	9.37473487854004
2211.9287109375	9.41449737548828
2212.57470703125	9.36577796936035
2213.21997070313	9.36848068237305
2213.86450195313	9.37976455688477
2214.50830078125	9.36580848693848
2215.1513671875	9.33896160125732
2215.79370117188	9.32952308654785
2216.43530273438	9.32639598846436
2217.076171875	9.278000831604
2217.71630859375	9.23209190368652
2218.35571289063	9.20563697814941
2218.99462890625	9.11712646484375
2219.63256835938	9.03842449188232
2220.26977539063	9.03490829467773
2220.90625	9.0007209777832
2221.5419921875	8.92365074157715
2222.17700195313	8.8848180770874
2222.81127929688	8.82438564300537
2223.44482421875	8.77710437774658
2224.07763671875	8.73511505126953
2224.70971679688	8.65244197845459
2225.34106445313	8.56817531585693
2225.9716796875	8.48587417602539
2226.6015625	8.43301486968994
2227.23071289063	8.45543575286865
2227.85913085938	8.3174877166748
2228.48681640625	8.31746673583984
2229.11376953125	8.21018314361572
2229.73999023438	8.22591876983643
2230.36547851563	8.19882869720459
2230.990234375	8.14926815032959
2231.61401367188	8.15223503112793
2232.2373046875	8.08857250213623
2232.85986328125	8.03532886505127
2233.4814453125	7.99276733398438
2234.1025390625	7.98161268234253
2234.72265625	7.97632837295532
2235.34228515625	7.96131706237793
2235.9609375	7.92121458053589
2236.57885742188	7.89618349075317
2237.1962890625	7.90416717529297
2237.81274414063	7.85809659957886
2238.42846679688	7.88810920715332
2239.04345703125	7.83942985534668
2239.65771484375	7.88792324066162
2240.27124023438	7.85023355484009
2240.88403320313	7.87386274337769
2241.49584960938	7.86438322067261
2242.10717773438	7.80634021759033
2242.71752929688	7.84334230422974
2243.32739257813	7.81403684616089
2243.93627929688	7.77621841430664
2244.54443359375	7.77722024917603
2245.15209960938	7.77101707458496
2245.7587890625	7.72978353500366
2246.36474609375	7.66043663024902
2246.9697265625	7.68277645111084
2247.57421875	7.65692377090454
2248.17797851563	7.63569164276123
2248.78076171875	7.60824489593506
2249.38305664063	7.59316825866699
2249.984375	7.54760313034058
2250.5849609375	7.54333734512329
2251.18481445313	7.51554441452026
2251.78393554688	7.46498155593872
2252.38232421875	7.46118593215942
2252.97973632813	7.33811378479004
2253.57666015625	7.35134506225586
2254.17260742188	7.31486892700195
2254.76782226563	7.26230239868164
2255.3623046875	7.19881248474121
2255.9560546875	7.19541072845459
2256.54907226563	7.13572692871094
2257.14135742188	7.13878059387207
2257.73266601563	7.03100967407227
2258.32348632813	6.99585294723511
2258.91333007813	6.98092699050903
2259.50244140625	6.89323139190674
2260.09057617188	6.83535766601563
2260.67822265625	6.81904268264771
2261.26513671875	6.78892850875854
2261.85107421875	6.77180147171021
2262.43627929688	6.70857381820679
2263.02075195313	6.74062490463257
2263.6044921875	6.64736747741699
2264.18725585938	6.64865827560425
2264.76953125	6.64238262176514
2265.35083007813	6.5954065322876
2265.93139648438	6.562744140625
2266.51123046875	6.54911661148071
2267.09033203125	6.50439453125
2267.66845703125	6.53827714920044
2268.24584960938	6.50919437408447
2268.82250976563	6.49420404434204
2269.3984375	6.55165910720825
2269.9736328125	6.51966333389282
2270.5478515625	6.56355381011963
2271.12133789063	6.54253339767456
2271.69409179688	6.58986949920654
2272.26611328125	6.58273029327393
2272.83740234375	6.56037425994873
2273.40771484375	6.55740690231323
2273.97729492188	6.51455307006836
2274.54614257813	6.49633884429932
2275.11401367188	6.46655416488647
2275.68139648438	6.44331216812134
2276.24780273438	6.42320346832275
2276.8134765625	6.40097427368164
2277.37817382813	6.31928634643555
2277.9423828125	6.29436492919922
2278.50561523438	6.34601211547852
2279.06811523438	6.39374589920044
2279.62963867188	6.32482862472534
2280.19067382813	6.30249643325806
2280.75073242188	6.30176067352295
2281.31005859375	6.28941869735718
2281.86840820313	6.28260612487793
2282.42602539063	6.24622869491577
2282.98291015625	6.2473087310791
2283.5390625	6.18315267562866
2284.09448242188	6.18394088745117
2284.64892578125	6.12419939041138
2285.20263671875	6.10803937911987
2285.75537109375	6.09583187103271
2286.3076171875	6.05926942825317
2286.85888671875	6.03591203689575
2287.40942382813	6.04801893234253
2287.958984375	5.98701667785645
2288.5078125	5.94027519226074
2289.05590820313	5.93591976165771
2289.60302734375	5.87320518493652
2290.14965820313	5.8383002281189
2290.6953125	5.73674440383911
2291.23999023438	5.76521682739258
2291.78393554688	5.7352728843689
2292.3271484375	5.69334363937378
2292.86962890625	5.68354940414429
2293.4111328125	5.62108755111694
2293.95190429688	5.63226890563965
2294.49194335938	5.60406875610352
2295.03100585938	5.56279993057251
2295.5693359375	5.54733085632324
2296.10693359375	5.51639604568481
2296.6435546875	5.50062656402588
2297.17944335938	5.52377653121948
2297.71459960938	5.48932409286499
2298.24877929688	5.49113178253174
2298.7822265625	5.49907779693604
2299.31469726563	5.50622940063477
2299.8466796875	5.50056266784668
2300.37744140625	5.45853996276855
2300.90771484375	5.45498275756836
2301.43701171875	5.47174739837646
2301.96557617188	5.46631669998169
2302.4931640625	5.44160795211792
2303.02001953125	5.51005411148071
2303.54614257813	5.47409152984619
2304.0712890625	5.46221208572388
2304.595703125	5.46586894989014
2305.119140625	5.46684455871582
2305.64184570313	5.46165084838867
2306.16381835938	5.4789891242981
2306.68481445313	5.47432613372803
2307.205078125	5.41621875762939
2307.72436523438	5.39782381057739
2308.24291992188	5.44633293151855
2308.7607421875	5.40561389923096
2309.27758789063	5.37696886062622
2309.79370117188	5.41959762573242
2310.30883789063	5.37612676620483
2310.8232421875	5.36089277267456
2311.3369140625	5.36072969436646
2311.849609375	5.36245155334473
2312.361328125	5.3407187461853
2312.87255859375	5.31519269943237
2313.38256835938	5.31796979904175
2313.89208984375	5.26623678207397
2314.40063476563	5.23767900466919
2314.908203125	5.21260738372803
2315.4150390625	5.19481229782104
2315.92114257813	5.14510869979858
2316.42626953125	5.10834407806396
2316.9306640625	5.11373996734619
2317.43408203125	5.06069993972778
2317.93676757813	5.02791595458984
2318.4384765625	5.04844379425049
2318.939453125	4.95360374450684
2319.439453125	4.97872161865234
2319.93872070313	4.89814519882202
2320.43701171875	4.89126062393188
2320.9345703125	4.85751533508301
2321.43139648438	4.81234693527222
2321.92724609375	4.82604789733887
2322.42211914063	4.79576444625854
2322.91625976563	4.79208183288574
2323.40966796875	4.75414896011353
2323.90209960938	4.71863603591919
2324.3935546875	4.72524642944336
2324.88427734375	4.74328327178955
2325.37426757813	4.71016883850098
2325.86303710938	4.72712182998657
2326.35131835938	4.71576166152954
2326.83862304688	4.7147421836853
2327.32495117188	4.7314338684082
2327.810546875	4.70996809005737
2328.29541015625	4.7465763092041
2328.77905273438	4.73491668701172
2329.26220703125	4.80021381378174
2329.74438476563	4.78337430953979
2330.2255859375	4.775803565979
2330.7060546875	4.75320243835449
2331.185546875	4.74588584899902
2331.6640625	4.73391437530518
2332.14184570313	4.75748920440674
2332.61889648438	4.70392036437988
2333.09497070313	4.72366380691528
2333.57006835938	4.72972917556763
2334.04443359375	4.70731115341187
2334.51782226563	4.72761631011963
2334.99047851563	4.69092464447021
2335.46215820313	4.65091276168823
2335.93310546875	4.64735126495361
2336.40307617188	4.6539363861084
2336.8720703125	4.63307428359985
2337.34033203125	4.58254098892212
2337.8076171875	4.57674360275269
2338.27416992188	4.56297206878662
2338.73974609375	4.50932931900024
2339.20458984375	4.50266742706299
2339.66845703125	4.47921991348267
2340.13134765625	4.46538257598877
2340.59350585938	4.45951700210571
2341.0546875	4.42307996749878
2341.51489257813	4.35576486587524
2341.97436523438	4.37106466293335
2342.43286132813	4.32352495193481
2342.890625	4.26464557647705
2343.34741210938	4.28902578353882
2343.80322265625	4.26596117019653
2344.25830078125	4.24977779388428
2344.71240234375	4.26643800735474
2345.16577148438	4.24140071868896
2345.61791992188	4.24508094787598
2346.06958007813	4.32062530517578
2346.52001953125	4.34341049194336
2346.9697265625	4.44697523117065
2347.41845703125	4.48973608016968
2347.86645507813	4.57625770568848
2348.3134765625	4.62739324569702
2348.75952148438	4.73395872116089
2349.20483398438	4.87301445007324
2349.64916992188	4.93067169189453
2350.09252929688	5.00112009048462
2350.53515625	5.11488342285156
2350.97680664063	5.14076805114746
2351.41748046875	5.17943286895752
2351.857421875	5.23755788803101
2352.29638671875	5.25655794143677
2352.734375	5.26889944076538
2353.17138671875	5.22482538223267
2353.60766601563	5.25467109680176
2354.04296875	5.17635059356689
2354.4775390625	5.05429220199585
2354.91088867188	5.0153636932373
2355.34350585938	4.94383096694946
2355.775390625	4.81989145278931
2356.2060546875	4.73068952560425
2356.63598632813	4.62163734436035
2357.06494140625	4.46734952926636
2357.4931640625	4.38518285751343
2357.92041015625	4.27924585342407
2358.3466796875	4.22067642211914
2358.77197265625	4.16708755493164
2359.1962890625	4.06236267089844
2359.61987304688	3.95896100997925
2360.04248046875	3.91472673416138
2360.46411132813	3.88639211654663
2360.88500976563	3.80686855316162
2361.30493164063	3.79022359848022
2361.72387695313	3.73942971229553
