# Supplementary material for: Optics miniaturization strategy for demanding Raman spectroscopy applications
Source: Nat Commun. 2024 Apr 8;15:3049. doi: 10.1038/s41467-024-47044-7 (PMC11001912; doi:10.1038/s41467-024-47044-7)
Supplement: Supplementary file 6 — Source Data [file 41467_2024_47044_MOESM6_ESM.zip › Source Data/NCOMMS-23-34016B s3/S3 pHCA, Glucose, Salts/calibraiton/Salts standards 24.08.17/K_0_5g_L_3.csv]

347.42919921875	76.466423034668
348.892913818359	76.5624008178711
350.356079101563	76.8896179199219
351.818634033203	77.0504455566406
353.280670166016	77.3247985839844
354.742095947266	77.7208404541016
356.202972412109	77.9108734130859
357.663299560547	78.2485733032227
359.123046875	78.3270034790039
360.582244873047	78.6462631225586
362.040863037109	78.7129592895508
363.498931884766	78.9178848266602
364.956451416016	79.0242004394531
366.413391113281	79.3532562255859
367.869750976563	79.3541107177734
369.325592041016	79.6098937988281
370.780853271484	79.4187240600586
372.235565185547	79.6539916992188
373.689727783203	79.4693069458008
375.143310546875	79.7185974121094
376.596343994141	79.8268127441406
378.048828125	79.9433822631836
379.500762939453	79.8348999023438
380.9521484375	79.9487533569336
382.402954101563	80.1023864746094
383.853240966797	80.1066513061523
385.302947998047	80.2852172851563
386.752136230469	80.4528503417969
388.200744628906	80.4378280639648
389.648803710938	80.6407241821289
391.096343994141	80.6459808349609
392.543304443359	80.7685470581055
393.989715576172	81.0374374389648
395.435607910156	81.2754821777344
396.880920410156	81.4778747558594
398.325714111328	81.4552764892578
399.769927978516	81.6644439697266
401.213623046875	82.0073776245117
402.656768798828	82.0254592895508
404.099395751953	82.242546081543
405.541442871094	82.4346694946289
406.982971191406	82.6464385986328
408.423950195313	82.7155075073242
409.864379882813	83.038948059082
411.304290771484	83.102180480957
412.743621826172	83.2150192260742
414.182434082031	83.4153900146484
415.620727539063	83.5548400878906
417.058471679688	83.47412109375
418.495666503906	83.675048828125
419.932342529297	83.5678939819336
421.368469238281	83.6289978027344
422.804077148438	83.6494522094727
424.239135742188	83.6302642822266
425.673645019531	83.5364532470703
427.107635498047	83.6234436035156
428.541107177734	83.5222854614258
429.974029541016	83.5663452148438
431.406433105469	83.4957656860352
432.838287353516	83.4213256835938
434.269622802734	83.1971206665039
435.700408935547	83.4056167602539
437.130706787109	83.1610946655273
438.560455322266	83.1596298217773
439.989654541016	82.8557815551758
441.418334960938	82.8811645507813
442.846496582031	82.6420974731445
444.274139404297	82.7628784179688
445.701263427734	82.5532073974609
447.127838134766	82.3684463500977
448.553894042969	82.3964691162109
449.979431152344	82.1747360229492
451.404449462891	81.9676132202148
452.828918457031	81.8754043579102
454.252899169922	81.8853073120117
455.676330566406	81.8597030639648
457.099273681641	81.7705078125
458.521667480469	81.6332397460938
459.943542480469	81.9682769775391
461.364929199219	81.5298538208008
462.785766601563	81.6205368041992
464.206085205078	81.5353698730469
465.625885009766	81.5085906982422
467.045196533203	81.4533157348633
468.463958740234	81.5188369750977
469.882202148438	81.6648254394531
471.299957275391	81.5148391723633
472.717193603516	81.6342697143555
474.133911132813	81.4610977172852
475.550109863281	81.5629043579102
476.965789794922	81.5564193725586
478.380950927734	81.8190231323242
479.795623779297	81.6806488037109
481.209777832031	81.7474136352539
482.623413085938	81.8833312988281
484.036529541016	81.8778610229492
485.449157714844	81.8722229003906
486.861267089844	82.0939025878906
488.272857666016	82.0383377075195
489.683959960938	81.9390487670898
491.094543457031	82.0424575805664
492.504608154297	81.9995498657227
493.914184570313	82.0876770019531
495.3232421875	82.1934127807617
496.731811523438	82.0326919555664
498.139862060547	82.0767364501953
499.547393798828	81.9700775146484
500.954467773438	81.6253433227539
502.360992431641	81.736572265625
503.767028808594	81.4644622802734
505.172576904297	81.6919555664063
506.577606201172	81.3945922851563
507.982147216797	81.2827529907227
509.386169433594	81.1378631591797
510.789703369141	80.9963302612305
512.192749023438	80.7533264160156
513.595275878906	80.8693313598633
514.997314453125	80.3829040527344
516.398803710938	80.5681381225586
517.799865722656	80.1465835571289
519.200378417969	80.1880874633789
520.600463867188	79.7921829223633
522	79.7129898071289
523.399047851563	79.6467819213867
524.797607421875	79.3428115844727
526.195678710938	79.1943969726563
527.59326171875	79.1713562011719
528.990295410156	78.8951797485352
530.386901855469	78.4265441894531
531.782958984375	78.5578994750977
533.178588867188	78.2674102783203
534.573669433594	78.2057418823242
535.968322753906	77.8806076049805
537.362426757813	77.6719512939453
538.756042480469	77.6731262207031
540.149230957031	77.3512496948242
541.541870117188	77.2770462036133
542.934020996094	77.1447830200195
544.32568359375	76.9824371337891
545.716918945313	76.7811889648438
547.107604980469	76.6345825195313
548.497802734375	76.5279235839844
549.887573242188	76.3335723876953
551.276794433594	76.2551498413086
552.66552734375	76.2465744018555
554.053833007813	76.1074752807617
555.441650390625	76.0725402832031
556.828918457031	76.0027236938477
558.215759277344	75.7278060913086
559.602111816406	75.6858215332031
560.987976074219	75.7477493286133
562.373352050781	75.5930557250977
563.758239746094	75.5659713745117
565.142639160156	75.5341033935547
566.526611328125	75.2985610961914
567.910034179688	75.4426727294922
569.293029785156	75.2272644042969
570.675537109375	75.3049011230469
572.057556152344	75.1735534667969
573.439086914063	75.1639785766602
574.820129394531	75.1211090087891
576.200744628906	75.2115097045898
577.580871582031	75.0876007080078
578.96044921875	75.0680770874023
580.339660644531	75.0202865600586
581.718322753906	75.2289581298828
583.096557617188	74.9413146972656
584.474243164063	75.0932159423828
585.851501464844	74.9001541137695
587.228332519531	74.9895248413086
588.604614257813	75.0817642211914
589.98046875	74.8320388793945
591.355834960938	75.0545959472656
592.730712890625	74.7664566040039
594.105163574219	74.8306655883789
595.479125976563	74.6799926757813
596.852600097656	74.6363143920898
598.225646972656	74.7553863525391
599.598205566406	74.7146301269531
600.970275878906	74.657341003418
602.341857910156	74.5862579345703
603.713012695313	74.4484405517578
605.083679199219	74.4318161010742
606.453918457031	74.4258041381836
607.823608398438	74.2648162841797
609.192932128906	74.3238220214844
610.561706542969	74.0114288330078
611.930053710938	74.0962219238281
613.297912597656	73.9276962280273
614.665344238281	73.8891296386719
616.032287597656	73.7272109985352
617.398803710938	73.70751953125
618.764831542969	73.485710144043
620.13037109375	73.3559951782227
621.495483398438	73.2361068725586
622.860107421875	73.0687866210938
624.224304199219	73.0206298828125
625.588012695313	72.9331130981445
626.951232910156	72.7624435424805
628.314025878906	72.5347595214844
629.676391601563	72.6019515991211
631.038269042969	72.3805084228516
632.399658203125	72.2808456420898
633.760620117188	72.0750427246094
635.12109375	72.0426483154297
636.481140136719	71.914680480957
637.840759277344	71.7721328735352
639.199890136719	71.5929794311523
640.558532714844	71.4927520751953
641.916748046875	71.3984909057617
643.274536132813	71.3618545532227
644.6318359375	71.1231307983398
645.988647460938	71.0259017944336
647.345031738281	70.9336929321289
648.700988769531	70.8146438598633
650.056457519531	70.7251815795898
651.411499023438	70.6303634643555
652.76611328125	70.5986938476563
654.120239257813	70.3805847167969
655.473876953125	70.2697601318359
656.827087402344	70.1278762817383
658.179870605469	70.0527801513672
659.5322265625	70.1516571044922
660.884094238281	70.0010452270508
662.235473632813	70.0713729858398
663.586486816406	69.7526397705078
664.93701171875	69.7058563232422
666.287048339844	69.8648300170898
667.636657714844	69.7538452148438
668.98583984375	69.630241394043
670.334594726563	69.5992660522461
671.682861328125	69.5393600463867
673.030700683594	69.4959564208984
674.378051757813	69.4748077392578
675.725036621094	69.4586868286133
677.071533203125	69.4061508178711
678.417541503906	69.4582672119141
679.76318359375	69.4477462768555
681.108337402344	69.2895050048828
682.453002929688	69.6304016113281
683.797302246094	69.4245147705078
685.14111328125	69.4314651489258
686.484497070313	69.4309844970703
687.827453613281	69.4075393676758
689.169921875	69.2680358886719
690.512023925781	69.2503814697266
691.853637695313	69.5192489624023
693.194763183594	69.4939498901367
694.535522460938	69.2781448364258
695.875793457031	69.4840240478516
697.215637207031	69.4143676757813
698.555053710938	69.4896621704102
699.89404296875	69.4629211425781
701.232543945313	69.565055847168
702.570617675781	69.4066390991211
703.908325195313	69.3870544433594
705.245483398438	69.4670181274414
706.582275390625	69.45166015625
707.918640136719	69.5400695800781
709.254516601563	69.4365234375
710.589965820313	69.4610443115234
711.924987792969	69.5138854980469
713.259582519531	69.4892501831055
714.59375	69.42138671875
715.927490234375	69.3172073364258
717.2607421875	69.4745712280273
718.593627929688	69.4040908813477
719.926025390625	69.3581237792969
721.257995605469	69.4208297729492
722.589538574219	69.4007339477539
723.920654296875	69.2769775390625
725.251342773438	69.4154739379883
726.581604003906	69.2351455688477
727.911437988281	69.2570114135742
729.240783691406	69.1016082763672
730.569763183594	69.1284790039063
731.898254394531	69.1090850830078
733.226379394531	68.9908599853516
734.554016113281	69.0990524291992
735.881225585938	68.9302062988281
737.208068847656	68.9160614013672
738.534423828125	68.8787994384766
739.8603515625	68.7411956787109
741.185852050781	68.6181488037109
742.510925292969	68.6813125610352
743.835571289063	68.5940704345703
745.159790039063	68.4433822631836
746.483581542969	68.4903564453125
747.806945800781	68.17919921875
749.1298828125	68.1969680786133
750.452453613281	68.0225219726563
751.774536132813	68.1817321777344
753.09619140625	67.9175186157227
754.417419433594	67.9709091186523
755.738220214844	67.9073791503906
757.05859375	67.6931381225586
758.378540039063	67.5759811401367
759.698059082031	67.6021270751953
761.017211914063	67.3915939331055
762.335876464844	67.4598083496094
763.654113769531	67.1309127807617
764.971984863281	67.2199783325195
766.289367675781	66.9436798095703
767.606384277344	66.8836212158203
768.922973632813	66.7995147705078
770.239074707031	66.7685394287109
771.554809570313	66.5150985717773
772.8701171875	66.488166809082
774.184997558594	66.3518524169922
775.499450683594	66.2348403930664
776.8134765625	66.2578125
778.127136230469	65.9869537353516
779.440307617188	65.9443054199219
780.753112792969	65.9728698730469
782.0654296875	65.6333847045898
783.377380371094	65.5919494628906
784.688903808594	65.6322326660156
786	65.415771484375
787.310668945313	65.3323974609375
788.620971679688	65.1963653564453
789.930786132813	65.2073135375977
791.240234375	65.0936737060547
792.549255371094	64.9220275878906
793.857788085938	64.8771362304688
795.166015625	64.7522811889648
796.473754882813	64.6179428100586
797.781066894531	64.4998321533203
799.088012695313	64.4847946166992
800.39453125	64.4020385742188
801.700622558594	64.340087890625
803.006286621094	64.1594924926758
804.311584472656	64.1494979858398
805.616394042969	64.091064453125
806.920837402344	64.0131759643555
808.224853515625	63.8050231933594
809.528503417969	63.6314353942871
810.831665039063	63.6467208862305
812.134460449219	63.5691223144531
813.436828613281	63.4797286987305
814.73876953125	63.4639701843262
816.040344238281	63.4078063964844
817.341430664063	63.2013664245605
818.642150878906	63.2165718078613
819.942504882813	63.1888809204102
821.242370605469	62.9254951477051
822.541870117188	62.8863983154297
823.840942382813	62.9283866882324
825.139587402344	62.7531814575195
826.437866210938	62.5734176635742
827.735656738281	62.5899124145508
829.033081054688	62.503059387207
830.330139160156	62.5457038879395
831.626770019531	62.2272338867188
832.922973632813	62.1335983276367
834.21875	62.1408309936523
835.514099121094	62.0853538513184
836.80908203125	61.9772872924805
838.103637695313	61.8200531005859
839.397827148438	61.777229309082
840.691589355469	61.7048721313477
841.984924316406	61.5719261169434
843.27783203125	61.4681434631348
844.570373535156	61.3924293518066
845.862487792969	61.1920776367188
847.154235839844	61.0689277648926
848.445556640625	61.1970329284668
849.736450195313	60.9267845153809
851.026916503906	60.7941856384277
852.317016601563	60.621768951416
853.606689453125	60.4943618774414
854.89599609375	60.3583984375
856.184875488281	60.2302703857422
857.473327636719	60.1459884643555
858.761413574219	59.983039855957
860.049072265625	59.9243354797363
861.336303710938	59.8456497192383
862.623168945313	59.7917633056641
863.909606933594	59.6772956848145
865.195678710938	59.7276573181152
866.481323242188	59.6528663635254
867.766540527344	59.4469985961914
869.051391601563	59.3310928344727
870.335815429688	59.3956260681152
871.619873046875	59.0981826782227
872.903503417969	58.977954864502
874.186706542969	58.9520530700684
875.469543457031	58.834716796875
876.752014160156	58.5990905761719
878.033996582031	58.3796920776367
879.315612792969	58.2262229919434
880.596862792969	58.0091705322266
881.877685546875	57.685619354248
883.158081054688	57.3394546508789
884.438110351563	57.0207328796387
885.7177734375	56.6961402893066
886.996948242188	56.4199600219727
888.275817871094	56.1479873657227
889.55419921875	55.9333801269531
890.832275390625	55.5706062316895
892.10986328125	55.3061332702637
893.387084960938	55.1190147399902
894.663940429688	54.8264007568359
895.940368652344	54.5566749572754
897.216369628906	54.3688621520996
898.492004394531	54.0848960876465
899.767272949219	53.8224716186523
901.042114257813	53.7030906677246
902.316528320313	53.4449043273926
903.590576171875	53.1577835083008
904.8642578125	53.0756034851074
906.137512207031	52.6952095031738
907.410339355469	52.5965042114258
908.682800292969	52.3766860961914
909.954833984375	52.2568778991699
911.226501464844	51.9211349487305
912.497802734375	51.6490058898926
913.768676757813	51.5037422180176
915.039123535156	51.4609413146973
916.309204101563	51.1410751342773
917.578918457031	50.9619674682617
918.848205566406	50.9064559936523
920.117126464844	50.6150321960449
921.385620117188	50.5056610107422
922.653747558594	50.3894577026367
923.921447753906	50.0731353759766
925.188781738281	49.9819107055664
926.455688476563	49.8347129821777
927.722229003906	49.6942100524902
928.988342285156	49.453369140625
930.254089355469	49.3962898254395
931.519470214844	49.1988906860352
932.784423828125	49.2503776550293
934.049011230469	48.9642791748047
935.313171386719	48.8743286132813
936.576965332031	48.7758140563965
937.84033203125	48.6285781860352
939.103332519531	48.4432716369629
940.365966796875	48.3806037902832
941.628173828125	48.2709197998047
942.890014648438	48.2094230651855
944.151428222656	48.0835838317871
945.412475585938	47.9668998718262
946.673095703125	47.9210586547852
947.933349609375	47.9024658203125
949.193237304688	47.7239418029785
950.452697753906	47.736026763916
951.711791992188	47.7031898498535
952.970520019531	47.5359535217285
954.228820800781	47.5256118774414
955.486755371094	47.3979949951172
956.744262695313	47.3202781677246
958.001403808594	47.286376953125
959.258117675781	47.2345809936523
960.514526367188	47.1508140563965
961.770446777344	47.0784873962402
963.026062011719	47.1291809082031
964.28125	46.9218826293945
965.536010742188	46.9185218811035
966.790466308594	46.8706207275391
968.044494628906	46.842342376709
969.298095703125	46.7562026977539
970.551391601563	46.7022438049316
971.80419921875	46.6153755187988
973.056701660156	46.7177658081055
974.308776855469	46.5364723205566
975.560485839844	46.4724807739258
976.811767578125	46.4585762023926
978.062683105469	46.435359954834
979.313232421875	46.5062217712402
980.563415527344	46.3133811950684
981.813171386719	46.3225746154785
983.0625	46.3032112121582
984.3115234375	46.2979698181152
985.560119628906	46.2312278747559
986.808349609375	46.2020149230957
988.05615234375	46.1655731201172
989.303588867188	46.1108665466309
990.550659179688	46.1359558105469
991.797302246094	45.9978866577148
993.043579101563	46.110969543457
994.289489746094	45.8721961975098
995.535034179688	45.9091491699219
996.780151367188	45.8162384033203
998.02490234375	45.71630859375
999.269226074219	45.7565383911133
1000.51318359375	45.6387329101563
1001.75677490234	45.4314346313477
1003	45.4058151245117
1004.24279785156	45.287467956543
1005.48522949219	45.2778778076172
1006.72729492188	45.2842903137207
1007.96893310547	45.2471046447754
1009.21026611328	45.1316604614258
1010.45111083984	45.1036529541016
1011.69165039063	45.1221084594727
1012.93176269531	44.9276695251465
1014.17150878906	44.9676856994629
1015.41088867188	44.9551391601563
1016.64984130859	44.9073867797852
1017.88842773438	44.8756370544434
1019.12664794922	44.7823791503906
1020.36450195313	44.7205657958984
1021.60192871094	44.6920928955078
1022.83898925781	44.781909942627
1024.07568359375	44.5749931335449
1025.31201171875	44.598747253418
1026.5478515625	44.5324211120605
1027.78344726563	44.5068702697754
1029.0185546875	44.5769500732422
1030.25329589844	44.4013175964355
1031.48767089844	44.3939018249512
1032.7216796875	44.4508857727051
1033.95532226563	44.3512954711914
1035.18859863281	44.3016242980957
1036.42138671875	44.3622665405273
1037.65393066406	44.3160552978516
1038.88598632813	44.2849006652832
1040.11767578125	44.3253936767578
1041.34899902344	44.2272033691406
1042.57995605469	44.3528900146484
1043.810546875	44.4486846923828
1045.04077148438	44.370532989502
1046.2705078125	44.397388458252
1047.5	44.3158378601074
1048.72900390625	44.3227081298828
1049.95764160156	44.4467849731445
1051.18591308594	44.3940391540527
1052.41381835938	44.3698921203613
1053.64135742188	44.3501472473145
1054.86853027344	44.456371307373
1056.09521484375	44.4398918151855
1057.32165527344	44.4236106872559
1058.54760742188	44.3993377685547
1059.77331542969	44.3962364196777
1060.99853515625	44.3201522827148
1062.22338867188	44.4255332946777
1063.44787597656	44.3597602844238
1064.671875	44.4727935791016
1065.89562988281	44.5101737976074
1067.11901855469	44.5107765197754
1068.34191894531	44.4561195373535
1069.56457519531	44.6363143920898
1070.78674316406	44.6219139099121
1072.00854492188	44.6681327819824
1073.22998046875	44.6015205383301
1074.45104980469	44.6062164306641
1075.67175292969	44.4866218566895
1076.89208984375	44.6194610595703
1078.11193847656	44.5527076721191
1079.33154296875	44.4354362487793
1080.55065917969	44.3698310852051
1081.76940917969	44.3708000183105
1082.98791503906	44.0495185852051
1084.20593261719	44.0684204101563
1085.42358398438	43.9988594055176
1086.64086914063	43.7950439453125
1087.85766601563	43.8010215759277
1089.07421875	43.6344108581543
1090.29040527344	43.5156784057617
1091.50610351563	43.4261245727539
1092.72155761719	43.4172630310059
1093.9365234375	43.3613090515137
1095.15112304688	43.4001579284668
1096.36535644531	43.2803192138672
1097.57922363281	43.336181640625
1098.79272460938	43.4002532958984
1100.005859375	43.2426681518555
1101.21862792969	43.3174591064453
1102.43090820313	43.3701438903809
1103.64294433594	43.1198539733887
1104.8544921875	43.258415222168
1106.06579589844	43.2229881286621
1107.27661132813	43.2673301696777
1108.48706054688	43.1645698547363
1109.69714355469	43.2022666931152
1110.90686035156	43.2699356079102
1112.1162109375	43.0788383483887
1113.3251953125	43.208179473877
1114.53369140625	43.1972770690918
1115.74194335938	43.1676635742188
1116.94982910156	43.1766242980957
1118.1572265625	43.200496673584
1119.3642578125	43.0962944030762
1120.57104492188	43.1730651855469
1121.77734375	43.1960220336914
1122.98327636719	43.2539329528809
1124.18884277344	43.2055244445801
1125.39404296875	43.1758346557617
1126.59875488281	43.1514930725098
1127.80322265625	43.2342987060547
1129.00732421875	43.2271728515625
1130.2109375	43.1606712341309
1131.41430664063	43.1163368225098
1132.6171875	43.239501953125
1133.81970214844	43.1025695800781
1135.02197265625	43.1146087646484
1136.22375488281	43.0869445800781
1137.42517089844	43.0015983581543
1138.62622070313	43.1181716918945
1139.82690429688	43.0544319152832
1141.02709960938	42.9135208129883
1142.22705078125	42.9690093994141
1143.42663574219	42.9454231262207
1144.62573242188	42.8993034362793
1145.82458496094	42.8703842163086
1147.02294921875	42.873966217041
1148.22094726563	42.9773101806641
1149.41857910156	42.8886260986328
1150.61584472656	42.9711799621582
1151.81274414063	42.8356819152832
1153.00927734375	42.8559608459473
1154.20544433594	42.9347496032715
1155.40124511719	42.7990837097168
1156.5966796875	42.9369697570801
1157.79162597656	42.863639831543
1158.986328125	42.8709945678711
1160.18054199219	42.7535171508789
1161.37438964844	42.7937889099121
1162.56799316406	42.7298622131348
1163.76110839844	42.8368911743164
1164.95385742188	42.7745208740234
1166.14624023438	42.8127517700195
1167.33825683594	42.756519317627
1168.52990722656	42.6607055664063
1169.72119140625	42.8300018310547
1170.91198730469	42.7104835510254
1172.1025390625	42.7478408813477
1173.29260253906	42.8852577209473
1174.482421875	42.691162109375
1175.67175292969	42.8798980712891
1176.86071777344	42.9356956481934
1178.04943847656	42.8311614990234
1179.23767089844	42.9279327392578
1180.42553710938	42.923698425293
1181.61303710938	42.952579498291
1182.80017089844	42.8898086547852
1183.98681640625	42.9583282470703
1185.17321777344	43.0006675720215
1186.35925292969	42.9727630615234
1187.54479980469	43.0547561645508
1188.73010253906	43.0197944641113
1189.91491699219	42.9689636230469
1191.09936523438	43.0558013916016
1192.28356933594	43.1229438781738
1193.46728515625	43.0485954284668
1194.65063476563	43.1224632263184
1195.83361816406	43.0268821716309
1197.01623535156	43.0944786071777
1198.19836425781	43.2191772460938
1199.38024902344	43.2511901855469
1200.56176757813	43.260627746582
1201.74279785156	43.3817596435547
1202.92358398438	43.3745651245117
1204.10388183594	43.3888359069824
1205.28393554688	43.4067687988281
1206.46350097656	43.530689239502
1207.64270019531	43.5567092895508
1208.82153320313	43.5053253173828
1210	43.6871948242188
1211.17810058594	43.6272239685059
1212.35583496094	43.680534362793
1213.53308105469	43.6947631835938
1214.71008300781	43.6231231689453
1215.88671875	43.5869522094727
1217.06286621094	43.6700630187988
1218.23864746094	43.7000770568848
1219.41418457031	43.6294326782227
1220.58923339844	43.5706901550293
1221.76391601563	43.659049987793
1222.93823242188	43.6074256896973
1224.11218261719	43.6139259338379
1225.28576660156	43.6824111938477
1226.458984375	43.6783981323242
1227.6318359375	43.6070556640625
1228.80419921875	43.6876831054688
1229.97631835938	43.631519317627
1231.14794921875	43.558479309082
1232.31921386719	43.7775382995605
1233.490234375	43.675163269043
1234.66076660156	43.7606925964355
1235.83093261719	43.6848297119141
1237.00073242188	43.7030220031738
1238.17016601563	43.7060699462891
1239.33923339844	43.7638511657715
1240.5078125	43.6298370361328
1241.67614746094	43.7028274536133
1242.84411621094	43.5321350097656
1244.01159667969	43.4559288024902
1245.1787109375	43.4096832275391
1246.34558105469	43.452579498291
1247.51196289063	43.304931640625
1248.67797851563	43.2168350219727
1249.84362792969	43.3416137695313
1251.00891113281	43.2191390991211
1252.173828125	43.134521484375
1253.33825683594	43.2068977355957
1254.50244140625	43.2010955810547
1255.66625976563	43.1161041259766
1256.82958984375	42.9874954223633
1257.99255371094	43.0693664550781
1259.1552734375	43.0843734741211
1260.31750488281	43.1082420349121
1261.47937011719	43.122314453125
1262.64086914063	43.0071792602539
1263.80200195313	42.9214630126953
1264.96276855469	42.951343536377
1266.123046875	43.0177879333496
1267.28308105469	42.8343811035156
1268.44262695313	42.6915512084961
1269.60192871094	42.8247947692871
1270.7607421875	42.666389465332
1271.91918945313	42.6201438903809
1273.07727050781	42.5708351135254
1274.23498535156	42.5020980834961
1275.39233398438	42.4654998779297
1276.54931640625	42.3623085021973
1277.70581054688	42.3827095031738
1278.86206054688	42.2781753540039
1280.01794433594	42.3086128234863
1281.17333984375	42.2932395935059
1282.32836914063	42.2670936584473
1283.48303222656	42.2542533874512
1284.63732910156	42.2080955505371
1285.79125976563	42.0696716308594
1286.94482421875	42.1851577758789
1288.09802246094	42.1157150268555
1289.25073242188	42.0670928955078
1290.40319824219	42.1890068054199
1291.55517578125	42.07373046875
1292.70690917969	42.0808219909668
1293.85815429688	42.0657691955566
1295.00903320313	41.9817237854004
1296.15954589844	41.9057693481445
1297.30969238281	41.822681427002
1298.45935058594	41.8537445068359
1299.60876464844	41.8254280090332
1300.7578125	41.7064895629883
1301.90637207031	41.8562126159668
1303.05456542969	41.699275970459
1304.20239257813	41.6434097290039
1305.34985351563	41.5163612365723
1306.49694824219	41.5724105834961
1307.64367675781	41.5736808776855
1308.7900390625	41.534049987793
1309.93591308594	41.4998397827148
1311.08154296875	41.4795265197754
1312.22668457031	41.4744682312012
1313.37145996094	41.4493598937988
1314.51599121094	41.466926574707
1315.66003417969	41.5630989074707
1316.80358886719	41.4480400085449
1317.94689941406	41.4952125549316
1319.08984375	41.4002342224121
1320.23229980469	41.5322303771973
1321.37451171875	41.416805267334
1322.51623535156	41.4501304626465
1323.65759277344	41.4587478637695
1324.79858398438	41.3011817932129
1325.93920898438	41.3604545593262
1327.07934570313	41.2498435974121
1328.21923828125	41.2956199645996
1329.35864257813	41.1558265686035
1330.49780273438	41.1064987182617
1331.63647460938	41.035514831543
1332.77478027344	41.1028099060059
1333.91271972656	40.9198684692383
1335.05029296875	40.9225883483887
1336.18737792969	40.9827842712402
1337.32421875	40.8292083740234
1338.46057128906	40.813777923584
1339.5966796875	40.8935661315918
1340.73229980469	40.8988761901855
1341.86755371094	40.918327331543
1343.00231933594	40.9116668701172
1344.13684082031	40.7786102294922
1345.27099609375	40.7735137939453
1346.40466308594	40.7926330566406
1347.53796386719	40.7908554077148
1348.6708984375	40.7633323669434
1349.80346679688	40.7433776855469
1350.93566894531	40.737377166748
1352.06750488281	40.657958984375
1353.19885253906	40.633960723877
1354.32995605469	40.6837959289551
1355.46057128906	40.6613845825195
1356.5908203125	40.6331481933594
1357.720703125	40.6248893737793
1358.85021972656	40.4406204223633
1359.97924804688	40.3850593566895
1361.10803222656	40.4576797485352
1362.236328125	40.3635482788086
1363.3642578125	40.2895774841309
1364.49182128906	40.2569274902344
1365.61901855469	40.1039924621582
1366.74584960938	40.1406097412109
1367.87231445313	40.2296447753906
1368.99829101563	40.1131858825684
1370.12390136719	40.0980377197266
1371.24914550781	40.0359153747559
1372.3740234375	40.0862045288086
1373.49853515625	40.0596389770508
1374.62255859375	40.0109329223633
1375.74633789063	40.1028366088867
1376.86962890625	40.1938171386719
1377.99255371094	40.0890159606934
1379.11511230469	40.0557022094727
1380.2373046875	40.0330772399902
1381.35900878906	40.0254364013672
1382.48034667969	39.9377212524414
1383.60144042969	40.0539093017578
1384.72204589844	39.9382133483887
1385.84228515625	39.9335250854492
1386.96203613281	39.9690971374512
1388.08154296875	39.8936576843262
1389.20056152344	39.8652687072754
1390.31921386719	39.7855491638184
1391.4375	39.675464630127
1392.55541992188	39.6611022949219
1393.6728515625	39.6412925720215
1394.7900390625	39.7197799682617
1395.90673828125	39.5999603271484
1397.02307128906	39.5801849365234
1398.13903808594	39.5631484985352
1399.25463867188	39.4803047180176
1400.36975097656	39.4780731201172
1401.48449707031	39.406135559082
1402.59899902344	39.5016937255859
1403.712890625	39.3925666809082
1404.82653808594	39.5359115600586
1405.93981933594	39.5530548095703
1407.05261230469	39.4443206787109
1408.1650390625	39.492073059082
1409.27709960938	39.505744934082
1410.38879394531	39.4833755493164
1411.5	39.3904190063477
1412.61096191406	39.4530715942383
1413.72143554688	39.3474464416504
1414.83154296875	39.4103393554688
1415.94116210938	39.3521118164063
1417.05053710938	39.4058723449707
1418.15942382813	39.2690238952637
1419.26794433594	39.3325729370117
1420.37609863281	39.2525024414063
1421.48388671875	39.2183036804199
1422.59118652344	39.1194839477539
1423.6982421875	39.226261138916
1424.80480957031	38.9774589538574
1425.91088867188	38.9159164428711
1427.01672363281	39.06298828125
1428.1220703125	38.9862365722656
1429.22717285156	38.9231376647949
1430.33166503906	39.0027084350586
1431.43591308594	38.9208641052246
1432.53979492188	38.9897308349609
1433.64318847656	38.9913673400879
1434.74621582031	39.0477752685547
1435.84887695313	38.904354095459
1436.95104980469	38.9637298583984
1438.05297851563	39.0215682983398
1439.15441894531	38.953441619873
1440.25549316406	38.9358024597168
1441.35620117188	38.8991775512695
1442.45642089844	38.793083190918
1443.55627441406	38.8310508728027
1444.65576171875	38.7983589172363
1445.7548828125	38.7339477539063
1446.853515625	38.7087059020996
1447.95190429688	38.5827980041504
1449.0498046875	38.639045715332
1450.14721679688	38.5940399169922
1451.24438476563	38.5423622131348
1452.34106445313	38.3715362548828
1453.43737792969	38.3302268981934
1454.53332519531	38.4416313171387
1455.62890625	38.3660469055176
1456.72399902344	38.3369255065918
1457.81872558594	38.4070358276367
1458.9130859375	38.3895072937012
1460.00695800781	38.3670883178711
1461.10046386719	38.4005928039551
1462.19360351563	38.3803482055664
1463.28637695313	38.3868103027344
1464.37878417969	38.372875213623
1465.470703125	38.3972206115723
1466.56225585938	38.434944152832
1467.65344238281	38.387866973877
1468.744140625	38.3987236022949
1469.83447265625	38.3463401794434
1470.92443847656	38.2939682006836
1472.01403808594	38.1739921569824
1473.10314941406	38.2485504150391
1474.19189453125	38.0884628295898
1475.2802734375	38.0417747497559
1476.3681640625	38.0817832946777
1477.45581054688	37.9582138061523
1478.54296875	38.0194892883301
1479.62963867188	37.9977951049805
1480.71606445313	38.0526390075684
1481.80200195313	38.1452827453613
1482.88757324219	38.112419128418
1483.97265625	38.0407867431641
1485.05737304688	38.1717071533203
1486.14172363281	38.0126762390137
1487.22570800781	38.2515716552734
1488.30932617188	38.3014869689941
1489.39245605469	38.2612152099609
1490.47509765625	38.309009552002
1491.55749511719	38.3101348876953
1492.63940429688	38.3522605895996
1493.72094726563	38.3142013549805
1494.80212402344	38.3163566589355
1495.8828125	38.294075012207
1496.96313476563	38.2779121398926
1498.04309082031	38.3023872375488
1499.12255859375	38.271068572998
1500.20166015625	38.2969589233398
1501.28039550781	38.3171539306641
1502.35864257813	38.2833023071289
1503.4365234375	38.2964134216309
1504.51403808594	38.3575286865234
1505.59118652344	38.3191604614258
1506.66784667969	38.3499069213867
1507.744140625	38.3638916015625
1508.81994628906	38.3776969909668
1509.89538574219	38.4950561523438
1510.97045898438	38.5923080444336
1512.04516601563	38.6435546875
1513.11938476563	38.6926612854004
1514.19323730469	38.7995262145996
1515.26672363281	38.8763885498047
1516.33972167969	38.9598159790039
1517.41235351563	39.0583114624023
1518.48449707031	39.0482444763184
1519.55639648438	39.0112838745117
1520.62768554688	39.2751350402832
1521.69873046875	39.2504997253418
1522.76928710938	39.2345733642578
1523.83947753906	39.2988510131836
1524.90930175781	39.3411827087402
1525.97863769531	39.4049415588379
1527.04760742188	39.4193992614746
1528.11608886719	39.5139236450195
1529.18420410156	39.325511932373
1530.251953125	39.4050178527832
1531.31921386719	39.5714073181152
1532.38610839844	39.6141319274902
1533.45263671875	39.8220901489258
1534.51867675781	39.8173027038574
1535.58435058594	39.8528022766113
1536.64965820313	39.9301948547363
1537.71447753906	40.1048698425293
1538.77893066406	40.3095817565918
1539.84301757813	40.3303680419922
1540.90661621094	40.5546836853027
1541.9697265625	40.6919174194336
1543.03259277344	40.8099555969238
1544.09497070313	40.9324111938477
1545.15686035156	41.0747909545898
1546.21850585938	41.2675247192383
1547.27966308594	41.3561820983887
1548.34033203125	41.3878326416016
1549.40063476563	41.6151657104492
1550.46057128906	41.6651916503906
1551.52001953125	41.732967376709
1552.5791015625	41.9661026000977
1553.63781738281	42.1133728027344
1554.69604492188	42.210563659668
1555.75378417969	42.2037048339844
1556.81127929688	42.1960487365723
1557.86828613281	42.4809265136719
1558.9248046875	42.3839302062988
1559.98095703125	42.5717735290527
1561.03674316406	42.6714363098145
1562.09204101563	42.8456840515137
1563.14697265625	42.966194152832
1564.20153808594	43.1862373352051
1565.25561523438	43.3064804077148
1566.30932617188	43.597095489502
1567.36254882813	43.7823257446289
1568.41540527344	43.9770164489746
1569.4677734375	44.2322540283203
1570.51977539063	44.4149551391602
1571.57141113281	44.6881561279297
1572.62255859375	44.9153709411621
1573.67333984375	45.0793876647949
1574.7236328125	45.3595123291016
1575.77355957031	45.4595756530762
1576.82299804688	45.7560997009277
1577.8720703125	45.9548377990723
1578.92077636719	46.0563201904297
1579.96899414063	46.2406196594238
1581.01684570313	46.3936233520508
1582.06420898438	46.6518898010254
1583.11120605469	46.9076843261719
1584.15771484375	47.0383377075195
1585.20385742188	47.3105392456055
1586.24951171875	47.5009994506836
1587.29479980469	47.651123046875
1588.33972167969	47.896411895752
1589.38415527344	48.0945625305176
1590.42810058594	48.3246536254883
1591.47180175781	48.6548194885254
1592.51489257813	49.0853157043457
1593.55773925781	49.3440475463867
1594.59997558594	49.6429824829102
1595.64196777344	50.052131652832
1596.68334960938	50.4586448669434
1597.72448730469	50.6880378723145
1598.76513671875	51.1049156188965
1599.80529785156	51.4790306091309
1600.84509277344	51.8240089416504
1601.88452148438	52.228157043457
1602.92346191406	52.3738975524902
1603.9619140625	52.7403984069824
1605	53.1064758300781
1606.03771972656	53.4946060180664
1607.07495117188	53.7513008117676
1608.11169433594	54.1427688598633
1609.14807128906	54.2952156066895
1610.18408203125	54.5768127441406
1611.21960449219	54.7799186706543
1612.25463867188	55.0408554077148
1613.28930664063	55.5073089599609
1614.32360839844	55.5296859741211
1615.357421875	55.9910469055176
1616.39074707031	56.08544921875
1617.42370605469	56.4555358886719
1618.45629882813	56.7325553894043
1619.48840332031	56.958553314209
1620.52001953125	57.1967391967773
1621.55126953125	57.484619140625
1622.58215332031	57.8409767150879
1623.61254882813	57.9120330810547
1624.64245605469	58.2714881896973
1625.67199707031	58.5843200683594
1626.70104980469	58.7341117858887
1627.72973632813	58.9493560791016
1628.75793457031	59.1816673278809
1629.78576660156	59.3967361450195
1630.81311035156	59.5571975708008
1631.84008789063	59.7476501464844
1632.86657714844	59.8281173706055
1633.89270019531	60.0044021606445
1634.91833496094	59.9532585144043
1635.94348144531	60.1288719177246
1636.96826171875	60.0622177124023
1637.99255371094	60.0485229492188
1639.01647949219	60.0793380737305
1640.03991699219	59.8672561645508
1641.06298828125	59.8732032775879
1642.08557128906	59.6658821105957
1643.10778808594	59.5378494262695
1644.12951660156	59.4251441955566
1645.15075683594	59.0817947387695
1646.17163085938	58.9641265869141
1647.19213867188	58.6720237731934
1648.21203613281	58.4130477905273
1649.23156738281	58.2836799621582
1650.25073242188	58.0324478149414
1651.26940917969	57.7612457275391
1652.28759765625	57.3769874572754
1653.30541992188	57.2915840148926
1654.32275390625	56.9556045532227
1655.33972167969	56.6744728088379
1656.35620117188	56.1626663208008
1657.37231445313	55.9982299804688
1658.38793945313	55.6818351745605
1659.40307617188	55.461597442627
1660.41772460938	55.1230583190918
1661.43212890625	54.9554634094238
1662.44592285156	54.4947395324707
1663.45935058594	54.4271965026855
1664.47229003906	53.9409828186035
1665.48486328125	53.8297996520996
1666.49694824219	53.5825004577637
1667.50854492188	53.243537902832
1668.51977539063	52.8385047912598
1669.53051757813	52.4402313232422
1670.54089355469	51.9432487487793
1671.55078125	51.6782188415527
1672.56018066406	51.2576713562012
1673.56909179688	50.852840423584
1674.57763671875	50.4284706115723
1675.58581542969	50.0363616943359
1676.59350585938	49.4646453857422
1677.60070800781	49.0429992675781
1678.607421875	48.5412139892578
1679.61376953125	47.9535255432129
1680.61962890625	47.6516914367676
1681.62512207031	47.1939926147461
1682.63012695313	46.6225738525391
1683.63464355469	46.1887664794922
1684.638671875	45.7905120849609
1685.64233398438	45.3369216918945
1686.64562988281	44.916862487793
1687.64831542969	44.5469017028809
1688.65063476563	44.0359230041504
1689.65246582031	43.5617332458496
1690.65393066406	43.0486755371094
1691.65490722656	42.7205467224121
1692.65539550781	42.5510940551758
1693.65551757813	41.9899978637695
1694.65502929688	41.7007522583008
1695.654296875	41.3863906860352
1696.65295410156	41.0706748962402
1697.65124511719	40.6380348205566
1698.64904785156	40.40625
1699.646484375	40.1309089660645
1700.64331054688	39.6510314941406
1701.63977050781	39.3573608398438
1702.63586425781	38.9515609741211
1703.63134765625	38.6787452697754
1704.62646484375	38.2081718444824
1705.62121582031	37.9180335998535
1706.61535644531	37.4908218383789
1707.60913085938	37.138370513916
1708.60241699219	36.7266006469727
1709.59521484375	36.4463577270508
1710.58764648438	36.0311622619629
1711.57958984375	35.6737594604492
1712.57104492188	35.3492965698242
1713.56213378906	35.0405197143555
1714.552734375	34.7157707214355
1715.54284667969	34.243537902832
1716.53247070313	33.8995208740234
1717.52160644531	33.5998153686523
1718.51037597656	33.2997665405273
1719.49865722656	32.8494300842285
1720.48657226563	32.7140998840332
1721.47387695313	32.3087577819824
1722.46081542969	32.0866775512695
1723.447265625	31.8007888793945
1724.43334960938	31.5211658477783
1725.41882324219	31.3125762939453
1726.40393066406	31.0956420898438
1727.38854980469	30.7896671295166
1728.37268066406	30.5908832550049
1729.3564453125	30.3038520812988
1730.33972167969	30.1401901245117
1731.32250976563	29.9677848815918
1732.30480957031	29.6967315673828
1733.28674316406	29.4927310943604
1734.26806640625	29.3785705566406
1735.2490234375	29.110294342041
1736.2294921875	28.9978618621826
1737.20959472656	28.8406925201416
1738.18908691406	28.6706199645996
1739.16821289063	28.535249710083
1740.14685058594	28.3033275604248
1741.125	28.13405418396
1742.10266113281	28.0351314544678
1743.07995605469	27.8238677978516
1744.05676269531	27.6668033599854
1745.03308105469	27.4203205108643
1746.00891113281	27.3012428283691
1746.98425292969	27.1184406280518
1747.95910644531	26.9616947174072
1748.93359375	26.7615032196045
1749.90759277344	26.5855045318604
1750.88110351563	26.4382858276367
1751.85412597656	26.264835357666
1752.82678222656	26.0352039337158
1753.798828125	25.820011138916
1754.7705078125	25.6063766479492
1755.74169921875	25.4017848968506
1756.71240234375	25.342472076416
1757.6826171875	25.1922283172607
1758.65246582031	25.0419025421143
1759.62170410156	24.8174324035645
1760.59057617188	24.6473827362061
1761.55895996094	24.6061515808105
1762.52673339844	24.4088973999023
1763.49426269531	24.3432292938232
1764.46118164063	24.1814517974854
1765.42761230469	24.1169528961182
1766.39367675781	23.9423351287842
1767.35913085938	23.8320732116699
1768.32421875	23.7766246795654
1769.28881835938	23.7274208068848
1770.2529296875	23.5874004364014
1771.21655273438	23.495964050293
1772.17980957031	23.4890556335449
1773.14245605469	23.3921241760254
1774.10461425781	23.3680763244629
1775.06640625	23.3500709533691
1776.02770996094	23.1897068023682
1776.98852539063	23.0231876373291
1777.94873046875	23.0071964263916
1778.90856933594	22.9150428771973
1779.86804199219	22.8584289550781
1780.82690429688	22.6552505493164
1781.78527832031	22.5110187530518
1782.7431640625	22.4272441864014
1783.70068359375	22.2298755645752
1784.65771484375	22.1839370727539
1785.61413574219	21.9979400634766
1786.57019042969	21.9412288665771
1787.52575683594	21.8895206451416
1788.48083496094	21.7154808044434
1789.43530273438	21.5703163146973
1790.38940429688	21.5348625183105
1791.34301757813	21.391471862793
1792.29626464844	21.2507400512695
1793.24890136719	21.1319942474365
1794.20104980469	21.0802249908447
1795.15270996094	21.0517673492432
1796.10400390625	20.905345916748
1797.0546875	20.8936595916748
1798.0048828125	20.7833080291748
1798.95471191406	20.6735363006592
1799.90393066406	20.6708450317383
1800.85278320313	20.578893661499
1801.80102539063	20.5469131469727
1802.74890136719	20.4694213867188
1803.6962890625	20.4331951141357
1804.64306640625	20.4237270355225
1805.58947753906	20.4425086975098
1806.53540039063	20.3102970123291
1807.48071289063	20.3113536834717
1808.42565917969	20.2993278503418
1809.3701171875	20.2051887512207
1810.31396484375	20.1941967010498
1811.25744628906	20.2011604309082
1812.20043945313	20.1050262451172
1813.14294433594	20.0113925933838
1814.08483886719	20.0291023254395
1815.0263671875	19.9880504608154
1815.96740722656	19.9378871917725
1816.90783691406	19.8062438964844
1817.84790039063	19.7854270935059
1818.78747558594	19.6693439483643
1819.72644042969	19.7069339752197
1820.6650390625	19.5812397003174
1821.60314941406	19.5296401977539
1822.54064941406	19.4460124969482
1823.47778320313	19.3803615570068
1824.41430664063	19.3032264709473
1825.35034179688	19.1639060974121
1826.28601074219	19.1460838317871
1827.22106933594	19.1114959716797
1828.15563964844	19.0032215118408
1829.08984375	19.0059490203857
1830.0234375	18.8557529449463
1830.95654296875	18.8533554077148
1831.88916015625	18.8237552642822
1832.8212890625	18.7964839935303
1833.7529296875	18.7815322875977
1834.68408203125	18.6980838775635
1835.61474609375	18.6456604003906
1836.54479980469	18.6330108642578
1837.47448730469	18.6561279296875
1838.40356445313	18.6824607849121
1839.33227539063	18.6035766601563
1840.26037597656	18.5029125213623
1841.18811035156	18.6400814056396
1842.115234375	18.5954532623291
1843.04187011719	18.5853672027588
1843.96801757813	18.4997425079346
1844.89367675781	18.6082820892334
1845.81872558594	18.5362911224365
1846.74340820313	18.4864749908447
1847.66760253906	18.5017776489258
1848.59118652344	18.5168838500977
1849.51428222656	18.4582633972168
1850.43701171875	18.4423770904541
1851.35913085938	18.3537731170654
1852.28076171875	18.300422668457
1853.20190429688	18.2393341064453
1854.12243652344	18.1576709747314
1855.04260253906	18.1393394470215
1855.96215820313	18.0972290039063
1856.88122558594	18.0465278625488
1857.79992675781	17.9510097503662
1858.71801757813	17.8558712005615
1859.63549804688	17.8708972930908
1860.55261230469	17.8065757751465
1861.46923828125	17.7018795013428
1862.38525390625	17.7233219146729
1863.30078125	17.6438808441162
1864.2158203125	17.6363410949707
1865.13037109375	17.61354637146
1866.04443359375	17.6004180908203
1866.95788574219	17.6001777648926
1867.87084960938	17.6459579467773
1868.78332519531	17.5992851257324
1869.6953125	17.5930347442627
1870.60681152344	17.6108913421631
1871.51782226563	17.5663280487061
1872.42822265625	17.6363105773926
1873.33813476563	17.6438674926758
1874.24755859375	17.6770763397217
1875.15649414063	17.6857414245605
1876.06481933594	17.6622886657715
1876.97277832031	17.6528453826904
1877.88012695313	17.68115234375
1878.78698730469	17.5480632781982
1879.69323730469	17.5817623138428
1880.59912109375	17.5694942474365
1881.50439453125	17.5526866912842
1882.4091796875	17.4740734100342
1883.3134765625	17.4200553894043
1884.21716308594	17.3982276916504
1885.12048339844	17.3869876861572
1886.02319335938	17.3277168273926
1886.92541503906	17.31125831604
1887.82702636719	17.2523670196533
1888.72814941406	17.2075176239014
1889.62878417969	17.1557159423828
1890.52893066406	17.1032333374023
1891.42858886719	17.1150970458984
1892.32763671875	17.0233325958252
1893.22619628906	17.0438652038574
1894.12426757813	16.9179668426514
1895.02172851563	16.9180870056152
1895.91870117188	16.8498249053955
1896.81518554688	16.9504795074463
1897.71118164063	16.84547996521
1898.60656738281	16.80517578125
1899.50146484375	16.8218021392822
1900.39587402344	16.7610321044922
1901.28967285156	16.7624378204346
1902.18298339844	16.7771148681641
1903.07580566406	16.7948589324951
1903.96801757813	16.7771263122559
1904.85986328125	16.7149562835693
1905.7509765625	16.8024234771729
1906.64172363281	16.8572559356689
1907.53186035156	16.8659133911133
1908.42150878906	16.8841800689697
1909.31066894531	16.9013690948486
1910.19921875	16.8834381103516
1911.08728027344	16.8788204193115
1911.97473144531	16.9231109619141
1912.86181640625	16.9864330291748
1913.74816894531	16.9272365570068
1914.63415527344	16.9361877441406
1915.51953125	16.87060546875
1916.40441894531	16.8959541320801
1917.28869628906	16.8725452423096
1918.17260742188	16.8865413665771
1919.05578613281	16.7576084136963
1919.93859863281	16.8217277526855
1920.82080078125	16.7820701599121
1921.70239257813	16.7031650543213
1922.58349609375	16.7125453948975
1923.46411132813	16.6594467163086
1924.34423828125	16.5771465301514
1925.22375488281	16.5195865631104
1926.10278320313	16.4916248321533
1926.98120117188	16.3887825012207
1927.85913085938	16.3941516876221
1928.73645019531	16.3065948486328
1929.61328125	16.2222785949707
1930.48962402344	16.3065280914307
1931.36535644531	16.2118301391602
1932.24060058594	16.2189235687256
1933.11535644531	16.2418727874756
1933.98950195313	16.2245559692383
1934.86303710938	16.2400379180908
1935.73608398438	16.2416591644287
1936.60864257813	16.2095718383789
1937.48059082031	16.2517471313477
1938.35205078125	16.2690391540527
1939.22302246094	16.2184085845947
1940.09338378906	16.2670383453369
1940.96313476563	16.2892208099365
1941.83239746094	16.3006000518799
1942.701171875	16.2552318572998
1943.5693359375	16.3837032318115
1944.43701171875	16.3840847015381
1945.30407714844	16.381160736084
1946.17065429688	16.4180355072021
1947.03662109375	16.4356994628906
1947.90209960938	16.4270362854004
1948.76696777344	16.4754905700684
1949.63134765625	16.4765911102295
1950.4951171875	16.4327239990234
1951.3583984375	16.4887733459473
1952.22106933594	16.4386806488037
1953.08325195313	16.4586296081543
1953.94482421875	16.4384441375732
1954.80590820313	16.3976135253906
1955.66650390625	16.3527679443359
1956.5263671875	16.3580741882324
1957.38586425781	16.3676071166992
1958.24462890625	16.3209285736084
1959.10302734375	16.2837905883789
1959.96069335938	16.2057113647461
1960.81799316406	16.2014255523682
1961.67456054688	16.130615234375
1962.53063964844	16.0855827331543
1963.38623046875	16.0224838256836
1964.2412109375	16.0793952941895
1965.09558105469	15.9754848480225
1965.94946289063	16.0366592407227
1966.80285644531	16.0630970001221
1967.65563964844	15.9434700012207
1968.5078125	15.9770364761353
1969.35949707031	15.9293928146362
1970.21057128906	15.9788427352905
1971.06103515625	16.0370292663574
1971.91101074219	16.0027751922607
1972.76049804688	15.9906215667725
1973.60925292969	16.0560398101807
1974.45764160156	16.0255680084229
1975.30529785156	16.1134185791016
1976.15246582031	16.1973133087158
1976.99914550781	16.1603660583496
1977.84521484375	16.2530708312988
1978.69067382813	16.2544345855713
1979.53552246094	16.2961444854736
1980.3798828125	16.405590057373
1981.22375488281	16.3357048034668
1982.06701660156	16.3833293914795
1982.90966796875	16.430534362793
1983.75170898438	16.4254760742188
1984.59326171875	16.3696594238281
1985.43420410156	16.3621044158936
1986.27465820313	16.3547744750977
1987.11450195313	16.2921371459961
1987.95373535156	16.3484306335449
1988.79248046875	16.3559417724609
1989.63061523438	16.2653408050537
1990.46813964844	16.2278118133545
1991.30517578125	16.2907009124756
1992.1416015625	16.1173114776611
1992.9775390625	16.1815605163574
1993.81274414063	16.1178112030029
1994.6474609375	16.0657424926758
1995.48168945313	15.9962692260742
1996.31518554688	15.9949073791504
1997.14819335938	16.0657825469971
1997.98071289063	15.9458827972412
1998.8125	15.9666500091553
1999.64379882813	16.0120658874512
2000.47448730469	15.9625616073608
2001.3046875	15.9591598510742
2002.13427734375	15.9614162445068
2002.96325683594	15.9627742767334
2003.79162597656	15.9749965667725
2004.61950683594	16.1117973327637
2005.44677734375	16.0302982330322
2006.2734375	16.1125984191895
2007.09948730469	16.207202911377
2007.92504882813	16.2188663482666
2008.75	16.3349113464355
2009.57434082031	16.3073692321777
2010.39819335938	16.3411159515381
2011.22131347656	16.3514919281006
2012.0439453125	16.3952770233154
2012.86608886719	16.3868198394775
2013.6875	16.4245166778564
2014.50842285156	16.4829406738281
2015.32873535156	16.5147819519043
2016.1484375	16.4009857177734
2016.96752929688	16.4783706665039
2017.7861328125	16.4708480834961
2018.60412597656	16.4975032806396
2019.42150878906	16.4893093109131
2020.23828125	16.524658203125
2021.05444335938	16.5210342407227
2021.8701171875	16.4790687561035
2022.68518066406	16.3930244445801
2023.49963378906	16.4092178344727
2024.3134765625	16.3034420013428
2025.12683105469	16.3703498840332
2025.939453125	16.341983795166
2026.75158691406	16.3495044708252
2027.56311035156	16.2879428863525
2028.3740234375	16.2590675354004
2029.18432617188	16.1756801605225
2029.994140625	16.2626247406006
2030.80322265625	16.154447555542
2031.61181640625	16.1378555297852
2032.41979980469	16.1712436676025
2033.22717285156	16.135160446167
2034.03393554688	16.0839138031006
2034.84008789063	16.0551166534424
2035.64575195313	16.0120716094971
2036.45080566406	15.9203062057495
2037.25512695313	15.9114217758179
2038.05895996094	15.9363164901733
2038.86218261719	15.9048948287964
2039.66479492188	15.8861103057861
2040.466796875	15.8617858886719
2041.26831054688	15.8616142272949
2042.06909179688	15.9998397827148
2042.86938476563	15.9564180374146
2043.6689453125	15.8961420059204
2044.46801757813	16.0674991607666
2045.26647949219	16.0312080383301
2046.06433105469	16.0481796264648
2046.86145019531	16.0127830505371
2047.65808105469	16.1629753112793
2048.4541015625	16.0996513366699
2049.24951171875	16.1395511627197
2050.04443359375	16.0932788848877
2050.83862304688	16.162805557251
2051.63232421875	16.2386302947998
2052.42529296875	16.1509304046631
2053.2177734375	16.1944046020508
2054.00952148438	16.1517791748047
2054.80078125	16.2353649139404
2055.59130859375	16.3222579956055
2056.38134765625	16.2645683288574
2057.17065429688	16.3538513183594
2057.95947265625	16.2541484832764
2058.74755859375	16.2543869018555
2059.53515625	16.1975231170654
2060.32202148438	16.1780071258545
2061.1083984375	16.1501121520996
2061.89428710938	16.0113410949707
2062.67919921875	16.0117282867432
2063.4638671875	16.0170059204102
2064.24780273438	15.9717988967896
2065.03100585938	16.0436382293701
2065.81372070313	15.8207492828369
2066.595703125	15.8602075576782
2067.37719726563	15.830023765564
2068.15795898438	15.7543640136719
2068.93823242188	15.7294807434082
2069.7177734375	15.6094074249268
2070.49682617188	15.5825929641724
2071.27514648438	15.5627574920654
2072.05297851563	15.458137512207
2072.830078125	15.46861743927
2073.60668945313	15.400580406189
2074.38256835938	15.347918510437
2075.15795898438	15.3148670196533
2075.9326171875	15.362286567688
2076.70654296875	15.3032331466675
2077.47998046875	15.2963600158691
2078.25268554688	15.2236557006836
2079.02490234375	15.25634765625
2079.79663085938	15.1995182037354
2080.5673828125	15.2774906158447
2081.337890625	15.2698926925659
2082.107421875	15.2381143569946
2082.87670898438	15.299994468689
2083.64501953125	15.2658596038818
2084.41284179688	15.3169841766357
2085.18017578125	15.3321914672852
2085.94677734375	15.3438835144043
2086.71264648438	15.376049041748
2087.47802734375	15.3082294464111
2088.24267578125	15.3721866607666
2089.0068359375	15.3784999847412
2089.77026367188	15.4005994796753
2090.53295898438	15.2916822433472
2091.29516601563	15.2949047088623
2092.056640625	15.3611059188843
2092.81762695313	15.3190612792969
2093.57788085938	15.1962623596191
2094.33764648438	15.1987476348877
2095.0966796875	15.1901378631592
2095.85498046875	15.0536832809448
2096.61279296875	15.0194787979126
2097.36987304688	15.0311298370361
2098.12646484375	14.9424800872803
2098.88232421875	14.827260017395
2099.63745117188	14.8300895690918
2100.39208984375	14.7204208374023
2101.14624023438	14.6826992034912
2101.8994140625	14.6653337478638
2102.65209960938	14.4988059997559
2103.404296875	14.4597702026367
2104.15551757813	14.3991079330444
2104.90649414063	14.3899154663086
2105.65649414063	14.2501058578491
2106.40600585938	14.2719688415527
2107.15502929688	14.1574363708496
2107.90307617188	14.1108064651489
2108.65063476563	14.0936374664307
2109.39770507813	14.1188087463379
2110.14404296875	14.0994853973389
2110.8896484375	14.0639610290527
2111.63452148438	14.0245943069458
2112.37890625	14.136999130249
2113.12280273438	14.0451822280884
2113.86572265625	14.1273918151855
2114.60815429688	14.1113719940186
2115.35009765625	14.1798267364502
2116.09106445313	14.2024936676025
2116.83154296875	14.1800317764282
2117.57153320313	14.1718912124634
2118.31079101563	14.214183807373
2119.04931640625	14.1532020568848
2119.787109375	14.1144218444824
2120.5244140625	14.1127033233643
2121.26098632813	14.1102638244629
2121.9970703125	14.0177764892578
2122.732421875	14.0129060745239
2123.46704101563	14.0032358169556
2124.20092773438	13.9290590286255
2124.93432617188	13.8365964889526
2125.6669921875	13.8633232116699
2126.39916992188	13.775318145752
2127.13037109375	13.7580947875977
2127.86108398438	13.6546115875244
2128.59130859375	13.702935218811
2129.32080078125	13.5103902816772
2130.04956054688	13.5031366348267
2130.77758789063	13.4463081359863
2131.50512695313	13.2897806167603
2132.23193359375	13.2711133956909
2132.9580078125	13.2440023422241
2133.68334960938	13.1872272491455
2134.408203125	13.1077442169189
2135.13232421875	13.0269927978516
2135.85595703125	13.0356893539429
2136.57885742188	12.9449520111084
2137.30102539063	12.8886671066284
2138.0224609375	12.8381404876709
2138.74340820313	12.7501163482666
2139.46337890625	12.8329372406006
2140.18310546875	12.7167911529541
2140.90185546875	12.6772413253784
2141.6201171875	12.6369380950928
2142.33764648438	12.6254148483276
2143.05444335938	12.6034669876099
2143.77075195313	12.5931301116943
2144.48608398438	12.6189098358154
2145.201171875	12.6216630935669
2145.91528320313	12.5894908905029
2146.62890625	12.6145639419556
2147.34155273438	12.5932865142822
2148.05395507813	12.5625162124634
2148.76538085938	12.5346364974976
2149.47631835938	12.5293436050415
2150.18627929688	12.5364503860474
2150.89599609375	12.5496387481689
2151.60473632813	12.5049171447754
2152.31298828125	12.4969215393066
2153.02026367188	12.5066986083984
2153.72729492188	12.4621524810791
2154.43334960938	12.4395017623901
2155.138671875	12.4036693572998
2155.84350585938	12.3831748962402
2156.54760742188	12.3873100280762
2157.25122070313	12.3509225845337
2157.95385742188	12.2485694885254
2158.65600585938	12.3435392379761
2159.357421875	12.2667608261108
2160.05810546875	12.1982364654541
2160.75805664063	12.2091550827026
2161.45751953125	12.1300258636475
2162.15600585938	12.1086091995239
2162.85400390625	12.087908744812
2163.55151367188	11.9954099655151
2164.248046875	11.9327344894409
2164.94409179688	11.9774017333984
2165.63916015625	11.8638973236084
2166.33374023438	11.798397064209
2167.02783203125	11.8094310760498
2167.72094726563	11.6812324523926
2168.41357421875	11.6072282791138
2169.10522460938	11.5931272506714
2169.79638671875	11.4732961654663
2170.48706054688	11.4497852325439
2171.1767578125	11.3799982070923
2171.86572265625	11.2761821746826
2172.55419921875	11.2212867736816
2173.24194335938	11.1481170654297
2173.92895507813	11.0605983734131
2174.615234375	11.0652132034302
2175.30078125	11.0140924453735
2175.98583984375	10.9537973403931
2176.67016601563	10.8865451812744
2177.35375976563	10.8896131515503
2178.03662109375	10.8731689453125
2178.71875	10.8955078125
2179.40014648438	10.8043899536133
2180.08081054688	10.863320350647
2180.76098632813	10.8859300613403
2181.4404296875	10.8704319000244
2182.119140625	10.8083724975586
2182.79711914063	10.825532913208
2183.47436523438	10.8580694198608
2184.15087890625	10.8358383178711
2184.82690429688	10.8272314071655
2185.501953125	10.8059635162354
2186.17651367188	10.7970848083496
2186.85034179688	10.8559904098511
2187.5234375	10.7902364730835
2188.19580078125	10.7746334075928
2188.86743164063	10.7348957061768
2189.53833007813	10.7391481399536
2190.20874023438	10.663290977478
2190.87817382813	10.6042938232422
2191.54711914063	10.6107387542725
2192.21533203125	10.5621337890625
2192.8828125	10.448450088501
2193.54956054688	10.420184135437
2194.21557617188	10.3918924331665
2194.880859375	10.3775482177734
2195.54541015625	10.2908124923706
2196.20947265625	10.2007570266724
2196.87255859375	10.1353626251221
2197.53515625	10.0676622390747
2198.19677734375	10.0691556930542
2198.85791015625	9.93385028839111
2199.51831054688	9.8729887008667
2200.17797851563	9.78905582427979
2200.8369140625	9.75112438201904
2201.4951171875	9.70263957977295
2202.15258789063	9.64634609222412
2202.80932617188	9.54789161682129
2203.46533203125	9.53989410400391
2204.12060546875	9.44934463500977
2204.775390625	9.45660877227783
2205.42919921875	9.41742038726807
2206.08251953125	9.41186237335205
2206.73486328125	9.43494129180908
2207.38671875	9.45175552368164
2208.03759765625	9.39841747283936
2208.68798828125	9.3616418838501
2209.33764648438	9.36610984802246
2209.98657226563	9.37158584594727
2210.63452148438	9.33374214172363
2211.28198242188	9.35860729217529
2211.9287109375	9.37668609619141
2212.57470703125	9.36275196075439
2213.21997070313	9.3757963180542
2213.86450195313	9.38001728057861
2214.50830078125	9.37338256835938
2215.1513671875	9.3253231048584
2215.79370117188	9.26509094238281
2216.43530273438	9.23261547088623
2217.076171875	9.25878143310547
2217.71630859375	9.15164661407471
2218.35571289063	9.12768936157227
2218.99462890625	9.08927726745605
2219.63256835938	9.02018928527832
2220.26977539063	8.99360942840576
2220.90625	8.93583202362061
2221.5419921875	8.90285682678223
2222.17700195313	8.85260009765625
2222.81127929688	8.78504943847656
2223.44482421875	8.75654125213623
2224.07763671875	8.69854259490967
2224.70971679688	8.6313533782959
2225.34106445313	8.54428195953369
2225.9716796875	8.47621250152588
2226.6015625	8.43326950073242
2227.23071289063	8.38647079467773
2227.85913085938	8.31137847900391
2228.48681640625	8.27366161346436
2229.11376953125	8.22648906707764
2229.73999023438	8.2600736618042
2230.36547851563	8.19933891296387
2230.990234375	8.1186580657959
2231.61401367188	8.12544059753418
2232.2373046875	8.04210948944092
2232.85986328125	7.99267864227295
2233.4814453125	7.96134281158447
2234.1025390625	7.94583034515381
2234.72265625	7.92467784881592
2235.34228515625	7.92960023880005
2235.9609375	7.86542987823486
2236.57885742188	7.85266447067261
2237.1962890625	7.88931322097778
2237.81274414063	7.81198120117188
2238.42846679688	7.84556341171265
2239.04345703125	7.76558637619019
2239.65771484375	7.82379770278931
2240.27124023438	7.78634071350098
2240.88403320313	7.82431840896606
2241.49584960938	7.80223655700684
2242.10717773438	7.77910804748535
2242.71752929688	7.82663679122925
2243.32739257813	7.79681015014648
2243.93627929688	7.79628133773804
2244.54443359375	7.7581787109375
2245.15209960938	7.7187614440918
2245.7587890625	7.70815229415894
2246.36474609375	7.68645572662354
2246.9697265625	7.67891073226929
2247.57421875	7.65718173980713
2248.17797851563	7.65503549575806
2248.78076171875	7.6198558807373
2249.38305664063	7.58645677566528
2249.984375	7.55380058288574
2250.5849609375	7.51285409927368
2251.18481445313	7.46928739547729
2251.78393554688	7.40655422210693
2252.38232421875	7.42032337188721
2252.97973632813	7.3383731842041
2253.57666015625	7.33840322494507
2254.17260742188	7.26411867141724
2254.76782226563	7.29131460189819
2255.3623046875	7.2084002494812
2255.9560546875	7.14071130752563
2256.54907226563	7.09941911697388
2257.14135742188	7.08326005935669
2257.73266601563	7.03282690048218
2258.32348632813	6.97066736221313
2258.91333007813	6.94430303573608
2259.50244140625	6.89141178131104
2260.09057617188	6.82339954376221
2260.67822265625	6.79823923110962
2261.26513671875	6.77123832702637
2261.85107421875	6.716628074646
2262.43627929688	6.66587495803833
2263.02075195313	6.68488740921021
2263.6044921875	6.66143703460693
2264.18725585938	6.58010482788086
2264.76953125	6.61265563964844
2265.35083007813	6.55679798126221
2265.93139648438	6.50611543655396
2266.51123046875	6.4903769493103
2267.09033203125	6.48637294769287
2267.66845703125	6.46433782577515
2268.24584960938	6.50083017349243
2268.82250976563	6.49446487426758
2269.3984375	6.47501802444458
2269.9736328125	6.50998163223267
2270.5478515625	6.51748085021973
2271.12133789063	6.52996349334717
2271.69409179688	6.57912921905518
2272.26611328125	6.56333589553833
2272.83740234375	6.54569149017334
2273.40771484375	6.55347299575806
2273.97729492188	6.50956773757935
2274.54614257813	6.4968638420105
2275.11401367188	6.46550416946411
2275.68139648438	6.43280410766602
2276.24780273438	6.38089418411255
2276.8134765625	6.3812575340271
2277.37817382813	6.34558629989624
2277.9423828125	6.32251644134521
2278.50561523438	6.31337451934814
2279.06811523438	6.32081174850464
2279.62963867188	6.32272100448608
2280.19067382813	6.30829334259033
2280.75073242188	6.28515338897705
2281.31005859375	6.28994607925415
2281.86840820313	6.27891302108765
2282.42602539063	6.25968790054321
2282.98291015625	6.17100858688354
2283.5390625	6.16941928863525
2284.09448242188	6.16386127471924
2284.64892578125	6.12869262695313
2285.20263671875	6.13791799545288
2285.75537109375	6.04874801635742
2286.3076171875	6.06773710250854
2286.85888671875	6.00811672210693
2287.40942382813	6.00617742538452
2287.958984375	5.94648408889771
2288.5078125	5.92675924301147
2289.05590820313	5.91338348388672
2289.60302734375	5.83474683761597
2290.14965820313	5.80990982055664
2290.6953125	5.73037433624268
2291.23999023438	5.77716588973999
2291.78393554688	5.69596004486084
2292.3271484375	5.65242052078247
2292.86962890625	5.68248510360718
2293.4111328125	5.63730955123901
2293.95190429688	5.62934255599976
2294.49194335938	5.55430173873901
2295.03100585938	5.54336547851563
2295.5693359375	5.53001832962036
2296.10693359375	5.51346588134766
2296.6435546875	5.46784210205078
2297.17944335938	5.5253758430481
2297.71459960938	5.49092388153076
2298.24877929688	5.43082523345947
2298.7822265625	5.45076084136963
2299.31469726563	5.46643972396851
2299.8466796875	5.45461368560791
2300.37744140625	5.46655797958374
2300.90771484375	5.45418071746826
2301.43701171875	5.43804883956909
2301.96557617188	5.48049545288086
2302.4931640625	5.46810579299927
2303.02001953125	5.46132373809814
2303.54614257813	5.47275161743164
2304.0712890625	5.42175149917603
2304.595703125	5.46694087982178
2305.119140625	5.48347091674805
2305.64184570313	5.44528722763062
2306.16381835938	5.44437170028687
2306.68481445313	5.40238094329834
2307.205078125	5.40923690795898
2307.72436523438	5.38680839538574
2308.24291992188	5.43047666549683
2308.7607421875	5.40507650375366
2309.27758789063	5.38046550750732
2309.79370117188	5.40130186080933
2310.30883789063	5.39119911193848
2310.8232421875	5.41716766357422
2311.3369140625	5.36261510848999
2311.849609375	5.35787057876587
2312.361328125	5.34772682189941
2312.87255859375	5.31950664520264
2313.38256835938	5.27372932434082
2313.89208984375	5.28836441040039
2314.40063476563	5.23309087753296
2314.908203125	5.22827005386353
2315.4150390625	5.20291662216187
2315.92114257813	5.08565282821655
2316.42626953125	5.08617544174194
2316.9306640625	5.06532859802246
2317.43408203125	5.02174043655396
2317.93676757813	5.06580781936646
2318.4384765625	4.99646043777466
2318.939453125	4.94574880599976
2319.439453125	4.93401479721069
2319.93872070313	4.91413688659668
2320.43701171875	4.87227916717529
2320.9345703125	4.86402559280396
2321.43139648438	4.85983324050903
2321.92724609375	4.8092188835144
2322.42211914063	4.81585931777954
2322.91625976563	4.78148698806763
2323.40966796875	4.72833299636841
2323.90209960938	4.7566933631897
2324.3935546875	4.75515985488892
2324.88427734375	4.74029111862183
2325.37426757813	4.69982814788818
2325.86303710938	4.68928098678589
2326.35131835938	4.69424724578857
2326.83862304688	4.68504619598389
2327.32495117188	4.72434759140015
2327.810546875	4.71678400039673
2328.29541015625	4.731849193573
2328.77905273438	4.70217704772949
2329.26220703125	4.76991987228394
2329.74438476563	4.72986173629761
2330.2255859375	4.72227191925049
2330.7060546875	4.74036073684692
2331.185546875	4.72976016998291
2331.6640625	4.7210636138916
2332.14184570313	4.71263265609741
2332.61889648438	4.73730182647705
2333.09497070313	4.70751571655273
2333.57006835938	4.70097970962524
2334.04443359375	4.71936273574829
2334.51782226563	4.7128210067749
2334.99047851563	4.70435571670532
2335.46215820313	4.65009021759033
2335.93310546875	4.62595653533936
2336.40307617188	4.59521675109863
2336.8720703125	4.5839409828186
2337.34033203125	4.56908655166626
2337.8076171875	4.56163644790649
2338.27416992188	4.50142192840576
2338.73974609375	4.54588747024536
2339.20458984375	4.47901964187622
2339.66845703125	4.45391368865967
2340.13134765625	4.41667890548706
2340.59350585938	4.41134643554688
2341.0546875	4.41839933395386
2341.51489257813	4.36182546615601
2341.97436523438	4.33910083770752
2342.43286132813	4.31746101379395
2342.890625	4.26188898086548
2343.34741210938	4.25564861297607
2343.80322265625	4.23036527633667
2344.25830078125	4.19622755050659
2344.71240234375	4.23192262649536
2345.16577148438	4.24333477020264
2345.61791992188	4.23292207717896
2346.06958007813	4.28662633895874
2346.52001953125	4.32764911651611
2346.9697265625	4.38695240020752
2347.41845703125	4.47064352035522
2347.86645507813	4.57293653488159
2348.3134765625	4.63071537017822
2348.75952148438	4.75140857696533
2349.20483398438	4.84419870376587
2349.64916992188	4.90101337432861
2350.09252929688	5.02441072463989
2350.53515625	5.07494306564331
2350.97680664063	5.13993549346924
2351.41748046875	5.21412706375122
2351.857421875	5.2553277015686
2352.29638671875	5.25378084182739
2352.734375	5.27112150192261
2353.17138671875	5.24344635009766
2353.60766601563	5.18155097961426
2354.04296875	5.17495965957642
2354.4775390625	5.01423025131226
2354.91088867188	4.96693849563599
2355.34350585938	4.91961002349854
2355.775390625	4.81097984313965
2356.2060546875	4.73152589797974
2356.63598632813	4.5884747505188
2357.06494140625	4.47766447067261
2357.4931640625	4.41418504714966
2357.92041015625	4.29793643951416
2358.3466796875	4.21983957290649
2358.77197265625	4.10902500152588
2359.1962890625	4.07520771026611
2359.61987304688	3.9941565990448
2360.04248046875	3.90550565719604
2360.46411132813	3.83635878562927
2360.88500976563	3.83203387260437
2361.30493164063	3.76337242126465
2361.72387695313	3.74922227859497
