# Supplementary material for: Optics miniaturization strategy for demanding Raman spectroscopy applications
Source: Nat Commun. 2024 Apr 8;15:3049. doi: 10.1038/s41467-024-47044-7 (PMC11001912; doi:10.1038/s41467-024-47044-7)
Supplement: Supplementary file 6 — Source Data [file 41467_2024_47044_MOESM6_ESM.zip › Source Data/NCOMMS-23-34016B s3/S3 pHCA, Glucose, Salts/calibraiton/Salts standards 24.08.17/K_10g_L_1.csv]

347.42919921875	79.1838912963867
348.892913818359	79.4711456298828
350.356079101563	79.8250122070313
351.818634033203	79.9800491333008
353.280670166016	80.6560516357422
354.742095947266	80.8453903198242
356.202972412109	81.1485977172852
357.663299560547	81.6586303710938
359.123046875	81.9378967285156
360.582244873047	82.1413269042969
362.040863037109	82.5083923339844
363.498931884766	82.6672134399414
364.956451416016	82.7573165893555
366.413391113281	83.0691604614258
367.869750976563	83.2929458618164
369.325592041016	83.5449905395508
370.780853271484	83.2784576416016
372.235565185547	83.4533996582031
373.689727783203	83.5516357421875
375.143310546875	83.5337905883789
376.596343994141	83.7327041625977
378.048828125	83.706672668457
379.500762939453	83.6691513061523
380.9521484375	83.9243927001953
382.402954101563	83.797607421875
383.853240966797	83.8272094726563
385.302947998047	84.0418243408203
386.752136230469	84.2200012207031
388.200744628906	84.318603515625
389.648803710938	84.4770431518555
391.096343994141	84.4507141113281
392.543304443359	84.6442108154297
393.989715576172	84.8376846313477
395.435607910156	85.0940475463867
396.880920410156	85.3069686889648
398.325714111328	85.212272644043
399.769927978516	85.5834884643555
401.213623046875	85.7166748046875
402.656768798828	85.8461456298828
404.099395751953	85.8338851928711
405.541442871094	85.9937210083008
406.982971191406	86.185661315918
408.423950195313	86.1660003662109
409.864379882813	86.5708236694336
411.304290771484	86.4383239746094
412.743621826172	86.4122848510742
414.182434082031	86.6969757080078
415.620727539063	86.6244506835938
417.058471679688	86.6677093505859
418.495666503906	86.7418899536133
419.932342529297	86.7880706787109
421.368469238281	86.6051864624023
422.804077148438	86.6881561279297
424.239135742188	86.5483245849609
425.673645019531	86.4458694458008
427.107635498047	86.5356674194336
428.541107177734	86.3442459106445
429.974029541016	86.4465179443359
431.406433105469	86.3993682861328
432.838287353516	86.1695861816406
434.269622802734	86.0962753295898
435.700408935547	86.0410537719727
437.130706787109	85.8382339477539
438.560455322266	85.8959503173828
439.989654541016	85.5687103271484
441.418334960938	85.6419906616211
442.846496582031	85.5201568603516
444.274139404297	85.4695816040039
445.701263427734	85.2976989746094
447.127838134766	85.0142669677734
448.553894042969	85.0634002685547
449.979431152344	84.971435546875
451.404449462891	84.8203277587891
452.828918457031	84.6513900756836
454.252899169922	84.7159423828125
455.676330566406	84.6198425292969
457.099273681641	84.4190368652344
458.521667480469	84.4372711181641
459.943542480469	84.5214614868164
461.364929199219	84.3766174316406
462.785766601563	84.3894653320313
464.206085205078	84.5022048950195
465.625885009766	84.1525192260742
467.045196533203	84.5353393554688
468.463958740234	84.3696975708008
469.882202148438	84.3262481689453
471.299957275391	84.4632339477539
472.717193603516	84.468635559082
474.133911132813	84.6147384643555
475.550109863281	84.5802459716797
476.965789794922	84.6009979248047
478.380950927734	84.8462829589844
479.795623779297	84.7957611083984
481.209777832031	84.7299423217773
482.623413085938	85.0888824462891
484.036529541016	85.2088165283203
485.449157714844	85.3068618774414
486.861267089844	85.3774185180664
488.272857666016	85.381950378418
489.683959960938	85.6683578491211
491.094543457031	85.6914978027344
492.504608154297	85.8305816650391
493.914184570313	85.9561004638672
495.3232421875	86.059944152832
496.731811523438	86.1357192993164
498.139862060547	86.217903137207
499.547393798828	86.3254241943359
500.954467773438	86.2975540161133
502.360992431641	86.4008331298828
503.767028808594	86.4606018066406
505.172576904297	86.5580749511719
506.577606201172	86.6228713989258
507.982147216797	86.7164993286133
509.386169433594	86.5790786743164
510.789703369141	86.6520385742188
512.192749023438	86.6252517700195
513.595275878906	86.4960479736328
514.997314453125	86.3212738037109
516.398803710938	86.4884185791016
517.799865722656	86.0827865600586
519.200378417969	85.9786758422852
520.600463867188	85.8199157714844
522	85.4261016845703
523.399047851563	85.285026550293
524.797607421875	84.8028793334961
526.195678710938	84.6035919189453
527.59326171875	84.4393157958984
528.990295410156	84.0246200561523
530.386901855469	83.4232864379883
531.782958984375	83.3719635009766
533.178588867188	82.9718017578125
534.573669433594	82.4429550170898
535.968322753906	82.2477722167969
537.362426757813	81.7936325073242
538.756042480469	81.5396957397461
540.149230957031	81.135871887207
541.541870117188	80.8147430419922
542.934020996094	80.5911254882813
544.32568359375	80.4022674560547
545.716918945313	80.2491683959961
547.107604980469	79.7919006347656
548.497802734375	79.6938629150391
549.887573242188	79.5856399536133
551.276794433594	79.2171096801758
552.66552734375	79.107048034668
554.053833007813	78.9960708618164
555.441650390625	78.9641723632813
556.828918457031	78.6596832275391
558.215759277344	78.4807586669922
559.602111816406	78.4260330200195
560.987976074219	78.4497756958008
562.373352050781	78.282341003418
563.758239746094	78.2184371948242
565.142639160156	77.955680847168
566.526611328125	77.9012908935547
567.910034179688	77.9478912353516
569.293029785156	77.775634765625
570.675537109375	77.7297897338867
572.057556152344	77.6614379882813
573.439086914063	77.7206268310547
574.820129394531	77.6249771118164
576.200744628906	77.483512878418
577.580871582031	77.3528747558594
578.96044921875	77.5529022216797
580.339660644531	77.3959426879883
581.718322753906	77.4482879638672
583.096557617188	77.2842636108398
584.474243164063	77.2877731323242
585.851501464844	77.1823196411133
587.228332519531	77.1637268066406
588.604614257813	77.1405334472656
589.98046875	77.1340942382813
591.355834960938	77.1465377807617
592.730712890625	77.1080093383789
594.105163574219	77.1764755249023
595.479125976563	76.8872985839844
596.852600097656	76.8430786132813
598.225646972656	76.862922668457
599.598205566406	76.880500793457
600.970275878906	76.7291946411133
602.341857910156	76.6944961547852
603.713012695313	76.6465377807617
605.083679199219	76.6518707275391
606.453918457031	76.5299301147461
607.823608398438	76.5066604614258
609.192932128906	76.4342041015625
610.561706542969	76.2312393188477
611.930053710938	76.2705078125
613.297912597656	76.0493545532227
614.665344238281	76.0094985961914
616.032287597656	75.9185409545898
617.398803710938	75.7693710327148
618.764831542969	75.5479888916016
620.13037109375	75.5113220214844
621.495483398438	75.3349914550781
622.860107421875	75.2405395507813
624.224304199219	75.0675506591797
625.588012695313	74.9822082519531
626.951232910156	74.8094787597656
628.314025878906	74.6525344848633
629.676391601563	74.8200302124023
631.038269042969	74.4810943603516
632.399658203125	74.2981491088867
633.760620117188	74.3393402099609
635.12109375	74.0700531005859
636.481140136719	73.9152603149414
637.840759277344	73.7249755859375
639.199890136719	73.64013671875
640.558532714844	73.5127105712891
641.916748046875	73.359016418457
643.274536132813	73.3022918701172
644.6318359375	73.0601806640625
645.988647460938	72.9697418212891
647.345031738281	72.9493713378906
648.700988769531	72.9207611083984
650.056457519531	72.6588668823242
651.411499023438	72.5689086914063
652.76611328125	72.5762557983398
654.120239257813	72.2078170776367
655.473876953125	72.3882522583008
656.827087402344	72.1677932739258
658.179870605469	72.0797119140625
659.5322265625	72.0637741088867
660.884094238281	71.8675994873047
662.235473632813	71.9428024291992
663.586486816406	71.6745758056641
664.93701171875	71.7340927124023
666.287048339844	71.7364807128906
667.636657714844	71.6211929321289
668.98583984375	71.5354232788086
670.334594726563	71.5202407836914
671.682861328125	71.5673751831055
673.030700683594	71.4205551147461
674.378051757813	71.4244003295898
675.725036621094	71.2498550415039
677.071533203125	71.3250350952148
678.417541503906	71.2875442504883
679.76318359375	71.4376831054688
681.108337402344	71.1781616210938
682.453002929688	71.329460144043
683.797302246094	71.4001159667969
685.14111328125	71.2219161987305
686.484497070313	71.3015975952148
687.827453613281	71.320182800293
689.169921875	71.1865081787109
690.512023925781	71.2484283447266
691.853637695313	71.488655090332
693.194763183594	71.3357009887695
694.535522460938	71.2666549682617
695.875793457031	71.2815170288086
697.215637207031	71.3383178710938
698.555053710938	71.364501953125
699.89404296875	71.3390121459961
701.232543945313	71.52490234375
702.570617675781	71.4408493041992
703.908325195313	71.4724349975586
705.245483398438	71.4196472167969
706.582275390625	71.3875427246094
707.918640136719	71.4737319946289
709.254516601563	71.462532043457
710.589965820313	71.3051376342773
711.924987792969	71.3550109863281
713.259582519531	71.3721923828125
714.59375	71.3484268188477
715.927490234375	71.3176116943359
717.2607421875	71.3218307495117
718.593627929688	71.2916259765625
719.926025390625	71.328971862793
721.257995605469	71.3305511474609
722.589538574219	71.3040390014648
723.920654296875	71.2069778442383
725.251342773438	71.3750228881836
726.581604003906	71.1173324584961
727.911437988281	71.0893859863281
729.240783691406	71.0765533447266
730.569763183594	71.0321807861328
731.898254394531	71.1278228759766
733.226379394531	70.9693450927734
734.554016113281	70.9043960571289
735.881225585938	70.8109893798828
737.208068847656	70.8571701049805
738.534423828125	70.8081588745117
739.8603515625	70.7398529052734
741.185852050781	70.6480712890625
742.510925292969	70.6029510498047
743.835571289063	70.5641555786133
745.159790039063	70.3851013183594
746.483581542969	70.4201354980469
747.806945800781	70.1136703491211
749.1298828125	70.2100982666016
750.452453613281	70.0615310668945
751.774536132813	70.1218643188477
753.09619140625	69.7448348999023
754.417419433594	69.7687301635742
755.738220214844	69.7643432617188
757.05859375	69.6514663696289
758.378540039063	69.5275344848633
759.698059082031	69.5041275024414
761.017211914063	69.2828216552734
762.335876464844	69.2592620849609
763.654113769531	69.0292358398438
764.971984863281	69.0148849487305
766.289367675781	69.0341720581055
767.606384277344	68.6978607177734
768.922973632813	68.7229232788086
770.239074707031	68.5654449462891
771.554809570313	68.4576416015625
772.8701171875	68.392822265625
774.184997558594	68.358772277832
775.499450683594	68.1779098510742
776.8134765625	68.1013336181641
778.127136230469	67.8937911987305
779.440307617188	67.8942184448242
780.753112792969	67.8661956787109
782.0654296875	67.6253280639648
783.377380371094	67.6292572021484
784.688903808594	67.4690170288086
786	67.3641586303711
787.310668945313	67.3395004272461
788.620971679688	67.1176986694336
789.930786132813	67.1757278442383
791.240234375	66.9505386352539
792.549255371094	66.8183364868164
793.857788085938	66.7603988647461
795.166015625	66.6601028442383
796.473754882813	66.6176681518555
797.781066894531	66.4502563476563
799.088012695313	66.5135726928711
800.39453125	66.4007873535156
801.700622558594	66.3221740722656
803.006286621094	66.1199493408203
804.311584472656	66.1472854614258
805.616394042969	66.0975570678711
806.920837402344	65.9278411865234
808.224853515625	65.8993301391602
809.528503417969	65.749137878418
810.831665039063	65.6504745483398
812.134460449219	65.6834487915039
813.436828613281	65.5833053588867
814.73876953125	65.5592803955078
816.040344238281	65.4420013427734
817.341430664063	65.4407348632813
818.642150878906	65.2777328491211
819.942504882813	65.222900390625
821.242370605469	65.1194534301758
822.541870117188	65.146858215332
823.840942382813	65.0796890258789
825.139587402344	65.0535430908203
826.437866210938	64.9818267822266
827.735656738281	64.7913589477539
829.033081054688	64.7315292358398
830.330139160156	64.8532333374023
831.626770019531	64.7146911621094
832.922973632813	64.6835250854492
834.21875	64.619758605957
835.514099121094	64.5914764404297
836.80908203125	64.6160430908203
838.103637695313	64.479133605957
839.397827148438	64.5262145996094
840.691589355469	64.4734191894531
841.984924316406	64.5792541503906
843.27783203125	64.5846252441406
844.570373535156	64.6941146850586
845.862487792969	64.6564483642578
847.154235839844	64.6679763793945
848.445556640625	64.828971862793
849.736450195313	64.9080047607422
851.026916503906	65.0263137817383
852.317016601563	65.2704238891602
853.606689453125	65.4249725341797
854.89599609375	65.7737274169922
856.184875488281	66.1325836181641
857.473327636719	66.5337524414063
858.761413574219	67.0845184326172
860.049072265625	67.744270324707
861.336303710938	68.5680847167969
862.623168945313	69.3998947143555
863.909606933594	70.5386657714844
865.195678710938	71.8143844604492
866.481323242188	73.1903228759766
867.766540527344	74.4412155151367
869.051391601563	76.1962432861328
870.335815429688	77.8786163330078
871.619873046875	79.1568374633789
872.903503417969	80.4430389404297
874.186706542969	81.6421508789063
875.469543457031	82.2012939453125
876.752014160156	82.3237686157227
878.033996582031	82.1991882324219
879.315612792969	81.5297927856445
880.596862792969	79.9820327758789
881.877685546875	78.5537948608398
883.158081054688	76.6516723632813
884.438110351563	74.5600967407227
885.7177734375	72.45947265625
886.996948242188	70.5513229370117
888.275817871094	68.6560363769531
889.55419921875	67.099853515625
890.832275390625	65.4281539916992
892.10986328125	64.1454467773438
893.387084960938	63.0146064758301
894.663940429688	62.0480003356934
895.940368652344	61.0345878601074
897.216369628906	60.208251953125
898.492004394531	59.4811935424805
899.767272949219	58.8073081970215
901.042114257813	58.3090515136719
902.316528320313	57.7116050720215
903.590576171875	57.3172149658203
904.8642578125	56.9155960083008
906.137512207031	56.4706001281738
907.410339355469	56.1541709899902
908.682800292969	55.7880554199219
909.954833984375	55.4332046508789
911.226501464844	55.205207824707
912.497802734375	54.9187660217285
913.768676757813	54.528377532959
915.039123535156	54.4268951416016
916.309204101563	54.0319747924805
917.578918457031	53.8494033813477
918.848205566406	53.7256965637207
920.117126464844	53.4070091247559
921.385620117188	53.2473487854004
922.653747558594	53.3173522949219
923.921447753906	52.9077033996582
925.188781738281	52.7863616943359
926.455688476563	52.6762847900391
927.722229003906	52.4765319824219
928.988342285156	52.4853057861328
930.254089355469	52.2695922851563
931.519470214844	52.0778884887695
932.784423828125	52.089183807373
934.049011230469	51.8398094177246
935.313171386719	51.7711753845215
936.576965332031	51.5850639343262
937.84033203125	51.5233001708984
939.103332519531	51.3596839904785
940.365966796875	51.2330322265625
941.628173828125	51.2956504821777
942.890014648438	51.0818176269531
944.151428222656	50.9228439331055
945.412475585938	50.7469329833984
946.673095703125	50.5695152282715
947.933349609375	50.6148872375488
949.193237304688	50.3402061462402
950.452697753906	50.3151626586914
951.711791992188	50.1844635009766
952.970520019531	50.0971794128418
954.228820800781	49.8886222839355
955.486755371094	49.8979034423828
956.744262695313	49.6878662109375
958.001403808594	49.7051734924316
959.258117675781	49.530387878418
960.514526367188	49.3693161010742
961.770446777344	49.3171806335449
963.026062011719	49.2294502258301
964.28125	49.0419540405273
965.536010742188	48.9140739440918
966.790466308594	48.9071159362793
968.044494628906	48.9049224853516
969.298095703125	48.7690963745117
970.551391601563	48.7457962036133
971.80419921875	48.5264167785645
973.056701660156	48.6352882385254
974.308776855469	48.3888854980469
975.560485839844	48.3753509521484
976.811767578125	48.3317565917969
978.062683105469	48.4098472595215
979.313232421875	48.2735595703125
980.563415527344	48.2726516723633
981.813171386719	48.2588157653809
983.0625	48.1577835083008
984.3115234375	48.1915817260742
985.560119628906	48.1391258239746
986.808349609375	48.1535301208496
988.05615234375	48.0375099182129
989.303588867188	47.9813003540039
990.550659179688	48.1524505615234
991.797302246094	47.9117546081543
993.043579101563	47.9780158996582
994.289489746094	47.8234176635742
995.535034179688	47.8560028076172
996.780151367188	47.6661949157715
998.02490234375	47.5162010192871
999.269226074219	47.5943412780762
1000.51318359375	47.4186592102051
1001.75677490234	47.3793411254883
1003	47.3638381958008
1004.24279785156	47.212947845459
1005.48522949219	47.2222213745117
1006.72729492188	47.1764793395996
1007.96893310547	47.2067375183105
1009.21026611328	47.0926513671875
1010.45111083984	47.2537651062012
1011.69165039063	47.05419921875
1012.93176269531	46.9769096374512
1014.17150878906	46.9763870239258
1015.41088867188	46.9547271728516
1016.64984130859	46.9530868530273
1017.88842773438	46.9876518249512
1019.12664794922	46.833667755127
1020.36450195313	46.9179649353027
1021.60192871094	46.8893356323242
1022.83898925781	46.8860511779785
1024.07568359375	46.7843017578125
1025.31201171875	46.9633369445801
1026.5478515625	46.925048828125
1027.78344726563	46.9538230895996
1029.0185546875	46.80126953125
1030.25329589844	46.8599662780762
1031.48767089844	46.8773612976074
1032.7216796875	47.0829734802246
1033.95532226563	47.0744857788086
1035.18859863281	47.0608787536621
1036.42138671875	47.1598587036133
1037.65393066406	47.2162017822266
1038.88598632813	47.3049392700195
1040.11767578125	47.4836158752441
1041.34899902344	47.487419128418
1042.57995605469	47.6089820861816
1043.810546875	47.9079437255859
1045.04077148438	48.0165901184082
1046.2705078125	48.1732749938965
1047.5	48.371524810791
1048.72900390625	48.5421562194824
1049.95764160156	48.7560729980469
1051.18591308594	49.0801582336426
1052.41381835938	49.3448028564453
1053.64135742188	49.5927238464355
1054.86853027344	50.1337623596191
1056.09521484375	50.3983192443848
1057.32165527344	50.8670043945313
1058.54760742188	51.4207344055176
1059.77331542969	51.9396324157715
1060.99853515625	52.6819343566895
1062.22338867188	53.5258903503418
1063.44787597656	54.2404823303223
1064.671875	55.3552131652832
1065.89562988281	56.5519790649414
1067.11901855469	57.5137901306152
1068.34191894531	58.8546295166016
1069.56457519531	60.3766555786133
1070.78674316406	61.6523017883301
1072.00854492188	62.9232559204102
1073.22998046875	64.1477966308594
1074.45104980469	65.0515670776367
1075.67175292969	65.6488342285156
1076.89208984375	65.9472122192383
1078.11193847656	65.6936645507813
1079.33154296875	65.1117858886719
1080.55065917969	64.1105880737305
1081.76940917969	63.0685577392578
1082.98791503906	61.2601089477539
1084.20593261719	59.785472869873
1085.42358398438	58.302562713623
1086.64086914063	56.755313873291
1087.85766601563	55.313060760498
1089.07421875	53.9580879211426
1090.29040527344	52.5824394226074
1091.50610351563	51.7346572875977
1092.72155761719	50.7254829406738
1093.9365234375	50.0475616455078
1095.15112304688	49.4440078735352
1096.36535644531	48.9033851623535
1097.57922363281	48.3922996520996
1098.79272460938	48.0773086547852
1100.005859375	47.5118255615234
1101.21862792969	47.305362701416
1102.43090820313	47.1309623718262
1103.64294433594	46.6178894042969
1104.8544921875	46.600887298584
1106.06579589844	46.3871765136719
1107.27661132813	46.1310920715332
1108.48706054688	46.0522956848145
1109.69714355469	46.0147171020508
1110.90686035156	45.8935661315918
1112.1162109375	45.6262359619141
1113.3251953125	45.6306648254395
1114.53369140625	45.5730934143066
1115.74194335938	45.3634033203125
1116.94982910156	45.3581352233887
1118.1572265625	45.2832145690918
1119.3642578125	45.4026298522949
1120.57104492188	45.2737121582031
1121.77734375	45.2891159057617
1122.98327636719	45.1972389221191
1124.18884277344	45.2352104187012
1125.39404296875	45.1991119384766
1126.59875488281	45.09619140625
1127.80322265625	45.0998306274414
1129.00732421875	45.2562484741211
1130.2109375	44.9490394592285
1131.41430664063	45.0699653625488
1132.6171875	45.0358543395996
1133.81970214844	45.0640144348145
1135.02197265625	45.0259017944336
1136.22375488281	44.8993835449219
1137.42517089844	44.8811645507813
1138.62622070313	45.004695892334
1139.82690429688	44.9477272033691
1141.02709960938	44.8489418029785
1142.22705078125	44.8038368225098
1143.42663574219	44.9484634399414
1144.62573242188	44.903205871582
1145.82458496094	44.813045501709
1147.02294921875	44.8490180969238
1148.22094726563	44.9555168151855
1149.41857910156	44.9588432312012
1150.61584472656	44.9694442749023
1151.81274414063	44.870174407959
1153.00927734375	44.7657432556152
1154.20544433594	44.9432563781738
1155.40124511719	44.8952331542969
1156.5966796875	44.8911972045898
1157.79162597656	44.9980430603027
1158.986328125	44.8087882995605
1160.18054199219	44.8619537353516
1161.37438964844	44.8585472106934
1162.56799316406	44.734302520752
1163.76110839844	44.7320671081543
1164.95385742188	44.711483001709
1166.14624023438	44.7381439208984
1167.33825683594	44.6892929077148
1168.52990722656	44.6478996276855
1169.72119140625	44.6143608093262
1170.91198730469	44.5278434753418
1172.1025390625	44.6177101135254
1173.29260253906	44.7179298400879
1174.482421875	44.5208702087402
1175.67175292969	44.617115020752
1176.86071777344	44.4742126464844
1178.04943847656	44.4782524108887
1179.23767089844	44.6392250061035
1180.42553710938	44.5834197998047
1181.61303710938	44.6110572814941
1182.80017089844	44.6239776611328
1183.98681640625	44.6545181274414
1185.17321777344	44.5331001281738
1186.35925292969	44.5795593261719
1187.54479980469	44.6599197387695
1188.73010253906	44.5477180480957
1189.91491699219	44.5011940002441
1191.09936523438	44.6668128967285
1192.28356933594	44.5569343566895
1193.46728515625	44.6019744873047
1194.65063476563	44.6922187805176
1195.83361816406	44.5896377563477
1197.01623535156	44.6234359741211
1198.19836425781	44.6785087585449
1199.38024902344	44.7309265136719
1200.56176757813	44.7044334411621
1201.74279785156	44.8798751831055
1202.92358398438	44.881778717041
1204.10388183594	44.8737373352051
1205.28393554688	44.8229713439941
1206.46350097656	44.9651908874512
1207.64270019531	44.9006576538086
1208.82153320313	44.9996147155762
1210	44.9646224975586
1211.17810058594	44.9762268066406
1212.35583496094	45.0127601623535
1213.53308105469	45.0052223205566
1214.71008300781	45.004222869873
1215.88671875	44.9786949157715
1217.06286621094	45.0693740844727
1218.23864746094	44.9646797180176
1219.41418457031	44.9781150817871
1220.58923339844	44.9957885742188
1221.76391601563	44.8552589416504
1222.93823242188	44.9577331542969
1224.11218261719	44.9689292907715
1225.28576660156	45.0584182739258
1226.458984375	45.0205497741699
1227.6318359375	45.0563621520996
1228.80419921875	45.0217704772949
1229.97631835938	45.0315284729004
1231.14794921875	44.9904403686523
1232.31921386719	45.1030921936035
1233.490234375	45.0459098815918
1234.66076660156	45.0194511413574
1235.83093261719	44.9799575805664
1237.00073242188	44.9646492004395
1238.17016601563	44.9599189758301
1239.33923339844	44.9968681335449
1240.5078125	44.9480056762695
1241.67614746094	44.8613243103027
1242.84411621094	44.7556419372559
1244.01159667969	44.8010902404785
1245.1787109375	44.6854248046875
1246.34558105469	44.6909523010254
1247.51196289063	44.5630073547363
1248.67797851563	44.5831604003906
1249.84362792969	44.5007400512695
1251.00891113281	44.5616645812988
1252.173828125	44.4031677246094
1253.33825683594	44.4470138549805
1254.50244140625	44.4247779846191
1255.66625976563	44.3954315185547
1256.82958984375	44.2371253967285
1257.99255371094	44.2702713012695
1259.1552734375	44.2753791809082
1260.31750488281	44.2216606140137
1261.47937011719	44.1239128112793
1262.64086914063	44.2380867004395
1263.80200195313	44.1413192749023
1264.96276855469	44.0939750671387
1266.123046875	44.2107238769531
1267.28308105469	43.8308181762695
1268.44262695313	43.8373603820801
1269.60192871094	43.9483795166016
1270.7607421875	43.8100814819336
1271.91918945313	43.7025489807129
1273.07727050781	43.6650733947754
1274.23498535156	43.5340690612793
1275.39233398438	43.5533752441406
1276.54931640625	43.5136108398438
1277.70581054688	43.3714370727539
1278.86206054688	43.413703918457
1280.01794433594	43.3762664794922
1281.17333984375	43.2290840148926
1282.32836914063	43.3520698547363
1283.48303222656	43.2813529968262
1284.63732910156	43.2662925720215
1285.79125976563	43.1742057800293
1286.94482421875	43.2271728515625
1288.09802246094	43.2360496520996
1289.25073242188	43.1453247070313
1290.40319824219	43.2272529602051
1291.55517578125	43.1722030639648
1292.70690917969	43.0577774047852
1293.85815429688	42.9992523193359
1295.00903320313	43.0801086425781
1296.15954589844	42.8683395385742
1297.30969238281	42.8474235534668
1298.45935058594	42.8916931152344
1299.60876464844	42.8297271728516
1300.7578125	42.7097282409668
1301.90637207031	42.836009979248
1303.05456542969	42.633846282959
1304.20239257813	42.6907234191895
1305.34985351563	42.550651550293
1306.49694824219	42.695369720459
1307.64367675781	42.4997215270996
1308.7900390625	42.5175018310547
1309.93591308594	42.5904998779297
1311.08154296875	42.4110488891602
1312.22668457031	42.4002952575684
1313.37145996094	42.391487121582
1314.51599121094	42.4188003540039
1315.66003417969	42.4739379882813
1316.80358886719	42.4141960144043
1317.94689941406	42.3563957214355
1319.08984375	42.2850723266602
1320.23229980469	42.4355125427246
1321.37451171875	42.4094314575195
1322.51623535156	42.4194679260254
1323.65759277344	42.3277130126953
1324.79858398438	42.3273468017578
1325.93920898438	42.2873802185059
1327.07934570313	42.1565704345703
1328.21923828125	42.1388397216797
1329.35864257813	42.1733207702637
1330.49780273438	42.167797088623
1331.63647460938	42.0244064331055
1332.77478027344	42.0372695922852
1333.91271972656	41.9364242553711
1335.05029296875	41.884708404541
1336.18737792969	41.907283782959
1337.32421875	41.7369766235352
1338.46057128906	41.725513458252
1339.5966796875	41.7974624633789
1340.73229980469	41.6795883178711
1341.86755371094	41.8655776977539
1343.00231933594	41.817008972168
1344.13684082031	41.7010917663574
1345.27099609375	41.7311325073242
1346.40466308594	41.6579895019531
1347.53796386719	41.7384147644043
1348.6708984375	41.7063522338867
1349.80346679688	41.6985054016113
1350.93566894531	41.6441841125488
1352.06750488281	41.6272468566895
1353.19885253906	41.5175170898438
1354.32995605469	41.5839233398438
1355.46057128906	41.4579238891602
1356.5908203125	41.4503211975098
1357.720703125	41.292896270752
1358.85021972656	41.3886451721191
1359.97924804688	41.3207817077637
1361.10803222656	41.2408981323242
1362.236328125	41.2665138244629
1363.3642578125	41.1643295288086
1364.49182128906	41.1273193359375
1365.61901855469	41.0703239440918
1366.74584960938	41.0304107666016
1367.87231445313	41.1065406799316
1368.99829101563	40.955638885498
1370.12390136719	40.9788246154785
1371.24914550781	40.9432067871094
1372.3740234375	40.9990425109863
1373.49853515625	41.0455856323242
1374.62255859375	40.8884506225586
1375.74633789063	40.9456939697266
1376.86962890625	41.078914642334
1377.99255371094	40.9691696166992
1379.11511230469	40.8617477416992
1380.2373046875	40.9361801147461
1381.35900878906	40.8701477050781
1382.48034667969	40.8499755859375
1383.60144042969	40.8587799072266
1384.72204589844	40.8281364440918
1385.84228515625	40.7137107849121
1386.96203613281	40.852237701416
1388.08154296875	40.6534156799316
1389.20056152344	40.701171875
1390.31921386719	40.6816520690918
1391.4375	40.5421142578125
1392.55541992188	40.5663757324219
1393.6728515625	40.4937591552734
1394.7900390625	40.5236930847168
1395.90673828125	40.356876373291
1397.02307128906	40.3473167419434
1398.13903808594	40.3821563720703
1399.25463867188	40.2951354980469
1400.36975097656	40.2515296936035
1401.48449707031	40.3407516479492
1402.59899902344	40.2942428588867
1403.712890625	40.2933311462402
1404.82653808594	40.2343673706055
1405.93981933594	40.4248237609863
1407.05261230469	40.3107414245605
1408.1650390625	40.3075370788574
1409.27709960938	40.3591346740723
1410.38879394531	40.3343353271484
1411.5	40.1779327392578
1412.61096191406	40.2695503234863
1413.72143554688	40.224292755127
1414.83154296875	40.2252769470215
1415.94116210938	40.1185760498047
1417.05053710938	40.0893249511719
1418.15942382813	40.0983238220215
1419.26794433594	40.0540618896484
1420.37609863281	40.1286773681641
1421.48388671875	39.9310111999512
1422.59118652344	39.8514137268066
1423.6982421875	39.9215774536133
1424.80480957031	39.7886848449707
1425.91088867188	39.6848640441895
1427.01672363281	39.7582015991211
1428.1220703125	39.69091796875
1429.22717285156	39.7643089294434
1430.33166503906	39.7507667541504
1431.43591308594	39.6678581237793
1432.53979492188	39.7370147705078
1433.64318847656	39.6613502502441
1434.74621582031	39.7022018432617
1435.84887695313	39.7135581970215
1436.95104980469	39.7390098571777
1438.05297851563	39.7159729003906
1439.15441894531	39.6782646179199
1440.25549316406	39.683032989502
1441.35620117188	39.6744995117188
1442.45642089844	39.7006225585938
1443.55627441406	39.5785903930664
1444.65576171875	39.5381813049316
1445.7548828125	39.4415702819824
1446.853515625	39.3794136047363
1447.95190429688	39.2230491638184
1449.0498046875	39.349910736084
1450.14721679688	39.2511253356934
1451.24438476563	39.2240295410156
1452.34106445313	39.0376319885254
1453.43737792969	39.2061347961426
1454.53332519531	39.1155662536621
1455.62890625	39.0467414855957
1456.72399902344	39.0634078979492
1457.81872558594	39.046745300293
1458.9130859375	39.2099609375
1460.00695800781	39.0356254577637
1461.10046386719	39.1386833190918
1462.19360351563	39.1354293823242
1463.28637695313	39.1094169616699
1464.37878417969	39.093822479248
1465.470703125	39.0978584289551
1466.56225585938	39.112133026123
1467.65344238281	39.1452674865723
1468.744140625	39.0370254516602
1469.83447265625	39.0758819580078
1470.92443847656	38.9621276855469
1472.01403808594	38.8432350158691
1473.10314941406	38.8520622253418
1474.19189453125	38.8662071228027
1475.2802734375	38.7103385925293
1476.3681640625	38.7522201538086
1477.45581054688	38.747917175293
1478.54296875	38.6834487915039
1479.62963867188	38.6893920898438
1480.71606445313	38.783878326416
1481.80200195313	38.7154922485352
1482.88757324219	38.7620277404785
1483.97265625	38.7257270812988
1485.05737304688	38.839225769043
1486.14172363281	38.7962684631348
1487.22570800781	38.8795280456543
1488.30932617188	38.8080253601074
1489.39245605469	38.9472770690918
1490.47509765625	38.9685897827148
1491.55749511719	38.9353332519531
1492.63940429688	38.9917488098145
1493.72094726563	39.0060157775879
1494.80212402344	39.0246429443359
1495.8828125	39.0432891845703
1496.96313476563	39.0436172485352
1498.04309082031	39.0193023681641
1499.12255859375	38.9952011108398
1500.20166015625	38.963996887207
1501.28039550781	39.0087623596191
1502.35864257813	38.9989013671875
1503.4365234375	38.8972511291504
1504.51403808594	38.9215507507324
1505.59118652344	39.0137825012207
1506.66784667969	39.0628128051758
1507.744140625	38.996524810791
1508.81994628906	39.0823440551758
1509.89538574219	39.0978698730469
1510.97045898438	39.2128067016602
1512.04516601563	39.3234519958496
1513.11938476563	39.3625869750977
1514.19323730469	39.4741134643555
1515.26672363281	39.5105476379395
1516.33972167969	39.6828765869141
1517.41235351563	39.7247276306152
1518.48449707031	39.6763954162598
1519.55639648438	39.8403816223145
1520.62768554688	39.9462471008301
1521.69873046875	39.9838714599609
1522.76928710938	39.9027442932129
1523.83947753906	40.0697021484375
1524.90930175781	40.0596809387207
1525.97863769531	40.1142539978027
1527.04760742188	40.1318054199219
1528.11608886719	40.0962715148926
1529.18420410156	40.0446968078613
1530.251953125	40.1453399658203
1531.31921386719	40.264274597168
1532.38610839844	40.4235153198242
1533.45263671875	40.3952217102051
1534.51867675781	40.4770088195801
1535.58435058594	40.5451583862305
1536.64965820313	40.5673179626465
1537.71447753906	40.8355751037598
1538.77893066406	40.9306526184082
1539.84301757813	41.0688705444336
1540.90661621094	41.3088073730469
1541.9697265625	41.3921585083008
1543.03259277344	41.3953056335449
1544.09497070313	41.6301193237305
1545.15686035156	41.7742118835449
1546.21850585938	41.8965187072754
1547.27966308594	41.9920463562012
1548.34033203125	42.1572074890137
1549.40063476563	42.2894287109375
1550.46057128906	42.3900985717773
1551.52001953125	42.5067329406738
1552.5791015625	42.650089263916
1553.63781738281	42.7825584411621
1554.69604492188	42.8669281005859
1555.75378417969	42.9143333435059
1556.81127929688	42.9101943969727
1557.86828613281	43.0595970153809
1558.9248046875	43.1885604858398
1559.98095703125	43.3371047973633
1561.03674316406	43.4020462036133
1562.09204101563	43.643383026123
1563.14697265625	43.5864486694336
1564.20153808594	43.8889427185059
1565.25561523438	44.0872764587402
1566.30932617188	44.3158149719238
1567.36254882813	44.4694633483887
1568.41540527344	44.7392921447754
1569.4677734375	44.9110641479492
1570.51977539063	45.2110443115234
1571.57141113281	45.4546585083008
1572.62255859375	45.7123565673828
1573.67333984375	45.8164215087891
1574.7236328125	46.1783714294434
1575.77355957031	46.2314491271973
1576.82299804688	46.5251197814941
1577.8720703125	46.7683639526367
1578.92077636719	46.9039840698242
1579.96899414063	46.9756965637207
1581.01684570313	47.2857971191406
1582.06420898438	47.4672431945801
1583.11120605469	47.6903915405273
1584.15771484375	47.7729797363281
1585.20385742188	48.0525169372559
1586.24951171875	48.3434028625488
1587.29479980469	48.348747253418
1588.33972167969	48.6764640808105
1589.38415527344	48.9016075134277
1590.42810058594	49.1434669494629
1591.47180175781	49.5707550048828
1592.51489257813	49.9555473327637
1593.55773925781	50.1689491271973
1594.59997558594	50.5448188781738
1595.64196777344	50.8645286560059
1596.68334960938	51.2343101501465
1597.72448730469	51.5775756835938
1598.76513671875	51.986198425293
1599.80529785156	52.3980178833008
1600.84509277344	52.7670555114746
1601.88452148438	53.1069641113281
1602.92346191406	53.3496513366699
1603.9619140625	53.7854194641113
1605	53.959888458252
1606.03771972656	54.3630561828613
1607.07495117188	54.6171188354492
1608.11169433594	55.1261291503906
1609.14807128906	55.3780822753906
1610.18408203125	55.4996566772461
1611.21960449219	55.7920227050781
1612.25463867188	55.9503860473633
1613.28930664063	56.3991355895996
1614.32360839844	56.5009651184082
1615.357421875	56.9609184265137
1616.39074707031	57.2388954162598
1617.42370605469	57.445930480957
1618.45629882813	57.7692756652832
1619.48840332031	58.0041389465332
1620.52001953125	58.1289253234863
1621.55126953125	58.4792594909668
1622.58215332031	58.8285636901855
1623.61254882813	58.9816741943359
1624.64245605469	59.2572708129883
1625.67199707031	59.6156845092773
1626.70104980469	59.8060302734375
1627.72973632813	59.8895568847656
1628.75793457031	60.1622200012207
1629.78576660156	60.5086860656738
1630.81311035156	60.6059951782227
1631.84008789063	60.7579002380371
1632.86657714844	60.8953323364258
1633.89270019531	60.973258972168
1634.91833496094	61.0051612854004
1635.94348144531	61.2723541259766
1636.96826171875	61.054126739502
1637.99255371094	61.0131530761719
1639.01647949219	61.1349678039551
1640.03991699219	60.9738807678223
1641.06298828125	60.8149795532227
1642.08557128906	60.6015892028809
1643.10778808594	60.5812339782715
1644.12951660156	60.4823265075684
1645.15075683594	60.1908264160156
1646.17163085938	59.9119834899902
1647.19213867188	59.6583709716797
1648.21203613281	59.3949508666992
1649.23156738281	59.3178749084473
1650.25073242188	59.0048446655273
1651.26940917969	58.7794799804688
1652.28759765625	58.29931640625
1653.30541992188	58.2238464355469
1654.32275390625	57.9497489929199
1655.33972167969	57.6917762756348
1656.35620117188	57.1574592590332
1657.37231445313	56.812141418457
1658.38793945313	56.710563659668
1659.40307617188	56.4221076965332
1660.41772460938	56.1095809936523
1661.43212890625	55.7613639831543
1662.44592285156	55.448371887207
1663.45935058594	55.2673988342285
1664.47229003906	54.9511604309082
1665.48486328125	54.5770263671875
1666.49694824219	54.2804527282715
1667.50854492188	54.0010681152344
1668.51977539063	53.6739463806152
1669.53051757813	53.3232917785645
1670.54089355469	52.8440208435059
1671.55078125	52.5682067871094
1672.56018066406	52.0364303588867
1673.56909179688	51.7236671447754
1674.57763671875	51.1623420715332
1675.58581542969	50.7271881103516
1676.59350585938	50.1201477050781
1677.60070800781	49.806324005127
1678.607421875	49.242301940918
1679.61376953125	48.7100639343262
1680.61962890625	48.3069763183594
1681.62512207031	47.9000473022461
1682.63012695313	47.3751411437988
1683.63464355469	46.8763618469238
1684.638671875	46.4946060180664
1685.64233398438	45.8303337097168
1686.64562988281	45.6437644958496
1687.64831542969	45.1777038574219
1688.65063476563	44.7304573059082
1689.65246582031	44.2222709655762
1690.65393066406	43.7848510742188
1691.65490722656	43.501293182373
1692.65539550781	43.1193962097168
1693.65551757813	42.7498245239258
1694.65502929688	42.2936744689941
1695.654296875	41.8901748657227
1696.65295410156	41.715503692627
1697.65124511719	41.2311820983887
1698.64904785156	40.8398933410645
1699.646484375	40.6325035095215
1700.64331054688	40.079963684082
1701.63977050781	39.7625999450684
1702.63586425781	39.4440803527832
1703.63134765625	39.1155738830566
1704.62646484375	38.6888198852539
1705.62121582031	38.3043670654297
1706.61535644531	38.0092658996582
1707.60913085938	37.5836296081543
1708.60241699219	37.1927108764648
1709.59521484375	36.9232635498047
1710.58764648438	36.4977035522461
1711.57958984375	36.0721626281738
1712.57104492188	35.7601318359375
1713.56213378906	35.3572578430176
1714.552734375	35.0893592834473
1715.54284667969	34.7277221679688
1716.53247070313	34.2850303649902
1717.52160644531	34.0249443054199
1718.51037597656	33.6177177429199
1719.49865722656	33.2486114501953
1720.48657226563	33.0542488098145
1721.47387695313	32.7534790039063
1722.46081542969	32.4193725585938
1723.447265625	32.0599594116211
1724.43334960938	31.9565124511719
1725.41882324219	31.5902309417725
1726.40393066406	31.43505859375
1727.38854980469	31.1508369445801
1728.37268066406	30.9265460968018
1729.3564453125	30.6775894165039
1730.33972167969	30.4124069213867
1731.32250976563	30.2884120941162
1732.30480957031	30.1170387268066
1733.28674316406	29.8579559326172
1734.26806640625	29.7072944641113
1735.2490234375	29.5265769958496
1736.2294921875	29.387357711792
1737.20959472656	29.1897354125977
1738.18908691406	28.981050491333
1739.16821289063	28.8441009521484
1740.14685058594	28.6592617034912
1741.125	28.4206943511963
1742.10266113281	28.3883438110352
1743.07995605469	28.1732330322266
1744.05676269531	28.0440311431885
1745.03308105469	27.7433242797852
1746.00891113281	27.6309680938721
1746.98425292969	27.3611354827881
1747.95910644531	27.2866077423096
1748.93359375	27.052885055542
1749.90759277344	26.9624843597412
1750.88110351563	26.6803951263428
1751.85412597656	26.3902835845947
1752.82678222656	26.3167018890381
1753.798828125	26.1244430541992
1754.7705078125	25.9767780303955
1755.74169921875	25.6537742614746
1756.71240234375	25.667308807373
1757.6826171875	25.5107002258301
1758.65246582031	25.3184299468994
1759.62170410156	25.1849842071533
1760.59057617188	24.8842945098877
1761.55895996094	24.8168869018555
1762.52673339844	24.6738452911377
1763.49426269531	24.5311527252197
1764.46118164063	24.4379940032959
1765.42761230469	24.3204040527344
1766.39367675781	24.2104778289795
1767.35913085938	24.1290702819824
1768.32421875	24.0419921875
1769.28881835938	23.96364402771
1770.2529296875	23.8293228149414
1771.21655273438	23.7396125793457
1772.17980957031	23.7089672088623
1773.14245605469	23.7060985565186
1774.10461425781	23.589147567749
1775.06640625	23.5477981567383
1776.02770996094	23.3818321228027
1776.98852539063	23.3000640869141
1777.94873046875	23.2115612030029
1778.90856933594	23.1673793792725
1779.86804199219	23.0867652893066
1780.82690429688	22.8995552062988
1781.78527832031	22.7637691497803
1782.7431640625	22.6394271850586
1783.70068359375	22.5686664581299
1784.65771484375	22.368782043457
1785.61413574219	22.3245429992676
1786.57019042969	22.1073017120361
1787.52575683594	22.0946521759033
1788.48083496094	21.8715763092041
1789.43530273438	21.7524738311768
1790.38940429688	21.7726974487305
1791.34301757813	21.5978775024414
1792.29626464844	21.4796714782715
1793.24890136719	21.4425048828125
1794.20104980469	21.3057136535645
1795.15270996094	21.2901382446289
1796.10400390625	21.1345310211182
1797.0546875	21.0770587921143
1798.0048828125	20.9718055725098
1798.95471191406	20.8909187316895
1799.90393066406	20.8790264129639
1800.85278320313	20.810079574585
1801.80102539063	20.7539443969727
1802.74890136719	20.7506675720215
1803.6962890625	20.68922996521
1804.64306640625	20.6673965454102
1805.58947753906	20.6170864105225
1806.53540039063	20.5872192382813
1807.48071289063	20.4891948699951
1808.42565917969	20.4812316894531
1809.3701171875	20.3831329345703
1810.31396484375	20.4131526947021
1811.25744628906	20.363151550293
1812.20043945313	20.2960071563721
1813.14294433594	20.318229675293
1814.08483886719	20.1931381225586
1815.0263671875	20.1762371063232
1815.96740722656	20.0886898040771
1816.90783691406	19.9886112213135
1817.84790039063	19.9672088623047
1818.78747558594	19.8376331329346
1819.72644042969	19.8394870758057
1820.6650390625	19.6579132080078
1821.60314941406	19.7379016876221
1822.54064941406	19.5979614257813
1823.47778320313	19.5245113372803
1824.41430664063	19.4090385437012
1825.35034179688	19.3959522247314
1826.28601074219	19.332368850708
1827.22106933594	19.2220649719238
1828.15563964844	19.168384552002
1829.08984375	19.0879173278809
1830.0234375	18.9770412445068
1830.95654296875	19.0148372650146
1831.88916015625	18.917272567749
1832.8212890625	18.8698291778564
1833.7529296875	18.9110431671143
1834.68408203125	18.851245880127
1835.61474609375	18.7533302307129
1836.54479980469	18.7422027587891
1837.47448730469	18.8026084899902
1838.40356445313	18.7704181671143
1839.33227539063	18.744176864624
1840.26037597656	18.7021560668945
1841.18811035156	18.8008041381836
1842.115234375	18.6826610565186
1843.04187011719	18.6815547943115
1843.96801757813	18.6992225646973
1844.89367675781	18.6966361999512
1845.81872558594	18.6517810821533
1846.74340820313	18.679084777832
1847.66760253906	18.6831245422363
1848.59118652344	18.5739288330078
1849.51428222656	18.5835113525391
1850.43701171875	18.5214786529541
1851.35913085938	18.431188583374
1852.28076171875	18.4655666351318
1853.20190429688	18.3471794128418
1854.12243652344	18.3107128143311
1855.04260253906	18.2260551452637
1855.96215820313	18.211597442627
1856.88122558594	18.1078014373779
1857.79992675781	18.0536594390869
1858.71801757813	18.0033569335938
1859.63549804688	17.9802570343018
1860.55261230469	17.9206867218018
1861.46923828125	17.8346900939941
1862.38525390625	17.8231258392334
1863.30078125	17.7480049133301
1864.2158203125	17.7516651153564
1865.13037109375	17.7710094451904
1866.04443359375	17.7362251281738
1866.95788574219	17.7214088439941
1867.87084960938	17.787223815918
1868.78332519531	17.6500434875488
1869.6953125	17.7511692047119
1870.60681152344	17.7449684143066
1871.51782226563	17.7676124572754
1872.42822265625	17.7513046264648
1873.33813476563	17.7442474365234
1874.24755859375	17.7839546203613
1875.15649414063	17.7241077423096
1876.06481933594	17.7416305541992
1876.97277832031	17.7699565887451
1877.88012695313	17.8028316497803
1878.78698730469	17.6861820220947
1879.69323730469	17.6337890625
1880.59912109375	17.6569538116455
1881.50439453125	17.587682723999
1882.4091796875	17.5587730407715
1883.3134765625	17.5162391662598
1884.21716308594	17.469575881958
1885.12048339844	17.4754428863525
1886.02319335938	17.3997573852539
1886.92541503906	17.4006366729736
1887.82702636719	17.268383026123
1888.72814941406	17.254508972168
1889.62878417969	17.238245010376
1890.52893066406	17.1892547607422
1891.42858886719	17.1413230895996
1892.32763671875	17.1191654205322
1893.22619628906	17.0848579406738
1894.12426757813	17.0661487579346
1895.02172851563	16.9766826629639
1895.91870117188	16.9386157989502
1896.81518554688	16.9563426971436
1897.71118164063	16.8813209533691
1898.60656738281	16.8983974456787
1899.50146484375	16.8944034576416
1900.39587402344	16.8173484802246
1901.28967285156	16.8546600341797
1902.18298339844	16.872631072998
1903.07580566406	16.8544921875
1903.96801757813	16.8759670257568
1904.85986328125	16.8264636993408
1905.7509765625	16.8555812835693
1906.64172363281	16.8923416137695
1907.53186035156	16.9341468811035
1908.42150878906	16.942403793335
1909.31066894531	16.9729156494141
1910.19921875	16.9283885955811
1911.08728027344	16.9873008728027
1911.97473144531	16.9772605895996
1912.86181640625	17.0264015197754
1913.74816894531	16.9709320068359
1914.63415527344	16.9621963500977
1915.51953125	16.9770736694336
1916.40441894531	16.9606876373291
1917.28869628906	16.8935470581055
1918.17260742188	16.9602890014648
1919.05578613281	16.821964263916
1919.93859863281	16.873628616333
1920.82080078125	16.843620300293
1921.70239257813	16.7680206298828
1922.58349609375	16.7737007141113
1923.46411132813	16.7149181365967
1924.34423828125	16.6036853790283
1925.22375488281	16.5935287475586
1926.10278320313	16.5682239532471
1926.98120117188	16.500093460083
1927.85913085938	16.4931983947754
1928.73645019531	16.4010639190674
1929.61328125	16.3653450012207
1930.48962402344	16.4065551757813
1931.36535644531	16.373462677002
1932.24060058594	16.3271541595459
1933.11535644531	16.2264671325684
1933.98950195313	16.2804660797119
1934.86303710938	16.2719669342041
1935.73608398438	16.232629776001
1936.60864257813	16.3003559112549
1937.48059082031	16.3266887664795
1938.35205078125	16.2860145568848
1939.22302246094	16.2836971282959
1940.09338378906	16.334114074707
1940.96313476563	16.3318176269531
1941.83239746094	16.3507213592529
1942.701171875	16.4316959381104
1943.5693359375	16.4510860443115
1944.43701171875	16.4366855621338
1945.30407714844	16.5084991455078
1946.17065429688	16.5137939453125
1947.03662109375	16.5308265686035
1947.90209960938	16.5564975738525
1948.76696777344	16.493200302124
1949.63134765625	16.5651702880859
1950.4951171875	16.549467086792
1951.3583984375	16.4949760437012
1952.22106933594	16.479248046875
1953.08325195313	16.5340232849121
1953.94482421875	16.5129737854004
1954.80590820313	16.4142570495605
1955.66650390625	16.4688587188721
1956.5263671875	16.4175815582275
1957.38586425781	16.4122524261475
1958.24462890625	16.4062538146973
1959.10302734375	16.3415794372559
1959.96069335938	16.3211097717285
1960.81799316406	16.2252254486084
1961.67456054688	16.1938056945801
1962.53063964844	16.1499061584473
1963.38623046875	16.155403137207
1964.2412109375	16.1018886566162
1965.09558105469	16.022497177124
1965.94946289063	16.0215015411377
1966.80285644531	16.0561847686768
1967.65563964844	15.9762554168701
1968.5078125	16.0564613342285
1969.35949707031	16.0510292053223
1970.21057128906	16.0402393341064
1971.06103515625	16.0658397674561
1971.91101074219	16.0590763092041
1972.76049804688	16.1012496948242
1973.60925292969	16.2006874084473
1974.45764160156	16.149019241333
1975.30529785156	16.1957473754883
1976.15246582031	16.279447555542
1976.99914550781	16.2718544006348
1977.84521484375	16.2866630554199
1978.69067382813	16.4515800476074
1979.53552246094	16.4243335723877
1980.3798828125	16.4925727844238
1981.22375488281	16.4960536956787
1982.06701660156	16.4925804138184
1982.90966796875	16.489107131958
1983.75170898438	16.4890060424805
1984.59326171875	16.4570178985596
1985.43420410156	16.4068088531494
1986.27465820313	16.4161262512207
1987.11450195313	16.4299449920654
1987.95373535156	16.4048748016357
1988.79248046875	16.3854141235352
1989.63061523438	16.3875408172607
1990.46813964844	16.3770713806152
1991.30517578125	16.3071384429932
1992.1416015625	16.2977619171143
1992.9775390625	16.2861270904541
1993.81274414063	16.1901779174805
1994.6474609375	16.1500854492188
1995.48168945313	16.1156101226807
1996.31518554688	16.0567417144775
1997.14819335938	16.1815967559814
1997.98071289063	16.0777721405029
1998.8125	16.0739612579346
1999.64379882813	16.10178565979
2000.47448730469	16.0037078857422
2001.3046875	16.1190509796143
2002.13427734375	16.0530414581299
2002.96325683594	16.1327381134033
2003.79162597656	16.1318893432617
2004.61950683594	16.1949119567871
2005.44677734375	16.2138061523438
2006.2734375	16.2621784210205
2007.09948730469	16.2695503234863
2007.92504882813	16.3429260253906
2008.75	16.4687671661377
2009.57434082031	16.4476299285889
2010.39819335938	16.4934616088867
2011.22131347656	16.4945812225342
2012.0439453125	16.4493522644043
2012.86608886719	16.5441017150879
2013.6875	16.4877223968506
2014.50842285156	16.567325592041
2015.32873535156	16.5493679046631
2016.1484375	16.5475654602051
2016.96752929688	16.6033725738525
2017.7861328125	16.5662841796875
2018.60412597656	16.6036853790283
2019.42150878906	16.5861835479736
2020.23828125	16.5864524841309
2021.05444335938	16.6229934692383
2021.8701171875	16.5402221679688
2022.68518066406	16.5484733581543
2023.49963378906	16.5528507232666
2024.3134765625	16.4898433685303
2025.12683105469	16.4763793945313
2025.939453125	16.4085063934326
2026.75158691406	16.4139919281006
2027.56311035156	16.403470993042
2028.3740234375	16.3803558349609
2029.18432617188	16.3741607666016
2029.994140625	16.4167499542236
2030.80322265625	16.3528423309326
2031.61181640625	16.2797183990479
2032.41979980469	16.3381462097168
2033.22717285156	16.2782707214355
2034.03393554688	16.2608032226563
2034.84008789063	16.2153186798096
2035.64575195313	16.1174564361572
2036.45080566406	16.1920185089111
2037.25512695313	16.1007461547852
2038.05895996094	16.0457248687744
2038.86218261719	16.0449237823486
2039.66479492188	16.0662136077881
2040.466796875	16.095796585083
2041.26831054688	16.054048538208
2042.06909179688	16.1432971954346
2042.86938476563	16.0886402130127
2043.6689453125	16.1210517883301
2044.46801757813	16.1610908508301
2045.26647949219	16.1884822845459
2046.06433105469	16.1872863769531
2046.86145019531	16.2077884674072
2047.65808105469	16.2666339874268
2048.4541015625	16.2490730285645
2049.24951171875	16.2878761291504
2050.04443359375	16.2453556060791
2050.83862304688	16.3406028747559
2051.63232421875	16.3348445892334
2052.42529296875	16.3304786682129
2053.2177734375	16.376335144043
2054.00952148438	16.3428058624268
2054.80078125	16.4748706817627
2055.59130859375	16.4508609771729
2056.38134765625	16.3598384857178
2057.17065429688	16.4990139007568
2057.95947265625	16.3733825683594
2058.74755859375	16.4073162078857
2059.53515625	16.3117389678955
2060.32202148438	16.3391780853271
2061.1083984375	16.296012878418
2061.89428710938	16.2067985534668
2062.67919921875	16.1698246002197
2063.4638671875	16.1998157501221
2064.24780273438	16.1667747497559
2065.03100585938	16.1029891967773
2065.81372070313	16.0114459991455
2066.595703125	16.0554027557373
2067.37719726563	15.9959325790405
2068.15795898438	15.8870010375977
2068.93823242188	15.9102058410645
2069.7177734375	15.8431529998779
2070.49682617188	15.820161819458
2071.27514648438	15.7042322158813
2072.05297851563	15.7197027206421
2072.830078125	15.686128616333
2073.60668945313	15.6120929718018
2074.38256835938	15.5389375686646
2075.15795898438	15.5396394729614
2075.9326171875	15.5075883865356
2076.70654296875	15.5021934509277
2077.47998046875	15.4494972229004
2078.25268554688	15.4408025741577
2079.02490234375	15.4189758300781
2079.79663085938	15.4641819000244
2080.5673828125	15.4519662857056
2081.337890625	15.47141456604
2082.107421875	15.504017829895
2082.87670898438	15.5303106307983
2083.64501953125	15.4854593276978
2084.41284179688	15.557110786438
2085.18017578125	15.5630044937134
2085.94677734375	15.5465698242188
2086.71264648438	15.6322069168091
2087.47802734375	15.5677795410156
2088.24267578125	15.5972280502319
2089.0068359375	15.6069250106812
2089.77026367188	15.6229867935181
2090.53295898438	15.4656076431274
2091.29516601563	15.5250043869019
2092.056640625	15.5146455764771
2092.81762695313	15.4967241287231
2093.57788085938	15.4221439361572
2094.33764648438	15.4197559356689
2095.0966796875	15.4244565963745
2095.85498046875	15.3573274612427
2096.61279296875	15.2695779800415
2097.36987304688	15.2082538604736
2098.12646484375	15.1762113571167
2098.88232421875	15.0620279312134
2099.63745117188	15.1158475875854
2100.39208984375	14.9925518035889
2101.14624023438	14.9333744049072
2101.8994140625	14.815131187439
2102.65209960938	14.7404260635376
2103.404296875	14.6784725189209
2104.15551757813	14.6022338867188
2104.90649414063	14.5954933166504
2105.65649414063	14.5531272888184
2106.40600585938	14.4446802139282
2107.15502929688	14.4364500045776
2107.90307617188	14.3566408157349
2108.65063476563	14.3233947753906
2109.39770507813	14.3017807006836
2110.14404296875	14.3377494812012
2110.8896484375	14.2880296707153
2111.63452148438	14.3514184951782
2112.37890625	14.3486099243164
2113.12280273438	14.2790470123291
2113.86572265625	14.3987865447998
2114.60815429688	14.3957548141479
2115.35009765625	14.3576354980469
2116.09106445313	14.4376735687256
2116.83154296875	14.4420547485352
2117.57153320313	14.4148988723755
2118.31079101563	14.4809513092041
2119.04931640625	14.3815727233887
2119.787109375	14.3428802490234
2120.5244140625	14.3814544677734
2121.26098632813	14.3779239654541
2121.9970703125	14.2843408584595
2122.732421875	14.2350101470947
2123.46704101563	14.1482496261597
2124.20092773438	14.1700372695923
2124.93432617188	14.0906238555908
2125.6669921875	14.1193685531616
2126.39916992188	13.9894523620605
2127.13037109375	13.9180364608765
2127.86108398438	13.9614067077637
2128.59130859375	13.8992919921875
2129.32080078125	13.7813568115234
2130.04956054688	13.7588148117065
2130.77758789063	13.6652717590332
2131.50512695313	13.5759887695313
2132.23193359375	13.5314254760742
2132.9580078125	13.5234470367432
2133.68334960938	13.3954486846924
2134.408203125	13.3620929718018
2135.13232421875	13.3176164627075
2135.85595703125	13.3018169403076
2136.57885742188	13.216495513916
2137.30102539063	13.1482419967651
2138.0224609375	13.0574750900269
2138.74340820313	12.9999856948853
2139.46337890625	13.0345554351807
2140.18310546875	12.9808835983276
2140.90185546875	12.9097414016724
2141.6201171875	12.9510946273804
2142.33764648438	12.8675413131714
2143.05444335938	12.8926782608032
2143.77075195313	12.8577404022217
2144.48608398438	12.8751354217529
2145.201171875	12.8578634262085
2145.91528320313	12.8197174072266
2146.62890625	12.8504638671875
2147.34155273438	12.8341341018677
2148.05395507813	12.812931060791
2148.76538085938	12.8607168197632
2149.47631835938	12.7964849472046
2150.18627929688	12.8297147750854
2150.89599609375	12.802149772644
2151.60473632813	12.7908687591553
2152.31298828125	12.8036785125732
2153.02026367188	12.7726593017578
2153.72729492188	12.7372331619263
2154.43334960938	12.6608209609985
2155.138671875	12.6762819290161
2155.84350585938	12.6624822616577
2156.54760742188	12.656476020813
2157.25122070313	12.6131143569946
2157.95385742188	12.5963439941406
2158.65600585938	12.5394821166992
2159.357421875	12.5331745147705
2160.05810546875	12.4889602661133
2160.75805664063	12.4571876525879
2161.45751953125	12.4337034225464
2162.15600585938	12.3629570007324
2162.85400390625	12.3707647323608
2163.55151367188	12.2967519760132
2164.248046875	12.1680192947388
2164.94409179688	12.2140092849731
2165.63916015625	12.1633901596069
2166.33374023438	12.0521202087402
2167.02783203125	12.0301160812378
2167.72094726563	11.9105997085571
2168.41357421875	11.8737821578979
2169.10522460938	11.8253793716431
2169.79638671875	11.721866607666
2170.48706054688	11.7132110595703
2171.1767578125	11.5805349349976
2171.86572265625	11.5319385528564
2172.55419921875	11.5015230178833
2173.24194335938	11.3998889923096
2173.92895507813	11.3082790374756
2174.615234375	11.3115119934082
2175.30078125	11.2920608520508
2175.98583984375	11.2096681594849
2176.67016601563	11.1679391860962
2177.35375976563	11.2145795822144
2178.03662109375	11.1315660476685
2178.71875	11.1520299911499
2179.40014648438	11.1186170578003
2180.08081054688	11.1704998016357
2180.76098632813	11.1331071853638
2181.4404296875	11.1204290390015
2182.119140625	11.0829849243164
2182.79711914063	11.0655708312988
2183.47436523438	11.1371097564697
2184.15087890625	11.1115207672119
2184.82690429688	11.1030235290527
2185.501953125	11.0759057998657
2186.17651367188	11.1140480041504
2186.85034179688	11.0370063781738
2187.5234375	11.0766487121582
2188.19580078125	10.9900856018066
2188.86743164063	11.0451507568359
2189.53833007813	10.9965534210205
2190.20874023438	10.9680700302124
2190.87817382813	10.9238805770874
2191.54711914063	10.8669538497925
2192.21533203125	10.8231840133667
2192.8828125	10.7267990112305
2193.54956054688	10.7402772903442
2194.21557617188	10.6335525512695
2194.880859375	10.626537322998
2195.54541015625	10.5136957168579
2196.20947265625	10.5248517990112
2196.87255859375	10.424614906311
2197.53515625	10.3382892608643
2198.19677734375	10.3023910522461
2198.85791015625	10.2124443054199
2199.51831054688	10.1106615066528
2200.17797851563	10.0708742141724
2200.8369140625	10.0110216140747
2201.4951171875	9.92782115936279
2202.15258789063	9.87487602233887
2202.80932617188	9.82363986968994
2203.46533203125	9.82076644897461
2204.12060546875	9.77423286437988
2204.775390625	9.73469161987305
2205.42919921875	9.69963359832764
2206.08251953125	9.68338584899902
2206.73486328125	9.65204334259033
2207.38671875	9.66617965698242
2208.03759765625	9.64461326599121
2208.68798828125	9.6501989364624
2209.33764648438	9.63867378234863
2209.98657226563	9.63670539855957
2210.63452148438	9.641282081604
2211.28198242188	9.67458534240723
2211.9287109375	9.60683059692383
2212.57470703125	9.61417102813721
2213.21997070313	9.58341979980469
2213.86450195313	9.61724948883057
2214.50830078125	9.6150016784668
2215.1513671875	9.6506404876709
2215.79370117188	9.56400585174561
2216.43530273438	9.49853515625
2217.076171875	9.50836944580078
2217.71630859375	9.4377613067627
2218.35571289063	9.36735153198242
2218.99462890625	9.37814998626709
2219.63256835938	9.29246234893799
2220.26977539063	9.26978969573975
2220.90625	9.17790222167969
2221.5419921875	9.1399507522583
2222.17700195313	9.08750629425049
2222.81127929688	9.01192760467529
2223.44482421875	8.98198509216309
2224.07763671875	8.91823387145996
2224.70971679688	8.8625659942627
2225.34106445313	8.83608150482178
2225.9716796875	8.71091270446777
2226.6015625	8.6866340637207
2227.23071289063	8.64833354949951
2227.85913085938	8.54457569122314
2228.48681640625	8.57418918609619
2229.11376953125	8.44891548156738
2229.73999023438	8.45633602142334
2230.36547851563	8.4606990814209
2230.990234375	8.40792560577393
2231.61401367188	8.33061218261719
2232.2373046875	8.28616619110107
2232.85986328125	8.28663158416748
2233.4814453125	8.22884178161621
2234.1025390625	8.21369075775146
2234.72265625	8.21642303466797
2235.34228515625	8.19664764404297
2235.9609375	8.15612602233887
2236.57885742188	8.08536434173584
2237.1962890625	8.12312984466553
2237.81274414063	8.07663345336914
2238.42846679688	8.11083316802979
2239.04345703125	8.05095863342285
2239.65771484375	8.0844030380249
2240.27124023438	8.06346988677979
2240.88403320313	8.09334373474121
2241.49584960938	8.076247215271
2242.10717773438	8.00955200195313
2242.71752929688	8.07618999481201
2243.32739257813	8.04826354980469
2243.93627929688	8.05143451690674
2244.54443359375	8.03839015960693
2245.15209960938	8.0358943939209
2245.7587890625	8.00841426849365
2246.36474609375	7.96493721008301
2246.9697265625	7.96961498260498
2247.57421875	7.85106039047241
2248.17797851563	7.89619016647339
2248.78076171875	7.85465478897095
2249.38305664063	7.78082227706909
2249.984375	7.7942066192627
2250.5849609375	7.7518048286438
2251.18481445313	7.70600461959839
2251.78393554688	7.64750242233276
2252.38232421875	7.62955379486084
2252.97973632813	7.60383081436157
2253.57666015625	7.54339790344238
2254.17260742188	7.4733362197876
2254.76782226563	7.5099401473999
2255.3623046875	7.40767621994019
2255.9560546875	7.44142818450928
2256.54907226563	7.35409116744995
2257.14135742188	7.31286573410034
2257.73266601563	7.26096487045288
2258.32348632813	7.18902826309204
2258.91333007813	7.19521760940552
2259.50244140625	7.09305334091187
2260.09057617188	7.08516836166382
2260.67822265625	7.03826522827148
2261.26513671875	7.00355434417725
2261.85107421875	6.97766256332397
2262.43627929688	6.92024230957031
2263.02075195313	6.92372512817383
2263.6044921875	6.87431383132935
2264.18725585938	6.8183479309082
2264.76953125	6.82595825195313
2265.35083007813	6.77357482910156
2265.93139648438	6.77543115615845
2266.51123046875	6.74674415588379
2267.09033203125	6.75485420227051
2267.66845703125	6.72273349761963
2268.24584960938	6.737633228302
2268.82250976563	6.73998832702637
2269.3984375	6.75254821777344
2269.9736328125	6.72560262680054
2270.5478515625	6.75229692459106
2271.12133789063	6.77403497695923
2271.69409179688	6.81412553787231
2272.26611328125	6.81231498718262
2272.83740234375	6.76671266555786
2273.40771484375	6.79870986938477
2273.97729492188	6.74597930908203
2274.54614257813	6.74307823181152
2275.11401367188	6.70314836502075
2275.68139648438	6.65399122238159
2276.24780273438	6.63343811035156
2276.8134765625	6.55687141418457
2277.37817382813	6.55387926101685
2277.9423828125	6.54351949691772
2278.50561523438	6.55946683883667
2279.06811523438	6.57042074203491
2279.62963867188	6.54134511947632
2280.19067382813	6.55282497406006
2280.75073242188	6.5350513458252
2281.31005859375	6.51066923141479
2281.86840820313	6.52504587173462
2282.42602539063	6.48744249343872
2282.98291015625	6.46907806396484
2283.5390625	6.39999055862427
2284.09448242188	6.406409740448
2284.64892578125	6.37344932556152
2285.20263671875	6.3692831993103
2285.75537109375	6.33046054840088
2286.3076171875	6.2585277557373
2286.85888671875	6.27892637252808
2287.40942382813	6.22412538528442
2287.958984375	6.22094440460205
2288.5078125	6.14063358306885
2289.05590820313	6.13078737258911
2289.60302734375	6.10315704345703
2290.14965820313	6.02907133102417
2290.6953125	6.00801372528076
2291.23999023438	6.03366899490356
2291.78393554688	5.94299745559692
2292.3271484375	5.91230773925781
2292.86962890625	5.90233135223389
2293.4111328125	5.84101676940918
2293.95190429688	5.79029512405396
2294.49194335938	5.79994630813599
2295.03100585938	5.75103139877319
2295.5693359375	5.74175930023193
2296.10693359375	5.70077419281006
2296.6435546875	5.69280385971069
2297.17944335938	5.7250919342041
2297.71459960938	5.71045446395874
2298.24877929688	5.66137886047363
2298.7822265625	5.67659759521484
2299.31469726563	5.70010566711426
2299.8466796875	5.69130659103394
2300.37744140625	5.6752781867981
2300.90771484375	5.7052206993103
2301.43701171875	5.65869474411011
2301.96557617188	5.68008852005005
2302.4931640625	5.69775009155273
2303.02001953125	5.69507074356079
2303.54614257813	5.70497941970825
2304.0712890625	5.67898511886597
2304.595703125	5.70845699310303
2305.119140625	5.70067501068115
2305.64184570313	5.69986009597778
2306.16381835938	5.71460437774658
2306.68481445313	5.70546579360962
2307.205078125	5.64637088775635
2307.72436523438	5.64552307128906
2308.24291992188	5.70783233642578
2308.7607421875	5.65860795974731
2309.27758789063	5.62225675582886
2309.79370117188	5.59878969192505
2310.30883789063	5.58822154998779
2310.8232421875	5.62826490402222
2311.3369140625	5.57432985305786
2311.849609375	5.52466440200806
2312.361328125	5.55878877639771
2312.87255859375	5.51204109191895
2313.38256835938	5.50895690917969
2313.89208984375	5.53069543838501
2314.40063476563	5.43312740325928
2314.908203125	5.41217851638794
2315.4150390625	5.43065738677979
2315.92114257813	5.37833881378174
2316.42626953125	5.32246494293213
2316.9306640625	5.29223918914795
2317.43408203125	5.26713228225708
2317.93676757813	5.25255823135376
2318.4384765625	5.26315069198608
2318.939453125	5.15647125244141
2319.439453125	5.13478946685791
2319.93872070313	5.11606931686401
2320.43701171875	5.08323383331299
2320.9345703125	5.03572511672974
2321.43139648438	5.0459771156311
2321.92724609375	5.04293346405029
2322.42211914063	5.02304840087891
2322.91625976563	4.99826002120972
2323.40966796875	4.97072744369507
2323.90209960938	4.95350694656372
2324.3935546875	4.95340538024902
2324.88427734375	4.9516658782959
2325.37426757813	4.93495512008667
2325.86303710938	4.95770645141602
2326.35131835938	4.93553638458252
2326.83862304688	4.93214416503906
2327.32495117188	4.94945907592773
2327.810546875	4.9261646270752
2328.29541015625	4.91675996780396
2328.77905273438	4.91498231887817
2329.26220703125	4.95387077331543
2329.74438476563	4.97394514083862
2330.2255859375	4.9871997833252
2330.7060546875	4.96412801742554
2331.185546875	4.98121213912964
2331.6640625	4.94471740722656
2332.14184570313	4.95797443389893
2332.61889648438	4.94387722015381
2333.09497070313	4.95960092544556
2333.57006835938	4.9087986946106
2334.04443359375	4.89219570159912
2334.51782226563	4.93969392776489
2334.99047851563	4.89649868011475
2335.46215820313	4.87355995178223
2335.93310546875	4.85362005233765
2336.40307617188	4.84189319610596
2336.8720703125	4.78925800323486
2337.34033203125	4.75882434844971
2337.8076171875	4.76902151107788
2338.27416992188	4.73031282424927
2338.73974609375	4.73775053024292
2339.20458984375	4.70834636688232
2339.66845703125	4.62253046035767
2340.13134765625	4.61424732208252
2340.59350585938	4.61614036560059
2341.0546875	4.66456890106201
2341.51489257813	4.59017753601074
2341.97436523438	4.53942632675171
2342.43286132813	4.5120677947998
2342.890625	4.45463371276855
2343.34741210938	4.46335601806641
2343.80322265625	4.42959070205688
2344.25830078125	4.4338903427124
2344.71240234375	4.41499471664429
2345.16577148438	4.42619371414185
2345.61791992188	4.4426474571228
2346.06958007813	4.47707605361938
2346.52001953125	4.533371925354
2346.9697265625	4.59357595443726
2347.41845703125	4.67042064666748
2347.86645507813	4.77416706085205
2348.3134765625	4.83506107330322
2348.75952148438	4.96607303619385
2349.20483398438	5.05921316146851
2349.64916992188	5.16848802566528
2350.09252929688	5.21905374526978
2350.53515625	5.29628038406372
2350.97680664063	5.37189197540283
2351.41748046875	5.41618633270264
2351.857421875	5.4763355255127
2352.29638671875	5.49708366394043
2352.734375	5.49089050292969
2353.17138671875	5.46829271316528
2353.60766601563	5.42954921722412
2354.04296875	5.37075519561768
2354.4775390625	5.29160737991333
2354.91088867188	5.19598388671875
2355.34350585938	5.13147258758545
2355.775390625	5.03600215911865
2356.2060546875	4.88363409042358
2356.63598632813	4.80668115615845
2357.06494140625	4.70458602905273
2357.4931640625	4.57035064697266
2357.92041015625	4.47061204910278
2358.3466796875	4.42745494842529
2358.77197265625	4.34155368804932
2359.1962890625	4.25699281692505
2359.61987304688	4.13857078552246
2360.04248046875	4.08266019821167
2360.46411132813	4.03565359115601
2360.88500976563	3.99868011474609
2361.30493164063	3.96979141235352
2361.72387695313	3.93500471115112
