# Supplementary material for: Optics miniaturization strategy for demanding Raman spectroscopy applications
Source: Nat Commun. 2024 Apr 8;15:3049. doi: 10.1038/s41467-024-47044-7 (PMC11001912; doi:10.1038/s41467-024-47044-7)
Supplement: Supplementary file 6 — Source Data [file 41467_2024_47044_MOESM6_ESM.zip › Source Data/NCOMMS-23-34016B s3/S3 pHCA, Glucose, Salts/calibraiton/Salts standards 24.08.17/K_10g_L_2.csv]

347.42919921875	79.514289855957
348.892913818359	79.6679992675781
350.356079101563	80.2456359863281
351.818634033203	80.5511169433594
353.280670166016	80.9253311157227
354.742095947266	81.3186340332031
356.202972412109	81.5860366821289
357.663299560547	82.0620346069336
359.123046875	82.3822708129883
360.582244873047	82.6686630249023
362.040863037109	82.9384078979492
363.498931884766	83.1141891479492
364.956451416016	83.1577682495117
366.413391113281	83.4652862548828
367.869750976563	83.4867858886719
369.325592041016	83.7503280639648
370.780853271484	83.6381454467773
372.235565185547	83.8569564819336
373.689727783203	83.8464660644531
375.143310546875	83.7310409545898
376.596343994141	83.930908203125
378.048828125	83.9664764404297
379.500762939453	83.9773254394531
380.9521484375	84.1512069702148
382.402954101563	84.2297058105469
383.853240966797	84.2376327514648
385.302947998047	84.2200317382813
386.752136230469	84.502067565918
388.200744628906	84.6474304199219
389.648803710938	84.9787063598633
391.096343994141	84.9507751464844
392.543304443359	84.9980697631836
393.989715576172	85.1841125488281
395.435607910156	85.4760894775391
396.880920410156	85.5444183349609
398.325714111328	85.5800094604492
399.769927978516	85.8623657226563
401.213623046875	86.0276641845703
402.656768798828	86.1432876586914
404.099395751953	86.1730422973633
405.541442871094	86.4015579223633
406.982971191406	86.4268341064453
408.423950195313	86.4671020507813
409.864379882813	86.7541580200195
411.304290771484	86.5899200439453
412.743621826172	86.7870407104492
414.182434082031	87.0925140380859
415.620727539063	86.9927062988281
417.058471679688	86.9489822387695
418.495666503906	87.109489440918
419.932342529297	86.9467620849609
421.368469238281	86.9161376953125
422.804077148438	87.0426254272461
424.239135742188	86.8123474121094
425.673645019531	86.8484725952148
427.107635498047	86.8676681518555
428.541107177734	86.8344268798828
429.974029541016	86.6532974243164
431.406433105469	86.6135177612305
432.838287353516	86.4583206176758
434.269622802734	86.2147979736328
435.700408935547	86.3157501220703
437.130706787109	86.1954574584961
438.560455322266	86.0122756958008
439.989654541016	85.8722686767578
441.418334960938	85.9835815429688
442.846496582031	85.6580123901367
444.274139404297	85.6553955078125
445.701263427734	85.5627136230469
447.127838134766	85.2557525634766
448.553894042969	85.2392578125
449.979431152344	85.1274795532227
451.404449462891	84.9691696166992
452.828918457031	84.8991851806641
454.252899169922	84.7974395751953
455.676330566406	84.7575759887695
457.099273681641	84.8500823974609
458.521667480469	84.5396881103516
459.943542480469	84.7937622070313
461.364929199219	84.5135269165039
462.785766601563	84.5624465942383
464.206085205078	84.6493606567383
465.625885009766	84.5146865844727
467.045196533203	84.6051254272461
468.463958740234	84.5619888305664
469.882202148438	84.7127304077148
471.299957275391	84.601806640625
472.717193603516	84.7758026123047
474.133911132813	84.6701583862305
475.550109863281	84.7511367797852
476.965789794922	84.6668701171875
478.380950927734	85.0578231811523
479.795623779297	84.8127975463867
481.209777832031	85.0444946289063
482.623413085938	85.3222503662109
484.036529541016	85.3679962158203
485.449157714844	85.4824905395508
486.861267089844	85.6833190917969
488.272857666016	85.6328506469727
489.683959960938	85.7394027709961
491.094543457031	85.783821105957
492.504608154297	85.9153442382813
493.914184570313	86.1701431274414
495.3232421875	86.2944793701172
496.731811523438	86.3634719848633
498.139862060547	86.4373092651367
499.547393798828	86.3590927124023
500.954467773438	86.4101333618164
502.360992431641	86.5971603393555
503.767028808594	86.558464050293
505.172576904297	86.7845306396484
506.577606201172	86.7445068359375
507.982147216797	86.8779602050781
509.386169433594	86.6798095703125
510.789703369141	86.8749389648438
512.192749023438	86.7702331542969
513.595275878906	86.5979156494141
514.997314453125	86.5968933105469
516.398803710938	86.6130676269531
517.799865722656	86.3962326049805
519.200378417969	86.2339324951172
520.600463867188	85.9043655395508
522	85.6341552734375
523.399047851563	85.4996490478516
524.797607421875	84.9529571533203
526.195678710938	84.6302490234375
527.59326171875	84.4648132324219
528.990295410156	84.090087890625
530.386901855469	83.466926574707
531.782958984375	83.3872146606445
533.178588867188	83.0488357543945
534.573669433594	82.6234512329102
535.968322753906	82.2209396362305
537.362426757813	81.8968811035156
538.756042480469	81.6153564453125
540.149230957031	81.2659530639648
541.541870117188	81.1331481933594
542.934020996094	80.6908798217773
544.32568359375	80.65771484375
545.716918945313	80.2574615478516
547.107604980469	79.8864135742188
548.497802734375	79.8574371337891
549.887573242188	79.6784210205078
551.276794433594	79.3818054199219
552.66552734375	79.2350997924805
554.053833007813	79.1619033813477
555.441650390625	79.0274200439453
556.828918457031	78.6836013793945
558.215759277344	78.5920028686523
559.602111816406	78.4356689453125
560.987976074219	78.4137344360352
562.373352050781	78.3089447021484
563.758239746094	78.1804580688477
565.142639160156	78.082878112793
566.526611328125	77.9430999755859
567.910034179688	78.1457672119141
569.293029785156	77.7802581787109
570.675537109375	77.8307342529297
572.057556152344	77.7450408935547
573.439086914063	77.6435852050781
574.820129394531	77.6889266967773
576.200744628906	77.6529998779297
577.580871582031	77.5429534912109
578.96044921875	77.5669631958008
580.339660644531	77.4565887451172
581.718322753906	77.5901947021484
583.096557617188	77.2811889648438
584.474243164063	77.4731521606445
585.851501464844	77.2446899414063
587.228332519531	77.262092590332
588.604614257813	77.2831420898438
589.98046875	77.2180023193359
591.355834960938	77.2140884399414
592.730712890625	77.1008911132813
594.105163574219	77.1352996826172
595.479125976563	76.9863739013672
596.852600097656	76.9648513793945
598.225646972656	77.089729309082
599.598205566406	77.0518951416016
600.970275878906	76.8794097900391
602.341857910156	76.7139282226563
603.713012695313	76.7157669067383
605.083679199219	76.6559143066406
606.453918457031	76.5889663696289
607.823608398438	76.4484024047852
609.192932128906	76.4870758056641
610.561706542969	76.2729568481445
611.930053710938	76.1223068237305
613.297912597656	76.0182189941406
614.665344238281	76.017951965332
616.032287597656	75.8528060913086
617.398803710938	75.7094116210938
618.764831542969	75.6963424682617
620.13037109375	75.5466766357422
621.495483398438	75.2220077514648
622.860107421875	75.2868423461914
624.224304199219	75.1125030517578
625.588012695313	75.0934219360352
626.951232910156	74.895149230957
628.314025878906	74.6826934814453
629.676391601563	74.7458953857422
631.038269042969	74.4092636108398
632.399658203125	74.3317565917969
633.760620117188	74.1805419921875
635.12109375	74.0850372314453
636.481140136719	74.0227813720703
637.840759277344	73.7898712158203
639.199890136719	73.6263122558594
640.558532714844	73.4388122558594
641.916748046875	73.4665069580078
643.274536132813	73.34912109375
644.6318359375	73.2246627807617
645.988647460938	73.0720367431641
647.345031738281	72.8774108886719
648.700988769531	72.8457336425781
650.056457519531	72.6853408813477
651.411499023438	72.6548690795898
652.76611328125	72.5355911254883
654.120239257813	72.2072448730469
655.473876953125	72.3514251708984
656.827087402344	72.2604293823242
658.179870605469	72.1836700439453
659.5322265625	72.0948486328125
660.884094238281	71.963493347168
662.235473632813	71.9970703125
663.586486816406	71.6521530151367
664.93701171875	71.7337112426758
666.287048339844	71.7086944580078
667.636657714844	71.6395874023438
668.98583984375	71.4961242675781
670.334594726563	71.4847793579102
671.682861328125	71.3854675292969
673.030700683594	71.4550476074219
674.378051757813	71.4025497436523
675.725036621094	71.2960433959961
677.071533203125	71.2736740112305
678.417541503906	71.2289123535156
679.76318359375	71.3520355224609
681.108337402344	71.1683883666992
682.453002929688	71.3398056030273
683.797302246094	71.2455139160156
685.14111328125	71.267692565918
686.484497070313	71.2429733276367
687.827453613281	71.2945175170898
689.169921875	71.2156219482422
690.512023925781	71.1563034057617
691.853637695313	71.3992156982422
693.194763183594	71.3303298950195
694.535522460938	71.1848907470703
695.875793457031	71.3358993530273
697.215637207031	71.3446426391602
698.555053710938	71.3026580810547
699.89404296875	71.4420013427734
701.232543945313	71.4533004760742
702.570617675781	71.5183715820313
703.908325195313	71.3991317749023
705.245483398438	71.3585739135742
706.582275390625	71.3972930908203
707.918640136719	71.3874206542969
709.254516601563	71.3766021728516
710.589965820313	71.3016891479492
711.924987792969	71.4485855102539
713.259582519531	71.399169921875
714.59375	71.3222045898438
715.927490234375	71.3857269287109
717.2607421875	71.4586181640625
718.593627929688	71.2258148193359
719.926025390625	71.2381057739258
721.257995605469	71.2592010498047
722.589538574219	71.2684631347656
723.920654296875	71.0763244628906
725.251342773438	71.376350402832
726.581604003906	71.0593795776367
727.911437988281	71.1106109619141
729.240783691406	71.0321807861328
730.569763183594	71.051887512207
731.898254394531	70.9855575561523
733.226379394531	70.9110260009766
734.554016113281	70.8760986328125
735.881225585938	70.9193954467773
737.208068847656	70.7854766845703
738.534423828125	70.6764373779297
739.8603515625	70.5888366699219
741.185852050781	70.5719909667969
742.510925292969	70.5375823974609
743.835571289063	70.4873275756836
745.159790039063	70.3837661743164
746.483581542969	70.2989654541016
747.806945800781	70.1108016967773
749.1298828125	70.1088027954102
750.452453613281	70.0768280029297
751.774536132813	69.9338455200195
753.09619140625	69.7125473022461
754.417419433594	69.7566833496094
755.738220214844	69.6816177368164
757.05859375	69.5116119384766
758.378540039063	69.42724609375
759.698059082031	69.4284744262695
761.017211914063	69.2209243774414
762.335876464844	69.3320388793945
763.654113769531	68.9969482421875
764.971984863281	68.9640808105469
766.289367675781	69.0370407104492
767.606384277344	68.6543121337891
768.922973632813	68.7351455688477
770.239074707031	68.5434875488281
771.554809570313	68.3665466308594
772.8701171875	68.5306930541992
774.184997558594	68.223388671875
775.499450683594	68.1156616210938
776.8134765625	68.0171356201172
778.127136230469	67.9407653808594
779.440307617188	67.7548370361328
780.753112792969	67.7657699584961
782.0654296875	67.5953521728516
783.377380371094	67.5567092895508
784.688903808594	67.4067840576172
786	67.3175888061523
787.310668945313	67.2018814086914
788.620971679688	67.0403900146484
789.930786132813	67.0728454589844
791.240234375	66.8369750976563
792.549255371094	66.7255783081055
793.857788085938	66.701416015625
795.166015625	66.5643005371094
796.473754882813	66.5493469238281
797.781066894531	66.3468322753906
799.088012695313	66.3578643798828
800.39453125	66.320068359375
801.700622558594	66.2536773681641
803.006286621094	66.0102462768555
804.311584472656	66.0847015380859
805.616394042969	65.9996795654297
806.920837402344	65.8944549560547
808.224853515625	65.7980270385742
809.528503417969	65.6753082275391
810.831665039063	65.531623840332
812.134460449219	65.5750885009766
813.436828613281	65.4715194702148
814.73876953125	65.3177947998047
816.040344238281	65.2529830932617
817.341430664063	65.2776565551758
818.642150878906	65.1863784790039
819.942504882813	65.229377746582
821.242370605469	65.0042572021484
822.541870117188	64.8935928344727
823.840942382813	64.9814834594727
825.139587402344	64.9170074462891
826.437866210938	64.8823013305664
827.735656738281	64.682487487793
829.033081054688	64.7492599487305
830.330139160156	64.8017578125
831.626770019531	64.5408096313477
832.922973632813	64.5554046630859
834.21875	64.4658966064453
835.514099121094	64.5577392578125
836.80908203125	64.5241470336914
838.103637695313	64.3900909423828
839.397827148438	64.4152603149414
840.691589355469	64.5025939941406
841.984924316406	64.3522186279297
843.27783203125	64.5131378173828
844.570373535156	64.5481033325195
845.862487792969	64.6242370605469
847.154235839844	64.5019683837891
848.445556640625	64.8137130737305
849.736450195313	64.8241424560547
851.026916503906	64.9397888183594
852.317016601563	65.0760192871094
853.606689453125	65.2984237670898
854.89599609375	65.6837768554688
856.184875488281	65.9972763061523
857.473327636719	66.5695724487305
858.761413574219	67.0042877197266
860.049072265625	67.7059707641602
861.336303710938	68.5360717773438
862.623168945313	69.5496673583984
863.909606933594	70.4853057861328
865.195678710938	71.8460159301758
866.481323242188	73.2552947998047
867.766540527344	74.5917434692383
869.051391601563	76.1335601806641
870.335815429688	77.7642974853516
871.619873046875	79.135124206543
872.903503417969	80.4108428955078
874.186706542969	81.5470886230469
875.469543457031	81.9795303344727
876.752014160156	82.17041015625
878.033996582031	81.9412384033203
879.315612792969	81.2331695556641
880.596862792969	79.6606597900391
881.877685546875	78.1693649291992
883.158081054688	76.1986770629883
884.438110351563	74.1547317504883
885.7177734375	72.2194671630859
886.996948242188	70.3086395263672
888.275817871094	68.2533493041992
889.55419921875	66.7453842163086
890.832275390625	65.2292938232422
892.10986328125	63.905647277832
893.387084960938	62.7904243469238
894.663940429688	61.7843894958496
895.940368652344	60.7829818725586
897.216369628906	60.0366401672363
898.492004394531	59.378345489502
899.767272949219	58.6713256835938
901.042114257813	58.1048889160156
902.316528320313	57.6997947692871
903.590576171875	57.2374114990234
904.8642578125	56.7087669372559
906.137512207031	56.3218536376953
907.410339355469	55.9046821594238
908.682800292969	55.6120910644531
909.954833984375	55.3899765014648
911.226501464844	54.9900207519531
912.497802734375	54.7528953552246
913.768676757813	54.3724212646484
915.039123535156	54.3398666381836
916.309204101563	53.8775367736816
917.578918457031	53.7477188110352
918.848205566406	53.6074409484863
920.117126464844	53.2914237976074
921.385620117188	53.2959022521973
922.653747558594	53.0823745727539
923.921447753906	52.8536262512207
925.188781738281	52.7004814147949
926.455688476563	52.5125312805176
927.722229003906	52.4453048706055
928.988342285156	52.3185043334961
930.254089355469	52.1273498535156
931.519470214844	52.0047721862793
932.784423828125	52.0884170532227
934.049011230469	51.7878341674805
935.313171386719	51.7635612487793
936.576965332031	51.5943984985352
937.84033203125	51.5436668395996
939.103332519531	51.3301773071289
940.365966796875	51.1083183288574
941.628173828125	51.117431640625
942.890014648438	51.0941963195801
944.151428222656	50.788990020752
945.412475585938	50.6875305175781
946.673095703125	50.5569496154785
947.933349609375	50.5113105773926
949.193237304688	50.2491989135742
950.452697753906	50.2534713745117
951.711791992188	50.1581802368164
952.970520019531	49.9515190124512
954.228820800781	49.8648262023926
955.486755371094	49.8303184509277
956.744262695313	49.5787734985352
958.001403808594	49.5856094360352
959.258117675781	49.4146270751953
960.514526367188	49.3234329223633
961.770446777344	49.1671447753906
963.026062011719	49.2046966552734
964.28125	48.9117202758789
965.536010742188	48.8647651672363
966.790466308594	48.8745574951172
968.044494628906	48.8318176269531
969.298095703125	48.5975379943848
970.551391601563	48.5881462097168
971.80419921875	48.3508644104004
973.056701660156	48.4481201171875
974.308776855469	48.3879318237305
975.560485839844	48.243595123291
976.811767578125	48.246265411377
978.062683105469	48.2744750976563
979.313232421875	48.1852111816406
980.563415527344	48.153263092041
981.813171386719	48.1421012878418
983.0625	48.1476860046387
984.3115234375	48.1357879638672
985.560119628906	48.0530624389648
986.808349609375	48.0251922607422
988.05615234375	48.0361785888672
989.303588867188	47.8817138671875
990.550659179688	47.8995780944824
991.797302246094	47.8058853149414
993.043579101563	47.9226036071777
994.289489746094	47.6733665466309
995.535034179688	47.7387046813965
996.780151367188	47.7109489440918
998.02490234375	47.4897270202637
999.269226074219	47.5591087341309
1000.51318359375	47.4462738037109
1001.75677490234	47.3281173706055
1003	47.2579612731934
1004.24279785156	47.0908813476563
1005.48522949219	47.1268196105957
1006.72729492188	47.1372451782227
1007.96893310547	47.0610466003418
1009.21026611328	46.9900016784668
1010.45111083984	46.9995307922363
1011.69165039063	46.8847045898438
1012.93176269531	46.8011245727539
1014.17150878906	46.8579216003418
1015.41088867188	46.9526290893555
1016.64984130859	46.9734649658203
1017.88842773438	46.8446159362793
1019.12664794922	46.8064270019531
1020.36450195313	46.8162574768066
1021.60192871094	46.8011512756348
1022.83898925781	46.8351898193359
1024.07568359375	46.7107849121094
1025.31201171875	46.8496246337891
1026.5478515625	46.8766670227051
1027.78344726563	46.786190032959
1029.0185546875	46.881649017334
1030.25329589844	46.844352722168
1031.48767089844	46.7735443115234
1032.7216796875	46.9212417602539
1033.95532226563	46.9150428771973
1035.18859863281	47.0098266601563
1036.42138671875	47.1179542541504
1037.65393066406	47.1624755859375
1038.88598632813	47.2268257141113
1040.11767578125	47.346435546875
1041.34899902344	47.3504371643066
1042.57995605469	47.586311340332
1043.810546875	47.8279266357422
1045.04077148438	47.8952178955078
1046.2705078125	48.0976371765137
1047.5	48.2787284851074
1048.72900390625	48.4558410644531
1049.95764160156	48.7488327026367
1051.18591308594	49.0024070739746
1052.41381835938	49.3095550537109
1053.64135742188	49.4793395996094
1054.86853027344	50.036003112793
1056.09521484375	50.3459091186523
1057.32165527344	50.7012062072754
1058.54760742188	51.3721389770508
1059.77331542969	51.9123802185059
1060.99853515625	52.5940780639648
1062.22338867188	53.4018173217773
1063.44787597656	54.1095428466797
1064.671875	55.1891937255859
1065.89562988281	56.3180999755859
1067.11901855469	57.3561477661133
1068.34191894531	58.7200508117676
1069.56457519531	60.1770629882813
1070.78674316406	61.5091323852539
1072.00854492188	62.7968673706055
1073.22998046875	63.9766006469727
1074.45104980469	64.9192657470703
1075.67175292969	65.4717254638672
1076.89208984375	65.6785736083984
1078.11193847656	65.5714416503906
1079.33154296875	64.9668731689453
1080.55065917969	64.0568161010742
1081.76940917969	62.7829170227051
1082.98791503906	61.1664848327637
1084.20593261719	59.7389450073242
1085.42358398438	58.1574478149414
1086.64086914063	56.6466102600098
1087.85766601563	55.1385612487793
1089.07421875	53.9392013549805
1090.29040527344	52.6091384887695
1091.50610351563	51.6947937011719
1092.72155761719	50.8065452575684
1093.9365234375	50.03955078125
1095.15112304688	49.3057136535645
1096.36535644531	48.7746276855469
1097.57922363281	48.2215728759766
1098.79272460938	47.8476219177246
1100.005859375	47.3943061828613
1101.21862792969	47.1422424316406
1102.43090820313	46.9426574707031
1103.64294433594	46.6724586486816
1104.8544921875	46.3973007202148
1106.06579589844	46.3234405517578
1107.27661132813	46.104190826416
1108.48706054688	45.9673805236816
1109.69714355469	45.9479331970215
1110.90686035156	45.7489166259766
1112.1162109375	45.5611534118652
1113.3251953125	45.4338989257813
1114.53369140625	45.5431251525879
1115.74194335938	45.3223648071289
1116.94982910156	45.3526000976563
1118.1572265625	45.2625999450684
1119.3642578125	45.1888313293457
1120.57104492188	45.1608848571777
1121.77734375	45.1539535522461
1122.98327636719	44.9990768432617
1124.18884277344	44.9843368530273
1125.39404296875	45.1088027954102
1126.59875488281	45.0408210754395
1127.80322265625	44.9636878967285
1129.00732421875	45.0759925842285
1130.2109375	44.9070243835449
1131.41430664063	44.9261589050293
1132.6171875	44.9947929382324
1133.81970214844	44.8569793701172
1135.02197265625	44.9304122924805
1136.22375488281	44.9137115478516
1137.42517089844	44.7963485717773
1138.62622070313	44.8906593322754
1139.82690429688	44.8730392456055
1141.02709960938	44.9003257751465
1142.22705078125	44.7493896484375
1143.42663574219	44.8758583068848
1144.62573242188	44.6851997375488
1145.82458496094	44.7173156738281
1147.02294921875	44.7657051086426
1148.22094726563	44.8506050109863
1149.41857910156	44.7384986877441
1150.61584472656	44.8687324523926
1151.81274414063	44.7977409362793
1153.00927734375	44.7051620483398
1154.20544433594	44.8826675415039
1155.40124511719	44.7633399963379
1156.5966796875	44.8424491882324
1157.79162597656	44.8688163757324
1158.986328125	44.7426414489746
1160.18054199219	44.7485809326172
1161.37438964844	44.7675323486328
1162.56799316406	44.5480651855469
1163.76110839844	44.5810012817383
1164.95385742188	44.5586929321289
1166.14624023438	44.592041015625
1167.33825683594	44.526725769043
1168.52990722656	44.5012054443359
1169.72119140625	44.5613784790039
1170.91198730469	44.4419555664063
1172.1025390625	44.482852935791
1173.29260253906	44.5947380065918
1174.482421875	44.3911628723145
1175.67175292969	44.4650115966797
1176.86071777344	44.4615783691406
1178.04943847656	44.5343208312988
1179.23767089844	44.5705299377441
1180.42553710938	44.4286041259766
1181.61303710938	44.5800552368164
1182.80017089844	44.577278137207
1183.98681640625	44.5073356628418
1185.17321777344	44.4655380249023
1186.35925292969	44.5374526977539
1187.54479980469	44.6199111938477
1188.73010253906	44.4320831298828
1189.91491699219	44.4037437438965
1191.09936523438	44.6491966247559
1192.28356933594	44.5324249267578
1193.46728515625	44.4388198852539
1194.65063476563	44.5076141357422
1195.83361816406	44.4107704162598
1197.01623535156	44.4198455810547
1198.19836425781	44.5635833740234
1199.38024902344	44.6274871826172
1200.56176757813	44.5816459655762
1201.74279785156	44.6683769226074
1202.92358398438	44.7426910400391
1204.10388183594	44.7306098937988
1205.28393554688	44.7497787475586
1206.46350097656	44.7881240844727
1207.64270019531	44.8496856689453
1208.82153320313	44.7955093383789
1210	44.8538398742676
1211.17810058594	44.8658218383789
1212.35583496094	44.7660598754883
1213.53308105469	44.9164657592773
1214.71008300781	44.8173027038574
1215.88671875	44.7747001647949
1217.06286621094	44.8342971801758
1218.23864746094	44.8803100585938
1219.41418457031	44.7664070129395
1220.58923339844	44.8638496398926
1221.76391601563	44.8092269897461
1222.93823242188	44.7406005859375
1224.11218261719	44.8611335754395
1225.28576660156	44.9901275634766
1226.458984375	44.932487487793
1227.6318359375	44.9015312194824
1228.80419921875	44.8788299560547
1229.97631835938	44.884349822998
1231.14794921875	44.8263664245605
1232.31921386719	45.0750694274902
1233.490234375	44.952823638916
1234.66076660156	44.9902763366699
1235.83093261719	44.893383026123
1237.00073242188	44.8366050720215
1238.17016601563	44.8124771118164
1239.33923339844	44.7993049621582
1240.5078125	44.7780723571777
1241.67614746094	44.7000198364258
1242.84411621094	44.7418098449707
1244.01159667969	44.6493759155273
1245.1787109375	44.6381759643555
1246.34558105469	44.6077880859375
1247.51196289063	44.3672485351563
1248.67797851563	44.373176574707
1249.84362792969	44.3274459838867
1251.00891113281	44.3226356506348
1252.173828125	44.2384796142578
1253.33825683594	44.1941184997559
1254.50244140625	44.2867851257324
1255.66625976563	44.0815620422363
1256.82958984375	44.1402435302734
1257.99255371094	44.1728096008301
1259.1552734375	44.2069396972656
1260.31750488281	44.137451171875
1261.47937011719	44.0773811340332
1262.64086914063	44.0367469787598
1263.80200195313	43.996696472168
1264.96276855469	43.9741554260254
1266.123046875	43.9981880187988
1267.28308105469	43.8119735717773
1268.44262695313	43.7223167419434
1269.60192871094	43.8119697570801
1270.7607421875	43.6538352966309
1271.91918945313	43.6194229125977
1273.07727050781	43.5555686950684
1274.23498535156	43.4665184020996
1275.39233398438	43.3945808410645
1276.54931640625	43.3457565307617
1277.70581054688	43.3897247314453
1278.86206054688	43.325138092041
1280.01794433594	43.2052879333496
1281.17333984375	43.117977142334
1282.32836914063	43.170280456543
1283.48303222656	43.0987777709961
1284.63732910156	43.1464881896973
1285.79125976563	43.0582427978516
1286.94482421875	43.1185188293457
1288.09802246094	43.0140991210938
1289.25073242188	42.8904113769531
1290.40319824219	43.0064277648926
1291.55517578125	42.881778717041
1292.70690917969	42.9157333374023
1293.85815429688	42.9398880004883
1295.00903320313	42.8649787902832
1296.15954589844	42.825927734375
1297.30969238281	42.780330657959
1298.45935058594	42.7484283447266
1299.60876464844	42.7610778808594
1300.7578125	42.5261344909668
1301.90637207031	42.719898223877
1303.05456542969	42.6336479187012
1304.20239257813	42.4493942260742
1305.34985351563	42.4632568359375
1306.49694824219	42.5458297729492
1307.64367675781	42.3189125061035
1308.7900390625	42.3611831665039
1309.93591308594	42.3011894226074
1311.08154296875	42.3896217346191
1312.22668457031	42.2670936584473
1313.37145996094	42.3349266052246
1314.51599121094	42.2699356079102
1315.66003417969	42.3575019836426
1316.80358886719	42.2977485656738
1317.94689941406	42.2891883850098
1319.08984375	42.283332824707
1320.23229980469	42.3756294250488
1321.37451171875	42.3049163818359
1322.51623535156	42.3110809326172
1323.65759277344	42.1949577331543
1324.79858398438	42.1758346557617
1325.93920898438	42.0788383483887
1327.07934570313	42.0898818969727
1328.21923828125	42.0564880371094
1329.35864257813	41.9840469360352
1330.49780273438	41.945442199707
1331.63647460938	41.8809242248535
1332.77478027344	41.8556747436523
1333.91271972656	41.7963981628418
1335.05029296875	41.735767364502
1336.18737792969	41.7813453674316
1337.32421875	41.6932487487793
1338.46057128906	41.5867767333984
1339.5966796875	41.6244583129883
1340.73229980469	41.6420364379883
1341.86755371094	41.5620918273926
1343.00231933594	41.7088012695313
1344.13684082031	41.5911254882813
1345.27099609375	41.5712089538574
1346.40466308594	41.6033821105957
1347.53796386719	41.6555366516113
1348.6708984375	41.5039558410645
1349.80346679688	41.5001640319824
1350.93566894531	41.533763885498
1352.06750488281	41.4360237121582
1353.19885253906	41.4229621887207
1354.32995605469	41.4343223571777
1355.46057128906	41.3143081665039
1356.5908203125	41.2646369934082
1357.720703125	41.2442359924316
1358.85021972656	41.130989074707
1359.97924804688	41.0927658081055
1361.10803222656	41.1697387695313
1362.236328125	41.0052833557129
1363.3642578125	40.9550514221191
1364.49182128906	40.9686431884766
1365.61901855469	41.0072708129883
1366.74584960938	40.8098030090332
1367.87231445313	40.9707107543945
1368.99829101563	40.8471565246582
1370.12390136719	40.8280143737793
1371.24914550781	40.8098526000977
1372.3740234375	40.9307060241699
1373.49853515625	40.8638496398926
1374.62255859375	40.8457298278809
1375.74633789063	40.8243103027344
1376.86962890625	40.9118804931641
1377.99255371094	40.7815208435059
1379.11511230469	40.7698516845703
1380.2373046875	40.7850189208984
1381.35900878906	40.7154693603516
1382.48034667969	40.6847839355469
1383.60144042969	40.7800598144531
1384.72204589844	40.7064476013184
1385.84228515625	40.5467109680176
1386.96203613281	40.6126899719238
1388.08154296875	40.5132141113281
1389.20056152344	40.4572868347168
1390.31921386719	40.5046463012695
1391.4375	40.2975883483887
1392.55541992188	40.374153137207
1393.6728515625	40.268627166748
1394.7900390625	40.3983688354492
1395.90673828125	40.2605400085449
1397.02307128906	40.178352355957
1398.13903808594	40.2256355285645
1399.25463867188	40.1892166137695
1400.36975097656	40.0447273254395
1401.48449707031	40.0083084106445
1402.59899902344	40.1541976928711
1403.712890625	40.1612548828125
1404.82653808594	40.1394882202148
1405.93981933594	40.2058029174805
1407.05261230469	40.0998840332031
1408.1650390625	40.0294189453125
1409.27709960938	40.1926689147949
1410.38879394531	40.2245788574219
1411.5	40.0400848388672
1412.61096191406	40.2184562683105
1413.72143554688	40.0702209472656
1414.83154296875	40.1062850952148
1415.94116210938	40.0085525512695
1417.05053710938	39.9178237915039
1418.15942382813	39.8791961669922
1419.26794433594	39.9096527099609
1420.37609863281	39.8967971801758
1421.48388671875	39.8093910217285
1422.59118652344	39.6801948547363
1423.6982421875	39.7722091674805
1424.80480957031	39.6732711791992
1425.91088867188	39.64990234375
1427.01672363281	39.6271324157715
1428.1220703125	39.5623664855957
1429.22717285156	39.5542640686035
1430.33166503906	39.5815353393555
1431.43591308594	39.5675964355469
1432.53979492188	39.5474052429199
1433.64318847656	39.6447296142578
1434.74621582031	39.5651397705078
1435.84887695313	39.5927085876465
1436.95104980469	39.5573120117188
1438.05297851563	39.6252136230469
1439.15441894531	39.5720329284668
1440.25549316406	39.6033973693848
1441.35620117188	39.5480842590332
1442.45642089844	39.4593048095703
1443.55627441406	39.4556694030762
1444.65576171875	39.384105682373
1445.7548828125	39.2835540771484
1446.853515625	39.29638671875
1447.95190429688	39.1460838317871
1449.0498046875	39.1716537475586
1450.14721679688	39.1349487304688
1451.24438476563	38.9881248474121
1452.34106445313	38.9954986572266
1453.43737792969	38.9732933044434
1454.53332519531	39.0796966552734
1455.62890625	38.9293098449707
1456.72399902344	39.0451698303223
1457.81872558594	38.9861488342285
1458.9130859375	38.9565505981445
1460.00695800781	39.0246429443359
1461.10046386719	38.8944206237793
1462.19360351563	38.923698425293
1463.28637695313	38.99853515625
1464.37878417969	38.8726119995117
1465.470703125	38.9710388183594
1466.56225585938	38.9365997314453
1467.65344238281	39.0025100708008
1468.744140625	38.9376449584961
1469.83447265625	38.9246292114258
1470.92443847656	38.8709716796875
1472.01403808594	38.7662124633789
1473.10314941406	38.7763977050781
1474.19189453125	38.630542755127
1475.2802734375	38.5332183837891
1476.3681640625	38.6452674865723
1477.45581054688	38.5862808227539
1478.54296875	38.5506896972656
1479.62963867188	38.5892753601074
1480.71606445313	38.5853805541992
1481.80200195313	38.5567092895508
1482.88757324219	38.6185722351074
1483.97265625	38.6991577148438
1485.05737304688	38.6730918884277
1486.14172363281	38.6533279418945
1487.22570800781	38.6627235412598
1488.30932617188	38.7428398132324
1489.39245605469	38.7652740478516
1490.47509765625	38.9274139404297
1491.55749511719	38.9059753417969
1492.63940429688	38.953125
1493.72094726563	38.8286285400391
1494.80212402344	38.8980903625488
1495.8828125	38.8181343078613
1496.96313476563	38.8410987854004
1498.04309082031	38.8311500549316
1499.12255859375	38.885326385498
1500.20166015625	38.9156608581543
1501.28039550781	38.8524894714355
1502.35864257813	38.7869453430176
1503.4365234375	38.8423843383789
1504.51403808594	38.8917388916016
1505.59118652344	38.8680610656738
1506.66784667969	38.8971252441406
1507.744140625	38.9232444763184
1508.81994628906	38.9284515380859
1509.89538574219	39.0864105224609
1510.97045898438	39.1268424987793
1512.04516601563	39.2552680969238
1513.11938476563	39.1955451965332
1514.19323730469	39.2991371154785
1515.26672363281	39.4112777709961
1516.33972167969	39.4453506469727
1517.41235351563	39.5884399414063
1518.48449707031	39.5786552429199
1519.55639648438	39.7327346801758
1520.62768554688	39.6952972412109
1521.69873046875	39.8777770996094
1522.76928710938	39.7914810180664
1523.83947753906	39.8667449951172
1524.90930175781	39.9515533447266
1525.97863769531	39.9403457641602
1527.04760742188	39.849494934082
1528.11608886719	40.0271224975586
1529.18420410156	39.9565048217773
1530.251953125	39.9931144714355
1531.31921386719	40.0188446044922
1532.38610839844	40.2478370666504
1533.45263671875	40.2530288696289
1534.51867675781	40.3147621154785
1535.58435058594	40.4429969787598
1536.64965820313	40.4750556945801
1537.71447753906	40.7869529724121
1538.77893066406	40.8784484863281
1539.84301757813	40.9872817993164
1540.90661621094	41.1291122436523
1541.9697265625	41.3093414306641
1543.03259277344	41.3961029052734
1544.09497070313	41.5212478637695
1545.15686035156	41.6323432922363
1546.21850585938	41.8001327514648
1547.27966308594	41.8461456298828
1548.34033203125	41.9578056335449
1549.40063476563	42.1068916320801
1550.46057128906	42.2677917480469
1551.52001953125	42.4538230895996
1552.5791015625	42.5898056030273
1553.63781738281	42.714111328125
1554.69604492188	42.805233001709
1555.75378417969	42.7513084411621
1556.81127929688	42.7770042419434
1557.86828613281	43.0050354003906
1558.9248046875	43.0238494873047
1559.98095703125	43.2414894104004
1561.03674316406	43.2944564819336
1562.09204101563	43.4660301208496
1563.14697265625	43.6133575439453
1564.20153808594	43.7107238769531
1565.25561523438	43.9136123657227
1566.30932617188	44.1630592346191
1567.36254882813	44.4106178283691
1568.41540527344	44.6425361633301
1569.4677734375	44.731689453125
1570.51977539063	45.1328086853027
1571.57141113281	45.3111381530762
1572.62255859375	45.4651870727539
1573.67333984375	45.6582679748535
1574.7236328125	45.9796524047852
1575.77355957031	46.2318496704102
1576.82299804688	46.3508987426758
1577.8720703125	46.6322822570801
1578.92077636719	46.7780609130859
1579.96899414063	46.9177284240723
1581.01684570313	47.1420364379883
1582.06420898438	47.3068504333496
1583.11120605469	47.5699653625488
1584.15771484375	47.7055549621582
1585.20385742188	47.9166526794434
1586.24951171875	48.1642723083496
1587.29479980469	48.3415451049805
1588.33972167969	48.6866760253906
1589.38415527344	48.7371940612793
1590.42810058594	49.083984375
1591.47180175781	49.3469848632813
1592.51489257813	49.8928260803223
1593.55773925781	50.029670715332
1594.59997558594	50.3449668884277
1595.64196777344	50.8595161437988
1596.68334960938	51.1502876281738
1597.72448730469	51.5260238647461
1598.76513671875	51.9334411621094
1599.80529785156	52.2577590942383
1600.84509277344	52.5952682495117
1601.88452148438	52.9965629577637
1602.92346191406	53.1916389465332
1603.9619140625	53.7498779296875
1605	53.9823799133301
1606.03771972656	54.4229202270508
1607.07495117188	54.5461921691895
1608.11169433594	54.9139022827148
1609.14807128906	55.2622947692871
1610.18408203125	55.384449005127
1611.21960449219	55.7395401000977
1612.25463867188	55.8870315551758
1613.28930664063	56.3433990478516
1614.32360839844	56.3953285217285
1615.357421875	56.8945045471191
1616.39074707031	56.9949188232422
1617.42370605469	57.3478851318359
1618.45629882813	57.7791481018066
1619.48840332031	57.9622459411621
1620.52001953125	58.1911735534668
1621.55126953125	58.4059143066406
1622.58215332031	58.8388442993164
1623.61254882813	59.0068702697754
1624.64245605469	59.2276306152344
1625.67199707031	59.515453338623
1626.70104980469	59.7079963684082
1627.72973632813	59.9135665893555
1628.75793457031	60.116813659668
1629.78576660156	60.510311126709
1630.81311035156	60.4666976928711
1631.84008789063	60.6327095031738
1632.86657714844	60.8264541625977
1633.89270019531	60.9847755432129
1634.91833496094	60.9689979553223
1635.94348144531	61.0732841491699
1636.96826171875	61.0213851928711
1637.99255371094	61.0489387512207
1639.01647949219	61.113338470459
1640.03991699219	60.766960144043
1641.06298828125	60.8420906066895
1642.08557128906	60.6218299865723
1643.10778808594	60.5733337402344
1644.12951660156	60.3845405578613
1645.15075683594	60.1752395629883
1646.17163085938	59.9948234558105
1647.19213867188	59.6259613037109
1648.21203613281	59.3945426940918
1649.23156738281	59.2461357116699
1650.25073242188	58.9290237426758
1651.26940917969	58.5349464416504
1652.28759765625	58.2755889892578
1653.30541992188	58.1110725402832
1654.32275390625	57.8403854370117
1655.33972167969	57.5832023620605
1656.35620117188	56.971736907959
1657.37231445313	56.8356895446777
1658.38793945313	56.4991722106934
1659.40307617188	56.2768859863281
1660.41772460938	55.9448204040527
1661.43212890625	55.6999969482422
1662.44592285156	55.3764228820801
1663.45935058594	55.2523574829102
1664.47229003906	54.7091903686523
1665.48486328125	54.5654335021973
1666.49694824219	54.2342796325684
1667.50854492188	53.9451179504395
1668.51977539063	53.5449180603027
1669.53051757813	53.194034576416
1670.54089355469	52.7888526916504
1671.55078125	52.4229927062988
1672.56018066406	51.9239845275879
1673.56909179688	51.5600509643555
1674.57763671875	51.0767555236816
1675.58581542969	50.6656227111816
1676.59350585938	50.048583984375
1677.60070800781	49.6503143310547
1678.607421875	49.1764144897461
1679.61376953125	48.6527290344238
1680.61962890625	48.1935081481934
1681.62512207031	47.748176574707
1682.63012695313	47.3422660827637
1683.63464355469	46.7454605102539
1684.638671875	46.3369102478027
1685.64233398438	45.7947883605957
1686.64562988281	45.6057548522949
1687.64831542969	45.0871505737305
1688.65063476563	44.5848846435547
1689.65246582031	44.1670608520508
1690.65393066406	43.6478042602539
1691.65490722656	43.3660545349121
1692.65539550781	42.9859657287598
1693.65551757813	42.546558380127
1694.65502929688	42.1485176086426
1695.654296875	41.8242340087891
1696.65295410156	41.6247596740723
1697.65124511719	41.122386932373
1698.64904785156	40.8185806274414
1699.646484375	40.4765167236328
1700.64331054688	40.0184555053711
1701.63977050781	39.7211761474609
1702.63586425781	39.3915710449219
1703.63134765625	39.0308303833008
1704.62646484375	38.5882606506348
1705.62121582031	38.2017288208008
1706.61535644531	37.930419921875
1707.60913085938	37.5166778564453
1708.60241699219	37.1238899230957
1709.59521484375	36.6826515197754
1710.58764648438	36.3708915710449
1711.57958984375	36.0509910583496
1712.57104492188	35.6739768981934
1713.56213378906	35.2854766845703
1714.552734375	34.9581108093262
1715.54284667969	34.6094017028809
1716.53247070313	34.2012596130371
1717.52160644531	33.9195365905762
1718.51037597656	33.6061897277832
1719.49865722656	33.2059707641602
1720.48657226563	32.9190979003906
1721.47387695313	32.7367820739746
1722.46081542969	32.3659820556641
1723.447265625	32.0735626220703
1724.43334960938	31.8313331604004
1725.41882324219	31.6195220947266
1726.40393066406	31.3129081726074
1727.38854980469	31.0918102264404
1728.37268066406	30.812183380127
1729.3564453125	30.6088314056396
1730.33972167969	30.3589115142822
1731.32250976563	30.2791137695313
1732.30480957031	29.9651584625244
1733.28674316406	29.8294353485107
1734.26806640625	29.6754550933838
1735.2490234375	29.4130458831787
1736.2294921875	29.3381252288818
1737.20959472656	29.1038722991943
1738.18908691406	28.910680770874
1739.16821289063	28.7227954864502
1740.14685058594	28.5563507080078
1741.125	28.4028835296631
1742.10266113281	28.2489261627197
1743.07995605469	28.0652732849121
1744.05676269531	27.9109630584717
1745.03308105469	27.7254962921143
1746.00891113281	27.5247917175293
1746.98425292969	27.3329238891602
1747.95910644531	27.2307968139648
1748.93359375	26.9777545928955
1749.90759277344	26.8755016326904
1750.88110351563	26.601282119751
1751.85412597656	26.3811416625977
1752.82678222656	26.2311134338379
1753.798828125	26.0240745544434
1754.7705078125	25.8327312469482
1755.74169921875	25.6263256072998
1756.71240234375	25.4942836761475
1757.6826171875	25.4559917449951
1758.65246582031	25.2437324523926
1759.62170410156	25.0207710266113
1760.59057617188	24.845157623291
1761.55895996094	24.7248458862305
1762.52673339844	24.6815509796143
1763.49426269531	24.4901084899902
1764.46118164063	24.4204864501953
1765.42761230469	24.2860107421875
1766.39367675781	24.1787853240967
1767.35913085938	24.0729656219482
1768.32421875	24.0123653411865
1769.28881835938	23.9129371643066
1770.2529296875	23.8387126922607
1771.21655273438	23.7256259918213
1772.17980957031	23.6527900695801
1773.14245605469	23.5759582519531
1774.10461425781	23.5435981750488
1775.06640625	23.4878082275391
1776.02770996094	23.3824615478516
1776.98852539063	23.187349319458
1777.94873046875	23.2165832519531
1778.90856933594	23.132230758667
1779.86804199219	23.077974319458
1780.82690429688	22.8656387329102
1781.78527832031	22.710578918457
1782.7431640625	22.5925064086914
1783.70068359375	22.4756412506104
1784.65771484375	22.3656349182129
1785.61413574219	22.2501258850098
1786.57019042969	22.0697689056396
1787.52575683594	22.0396976470947
1788.48083496094	21.896541595459
1789.43530273438	21.7726192474365
1790.38940429688	21.6450691223145
1791.34301757813	21.5737285614014
1792.29626464844	21.4198131561279
1793.24890136719	21.3338890075684
1794.20104980469	21.2239665985107
1795.15270996094	21.1930255889893
1796.10400390625	21.0983657836914
1797.0546875	20.997350692749
1798.0048828125	20.9751739501953
1798.95471191406	20.8444137573242
1799.90393066406	20.8369274139404
1800.85278320313	20.7808151245117
1801.80102539063	20.7324638366699
1802.74890136719	20.6200523376465
1803.6962890625	20.6049404144287
1804.64306640625	20.5335464477539
1805.58947753906	20.6457633972168
1806.53540039063	20.5264759063721
1807.48071289063	20.502908706665
1808.42565917969	20.3995666503906
1809.3701171875	20.4158515930176
1810.31396484375	20.3662776947021
1811.25744628906	20.2655773162842
1812.20043945313	20.2017860412598
1813.14294433594	20.1962985992432
1814.08483886719	20.2569732666016
1815.0263671875	20.1510753631592
1815.96740722656	20.0220642089844
1816.90783691406	19.9613208770752
1817.84790039063	19.9492225646973
1818.78747558594	19.8634586334229
1819.72644042969	19.8225479125977
1820.6650390625	19.7322540283203
1821.60314941406	19.658878326416
1822.54064941406	19.5566349029541
1823.47778320313	19.4647312164307
1824.41430664063	19.4319381713867
1825.35034179688	19.3274421691895
1826.28601074219	19.3274879455566
1827.22106933594	19.1607341766357
1828.15563964844	19.1339950561523
1829.08984375	19.1240158081055
1830.0234375	19.0067806243896
1830.95654296875	19.0105857849121
1831.88916015625	18.9132328033447
1832.8212890625	18.8715305328369
1833.7529296875	18.8857345581055
1834.68408203125	18.8735809326172
1835.61474609375	18.807165145874
1836.54479980469	18.6636619567871
1837.47448730469	18.7325611114502
1838.40356445313	18.7246284484863
1839.33227539063	18.7546157836914
1840.26037597656	18.69384765625
1841.18811035156	18.7112770080566
1842.115234375	18.7660312652588
1843.04187011719	18.6534023284912
1843.96801757813	18.723331451416
1844.89367675781	18.6848964691162
1845.81872558594	18.6771831512451
1846.74340820313	18.6150245666504
1847.66760253906	18.6718006134033
1848.59118652344	18.6098232269287
1849.51428222656	18.5976123809814
1850.43701171875	18.4983882904053
1851.35913085938	18.4155769348145
1852.28076171875	18.3727245330811
1853.20190429688	18.3805599212646
1854.12243652344	18.2319450378418
1855.04260253906	18.2114944458008
1855.96215820313	18.1657638549805
1856.88122558594	18.1238651275635
1857.79992675781	17.9949436187744
1858.71801757813	17.9576950073242
1859.63549804688	17.8979167938232
1860.55261230469	17.8702812194824
1861.46923828125	17.7437171936035
1862.38525390625	17.758092880249
1863.30078125	17.8040409088135
1864.2158203125	17.7048511505127
1865.13037109375	17.7213840484619
1866.04443359375	17.7390193939209
1866.95788574219	17.6865863800049
1867.87084960938	17.6810054779053
1868.78332519531	17.6786499023438
1869.6953125	17.6920032501221
1870.60681152344	17.7434616088867
1871.51782226563	17.7183132171631
1872.42822265625	17.7892074584961
1873.33813476563	17.7858219146729
1874.24755859375	17.7662830352783
1875.15649414063	17.7090187072754
1876.06481933594	17.7319297790527
1876.97277832031	17.7926025390625
1877.88012695313	17.7359523773193
1878.78698730469	17.6954612731934
1879.69323730469	17.6683292388916
1880.59912109375	17.6351432800293
1881.50439453125	17.6449241638184
1882.4091796875	17.5723857879639
1883.3134765625	17.4993801116943
1884.21716308594	17.4950885772705
1885.12048339844	17.4544639587402
1886.02319335938	17.391321182251
1886.92541503906	17.3751010894775
1887.82702636719	17.3170909881592
1888.72814941406	17.2527751922607
1889.62878417969	17.1873397827148
1890.52893066406	17.2211074829102
1891.42858886719	17.1341705322266
1892.32763671875	17.1113605499268
1893.22619628906	17.0182723999023
1894.12426757813	17.0017127990723
1895.02172851563	16.9955615997314
1895.91870117188	16.9490375518799
1896.81518554688	16.9374485015869
1897.71118164063	16.9299812316895
1898.60656738281	16.8992671966553
1899.50146484375	16.8915767669678
1900.39587402344	16.791690826416
1901.28967285156	16.7972393035889
1902.18298339844	16.9052658081055
1903.07580566406	16.9038963317871
1903.96801757813	16.8552856445313
1904.85986328125	16.795970916748
1905.7509765625	16.881067276001
1906.64172363281	16.8650989532471
1907.53186035156	16.9751262664795
1908.42150878906	16.9301910400391
1909.31066894531	16.9929828643799
1910.19921875	16.9504280090332
1911.08728027344	16.9774799346924
1911.97473144531	16.9903621673584
1912.86181640625	17.0030307769775
1913.74816894531	16.93772315979
1914.63415527344	17.003719329834
1915.51953125	16.9217624664307
1916.40441894531	16.9281024932861
1917.28869628906	16.9274559020996
1918.17260742188	16.9230861663818
1919.05578613281	16.8725337982178
1919.93859863281	16.8357448577881
1920.82080078125	16.7553462982178
1921.70239257813	16.7859897613525
1922.58349609375	16.8065776824951
1923.46411132813	16.6969394683838
1924.34423828125	16.7102813720703
1925.22375488281	16.5832138061523
1926.10278320313	16.5460548400879
1926.98120117188	16.5093154907227
1927.85913085938	16.4299488067627
1928.73645019531	16.4120464324951
1929.61328125	16.3402919769287
1930.48962402344	16.3742351531982
1931.36535644531	16.3609294891357
1932.24060058594	16.3385925292969
1933.11535644531	16.2502326965332
1933.98950195313	16.2624130249023
1934.86303710938	16.2862796783447
1935.73608398438	16.298490524292
1936.60864257813	16.3054237365723
1937.48059082031	16.2773151397705
1938.35205078125	16.3349647521973
1939.22302246094	16.3112659454346
1940.09338378906	16.343599319458
1940.96313476563	16.352123260498
1941.83239746094	16.4198246002197
1942.701171875	16.4456081390381
1943.5693359375	16.4965991973877
1944.43701171875	16.4364643096924
1945.30407714844	16.4974479675293
1946.17065429688	16.5164451599121
1947.03662109375	16.5365772247314
1947.90209960938	16.5270652770996
1948.76696777344	16.5261840820313
1949.63134765625	16.5459041595459
1950.4951171875	16.5603218078613
1951.3583984375	16.5658874511719
1952.22106933594	16.5621528625488
1953.08325195313	16.4570770263672
1953.94482421875	16.4333419799805
1954.80590820313	16.4264602661133
1955.66650390625	16.4226894378662
1956.5263671875	16.377836227417
1957.38586425781	16.3782691955566
1958.24462890625	16.3600368499756
1959.10302734375	16.3538055419922
1959.96069335938	16.3315582275391
1960.81799316406	16.1865253448486
1961.67456054688	16.1775646209717
1962.53063964844	16.229808807373
1963.38623046875	16.090612411499
1964.2412109375	16.1292858123779
1965.09558105469	16.0964660644531
1965.94946289063	16.0382194519043
1966.80285644531	16.0272006988525
1967.65563964844	16.031120300293
1968.5078125	16.0781021118164
1969.35949707031	16.0400905609131
1970.21057128906	16.067253112793
1971.06103515625	16.0763359069824
1971.91101074219	16.0773963928223
1972.76049804688	16.1195755004883
1973.60925292969	16.1841430664063
1974.45764160156	16.098030090332
1975.30529785156	16.1825466156006
1976.15246582031	16.273401260376
1976.99914550781	16.2810325622559
1977.84521484375	16.2830791473389
1978.69067382813	16.4217834472656
1979.53552246094	16.3900451660156
1980.3798828125	16.4322681427002
1981.22375488281	16.5027809143066
1982.06701660156	16.4831581115723
1982.90966796875	16.5003299713135
1983.75170898438	16.5550098419189
1984.59326171875	16.4666748046875
1985.43420410156	16.465892791748
1986.27465820313	16.49680519104
1987.11450195313	16.4090385437012
1987.95373535156	16.44895362854
1988.79248046875	16.4164562225342
1989.63061523438	16.4289493560791
1990.46813964844	16.3115577697754
1991.30517578125	16.3654670715332
1992.1416015625	16.2955093383789
1992.9775390625	16.2696781158447
1993.81274414063	16.1615467071533
1994.6474609375	16.175121307373
1995.48168945313	16.0948543548584
1996.31518554688	16.0323696136475
1997.14819335938	16.1319313049316
1997.98071289063	16.0199584960938
1998.8125	16.1062660217285
1999.64379882813	16.0995254516602
2000.47448730469	16.0597743988037
2001.3046875	16.1041259765625
2002.13427734375	16.0464820861816
2002.96325683594	16.1546897888184
2003.79162597656	16.1547546386719
2004.61950683594	16.2089557647705
2005.44677734375	16.1582984924316
2006.2734375	16.240650177002
2007.09948730469	16.2960758209229
2007.92504882813	16.3560810089111
2008.75	16.3435306549072
2009.57434082031	16.401330947876
2010.39819335938	16.5045871734619
2011.22131347656	16.4943542480469
2012.0439453125	16.4429912567139
2012.86608886719	16.5275096893311
2013.6875	16.5579795837402
2014.50842285156	16.555269241333
2015.32873535156	16.5891857147217
2016.1484375	16.5507507324219
2016.96752929688	16.659158706665
2017.7861328125	16.5997676849365
2018.60412597656	16.5998096466064
2019.42150878906	16.5750141143799
2020.23828125	16.59055519104
2021.05444335938	16.6223087310791
2021.8701171875	16.5276737213135
2022.68518066406	16.4736022949219
2023.49963378906	16.5587863922119
2024.3134765625	16.4421005249023
2025.12683105469	16.4974040985107
2025.939453125	16.4279365539551
2026.75158691406	16.4238262176514
2027.56311035156	16.4043865203857
2028.3740234375	16.34694480896
2029.18432617188	16.3709564208984
2029.994140625	16.381254196167
2030.80322265625	16.3402423858643
2031.61181640625	16.2467155456543
2032.41979980469	16.218240737915
2033.22717285156	16.2282752990723
2034.03393554688	16.1894512176514
2034.84008789063	16.2300071716309
2035.64575195313	16.166130065918
2036.45080566406	16.1056594848633
2037.25512695313	16.1103973388672
2038.05895996094	16.053768157959
2038.86218261719	16.0407867431641
2039.66479492188	16.0360813140869
2040.466796875	16.0808429718018
2041.26831054688	16.034252166748
2042.06909179688	16.1092185974121
2042.86938476563	16.0957813262939
2043.6689453125	16.0940895080566
2044.46801757813	16.1023063659668
2045.26647949219	16.1688804626465
2046.06433105469	16.1919002532959
2046.86145019531	16.1660194396973
2047.65808105469	16.2213821411133
2048.4541015625	16.1899509429932
2049.24951171875	16.216947555542
2050.04443359375	16.2804832458496
2050.83862304688	16.2740135192871
2051.63232421875	16.2985324859619
2052.42529296875	16.3776798248291
2053.2177734375	16.3041191101074
2054.00952148438	16.3131675720215
2054.80078125	16.3592891693115
2055.59130859375	16.393627166748
2056.38134765625	16.4240493774414
2057.17065429688	16.3733291625977
2057.95947265625	16.4592132568359
2058.74755859375	16.3852729797363
2059.53515625	16.3161506652832
2060.32202148438	16.3294239044189
2061.1083984375	16.3055362701416
2061.89428710938	16.1909923553467
2062.67919921875	16.1619186401367
2063.4638671875	16.1702785491943
2064.24780273438	16.1670074462891
2065.03100585938	16.0825080871582
2065.81372070313	15.9613857269287
2066.595703125	16.0155696868896
2067.37719726563	15.9737958908081
2068.15795898438	15.8329200744629
2068.93823242188	15.8351192474365
2069.7177734375	15.8030281066895
2070.49682617188	15.7779216766357
2071.27514648438	15.6829881668091
2072.05297851563	15.6346940994263
2072.830078125	15.6452417373657
2073.60668945313	15.59596824646
2074.38256835938	15.5419769287109
2075.15795898438	15.5630292892456
2075.9326171875	15.4245252609253
2076.70654296875	15.432674407959
2077.47998046875	15.4586305618286
2078.25268554688	15.3435907363892
2079.02490234375	15.447096824646
2079.79663085938	15.4081535339355
2080.5673828125	15.3762178421021
2081.337890625	15.4676599502563
2082.107421875	15.5082416534424
2082.87670898438	15.4972076416016
2083.64501953125	15.4366054534912
2084.41284179688	15.4877977371216
2085.18017578125	15.5239877700806
2085.94677734375	15.4501638412476
2086.71264648438	15.5082445144653
2087.47802734375	15.5564851760864
2088.24267578125	15.5200176239014
2089.0068359375	15.6184644699097
2089.77026367188	15.5624418258667
2090.53295898438	15.4844608306885
2091.29516601563	15.5221757888794
2092.056640625	15.4882297515869
2092.81762695313	15.4294815063477
2093.57788085938	15.4306392669678
2094.33764648438	15.3756017684937
2095.0966796875	15.3420190811157
2095.85498046875	15.3008518218994
2096.61279296875	15.268159866333
2097.36987304688	15.1808223724365
2098.12646484375	15.1272411346436
2098.88232421875	15.0265274047852
2099.63745117188	15.0699195861816
2100.39208984375	14.9508676528931
2101.14624023438	14.8942813873291
2101.8994140625	14.8272218704224
2102.65209960938	14.7209825515747
2103.404296875	14.6787090301514
2104.15551757813	14.5963001251221
2104.90649414063	14.5553750991821
2105.65649414063	14.4455490112305
2106.40600585938	14.4040555953979
2107.15502929688	14.3953342437744
2107.90307617188	14.3547391891479
2108.65063476563	14.285101890564
2109.39770507813	14.3143901824951
2110.14404296875	14.2684841156006
2110.8896484375	14.2670755386353
2111.63452148438	14.2713804244995
2112.37890625	14.305477142334
2113.12280273438	14.3140907287598
2113.86572265625	14.3150777816772
2114.60815429688	14.3628330230713
2115.35009765625	14.3705234527588
2116.09106445313	14.3927869796753
2116.83154296875	14.3840131759644
2117.57153320313	14.3460807800293
2118.31079101563	14.3867673873901
2119.04931640625	14.4382467269897
2119.787109375	14.3168058395386
2120.5244140625	14.3742761611938
2121.26098632813	14.2989187240601
2121.9970703125	14.2019529342651
2122.732421875	14.2570524215698
2123.46704101563	14.1408176422119
2124.20092773438	14.1510944366455
2124.93432617188	14.0589599609375
2125.6669921875	14.0063438415527
2126.39916992188	13.8852653503418
2127.13037109375	13.9283618927002
2127.86108398438	13.8345565795898
2128.59130859375	13.8533887863159
2129.32080078125	13.7616415023804
2130.04956054688	13.7571306228638
2130.77758789063	13.5885143280029
2131.50512695313	13.4845180511475
2132.23193359375	13.4801349639893
2132.9580078125	13.4340734481812
2133.68334960938	13.2966403961182
2134.408203125	13.3189392089844
2135.13232421875	13.2756509780884
2135.85595703125	13.2166471481323
2136.57885742188	13.1433601379395
2137.30102539063	13.1011571884155
2138.0224609375	13.0538520812988
2138.74340820313	12.9958782196045
2139.46337890625	12.9772615432739
2140.18310546875	12.9414615631104
2140.90185546875	12.8649835586548
2141.6201171875	12.8392763137817
2142.33764648438	12.7927255630493
2143.05444335938	12.8701524734497
2143.77075195313	12.8514385223389
2144.48608398438	12.8222904205322
2145.201171875	12.7935991287231
2145.91528320313	12.8073463439941
2146.62890625	12.7970705032349
2147.34155273438	12.8236923217773
2148.05395507813	12.7616834640503
2148.76538085938	12.8218402862549
2149.47631835938	12.8186044692993
2150.18627929688	12.7287979125977
2150.89599609375	12.7357378005981
2151.60473632813	12.7017974853516
2152.31298828125	12.7549867630005
2153.02026367188	12.7485475540161
2153.72729492188	12.6765632629395
2154.43334960938	12.6093921661377
2155.138671875	12.6643333435059
2155.84350585938	12.6734590530396
2156.54760742188	12.5952243804932
2157.25122070313	12.6172666549683
2157.95385742188	12.54114818573
2158.65600585938	12.5248241424561
2159.357421875	12.5155763626099
2160.05810546875	12.412184715271
2160.75805664063	12.4327259063721
2161.45751953125	12.2785615921021
2162.15600585938	12.3237886428833
2162.85400390625	12.3225193023682
2163.55151367188	12.2163934707642
2164.248046875	12.1753740310669
2164.94409179688	12.1563892364502
2165.63916015625	12.0355968475342
2166.33374023438	12.0263547897339
2167.02783203125	12.0099859237671
2167.72094726563	11.928035736084
2168.41357421875	11.8113803863525
2169.10522460938	11.7882680892944
2169.79638671875	11.7656307220459
2170.48706054688	11.6337661743164
2171.1767578125	11.6098165512085
2171.86572265625	11.5087985992432
2172.55419921875	11.4690179824829
2173.24194335938	11.3890495300293
2173.92895507813	11.3144388198853
2174.615234375	11.2774887084961
2175.30078125	11.2434711456299
2175.98583984375	11.1941223144531
2176.67016601563	11.1067237854004
2177.35375976563	11.1059293746948
2178.03662109375	11.1214370727539
2178.71875	11.0381031036377
2179.40014648438	11.1121883392334
2180.08081054688	11.0728054046631
2180.76098632813	11.0942621231079
2181.4404296875	11.0870151519775
2182.119140625	11.0431175231934
2182.79711914063	11.0137987136841
2183.47436523438	11.0811033248901
2184.15087890625	11.0031814575195
2184.82690429688	11.0826845169067
2185.501953125	11.0659818649292
2186.17651367188	11.0661430358887
2186.85034179688	11.0263299942017
2187.5234375	11.0177764892578
2188.19580078125	11.0427694320679
2188.86743164063	10.9872264862061
2189.53833007813	10.9159746170044
2190.20874023438	10.8720331192017
2190.87817382813	10.8133697509766
2191.54711914063	10.7969875335693
2192.21533203125	10.7913007736206
2192.8828125	10.7631807327271
2193.54956054688	10.7088670730591
2194.21557617188	10.6101102828979
2194.880859375	10.6203022003174
2195.54541015625	10.492730140686
2196.20947265625	10.4646768569946
2196.87255859375	10.4166212081909
2197.53515625	10.2643232345581
2198.19677734375	10.2666435241699
2198.85791015625	10.1771831512451
2199.51831054688	10.1249217987061
2200.17797851563	10.0285768508911
2200.8369140625	9.92163372039795
2201.4951171875	9.8980131149292
2202.15258789063	9.88264465332031
2202.80932617188	9.78152561187744
2203.46533203125	9.71368408203125
2204.12060546875	9.70473957061768
2204.775390625	9.73017501831055
2205.42919921875	9.62832641601563
2206.08251953125	9.70975875854492
2206.73486328125	9.60857391357422
2207.38671875	9.64003658294678
2208.03759765625	9.57118129730225
2208.68798828125	9.57749462127686
2209.33764648438	9.5568790435791
2209.98657226563	9.58030796051025
2210.63452148438	9.59418106079102
2211.28198242188	9.58790588378906
2211.9287109375	9.59800815582275
2212.57470703125	9.58290100097656
2213.21997070313	9.6119270324707
2213.86450195313	9.58090782165527
2214.50830078125	9.60414600372314
2215.1513671875	9.51753234863281
2215.79370117188	9.43160438537598
2216.43530273438	9.48008155822754
2217.076171875	9.4696798324585
2217.71630859375	9.38564872741699
2218.35571289063	9.36381053924561
2218.99462890625	9.31359100341797
2219.63256835938	9.27701187133789
2220.26977539063	9.22113990783691
2220.90625	9.14190769195557
2221.5419921875	9.10166168212891
2222.17700195313	9.08852100372314
2222.81127929688	9.00913429260254
2223.44482421875	8.94872760772705
2224.07763671875	8.90223407745361
2224.70971679688	8.76626968383789
2225.34106445313	8.76796054840088
2225.9716796875	8.68879127502441
2226.6015625	8.6566162109375
2227.23071289063	8.58649444580078
2227.85913085938	8.51708126068115
2228.48681640625	8.47766399383545
2229.11376953125	8.41885185241699
2229.73999023438	8.40230083465576
2230.36547851563	8.37782859802246
2230.990234375	8.33420658111572
2231.61401367188	8.31300354003906
2232.2373046875	8.26523303985596
2232.85986328125	8.23580837249756
2233.4814453125	8.17135524749756
2234.1025390625	8.16768264770508
2234.72265625	8.15352344512939
2235.34228515625	8.14216423034668
2235.9609375	8.10750579833984
2236.57885742188	8.04440498352051
2237.1962890625	8.08420372009277
2237.81274414063	8.03384780883789
2238.42846679688	8.08802223205566
2239.04345703125	8.08736801147461
2239.65771484375	8.02797317504883
2240.27124023438	8.02190113067627
2240.88403320313	8.01402282714844
2241.49584960938	8.04722785949707
2242.10717773438	8.00390148162842
2242.71752929688	8.08338737487793
2243.32739257813	8.01201057434082
2243.93627929688	7.96578311920166
2244.54443359375	7.96891641616821
2245.15209960938	7.9746298789978
2245.7587890625	7.91184616088867
2246.36474609375	7.91702127456665
2246.9697265625	7.92193651199341
2247.57421875	7.81006717681885
2248.17797851563	7.84512233734131
2248.78076171875	7.8623948097229
2249.38305664063	7.77385282516479
2249.984375	7.73429870605469
2250.5849609375	7.71073055267334
2251.18481445313	7.66310596466064
2251.78393554688	7.57356309890747
2252.38232421875	7.61558818817139
2252.97973632813	7.51637935638428
2253.57666015625	7.56591653823853
2254.17260742188	7.48343515396118
2254.76782226563	7.42523527145386
2255.3623046875	7.39005517959595
2255.9560546875	7.35225009918213
2256.54907226563	7.34293985366821
2257.14135742188	7.26850128173828
2257.73266601563	7.2337121963501
2258.32348632813	7.15423536300659
2258.91333007813	7.10950136184692
2259.50244140625	7.08785629272461
2260.09057617188	7.06593227386475
2260.67822265625	7.00341844558716
2261.26513671875	6.94866180419922
2261.85107421875	6.97740268707275
2262.43627929688	6.84942531585693
2263.02075195313	6.90731716156006
2263.6044921875	6.86024332046509
2264.18725585938	6.84988832473755
2264.76953125	6.79258108139038
2265.35083007813	6.79340124130249
2265.93139648438	6.74176692962646
2266.51123046875	6.73682403564453
2267.09033203125	6.6940016746521
2267.66845703125	6.73632001876831
2268.24584960938	6.70287084579468
2268.82250976563	6.69109296798706
2269.3984375	6.69369459152222
2269.9736328125	6.68556642532349
2270.5478515625	6.71224403381348
2271.12133789063	6.72480249404907
2271.69409179688	6.81176805496216
2272.26611328125	6.77221632003784
2272.83740234375	6.73708629608154
2273.40771484375	6.73156499862671
2273.97729492188	6.67985773086548
2274.54614257813	6.68637990951538
2275.11401367188	6.68292903900146
2275.68139648438	6.5943603515625
2276.24780273438	6.62791919708252
2276.8134765625	6.58657884597778
2277.37817382813	6.51469278335571
2277.9423828125	6.52562856674194
2278.50561523438	6.55104446411133
2279.06811523438	6.53645515441895
2279.62963867188	6.49525022506714
2280.19067382813	6.51303625106812
2280.75073242188	6.48180294036865
2281.31005859375	6.51594305038452
2281.86840820313	6.45487356185913
2282.42602539063	6.45735692977905
2282.98291015625	6.41495609283447
2283.5390625	6.41002702713013
2284.09448242188	6.37549591064453
2284.64892578125	6.37239170074463
2285.20263671875	6.3261833190918
2285.75537109375	6.3222599029541
2286.3076171875	6.22439193725586
2286.85888671875	6.23260021209717
2287.40942382813	6.21777057647705
2287.958984375	6.16107130050659
2288.5078125	6.09611034393311
2289.05590820313	6.0764365196228
2289.60302734375	6.05621194839478
2290.14965820313	6.03172492980957
2290.6953125	5.97510004043579
2291.23999023438	5.97073841094971
2291.78393554688	5.91351222991943
2292.3271484375	5.85969305038452
2292.86962890625	5.84650564193726
2293.4111328125	5.82160377502441
2293.95190429688	5.77619504928589
2294.49194335938	5.8079309463501
2295.03100585938	5.70550441741943
2295.5693359375	5.73829698562622
2296.10693359375	5.70024061203003
2296.6435546875	5.6853404045105
2297.17944335938	5.70562696456909
2297.71459960938	5.67497777938843
2298.24877929688	5.6456356048584
2298.7822265625	5.65791130065918
2299.31469726563	5.68274736404419
2299.8466796875	5.68703174591064
2300.37744140625	5.67795085906982
2300.90771484375	5.66698980331421
2301.43701171875	5.66752052307129
2301.96557617188	5.66296482086182
2302.4931640625	5.67928171157837
2303.02001953125	5.65544319152832
2303.54614257813	5.68676614761353
2304.0712890625	5.66344404220581
2304.595703125	5.66663980484009
2305.119140625	5.68190479278564
2305.64184570313	5.71890592575073
2306.16381835938	5.64322280883789
2306.68481445313	5.669762134552
2307.205078125	5.60742950439453
2307.72436523438	5.62027025222778
2308.24291992188	5.61161756515503
2308.7607421875	5.6217737197876
2309.27758789063	5.58836841583252
2309.79370117188	5.6044397354126
2310.30883789063	5.59252786636353
2310.8232421875	5.60887813568115
2311.3369140625	5.58052539825439
2311.849609375	5.55726861953735
2312.361328125	5.53614616394043
2312.87255859375	5.492356300354
2313.38256835938	5.48521852493286
2313.89208984375	5.45945310592651
2314.40063476563	5.45661306381226
2314.908203125	5.40542697906494
2315.4150390625	5.34501791000366
2315.92114257813	5.35347557067871
2316.42626953125	5.28948211669922
2316.9306640625	5.28845310211182
2317.43408203125	5.26226282119751
2317.93676757813	5.23577737808228
2318.4384765625	5.2306604385376
2318.939453125	5.16893005371094
2319.439453125	5.12503480911255
2319.93872070313	5.09546995162964
2320.43701171875	5.08621597290039
2320.9345703125	5.04277801513672
2321.43139648438	5.00961685180664
2321.92724609375	4.99678802490234
2322.42211914063	5.0154447555542
2322.91625976563	4.99635791778564
2323.40966796875	4.94599914550781
2323.90209960938	4.94045829772949
2324.3935546875	4.91886854171753
2324.88427734375	4.94051170349121
2325.37426757813	4.92543077468872
2325.86303710938	4.91687059402466
2326.35131835938	4.92191934585571
2326.83862304688	4.89972448348999
2327.32495117188	4.87369537353516
2327.810546875	4.94552135467529
2328.29541015625	4.91348695755005
2328.77905273438	4.93571758270264
2329.26220703125	4.94704818725586
2329.74438476563	4.96875715255737
2330.2255859375	4.93476104736328
2330.7060546875	4.94527626037598
2331.185546875	4.9421272277832
2331.6640625	4.92694568634033
2332.14184570313	4.93472528457642
2332.61889648438	4.96631383895874
2333.09497070313	4.90458488464355
2333.57006835938	4.90222692489624
2334.04443359375	4.91328620910645
2334.51782226563	4.90571689605713
2334.99047851563	4.84853219985962
2335.46215820313	4.83818864822388
2335.93310546875	4.81878423690796
2336.40307617188	4.78591728210449
2336.8720703125	4.8065505027771
2337.34033203125	4.80248308181763
2337.8076171875	4.74484872817993
2338.27416992188	4.71739768981934
2338.73974609375	4.69624423980713
2339.20458984375	4.67837429046631
2339.66845703125	4.67286825180054
2340.13134765625	4.63240766525269
2340.59350585938	4.60155153274536
2341.0546875	4.57397603988647
2341.51489257813	4.53398466110229
2341.97436523438	4.52344417572021
2342.43286132813	4.54211330413818
2342.890625	4.49627113342285
2343.34741210938	4.45342588424683
2343.80322265625	4.40696334838867
2344.25830078125	4.3839282989502
2344.71240234375	4.41361427307129
2345.16577148438	4.43779563903809
2345.61791992188	4.48658227920532
2346.06958007813	4.49725389480591
2346.52001953125	4.53143644332886
2346.9697265625	4.58500146865845
2347.41845703125	4.66710042953491
2347.86645507813	4.74648714065552
2348.3134765625	4.83616828918457
2348.75952148438	4.92646408081055
2349.20483398438	5.03815507888794
2349.64916992188	5.11083507537842
2350.09252929688	5.1935453414917
2350.53515625	5.27325916290283
2350.97680664063	5.35135984420776
2351.41748046875	5.39370489120483
2351.857421875	5.45662260055542
2352.29638671875	5.4776406288147
2352.734375	5.47116374969482
2353.17138671875	5.42938232421875
2353.60766601563	5.41648244857788
2354.04296875	5.38633012771606
2354.4775390625	5.2401385307312
2354.91088867188	5.20349931716919
2355.34350585938	5.09416723251343
2355.775390625	4.97891187667847
2356.2060546875	4.92319393157959
2356.63598632813	4.75094556808472
2357.06494140625	4.6672306060791
2357.4931640625	4.56533098220825
2357.92041015625	4.4538745880127
2358.3466796875	4.39089870452881
2358.77197265625	4.28684091567993
2359.1962890625	4.24917316436768
2359.61987304688	4.1332631111145
2360.04248046875	4.0536003112793
2360.46411132813	4.03397655487061
2360.88500976563	3.98609781265259
2361.30493164063	3.95972228050232
2361.72387695313	3.90898418426514
