# Supplementary material for: Optics miniaturization strategy for demanding Raman spectroscopy applications
Source: Nat Commun. 2024 Apr 8;15:3049. doi: 10.1038/s41467-024-47044-7 (PMC11001912; doi:10.1038/s41467-024-47044-7)
Supplement: Supplementary file 6 — Source Data [file 41467_2024_47044_MOESM6_ESM.zip › Source Data/NCOMMS-23-34016B s3/S3 pHCA, Glucose, Salts/calibraiton/Salts standards 24.08.17/K_10g_L_3.csv]

347.42919921875	79.3850631713867
348.892913818359	79.6449279785156
350.356079101563	80.177619934082
351.818634033203	80.4166488647461
353.280670166016	80.8567428588867
354.742095947266	81.2092056274414
356.202972412109	81.57568359375
357.663299560547	81.99072265625
359.123046875	82.2394714355469
360.582244873047	82.5497055053711
362.040863037109	82.8116760253906
363.498931884766	82.7953033447266
364.956451416016	83.1360931396484
366.413391113281	83.3961715698242
367.869750976563	83.4986877441406
369.325592041016	83.7017288208008
370.780853271484	83.5423126220703
372.235565185547	83.7468948364258
373.689727783203	83.6936874389648
375.143310546875	83.7612762451172
376.596343994141	83.9919662475586
378.048828125	83.9932022094727
379.500762939453	83.8600997924805
380.9521484375	84.0486297607422
382.402954101563	84.1501541137695
383.853240966797	84.2183227539063
385.302947998047	84.27734375
386.752136230469	84.527214050293
388.200744628906	84.5259857177734
389.648803710938	84.7017593383789
391.096343994141	84.7079544067383
392.543304443359	84.9984588623047
393.989715576172	85.0880584716797
395.435607910156	85.3845062255859
396.880920410156	85.655647277832
398.325714111328	85.4841766357422
399.769927978516	85.9190444946289
401.213623046875	86.0120849609375
402.656768798828	86.0141906738281
404.099395751953	86.1148300170898
405.541442871094	86.3408279418945
406.982971191406	86.4118499755859
408.423950195313	86.4151306152344
409.864379882813	86.7348937988281
411.304290771484	86.6484909057617
412.743621826172	86.7741928100586
414.182434082031	86.9930953979492
415.620727539063	86.9726715087891
417.058471679688	86.8332366943359
418.495666503906	86.9321136474609
419.932342529297	86.9640808105469
421.368469238281	86.8566284179688
422.804077148438	86.8868789672852
424.239135742188	86.813117980957
425.673645019531	86.6805114746094
427.107635498047	86.6814575195313
428.541107177734	86.6511459350586
429.974029541016	86.497444152832
431.406433105469	86.5340347290039
432.838287353516	86.3516540527344
434.269622802734	86.1598052978516
435.700408935547	86.3017578125
437.130706787109	86.0303421020508
438.560455322266	85.9507064819336
439.989654541016	85.774772644043
441.418334960938	85.7258911132813
442.846496582031	85.4405364990234
444.274139404297	85.5812225341797
445.701263427734	85.4007949829102
447.127838134766	85.1897506713867
448.553894042969	85.1581192016602
449.979431152344	85.066535949707
451.404449462891	84.8746643066406
452.828918457031	84.7429809570313
454.252899169922	84.8492431640625
455.676330566406	84.5977096557617
457.099273681641	84.6983871459961
458.521667480469	84.4919738769531
459.943542480469	84.6901931762695
461.364929199219	84.4126815795898
462.785766601563	84.4668426513672
464.206085205078	84.4963836669922
465.625885009766	84.4067001342773
467.045196533203	84.5921325683594
468.463958740234	84.4646911621094
469.882202148438	84.5355682373047
471.299957275391	84.5785446166992
472.717193603516	84.6281280517578
474.133911132813	84.5506057739258
475.550109863281	84.7147064208984
476.965789794922	84.6536865234375
478.380950927734	84.8234176635742
479.795623779297	84.8782730102539
481.209777832031	85.0228118896484
482.623413085938	85.0141372680664
484.036529541016	85.2070770263672
485.449157714844	85.3388061523438
486.861267089844	85.5840072631836
488.272857666016	85.5033416748047
489.683959960938	85.720817565918
491.094543457031	85.6779479980469
492.504608154297	85.8857192993164
493.914184570313	85.9127502441406
495.3232421875	86.1208953857422
496.731811523438	86.1784896850586
498.139862060547	86.3189010620117
499.547393798828	86.377082824707
500.954467773438	86.2230834960938
502.360992431641	86.3845901489258
503.767028808594	86.4687194824219
505.172576904297	86.6354293823242
506.577606201172	86.6159057617188
507.982147216797	86.7787628173828
509.386169433594	86.5924224853516
510.789703369141	86.6783218383789
512.192749023438	86.65869140625
513.595275878906	86.6230392456055
514.997314453125	86.4733963012695
516.398803710938	86.5805969238281
517.799865722656	86.1363220214844
519.200378417969	86.0924911499023
520.600463867188	85.8154678344727
522	85.4695587158203
523.399047851563	85.3080139160156
524.797607421875	84.9176177978516
526.195678710938	84.6930160522461
527.59326171875	84.3744201660156
528.990295410156	83.9052810668945
530.386901855469	83.4734878540039
531.782958984375	83.2364196777344
533.178588867188	82.8862762451172
534.573669433594	82.4792556762695
535.968322753906	82.2192077636719
537.362426757813	81.7272262573242
538.756042480469	81.5005264282227
540.149230957031	81.2300567626953
541.541870117188	80.8969573974609
542.934020996094	80.7877502441406
544.32568359375	80.3957061767578
545.716918945313	80.0869216918945
547.107604980469	79.7535018920898
548.497802734375	79.8342895507813
549.887573242188	79.6311645507813
551.276794433594	79.2230911254883
552.66552734375	79.2094573974609
554.053833007813	79.1146621704102
555.441650390625	78.8976593017578
556.828918457031	78.6502380371094
558.215759277344	78.4354629516602
559.602111816406	78.3365859985352
560.987976074219	78.4299163818359
562.373352050781	78.1730575561523
563.758239746094	78.0765838623047
565.142639160156	78.0780563354492
566.526611328125	77.8409805297852
567.910034179688	77.9369049072266
569.293029785156	77.6777496337891
570.675537109375	77.7105178833008
572.057556152344	77.6358108520508
573.439086914063	77.5925369262695
574.820129394531	77.484375
576.200744628906	77.4723434448242
577.580871582031	77.3727111816406
578.96044921875	77.3986663818359
580.339660644531	77.3412551879883
581.718322753906	77.4442443847656
583.096557617188	77.2938919067383
584.474243164063	77.2627487182617
585.851501464844	77.0876235961914
587.228332519531	77.1877822875977
588.604614257813	77.1555480957031
589.98046875	76.9599304199219
591.355834960938	76.9423751831055
592.730712890625	77.001220703125
594.105163574219	76.9353942871094
595.479125976563	77.0204315185547
596.852600097656	76.9075241088867
598.225646972656	76.8488845825195
599.598205566406	76.820671081543
600.970275878906	76.7561264038086
602.341857910156	76.5904541015625
603.713012695313	76.6265411376953
605.083679199219	76.4605331420898
606.453918457031	76.4795608520508
607.823608398438	76.3564987182617
609.192932128906	76.2521362304688
610.561706542969	76.0874328613281
611.930053710938	76.0011978149414
613.297912597656	75.9151840209961
614.665344238281	75.8444061279297
616.032287597656	75.7065505981445
617.398803710938	75.6602172851563
618.764831542969	75.4989929199219
620.13037109375	75.4167861938477
621.495483398438	75.251220703125
622.860107421875	75.1077880859375
624.224304199219	74.9309616088867
625.588012695313	74.9213104248047
626.951232910156	74.8004455566406
628.314025878906	74.5319137573242
629.676391601563	74.5960845947266
631.038269042969	74.2081909179688
632.399658203125	74.2751007080078
633.760620117188	74.1141052246094
635.12109375	74.009765625
636.481140136719	73.8415374755859
637.840759277344	73.6531753540039
639.199890136719	73.4952011108398
640.558532714844	73.4295959472656
641.916748046875	73.3329162597656
643.274536132813	73.2447204589844
644.6318359375	73.0613403320313
645.988647460938	72.7755279541016
647.345031738281	72.7895202636719
648.700988769531	72.7377014160156
650.056457519531	72.5627288818359
651.411499023438	72.3649749755859
652.76611328125	72.373664855957
654.120239257813	72.1823043823242
655.473876953125	72.147705078125
656.827087402344	71.9769439697266
658.179870605469	71.9957122802734
659.5322265625	71.9494857788086
660.884094238281	71.7550201416016
662.235473632813	71.8797149658203
663.586486816406	71.4791870117188
664.93701171875	71.4969100952148
666.287048339844	71.533447265625
667.636657714844	71.5606002807617
668.98583984375	71.3910675048828
670.334594726563	71.4721221923828
671.682861328125	71.3893051147461
673.030700683594	71.2844696044922
674.378051757813	71.3362350463867
675.725036621094	71.1936950683594
677.071533203125	71.2194442749023
678.417541503906	71.0794448852539
679.76318359375	71.3255844116211
681.108337402344	70.9811935424805
682.453002929688	71.1997528076172
683.797302246094	71.2430191040039
685.14111328125	71.2234420776367
686.484497070313	71.1328277587891
687.827453613281	71.1567993164063
689.169921875	71.0524291992188
690.512023925781	71.0095901489258
691.853637695313	71.1444854736328
693.194763183594	71.1365280151367
694.535522460938	71.1201629638672
695.875793457031	71.1212387084961
697.215637207031	71.1908874511719
698.555053710938	71.1923751831055
699.89404296875	71.1913909912109
701.232543945313	71.400260925293
702.570617675781	71.2785034179688
703.908325195313	71.2915420532227
705.245483398438	71.1520462036133
706.582275390625	71.2070465087891
707.918640136719	71.3091354370117
709.254516601563	71.1808166503906
710.589965820313	71.2134704589844
711.924987792969	71.1856536865234
713.259582519531	71.2322998046875
714.59375	71.2319030761719
715.927490234375	71.1186218261719
717.2607421875	71.3411560058594
718.593627929688	71.1016464233398
719.926025390625	71.2752075195313
721.257995605469	71.1279602050781
722.589538574219	71.1483383178711
723.920654296875	71.0411376953125
725.251342773438	71.2547073364258
726.581604003906	70.9478759765625
727.911437988281	71.0149841308594
729.240783691406	70.8334808349609
730.569763183594	70.9530181884766
731.898254394531	70.924934387207
733.226379394531	70.7041320800781
734.554016113281	70.6388168334961
735.881225585938	70.5809783935547
737.208068847656	70.6453399658203
738.534423828125	70.559814453125
739.8603515625	70.4729919433594
741.185852050781	70.4404754638672
742.510925292969	70.4962921142578
743.835571289063	70.2604446411133
745.159790039063	70.2478713989258
746.483581542969	70.1802673339844
747.806945800781	69.9319229125977
749.1298828125	69.9335556030273
750.452453613281	69.881706237793
751.774536132813	69.8038864135742
753.09619140625	69.5894775390625
754.417419433594	69.615104675293
755.738220214844	69.5644912719727
757.05859375	69.4139785766602
758.378540039063	69.3494873046875
759.698059082031	69.2754516601563
761.017211914063	69.1185302734375
762.335876464844	69.1102600097656
763.654113769531	68.7805328369141
764.971984863281	68.7446060180664
766.289367675781	68.6464385986328
767.606384277344	68.58154296875
768.922973632813	68.5325088500977
770.239074707031	68.3656845092773
771.554809570313	68.2869110107422
772.8701171875	68.2291717529297
774.184997558594	68.0461883544922
775.499450683594	67.9296722412109
776.8134765625	67.8918685913086
778.127136230469	67.8155136108398
779.440307617188	67.7166519165039
780.753112792969	67.7548828125
782.0654296875	67.4510345458984
783.377380371094	67.2753143310547
784.688903808594	67.28173828125
786	67.0833587646484
787.310668945313	67.1394653320313
788.620971679688	66.9235763549805
789.930786132813	66.8560256958008
791.240234375	66.7808609008789
792.549255371094	66.661262512207
793.857788085938	66.5477828979492
795.166015625	66.3211669921875
796.473754882813	66.4510726928711
797.781066894531	66.3752593994141
799.088012695313	66.1460571289063
800.39453125	66.1014022827148
801.700622558594	66.0041046142578
803.006286621094	65.954719543457
804.311584472656	65.9143218994141
805.616394042969	65.8046951293945
806.920837402344	65.7712173461914
808.224853515625	65.5887603759766
809.528503417969	65.5142974853516
810.831665039063	65.4698257446289
812.134460449219	65.5104293823242
813.436828613281	65.3122406005859
814.73876953125	65.3574676513672
816.040344238281	65.2060623168945
817.341430664063	65.1939239501953
818.642150878906	65.0887222290039
819.942504882813	64.9351043701172
821.242370605469	64.8936462402344
822.541870117188	64.8028182983398
823.840942382813	64.839973449707
825.139587402344	64.718879699707
826.437866210938	64.7009429931641
827.735656738281	64.6077346801758
829.033081054688	64.5465774536133
830.330139160156	64.6341552734375
831.626770019531	64.4296417236328
832.922973632813	64.3382263183594
834.21875	64.3501663208008
835.514099121094	64.4181747436523
836.80908203125	64.3641891479492
838.103637695313	64.2667541503906
839.397827148438	64.3698959350586
840.691589355469	64.3272018432617
841.984924316406	64.307991027832
843.27783203125	64.2102432250977
844.570373535156	64.4792861938477
845.862487792969	64.4084625244141
847.154235839844	64.4556427001953
848.445556640625	64.7022171020508
849.736450195313	64.722541809082
851.026916503906	64.6775207519531
852.317016601563	64.9515686035156
853.606689453125	65.2648849487305
854.89599609375	65.5635147094727
856.184875488281	65.8650207519531
857.473327636719	66.3890991210938
858.761413574219	66.927116394043
860.049072265625	67.6123962402344
861.336303710938	68.4499359130859
862.623168945313	69.4157028198242
863.909606933594	70.5093231201172
865.195678710938	71.7000579833984
866.481323242188	73.0742797851563
867.766540527344	74.4419860839844
869.051391601563	76.1787185668945
870.335815429688	77.7418212890625
871.619873046875	79.1122589111328
872.903503417969	80.3757934570313
874.186706542969	81.4371566772461
875.469543457031	81.9265670776367
876.752014160156	82.0414276123047
878.033996582031	81.7960739135742
879.315612792969	81.0725784301758
880.596862792969	79.6970443725586
881.877685546875	78.0362091064453
883.158081054688	76.0900955200195
884.438110351563	74.0263442993164
885.7177734375	71.9466781616211
886.996948242188	70.1734008789063
888.275817871094	68.1596374511719
889.55419921875	66.4992752075195
890.832275390625	64.98681640625
892.10986328125	63.6942138671875
893.387084960938	62.6898498535156
894.663940429688	61.6080207824707
895.940368652344	60.6469917297363
897.216369628906	59.9269371032715
898.492004394531	59.234748840332
899.767272949219	58.5164833068848
901.042114257813	58.0269889831543
902.316528320313	57.4316444396973
903.590576171875	57.1515197753906
904.8642578125	56.6205940246582
906.137512207031	56.2173042297363
907.410339355469	55.8707885742188
908.682800292969	55.4119300842285
909.954833984375	55.2364768981934
911.226501464844	54.9427947998047
912.497802734375	54.5597991943359
913.768676757813	54.3107109069824
915.039123535156	54.1612434387207
916.309204101563	53.8640213012695
917.578918457031	53.7560958862305
918.848205566406	53.5082321166992
920.117126464844	53.2262992858887
921.385620117188	53.1249008178711
922.653747558594	52.9513664245605
923.921447753906	52.6670150756836
925.188781738281	52.5883293151855
926.455688476563	52.4637832641602
927.722229003906	52.2419471740723
928.988342285156	52.1911201477051
930.254089355469	52.1282997131348
931.519470214844	51.9421234130859
932.784423828125	51.8159408569336
934.049011230469	51.6465530395508
935.313171386719	51.5392608642578
936.576965332031	51.4454956054688
937.84033203125	51.3825950622559
939.103332519531	51.2285003662109
940.365966796875	51.0336761474609
941.628173828125	50.9931030273438
942.890014648438	50.8186912536621
944.151428222656	50.7185440063477
945.412475585938	50.6035614013672
946.673095703125	50.5725631713867
947.933349609375	50.381649017334
949.193237304688	50.1922721862793
950.452697753906	50.1154365539551
951.711791992188	50.0035743713379
952.970520019531	49.7824440002441
954.228820800781	49.7288818359375
955.486755371094	49.6587677001953
956.744262695313	49.4911880493164
958.001403808594	49.406436920166
959.258117675781	49.374641418457
960.514526367188	49.1355056762695
961.770446777344	49.0051193237305
963.026062011719	48.9889717102051
964.28125	48.8580322265625
965.536010742188	48.7185363769531
966.790466308594	48.7431831359863
968.044494628906	48.6509323120117
969.298095703125	48.5707015991211
970.551391601563	48.5483627319336
971.80419921875	48.2964096069336
973.056701660156	48.4163246154785
974.308776855469	48.2083778381348
975.560485839844	48.1980934143066
976.811767578125	48.1744842529297
978.062683105469	48.1903114318848
979.313232421875	48.0793380737305
980.563415527344	48.0940437316895
981.813171386719	48.1003952026367
983.0625	47.9030151367188
984.3115234375	48.018497467041
985.560119628906	47.9430084228516
986.808349609375	47.8515434265137
988.05615234375	47.9112701416016
989.303588867188	47.8895225524902
990.550659179688	47.7655296325684
991.797302246094	47.6685943603516
993.043579101563	47.7853164672852
994.289489746094	47.5682563781738
995.535034179688	47.7246208190918
996.780151367188	47.4536895751953
998.02490234375	47.4070892333984
999.269226074219	47.4618072509766
1000.51318359375	47.2661323547363
1001.75677490234	47.1449165344238
1003	47.093807220459
1004.24279785156	47.0906867980957
1005.48522949219	47.0373077392578
1006.72729492188	47.1210594177246
1007.96893310547	46.9155578613281
1009.21026611328	46.8738327026367
1010.45111083984	46.9025955200195
1011.69165039063	46.8997459411621
1012.93176269531	46.7805557250977
1014.17150878906	46.7701225280762
1015.41088867188	46.8061676025391
1016.64984130859	46.745491027832
1017.88842773438	46.8050003051758
1019.12664794922	46.7652931213379
1020.36450195313	46.7134094238281
1021.60192871094	46.7552452087402
1022.83898925781	46.7894821166992
1024.07568359375	46.6311645507813
1025.31201171875	46.7092323303223
1026.5478515625	46.6827507019043
1027.78344726563	46.7900009155273
1029.0185546875	46.7892646789551
1030.25329589844	46.6929092407227
1031.48767089844	46.7251586914063
1032.7216796875	46.8071403503418
1033.95532226563	46.8356018066406
1035.18859863281	46.9206657409668
1036.42138671875	46.9394454956055
1037.65393066406	47.0519752502441
1038.88598632813	47.2298736572266
1040.11767578125	47.2810974121094
1041.34899902344	47.2050666809082
1042.57995605469	47.5272445678711
1043.810546875	47.737232208252
1045.04077148438	47.8256721496582
1046.2705078125	47.9800720214844
1047.5	48.1870765686035
1048.72900390625	48.4531707763672
1049.95764160156	48.6750907897949
1051.18591308594	48.9077033996582
1052.41381835938	49.1620635986328
1053.64135742188	49.4074897766113
1054.86853027344	49.8824043273926
1056.09521484375	50.2603416442871
1057.32165527344	50.6184959411621
1058.54760742188	51.1758346557617
1059.77331542969	51.7905960083008
1060.99853515625	52.4526596069336
1062.22338867188	53.3124313354492
1063.44787597656	54.0439758300781
1064.671875	55.0689239501953
1065.89562988281	56.2269897460938
1067.11901855469	57.2619857788086
1068.34191894531	58.5898590087891
1069.56457519531	60.1052055358887
1070.78674316406	61.3877029418945
1072.00854492188	62.6857299804688
1073.22998046875	63.8999557495117
1074.45104980469	64.7648315429688
1075.67175292969	65.2885055541992
1076.89208984375	65.6013641357422
1078.11193847656	65.3916473388672
1079.33154296875	64.8316955566406
1080.55065917969	64.0884628295898
1081.76940917969	62.7333450317383
1082.98791503906	61.1914596557617
1084.20593261719	59.6554260253906
1085.42358398438	58.0374984741211
1086.64086914063	56.5226516723633
1087.85766601563	55.0784873962402
1089.07421875	53.8179054260254
1090.29040527344	52.5406723022461
1091.50610351563	51.6152610778809
1092.72155761719	50.5887222290039
1093.9365234375	49.8295478820801
1095.15112304688	49.2546005249023
1096.36535644531	48.626220703125
1097.57922363281	48.119514465332
1098.79272460938	47.8972206115723
1100.005859375	47.3454627990723
1101.21862792969	47.0783271789551
1102.43090820313	46.8434448242188
1103.64294433594	46.4301490783691
1104.8544921875	46.3589477539063
1106.06579589844	46.2055206298828
1107.27661132813	45.9315032958984
1108.48706054688	45.7694931030273
1109.69714355469	45.7454605102539
1110.90686035156	45.6513977050781
1112.1162109375	45.4470367431641
1113.3251953125	45.4121475219727
1114.53369140625	45.3875770568848
1115.74194335938	45.1847534179688
1116.94982910156	45.2548751831055
1118.1572265625	45.1644897460938
1119.3642578125	45.099681854248
1120.57104492188	45.1095390319824
1121.77734375	45.0012245178223
1122.98327636719	44.9807472229004
1124.18884277344	44.9730682373047
1125.39404296875	45.0135231018066
1126.59875488281	44.9652099609375
1127.80322265625	44.9940490722656
1129.00732421875	44.8682327270508
1130.2109375	44.8462982177734
1131.41430664063	44.820369720459
1132.6171875	44.8857460021973
1133.81970214844	44.8539237976074
1135.02197265625	44.7894554138184
1136.22375488281	44.7975845336914
1137.42517089844	44.6380043029785
1138.62622070313	44.7237014770508
1139.82690429688	44.7767601013184
1141.02709960938	44.6344032287598
1142.22705078125	44.6267356872559
1143.42663574219	44.7243576049805
1144.62573242188	44.6695327758789
1145.82458496094	44.5573844909668
1147.02294921875	44.6504783630371
1148.22094726563	44.7239074707031
1149.41857910156	44.7058219909668
1150.61584472656	44.6231536865234
1151.81274414063	44.6326065063477
1153.00927734375	44.5866546630859
1154.20544433594	44.7287940979004
1155.40124511719	44.6545753479004
1156.5966796875	44.7021369934082
1157.79162597656	44.6900672912598
1158.986328125	44.6705627441406
1160.18054199219	44.5963859558105
1161.37438964844	44.6193580627441
1162.56799316406	44.5094451904297
1163.76110839844	44.5307083129883
1164.95385742188	44.5246467590332
1166.14624023438	44.4797782897949
1167.33825683594	44.5075988769531
1168.52990722656	44.2961730957031
1169.72119140625	44.3584365844727
1170.91198730469	44.3088302612305
1172.1025390625	44.4300498962402
1173.29260253906	44.3647880554199
1174.482421875	44.3532867431641
1175.67175292969	44.442813873291
1176.86071777344	44.4160461425781
1178.04943847656	44.3770332336426
1179.23767089844	44.3962059020996
1180.42553710938	44.4892654418945
1181.61303710938	44.4451293945313
1182.80017089844	44.4570808410645
1183.98681640625	44.4625396728516
1185.17321777344	44.3131713867188
1186.35925292969	44.4137916564941
1187.54479980469	44.5423851013184
1188.73010253906	44.3040161132813
1189.91491699219	44.4112091064453
1191.09936523438	44.3424682617188
1192.28356933594	44.4129409790039
1193.46728515625	44.3522644042969
1194.65063476563	44.4449882507324
1195.83361816406	44.3194160461426
1197.01623535156	44.439380645752
1198.19836425781	44.3561553955078
1199.38024902344	44.4675445556641
1200.56176757813	44.5237922668457
1201.74279785156	44.5810203552246
1202.92358398438	44.6405715942383
1204.10388183594	44.6014747619629
1205.28393554688	44.6750450134277
1206.46350097656	44.7319793701172
1207.64270019531	44.6906242370605
1208.82153320313	44.7604370117188
1210	44.7664413452148
1211.17810058594	44.7454566955566
1212.35583496094	44.8187713623047
1213.53308105469	44.8597259521484
1214.71008300781	44.7925720214844
1215.88671875	44.6905250549316
1217.06286621094	44.6901092529297
1218.23864746094	44.7581634521484
1219.41418457031	44.7054290771484
1220.58923339844	44.7568359375
1221.76391601563	44.7735557556152
1222.93823242188	44.6633186340332
1224.11218261719	44.6886863708496
1225.28576660156	44.8103828430176
1226.458984375	44.8985443115234
1227.6318359375	44.7050666809082
1228.80419921875	44.669303894043
1229.97631835938	44.7233581542969
1231.14794921875	44.7590065002441
1232.31921386719	44.7854690551758
1233.490234375	44.6933403015137
1234.66076660156	44.8181037902832
1235.83093261719	44.7116012573242
1237.00073242188	44.668830871582
1238.17016601563	44.8291816711426
1239.33923339844	44.7244186401367
1240.5078125	44.7118339538574
1241.67614746094	44.6003646850586
1242.84411621094	44.6367645263672
1244.01159667969	44.5235748291016
1245.1787109375	44.4069175720215
1246.34558105469	44.3402099609375
1247.51196289063	44.3148040771484
1248.67797851563	44.2865333557129
1249.84362792969	44.282096862793
1251.00891113281	44.3506889343262
1252.173828125	44.1095428466797
1253.33825683594	44.1479911804199
1254.50244140625	44.245849609375
1255.66625976563	44.1326904296875
1256.82958984375	44.0379829406738
1257.99255371094	44.095531463623
1259.1552734375	43.9723892211914
1260.31750488281	44.1312980651855
1261.47937011719	43.9970092773438
1262.64086914063	43.9457893371582
1263.80200195313	43.8574638366699
1264.96276855469	43.7856750488281
1266.123046875	43.8629608154297
1267.28308105469	43.6709671020508
1268.44262695313	43.6486320495605
1269.60192871094	43.6674880981445
1270.7607421875	43.5720634460449
1271.91918945313	43.5195503234863
1273.07727050781	43.502067565918
1274.23498535156	43.3391075134277
1275.39233398438	43.2675476074219
1276.54931640625	43.1657752990723
1277.70581054688	43.2076110839844
1278.86206054688	43.1526336669922
1280.01794433594	43.1729431152344
1281.17333984375	43.1797828674316
1282.32836914063	43.1344566345215
1283.48303222656	43.073356628418
1284.63732910156	43.0239944458008
1285.79125976563	42.8611831665039
1286.94482421875	42.8802185058594
1288.09802246094	42.8530387878418
1289.25073242188	42.8193130493164
1290.40319824219	42.9994926452637
1291.55517578125	42.82666015625
1292.70690917969	42.8694801330566
1293.85815429688	42.7637176513672
1295.00903320313	42.7450752258301
1296.15954589844	42.6248588562012
1297.30969238281	42.6120109558105
1298.45935058594	42.6362075805664
1299.60876464844	42.6409454345703
1300.7578125	42.4570846557617
1301.90637207031	42.5546035766602
1303.05456542969	42.4696846008301
1304.20239257813	42.4165916442871
1305.34985351563	42.3077545166016
1306.49694824219	42.3611831665039
1307.64367675781	42.2193450927734
1308.7900390625	42.2691268920898
1309.93591308594	42.1938781738281
1311.08154296875	42.2562446594238
1312.22668457031	42.2499122619629
1313.37145996094	42.2013282775879
1314.51599121094	42.1716651916504
1315.66003417969	42.2142219543457
1316.80358886719	42.280948638916
1317.94689941406	42.1592063903809
1319.08984375	42.2064628601074
1320.23229980469	42.1816864013672
1321.37451171875	42.1588592529297
1322.51623535156	42.1628875732422
1323.65759277344	42.0212440490723
1324.79858398438	41.9466400146484
1325.93920898438	42.0349655151367
1327.07934570313	41.942211151123
1328.21923828125	41.9760704040527
1329.35864257813	41.9364891052246
1330.49780273438	41.8441200256348
1331.63647460938	41.8058967590332
1332.77478027344	41.7334594726563
1333.91271972656	41.733154296875
1335.05029296875	41.6941833496094
1336.18737792969	41.7182807922363
1337.32421875	41.5555000305176
1338.46057128906	41.5041580200195
1339.5966796875	41.5116424560547
1340.73229980469	41.5652046203613
1341.86755371094	41.5487289428711
1343.00231933594	41.4854202270508
1344.13684082031	41.4662551879883
1345.27099609375	41.458137512207
1346.40466308594	41.4072303771973
1347.53796386719	41.4733009338379
1348.6708984375	41.438304901123
1349.80346679688	41.3641815185547
1350.93566894531	41.4037818908691
1352.06750488281	41.3513641357422
1353.19885253906	41.3130989074707
1354.32995605469	41.4540901184082
1355.46057128906	41.2127571105957
1356.5908203125	41.2834358215332
1357.720703125	41.1366500854492
1358.85021972656	41.0904731750488
1359.97924804688	41.0345993041992
1361.10803222656	41.063663482666
1362.236328125	40.9346885681152
1363.3642578125	40.8780479431152
1364.49182128906	40.9005508422852
1365.61901855469	40.7903747558594
1366.74584960938	40.7564468383789
1367.87231445313	40.8325462341309
1368.99829101563	40.7526435852051
1370.12390136719	40.6851654052734
1371.24914550781	40.6052551269531
1372.3740234375	40.7243385314941
1373.49853515625	40.7285232543945
1374.62255859375	40.5569801330566
1375.74633789063	40.7239074707031
1376.86962890625	40.8151512145996
1377.99255371094	40.6737098693848
1379.11511230469	40.679515838623
1380.2373046875	40.6402626037598
1381.35900878906	40.6575660705566
1382.48034667969	40.6231727600098
1383.60144042969	40.6375923156738
1384.72204589844	40.6137275695801
1385.84228515625	40.4743843078613
1386.96203613281	40.5135231018066
1388.08154296875	40.4649810791016
1389.20056152344	40.3536224365234
1390.31921386719	40.3151931762695
1391.4375	40.3224830627441
1392.55541992188	40.3260955810547
1393.6728515625	40.1939086914063
1394.7900390625	40.3444671630859
1395.90673828125	40.098014831543
1397.02307128906	40.1407890319824
1398.13903808594	40.0607414245605
1399.25463867188	40.0893363952637
1400.36975097656	39.9841690063477
1401.48449707031	40.0509567260742
1402.59899902344	40.0538902282715
1403.712890625	40.0527534484863
1404.82653808594	40.0757751464844
1405.93981933594	40.1572875976563
1407.05261230469	40.0897483825684
1408.1650390625	40.0592346191406
1409.27709960938	40.1024169921875
1410.38879394531	40.0869407653809
1411.5	40.0151252746582
1412.61096191406	39.9748992919922
1413.72143554688	40.0000114440918
1414.83154296875	40.0495262145996
1415.94116210938	39.8386421203613
1417.05053710938	39.9197807312012
1418.15942382813	39.7835807800293
1419.26794433594	39.8509101867676
1420.37609863281	39.7256240844727
1421.48388671875	39.6663055419922
1422.59118652344	39.5083885192871
1423.6982421875	39.6841430664063
1424.80480957031	39.5195770263672
1425.91088867188	39.46044921875
1427.01672363281	39.5294609069824
1428.1220703125	39.4777755737305
1429.22717285156	39.5106925964355
1430.33166503906	39.5104064941406
1431.43591308594	39.5042724609375
1432.53979492188	39.3947448730469
1433.64318847656	39.4621315002441
1434.74621582031	39.5143013000488
1435.84887695313	39.4702835083008
1436.95104980469	39.4395751953125
1438.05297851563	39.4423217773438
1439.15441894531	39.4730453491211
1440.25549316406	39.4310188293457
1441.35620117188	39.4543495178223
1442.45642089844	39.4072494506836
1443.55627441406	39.2802848815918
1444.65576171875	39.2188758850098
1445.7548828125	39.2062225341797
1446.853515625	39.2429275512695
1447.95190429688	38.9909591674805
1449.0498046875	39.0713577270508
1450.14721679688	38.940013885498
1451.24438476563	38.9804763793945
1452.34106445313	38.9004516601563
1453.43737792969	38.9205703735352
1454.53332519531	38.876220703125
1455.62890625	38.8983306884766
1456.72399902344	38.8771324157715
1457.81872558594	38.8388671875
1458.9130859375	38.8531837463379
1460.00695800781	38.8949737548828
1461.10046386719	38.8200607299805
1462.19360351563	38.8418731689453
1463.28637695313	38.8005142211914
1464.37878417969	38.9087219238281
1465.470703125	38.8000526428223
1466.56225585938	38.8668975830078
1467.65344238281	38.8675994873047
1468.744140625	38.7968292236328
1469.83447265625	38.7853660583496
1470.92443847656	38.7941551208496
1472.01403808594	38.6215972900391
1473.10314941406	38.6734237670898
1474.19189453125	38.5576248168945
1475.2802734375	38.5550422668457
1476.3681640625	38.5601348876953
1477.45581054688	38.488941192627
1478.54296875	38.4706497192383
1479.62963867188	38.3188056945801
1480.71606445313	38.5200653076172
1481.80200195313	38.5555305480957
1482.88757324219	38.5077743530273
1483.97265625	38.532054901123
1485.05737304688	38.5675773620605
1486.14172363281	38.5483932495117
1487.22570800781	38.668041229248
1488.30932617188	38.6729202270508
1489.39245605469	38.7113037109375
1490.47509765625	38.7889213562012
1491.55749511719	38.7461814880371
1492.63940429688	38.7590141296387
1493.72094726563	38.7066230773926
1494.80212402344	38.7746810913086
1495.8828125	38.8514518737793
1496.96313476563	38.7413177490234
1498.04309082031	38.7366790771484
1499.12255859375	38.7705230712891
1500.20166015625	38.7434272766113
1501.28039550781	38.7076568603516
1502.35864257813	38.7218208312988
1503.4365234375	38.7488212585449
1504.51403808594	38.7241325378418
1505.59118652344	38.7503814697266
1506.66784667969	38.8027305603027
1507.744140625	38.7496376037598
1508.81994628906	38.8241539001465
1509.89538574219	38.9388198852539
1510.97045898438	38.9515647888184
1512.04516601563	39.1659317016602
1513.11938476563	39.1121292114258
1514.19323730469	39.1556015014648
1515.26672363281	39.2621841430664
1516.33972167969	39.4012451171875
1517.41235351563	39.559757232666
1518.48449707031	39.5814323425293
1519.55639648438	39.5833358764648
1520.62768554688	39.7081642150879
1521.69873046875	39.7033843994141
1522.76928710938	39.6695251464844
1523.83947753906	39.8334770202637
1524.90930175781	39.8430252075195
1525.97863769531	39.8926048278809
1527.04760742188	39.8467254638672
1528.11608886719	39.7824096679688
1529.18420410156	39.8833847045898
1530.251953125	39.8787498474121
1531.31921386719	39.9409332275391
1532.38610839844	40.1867713928223
1533.45263671875	40.2813873291016
1534.51867675781	40.2167778015137
1535.58435058594	40.3656234741211
1536.64965820313	40.3036155700684
1537.71447753906	40.6188621520996
1538.77893066406	40.736141204834
1539.84301757813	40.8332252502441
1540.90661621094	41.0647811889648
1541.9697265625	41.1931648254395
1543.03259277344	41.2435569763184
1544.09497070313	41.370662689209
1545.15686035156	41.5190887451172
1546.21850585938	41.7166633605957
1547.27966308594	41.8525085449219
1548.34033203125	41.8902130126953
1549.40063476563	42.0854187011719
1550.46057128906	42.146671295166
1551.52001953125	42.2833557128906
1552.5791015625	42.4937171936035
1553.63781738281	42.5250778198242
1554.69604492188	42.5791511535645
1555.75378417969	42.7419509887695
1556.81127929688	42.7345962524414
1557.86828613281	42.9610252380371
1558.9248046875	42.9481658935547
1559.98095703125	43.086311340332
1561.03674316406	43.1171379089355
1562.09204101563	43.269344329834
1563.14697265625	43.466667175293
1564.20153808594	43.7400245666504
1565.25561523438	43.8302726745605
1566.30932617188	44.080493927002
1567.36254882813	44.2849617004395
1568.41540527344	44.5964508056641
1569.4677734375	44.7979316711426
1570.51977539063	45.0168571472168
1571.57141113281	45.2257080078125
1572.62255859375	45.4514198303223
1573.67333984375	45.6406936645508
1574.7236328125	45.8967628479004
1575.77355957031	46.0524597167969
1576.82299804688	46.2615852355957
1577.8720703125	46.4620170593262
1578.92077636719	46.580982208252
1579.96899414063	46.8509521484375
1581.01684570313	47.0632553100586
1582.06420898438	47.1880569458008
1583.11120605469	47.3953475952148
1584.15771484375	47.6243286132813
1585.20385742188	47.7757682800293
1586.24951171875	48.0551948547363
1587.29479980469	48.1811981201172
1588.33972167969	48.4358024597168
1589.38415527344	48.6216468811035
1590.42810058594	48.9429740905762
1591.47180175781	49.3361625671387
1592.51489257813	49.7066802978516
1593.55773925781	49.8913803100586
1594.59997558594	50.2842292785645
1595.64196777344	50.6455993652344
1596.68334960938	51.1950035095215
1597.72448730469	51.2568511962891
1598.76513671875	51.6997337341309
1599.80529785156	52.1301460266113
1600.84509277344	52.4917106628418
1601.88452148438	52.8871650695801
1602.92346191406	53.0842247009277
1603.9619140625	53.5898323059082
1605	53.8142700195313
1606.03771972656	54.1945114135742
1607.07495117188	54.4067459106445
1608.11169433594	54.8417549133301
1609.14807128906	55.063892364502
1610.18408203125	55.2646179199219
1611.21960449219	55.5352363586426
1612.25463867188	55.8303070068359
1613.28930664063	56.1790428161621
1614.32360839844	56.3216896057129
1615.357421875	56.7276611328125
1616.39074707031	56.8793792724609
1617.42370605469	57.1457366943359
1618.45629882813	57.5594367980957
1619.48840332031	57.7759284973145
1620.52001953125	57.9836654663086
1621.55126953125	58.2815895080566
1622.58215332031	58.6092834472656
1623.61254882813	58.7665786743164
1624.64245605469	59.1885185241699
1625.67199707031	59.3285026550293
1626.70104980469	59.526050567627
1627.72973632813	59.8090553283691
1628.75793457031	60.0360946655273
1629.78576660156	60.2731399536133
1630.81311035156	60.3211326599121
1631.84008789063	60.5095252990723
1632.86657714844	60.7472763061523
1633.89270019531	60.891040802002
1634.91833496094	60.8346252441406
1635.94348144531	60.9970932006836
1636.96826171875	60.8754425048828
1637.99255371094	60.8374519348145
1639.01647949219	60.8967475891113
1640.03991699219	60.7103233337402
1641.06298828125	60.6705322265625
1642.08557128906	60.473705291748
1643.10778808594	60.3434104919434
1644.12951660156	60.2235984802246
1645.15075683594	59.9427757263184
1646.17163085938	59.7384185791016
1647.19213867188	59.6057014465332
1648.21203613281	59.2831001281738
1649.23156738281	59.1227149963379
1650.25073242188	58.7082748413086
1651.26940917969	58.4139099121094
1652.28759765625	58.1827125549316
1653.30541992188	58.0236434936523
1654.32275390625	57.6707725524902
1655.33972167969	57.3983345031738
1656.35620117188	56.9163246154785
1657.37231445313	56.571159362793
1658.38793945313	56.346061706543
1659.40307617188	56.1345100402832
1660.41772460938	55.9846420288086
1661.43212890625	55.6701354980469
1662.44592285156	55.2256164550781
1663.45935058594	55.1614875793457
1664.47229003906	54.6963806152344
1665.48486328125	54.3038864135742
1666.49694824219	54.1075477600098
1667.50854492188	53.7925071716309
1668.51977539063	53.4812240600586
1669.53051757813	52.9224815368652
1670.54089355469	52.5956192016602
1671.55078125	52.3044624328613
1672.56018066406	51.764892578125
1673.56909179688	51.458179473877
1674.57763671875	50.9793319702148
1675.58581542969	50.4797172546387
1676.59350585938	49.979061126709
1677.60070800781	49.5846519470215
1678.607421875	49.0678977966309
1679.61376953125	48.4629859924316
1680.61962890625	48.1543273925781
1681.62512207031	47.6512184143066
1682.63012695313	47.1162567138672
1683.63464355469	46.5880126953125
1684.638671875	46.2104721069336
1685.64233398438	45.6485023498535
1686.64562988281	45.4248962402344
1687.64831542969	44.8712959289551
1688.65063476563	44.4399261474609
1689.65246582031	43.9388313293457
1690.65393066406	43.5471649169922
1691.65490722656	43.2940330505371
1692.65539550781	42.8795471191406
1693.65551757813	42.4079895019531
1694.65502929688	42.0977363586426
1695.654296875	41.7050437927246
1696.65295410156	41.4318046569824
1697.65124511719	41.0814094543457
1698.64904785156	40.6794281005859
1699.646484375	40.4449501037598
1700.64331054688	39.9989738464355
1701.63977050781	39.5657234191895
1702.63586425781	39.1603889465332
1703.63134765625	38.8962364196777
1704.62646484375	38.5309982299805
1705.62121582031	38.0793800354004
1706.61535644531	37.8148231506348
1707.60913085938	37.411319732666
1708.60241699219	37.0090599060059
1709.59521484375	36.7387428283691
1710.58764648438	36.2407989501953
1711.57958984375	36.0002098083496
1712.57104492188	35.5763053894043
1713.56213378906	35.2470169067383
1714.552734375	34.9309539794922
1715.54284667969	34.544994354248
1716.53247070313	34.1316909790039
1717.52160644531	33.7517509460449
1718.51037597656	33.4859275817871
1719.49865722656	33.0399551391602
1720.48657226563	32.8587303161621
1721.47387695313	32.53173828125
1722.46081542969	32.3016662597656
1723.447265625	31.9447040557861
1724.43334960938	31.7333736419678
1725.41882324219	31.4363441467285
1726.40393066406	31.2409019470215
1727.38854980469	30.9939861297607
1728.37268066406	30.8097057342529
1729.3564453125	30.6398029327393
1730.33972167969	30.322359085083
1731.32250976563	30.122932434082
1732.30480957031	29.8765087127686
1733.28674316406	29.6324558258057
1734.26806640625	29.5478935241699
1735.2490234375	29.4529571533203
1736.2294921875	29.2318058013916
1737.20959472656	29.0823516845703
1738.18908691406	28.8781929016113
1739.16821289063	28.6867752075195
1740.14685058594	28.4644184112549
1741.125	28.3208656311035
1742.10266113281	28.2277927398682
1743.07995605469	28.024242401123
1744.05676269531	27.8396644592285
1745.03308105469	27.5695858001709
1746.00891113281	27.4907817840576
1746.98425292969	27.192289352417
1747.95910644531	27.1328678131104
1748.93359375	26.8559322357178
1749.90759277344	26.8047161102295
1750.88110351563	26.4586334228516
1751.85412597656	26.3263130187988
1752.82678222656	26.0996055603027
1753.798828125	25.9577865600586
1754.7705078125	25.7556190490723
1755.74169921875	25.5381755828857
1756.71240234375	25.5294322967529
1757.6826171875	25.3534412384033
1758.65246582031	25.1713256835938
1759.62170410156	24.9932994842529
1760.59057617188	24.8062286376953
1761.55895996094	24.7029819488525
1762.52673339844	24.5178356170654
1763.49426269531	24.4463577270508
1764.46118164063	24.3456726074219
1765.42761230469	24.2482757568359
1766.39367675781	24.1671047210693
1767.35913085938	24.0848560333252
1768.32421875	23.9506149291992
1769.28881835938	23.9139804840088
1770.2529296875	23.7395687103271
1771.21655273438	23.6995277404785
1772.17980957031	23.5615234375
1773.14245605469	23.5205974578857
1774.10461425781	23.4890594482422
1775.06640625	23.4681644439697
1776.02770996094	23.3500576019287
1776.98852539063	23.1702041625977
1777.94873046875	23.1561298370361
1778.90856933594	23.0592041015625
1779.86804199219	22.9503078460693
1780.82690429688	22.8478488922119
1781.78527832031	22.635404586792
1782.7431640625	22.5791015625
1783.70068359375	22.4333229064941
1784.65771484375	22.2436637878418
1785.61413574219	22.2096633911133
1786.57019042969	22.0548763275146
1787.52575683594	22.0090770721436
1788.48083496094	21.8443012237549
1789.43530273438	21.6796550750732
1790.38940429688	21.5902824401855
1791.34301757813	21.5176658630371
1792.29626464844	21.3618450164795
1793.24890136719	21.3593082427979
1794.20104980469	21.2044239044189
1795.15270996094	21.1896629333496
1796.10400390625	21.0609378814697
1797.0546875	20.9693775177002
1798.0048828125	20.8954372406006
1798.95471191406	20.846305847168
1799.90393066406	20.778621673584
1800.85278320313	20.7285957336426
1801.80102539063	20.677282333374
1802.74890136719	20.6095180511475
1803.6962890625	20.6628875732422
1804.64306640625	20.4812698364258
1805.58947753906	20.5538330078125
1806.53540039063	20.4667873382568
1807.48071289063	20.4438381195068
1808.42565917969	20.448522567749
1809.3701171875	20.3708915710449
1810.31396484375	20.3065242767334
1811.25744628906	20.2881736755371
1812.20043945313	20.2066459655762
1813.14294433594	20.1616439819336
1814.08483886719	20.1206321716309
1815.0263671875	20.0726299285889
1815.96740722656	19.9658050537109
1816.90783691406	19.9270477294922
1817.84790039063	19.9293308258057
1818.78747558594	19.7322177886963
1819.72644042969	19.8022193908691
1820.6650390625	19.661937713623
1821.60314941406	19.6580295562744
1822.54064941406	19.5653247833252
1823.47778320313	19.4339923858643
1824.41430664063	19.4179420471191
1825.35034179688	19.3123836517334
1826.28601074219	19.2313785552979
1827.22106933594	19.2485942840576
1828.15563964844	19.1076698303223
1829.08984375	18.9828033447266
1830.0234375	18.9258499145508
1830.95654296875	18.970853805542
1831.88916015625	18.9240741729736
1832.8212890625	18.846658706665
1833.7529296875	18.8070507049561
1834.68408203125	18.7916812896729
1835.61474609375	18.7556705474854
1836.54479980469	18.7124042510986
1837.47448730469	18.7025413513184
1838.40356445313	18.7120628356934
1839.33227539063	18.7247905731201
1840.26037597656	18.680419921875
1841.18811035156	18.6765289306641
1842.115234375	18.6783981323242
1843.04187011719	18.7094955444336
1843.96801757813	18.5814552307129
1844.89367675781	18.6520328521729
1845.81872558594	18.5900897979736
1846.74340820313	18.593240737915
1847.66760253906	18.5090408325195
1848.59118652344	18.5873908996582
1849.51428222656	18.5967597961426
1850.43701171875	18.4554176330566
1851.35913085938	18.4095897674561
1852.28076171875	18.3605346679688
1853.20190429688	18.302885055542
1854.12243652344	18.1762924194336
1855.04260253906	18.1789493560791
1855.96215820313	18.196605682373
1856.88122558594	18.0538082122803
1857.79992675781	18.0135841369629
1858.71801757813	17.9216823577881
1859.63549804688	17.921501159668
1860.55261230469	17.8758563995361
1861.46923828125	17.7728996276855
1862.38525390625	17.781702041626
1863.30078125	17.7368431091309
1864.2158203125	17.6986198425293
1865.13037109375	17.7606983184814
1866.04443359375	17.6981887817383
1866.95788574219	17.6676692962646
1867.87084960938	17.7104625701904
1868.78332519531	17.6115436553955
1869.6953125	17.6844730377197
1870.60681152344	17.6610355377197
1871.51782226563	17.5863475799561
1872.42822265625	17.6793804168701
1873.33813476563	17.733907699585
1874.24755859375	17.7050876617432
1875.15649414063	17.6853103637695
1876.06481933594	17.7043323516846
1876.97277832031	17.7203521728516
1877.88012695313	17.6826629638672
1878.78698730469	17.6076278686523
1879.69323730469	17.630334854126
1880.59912109375	17.58957862854
1881.50439453125	17.5986976623535
1882.4091796875	17.6138725280762
1883.3134765625	17.4963531494141
1884.21716308594	17.44384765625
1885.12048339844	17.3638439178467
1886.02319335938	17.3389644622803
1886.92541503906	17.2556400299072
1887.82702636719	17.2973937988281
1888.72814941406	17.2354507446289
1889.62878417969	17.1730442047119
1890.52893066406	17.1480865478516
1891.42858886719	17.1359024047852
1892.32763671875	17.0823078155518
1893.22619628906	17.0354061126709
1894.12426757813	16.9155826568604
1895.02172851563	16.920690536499
1895.91870117188	16.9264583587646
1896.81518554688	16.9730644226074
1897.71118164063	16.8413524627686
1898.60656738281	16.7767105102539
1899.50146484375	16.8385391235352
1900.39587402344	16.8214797973633
1901.28967285156	16.7709197998047
1902.18298339844	16.834774017334
1903.07580566406	16.871467590332
1903.96801757813	16.7967205047607
1904.85986328125	16.7541580200195
1905.7509765625	16.8174571990967
1906.64172363281	16.902364730835
1907.53186035156	16.9156169891357
1908.42150878906	16.8543033599854
1909.31066894531	17.0163230895996
1910.19921875	16.9436626434326
1911.08728027344	16.947359085083
1911.97473144531	16.9565181732178
1912.86181640625	16.9977893829346
1913.74816894531	16.9534549713135
1914.63415527344	16.9178295135498
1915.51953125	16.9224185943604
1916.40441894531	16.9130115509033
1917.28869628906	16.898796081543
1918.17260742188	16.8942012786865
1919.05578613281	16.8086109161377
1919.93859863281	16.8598327636719
1920.82080078125	16.8017845153809
1921.70239257813	16.7073268890381
1922.58349609375	16.7175846099854
1923.46411132813	16.6460723876953
1924.34423828125	16.6045627593994
1925.22375488281	16.5630302429199
1926.10278320313	16.5530796051025
1926.98120117188	16.4963607788086
1927.85913085938	16.4141368865967
1928.73645019531	16.3604183197021
1929.61328125	16.3339195251465
1930.48962402344	16.3652248382568
1931.36535644531	16.2731857299805
1932.24060058594	16.260721206665
1933.11535644531	16.2812614440918
1933.98950195313	16.2804660797119
1934.86303710938	16.232551574707
1935.73608398438	16.2500305175781
1936.60864257813	16.2296237945557
1937.48059082031	16.3242626190186
1938.35205078125	16.2582340240479
1939.22302246094	16.3218536376953
1940.09338378906	16.3466873168945
1940.96313476563	16.3437347412109
1941.83239746094	16.3544731140137
1942.701171875	16.3621234893799
1943.5693359375	16.4285526275635
1944.43701171875	16.4636497497559
1945.30407714844	16.4410705566406
1946.17065429688	16.4826107025146
1947.03662109375	16.5038356781006
1947.90209960938	16.456470489502
1948.76696777344	16.4604339599609
1949.63134765625	16.5385971069336
1950.4951171875	16.5162391662598
1951.3583984375	16.4861145019531
1952.22106933594	16.4912166595459
1953.08325195313	16.4349021911621
1953.94482421875	16.4499759674072
1954.80590820313	16.4060459136963
1955.66650390625	16.3833980560303
1956.5263671875	16.3922691345215
1957.38586425781	16.4249134063721
1958.24462890625	16.3653697967529
1959.10302734375	16.273120880127
1959.96069335938	16.2857570648193
1960.81799316406	16.1829662322998
1961.67456054688	16.1693305969238
1962.53063964844	16.1191902160645
1963.38623046875	16.1053066253662
1964.2412109375	16.0704879760742
1965.09558105469	16.0405426025391
1965.94946289063	16.0079078674316
1966.80285644531	16.062427520752
1967.65563964844	15.9894142150879
1968.5078125	16.0203189849854
1969.35949707031	16.0313873291016
1970.21057128906	15.9605350494385
1971.06103515625	15.9997329711914
1971.91101074219	16.0782890319824
1972.76049804688	16.0818042755127
1973.60925292969	16.1146144866943
1974.45764160156	16.0702972412109
1975.30529785156	16.1999969482422
1976.15246582031	16.2306575775146
1976.99914550781	16.2676010131836
1977.84521484375	16.2541904449463
1978.69067382813	16.3895244598389
1979.53552246094	16.3967685699463
1980.3798828125	16.3919143676758
1981.22375488281	16.411283493042
1982.06701660156	16.3914031982422
1982.90966796875	16.4428806304932
1983.75170898438	16.458251953125
1984.59326171875	16.4790267944336
1985.43420410156	16.3980484008789
1986.27465820313	16.4053401947021
1987.11450195313	16.3406982421875
1987.95373535156	16.4091491699219
1988.79248046875	16.3950862884521
1989.63061523438	16.3810138702393
1990.46813964844	16.2766647338867
1991.30517578125	16.2641258239746
1992.1416015625	16.2689266204834
1992.9775390625	16.2279853820801
1993.81274414063	16.1225452423096
1994.6474609375	16.1388111114502
1995.48168945313	16.0709438323975
1996.31518554688	16.052906036377
1997.14819335938	16.0757179260254
1997.98071289063	16.0888385772705
1998.8125	16.0310363769531
1999.64379882813	16.0247211456299
2000.47448730469	15.9987335205078
2001.3046875	15.9937601089478
2002.13427734375	16.0693302154541
2002.96325683594	16.1051273345947
2003.79162597656	16.1205711364746
2004.61950683594	16.1084003448486
2005.44677734375	16.1372318267822
2006.2734375	16.1973609924316
2007.09948730469	16.2620697021484
2007.92504882813	16.3340816497803
2008.75	16.3657646179199
2009.57434082031	16.427433013916
2010.39819335938	16.4167194366455
2011.22131347656	16.4312133789063
2012.0439453125	16.4266319274902
2012.86608886719	16.4711418151855
2013.6875	16.4458885192871
2014.50842285156	16.4840793609619
2015.32873535156	16.5616550445557
2016.1484375	16.5339069366455
2016.96752929688	16.4947643280029
2017.7861328125	16.6161670684814
2018.60412597656	16.5567436218262
2019.42150878906	16.5955295562744
2020.23828125	16.584400177002
2021.05444335938	16.555477142334
2021.8701171875	16.4975528717041
2022.68518066406	16.449405670166
2023.49963378906	16.4987316131592
2024.3134765625	16.4338779449463
2025.12683105469	16.4681549072266
2025.939453125	16.3979911804199
2026.75158691406	16.3879203796387
2027.56311035156	16.3055572509766
2028.3740234375	16.3705177307129
2029.18432617188	16.3666076660156
2029.994140625	16.3558330535889
2030.80322265625	16.3079395294189
2031.61181640625	16.2524471282959
2032.41979980469	16.2074680328369
2033.22717285156	16.2392826080322
2034.03393554688	16.1924324035645
2034.84008789063	16.2116451263428
2035.64575195313	16.1420249938965
2036.45080566406	16.1136989593506
2037.25512695313	16.0134372711182
2038.05895996094	16.032621383667
2038.86218261719	16.0964298248291
2039.66479492188	16.0202102661133
2040.466796875	16.0076694488525
2041.26831054688	16.0775279998779
2042.06909179688	16.0366840362549
2042.86938476563	16.0550079345703
2043.6689453125	15.9701137542725
2044.46801757813	16.1320457458496
2045.26647949219	16.1079998016357
2046.06433105469	16.1095428466797
2046.86145019531	16.0877857208252
2047.65808105469	16.1962184906006
2048.4541015625	16.1996517181396
2049.24951171875	16.2090930938721
2050.04443359375	16.2465114593506
2050.83862304688	16.2520503997803
2051.63232421875	16.2316913604736
2052.42529296875	16.3330249786377
2053.2177734375	16.2987957000732
2054.00952148438	16.2779712677002
2054.80078125	16.3317241668701
2055.59130859375	16.3502941131592
2056.38134765625	16.3487129211426
2057.17065429688	16.3867797851563
2057.95947265625	16.3712959289551
2058.74755859375	16.2722568511963
2059.53515625	16.3228816986084
2060.32202148438	16.2558059692383
2061.1083984375	16.2811431884766
2061.89428710938	16.1584548950195
2062.67919921875	16.1010055541992
2063.4638671875	16.147253036499
2064.24780273438	16.1162853240967
2065.03100585938	16.0939121246338
2065.81372070313	15.9914216995239
2066.595703125	15.9743413925171
2067.37719726563	15.914608001709
2068.15795898438	15.8166027069092
2068.93823242188	15.795708656311
2069.7177734375	15.764536857605
2070.49682617188	15.6761741638184
2071.27514648438	15.6615114212036
2072.05297851563	15.6421680450439
2072.830078125	15.6204776763916
2073.60668945313	15.5221138000488
2074.38256835938	15.5157899856567
2075.15795898438	15.455436706543
2075.9326171875	15.4409055709839
2076.70654296875	15.3514537811279
2077.47998046875	15.4204626083374
2078.25268554688	15.3599872589111
2079.02490234375	15.3840599060059
2079.79663085938	15.4273777008057
2080.5673828125	15.3614463806152
2081.337890625	15.3963413238525
2082.107421875	15.4131927490234
2082.87670898438	15.3744192123413
2083.64501953125	15.4164094924927
2084.41284179688	15.3982801437378
2085.18017578125	15.436315536499
2085.94677734375	15.5007171630859
2086.71264648438	15.4644927978516
2087.47802734375	15.4727144241333
2088.24267578125	15.4967126846313
2089.0068359375	15.483998298645
2089.77026367188	15.5150899887085
2090.53295898438	15.5009574890137
2091.29516601563	15.5089740753174
2092.056640625	15.4986066818237
2092.81762695313	15.4681749343872
2093.57788085938	15.3515691757202
2094.33764648438	15.3826837539673
2095.0966796875	15.2730474472046
2095.85498046875	15.2935276031494
2096.61279296875	15.2367210388184
2097.36987304688	15.1422758102417
2098.12646484375	15.1087894439697
2098.88232421875	15.0187187194824
2099.63745117188	15.0547676086426
2100.39208984375	14.8963947296143
2101.14624023438	14.8115911483765
2101.8994140625	14.8049402236938
2102.65209960938	14.6823320388794
2103.404296875	14.6419429779053
2104.15551757813	14.5944023132324
2104.90649414063	14.4829711914063
2105.65649414063	14.4315366744995
2106.40600585938	14.4168844223022
2107.15502929688	14.3226108551025
2107.90307617188	14.2681970596313
2108.65063476563	14.2449073791504
2109.39770507813	14.2820320129395
2110.14404296875	14.231351852417
2110.8896484375	14.2499294281006
2111.63452148438	14.2063493728638
2112.37890625	14.220404624939
2113.12280273438	14.2428112030029
2113.86572265625	14.2640419006348
2114.60815429688	14.3108234405518
2115.35009765625	14.3263702392578
2116.09106445313	14.3245000839233
2116.83154296875	14.3579778671265
2117.57153320313	14.3649587631226
2118.31079101563	14.3948955535889
2119.04931640625	14.3775062561035
2119.787109375	14.2615451812744
2120.5244140625	14.2917127609253
2121.26098632813	14.1974086761475
2121.9970703125	14.1808767318726
2122.732421875	14.1597766876221
2123.46704101563	14.1619110107422
2124.20092773438	14.0364809036255
2124.93432617188	13.9901161193848
2125.6669921875	13.9475517272949
2126.39916992188	13.9323177337646
2127.13037109375	13.8536758422852
2127.86108398438	13.8271083831787
2128.59130859375	13.834400177002
2129.32080078125	13.6923961639404
2130.04956054688	13.700608253479
2130.77758789063	13.6279764175415
2131.50512695313	13.4992008209229
2132.23193359375	13.4656839370728
2132.9580078125	13.3972148895264
2133.68334960938	13.3371267318726
2134.408203125	13.3141164779663
2135.13232421875	13.192684173584
2135.85595703125	13.2579050064087
2136.57885742188	13.0781898498535
2137.30102539063	13.0774927139282
2138.0224609375	13.0301790237427
2138.74340820313	12.9572124481201
2139.46337890625	12.9707345962524
2140.18310546875	12.8926105499268
2140.90185546875	12.7916765213013
2141.6201171875	12.8465385437012
2142.33764648438	12.8145141601563
2143.05444335938	12.7497673034668
2143.77075195313	12.7789869308472
2144.48608398438	12.7827787399292
2145.201171875	12.7960233688354
2145.91528320313	12.7760496139526
2146.62890625	12.7980422973633
2147.34155273438	12.7746496200562
2148.05395507813	12.7830572128296
2148.76538085938	12.728536605835
2149.47631835938	12.768045425415
2150.18627929688	12.714207649231
2150.89599609375	12.6948690414429
2151.60473632813	12.7485227584839
2152.31298828125	12.7377014160156
2153.02026367188	12.6771860122681
2153.72729492188	12.6039581298828
2154.43334960938	12.6588716506958
2155.138671875	12.6055679321289
2155.84350585938	12.5746641159058
2156.54760742188	12.6264600753784
2157.25122070313	12.5301132202148
2157.95385742188	12.5018291473389
2158.65600585938	12.4962377548218
2159.357421875	12.5185108184814
2160.05810546875	12.3801536560059
2160.75805664063	12.4094877243042
2161.45751953125	12.3199167251587
2162.15600585938	12.2814378738403
2162.85400390625	12.2527227401733
2163.55151367188	12.1945886611938
2164.248046875	12.0807685852051
2164.94409179688	12.1561431884766
2165.63916015625	12.0905408859253
2166.33374023438	11.9674644470215
2167.02783203125	11.9606456756592
2167.72094726563	11.8794116973877
2168.41357421875	11.8022909164429
2169.10522460938	11.715765953064
2169.79638671875	11.6685132980347
2170.48706054688	11.6155652999878
2171.1767578125	11.5965280532837
2171.86572265625	11.4893550872803
2172.55419921875	11.4310960769653
2173.24194335938	11.3836297988892
2173.92895507813	11.2543067932129
2174.615234375	11.2276849746704
2175.30078125	11.1652860641479
2175.98583984375	11.1465015411377
2176.67016601563	11.0931482315063
2177.35375976563	11.0661716461182
2178.03662109375	11.1127901077271
2178.71875	11.0361251831055
2179.40014648438	11.007363319397
2180.08081054688	11.0416431427002
2180.76098632813	11.0524454116821
2181.4404296875	11.0550842285156
2182.119140625	11.0334596633911
2182.79711914063	11.0417909622192
2183.47436523438	11.0293102264404
2184.15087890625	11.0066528320313
2184.82690429688	11.021674156189
2185.501953125	11.0094127655029
2186.17651367188	10.9725694656372
2186.85034179688	11.0278186798096
2187.5234375	10.9805164337158
2188.19580078125	10.9433679580688
2188.86743164063	10.9499368667603
2189.53833007813	10.9507923126221
2190.20874023438	10.8884544372559
2190.87817382813	10.7902202606201
2191.54711914063	10.7845373153687
2192.21533203125	10.7771024703979
2192.8828125	10.7305364608765
2193.54956054688	10.6792011260986
2194.21557617188	10.5727014541626
2194.880859375	10.6237955093384
2195.54541015625	10.4757585525513
2196.20947265625	10.4591846466064
2196.87255859375	10.3596706390381
2197.53515625	10.2925605773926
2198.19677734375	10.2188968658447
2198.85791015625	10.1254148483276
2199.51831054688	10.053370475769
2200.17797851563	10.0113077163696
2200.8369140625	9.94391822814941
2201.4951171875	9.86620235443115
2202.15258789063	9.86810970306396
2202.80932617188	9.76823902130127
2203.46533203125	9.74528217315674
2204.12060546875	9.71402263641357
2204.775390625	9.69453525543213
2205.42919921875	9.62707042694092
2206.08251953125	9.60150146484375
2206.73486328125	9.62766933441162
2207.38671875	9.59202289581299
2208.03759765625	9.54150867462158
2208.68798828125	9.58680248260498
2209.33764648438	9.50201511383057
2209.98657226563	9.55059909820557
2210.63452148438	9.50375747680664
2211.28198242188	9.56144714355469
2211.9287109375	9.53675365447998
2212.57470703125	9.54658794403076
2213.21997070313	9.55011749267578
2213.86450195313	9.54532241821289
2214.50830078125	9.57940292358398
2215.1513671875	9.5516300201416
2215.79370117188	9.47278881072998
2216.43530273438	9.47376251220703
2217.076171875	9.42618560791016
2217.71630859375	9.37527656555176
2218.35571289063	9.35166168212891
2218.99462890625	9.34017372131348
2219.63256835938	9.17950057983398
2220.26977539063	9.21708679199219
2220.90625	9.15762424468994
2221.5419921875	9.11205959320068
2222.17700195313	9.06366062164307
2222.81127929688	8.98350429534912
2223.44482421875	8.90963077545166
2224.07763671875	8.86921691894531
2224.70971679688	8.77414608001709
2225.34106445313	8.70670318603516
2225.9716796875	8.68650341033936
2226.6015625	8.61973190307617
2227.23071289063	8.61270713806152
2227.85913085938	8.51580810546875
2228.48681640625	8.49523735046387
2229.11376953125	8.42649459838867
2229.73999023438	8.41453456878662
2230.36547851563	8.3528413772583
2230.990234375	8.3234920501709
2231.61401367188	8.30534744262695
2232.2373046875	8.24021434783936
2232.85986328125	8.23504257202148
2233.4814453125	8.16369152069092
2234.1025390625	8.1076192855835
2234.72265625	8.11747074127197
2235.34228515625	8.08512210845947
2235.9609375	8.11723041534424
2236.57885742188	8.0559253692627
2237.1962890625	8.06576442718506
2237.81274414063	8.02206230163574
2238.42846679688	8.03983783721924
2239.04345703125	8.06018924713135
2239.65771484375	8.05080127716064
2240.27124023438	8.01266384124756
2240.88403320313	8.01581954956055
2241.49584960938	8.05544567108154
2242.10717773438	7.98411893844604
2242.71752929688	8.02864456176758
2243.32739257813	7.98527097702026
2243.93627929688	7.97452735900879
2244.54443359375	7.95167589187622
2245.15209960938	7.96356058120728
2245.7587890625	7.91596603393555
2246.36474609375	7.87709140777588
2246.9697265625	7.84410667419434
2247.57421875	7.84126377105713
2248.17797851563	7.83428955078125
2248.78076171875	7.80924224853516
2249.38305664063	7.74752426147461
2249.984375	7.78077840805054
2250.5849609375	7.74224662780762
2251.18481445313	7.67215156555176
2251.78393554688	7.56968593597412
2252.38232421875	7.60343265533447
2252.97973632813	7.51974296569824
2253.57666015625	7.50069046020508
2254.17260742188	7.46194362640381
2254.76782226563	7.45036172866821
2255.3623046875	7.3758020401001
2255.9560546875	7.3260669708252
2256.54907226563	7.29496192932129
2257.14135742188	7.22880697250366
2257.73266601563	7.2204761505127
2258.32348632813	7.17163181304932
2258.91333007813	7.10794258117676
2259.50244140625	7.08369874954224
2260.09057617188	6.99158668518066
2260.67822265625	6.97793388366699
2261.26513671875	6.95256423950195
2261.85107421875	6.91598224639893
2262.43627929688	6.89759159088135
2263.02075195313	6.84558868408203
2263.6044921875	6.78155517578125
2264.18725585938	6.80740022659302
2264.76953125	6.75737857818604
2265.35083007813	6.70575094223022
2265.93139648438	6.71906232833862
2266.51123046875	6.7182879447937
2267.09033203125	6.6838173866272
2267.66845703125	6.67701101303101
2268.24584960938	6.65974473953247
2268.82250976563	6.71645593643188
2269.3984375	6.68532419204712
2269.9736328125	6.67457580566406
2270.5478515625	6.70753240585327
2271.12133789063	6.72742033004761
2271.69409179688	6.72505187988281
2272.26611328125	6.78060293197632
2272.83740234375	6.72712326049805
2273.40771484375	6.75307273864746
2273.97729492188	6.69376373291016
2274.54614257813	6.68008041381836
2275.11401367188	6.65850830078125
2275.68139648438	6.60565614700317
2276.24780273438	6.59401941299438
2276.8134765625	6.5408353805542
2277.37817382813	6.55913925170898
2277.9423828125	6.56482982635498
2278.50561523438	6.48734951019287
2279.06811523438	6.52118396759033
2279.62963867188	6.48392343521118
2280.19067382813	6.48800325393677
2280.75073242188	6.51290941238403
2281.31005859375	6.47058629989624
2281.86840820313	6.47096538543701
2282.42602539063	6.42225694656372
2282.98291015625	6.41812419891357
2283.5390625	6.36063766479492
2284.09448242188	6.34590435028076
2284.64892578125	6.33512401580811
2285.20263671875	6.34337043762207
2285.75537109375	6.26327228546143
2286.3076171875	6.23180150985718
2286.85888671875	6.21036338806152
2287.40942382813	6.22306632995605
2287.958984375	6.11762428283691
2288.5078125	6.1329493522644
2289.05590820313	6.10825157165527
2289.60302734375	6.08246946334839
2290.14965820313	6.04392957687378
2290.6953125	5.98173666000366
2291.23999023438	5.92745637893677
2291.78393554688	5.91909074783325
2292.3271484375	5.89397239685059
2292.86962890625	5.83587265014648
2293.4111328125	5.79288196563721
2293.95190429688	5.79401969909668
2294.49194335938	5.74751663208008
2295.03100585938	5.72786808013916
2295.5693359375	5.70686817169189
2296.10693359375	5.71036529541016
2296.6435546875	5.63922834396362
2297.17944335938	5.67016363143921
2297.71459960938	5.63416528701782
2298.24877929688	5.69740343093872
2298.7822265625	5.65737724304199
2299.31469726563	5.69129228591919
2299.8466796875	5.68275737762451
2300.37744140625	5.69746017456055
2300.90771484375	5.58865785598755
2301.43701171875	5.67180013656616
2301.96557617188	5.62256574630737
2302.4931640625	5.65412282943726
2303.02001953125	5.65330076217651
2303.54614257813	5.65757036209106
2304.0712890625	5.63263034820557
2304.595703125	5.64600086212158
2305.119140625	5.64784908294678
2305.64184570313	5.63118696212769
2306.16381835938	5.64939403533936
2306.68481445313	5.6434531211853
2307.205078125	5.61521816253662
2307.72436523438	5.60441923141479
2308.24291992188	5.60678005218506
2308.7607421875	5.60080289840698
2309.27758789063	5.59132671356201
2309.79370117188	5.61843013763428
2310.30883789063	5.58849048614502
2310.8232421875	5.6013388633728
2311.3369140625	5.54039144515991
2311.849609375	5.55942440032959
2312.361328125	5.53318166732788
2312.87255859375	5.50799608230591
2313.38256835938	5.46795415878296
2313.89208984375	5.46566009521484
2314.40063476563	5.43420743942261
2314.908203125	5.41649961471558
2315.4150390625	5.390944480896
2315.92114257813	5.31834173202515
2316.42626953125	5.30597352981567
2316.9306640625	5.27925825119019
2317.43408203125	5.27064943313599
2317.93676757813	5.2014045715332
2318.4384765625	5.18896436691284
2318.939453125	5.12830257415771
2319.439453125	5.15131807327271
2319.93872070313	5.09357213973999
2320.43701171875	5.08648681640625
2320.9345703125	5.04413461685181
2321.43139648438	5.00446128845215
2321.92724609375	4.95878553390503
2322.42211914063	4.9622220993042
2322.91625976563	4.9746265411377
2323.40966796875	4.94219541549683
2323.90209960938	4.91680860519409
2324.3935546875	4.90309572219849
2324.88427734375	4.91956520080566
2325.37426757813	4.88950824737549
2325.86303710938	4.91523790359497
2326.35131835938	4.91837978363037
2326.83862304688	4.85504484176636
2327.32495117188	4.91784572601318
2327.810546875	4.92480134963989
2328.29541015625	4.91621446609497
2328.77905273438	4.89697599411011
2329.26220703125	4.91729879379272
2329.74438476563	4.91306066513062
2330.2255859375	4.90854120254517
2330.7060546875	4.93516635894775
2331.185546875	4.95688676834106
2331.6640625	4.93132019042969
2332.14184570313	4.89068984985352
2332.61889648438	4.937584400177
2333.09497070313	4.91115427017212
2333.57006835938	4.91317939758301
2334.04443359375	4.87274837493896
2334.51782226563	4.85995960235596
2334.99047851563	4.82523345947266
2335.46215820313	4.83681726455688
2335.93310546875	4.79930973052979
2336.40307617188	4.81390571594238
2336.8720703125	4.77663087844849
2337.34033203125	4.73191499710083
2337.8076171875	4.74045419692993
2338.27416992188	4.71959590911865
2338.73974609375	4.71713495254517
2339.20458984375	4.6918478012085
2339.66845703125	4.63270854949951
2340.13134765625	4.61809921264648
2340.59350585938	4.5792555809021
2341.0546875	4.60564279556274
2341.51489257813	4.564284324646
2341.97436523438	4.51407527923584
2342.43286132813	4.47347688674927
2342.890625	4.44773960113525
2343.34741210938	4.41480827331543
2343.80322265625	4.41938066482544
2344.25830078125	4.375648021698
2344.71240234375	4.39014339447021
2345.16577148438	4.42978477478027
2345.61791992188	4.44541168212891
2346.06958007813	4.45247459411621
2346.52001953125	4.50157308578491
2346.9697265625	4.60298013687134
2347.41845703125	4.66516399383545
2347.86645507813	4.73873710632324
2348.3134765625	4.8140172958374
2348.75952148438	4.91455316543579
2349.20483398438	5.02540874481201
2349.64916992188	5.09281873703003
2350.09252929688	5.20574522018433
2350.53515625	5.27714204788208
2350.97680664063	5.30974102020264
2351.41748046875	5.36844730377197
2351.857421875	5.42497110366821
2352.29638671875	5.49264001846313
2352.734375	5.44726991653442
2353.17138671875	5.42660331726074
2353.60766601563	5.37088632583618
2354.04296875	5.34683752059937
2354.4775390625	5.25237941741943
2354.91088867188	5.1987681388855
2355.34350585938	5.11198425292969
2355.775390625	5.00453281402588
2356.2060546875	4.90062761306763
2356.63598632813	4.78299379348755
2357.06494140625	4.64632225036621
2357.4931640625	4.57230281829834
2357.92041015625	4.4946026802063
2358.3466796875	4.39648056030273
2358.77197265625	4.29326152801514
2359.1962890625	4.20002746582031
2359.61987304688	4.11343097686768
2360.04248046875	4.05136489868164
2360.46411132813	3.97080588340759
2360.88500976563	3.96009421348572
2361.30493164063	3.92643785476685
2361.72387695313	3.9061861038208
