# Supplementary material for: Optics miniaturization strategy for demanding Raman spectroscopy applications
Source: Nat Commun. 2024 Apr 8;15:3049. doi: 10.1038/s41467-024-47044-7 (PMC11001912; doi:10.1038/s41467-024-47044-7)
Supplement: Supplementary file 6 — Source Data [file 41467_2024_47044_MOESM6_ESM.zip › Source Data/NCOMMS-23-34016B s3/S3 pHCA, Glucose, Salts/calibraiton/Salts standards 24.08.17/K_1g_L_1.csv]

347.42919921875	77.474235534668
348.892913818359	77.6007919311523
350.356079101563	78.086799621582
351.818634033203	78.2592239379883
353.280670166016	78.6221694946289
354.742095947266	78.8521728515625
356.202972412109	79.0883865356445
357.663299560547	79.5613327026367
359.123046875	79.5902099609375
360.582244873047	79.8560028076172
362.040863037109	80.1387557983398
363.498931884766	80.1957244873047
364.956451416016	80.1826019287109
366.413391113281	80.5124969482422
367.869750976563	80.6237258911133
369.325592041016	80.8241348266602
370.780853271484	80.6271743774414
372.235565185547	80.8537216186523
373.689727783203	80.7668685913086
375.143310546875	80.8216934204102
376.596343994141	81.0839080810547
378.048828125	81.1599807739258
379.500762939453	81.1299514770508
380.9521484375	81.2085723876953
382.402954101563	81.3123474121094
383.853240966797	81.4498443603516
385.302947998047	81.4795227050781
386.752136230469	81.728515625
388.200744628906	81.7036056518555
389.648803710938	81.9488677978516
391.096343994141	81.8619995117188
392.543304443359	82.0904388427734
393.989715576172	82.2270965576172
395.435607910156	82.5080795288086
396.880920410156	82.8079376220703
398.325714111328	82.7581100463867
399.769927978516	83.0789566040039
401.213623046875	83.1952514648438
402.656768798828	83.4283828735352
404.099395751953	83.527717590332
405.541442871094	83.7588577270508
406.982971191406	83.8871688842773
408.423950195313	84.0489501953125
409.864379882813	84.3220520019531
411.304290771484	84.4575271606445
412.743621826172	84.5861892700195
414.182434082031	84.7383728027344
415.620727539063	84.8391876220703
417.058471679688	84.8100662231445
418.495666503906	84.9701995849609
419.932342529297	84.9415054321289
421.368469238281	84.8566131591797
422.804077148438	85.0021820068359
424.239135742188	85.050895690918
425.673645019531	84.7417373657227
427.107635498047	84.8643798828125
428.541107177734	84.711784362793
429.974029541016	84.8352203369141
431.406433105469	84.7252578735352
432.838287353516	84.65185546875
434.269622802734	84.5009841918945
435.700408935547	84.5090560913086
437.130706787109	84.4083633422852
438.560455322266	84.3762817382813
439.989654541016	84.2197265625
441.418334960938	84.1676788330078
442.846496582031	83.9799575805664
444.274139404297	84.0223617553711
445.701263427734	83.8119888305664
447.127838134766	83.5892562866211
448.553894042969	83.66064453125
449.979431152344	83.4486770629883
451.404449462891	83.3999862670898
452.828918457031	83.2585525512695
454.252899169922	83.2397994995117
455.676330566406	83.0852432250977
457.099273681641	83.1788711547852
458.521667480469	82.9008331298828
459.943542480469	83.1203384399414
461.364929199219	82.9102783203125
462.785766601563	82.9174575805664
464.206085205078	82.8841247558594
465.625885009766	82.7011489868164
467.045196533203	83.0402679443359
468.463958740234	82.765251159668
469.882202148438	82.9620971679688
471.299957275391	82.8267211914063
472.717193603516	83.0231628417969
474.133911132813	82.8413391113281
475.550109863281	82.8786926269531
476.965789794922	82.9441604614258
478.380950927734	83.0557327270508
479.795623779297	82.9645080566406
481.209777832031	83.0406494140625
482.623413085938	83.1977462768555
484.036529541016	83.1633071899414
485.449157714844	83.2739105224609
486.861267089844	83.4995422363281
488.272857666016	83.3094863891602
489.683959960938	83.4801406860352
491.094543457031	83.3520965576172
492.504608154297	83.4836349487305
493.914184570313	83.3218002319336
495.3232421875	83.4520034790039
496.731811523438	83.3596801757813
498.139862060547	83.2782287597656
499.547393798828	83.2900466918945
500.954467773438	83.1689987182617
502.360992431641	83.1636581420898
503.767028808594	82.9622116088867
505.172576904297	82.9766464233398
506.577606201172	82.7857284545898
507.982147216797	82.8031311035156
509.386169433594	82.6998748779297
510.789703369141	82.4777679443359
512.192749023438	82.4223556518555
513.595275878906	82.2181167602539
514.997314453125	82.0207138061523
516.398803710938	82.0330352783203
517.799865722656	81.5236282348633
519.200378417969	81.6471405029297
520.600463867188	81.3241348266602
522	81.2936935424805
523.399047851563	81.1856307983398
524.797607421875	80.755973815918
526.195678710938	80.5178146362305
527.59326171875	80.5904693603516
528.990295410156	80.3603210449219
530.386901855469	79.8919448852539
531.782958984375	79.9444122314453
533.178588867188	79.7561264038086
534.573669433594	79.4970474243164
535.968322753906	79.2607879638672
537.362426757813	79.0174713134766
538.756042480469	78.9411392211914
540.149230957031	78.7305221557617
541.541870117188	78.6064071655273
542.934020996094	78.5323028564453
544.32568359375	78.3301086425781
545.716918945313	78.119873046875
547.107604980469	77.918571472168
548.497802734375	77.8671875
549.887573242188	77.8366470336914
551.276794433594	77.4790420532227
552.66552734375	77.6188659667969
554.053833007813	77.3791885375977
555.441650390625	77.4043045043945
556.828918457031	77.212532043457
558.215759277344	77.0703582763672
559.602111816406	77.0290298461914
560.987976074219	77.0376586914063
562.373352050781	76.8394927978516
563.758239746094	76.9354629516602
565.142639160156	76.7369995117188
566.526611328125	76.6179504394531
567.910034179688	76.7538528442383
569.293029785156	76.6489334106445
570.675537109375	76.6856231689453
572.057556152344	76.4669036865234
573.439086914063	76.486701965332
574.820129394531	76.4435348510742
576.200744628906	76.4387054443359
577.580871582031	76.3797912597656
578.96044921875	76.4554824829102
580.339660644531	76.3070755004883
581.718322753906	76.4087982177734
583.096557617188	76.3014602661133
584.474243164063	76.3828048706055
585.851501464844	76.2670364379883
587.228332519531	76.1878814697266
588.604614257813	76.2338409423828
589.98046875	76.0740966796875
591.355834960938	76.1766738891602
592.730712890625	76.0652847290039
594.105163574219	76.1648025512695
595.479125976563	76.073486328125
596.852600097656	76.0381622314453
598.225646972656	75.9970855712891
599.598205566406	75.9964599609375
600.970275878906	75.9865798950195
602.341857910156	75.8815460205078
603.713012695313	75.8053741455078
605.083679199219	75.6463623046875
606.453918457031	75.6590957641602
607.823608398438	75.5999221801758
609.192932128906	75.5063781738281
610.561706542969	75.2102355957031
611.930053710938	75.2565155029297
613.297912597656	75.1415252685547
614.665344238281	75.1382446289063
616.032287597656	75.008903503418
617.398803710938	75.0133514404297
618.764831542969	74.7001800537109
620.13037109375	74.6418533325195
621.495483398438	74.5783615112305
622.860107421875	74.458984375
624.224304199219	74.309684753418
625.588012695313	74.1773223876953
626.951232910156	74.1765594482422
628.314025878906	73.8892517089844
629.676391601563	73.8416900634766
631.038269042969	73.5959548950195
632.399658203125	73.5476837158203
633.760620117188	73.5028991699219
635.12109375	73.2524795532227
636.481140136719	73.226188659668
637.840759277344	73.0230865478516
639.199890136719	72.9538421630859
640.558532714844	72.602653503418
641.916748046875	72.5925827026367
643.274536132813	72.4583587646484
644.6318359375	72.4308776855469
645.988647460938	72.2276382446289
647.345031738281	72.1201858520508
648.700988769531	72.1516952514648
650.056457519531	71.9508590698242
651.411499023438	71.9889221191406
652.76611328125	71.763786315918
654.120239257813	71.6171646118164
655.473876953125	71.5503616333008
656.827087402344	71.3689041137695
658.179870605469	71.3627777099609
659.5322265625	71.2130126953125
660.884094238281	71.2845993041992
662.235473632813	71.2378692626953
663.586486816406	71.0492782592773
664.93701171875	70.9887924194336
666.287048339844	71.1216049194336
667.636657714844	70.9777755737305
668.98583984375	70.7741546630859
670.334594726563	70.7701416015625
671.682861328125	70.7985305786133
673.030700683594	70.8064193725586
674.378051757813	70.723876953125
675.725036621094	70.709587097168
677.071533203125	70.6769104003906
678.417541503906	70.6944580078125
679.76318359375	70.8120498657227
681.108337402344	70.5958709716797
682.453002929688	70.6153869628906
683.797302246094	70.5740051269531
685.14111328125	70.6146240234375
686.484497070313	70.7207794189453
687.827453613281	70.5597305297852
689.169921875	70.6147613525391
690.512023925781	70.5972213745117
691.853637695313	70.710319519043
693.194763183594	70.7538909912109
694.535522460938	70.5228805541992
695.875793457031	70.6180114746094
697.215637207031	70.7428283691406
698.555053710938	70.6930236816406
699.89404296875	70.6939926147461
701.232543945313	70.8820114135742
702.570617675781	70.6551895141602
703.908325195313	70.6288299560547
705.245483398438	70.7248001098633
706.582275390625	70.7425079345703
707.918640136719	70.8633804321289
709.254516601563	70.8234939575195
710.589965820313	70.7725372314453
711.924987792969	70.7604293823242
713.259582519531	70.7820434570313
714.59375	70.7784118652344
715.927490234375	70.6768188476563
717.2607421875	70.8559494018555
718.593627929688	70.6112976074219
719.926025390625	70.6856079101563
721.257995605469	70.6573867797852
722.589538574219	70.675666809082
723.920654296875	70.6086578369141
725.251342773438	70.6334686279297
726.581604003906	70.4345321655273
727.911437988281	70.5668869018555
729.240783691406	70.3729782104492
730.569763183594	70.4345932006836
731.898254394531	70.4038619995117
733.226379394531	70.4421691894531
734.554016113281	70.3665390014648
735.881225585938	70.30126953125
737.208068847656	70.2059936523438
738.534423828125	70.1583404541016
739.8603515625	69.9889450073242
741.185852050781	69.9897232055664
742.510925292969	70.001594543457
743.835571289063	69.8989868164063
745.159790039063	69.782844543457
746.483581542969	69.8028030395508
747.806945800781	69.5953598022461
749.1298828125	69.5639572143555
750.452453613281	69.4966506958008
751.774536132813	69.419807434082
753.09619140625	69.2111434936523
754.417419433594	69.2102203369141
755.738220214844	69.1193084716797
757.05859375	68.9909896850586
758.378540039063	68.9391098022461
759.698059082031	68.8320388793945
761.017211914063	68.5706481933594
762.335876464844	68.6036682128906
763.654113769531	68.4160766601563
764.971984863281	68.3387069702148
766.289367675781	68.3318634033203
767.606384277344	68.1103668212891
768.922973632813	68.1027984619141
770.239074707031	68.0119934082031
771.554809570313	67.8234329223633
772.8701171875	67.8048477172852
774.184997558594	67.5941925048828
775.499450683594	67.5470199584961
776.8134765625	67.4613037109375
778.127136230469	67.3156433105469
779.440307617188	67.2977676391602
780.753112792969	67.1903457641602
782.0654296875	67.0092697143555
783.377380371094	66.9492645263672
784.688903808594	66.8505172729492
786	66.6922378540039
787.310668945313	66.6384048461914
788.620971679688	66.4803771972656
789.930786132813	66.558464050293
791.240234375	66.2787170410156
792.549255371094	66.2314605712891
793.857788085938	66.2580947875977
795.166015625	66.0631637573242
796.473754882813	65.9621658325195
797.781066894531	65.7964859008789
799.088012695313	65.8025817871094
800.39453125	65.5869827270508
801.700622558594	65.6266937255859
803.006286621094	65.496223449707
804.311584472656	65.3856353759766
805.616394042969	65.302734375
806.920837402344	65.1937255859375
808.224853515625	65.1083908081055
809.528503417969	65.0509338378906
810.831665039063	65.0427017211914
812.134460449219	64.8895263671875
813.436828613281	64.6728591918945
814.73876953125	64.7226791381836
816.040344238281	64.7158660888672
817.341430664063	64.6516799926758
818.642150878906	64.3332595825195
819.942504882813	64.3646621704102
821.242370605469	64.2538070678711
822.541870117188	64.2470932006836
823.840942382813	64.076416015625
825.139587402344	64.0216827392578
826.437866210938	63.9641189575195
827.735656738281	63.9552116394043
829.033081054688	63.8460121154785
830.330139160156	63.8356170654297
831.626770019531	63.599853515625
832.922973632813	63.4737663269043
834.21875	63.362377166748
835.514099121094	63.2897109985352
836.80908203125	63.2471885681152
838.103637695313	63.0739059448242
839.397827148438	63.088623046875
840.691589355469	62.9481735229492
841.984924316406	63.015926361084
843.27783203125	62.7622833251953
844.570373535156	62.7345695495605
845.862487792969	62.7040100097656
847.154235839844	62.3421936035156
848.445556640625	62.4485321044922
849.736450195313	62.3280639648438
851.026916503906	62.0242691040039
852.317016601563	62.0296440124512
853.606689453125	61.9700584411621
854.89599609375	61.9432640075684
856.184875488281	61.7381057739258
857.473327636719	61.6840934753418
858.761413574219	61.6154441833496
860.049072265625	61.5654716491699
861.336303710938	61.3998489379883
862.623168945313	61.455680847168
863.909606933594	61.4118766784668
865.195678710938	61.5262260437012
866.481323242188	61.4553985595703
867.766540527344	61.3321838378906
869.051391601563	61.5165138244629
870.335815429688	61.4855575561523
871.619873046875	61.3039131164551
872.903503417969	61.3899765014648
874.186706542969	61.3282089233398
875.469543457031	61.1428108215332
876.752014160156	60.8290328979492
878.033996582031	60.7054252624512
879.315612792969	60.5296249389648
880.596862792969	60.156307220459
881.877685546875	59.8906517028809
883.158081054688	59.3680305480957
884.438110351563	59.0149993896484
885.7177734375	58.6659851074219
886.996948242188	58.2899513244629
888.275817871094	57.8762359619141
889.55419921875	57.5770263671875
890.832275390625	57.1035614013672
892.10986328125	56.8459243774414
893.387084960938	56.6081161499023
894.663940429688	56.3093910217285
895.940368652344	56.0247802734375
897.216369628906	55.7799987792969
898.492004394531	55.4744873046875
899.767272949219	55.2924156188965
901.042114257813	55.0282821655273
902.316528320313	54.8270149230957
903.590576171875	54.5890197753906
904.8642578125	54.1681938171387
906.137512207031	54.0241394042969
907.410339355469	53.7646789550781
908.682800292969	53.5200996398926
909.954833984375	53.4560699462891
911.226501464844	53.1839218139648
912.497802734375	52.8670272827148
913.768676757813	52.6613807678223
915.039123535156	52.6261863708496
916.309204101563	52.3145065307617
917.578918457031	52.1496505737305
918.848205566406	52.0461540222168
920.117126464844	51.6781578063965
921.385620117188	51.6491394042969
922.653747558594	51.6218490600586
923.921447753906	51.2716331481934
925.188781738281	51.2407531738281
926.455688476563	51.0299530029297
927.722229003906	50.8572540283203
928.988342285156	50.6613426208496
930.254089355469	50.5275192260742
931.519470214844	50.3512496948242
932.784423828125	50.3713188171387
934.049011230469	50.1118659973145
935.313171386719	49.9937324523926
936.576965332031	49.9391975402832
937.84033203125	49.8296508789063
939.103332519531	49.6167335510254
940.365966796875	49.4474258422852
941.628173828125	49.4504547119141
942.890014648438	49.3984870910645
944.151428222656	49.3423271179199
945.412475585938	49.1515731811523
946.673095703125	49.0958213806152
947.933349609375	48.8963470458984
949.193237304688	48.8726196289063
950.452697753906	48.7912139892578
951.711791992188	48.7484741210938
952.970520019531	48.554573059082
954.228820800781	48.5453720092773
955.486755371094	48.5527496337891
956.744262695313	48.4082107543945
958.001403808594	48.3605880737305
959.258117675781	48.3126068115234
960.514526367188	48.1791496276855
961.770446777344	48.2507705688477
963.026062011719	48.267749786377
964.28125	48.1274757385254
965.536010742188	48.0392036437988
966.790466308594	47.9878768920898
968.044494628906	47.932186126709
969.298095703125	47.7894897460938
970.551391601563	47.8518753051758
971.80419921875	47.7311058044434
973.056701660156	47.6432991027832
974.308776855469	47.5591087341309
975.560485839844	47.607837677002
976.811767578125	47.601749420166
978.062683105469	47.5366516113281
979.313232421875	47.4795722961426
980.563415527344	47.4331512451172
981.813171386719	47.4522514343262
983.0625	47.4330940246582
984.3115234375	47.3109397888184
985.560119628906	47.3868217468262
986.808349609375	47.2639350891113
988.05615234375	47.2962379455566
989.303588867188	47.2165985107422
990.550659179688	47.157543182373
991.797302246094	47.0769691467285
993.043579101563	47.1415138244629
994.289489746094	46.9352989196777
995.535034179688	46.9688339233398
996.780151367188	46.8848915100098
998.02490234375	46.7644081115723
999.269226074219	46.82958984375
1000.51318359375	46.6516265869141
1001.75677490234	46.5814399719238
1003	46.555835723877
1004.24279785156	46.4677810668945
1005.48522949219	46.3538398742676
1006.72729492188	46.3970184326172
1007.96893310547	46.3017616271973
1009.21026611328	46.1737632751465
1010.45111083984	46.2266998291016
1011.69165039063	46.0669174194336
1012.93176269531	46.0920791625977
1014.17150878906	45.9073753356934
1015.41088867188	45.9077949523926
1016.64984130859	46.0508918762207
1017.88842773438	45.924690246582
1019.12664794922	45.794116973877
1020.36450195313	45.765266418457
1021.60192871094	45.7109069824219
1022.83898925781	45.8095016479492
1024.07568359375	45.6323165893555
1025.31201171875	45.7347526550293
1026.5478515625	45.5631103515625
1027.78344726563	45.5730094909668
1029.0185546875	45.6139602661133
1030.25329589844	45.4720611572266
1031.48767089844	45.3699913024902
1032.7216796875	45.4780464172363
1033.95532226563	45.3938980102539
1035.18859863281	45.4513130187988
1036.42138671875	45.4586334228516
1037.65393066406	45.4231185913086
1038.88598632813	45.369499206543
1040.11767578125	45.4873657226563
1041.34899902344	45.3459548950195
1042.57995605469	45.5800704956055
1043.810546875	45.4554481506348
1045.04077148438	45.5036392211914
1046.2705078125	45.5179443359375
1047.5	45.5015830993652
1048.72900390625	45.535343170166
1049.95764160156	45.5611190795898
1051.18591308594	45.5783309936523
1052.41381835938	45.5919494628906
1053.64135742188	45.5196228027344
1054.86853027344	45.8006362915039
1056.09521484375	45.620288848877
1057.32165527344	45.7052383422852
1058.54760742188	45.6365928649902
1059.77331542969	45.8029479980469
1060.99853515625	45.766357421875
1062.22338867188	45.845085144043
1063.44787597656	45.8289070129395
1064.671875	46.0308036804199
1065.89562988281	46.1663818359375
1067.11901855469	46.1014595031738
1068.34191894531	46.3179092407227
1069.56457519531	46.3740653991699
1070.78674316406	46.4151840209961
1072.00854492188	46.5636253356934
1073.22998046875	46.6848449707031
1074.45104980469	46.6388969421387
1075.67175292969	46.6699752807617
1076.89208984375	46.6686553955078
1078.11193847656	46.5529556274414
1079.33154296875	46.4201126098633
1080.55065917969	46.3396987915039
1081.76940917969	46.2640647888184
1082.98791503906	45.9199600219727
1084.20593261719	45.7358360290527
1085.42358398438	45.5602989196777
1086.64086914063	45.3731269836426
1087.85766601563	45.3019142150879
1089.07421875	45.1042633056641
1090.29040527344	44.955436706543
1091.50610351563	44.9098052978516
1092.72155761719	44.6995811462402
1093.9365234375	44.7067947387695
1095.15112304688	44.6777801513672
1096.36535644531	44.5783996582031
1097.57922363281	44.5154647827148
1098.79272460938	44.5442886352539
1100.005859375	44.3691902160645
1101.21862792969	44.5125122070313
1102.43090820313	44.466796875
1103.64294433594	44.2386741638184
1104.8544921875	44.3868217468262
1106.06579589844	44.3491439819336
1107.27661132813	44.259765625
1108.48706054688	44.2541732788086
1109.69714355469	44.3464813232422
1110.90686035156	44.3054161071777
1112.1162109375	44.1908950805664
1113.3251953125	44.253101348877
1114.53369140625	44.2718162536621
1115.74194335938	44.1269683837891
1116.94982910156	44.2048721313477
1118.1572265625	44.318115234375
1119.3642578125	44.2049865722656
1120.57104492188	44.1741333007813
1121.77734375	44.1936950683594
1122.98327636719	44.1842575073242
1124.18884277344	44.3145904541016
1125.39404296875	44.2563018798828
1126.59875488281	44.2360153198242
1127.80322265625	44.3116111755371
1129.00732421875	44.2294921875
1130.2109375	44.1962623596191
1131.41430664063	44.1664848327637
1132.6171875	44.1770210266113
1133.81970214844	44.1499443054199
1135.02197265625	44.1866683959961
1136.22375488281	44.198974609375
1137.42517089844	44.0863609313965
1138.62622070313	44.1855964660645
1139.82690429688	44.1243934631348
1141.02709960938	43.9560203552246
1142.22705078125	43.9771728515625
1143.42663574219	44.1731605529785
1144.62573242188	43.9734764099121
1145.82458496094	43.9841613769531
1147.02294921875	43.9778633117676
1148.22094726563	44.0013809204102
1149.41857910156	44.0232048034668
1150.61584472656	43.9693603515625
1151.81274414063	43.8927841186523
1153.00927734375	43.8213691711426
1154.20544433594	43.9204597473145
1155.40124511719	43.9289741516113
1156.5966796875	43.9367332458496
1157.79162597656	43.9659194946289
1158.986328125	43.8758316040039
1160.18054199219	43.9736862182617
1161.37438964844	43.9453811645508
1162.56799316406	43.8784561157227
1163.76110839844	43.881908416748
1164.95385742188	43.8155746459961
1166.14624023438	43.832820892334
1167.33825683594	43.7906036376953
1168.52990722656	43.7455368041992
1169.72119140625	43.7989768981934
1170.91198730469	43.7535362243652
1172.1025390625	43.7643623352051
1173.29260253906	43.929573059082
1174.482421875	43.8093795776367
1175.67175292969	43.8946762084961
1176.86071777344	43.833625793457
1178.04943847656	43.8693962097168
1179.23767089844	43.8590698242188
1180.42553710938	43.9779357910156
1181.61303710938	44.0403671264648
1182.80017089844	44.0318183898926
1183.98681640625	43.9811668395996
1185.17321777344	44.0289268493652
1186.35925292969	44.0757369995117
1187.54479980469	44.2236480712891
1188.73010253906	44.0403900146484
1189.91491699219	44.0895538330078
1191.09936523438	44.1774253845215
1192.28356933594	44.1546363830566
1193.46728515625	44.047794342041
1194.65063476563	44.2071418762207
1195.83361816406	44.0578079223633
1197.01623535156	44.0837135314941
1198.19836425781	44.214225769043
1199.38024902344	44.338249206543
1200.56176757813	44.2523460388184
1201.74279785156	44.3300514221191
1202.92358398438	44.3863334655762
1204.10388183594	44.4612236022949
1205.28393554688	44.4665756225586
1206.46350097656	44.5282821655273
1207.64270019531	44.5961456298828
1208.82153320313	44.5457916259766
1210	44.6042976379395
1211.17810058594	44.7151679992676
1212.35583496094	44.5937347412109
1213.53308105469	44.7149925231934
1214.71008300781	44.6434211730957
1215.88671875	44.5827789306641
1217.06286621094	44.6853141784668
1218.23864746094	44.7491493225098
1219.41418457031	44.6559562683105
1220.58923339844	44.6691932678223
1221.76391601563	44.6951103210449
1222.93823242188	44.6886291503906
1224.11218261719	44.7431640625
1225.28576660156	44.6461715698242
1226.458984375	44.7124443054199
1227.6318359375	44.6927909851074
1228.80419921875	44.7126693725586
1229.97631835938	44.7204780578613
1231.14794921875	44.702205657959
1232.31921386719	44.7758674621582
1233.490234375	44.7438163757324
1234.66076660156	44.8307723999023
1235.83093261719	44.694709777832
1237.00073242188	44.7953300476074
1238.17016601563	44.6112785339355
1239.33923339844	44.822338104248
1240.5078125	44.7404441833496
1241.67614746094	44.5583076477051
1242.84411621094	44.6836166381836
1244.01159667969	44.6171035766602
1245.1787109375	44.4535942077637
1246.34558105469	44.4627647399902
1247.51196289063	44.441780090332
1248.67797851563	44.3291816711426
1249.84362792969	44.3132247924805
1251.00891113281	44.3358955383301
1252.173828125	44.1921730041504
1253.33825683594	44.2185173034668
1254.50244140625	44.3021583557129
1255.66625976563	44.1692085266113
1256.82958984375	44.0433692932129
1257.99255371094	44.0605430603027
1259.1552734375	44.0312156677246
1260.31750488281	44.1712913513184
1261.47937011719	44.0414199829102
1262.64086914063	44.024055480957
1263.80200195313	43.876880645752
1264.96276855469	43.8966445922852
1266.123046875	43.9833755493164
1267.28308105469	43.7913856506348
1268.44262695313	43.7892646789551
1269.60192871094	43.7109680175781
1270.7607421875	43.6547966003418
1271.91918945313	43.6834983825684
1273.07727050781	43.6768074035645
1274.23498535156	43.534839630127
1275.39233398438	43.4792747497559
1276.54931640625	43.3728981018066
1277.70581054688	43.2913551330566
1278.86206054688	43.3919410705566
1280.01794433594	43.2886581420898
1281.17333984375	43.292049407959
1282.32836914063	43.2582855224609
1283.48303222656	43.2110595703125
1284.63732910156	43.2376022338867
1285.79125976563	43.0973472595215
1286.94482421875	43.2123413085938
1288.09802246094	43.076717376709
1289.25073242188	43.073070526123
1290.40319824219	43.1505584716797
1291.55517578125	43.0157165527344
1292.70690917969	43.0541114807129
1293.85815429688	42.9830627441406
1295.00903320313	42.9576988220215
1296.15954589844	42.9435234069824
1297.30969238281	42.891960144043
1298.45935058594	42.8741455078125
1299.60876464844	42.8889312744141
1300.7578125	42.6740531921387
1301.90637207031	42.7337913513184
1303.05456542969	42.6785926818848
1304.20239257813	42.6999816894531
1305.34985351563	42.6741256713867
1306.49694824219	42.6650733947754
1307.64367675781	42.513427734375
1308.7900390625	42.531005859375
1309.93591308594	42.5424423217773
1311.08154296875	42.3822898864746
1312.22668457031	42.4692153930664
1313.37145996094	42.4621467590332
1314.51599121094	42.4211158752441
1315.66003417969	42.5061836242676
1316.80358886719	42.5532417297363
1317.94689941406	42.4516067504883
1319.08984375	42.4411430358887
1320.23229980469	42.4677734375
1321.37451171875	42.4163818359375
1322.51623535156	42.4739570617676
1323.65759277344	42.2749557495117
1324.79858398438	42.3538208007813
1325.93920898438	42.2931785583496
1327.07934570313	42.3104286193848
1328.21923828125	42.2639083862305
1329.35864257813	42.1837577819824
1330.49780273438	42.1658630371094
1331.63647460938	42.1131591796875
1332.77478027344	42.0865859985352
1333.91271972656	41.9190216064453
1335.05029296875	41.9821968078613
1336.18737792969	42.0092315673828
1337.32421875	41.7981147766113
1338.46057128906	41.8824310302734
1339.5966796875	41.8690567016602
1340.73229980469	41.9042739868164
1341.86755371094	41.722541809082
1343.00231933594	41.811393737793
1344.13684082031	41.7694244384766
1345.27099609375	41.7777938842773
1346.40466308594	41.7242088317871
1347.53796386719	41.8362159729004
1348.6708984375	41.7880859375
1349.80346679688	41.8000068664551
1350.93566894531	41.6902847290039
1352.06750488281	41.6892471313477
1353.19885253906	41.6277732849121
1354.32995605469	41.6050491333008
1355.46057128906	41.5579223632813
1356.5908203125	41.5660362243652
1357.720703125	41.4313011169434
1358.85021972656	41.4617309570313
1359.97924804688	41.3762359619141
1361.10803222656	41.4138717651367
1362.236328125	41.2775688171387
1363.3642578125	41.1942024230957
1364.49182128906	41.2314910888672
1365.61901855469	41.2392997741699
1366.74584960938	41.1196632385254
1367.87231445313	41.1886253356934
1368.99829101563	41.0676193237305
1370.12390136719	40.9852294921875
1371.24914550781	41.049388885498
1372.3740234375	41.0312652587891
1373.49853515625	40.9945182800293
1374.62255859375	41.0381622314453
1375.74633789063	41.0191040039063
1376.86962890625	41.170783996582
1377.99255371094	41.1057243347168
1379.11511230469	41.0006523132324
1380.2373046875	41.0370178222656
1381.35900878906	40.9690551757813
1382.48034667969	40.9327659606934
1383.60144042969	40.9369201660156
1384.72204589844	40.9723739624023
1385.84228515625	40.8525199890137
1386.96203613281	40.9774551391602
1388.08154296875	40.7537612915039
1389.20056152344	40.8176689147949
1390.31921386719	40.7536201477051
1391.4375	40.5783004760742
1392.55541992188	40.6720275878906
1393.6728515625	40.6035041809082
1394.7900390625	40.6509628295898
1395.90673828125	40.5100479125977
1397.02307128906	40.5310707092285
1398.13903808594	40.4941024780273
1399.25463867188	40.4653015136719
1400.36975097656	40.394847869873
1401.48449707031	40.4044342041016
1402.59899902344	40.4206504821777
1403.712890625	40.431640625
1404.82653808594	40.4654312133789
1405.93981933594	40.544849395752
1407.05261230469	40.4650840759277
1408.1650390625	40.4125938415527
1409.27709960938	40.445484161377
1410.38879394531	40.3859977722168
1411.5	40.391429901123
1412.61096191406	40.4128761291504
1413.72143554688	40.4201011657715
1414.83154296875	40.3229866027832
1415.94116210938	40.2676200866699
1417.05053710938	40.2748680114746
1418.15942382813	40.2267227172852
1419.26794433594	40.2447319030762
1420.37609863281	40.2346649169922
1421.48388671875	40.1349983215332
1422.59118652344	40.0210723876953
1423.6982421875	40.0961418151855
1424.80480957031	40.0200958251953
1425.91088867188	39.9100608825684
1427.01672363281	39.9734687805176
1428.1220703125	39.960521697998
1429.22717285156	39.8575096130371
1430.33166503906	39.8711471557617
1431.43591308594	39.8863677978516
1432.53979492188	39.8971099853516
1433.64318847656	39.8988761901855
1434.74621582031	39.9559898376465
1435.84887695313	39.833625793457
1436.95104980469	39.8755264282227
1438.05297851563	39.9250755310059
1439.15441894531	39.8905258178711
1440.25549316406	39.8923873901367
1441.35620117188	39.8281135559082
1442.45642089844	39.8941879272461
1443.55627441406	39.8244514465332
1444.65576171875	39.7599868774414
1445.7548828125	39.6845588684082
1446.853515625	39.621654510498
1447.95190429688	39.5446472167969
1449.0498046875	39.4915313720703
1450.14721679688	39.509334564209
1451.24438476563	39.3858795166016
1452.34106445313	39.2712249755859
1453.43737792969	39.3803787231445
1454.53332519531	39.4111747741699
1455.62890625	39.249267578125
1456.72399902344	39.3387031555176
1457.81872558594	39.2728652954102
1458.9130859375	39.2999877929688
1460.00695800781	39.2910308837891
1461.10046386719	39.3807907104492
1462.19360351563	39.3822784423828
1463.28637695313	39.291934967041
1464.37878417969	39.2918701171875
1465.470703125	39.3100700378418
1466.56225585938	39.3526458740234
1467.65344238281	39.3608818054199
1468.744140625	39.3106117248535
1469.83447265625	39.2493324279785
1470.92443847656	39.2805862426758
1472.01403808594	39.1283416748047
1473.10314941406	39.1684532165527
1474.19189453125	39.0879135131836
1475.2802734375	39.0089416503906
1476.3681640625	39.0599136352539
1477.45581054688	39.0060997009277
1478.54296875	38.9009590148926
1479.62963867188	38.9761810302734
1480.71606445313	39.006778717041
1481.80200195313	38.9765930175781
1482.88757324219	38.9790878295898
1483.97265625	38.9977340698242
1485.05737304688	39.1024208068848
1486.14172363281	39.0195274353027
1487.22570800781	39.1175994873047
1488.30932617188	39.0975341796875
1489.39245605469	39.174388885498
1490.47509765625	39.2083435058594
1491.55749511719	39.2799491882324
1492.63940429688	39.2302055358887
1493.72094726563	39.2257843017578
1494.80212402344	39.2919502258301
1495.8828125	39.3041381835938
1496.96313476563	39.322452545166
1498.04309082031	39.2044982910156
1499.12255859375	39.1717491149902
1500.20166015625	39.239013671875
1501.28039550781	39.2473258972168
1502.35864257813	39.2507247924805
1503.4365234375	39.1911582946777
1504.51403808594	39.2417602539063
1505.59118652344	39.203727722168
1506.66784667969	39.2401466369629
1507.744140625	39.2823295593262
1508.81994628906	39.406322479248
1509.89538574219	39.3936424255371
1510.97045898438	39.4511299133301
1512.04516601563	39.5604248046875
1513.11938476563	39.6213455200195
1514.19323730469	39.6927795410156
1515.26672363281	39.8403854370117
1516.33972167969	39.8990478515625
1517.41235351563	39.962100982666
1518.48449707031	39.9747428894043
1519.55639648438	40.0113410949707
1520.62768554688	40.1518745422363
1521.69873046875	40.1794357299805
1522.76928710938	40.2042579650879
1523.83947753906	40.2778091430664
1524.90930175781	40.3038673400879
1525.97863769531	40.3254051208496
1527.04760742188	40.4323387145996
1528.11608886719	40.3598022460938
1529.18420410156	40.4190559387207
1530.251953125	40.4476127624512
1531.31921386719	40.4589538574219
1532.38610839844	40.6537170410156
1533.45263671875	40.6788139343262
1534.51867675781	40.7517280578613
1535.58435058594	40.8355979919434
1536.64965820313	40.9883651733398
1537.71447753906	41.1294860839844
1538.77893066406	41.2664985656738
1539.84301757813	41.3261566162109
1540.90661621094	41.504581451416
1541.9697265625	41.6040573120117
1543.03259277344	41.7051696777344
1544.09497070313	41.9769821166992
1545.15686035156	42.0585517883301
1546.21850585938	42.2733154296875
1547.27966308594	42.2963600158691
1548.34033203125	42.448055267334
1549.40063476563	42.7079925537109
1550.46057128906	42.7273941040039
1551.52001953125	42.8279800415039
1552.5791015625	43.0159530639648
1553.63781738281	43.0527801513672
1554.69604492188	43.0942115783691
1555.75378417969	43.1697273254395
1556.81127929688	43.2219696044922
1557.86828613281	43.3995056152344
1558.9248046875	43.4614143371582
1559.98095703125	43.5930786132813
1561.03674316406	43.6598625183105
1562.09204101563	43.902042388916
1563.14697265625	43.8939895629883
1564.20153808594	44.1560592651367
1565.25561523438	44.4074935913086
1566.30932617188	44.5866279602051
1567.36254882813	44.8121376037598
1568.41540527344	45.0124053955078
1569.4677734375	45.2147560119629
1570.51977539063	45.5379409790039
1571.57141113281	45.6929969787598
1572.62255859375	45.9940490722656
1573.67333984375	46.2143898010254
1574.7236328125	46.363712310791
1575.77355957031	46.5123062133789
1576.82299804688	46.775463104248
1577.8720703125	46.979190826416
1578.92077636719	47.1270408630371
1579.96899414063	47.2945556640625
1581.01684570313	47.5091400146484
1582.06420898438	47.7186279296875
1583.11120605469	47.910213470459
1584.15771484375	48.1811103820801
1585.20385742188	48.3656692504883
1586.24951171875	48.6097831726074
1587.29479980469	48.834587097168
1588.33972167969	49.0374603271484
1589.38415527344	49.1687469482422
1590.42810058594	49.4785690307617
1591.47180175781	49.7751007080078
1592.51489257813	50.2763519287109
1593.55773925781	50.3675651550293
1594.59997558594	50.7703323364258
1595.64196777344	51.1997566223145
1596.68334960938	51.5505485534668
1597.72448730469	51.7456474304199
1598.76513671875	52.3035697937012
1599.80529785156	52.5836143493652
1600.84509277344	53.0112991333008
1601.88452148438	53.3608894348145
1602.92346191406	53.6540107727051
1603.9619140625	54.0326194763184
1605	54.3501472473145
1606.03771972656	54.6378784179688
1607.07495117188	55.016170501709
1608.11169433594	55.2248153686523
1609.14807128906	55.5811004638672
1610.18408203125	55.8657722473145
1611.21960449219	56.1342926025391
1612.25463867188	56.3301315307617
1613.28930664063	56.6717262268066
1614.32360839844	56.7482719421387
1615.357421875	57.280517578125
1616.39074707031	57.3987236022949
1617.42370605469	57.7493553161621
1618.45629882813	58.0600776672363
1619.48840332031	58.2527008056641
1620.52001953125	58.3364295959473
1621.55126953125	58.6896324157715
1622.58215332031	58.9478797912598
1623.61254882813	59.2598648071289
1624.64245605469	59.5817031860352
1625.67199707031	59.7391128540039
1626.70104980469	60.0670547485352
1627.72973632813	60.251708984375
1628.75793457031	60.3759269714355
1629.78576660156	60.6340370178223
1630.81311035156	60.8046569824219
1631.84008789063	60.9469108581543
1632.86657714844	61.1413307189941
1633.89270019531	61.2833518981934
1634.91833496094	61.2116661071777
1635.94348144531	61.3780517578125
1636.96826171875	61.2095794677734
1637.99255371094	61.2256469726563
1639.01647949219	61.3450889587402
1640.03991699219	61.106575012207
1641.06298828125	61.2159652709961
1642.08557128906	60.9957847595215
1643.10778808594	60.9566841125488
1644.12951660156	60.5981216430664
1645.15075683594	60.4174156188965
1646.17163085938	60.3079414367676
1647.19213867188	60.054817199707
1648.21203613281	59.6526870727539
1649.23156738281	59.548511505127
1650.25073242188	59.2298469543457
1651.26940917969	58.9011268615723
1652.28759765625	58.5566711425781
1653.30541992188	58.4552955627441
1654.32275390625	58.1802215576172
1655.33972167969	57.9846000671387
1656.35620117188	57.3374977111816
1657.37231445313	57.0238914489746
1658.38793945313	56.8177795410156
1659.40307617188	56.5378799438477
1660.41772460938	56.2958793640137
1661.43212890625	56.1185913085938
1662.44592285156	55.6819000244141
1663.45935058594	55.5597343444824
1664.47229003906	55.197193145752
1665.48486328125	54.8853607177734
1666.49694824219	54.4810333251953
1667.50854492188	54.2403564453125
1668.51977539063	53.9244842529297
1669.53051757813	53.5093460083008
1670.54089355469	53.1824264526367
1671.55078125	52.7999649047852
1672.56018066406	52.2998161315918
1673.56909179688	51.9131507873535
1674.57763671875	51.5169525146484
1675.58581542969	51.0708618164063
1676.59350585938	50.5097808837891
1677.60070800781	50.2207183837891
1678.607421875	49.7218589782715
1679.61376953125	49.0401878356934
1680.61962890625	48.7012481689453
1681.62512207031	48.3144149780273
1682.63012695313	47.735294342041
1683.63464355469	47.2807121276855
1684.638671875	46.7619895935059
1685.64233398438	46.302906036377
1686.64562988281	45.982795715332
1687.64831542969	45.5439949035645
1688.65063476563	45.0477676391602
1689.65246582031	44.5533638000488
1690.65393066406	44.1804466247559
1691.65490722656	43.8149452209473
1692.65539550781	43.4810028076172
1693.65551757813	42.9972991943359
1694.65502929688	42.6018180847168
1695.654296875	42.2065734863281
1696.65295410156	41.8904342651367
1697.65124511719	41.6653366088867
1698.64904785156	41.1868515014648
1699.646484375	41.0033226013184
1700.64331054688	40.6066932678223
1701.63977050781	40.1912231445313
1702.63586425781	39.7966995239258
1703.63134765625	39.4091796875
1704.62646484375	39.1331367492676
1705.62121582031	38.7036361694336
1706.61535644531	38.3379974365234
1707.60913085938	38.0566101074219
1708.60241699219	37.5741844177246
1709.59521484375	37.2705116271973
1710.58764648438	36.9293098449707
1711.57958984375	36.5201034545898
1712.57104492188	36.2016105651855
1713.56213378906	35.7965774536133
1714.552734375	35.4860000610352
1715.54284667969	35.0635452270508
1716.53247070313	34.7162322998047
1717.52160644531	34.3737030029297
1718.51037597656	34.0448036193848
1719.49865722656	33.7392425537109
1720.48657226563	33.4580612182617
1721.47387695313	33.1720161437988
1722.46081542969	32.8299751281738
1723.447265625	32.5494232177734
1724.43334960938	32.3561897277832
1725.41882324219	32.000316619873
1726.40393066406	31.7736492156982
1727.38854980469	31.5278968811035
1728.37268066406	31.2359943389893
1729.3564453125	30.9693546295166
1730.33972167969	30.8267192840576
1731.32250976563	30.6763858795166
1732.30480957031	30.3364925384521
1733.28674316406	30.1735763549805
1734.26806640625	30.1025867462158
1735.2490234375	29.8907470703125
1736.2294921875	29.7464447021484
1737.20959472656	29.5484962463379
1738.18908691406	29.3392848968506
1739.16821289063	29.2309913635254
1740.14685058594	28.9489345550537
1741.125	28.8407135009766
1742.10266113281	28.6723651885986
1743.07995605469	28.4324588775635
1744.05676269531	28.3240489959717
1745.03308105469	28.1254177093506
1746.00891113281	28.0088024139404
1746.98425292969	27.8122863769531
1747.95910644531	27.6310272216797
1748.93359375	27.3998775482178
1749.90759277344	27.3068714141846
1750.88110351563	26.9688091278076
1751.85412597656	26.7770080566406
1752.82678222656	26.6112880706787
1753.798828125	26.4762477874756
1754.7705078125	26.2677745819092
1755.74169921875	26.1161651611328
1756.71240234375	25.8788108825684
1757.6826171875	25.8462314605713
1758.65246582031	25.6326217651367
1759.62170410156	25.4807281494141
1760.59057617188	25.3160629272461
1761.55895996094	25.1406936645508
1762.52673339844	24.9946117401123
1763.49426269531	24.925760269165
1764.46118164063	24.7695579528809
1765.42761230469	24.6610164642334
1766.39367675781	24.4911327362061
1767.35913085938	24.3851852416992
1768.32421875	24.2940044403076
1769.28881835938	24.3384246826172
1770.2529296875	24.2125511169434
1771.21655273438	24.0830669403076
1772.17980957031	24.0082397460938
1773.14245605469	23.9960498809814
1774.10461425781	23.9295349121094
1775.06640625	23.879077911377
1776.02770996094	23.6621913909912
1776.98852539063	23.5976467132568
1777.94873046875	23.5075492858887
1778.90856933594	23.4900169372559
1779.86804199219	23.4036273956299
1780.82690429688	23.3123874664307
1781.78527832031	23.1078147888184
1782.7431640625	22.9418830871582
1783.70068359375	22.8169441223145
1784.65771484375	22.7724189758301
1785.61413574219	22.5949668884277
1786.57019042969	22.5163993835449
1787.52575683594	22.4807910919189
1788.48083496094	22.3048152923584
1789.43530273438	22.1780681610107
1790.38940429688	22.067419052124
1791.34301757813	21.9002361297607
1792.29626464844	21.7674140930176
1793.24890136719	21.6910362243652
1794.20104980469	21.5610427856445
1795.15270996094	21.5364990234375
1796.10400390625	21.4633827209473
1797.0546875	21.36057472229
1798.0048828125	21.2625503540039
1798.95471191406	21.1971054077148
1799.90393066406	21.1337261199951
1800.85278320313	21.1109619140625
1801.80102539063	21.0483798980713
1802.74890136719	21.0380210876465
1803.6962890625	20.9762439727783
1804.64306640625	20.8918876647949
1805.58947753906	20.9517040252686
1806.53540039063	20.8561210632324
1807.48071289063	20.8533210754395
1808.42565917969	20.7777214050293
1809.3701171875	20.7075710296631
1810.31396484375	20.7353591918945
1811.25744628906	20.6586265563965
1812.20043945313	20.5125522613525
1813.14294433594	20.5902042388916
1814.08483886719	20.4987964630127
1815.0263671875	20.5813579559326
1815.96740722656	20.3818302154541
1816.90783691406	20.3385391235352
1817.84790039063	20.2765998840332
1818.78747558594	20.128698348999
1819.72644042969	20.2091903686523
1820.6650390625	20.108419418335
1821.60314941406	20.060359954834
1822.54064941406	19.9402198791504
1823.47778320313	19.8422756195068
1824.41430664063	19.8165893554688
1825.35034179688	19.63330078125
1826.28601074219	19.693904876709
1827.22106933594	19.5781879425049
1828.15563964844	19.5267314910889
1829.08984375	19.4064464569092
1830.0234375	19.3245525360107
1830.95654296875	19.3545837402344
1831.88916015625	19.3147163391113
1832.8212890625	19.209774017334
1833.7529296875	19.1874980926514
1834.68408203125	19.1479930877686
1835.61474609375	19.143575668335
1836.54479980469	19.0706233978271
1837.47448730469	19.1070690155029
1838.40356445313	19.0932807922363
1839.33227539063	19.0677757263184
1840.26037597656	19.0686817169189
1841.18811035156	19.0427360534668
1842.115234375	19.0681648254395
1843.04187011719	19.0944766998291
1843.96801757813	18.9957752227783
1844.89367675781	19.0675411224365
1845.81872558594	19.0520458221436
1846.74340820313	18.9357528686523
1847.66760253906	19.0263767242432
1848.59118652344	18.9290390014648
1849.51428222656	18.9335956573486
1850.43701171875	18.8868465423584
1851.35913085938	18.7560329437256
1852.28076171875	18.7736072540283
1853.20190429688	18.7680816650391
1854.12243652344	18.6247177124023
1855.04260253906	18.6251544952393
1855.96215820313	18.5236492156982
1856.88122558594	18.5716228485107
1857.79992675781	18.3864707946777
1858.71801757813	18.381498336792
1859.63549804688	18.3151969909668
1860.55261230469	18.2662391662598
1861.46923828125	18.1734828948975
1862.38525390625	18.1929225921631
1863.30078125	18.0955905914307
1864.2158203125	18.0463104248047
1865.13037109375	18.0852909088135
1866.04443359375	18.1090507507324
1866.95788574219	18.0354537963867
1867.87084960938	18.0594348907471
1868.78332519531	18.0303058624268
1869.6953125	18.0635623931885
1870.60681152344	18.0731678009033
1871.51782226563	18.0298233032227
1872.42822265625	18.0969333648682
1873.33813476563	18.1748542785645
1874.24755859375	18.0957469940186
1875.15649414063	18.0678977966309
1876.06481933594	18.1596984863281
1876.97277832031	18.1055469512939
1877.88012695313	18.1540622711182
1878.78698730469	18.0828380584717
1879.69323730469	18.1078510284424
1880.59912109375	18.0139064788818
1881.50439453125	17.9808197021484
1882.4091796875	17.9511680603027
1883.3134765625	17.875904083252
1884.21716308594	17.8779983520508
1885.12048339844	17.8031044006348
1886.02319335938	17.7816066741943
1886.92541503906	17.7354278564453
1887.82702636719	17.7097873687744
1888.72814941406	17.6934490203857
1889.62878417969	17.6090888977051
1890.52893066406	17.5400657653809
1891.42858886719	17.5032978057861
1892.32763671875	17.485372543335
1893.22619628906	17.4854488372803
1894.12426757813	17.3835544586182
1895.02172851563	17.3747024536133
1895.91870117188	17.3523960113525
1896.81518554688	17.3819770812988
1897.71118164063	17.2154197692871
1898.60656738281	17.1882724761963
1899.50146484375	17.2537097930908
1900.39587402344	17.1895980834961
1901.28967285156	17.1924438476563
1902.18298339844	17.1985569000244
1903.07580566406	17.1661548614502
1903.96801757813	17.1831588745117
1904.85986328125	17.1594505310059
1905.7509765625	17.2209167480469
1906.64172363281	17.2340393066406
1907.53186035156	17.2624378204346
1908.42150878906	17.3087425231934
1909.31066894531	17.328685760498
1910.19921875	17.3252944946289
1911.08728027344	17.3278026580811
1911.97473144531	17.3132858276367
1912.86181640625	17.3859043121338
1913.74816894531	17.3692226409912
1914.63415527344	17.3225879669189
1915.51953125	17.3281803131104
1916.40441894531	17.3051280975342
1917.28869628906	17.2516632080078
1918.17260742188	17.2907276153564
1919.05578613281	17.2037353515625
1919.93859863281	17.1889514923096
1920.82080078125	17.203296661377
1921.70239257813	17.1381130218506
1922.58349609375	17.1544322967529
1923.46411132813	17.0837154388428
1924.34423828125	17.1072731018066
1925.22375488281	16.9860401153564
1926.10278320313	16.8754901885986
1926.98120117188	16.8884735107422
1927.85913085938	16.8511791229248
1928.73645019531	16.7330169677734
1929.61328125	16.6974086761475
1930.48962402344	16.7180614471436
1931.36535644531	16.669017791748
1932.24060058594	16.6124668121338
1933.11535644531	16.5719509124756
1933.98950195313	16.6379470825195
1934.86303710938	16.5991802215576
1935.73608398438	16.5676612854004
1936.60864257813	16.5885639190674
1937.48059082031	16.6044120788574
1938.35205078125	16.586763381958
1939.22302246094	16.6330680847168
1940.09338378906	16.6079216003418
1940.96313476563	16.6988563537598
1941.83239746094	16.6843204498291
1942.701171875	16.699592590332
1943.5693359375	16.7131099700928
1944.43701171875	16.729513168335
1945.30407714844	16.7886047363281
1946.17065429688	16.8510475158691
1947.03662109375	16.8451881408691
1947.90209960938	16.8030242919922
1948.76696777344	16.8288040161133
1949.63134765625	16.907527923584
1950.4951171875	16.9262752532959
1951.3583984375	16.8832130432129
1952.22106933594	16.8013362884521
1953.08325195313	16.8606548309326
1953.94482421875	16.7926902770996
1954.80590820313	16.7952518463135
1955.66650390625	16.7558650970459
1956.5263671875	16.7832908630371
1957.38586425781	16.7614250183105
1958.24462890625	16.7408809661865
1959.10302734375	16.7503356933594
1959.96069335938	16.6448440551758
1960.81799316406	16.6095695495605
1961.67456054688	16.5277729034424
1962.53063964844	16.5071334838867
1963.38623046875	16.4319324493408
1964.2412109375	16.4638195037842
1965.09558105469	16.3945751190186
1965.94946289063	16.4142112731934
1966.80285644531	16.3921775817871
1967.65563964844	16.4205303192139
1968.5078125	16.4201240539551
1969.35949707031	16.2958602905273
1970.21057128906	16.390754699707
1971.06103515625	16.4012889862061
1971.91101074219	16.3550968170166
1972.76049804688	16.3696575164795
1973.60925292969	16.4063682556152
1974.45764160156	16.4017353057861
1975.30529785156	16.493293762207
1976.15246582031	16.5206985473633
1976.99914550781	16.5754299163818
1977.84521484375	16.6187839508057
1978.69067382813	16.6886024475098
1979.53552246094	16.6677131652832
1980.3798828125	16.6701278686523
1981.22375488281	16.7591133117676
1982.06701660156	16.7864685058594
1982.90966796875	16.7474136352539
1983.75170898438	16.7824230194092
1984.59326171875	16.7458209991455
1985.43420410156	16.7237949371338
1986.27465820313	16.8064842224121
1987.11450195313	16.7060108184814
1987.95373535156	16.7266902923584
1988.79248046875	16.7687549591064
1989.63061523438	16.7836208343506
1990.46813964844	16.6262836456299
1991.30517578125	16.6685886383057
1992.1416015625	16.6226196289063
1992.9775390625	16.5806751251221
1993.81274414063	16.5781593322754
1994.6474609375	16.4978370666504
1995.48168945313	16.488748550415
1996.31518554688	16.4288845062256
1997.14819335938	16.4561195373535
1997.98071289063	16.3038349151611
1998.8125	16.3464164733887
1999.64379882813	16.3720779418945
2000.47448730469	16.3109436035156
2001.3046875	16.3938312530518
2002.13427734375	16.3801803588867
2002.96325683594	16.4059028625488
2003.79162597656	16.3940563201904
2004.61950683594	16.4417743682861
2005.44677734375	16.4514675140381
2006.2734375	16.5253086090088
2007.09948730469	16.5694980621338
2007.92504882813	16.6012477874756
2008.75	16.6493663787842
2009.57434082031	16.6375961303711
2010.39819335938	16.7570571899414
2011.22131347656	16.7435073852539
2012.0439453125	16.6881446838379
2012.86608886719	16.7829780578613
2013.6875	16.821496963501
2014.50842285156	16.8131942749023
2015.32873535156	16.8340072631836
2016.1484375	16.8398189544678
2016.96752929688	16.8877620697021
2017.7861328125	16.82253074646
2018.60412597656	16.8796157836914
2019.42150878906	16.9071216583252
2020.23828125	16.8974723815918
2021.05444335938	16.8805255889893
2021.8701171875	16.8327560424805
2022.68518066406	16.8023052215576
2023.49963378906	16.8040370941162
2024.3134765625	16.8249530792236
2025.12683105469	16.7798500061035
2025.939453125	16.7374572753906
2026.75158691406	16.7021293640137
2027.56311035156	16.7166481018066
2028.3740234375	16.6558856964111
2029.18432617188	16.6848201751709
2029.994140625	16.6698093414307
2030.80322265625	16.6903018951416
2031.61181640625	16.5652751922607
2032.41979980469	16.5353126525879
2033.22717285156	16.5378894805908
2034.03393554688	16.5214347839355
2034.84008789063	16.526538848877
2035.64575195313	16.4221305847168
2036.45080566406	16.3906917572021
2037.25512695313	16.3730201721191
2038.05895996094	16.3606185913086
2038.86218261719	16.3185424804688
2039.66479492188	16.2782897949219
2040.466796875	16.3005905151367
2041.26831054688	16.2764072418213
2042.06909179688	16.3661975860596
2042.86938476563	16.3441047668457
2043.6689453125	16.3178462982178
2044.46801757813	16.3521938323975
2045.26647949219	16.418628692627
2046.06433105469	16.4152126312256
2046.86145019531	16.3697986602783
2047.65808105469	16.4411659240723
2048.4541015625	16.434757232666
2049.24951171875	16.4556064605713
2050.04443359375	16.4605274200439
2050.83862304688	16.4622135162354
2051.63232421875	16.5820941925049
2052.42529296875	16.56787109375
2053.2177734375	16.5677547454834
2054.00952148438	16.5549030303955
2054.80078125	16.6052837371826
2055.59130859375	16.698335647583
2056.38134765625	16.6393947601318
2057.17065429688	16.6608753204346
2057.95947265625	16.5932960510254
2058.74755859375	16.6335792541504
2059.53515625	16.6597309112549
2060.32202148438	16.6232032775879
2061.1083984375	16.500919342041
2061.89428710938	16.4798774719238
2062.67919921875	16.4216175079346
2063.4638671875	16.4389114379883
2064.24780273438	16.3335971832275
2065.03100585938	16.3899784088135
2065.81372070313	16.2913227081299
2066.595703125	16.2580509185791
2067.37719726563	16.2166004180908
2068.15795898438	16.1741847991943
2068.93823242188	16.1095867156982
2069.7177734375	16.0295429229736
2070.49682617188	16.0110549926758
2071.27514648438	15.9453897476196
2072.05297851563	15.8778123855591
2072.830078125	15.9183549880981
2073.60668945313	15.8014059066772
2074.38256835938	15.8227777481079
2075.15795898438	15.7464008331299
2075.9326171875	15.68798828125
2076.70654296875	15.6463804244995
2077.47998046875	15.6841249465942
2078.25268554688	15.5654201507568
2079.02490234375	15.5874624252319
2079.79663085938	15.6540651321411
2080.5673828125	15.5621862411499
2081.337890625	15.686074256897
2082.107421875	15.6657180786133
2082.87670898438	15.6333780288696
2083.64501953125	15.6658372879028
2084.41284179688	15.655086517334
2085.18017578125	15.7176628112793
2085.94677734375	15.6756563186646
2086.71264648438	15.7338237762451
2087.47802734375	15.7360277175903
2088.24267578125	15.71422290802
2089.0068359375	15.7545776367188
2089.77026367188	15.7424259185791
2090.53295898438	15.6821880340576
2091.29516601563	15.7421398162842
2092.056640625	15.6978988647461
2092.81762695313	15.7343139648438
2093.57788085938	15.5993995666504
2094.33764648438	15.5689830780029
2095.0966796875	15.5380744934082
2095.85498046875	15.518012046814
2096.61279296875	15.4712190628052
2097.36987304688	15.3856115341187
2098.12646484375	15.3167333602905
2098.88232421875	15.2463855743408
2099.63745117188	15.2202568054199
2100.39208984375	15.18723487854
2101.14624023438	15.1177082061768
2101.8994140625	14.9755964279175
2102.65209960938	14.9607038497925
2103.404296875	14.866813659668
2104.15551757813	14.7792558670044
2104.90649414063	14.7951354980469
2105.65649414063	14.7046375274658
2106.40600585938	14.5615644454956
2107.15502929688	14.4913501739502
2107.90307617188	14.4786071777344
2108.65063476563	14.4920253753662
2109.39770507813	14.4719038009644
2110.14404296875	14.4172506332397
2110.8896484375	14.3604192733765
2111.63452148438	14.3757162094116
2112.37890625	14.4529867172241
2113.12280273438	14.3929996490479
2113.86572265625	14.486310005188
2114.60815429688	14.4825983047485
2115.35009765625	14.4397373199463
2116.09106445313	14.5181360244751
2116.83154296875	14.5158605575562
2117.57153320313	14.4827585220337
2118.31079101563	14.5349731445313
2119.04931640625	14.5377254486084
2119.787109375	14.4974184036255
2120.5244140625	14.5166683197021
2121.26098632813	14.442084312439
2121.9970703125	14.3729591369629
2122.732421875	14.3243780136108
2123.46704101563	14.3038053512573
2124.20092773438	14.250602722168
2124.93432617188	14.2506170272827
2125.6669921875	14.1894378662109
2126.39916992188	14.0816354751587
2127.13037109375	14.0587663650513
2127.86108398438	13.9969625473022
2128.59130859375	14.0569553375244
2129.32080078125	13.9484586715698
2130.04956054688	13.9163608551025
2130.77758789063	13.7872657775879
2131.50512695313	13.7208976745605
2132.23193359375	13.6602573394775
2132.9580078125	13.6267948150635
2133.68334960938	13.5540227890015
2134.408203125	13.4874601364136
2135.13232421875	13.4107122421265
2135.85595703125	13.3804740905762
2136.57885742188	13.3234214782715
2137.30102539063	13.2421712875366
2138.0224609375	13.1555480957031
2138.74340820313	13.1299953460693
2139.46337890625	13.102728843689
2140.18310546875	13.0735082626343
2140.90185546875	12.9784526824951
2141.6201171875	12.9530305862427
2142.33764648438	12.9779491424561
2143.05444335938	12.9721269607544
2143.77075195313	12.9507875442505
2144.48608398438	12.8683490753174
2145.201171875	12.9116992950439
2145.91528320313	12.8655681610107
2146.62890625	12.9332237243652
2147.34155273438	12.8552560806274
2148.05395507813	12.8683090209961
2148.76538085938	12.9280223846436
2149.47631835938	12.8910427093506
2150.18627929688	12.8095321655273
2150.89599609375	12.827205657959
2151.60473632813	12.7687225341797
2152.31298828125	12.7975912094116
2153.02026367188	12.8491353988647
2153.72729492188	12.7957077026367
2154.43334960938	12.7887868881226
2155.138671875	12.7001781463623
2155.84350585938	12.7027320861816
2156.54760742188	12.6947898864746
2157.25122070313	12.702956199646
2157.95385742188	12.6334648132324
2158.65600585938	12.6267061233521
2159.357421875	12.5446624755859
2160.05810546875	12.5620718002319
2160.75805664063	12.5555200576782
2161.45751953125	12.4432487487793
2162.15600585938	12.4405584335327
2162.85400390625	12.3954992294312
2163.55151367188	12.3173322677612
2164.248046875	12.2538013458252
2164.94409179688	12.2314157485962
2165.63916015625	12.1837491989136
2166.33374023438	12.1578807830811
2167.02783203125	12.0855941772461
2167.72094726563	12.0164413452148
2168.41357421875	11.9536228179932
2169.10522460938	11.8971433639526
2169.79638671875	11.8359479904175
2170.48706054688	11.7528114318848
2171.1767578125	11.7001190185547
2171.86572265625	11.5759992599487
2172.55419921875	11.5143280029297
2173.24194335938	11.4395513534546
2173.92895507813	11.4209060668945
2174.615234375	11.3664922714233
2175.30078125	11.2950191497803
2175.98583984375	11.2101602554321
2176.67016601563	11.2111349105835
2177.35375976563	11.2239646911621
2178.03662109375	11.2195091247559
2178.71875	11.1194086074829
2179.40014648438	11.1692981719971
2180.08081054688	11.1296920776367
2180.76098632813	11.1326122283936
2181.4404296875	11.1380043029785
2182.119140625	11.0386590957642
2182.79711914063	11.0484790802002
2183.47436523438	11.1053886413574
2184.15087890625	11.0691270828247
2184.82690429688	11.127326965332
2185.501953125	11.1113872528076
2186.17651367188	11.0857524871826
2186.85034179688	11.0635747909546
2187.5234375	11.017279624939
2188.19580078125	11.0462474822998
2188.86743164063	10.9529209136963
2189.53833007813	11.044303894043
2190.20874023438	10.9787683486938
2190.87817382813	10.9171590805054
2191.54711914063	10.8709383010864
2192.21533203125	10.8603010177612
2192.8828125	10.851146697998
2193.54956054688	10.7118587493896
2194.21557617188	10.6520080566406
2194.880859375	10.6095743179321
2195.54541015625	10.5401515960693
2196.20947265625	10.5345888137817
2196.87255859375	10.4768190383911
2197.53515625	10.3910150527954
2198.19677734375	10.3241395950317
2198.85791015625	10.2372026443481
2199.51831054688	10.1802139282227
2200.17797851563	10.1209316253662
2200.8369140625	10.021035194397
2201.4951171875	9.97240734100342
2202.15258789063	9.90694999694824
2202.80932617188	9.85723114013672
2203.46533203125	9.74001598358154
2204.12060546875	9.76394653320313
2204.775390625	9.72716331481934
2205.42919921875	9.67276763916016
2206.08251953125	9.59999370574951
2206.73486328125	9.69425773620605
2207.38671875	9.67170906066895
2208.03759765625	9.60211372375488
2208.68798828125	9.61372089385986
2209.33764648438	9.64068794250488
2209.98657226563	9.57476902008057
2210.63452148438	9.61206340789795
2211.28198242188	9.59067821502686
2211.9287109375	9.55717277526855
2212.57470703125	9.54810047149658
2213.21997070313	9.56172275543213
2213.86450195313	9.60059261322021
2214.50830078125	9.55844688415527
2215.1513671875	9.52839469909668
2215.79370117188	9.54833984375
2216.43530273438	9.49550151824951
2217.076171875	9.46335792541504
2217.71630859375	9.4025993347168
2218.35571289063	9.32306385040283
2218.99462890625	9.32169246673584
2219.63256835938	9.272705078125
2220.26977539063	9.24647808074951
2220.90625	9.18829441070557
2221.5419921875	9.13310527801514
2222.17700195313	9.14255428314209
2222.81127929688	9.05608463287354
2223.44482421875	8.96497631072998
2224.07763671875	8.93093299865723
2224.70971679688	8.85773944854736
2225.34106445313	8.78143310546875
2225.9716796875	8.71599960327148
2226.6015625	8.71410751342773
2227.23071289063	8.62288475036621
2227.85913085938	8.569016456604
2228.48681640625	8.5247802734375
2229.11376953125	8.47388458251953
2229.73999023438	8.44690608978271
2230.36547851563	8.41123294830322
2230.990234375	8.34925556182861
2231.61401367188	8.33775615692139
2232.2373046875	8.27723121643066
2232.85986328125	8.23631954193115
2233.4814453125	8.20789051055908
2234.1025390625	8.19809913635254
2234.72265625	8.12769794464111
2235.34228515625	8.12144470214844
2235.9609375	8.10366725921631
2236.57885742188	8.05618095397949
2237.1962890625	8.09777545928955
2237.81274414063	8.01719570159912
2238.42846679688	8.06495571136475
2239.04345703125	8.01224327087402
2239.65771484375	8.05618762969971
2240.27124023438	8.0311393737793
2240.88403320313	8.0232629776001
2241.49584960938	7.97172737121582
2242.10717773438	7.98720216751099
2242.71752929688	8.03404140472412
2243.32739257813	7.96264553070068
2243.93627929688	7.93234539031982
2244.54443359375	7.95965337753296
2245.15209960938	7.93679094314575
2245.7587890625	7.92884111404419
2246.36474609375	7.90465545654297
2246.9697265625	7.89539241790771
2247.57421875	7.83920097351074
2248.17797851563	7.82294130325317
2248.78076171875	7.80588865280151
2249.38305664063	7.7495903968811
2249.984375	7.74307823181152
2250.5849609375	7.75387096405029
2251.18481445313	7.69721841812134
2251.78393554688	7.5875244140625
2252.38232421875	7.61377668380737
2252.97973632813	7.54690980911255
2253.57666015625	7.53408050537109
2254.17260742188	7.48239850997925
2254.76782226563	7.47548818588257
2255.3623046875	7.38642644882202
2255.9560546875	7.31103086471558
2256.54907226563	7.33126926422119
2257.14135742188	7.27420854568481
2257.73266601563	7.25681161880493
2258.32348632813	7.1487832069397
2258.91333007813	7.14534664154053
2259.50244140625	7.08915615081787
2260.09057617188	6.98144960403442
2260.67822265625	6.98885631561279
2261.26513671875	6.97233581542969
2261.85107421875	6.93602132797241
2262.43627929688	6.87337827682495
2263.02075195313	6.88439655303955
2263.6044921875	6.80604791641235
2264.18725585938	6.81574106216431
2264.76953125	6.77537107467651
2265.35083007813	6.74540233612061
2265.93139648438	6.70027351379395
2266.51123046875	6.7224645614624
2267.09033203125	6.65613269805908
2267.66845703125	6.65950632095337
2268.24584960938	6.64118766784668
2268.82250976563	6.656578540802
2269.3984375	6.67747640609741
2269.9736328125	6.67405223846436
2270.5478515625	6.68554258346558
2271.12133789063	6.72663497924805
2271.69409179688	6.7473201751709
2272.26611328125	6.75282144546509
2272.83740234375	6.66603374481201
2273.40771484375	6.68540287017822
2273.97729492188	6.70819568634033
2274.54614257813	6.6370325088501
2275.11401367188	6.64905452728271
2275.68139648438	6.593834400177
2276.24780273438	6.54619121551514
2276.8134765625	6.54057264328003
2277.37817382813	6.49654626846313
2277.9423828125	6.45038223266602
2278.50561523438	6.48629713058472
2279.06811523438	6.49459075927734
2279.62963867188	6.47575759887695
2280.19067382813	6.46191644668579
2280.75073242188	6.45122480392456
2281.31005859375	6.43735837936401
2281.86840820313	6.43350505828857
2282.42602539063	6.42964649200439
2282.98291015625	6.41390037536621
2283.5390625	6.32498216629028
2284.09448242188	6.31684112548828
2284.64892578125	6.29785537719727
2285.20263671875	6.3261833190918
2285.75537109375	6.23972988128662
2286.3076171875	6.21460056304932
2286.85888671875	6.20268678665161
2287.40942382813	6.19155263900757
2287.958984375	6.13590431213379
2288.5078125	6.10406064987183
2289.05590820313	6.06424045562744
2289.60302734375	6.04401206970215
2290.14965820313	5.99086475372314
2290.6953125	5.91484785079956
2291.23999023438	5.93356323242188
2291.78393554688	5.85321378707886
2292.3271484375	5.84242010116577
2292.86962890625	5.82949209213257
2293.4111328125	5.78171300888062
2293.95190429688	5.77300262451172
2294.49194335938	5.73128366470337
2295.03100585938	5.69565391540527
2295.5693359375	5.68156623840332
2296.10693359375	5.67546129226685
2296.6435546875	5.63789653778076
2297.17944335938	5.62563419342041
2297.71459960938	5.60375690460205
2298.24877929688	5.58266019821167
2298.7822265625	5.59918403625488
2299.31469726563	5.61652088165283
2299.8466796875	5.61890888214111
2300.37744140625	5.57586240768433
2300.90771484375	5.57101249694824
2301.43701171875	5.61055421829224
2301.96557617188	5.57948923110962
2302.4931640625	5.59497213363647
2303.02001953125	5.58850574493408
2303.54614257813	5.58069610595703
2304.0712890625	5.56912422180176
2304.595703125	5.58944129943848
2305.119140625	5.63149166107178
2305.64184570313	5.62769937515259
2306.16381835938	5.56325340270996
2306.68481445313	5.58009719848633
2307.205078125	5.54163455963135
2307.72436523438	5.56224012374878
2308.24291992188	5.56028509140015
2308.7607421875	5.50831747055054
2309.27758789063	5.53484630584717
2309.79370117188	5.51538181304932
2310.30883789063	5.55296230316162
2310.8232421875	5.54641103744507
2311.3369140625	5.53284883499146
2311.849609375	5.49286842346191
2312.361328125	5.498948097229
2312.87255859375	5.48318767547607
2313.38256835938	5.42560291290283
2313.89208984375	5.3752589225769
2314.40063476563	5.40181255340576
2314.908203125	5.34655475616455
2315.4150390625	5.34420776367188
2315.92114257813	5.29969453811646
2316.42626953125	5.22811079025269
2316.9306640625	5.22949409484863
2317.43408203125	5.20057582855225
2317.93676757813	5.17136144638062
2318.4384765625	5.17705106735229
2318.939453125	5.0995922088623
2319.439453125	5.07355499267578
2319.93872070313	5.0569806098938
2320.43701171875	5.02981662750244
2320.9345703125	4.97225332260132
2321.43139648438	4.98763704299927
2321.92724609375	4.93571329116821
2322.42211914063	4.92121887207031
2322.91625976563	4.92518758773804
2323.40966796875	4.88730239868164
2323.90209960938	4.87494468688965
2324.3935546875	4.85033941268921
2324.88427734375	4.82598352432251
2325.37426757813	4.81167650222778
2325.86303710938	4.83193302154541
2326.35131835938	4.81053447723389
2326.83862304688	4.82371520996094
2327.32495117188	4.85380125045776
2327.810546875	4.81520414352417
2328.29541015625	4.82430458068848
2328.77905273438	4.84977674484253
2329.26220703125	4.8902792930603
2329.74438476563	4.89859056472778
2330.2255859375	4.85937881469727
2330.7060546875	4.88544034957886
2331.185546875	4.81968116760254
2331.6640625	4.86761426925659
2332.14184570313	4.84884262084961
2332.61889648438	4.82075262069702
2333.09497070313	4.8427267074585
2333.57006835938	4.83596563339233
2334.04443359375	4.83385467529297
2334.51782226563	4.85913705825806
2334.99047851563	4.79590463638306
2335.46215820313	4.75812339782715
2335.93310546875	4.75816583633423
2336.40307617188	4.73104000091553
2336.8720703125	4.72667503356934
2337.34033203125	4.715989112854
2337.8076171875	4.67947483062744
2338.27416992188	4.64870309829712
2338.73974609375	4.6508903503418
2339.20458984375	4.62805414199829
2339.66845703125	4.6060266494751
2340.13134765625	4.57352256774902
2340.59350585938	4.53493881225586
2341.0546875	4.53680229187012
2341.51489257813	4.4959716796875
2341.97436523438	4.46585416793823
2342.43286132813	4.46934223175049
2342.890625	4.4022421836853
2343.34741210938	4.4010157585144
2343.80322265625	4.36998844146729
2344.25830078125	4.36791896820068
2344.71240234375	4.34734344482422
2345.16577148438	4.3670825958252
2345.61791992188	4.38876581192017
2346.06958007813	4.44915771484375
2346.52001953125	4.44074106216431
2346.9697265625	4.54821252822876
2347.41845703125	4.64053726196289
2347.86645507813	4.68919086456299
2348.3134765625	4.76085472106934
2348.75952148438	4.89627265930176
2349.20483398438	4.95918655395508
2349.64916992188	5.04070949554443
2350.09252929688	5.12949514389038
2350.53515625	5.19670677185059
2350.97680664063	5.25147438049316
2351.41748046875	5.28601408004761
2351.857421875	5.35500288009644
2352.29638671875	5.38348722457886
2352.734375	5.38336753845215
2353.17138671875	5.32071161270142
2353.60766601563	5.32584524154663
2354.04296875	5.30595350265503
2354.4775390625	5.19951915740967
2354.91088867188	5.05794429779053
2355.34350585938	5.00730609893799
2355.775390625	4.92349195480347
2356.2060546875	4.81955909729004
2356.63598632813	4.68517684936523
2357.06494140625	4.5713324546814
2357.4931640625	4.49338340759277
2357.92041015625	4.4243049621582
2358.3466796875	4.32811212539673
2358.77197265625	4.2684178352356
2359.1962890625	4.19918966293335
2359.61987304688	4.07460355758667
2360.04248046875	4.01252555847168
2360.46411132813	3.94900369644165
2360.88500976563	3.92178726196289
2361.30493164063	3.88084673881531
2361.72387695313	3.84547114372253
