# Supplementary material for: Optics miniaturization strategy for demanding Raman spectroscopy applications
Source: Nat Commun. 2024 Apr 8;15:3049. doi: 10.1038/s41467-024-47044-7 (PMC11001912; doi:10.1038/s41467-024-47044-7)
Supplement: Supplementary file 6 — Source Data [file 41467_2024_47044_MOESM6_ESM.zip › Source Data/NCOMMS-23-34016B s3/S3 pHCA, Glucose, Salts/calibraiton/Salts standards 24.08.17/K_1g_L_2.csv]

347.42919921875	77.8589782714844
348.892913818359	78.1876220703125
350.356079101563	78.474006652832
351.818634033203	78.6202011108398
353.280670166016	78.872688293457
354.742095947266	79.4449996948242
356.202972412109	79.5203552246094
357.663299560547	79.8232955932617
359.123046875	79.9703140258789
360.582244873047	80.2528686523438
362.040863037109	80.4740676879883
363.498931884766	80.5526657104492
364.956451416016	80.662712097168
366.413391113281	80.8517990112305
367.869750976563	81.0756072998047
369.325592041016	81.2416305541992
370.780853271484	81.0028686523438
372.235565185547	81.2699584960938
373.689727783203	81.1844253540039
375.143310546875	81.2889709472656
376.596343994141	81.4826583862305
378.048828125	81.4131622314453
379.500762939453	81.4921340942383
380.9521484375	81.5662460327148
382.402954101563	81.5845718383789
383.853240966797	81.7198944091797
385.302947998047	81.827522277832
386.752136230469	81.9698486328125
388.200744628906	82.1322326660156
389.648803710938	82.3544464111328
391.096343994141	82.3205413818359
392.543304443359	82.4520950317383
393.989715576172	82.759391784668
395.435607910156	82.8336181640625
396.880920410156	83.2361068725586
398.325714111328	83.1153259277344
399.769927978516	83.2733154296875
401.213623046875	83.6480102539063
402.656768798828	83.806510925293
404.099395751953	83.9492263793945
405.541442871094	84.2317276000977
406.982971191406	84.2681198120117
408.423950195313	84.3516159057617
409.864379882813	84.732307434082
411.304290771484	84.721794128418
412.743621826172	84.9206695556641
414.182434082031	84.9549102783203
415.620727539063	85.2084197998047
417.058471679688	85.1609802246094
418.495666503906	85.3294448852539
419.932342529297	85.3337631225586
421.368469238281	85.1611404418945
422.804077148438	85.3191070556641
424.239135742188	85.1953430175781
425.673645019531	85.2380447387695
427.107635498047	85.2962875366211
428.541107177734	85.2130432128906
429.974029541016	85.132568359375
431.406433105469	85.0884475708008
432.838287353516	85.0035629272461
434.269622802734	84.8654632568359
435.700408935547	84.8764114379883
437.130706787109	84.7453918457031
438.560455322266	84.6402359008789
439.989654541016	84.4984130859375
441.418334960938	84.5127639770508
442.846496582031	84.3811111450195
444.274139404297	84.3079605102539
445.701263427734	84.0919189453125
447.127838134766	83.8920822143555
448.553894042969	83.8623199462891
449.979431152344	83.8517761230469
451.404449462891	83.6844787597656
452.828918457031	83.4518203735352
454.252899169922	83.5267639160156
455.676330566406	83.3956604003906
457.099273681641	83.3187255859375
458.521667480469	83.2222442626953
459.943542480469	83.2980117797852
461.364929199219	83.1941986083984
462.785766601563	83.1210632324219
464.206085205078	83.1646957397461
465.625885009766	83.0695037841797
467.045196533203	83.0988159179688
468.463958740234	83.0544738769531
469.882202148438	83.2173690795898
471.299957275391	83.1459197998047
472.717193603516	83.2136611938477
474.133911132813	83.1407165527344
475.550109863281	83.1429748535156
476.965789794922	83.064079284668
478.380950927734	83.3854370117188
479.795623779297	83.2666778564453
481.209777832031	83.2992095947266
482.623413085938	83.478157043457
484.036529541016	83.3583068847656
485.449157714844	83.5471343994141
486.861267089844	83.5907363891602
488.272857666016	83.6297073364258
489.683959960938	83.6694564819336
491.094543457031	83.7160034179688
492.504608154297	83.6959609985352
493.914184570313	83.6873779296875
495.3232421875	83.7335586547852
496.731811523438	83.6019287109375
498.139862060547	83.6736907958984
499.547393798828	83.6086730957031
500.954467773438	83.3696060180664
502.360992431641	83.3996353149414
503.767028808594	83.2413101196289
505.172576904297	83.1793365478516
506.577606201172	83.0800552368164
507.982147216797	83.0943298339844
509.386169433594	82.7644500732422
510.789703369141	82.7938537597656
512.192749023438	82.5822067260742
513.595275878906	82.3613433837891
514.997314453125	82.2570877075195
516.398803710938	82.1480255126953
517.799865722656	81.9093399047852
519.200378417969	81.9566955566406
520.600463867188	81.7385635375977
522	81.382942199707
523.399047851563	81.3030700683594
524.797607421875	81.0055389404297
526.195678710938	80.7443771362305
527.59326171875	80.8614196777344
528.990295410156	80.5540237426758
530.386901855469	80.1006774902344
531.782958984375	80.0984878540039
533.178588867188	79.8354797363281
534.573669433594	79.6721343994141
535.968322753906	79.531623840332
537.362426757813	79.3313140869141
538.756042480469	79.1034469604492
540.149230957031	79.014404296875
541.541870117188	78.75634765625
542.934020996094	78.7158050537109
544.32568359375	78.5263290405273
545.716918945313	78.4428253173828
547.107604980469	78.0337371826172
548.497802734375	77.9807968139648
549.887573242188	77.9136047363281
551.276794433594	77.8586044311523
552.66552734375	77.6622543334961
554.053833007813	77.7141342163086
555.441650390625	77.5381164550781
556.828918457031	77.3606109619141
558.215759277344	77.2912902832031
559.602111816406	77.1903915405273
560.987976074219	77.2117156982422
562.373352050781	77.2168731689453
563.758239746094	77.0137100219727
565.142639160156	76.8952102661133
566.526611328125	76.7996520996094
567.910034179688	76.9176330566406
569.293029785156	76.758171081543
570.675537109375	76.7601776123047
572.057556152344	76.7206115722656
573.439086914063	76.6115188598633
574.820129394531	76.5521697998047
576.200744628906	76.5660095214844
577.580871582031	76.5043792724609
578.96044921875	76.6170425415039
580.339660644531	76.4555358886719
581.718322753906	76.6038436889648
583.096557617188	76.4822311401367
584.474243164063	76.4636535644531
585.851501464844	76.411979675293
587.228332519531	76.3662948608398
588.604614257813	76.3741455078125
589.98046875	76.2948379516602
591.355834960938	76.3231201171875
592.730712890625	76.2311477661133
594.105163574219	76.3060302734375
595.479125976563	76.2768325805664
596.852600097656	76.0656814575195
598.225646972656	76.2190856933594
599.598205566406	76.1203308105469
600.970275878906	76.0317840576172
602.341857910156	75.9192428588867
603.713012695313	75.9640350341797
605.083679199219	75.9155654907227
606.453918457031	75.7983016967773
607.823608398438	75.7616195678711
609.192932128906	75.7482376098633
610.561706542969	75.4511184692383
611.930053710938	75.6134719848633
613.297912597656	75.3402786254883
614.665344238281	75.3767700195313
616.032287597656	75.1272964477539
617.398803710938	75.0783157348633
618.764831542969	74.8631286621094
620.13037109375	74.7369613647461
621.495483398438	74.6435012817383
622.860107421875	74.5202713012695
624.224304199219	74.3995895385742
625.588012695313	74.2937316894531
626.951232910156	74.1871185302734
628.314025878906	74.0302352905273
629.676391601563	73.9866943359375
631.038269042969	73.7517013549805
632.399658203125	73.6254653930664
633.760620117188	73.5507125854492
635.12109375	73.4462203979492
636.481140136719	73.3337097167969
637.840759277344	73.248291015625
639.199890136719	73.0696029663086
640.558532714844	72.8293533325195
641.916748046875	72.7916259765625
643.274536132813	72.6694946289063
644.6318359375	72.6262512207031
645.988647460938	72.4755783081055
647.345031738281	72.3366394042969
648.700988769531	72.2886962890625
650.056457519531	72.092643737793
651.411499023438	72.0301742553711
652.76611328125	71.9657974243164
654.120239257813	71.7445449829102
655.473876953125	71.7151412963867
656.827087402344	71.4972152709961
658.179870605469	71.4930038452148
659.5322265625	71.4690399169922
660.884094238281	71.4556655883789
662.235473632813	71.2762298583984
663.586486816406	71.0534973144531
664.93701171875	71.0010681152344
666.287048339844	71.2429656982422
667.636657714844	71.0542755126953
668.98583984375	70.98828125
670.334594726563	70.8721237182617
671.682861328125	70.8872909545898
673.030700683594	70.9530563354492
674.378051757813	70.8565063476563
675.725036621094	70.77685546875
677.071533203125	70.7253952026367
678.417541503906	70.8163375854492
679.76318359375	70.8841094970703
681.108337402344	70.6366882324219
682.453002929688	70.7767105102539
683.797302246094	70.8744125366211
685.14111328125	70.7433624267578
686.484497070313	70.7692413330078
687.827453613281	70.8279037475586
689.169921875	70.664176940918
690.512023925781	70.7468109130859
691.853637695313	70.8403625488281
693.194763183594	70.8841247558594
694.535522460938	70.7189788818359
695.875793457031	70.7727355957031
697.215637207031	70.8027496337891
698.555053710938	70.7035598754883
699.89404296875	70.8812408447266
701.232543945313	70.8839340209961
702.570617675781	70.9002304077148
703.908325195313	70.7879028320313
705.245483398438	70.8013763427734
706.582275390625	70.8217468261719
707.918640136719	70.9493179321289
709.254516601563	70.9061737060547
710.589965820313	70.9024810791016
711.924987792969	70.9077835083008
713.259582519531	70.8023223876953
714.59375	70.795051574707
715.927490234375	70.7656173706055
717.2607421875	70.8085021972656
718.593627929688	70.7337417602539
719.926025390625	70.801155090332
721.257995605469	70.7997055053711
722.589538574219	70.8464889526367
723.920654296875	70.6495895385742
725.251342773438	70.7533950805664
726.581604003906	70.6009292602539
727.911437988281	70.5548400878906
729.240783691406	70.6179504394531
730.569763183594	70.5728454589844
731.898254394531	70.4535675048828
733.226379394531	70.3121490478516
734.554016113281	70.3565979003906
735.881225585938	70.3121643066406
737.208068847656	70.2522583007813
738.534423828125	70.2537460327148
739.8603515625	70.234977722168
741.185852050781	70.1124420166016
742.510925292969	70.1269912719727
743.835571289063	69.8492889404297
745.159790039063	69.8816680908203
746.483581542969	69.7764358520508
747.806945800781	69.6362609863281
749.1298828125	69.6379165649414
750.452453613281	69.5390777587891
751.774536132813	69.477897644043
753.09619140625	69.2591094970703
754.417419433594	69.1655120849609
755.738220214844	69.1235122680664
757.05859375	69.036262512207
758.378540039063	68.966438293457
759.698059082031	68.8542098999023
761.017211914063	68.6740036010742
762.335876464844	68.7645034790039
763.654113769531	68.4601974487305
764.971984863281	68.5111923217773
766.289367675781	68.3295745849609
767.606384277344	68.1877212524414
768.922973632813	68.2300033569336
770.239074707031	68.0053176879883
771.554809570313	67.9383926391602
772.8701171875	67.8468627929688
774.184997558594	67.715461730957
775.499450683594	67.4299774169922
776.8134765625	67.5562057495117
778.127136230469	67.2944564819336
779.440307617188	67.1877975463867
780.753112792969	67.3364028930664
782.0654296875	66.9485626220703
783.377380371094	66.9456329345703
784.688903808594	66.8776168823242
786	66.7510375976563
787.310668945313	66.7699127197266
788.620971679688	66.3967666625977
789.930786132813	66.5183868408203
791.240234375	66.3386459350586
792.549255371094	66.2089385986328
793.857788085938	66.2741165161133
795.166015625	65.9373931884766
796.473754882813	65.9846725463867
797.781066894531	65.7892379760742
799.088012695313	65.8142166137695
800.39453125	65.694221496582
801.700622558594	65.6026458740234
803.006286621094	65.4084625244141
804.311584472656	65.4669189453125
805.616394042969	65.4092025756836
806.920837402344	65.3412017822266
808.224853515625	65.1536026000977
809.528503417969	65.0486373901367
810.831665039063	64.9465637207031
812.134460449219	65.0108489990234
813.436828613281	64.8222122192383
814.73876953125	64.7045593261719
816.040344238281	64.6660842895508
817.341430664063	64.6259384155273
818.642150878906	64.3712158203125
819.942504882813	64.4569778442383
821.242370605469	64.2738265991211
822.541870117188	64.23583984375
823.840942382813	64.1580276489258
825.139587402344	63.9644775390625
826.437866210938	63.8924179077148
827.735656738281	63.7702445983887
829.033081054688	63.7992935180664
830.330139160156	63.7059593200684
831.626770019531	63.6097717285156
832.922973632813	63.4731941223145
834.21875	63.3930702209473
835.514099121094	63.4651145935059
836.80908203125	63.324592590332
838.103637695313	63.0264358520508
839.397827148438	63.0543098449707
840.691589355469	62.9569435119629
841.984924316406	62.9173698425293
843.27783203125	62.7653312683105
844.570373535156	62.7153167724609
845.862487792969	62.565055847168
847.154235839844	62.4140548706055
848.445556640625	62.4752082824707
849.736450195313	62.2158012390137
851.026916503906	62.090030670166
852.317016601563	62.0437507629395
853.606689453125	61.8909645080566
854.89599609375	61.8752250671387
856.184875488281	61.6454849243164
857.473327636719	61.6804733276367
858.761413574219	61.6668891906738
860.049072265625	61.612907409668
861.336303710938	61.4701614379883
862.623168945313	61.6046905517578
863.909606933594	61.483325958252
865.195678710938	61.5593795776367
866.481323242188	61.3993797302246
867.766540527344	61.3053207397461
869.051391601563	61.5506286621094
870.335815429688	61.5173759460449
871.619873046875	61.242748260498
872.903503417969	61.2726097106934
874.186706542969	61.3015365600586
875.469543457031	61.0818481445313
876.752014160156	60.9101943969727
878.033996582031	60.7587623596191
879.315612792969	60.508861541748
880.596862792969	60.1532592773438
881.877685546875	59.8239707946777
883.158081054688	59.4387092590332
884.438110351563	59.0174751281738
885.7177734375	58.5263633728027
886.996948242188	58.2726135253906
888.275817871094	57.8764305114746
889.55419921875	57.5446434020996
890.832275390625	57.1639404296875
892.10986328125	56.9152565002441
893.387084960938	56.6288757324219
894.663940429688	56.2632904052734
895.940368652344	55.895263671875
897.216369628906	55.7139129638672
898.492004394531	55.4068794250488
899.767272949219	55.1080513000488
901.042114257813	54.9174346923828
902.316528320313	54.7401733398438
903.590576171875	54.4385604858398
904.8642578125	54.2714195251465
906.137512207031	53.9978561401367
907.410339355469	53.8618087768555
908.682800292969	53.5065765380859
909.954833984375	53.3597068786621
911.226501464844	53.1812553405762
912.497802734375	52.9468193054199
913.768676757813	52.6213912963867
915.039123535156	52.5625762939453
916.309204101563	52.2874603271484
917.578918457031	52.1620407104492
918.848205566406	52.0044441223145
920.117126464844	51.6596908569336
921.385620117188	51.6997947692871
922.653747558594	51.4508590698242
923.921447753906	51.1573753356934
925.188781738281	51.1261177062988
926.455688476563	51.0272903442383
927.722229003906	50.9020004272461
928.988342285156	50.7051391601563
930.254089355469	50.5555114746094
931.519470214844	50.4536933898926
932.784423828125	50.3600807189941
934.049011230469	50.0694046020508
935.313171386719	50.0068740844727
936.576965332031	49.9092979431152
937.84033203125	49.7742462158203
939.103332519531	49.5992126464844
940.365966796875	49.5959396362305
941.628173828125	49.5176773071289
942.890014648438	49.3019485473633
944.151428222656	49.2627372741699
945.412475585938	49.0485649108887
946.673095703125	49.102108001709
947.933349609375	49.0440940856934
949.193237304688	48.8073081970215
950.452697753906	48.8647041320801
951.711791992188	48.7777938842773
952.970520019531	48.6771926879883
954.228820800781	48.5994491577148
955.486755371094	48.4697380065918
956.744262695313	48.4959831237793
958.001403808594	48.400577545166
959.258117675781	48.313175201416
960.514526367188	48.2177925109863
961.770446777344	48.2631378173828
963.026062011719	48.1339073181152
964.28125	47.9846801757813
965.536010742188	48.024543762207
966.790466308594	47.965030670166
968.044494628906	47.9382781982422
969.298095703125	47.8310012817383
970.551391601563	47.865966796875
971.80419921875	47.6778030395508
973.056701660156	47.7356414794922
974.308776855469	47.6187133789063
975.560485839844	47.5762367248535
976.811767578125	47.6457328796387
978.062683105469	47.5088539123535
979.313232421875	47.4828033447266
980.563415527344	47.4196395874023
981.813171386719	47.382755279541
983.0625	47.3470306396484
984.3115234375	47.3271293640137
985.560119628906	47.3818778991699
986.808349609375	47.2833518981934
988.05615234375	47.2448234558105
989.303588867188	47.2603988647461
990.550659179688	47.2258911132813
991.797302246094	47.0969657897949
993.043579101563	47.1304626464844
994.289489746094	47.071834564209
995.535034179688	46.9905433654785
996.780151367188	46.8614654541016
998.02490234375	46.7185134887695
999.269226074219	46.7962646484375
1000.51318359375	46.6687545776367
1001.75677490234	46.5105934143066
1003	46.3945388793945
1004.24279785156	46.369701385498
1005.48522949219	46.2989921569824
1006.72729492188	46.451099395752
1007.96893310547	46.2324447631836
1009.21026611328	46.183479309082
1010.45111083984	46.2228927612305
1011.69165039063	46.0754890441895
1012.93176269531	46.0155143737793
1014.17150878906	46.0311660766602
1015.41088867188	45.940559387207
1016.64984130859	46.0303192138672
1017.88842773438	45.8881301879883
1019.12664794922	45.8815460205078
1020.36450195313	45.8176422119141
1021.60192871094	45.691291809082
1022.83898925781	45.7799797058105
1024.07568359375	45.6206970214844
1025.31201171875	45.6711349487305
1026.5478515625	45.5331993103027
1027.78344726563	45.6303482055664
1029.0185546875	45.495288848877
1030.25329589844	45.4716835021973
1031.48767089844	45.3993263244629
1032.7216796875	45.4860458374023
1033.95532226563	45.3889465332031
1035.18859863281	45.3678703308105
1036.42138671875	45.4734954833984
1037.65393066406	45.3770065307617
1038.88598632813	45.3477821350098
1040.11767578125	45.5007019042969
1041.34899902344	45.4215850830078
1042.57995605469	45.450511932373
1043.810546875	45.4920272827148
1045.04077148438	45.447811126709
1046.2705078125	45.6113014221191
1047.5	45.4166030883789
1048.72900390625	45.496280670166
1049.95764160156	45.5020484924316
1051.18591308594	45.5171661376953
1052.41381835938	45.5805130004883
1053.64135742188	45.4910430908203
1054.86853027344	45.6979179382324
1056.09521484375	45.6648864746094
1057.32165527344	45.6271057128906
1058.54760742188	45.7254028320313
1059.77331542969	45.7795143127441
1060.99853515625	45.8138122558594
1062.22338867188	45.8969230651855
1063.44787597656	45.7684860229492
1064.671875	46.0405197143555
1065.89562988281	46.119686126709
1067.11901855469	46.0610466003418
1068.34191894531	46.2342224121094
1069.56457519531	46.4764251708984
1070.78674316406	46.4048805236816
1072.00854492188	46.549144744873
1073.22998046875	46.5595970153809
1074.45104980469	46.6198348999023
1075.67175292969	46.6856117248535
1076.89208984375	46.6888694763184
1078.11193847656	46.4873733520508
1079.33154296875	46.4220161437988
1080.55065917969	46.4722175598145
1081.76940917969	46.1923751831055
1082.98791503906	46.0126342773438
1084.20593261719	45.8386192321777
1085.42358398438	45.5610618591309
1086.64086914063	45.4543647766113
1087.85766601563	45.262622833252
1089.07421875	45.019588470459
1090.29040527344	44.8562622070313
1091.50610351563	44.8457145690918
1092.72155761719	44.6820297241211
1093.9365234375	44.6341209411621
1095.15112304688	44.5965270996094
1096.36535644531	44.5581817626953
1097.57922363281	44.4975357055664
1098.79272460938	44.4897270202637
1100.005859375	44.3752975463867
1101.21862792969	44.4886703491211
1102.43090820313	44.4543952941895
1103.64294433594	44.3008804321289
1104.8544921875	44.3952217102051
1106.06579589844	44.3750953674316
1107.27661132813	44.3284645080566
1108.48706054688	44.2972946166992
1109.69714355469	44.3262596130371
1110.90686035156	44.2693481445313
1112.1162109375	44.2017707824707
1113.3251953125	44.2864952087402
1114.53369140625	44.3332710266113
1115.74194335938	44.125244140625
1116.94982910156	44.314811706543
1118.1572265625	44.1885108947754
1119.3642578125	44.0933113098145
1120.57104492188	44.1432113647461
1121.77734375	44.145206451416
1122.98327636719	44.1342391967773
1124.18884277344	44.1994552612305
1125.39404296875	44.2526779174805
1126.59875488281	44.2119636535645
1127.80322265625	44.2734222412109
1129.00732421875	44.2512626647949
1130.2109375	44.2252883911133
1131.41430664063	44.0658493041992
1132.6171875	44.1491355895996
1133.81970214844	44.0659141540527
1135.02197265625	44.1664276123047
1136.22375488281	44.0471267700195
1137.42517089844	43.9551315307617
1138.62622070313	44.1214141845703
1139.82690429688	44.0183753967285
1141.02709960938	43.929271697998
1142.22705078125	44.0058212280273
1143.42663574219	44.0904312133789
1144.62573242188	43.9975547790527
1145.82458496094	43.9157562255859
1147.02294921875	44.0216217041016
1148.22094726563	43.9196014404297
1149.41857910156	43.9899520874023
1150.61584472656	43.937442779541
1151.81274414063	43.8698463439941
1153.00927734375	43.9249610900879
1154.20544433594	43.8889236450195
1155.40124511719	43.9312705993652
1156.5966796875	43.9434204101563
1157.79162597656	43.8458671569824
1158.986328125	43.8374061584473
1160.18054199219	43.8172950744629
1161.37438964844	43.8859176635742
1162.56799316406	43.7442245483398
1163.76110839844	43.8004455566406
1164.95385742188	43.8345069885254
1166.14624023438	43.7503967285156
1167.33825683594	43.818531036377
1168.52990722656	43.7933464050293
1169.72119140625	43.7408256530762
1170.91198730469	43.5919036865234
1172.1025390625	43.8468055725098
1173.29260253906	43.9060478210449
1174.482421875	43.7374496459961
1175.67175292969	43.9161109924316
1176.86071777344	43.8992538452148
1178.04943847656	43.8387870788574
1179.23767089844	43.9252815246582
1180.42553710938	43.8518257141113
1181.61303710938	43.9628524780273
1182.80017089844	43.9985122680664
1183.98681640625	43.9712219238281
1185.17321777344	43.9598274230957
1186.35925292969	44.0005111694336
1187.54479980469	44.1066818237305
1188.73010253906	43.9754905700684
1189.91491699219	44.0514526367188
1191.09936523438	44.0010795593262
1192.28356933594	43.9924583435059
1193.46728515625	44.1621170043945
1194.65063476563	44.1349449157715
1195.83361816406	44.0639305114746
1197.01623535156	44.0492401123047
1198.19836425781	44.1312828063965
1199.38024902344	44.2863349914551
1200.56176757813	44.1345367431641
1201.74279785156	44.3622436523438
1202.92358398438	44.3673629760742
1204.10388183594	44.3830490112305
1205.28393554688	44.4966583251953
1206.46350097656	44.5062446594238
1207.64270019531	44.4501152038574
1208.82153320313	44.5613174438477
1210	44.5619430541992
1211.17810058594	44.5112266540527
1212.35583496094	44.5454292297363
1213.53308105469	44.7147979736328
1214.71008300781	44.5768928527832
1215.88671875	44.5225791931152
1217.06286621094	44.6151466369629
1218.23864746094	44.5993957519531
1219.41418457031	44.575984954834
1220.58923339844	44.5165367126465
1221.76391601563	44.6454391479492
1222.93823242188	44.612678527832
1224.11218261719	44.6650886535645
1225.28576660156	44.7089004516602
1226.458984375	44.6748466491699
1227.6318359375	44.647705078125
1228.80419921875	44.6107788085938
1229.97631835938	44.6828689575195
1231.14794921875	44.6072196960449
1232.31921386719	44.7645492553711
1233.490234375	44.7081146240234
1234.66076660156	44.6440124511719
1235.83093261719	44.726188659668
1237.00073242188	44.7346687316895
1238.17016601563	44.6218414306641
1239.33923339844	44.6539611816406
1240.5078125	44.6619110107422
1241.67614746094	44.5247039794922
1242.84411621094	44.5534172058105
1244.01159667969	44.599437713623
1245.1787109375	44.457820892334
1246.34558105469	44.4623756408691
1247.51196289063	44.3522682189941
1248.67797851563	44.1791381835938
1249.84362792969	44.2726821899414
1251.00891113281	44.3001556396484
1252.173828125	44.1306800842285
1253.33825683594	44.1672058105469
1254.50244140625	44.1593551635742
1255.66625976563	44.0952072143555
1256.82958984375	43.9733963012695
1257.99255371094	44.0763053894043
1259.1552734375	44.0185317993164
1260.31750488281	44.0882301330566
1261.47937011719	43.9891204833984
1262.64086914063	43.9325218200684
1263.80200195313	43.8578491210938
1264.96276855469	43.9605102539063
1266.123046875	43.9460525512695
1267.28308105469	43.7904243469238
1268.44262695313	43.738094329834
1269.60192871094	43.7346343994141
1270.7607421875	43.6255493164063
1271.91918945313	43.6209602355957
1273.07727050781	43.5686569213867
1274.23498535156	43.3658561706543
1275.39233398438	43.4165229797363
1276.54931640625	43.3746299743652
1277.70581054688	43.2601661682129
1278.86206054688	43.2997207641602
1280.01794433594	43.2528419494629
1281.17333984375	43.1447410583496
1282.32836914063	43.2114906311035
1283.48303222656	43.1758117675781
1284.63732910156	43.2587814331055
1285.79125976563	42.9825439453125
1286.94482421875	43.0420379638672
1288.09802246094	43.0208473205566
1289.25073242188	43.0445556640625
1290.40319824219	43.155574798584
1291.55517578125	42.900276184082
1292.70690917969	42.9616012573242
1293.85815429688	42.8994064331055
1295.00903320313	42.8981323242188
1296.15954589844	42.8542671203613
1297.30969238281	42.7371368408203
1298.45935058594	42.7135238647461
1299.60876464844	42.7564582824707
1300.7578125	42.6607437133789
1301.90637207031	42.7291603088379
1303.05456542969	42.6897811889648
1304.20239257813	42.5715065002441
1305.34985351563	42.500301361084
1306.49694824219	42.5919456481934
1307.64367675781	42.4949035644531
1308.7900390625	42.4501457214355
1309.93591308594	42.4050216674805
1311.08154296875	42.4039077758789
1312.22668457031	42.4585952758789
1313.37145996094	42.3976669311523
1314.51599121094	42.3604888916016
1315.66003417969	42.4689178466797
1316.80358886719	42.3796348571777
1317.94689941406	42.3675994873047
1319.08984375	42.3422470092773
1320.23229980469	42.4096298217773
1321.37451171875	42.3543701171875
1322.51623535156	42.3920402526855
1323.65759277344	42.3166923522949
1324.79858398438	42.257194519043
1325.93920898438	42.3268089294434
1327.07934570313	42.1675872802734
1328.21923828125	42.1222152709961
1329.35864257813	42.1350364685059
1330.49780273438	42.1389846801758
1331.63647460938	42.0922813415527
1332.77478027344	42.0457801818848
1333.91271972656	41.8521041870117
1335.05029296875	41.913143157959
1336.18737792969	41.9686050415039
1337.32421875	41.7594184875488
1338.46057128906	41.844310760498
1339.5966796875	41.7918472290039
1340.73229980469	41.7628021240234
1341.86755371094	41.7715110778809
1343.00231933594	41.8075218200684
1344.13684082031	41.7440643310547
1345.27099609375	41.6924133300781
1346.40466308594	41.668830871582
1347.53796386719	41.7229232788086
1348.6708984375	41.6091270446777
1349.80346679688	41.6524047851563
1350.93566894531	41.6780853271484
1352.06750488281	41.648754119873
1353.19885253906	41.5940551757813
1354.32995605469	41.6938018798828
1355.46057128906	41.4931945800781
1356.5908203125	41.4222183227539
1357.720703125	41.4105606079102
1358.85021972656	41.4559211730957
1359.97924804688	41.3275680541992
1361.10803222656	41.2919006347656
1362.236328125	41.2349014282227
1363.3642578125	41.2665481567383
1364.49182128906	41.169605255127
1365.61901855469	41.0660552978516
1366.74584960938	41.1041374206543
1367.87231445313	41.1319618225098
1368.99829101563	40.9731063842773
1370.12390136719	40.9964866638184
1371.24914550781	41.0088157653809
1372.3740234375	40.9120674133301
1373.49853515625	41.0176277160645
1374.62255859375	40.9540786743164
1375.74633789063	40.9662818908691
1376.86962890625	41.0958137512207
1377.99255371094	40.9250717163086
1379.11511230469	40.9483947753906
1380.2373046875	40.9270439147949
1381.35900878906	40.8722877502441
1382.48034667969	40.9516181945801
1383.60144042969	40.874137878418
1384.72204589844	40.8493232727051
1385.84228515625	40.8033332824707
1386.96203613281	40.7853469848633
1388.08154296875	40.7234230041504
1389.20056152344	40.8071670532227
1390.31921386719	40.7069396972656
1391.4375	40.5757675170898
1392.55541992188	40.6146240234375
1393.6728515625	40.5174980163574
1394.7900390625	40.530891418457
1395.90673828125	40.4516639709473
1397.02307128906	40.4899978637695
1398.13903808594	40.3776817321777
1399.25463867188	40.3537406921387
1400.36975097656	40.3644714355469
1401.48449707031	40.438907623291
1402.59899902344	40.2919120788574
1403.712890625	40.2561187744141
1404.82653808594	40.3499031066895
1405.93981933594	40.4160537719727
1407.05261230469	40.3300323486328
1408.1650390625	40.2642707824707
1409.27709960938	40.421314239502
1410.38879394531	40.2867660522461
1411.5	40.3559494018555
1412.61096191406	40.3693962097168
1413.72143554688	40.3885078430176
1414.83154296875	40.3331336975098
1415.94116210938	40.1868591308594
1417.05053710938	40.1792640686035
1418.15942382813	40.2226257324219
1419.26794433594	40.2117500305176
1420.37609863281	40.1292610168457
1421.48388671875	40.0592651367188
1422.59118652344	39.9435653686523
1423.6982421875	40.0813026428223
1424.80480957031	39.9788932800293
1425.91088867188	39.9249038696289
1427.01672363281	39.8656425476074
1428.1220703125	39.8704605102539
1429.22717285156	39.836799621582
1430.33166503906	39.8254203796387
1431.43591308594	39.743106842041
1432.53979492188	39.922908782959
1433.64318847656	39.8240013122559
1434.74621582031	39.8418083190918
1435.84887695313	39.7614631652832
1436.95104980469	39.8516616821289
1438.05297851563	39.8781318664551
1439.15441894531	39.8537521362305
1440.25549316406	39.8340797424316
1441.35620117188	39.8163795471191
1442.45642089844	39.8750038146973
1443.55627441406	39.7586822509766
1444.65576171875	39.7494201660156
1445.7548828125	39.6117210388184
1446.853515625	39.5850372314453
1447.95190429688	39.465518951416
1449.0498046875	39.5109252929688
1450.14721679688	39.4053077697754
1451.24438476563	39.378044128418
1452.34106445313	39.2430076599121
1453.43737792969	39.3758697509766
1454.53332519531	39.2966957092285
1455.62890625	39.2504386901855
1456.72399902344	39.2571334838867
1457.81872558594	39.2707099914551
1458.9130859375	39.2487907409668
1460.00695800781	39.3775444030762
1461.10046386719	39.2442398071289
1462.19360351563	39.2364807128906
1463.28637695313	39.3027305603027
1464.37878417969	39.2836227416992
1465.470703125	39.3032035827637
1466.56225585938	39.2646865844727
1467.65344238281	39.2858695983887
1468.744140625	39.2265548706055
1469.83447265625	39.2548294067383
1470.92443847656	39.2151679992676
1472.01403808594	39.0807914733887
1473.10314941406	39.1089134216309
1474.19189453125	39.0100746154785
1475.2802734375	38.8868675231934
1476.3681640625	38.9496154785156
1477.45581054688	38.9565505981445
1478.54296875	38.8038063049316
1479.62963867188	38.8009185791016
1480.71606445313	38.9404792785645
1481.80200195313	38.8762474060059
1482.88757324219	38.9678726196289
1483.97265625	38.9186058044434
1485.05737304688	39.0500640869141
1486.14172363281	38.8827018737793
1487.22570800781	38.9868507385254
1488.30932617188	39.0451507568359
1489.39245605469	39.1042671203613
1490.47509765625	39.1453056335449
1491.55749511719	39.204288482666
1492.63940429688	39.2432060241699
1493.72094726563	39.1179733276367
1494.80212402344	39.2369537353516
1495.8828125	39.2238960266113
1496.96313476563	39.3214645385742
1498.04309082031	39.195426940918
1499.12255859375	39.1642532348633
1500.20166015625	39.221061706543
1501.28039550781	39.1551780700684
1502.35864257813	39.1589508056641
1503.4365234375	39.0829925537109
1504.51403808594	39.166145324707
1505.59118652344	39.1077690124512
1506.66784667969	39.2670135498047
1507.744140625	39.2461814880371
1508.81994628906	39.3486366271973
1509.89538574219	39.3157958984375
1510.97045898438	39.3790016174316
1512.04516601563	39.5307807922363
1513.11938476563	39.5910987854004
1514.19323730469	39.5872001647949
1515.26672363281	39.8018226623535
1516.33972167969	39.7932395935059
1517.41235351563	39.9075050354004
1518.48449707031	39.913215637207
1519.55639648438	39.9114151000977
1520.62768554688	40.0546951293945
1521.69873046875	40.1590461730957
1522.76928710938	40.1814956665039
1523.83947753906	40.1291084289551
1524.90930175781	40.2579231262207
1525.97863769531	40.168529510498
1527.04760742188	40.3366508483887
1528.11608886719	40.284309387207
1529.18420410156	40.3808059692383
1530.251953125	40.3681297302246
1531.31921386719	40.4807586669922
1532.38610839844	40.5357437133789
1533.45263671875	40.6337928771973
1534.51867675781	40.6823043823242
1535.58435058594	40.8064346313477
1536.64965820313	40.7748603820801
1537.71447753906	41.0897903442383
1538.77893066406	41.1120758056641
1539.84301757813	41.292610168457
1540.90661621094	41.4658699035645
1541.9697265625	41.581413269043
1543.03259277344	41.5947303771973
1544.09497070313	41.7193183898926
1545.15686035156	41.9039649963379
1546.21850585938	42.1695785522461
1547.27966308594	42.2750930786133
1548.34033203125	42.3794708251953
1549.40063476563	42.6284523010254
1550.46057128906	42.6166229248047
1551.52001953125	42.8138618469238
1552.5791015625	42.9512939453125
1553.63781738281	43.0585479736328
1554.69604492188	43.1109313964844
1555.75378417969	43.1205558776855
1556.81127929688	43.1321830749512
1557.86828613281	43.3547058105469
1558.9248046875	43.3656158447266
1559.98095703125	43.5783462524414
1561.03674316406	43.6552734375
1562.09204101563	43.6868209838867
1563.14697265625	44.0231399536133
1564.20153808594	44.1072235107422
1565.25561523438	44.2922477722168
1566.30932617188	44.5395698547363
1567.36254882813	44.7710418701172
1568.41540527344	44.9365921020508
1569.4677734375	45.0956344604492
1570.51977539063	45.3473472595215
1571.57141113281	45.5710258483887
1572.62255859375	45.8716735839844
1573.67333984375	46.0432548522949
1574.7236328125	46.4543800354004
1575.77355957031	46.5572547912598
1576.82299804688	46.7606811523438
1577.8720703125	46.9775924682617
1578.92077636719	47.1462249755859
1579.96899414063	47.2333793640137
1581.01684570313	47.4491539001465
1582.06420898438	47.7380256652832
1583.11120605469	47.9010124206543
1584.15771484375	48.0088539123535
1585.20385742188	48.3814849853516
1586.24951171875	48.621395111084
1587.29479980469	48.6504173278809
1588.33972167969	49.0234489440918
1589.38415527344	49.1705551147461
1590.42810058594	49.5062026977539
1591.47180175781	49.7314224243164
1592.51489257813	50.1621322631836
1593.55773925781	50.4138603210449
1594.59997558594	50.7138061523438
1595.64196777344	51.0812644958496
1596.68334960938	51.4952011108398
1597.72448730469	51.7669143676758
1598.76513671875	52.2004585266113
1599.80529785156	52.5741844177246
1600.84509277344	53.0151138305664
1601.88452148438	53.3883857727051
1602.92346191406	53.6026191711426
1603.9619140625	54.1016998291016
1605	54.2517318725586
1606.03771972656	54.6288414001465
1607.07495117188	54.9159088134766
1608.11169433594	55.3148422241211
1609.14807128906	55.7115592956543
1610.18408203125	55.781135559082
1611.21960449219	56.1033248901367
1612.25463867188	56.2382202148438
1613.28930664063	56.6695098876953
1614.32360839844	56.7854957580566
1615.357421875	57.3145332336426
1616.39074707031	57.4285202026367
1617.42370605469	57.7588195800781
1618.45629882813	58.0459823608398
1619.48840332031	58.2718315124512
1620.52001953125	58.3761215209961
1621.55126953125	58.6819801330566
1622.58215332031	59.0202331542969
1623.61254882813	59.2493896484375
1624.64245605469	59.5127372741699
1625.67199707031	59.7584686279297
1626.70104980469	59.9799156188965
1627.72973632813	60.118350982666
1628.75793457031	60.2657508850098
1629.78576660156	60.6895408630371
1630.81311035156	60.9320449829102
1631.84008789063	60.8015174865723
1632.86657714844	61.086799621582
1633.89270019531	61.2383041381836
1634.91833496094	61.1983299255371
1635.94348144531	61.3671417236328
1636.96826171875	61.3539047241211
1637.99255371094	61.3212814331055
1639.01647949219	61.4429664611816
1640.03991699219	61.0829124450684
1641.06298828125	61.1722717285156
1642.08557128906	60.9326515197754
1643.10778808594	60.9313926696777
1644.12951660156	60.634765625
1645.15075683594	60.3787384033203
1646.17163085938	60.251636505127
1647.19213867188	59.9421806335449
1648.21203613281	59.6632194519043
1649.23156738281	59.5554008483887
1650.25073242188	59.1809997558594
1651.26940917969	58.9637756347656
1652.28759765625	58.687873840332
1653.30541992188	58.5350074768066
1654.32275390625	58.0361747741699
1655.33972167969	57.8175888061523
1656.35620117188	57.3409461975098
1657.37231445313	57.0845909118652
1658.38793945313	56.8295593261719
1659.40307617188	56.5730247497559
1660.41772460938	56.2400131225586
1661.43212890625	56.1185913085938
1662.44592285156	55.6251983642578
1663.45935058594	55.5902290344238
1664.47229003906	55.0792579650879
1665.48486328125	54.9237976074219
1666.49694824219	54.6588287353516
1667.50854492188	54.2466621398926
1668.51977539063	53.8860130310059
1669.53051757813	53.4201927185059
1670.54089355469	53.0999641418457
1671.55078125	52.7453842163086
1672.56018066406	52.2205810546875
1673.56909179688	51.9736633300781
1674.57763671875	51.510627746582
1675.58581542969	51.0753402709961
1676.59350585938	50.5356826782227
1677.60070800781	50.1411895751953
1678.607421875	49.5399131774902
1679.61376953125	49.041820526123
1680.61962890625	48.6804313659668
1681.62512207031	48.181941986084
1682.63012695313	47.7640838623047
1683.63464355469	47.165943145752
1684.638671875	46.7989654541016
1685.64233398438	46.2332382202148
1686.64562988281	45.9067764282227
1687.64831542969	45.4573249816895
1688.65063476563	45.0489959716797
1689.65246582031	44.450496673584
1690.65393066406	44.126651763916
1691.65490722656	43.7746353149414
1692.65539550781	43.4437599182129
1693.65551757813	42.967414855957
1694.65502929688	42.5661926269531
1695.654296875	42.237907409668
1696.65295410156	41.9656105041504
1697.65124511719	41.5071640014648
1698.64904785156	41.1384887695313
1699.646484375	40.8616752624512
1700.64331054688	40.4607086181641
1701.63977050781	40.1278495788574
1702.63586425781	39.7169036865234
1703.63134765625	39.5017204284668
1704.62646484375	39.0383224487305
1705.62121582031	38.6482086181641
1706.61535644531	38.3207511901855
1707.60913085938	38.0075225830078
1708.60241699219	37.6245155334473
1709.59521484375	37.2057876586914
1710.58764648438	36.724193572998
1711.57958984375	36.4761123657227
1712.57104492188	36.1039390563965
1713.56213378906	35.7525634765625
1714.552734375	35.444034576416
1715.54284667969	35.1053161621094
1716.53247070313	34.6647796630859
1717.52160644531	34.3310813903809
1718.51037597656	33.9951820373535
1719.49865722656	33.6210098266602
1720.48657226563	33.3929595947266
1721.47387695313	33.0357971191406
1722.46081542969	32.7708168029785
1723.447265625	32.4881858825684
1724.43334960938	32.3013305664063
1725.41882324219	31.9483337402344
1726.40393066406	31.8262634277344
1727.38854980469	31.4686679840088
1728.37268066406	31.2112236022949
1729.3564453125	31.0664043426514
1730.33972167969	30.8035888671875
1731.32250976563	30.6792774200439
1732.30480957031	30.3503360748291
1733.28674316406	30.1729583740234
1734.26806640625	29.9768867492676
1735.2490234375	29.775354385376
1736.2294921875	29.6426067352295
1737.20959472656	29.4291191101074
1738.18908691406	29.2991313934326
1739.16821289063	29.1167240142822
1740.14685058594	28.9042072296143
1741.125	28.7806510925293
1742.10266113281	28.6690464019775
1743.07995605469	28.337760925293
1744.05676269531	28.2486057281494
1745.03308105469	28.1059284210205
1746.00891113281	27.9737567901611
1746.98425292969	27.693639755249
1747.95910644531	27.5544700622559
1748.93359375	27.3459186553955
1749.90759277344	27.267219543457
1750.88110351563	27.0645332336426
1751.85412597656	26.79736328125
1752.82678222656	26.520299911499
1753.798828125	26.4725093841553
1754.7705078125	26.21435546875
1755.74169921875	26.026969909668
1756.71240234375	25.887752532959
1757.6826171875	25.7804985046387
1758.65246582031	25.6428184509277
1759.62170410156	25.4132976531982
1760.59057617188	25.2998237609863
1761.55895996094	25.1735954284668
1762.52673339844	24.9896125793457
1763.49426269531	24.8659648895264
1764.46118164063	24.7868537902832
1765.42761230469	24.6487197875977
1766.39367675781	24.4994697570801
1767.35913085938	24.4711170196533
1768.32421875	24.2812767028809
1769.28881835938	24.2359657287598
1770.2529296875	24.0716552734375
1771.21655273438	24.0538368225098
1772.17980957031	23.9432907104492
1773.14245605469	23.8711318969727
1774.10461425781	23.8436546325684
1775.06640625	23.8669528961182
1776.02770996094	23.6492309570313
1776.98852539063	23.5664901733398
1777.94873046875	23.4659233093262
1778.90856933594	23.4567489624023
1779.86804199219	23.4084434509277
1780.82690429688	23.1765193939209
1781.78527832031	23.0257301330566
1782.7431640625	22.9328784942627
1783.70068359375	22.8397808074951
1784.65771484375	22.6927814483643
1785.61413574219	22.6067066192627
1786.57019042969	22.3853435516357
1787.52575683594	22.4497489929199
1788.48083496094	22.1621475219727
1789.43530273438	22.1535148620605
1790.38940429688	21.9901695251465
1791.34301757813	21.9082164764404
1792.29626464844	21.7840061187744
1793.24890136719	21.7406215667725
1794.20104980469	21.6089572906494
1795.15270996094	21.5648746490479
1796.10400390625	21.4236392974854
1797.0546875	21.3889617919922
1798.0048828125	21.3046245574951
1798.95471191406	21.2417182922363
1799.90393066406	21.0977325439453
1800.85278320313	21.064847946167
1801.80102539063	21.0591239929199
1802.74890136719	21.0247497558594
1803.6962890625	20.9920482635498
1804.64306640625	20.8334999084473
1805.58947753906	20.9213390350342
1806.53540039063	20.8658275604248
1807.48071289063	20.7630290985107
1808.42565917969	20.7863731384277
1809.3701171875	20.6982822418213
1810.31396484375	20.7256450653076
1811.25744628906	20.6467990875244
1812.20043945313	20.5558605194092
1813.14294433594	20.4896144866943
1814.08483886719	20.5199337005615
1815.0263671875	20.4743671417236
1815.96740722656	20.4080562591553
1816.90783691406	20.3264770507813
1817.84790039063	20.2948017120361
1818.78747558594	20.1456317901611
1819.72644042969	20.2113056182861
1820.6650390625	20.0707187652588
1821.60314941406	20.0770969390869
1822.54064941406	19.9378871917725
1823.47778320313	19.9062957763672
1824.41430664063	19.7360134124756
1825.35034179688	19.6924781799316
1826.28601074219	19.7070579528809
1827.22106933594	19.5353202819824
1828.15563964844	19.5398941040039
1829.08984375	19.4531631469727
1830.0234375	19.3474922180176
1830.95654296875	19.3001918792725
1831.88916015625	19.240327835083
1832.8212890625	19.2314605712891
1833.7529296875	19.1955814361572
1834.68408203125	19.1850070953369
1835.61474609375	19.1125087738037
1836.54479980469	19.0902061462402
1837.47448730469	19.0689601898193
1838.40356445313	19.0794372558594
1839.33227539063	19.0445556640625
1840.26037597656	18.9989986419678
1841.18811035156	19.0448665618896
1842.115234375	19.0658206939697
1843.04187011719	19.0479774475098
1843.96801757813	19.0540199279785
1844.89367675781	19.0237922668457
1845.81872558594	18.9593963623047
1846.74340820313	18.9278526306152
1847.66760253906	18.9548206329346
1848.59118652344	18.9491233825684
1849.51428222656	18.9543266296387
1850.43701171875	18.8810749053955
1851.35913085938	18.8107795715332
1852.28076171875	18.7806663513184
1853.20190429688	18.7227153778076
1854.12243652344	18.6324234008789
1855.04260253906	18.642068862915
1855.96215820313	18.5654125213623
1856.88122558594	18.5480575561523
1857.79992675781	18.3776874542236
1858.71801757813	18.3502006530762
1859.63549804688	18.3214168548584
1860.55261230469	18.2904777526855
1861.46923828125	18.1112613677979
1862.38525390625	18.195068359375
1863.30078125	18.1415309906006
1864.2158203125	18.0701465606689
1865.13037109375	18.0365257263184
1866.04443359375	18.1410694122314
1866.95788574219	18.0266380310059
1867.87084960938	18.0949153900146
1868.78332519531	17.9922370910645
1869.6953125	18.0379600524902
1870.60681152344	18.0510005950928
1871.51782226563	18.0608215332031
1872.42822265625	18.0596809387207
1873.33813476563	18.1022605895996
1874.24755859375	18.0606250762939
1875.15649414063	18.077600479126
1876.06481933594	18.1036396026611
1876.97277832031	18.1266841888428
1877.88012695313	18.1009864807129
1878.78698730469	18.0334186553955
1879.69323730469	18.0618705749512
1880.59912109375	18.0810623168945
1881.50439453125	17.9872970581055
1882.4091796875	17.9461975097656
1883.3134765625	17.8985977172852
1884.21716308594	17.8803768157959
1885.12048339844	17.787748336792
1886.02319335938	17.7651634216309
1886.92541503906	17.7520904541016
1887.82702636719	17.6632442474365
1888.72814941406	17.627836227417
1889.62878417969	17.596960067749
1890.52893066406	17.5847015380859
1891.42858886719	17.5119686126709
1892.32763671875	17.45631980896
1893.22619628906	17.4626750946045
1894.12426757813	17.4030799865723
1895.02172851563	17.3614654541016
1895.91870117188	17.2939949035645
1896.81518554688	17.3676452636719
1897.71118164063	17.2651672363281
1898.60656738281	17.2623710632324
1899.50146484375	17.2519721984863
1900.39587402344	17.2348251342773
1901.28967285156	17.1743907928467
1902.18298339844	17.189416885376
1903.07580566406	17.1783447265625
1903.96801757813	17.1613883972168
1904.85986328125	17.1150226593018
1905.7509765625	17.1636219024658
1906.64172363281	17.1566772460938
1907.53186035156	17.2508869171143
1908.42150878906	17.2496490478516
1909.31066894531	17.3319568634033
1910.19921875	17.2777252197266
1911.08728027344	17.3066310882568
1911.97473144531	17.3490943908691
1912.86181640625	17.3448448181152
1913.74816894531	17.3508701324463
1914.63415527344	17.310567855835
1915.51953125	17.2774600982666
1916.40441894531	17.3425235748291
1917.28869628906	17.2671928405762
1918.17260742188	17.3071422576904
1919.05578613281	17.2260627746582
1919.93859863281	17.2005577087402
1920.82080078125	17.1671562194824
1921.70239257813	17.1530132293701
1922.58349609375	17.1088409423828
1923.46411132813	17.0455627441406
1924.34423828125	17.025899887085
1925.22375488281	16.9487400054932
1926.10278320313	16.8805370330811
1926.98120117188	16.85400390625
1927.85913085938	16.8344879150391
1928.73645019531	16.765531539917
1929.61328125	16.7268562316895
1930.48962402344	16.7376251220703
1931.36535644531	16.6639614105225
1932.24060058594	16.612907409668
1933.11535644531	16.6533718109131
1933.98950195313	16.590841293335
1934.86303710938	16.59521484375
1935.73608398438	16.6295566558838
1936.60864257813	16.6143436431885
1937.48059082031	16.594934463501
1938.35205078125	16.63108253479
1939.22302246094	16.5796890258789
1940.09338378906	16.6723461151123
1940.96313476563	16.6593494415283
1941.83239746094	16.7207527160645
1942.701171875	16.7009201049805
1943.5693359375	16.7621574401855
1944.43701171875	16.7668647766113
1945.30407714844	16.7309036254883
1946.17065429688	16.7628078460693
1947.03662109375	16.8670864105225
1947.90209960938	16.8304653167725
1948.76696777344	16.9014129638672
1949.63134765625	16.8869323730469
1950.4951171875	16.8852939605713
1951.3583984375	16.8634910583496
1952.22106933594	16.8035526275635
1953.08325195313	16.7925777435303
1953.94482421875	16.8124313354492
1954.80590820313	16.853609085083
1955.66650390625	16.7609691619873
1956.5263671875	16.7044639587402
1957.38586425781	16.7800827026367
1958.24462890625	16.7311038970947
1959.10302734375	16.6649837493896
1959.96069335938	16.6455116271973
1960.81799316406	16.6002292633057
1961.67456054688	16.5747203826904
1962.53063964844	16.4946708679199
1963.38623046875	16.4341602325439
1964.2412109375	16.5014591217041
1965.09558105469	16.4197483062744
1965.94946289063	16.4532146453857
1966.80285644531	16.3941822052002
1967.65563964844	16.3520622253418
1968.5078125	16.4002685546875
1969.35949707031	16.2951889038086
1970.21057128906	16.3423099517822
1971.06103515625	16.3124008178711
1971.91101074219	16.4002265930176
1972.76049804688	16.3240661621094
1973.60925292969	16.4729900360107
1974.45764160156	16.3954734802246
1975.30529785156	16.4384841918945
1976.15246582031	16.5459880828857
1976.99914550781	16.6244564056396
1977.84521484375	16.5491352081299
1978.69067382813	16.7233257293701
1979.53552246094	16.7109642028809
1980.3798828125	16.720344543457
1981.22375488281	16.7479000091553
1982.06701660156	16.8232593536377
1982.90966796875	16.8277530670166
1983.75170898438	16.7954444885254
1984.59326171875	16.785795211792
1985.43420410156	16.7426643371582
1986.27465820313	16.8332271575928
1987.11450195313	16.7320880889893
1987.95373535156	16.7064476013184
1988.79248046875	16.7588558197021
1989.63061523438	16.706205368042
1990.46813964844	16.6816635131836
1991.30517578125	16.6183681488037
1992.1416015625	16.6525783538818
1992.9775390625	16.6196632385254
1993.81274414063	16.4611568450928
1994.6474609375	16.4739303588867
1995.48168945313	16.4307708740234
1996.31518554688	16.4189567565918
1997.14819335938	16.4583759307861
1997.98071289063	16.3467426300049
1998.8125	16.368782043457
1999.64379882813	16.4023609161377
2000.47448730469	16.3649787902832
2001.3046875	16.3872718811035
2002.13427734375	16.3233947753906
2002.96325683594	16.3595066070557
2003.79162597656	16.4182815551758
2004.61950683594	16.4386043548584
2005.44677734375	16.4301719665527
2006.2734375	16.4983367919922
2007.09948730469	16.579927444458
2007.92504882813	16.5763034820557
2008.75	16.634162902832
2009.57434082031	16.6437225341797
2010.39819335938	16.7150535583496
2011.22131347656	16.7846164703369
2012.0439453125	16.7197246551514
2012.86608886719	16.8013877868652
2013.6875	16.782844543457
2014.50842285156	16.8673305511475
2015.32873535156	16.845157623291
2016.1484375	16.8439159393311
2016.96752929688	16.8909492492676
2017.7861328125	16.8612537384033
2018.60412597656	16.8752880096436
2019.42150878906	16.9000549316406
2020.23828125	16.9072799682617
2021.05444335938	16.8620471954346
2021.8701171875	16.8567142486572
2022.68518066406	16.7589359283447
2023.49963378906	16.8775634765625
2024.3134765625	16.8103332519531
2025.12683105469	16.8209819793701
2025.939453125	16.747745513916
2026.75158691406	16.7798805236816
2027.56311035156	16.7214508056641
2028.3740234375	16.7174453735352
2029.18432617188	16.6758918762207
2029.994140625	16.6411819458008
2030.80322265625	16.6474590301514
2031.61181640625	16.6021728515625
2032.41979980469	16.5456275939941
2033.22717285156	16.5488967895508
2034.03393554688	16.5308418273926
2034.84008789063	16.4478168487549
2035.64575195313	16.3867740631104
2036.45080566406	16.3766822814941
2037.25512695313	16.3194828033447
2038.05895996094	16.3695812225342
2038.86218261719	16.277156829834
2039.66479492188	16.3415431976318
2040.466796875	16.3010501861572
2041.26831054688	16.2784805297852
2042.06909179688	16.3682689666748
2042.86938476563	16.3240623474121
2043.6689453125	16.3365116119385
2044.46801757813	16.3503513336182
2045.26647949219	16.3884181976318
2046.06433105469	16.4242095947266
2046.86145019531	16.4009532928467
2047.65808105469	16.466329574585
2048.4541015625	16.4677810668945
2049.24951171875	16.4863319396973
2050.04443359375	16.484561920166
2050.83862304688	16.4793224334717
2051.63232421875	16.5027618408203
2052.42529296875	16.5192813873291
2053.2177734375	16.5140533447266
2054.00952148438	16.5116024017334
2054.80078125	16.6020393371582
2055.59130859375	16.6508350372314
2056.38134765625	16.6375408172607
2057.17065429688	16.6708450317383
2057.95947265625	16.5763645172119
2058.74755859375	16.6361312866211
2059.53515625	16.5919456481934
2060.32202148438	16.5879039764404
2061.1083984375	16.5269393920898
2061.89428710938	16.4498977661133
2062.67919921875	16.4048767089844
2063.4638671875	16.4493751525879
2064.24780273438	16.3701286315918
2065.03100585938	16.3892803192139
2065.81372070313	16.2822437286377
2066.595703125	16.2615432739258
2067.37719726563	16.2058811187744
2068.15795898438	16.0765171051025
2068.93823242188	16.1256732940674
2069.7177734375	16.0293121337891
2070.49682617188	16.014554977417
2071.27514648438	15.9624319076538
2072.05297851563	15.840443611145
2072.830078125	15.9027013778687
2073.60668945313	15.8035097122192
2074.38256835938	15.782564163208
2075.15795898438	15.7592639923096
2075.9326171875	15.6676321029663
2076.70654296875	15.6850023269653
2077.47998046875	15.6651563644409
2078.25268554688	15.5778369903564
2079.02490234375	15.5485639572144
2079.79663085938	15.6071805953979
2080.5673828125	15.5809478759766
2081.337890625	15.5823802947998
2082.107421875	15.60986328125
2082.87670898438	15.6206998825073
2083.64501953125	15.6259098052979
2084.41284179688	15.6463937759399
2085.18017578125	15.6699504852295
2085.94677734375	15.634744644165
2086.71264648438	15.7046556472778
2087.47802734375	15.7146129608154
2088.24267578125	15.6979818344116
2089.0068359375	15.6773366928101
2089.77026367188	15.7544393539429
2090.53295898438	15.6821880340576
2091.29516601563	15.6888599395752
2092.056640625	15.6938905715942
2092.81762695313	15.6670722961426
2093.57788085938	15.5892515182495
2094.33764648438	15.5616626739502
2095.0966796875	15.5498838424683
2095.85498046875	15.4702787399292
2096.61279296875	15.4830389022827
2097.36987304688	15.3782825469971
2098.12646484375	15.268946647644
2098.88232421875	15.2534866333008
2099.63745117188	15.2195453643799
2100.39208984375	15.1441297531128
2101.14624023438	15.0407056808472
2101.8994140625	14.9725151062012
2102.65209960938	14.900951385498
2103.404296875	14.8442783355713
2104.15551757813	14.7733221054077
2104.90649414063	14.7125244140625
2105.65649414063	14.6060838699341
2106.40600585938	14.5810441970825
2107.15502929688	14.5158281326294
2107.90307617188	14.4702863693237
2108.65063476563	14.4423160552979
2109.39770507813	14.4281234741211
2110.14404296875	14.4046354293823
2110.8896484375	14.345178604126
2111.63452148438	14.377384185791
2112.37890625	14.3800668716431
2113.12280273438	14.3865613937378
2113.86572265625	14.4052248001099
2114.60815429688	14.3955173492432
2115.35009765625	14.4366340637207
2116.09106445313	14.5124063491821
2116.83154296875	14.4704780578613
2117.57153320313	14.4868211746216
2118.31079101563	14.512264251709
2119.04931640625	14.4961156845093
2119.787109375	14.4278039932251
2120.5244140625	14.4556436538696
2121.26098632813	14.4006671905518
2121.9970703125	14.327691078186
2122.732421875	14.3562450408936
2123.46704101563	14.3107566833496
2124.20092773438	14.264988899231
2124.93432617188	14.2129583358765
2125.6669921875	14.1735992431641
2126.39916992188	14.1066017150879
2127.13037109375	14.0599670410156
2127.86108398438	13.9887933731079
2128.59130859375	14.0074462890625
2129.32080078125	13.8568525314331
2130.04956054688	13.8824434280396
2130.77758789063	13.8094034194946
2131.50512695313	13.6563882827759
2132.23193359375	13.6332855224609
2132.9580078125	13.5831890106201
2133.68334960938	13.4723253250122
2134.408203125	13.4761276245117
2135.13232421875	13.3767070770264
2135.85595703125	13.3025417327881
2136.57885742188	13.2408723831177
2137.30102539063	13.2274436950684
2138.0224609375	13.1753568649292
2138.74340820313	13.0816650390625
2139.46337890625	13.062596321106
2140.18310546875	13.0413436889648
2140.90185546875	12.9709520339966
2141.6201171875	12.9629535675049
2142.33764648438	12.9394521713257
2143.05444335938	12.9474210739136
2143.77075195313	12.8531360626221
2144.48608398438	12.9054384231567
2145.201171875	12.9019994735718
2145.91528320313	12.8662967681885
2146.62890625	12.8436689376831
2147.34155273438	12.8771076202393
2148.05395507813	12.7983598709106
2148.76538085938	12.839093208313
2149.47631835938	12.7782545089722
2150.18627929688	12.8486824035645
2150.89599609375	12.8036088943481
2151.60473632813	12.8205585479736
2152.31298828125	12.7683763504028
2153.02026367188	12.7551221847534
2153.72729492188	12.6826543807983
2154.43334960938	12.690071105957
2155.138671875	12.6738433837891
2155.84350585938	12.7066345214844
2156.54760742188	12.6001052856445
2157.25122070313	12.6016416549683
2157.95385742188	12.6205215454102
2158.65600585938	12.5719766616821
2159.357421875	12.5062885284424
2160.05810546875	12.4591312408447
2160.75805664063	12.4843378067017
2161.45751953125	12.4625797271729
2162.15600585938	12.4381103515625
2162.85400390625	12.3793354034424
2163.55151367188	12.3538360595703
2164.248046875	12.2030687332153
2164.94409179688	12.2186660766602
2165.63916015625	12.1999368667603
2166.33374023438	12.0602178573608
2167.02783203125	12.0747919082642
2167.72094726563	11.9560298919678
2168.41357421875	11.9482202529907
2169.10522460938	11.823166847229
2169.79638671875	11.7840690612793
2170.48706054688	11.763388633728
2171.1767578125	11.6828956604004
2171.86572265625	11.5833835601807
2172.55419921875	11.488471031189
2173.24194335938	11.4198427200317
2173.92895507813	11.3358812332153
2174.615234375	11.2974586486816
2175.30078125	11.2839212417603
2175.98583984375	11.237548828125
2176.67016601563	11.1617679595947
2177.35375976563	11.1567983627319
2178.03662109375	11.0967350006104
2178.71875	11.0937080383301
2179.40014648438	11.0526075363159
2180.08081054688	11.0596981048584
2180.76098632813	11.1011896133423
2181.4404296875	11.1157255172729
2182.119140625	11.0297441482544
2182.79711914063	11.0635890960693
2183.47436523438	11.1187715530396
2184.15087890625	11.0195446014404
2184.82690429688	11.029857635498
2185.501953125	11.0324878692627
2186.17651367188	11.0078144073486
2186.85034179688	11.1273899078369
2187.5234375	10.9996433258057
2188.19580078125	10.9704542160034
2188.86743164063	11.0205392837524
2189.53833007813	10.9507923126221
2190.20874023438	10.9178133010864
2190.87817382813	10.8616542816162
2191.54711914063	10.8933486938477
2192.21533203125	10.8560667037964
2192.8828125	10.7596921920776
2193.54956054688	10.6976480484009
2194.21557617188	10.6300621032715
2194.880859375	10.648494720459
2195.54541015625	10.5254249572754
2196.20947265625	10.501880645752
2196.87255859375	10.4618330001831
2197.53515625	10.339038848877
2198.19677734375	10.2563934326172
2198.85791015625	10.177433013916
2199.51831054688	10.1744585037231
2200.17797851563	10.0954027175903
2200.8369140625	10.0132741928101
2201.4951171875	9.93157768249512
2202.15258789063	9.87687969207764
2202.80932617188	9.79330635070801
2203.46533203125	9.75255584716797
2204.12060546875	9.72681617736816
2204.775390625	9.66818141937256
2205.42919921875	9.64816093444824
2206.08251953125	9.63716793060303
2206.73486328125	9.63169097900391
2207.38671875	9.59353160858154
2208.03759765625	9.53044414520264
2208.68798828125	9.56416130065918
2209.33764648438	9.5958890914917
2209.98657226563	9.52189636230469
2210.63452148438	9.60778331756592
2211.28198242188	9.5954647064209
2211.9287109375	9.53221702575684
2212.57470703125	9.56373500823975
2213.21997070313	9.56727313995361
2213.86450195313	9.56021308898926
2214.50830078125	9.60313606262207
2215.1513671875	9.52864646911621
2215.79370117188	9.54404449462891
2216.43530273438	9.49600696563721
2217.076171875	9.44287490844727
2217.71630859375	9.34087181091309
2218.35571289063	9.37089538574219
2218.99462890625	9.30574321746826
2219.63256835938	9.22812843322754
2220.26977539063	9.2360897064209
2220.90625	9.15280818939209
2221.5419921875	9.12575149536133
2222.17700195313	9.05249977111816
2222.81127929688	9.01142024993896
2223.44482421875	8.9428882598877
2224.07763671875	8.94642639160156
2224.70971679688	8.83309364318848
2225.34106445313	8.79236221313477
2225.9716796875	8.6839599609375
2226.6015625	8.66577529907227
2227.23071289063	8.56435489654541
2227.85913085938	8.55094051361084
2228.48681640625	8.51179122924805
2229.11376953125	8.47261047363281
2229.73999023438	8.36890983581543
2230.36547851563	8.40817260742188
2230.990234375	8.29925918579102
2231.61401367188	8.30636787414551
2232.2373046875	8.24812793731689
2232.85986328125	8.21767616271973
2233.4814453125	8.19307327270508
2234.1025390625	8.12576675415039
2234.72265625	8.11312389373779
2235.34228515625	8.1002140045166
2235.9609375	8.0430212020874
2236.57885742188	8.0182933807373
2237.1962890625	8.02478885650635
2237.81274414063	7.99593067169189
2238.42846679688	8.01523399353027
2239.04345703125	7.97660350799561
2239.65771484375	7.9800066947937
2240.27124023438	8.02574920654297
2240.88403320313	8.0232629776001
2241.49584960938	8.00716686248779
2242.10717773438	7.97307157516479
2242.71752929688	8.01964855194092
2243.32739257813	7.94464826583862
2243.93627929688	7.94597721099854
2244.54443359375	7.99361848831177
2245.15209960938	7.915940284729
2245.7587890625	7.89871215820313
2246.36474609375	7.86086130142212
2246.9697265625	7.86188936233521
2247.57421875	7.83559131622314
2248.17797851563	7.84228467941284
2248.78076171875	7.77570009231567
2249.38305664063	7.75191307067871
2249.984375	7.72242021560669
2250.5849609375	7.69368171691895
2251.18481445313	7.64113998413086
2251.78393554688	7.62165021896362
2252.38232421875	7.61170768737793
2252.97973632813	7.5104284286499
2253.57666015625	7.46574878692627
2254.17260742188	7.48239850997925
2254.76782226563	7.41409683227539
2255.3623046875	7.35325765609741
2255.9560546875	7.3198447227478
2256.54907226563	7.2770676612854
2257.14135742188	7.2464485168457
2257.73266601563	7.18543767929077
2258.32348632813	7.12411737442017
2258.91333007813	7.0656042098999
2259.50244140625	7.06135177612305
2260.09057617188	7.00900316238403
2260.67822265625	6.93918657302856
2261.26513671875	6.95724725723267
2261.85107421875	6.92639255523682
2262.43627929688	6.88066864013672
2263.02075195313	6.81251096725464
2263.6044921875	6.80917406082153
2264.18725585938	6.7698655128479
2264.76953125	6.75294542312622
2265.35083007813	6.72035884857178
2265.93139648438	6.67261123657227
2266.51123046875	6.67625617980957
2267.09033203125	6.66083431243896
2267.66845703125	6.69686794281006
2268.24584960938	6.68901824951172
2268.82250976563	6.68481731414795
2269.3984375	6.67486047744751
2269.9736328125	6.67117404937744
2270.5478515625	6.67166900634766
2271.12133789063	6.71589803695679
2271.69409179688	6.72321844100952
2272.26611328125	6.71272325515747
2272.83740234375	6.68464994430542
2273.40771484375	6.65523958206177
2273.97729492188	6.6491584777832
2274.54614257813	6.6023850440979
2275.11401367188	6.60336399078369
2275.68139648438	6.58096313476563
2276.24780273438	6.53016090393066
2276.8134765625	6.50429248809814
2277.37817382813	6.44000148773193
2277.9423828125	6.4627480506897
2278.50561523438	6.47024202346802
2279.06811523438	6.46352100372314
2279.62963867188	6.4441499710083
2280.19067382813	6.4616527557373
2280.75073242188	6.47837686538696
2281.31005859375	6.45449924468994
2281.86840820313	6.42770099639893
2282.42602539063	6.43439626693726
2282.98291015625	6.3669056892395
2283.5390625	6.34505462646484
2284.09448242188	6.28090763092041
2284.64892578125	6.27697324752808
2285.20263671875	6.31825113296509
2285.75537109375	6.22518110275269
2286.3076171875	6.22730207443237
2286.85888671875	6.18044948577881
2287.40942382813	6.16003847122192
2287.958984375	6.12981081008911
2288.5078125	6.09319496154785
2289.05590820313	6.07113409042358
2289.60302734375	6.01244926452637
2290.14965820313	5.98078155517578
2290.6953125	5.94086027145386
2291.23999023438	5.93860912322998
2291.78393554688	5.89385604858398
2292.3271484375	5.84135770797729
2292.86962890625	5.78190803527832
2293.4111328125	5.79660558700562
2293.95190429688	5.72618055343628
2294.49194335938	5.70626640319824
2295.03100585938	5.67249011993408
2295.5693359375	5.6685152053833
2296.10693359375	5.62936782836914
2296.6435546875	5.60031414031982
2297.17944335938	5.62670135498047
2297.71459960938	5.62109518051147
2298.24877929688	5.58426141738892
2298.7822265625	5.57702684402466
2299.31469726563	5.59649181365967
2299.8466796875	5.5406346321106
2300.37744140625	5.60873365402222
2300.90771484375	5.53866338729858
2301.43701171875	5.57632064819336
2301.96557617188	5.54711627960205
2302.4931640625	5.59764909744263
2303.02001953125	5.59653759002686
2303.54614257813	5.60399913787842
2304.0712890625	5.59216928482056
2304.595703125	5.57228565216064
2305.119140625	5.60065412521362
2305.64184570313	5.56734275817871
2306.16381835938	5.59062528610229
2306.68481445313	5.55942678451538
2307.205078125	5.5620436668396
2307.72436523438	5.53806161880493
2308.24291992188	5.52400398254395
2308.7607421875	5.51557588577271
2309.27758789063	5.51144695281982
2309.79370117188	5.53502321243286
2310.30883789063	5.515549659729
2310.8232421875	5.52056217193604
2311.3369140625	5.51022291183472
2311.849609375	5.46861743927002
2312.361328125	5.46201848983765
2312.87255859375	5.44651508331299
2313.38256835938	5.42020702362061
2313.89208984375	5.41222810745239
2314.40063476563	5.36833763122559
2314.908203125	5.34790468215942
2315.4150390625	5.36122751235962
2315.92114257813	5.29672193527222
2316.42626953125	5.2573094367981
2316.9306640625	5.22219181060791
2317.43408203125	5.19435405731201
2317.93676757813	5.16297149658203
2318.4384765625	5.15566253662109
2318.939453125	5.11692714691162
2319.439453125	5.09495973587036
2319.93872070313	5.05128812789917
2320.43701171875	5.01490354537964
2320.9345703125	4.97957706451416
2321.43139648438	4.98465299606323
2321.92724609375	4.94765567779541
2322.42211914063	4.91008520126343
2322.91625976563	4.93741130828857
2323.40966796875	4.87561750411987
2323.90209960938	4.87712001800537
2324.3935546875	4.83184719085693
2324.88427734375	4.87059831619263
2325.37426757813	4.82011270523071
2325.86303710938	4.80280351638794
2326.35131835938	4.81107950210571
2326.83862304688	4.80764150619507
2327.32495117188	4.85298347473145
2327.810546875	4.80838775634766
2328.29541015625	4.83003187179565
2328.77905273438	4.82822275161743
2329.26220703125	4.88372945785522
2329.74438476563	4.87565660476685
2330.2255859375	4.84053421020508
2330.7060546875	4.85538625717163
2331.185546875	4.87051820755005
2331.6640625	4.8307032585144
2332.14184570313	4.84911632537842
2332.61889648438	4.86261510848999
2333.09497070313	4.83533763885498
2333.57006835938	4.8428111076355
2334.04443359375	4.81769418716431
2334.51782226563	4.836669921875
2334.99047851563	4.78685903549194
2335.46215820313	4.78993034362793
2335.93310546875	4.75103378295898
2336.40307617188	4.75985097885132
2336.8720703125	4.70581340789795
2337.34033203125	4.69704294204712
2337.8076171875	4.65310573577881
2338.27416992188	4.59841871261597
2338.73974609375	4.65143966674805
2339.20458984375	4.60990619659424
2339.66845703125	4.57686901092529
2340.13134765625	4.57132196426392
2340.59350585938	4.54732465744019
2341.0546875	4.51780319213867
2341.51489257813	4.4653959274292
2341.97436523438	4.45868968963623
2342.43286132813	4.42854642868042
2342.890625	4.40362071990967
2343.34741210938	4.38887929916382
2343.80322265625	4.39923763275146
2344.25830078125	4.35715389251709
2344.71240234375	4.3288426399231
2345.16577148438	4.38752269744873
2345.61791992188	4.3757791519165
2346.06958007813	4.43091487884521
2346.52001953125	4.43825340270996
2346.9697265625	4.51446676254272
2347.41845703125	4.61286783218384
2347.86645507813	4.67230558395386
2348.3134765625	4.75780916213989
2348.75952148438	4.86802005767822
2349.20483398438	4.96777629852295
2349.64916992188	5.05345964431763
2350.09252929688	5.09566926956177
2350.53515625	5.18006372451782
2350.97680664063	5.25619220733643
2351.41748046875	5.27102565765381
2351.857421875	5.35528087615967
2352.29638671875	5.35154628753662
2352.734375	5.34113597869873
2353.17138671875	5.31431913375854
2353.60766601563	5.29359436035156
2354.04296875	5.21528625488281
2354.4775390625	5.16390895843506
2354.91088867188	5.07742595672607
2355.34350585938	5.012038230896
2355.775390625	4.90371799468994
2356.2060546875	4.81983709335327
2356.63598632813	4.70356941223145
2357.06494140625	4.57300519943237
2357.4931640625	4.48167085647583
2357.92041015625	4.40059328079224
2358.3466796875	4.32504224777222
2358.77197265625	4.2374324798584
2359.1962890625	4.16205072402954
2359.61987304688	4.08019065856934
2360.04248046875	3.9974365234375
2360.46411132813	3.94369268417358
2360.88500976563	3.91423845291138
2361.30493164063	3.8942723274231
2361.72387695313	3.85638284683228
