# Supplementary material for: Optics miniaturization strategy for demanding Raman spectroscopy applications
Source: Nat Commun. 2024 Apr 8;15:3049. doi: 10.1038/s41467-024-47044-7 (PMC11001912; doi:10.1038/s41467-024-47044-7)
Supplement: Supplementary file 6 — Source Data [file 41467_2024_47044_MOESM6_ESM.zip › Source Data/NCOMMS-23-34016B s3/S3 pHCA, Glucose, Salts/calibraiton/Salts standards 24.08.17/K_1g_L_3.csv]

347.42919921875	77.7889862060547
348.892913818359	77.9714202880859
350.356079101563	78.3602447509766
351.818634033203	78.5371322631836
353.280670166016	78.9776306152344
354.742095947266	79.2337875366211
356.202972412109	79.4935913085938
357.663299560547	79.6603775024414
359.123046875	80.0134963989258
360.582244873047	80.2118606567383
362.040863037109	80.417236328125
363.498931884766	80.3823928833008
364.956451416016	80.5984649658203
366.413391113281	80.7826919555664
367.869750976563	80.8989562988281
369.325592041016	81.0524978637695
370.780853271484	80.8916168212891
372.235565185547	81.2545471191406
373.689727783203	81.2211074829102
375.143310546875	81.2610702514648
376.596343994141	81.4128112792969
378.048828125	81.4365692138672
379.500762939453	81.425048828125
380.9521484375	81.5194396972656
382.402954101563	81.5192337036133
383.853240966797	81.6842193603516
385.302947998047	81.7035369873047
386.752136230469	81.8727722167969
388.200744628906	81.9063262939453
389.648803710938	82.2185974121094
391.096343994141	82.1800384521484
392.543304443359	82.4446868896484
393.989715576172	82.5955276489258
395.435607910156	82.8382949829102
396.880920410156	83.0900115966797
398.325714111328	82.965934753418
399.769927978516	83.2561721801758
401.213623046875	83.5381774902344
402.656768798828	83.6351547241211
404.099395751953	83.7691421508789
405.541442871094	84.0909805297852
406.982971191406	84.1182250976563
408.423950195313	84.2434005737305
409.864379882813	84.5678558349609
411.304290771484	84.6151504516602
412.743621826172	84.7570266723633
414.182434082031	84.9220428466797
415.620727539063	85.1883697509766
417.058471679688	85.0201416015625
418.495666503906	85.1473922729492
419.932342529297	85.1731338500977
421.368469238281	85.0728530883789
422.804077148438	85.1824188232422
424.239135742188	85.1259384155273
425.673645019531	85.091667175293
427.107635498047	85.1742172241211
428.541107177734	85.0488128662109
429.974029541016	85.0888290405273
431.406433105469	84.9951782226563
432.838287353516	84.8591995239258
434.269622802734	84.6814804077148
435.700408935547	84.8286285400391
437.130706787109	84.5536575317383
438.560455322266	84.5440902709961
439.989654541016	84.4149017333984
441.418334960938	84.4618835449219
442.846496582031	84.0554962158203
444.274139404297	84.2089309692383
445.701263427734	83.9346771240234
447.127838134766	83.9452667236328
448.553894042969	83.6542434692383
449.979431152344	83.6619720458984
451.404449462891	83.378059387207
452.828918457031	83.3307342529297
454.252899169922	83.3870544433594
455.676330566406	83.3112716674805
457.099273681641	83.1396865844727
458.521667480469	83.0300064086914
459.943542480469	83.2229461669922
461.364929199219	83.0210113525391
462.785766601563	83.0667724609375
464.206085205078	83.3027496337891
465.625885009766	82.8671035766602
467.045196533203	83.130615234375
468.463958740234	82.8617935180664
469.882202148438	83.0322570800781
471.299957275391	82.9222640991211
472.717193603516	83.0816955566406
474.133911132813	83.0459594726563
475.550109863281	83.0712814331055
476.965789794922	82.9623718261719
478.380950927734	83.2126541137695
479.795623779297	83.1353454589844
481.209777832031	83.2389755249023
482.623413085938	83.2918548583984
484.036529541016	83.3468856811523
485.449157714844	83.4987258911133
486.861267089844	83.4950942993164
488.272857666016	83.4033966064453
489.683959960938	83.6415786743164
491.094543457031	83.5081100463867
492.504608154297	83.4528732299805
493.914184570313	83.5913848876953
495.3232421875	83.6191864013672
496.731811523438	83.5572280883789
498.139862060547	83.4840850830078
499.547393798828	83.3755569458008
500.954467773438	83.5003662109375
502.360992431641	83.2060317993164
503.767028808594	83.0834884643555
505.172576904297	83.0942306518555
506.577606201172	83.0369338989258
507.982147216797	83.0289688110352
509.386169433594	82.6418685913086
510.789703369141	82.6204452514648
512.192749023438	82.4847869873047
513.595275878906	82.2596740722656
514.997314453125	82.0555038452148
516.398803710938	82.0840530395508
517.799865722656	81.7539749145508
519.200378417969	81.7340927124023
520.600463867188	81.4605331420898
522	81.2921447753906
523.399047851563	81.2553634643555
524.797607421875	80.834587097168
526.195678710938	80.6928100585938
527.59326171875	80.6111373901367
528.990295410156	80.3925704956055
530.386901855469	80.1280975341797
531.782958984375	79.9733734130859
533.178588867188	79.814826965332
534.573669433594	79.5995483398438
535.968322753906	79.3714065551758
537.362426757813	79.1651229858398
538.756042480469	79.0598373413086
540.149230957031	78.7471160888672
541.541870117188	78.6361236572266
542.934020996094	78.5421447753906
544.32568359375	78.273193359375
545.716918945313	78.2763366699219
547.107604980469	77.9721984863281
548.497802734375	77.8822326660156
549.887573242188	77.8738708496094
551.276794433594	77.6169357299805
552.66552734375	77.4559097290039
554.053833007813	77.4383850097656
555.441650390625	77.3802032470703
556.828918457031	77.1936492919922
558.215759277344	77.1328125
559.602111816406	77.0608444213867
560.987976074219	77.0503768920898
562.373352050781	77.1095275878906
563.758239746094	76.9425964355469
565.142639160156	76.7163772583008
566.526611328125	76.6401138305664
567.910034179688	76.7700347900391
569.293029785156	76.578987121582
570.675537109375	76.6563415527344
572.057556152344	76.5310516357422
573.439086914063	76.4420166015625
574.820129394531	76.4945755004883
576.200744628906	76.461051940918
577.580871582031	76.445068359375
578.96044921875	76.4868774414063
580.339660644531	76.3596420288086
581.718322753906	76.5252914428711
583.096557617188	76.2313766479492
584.474243164063	76.3456497192383
585.851501464844	76.2304534912109
587.228332519531	76.3127975463867
588.604614257813	76.2844619750977
589.98046875	76.1587753295898
591.355834960938	76.1549301147461
592.730712890625	76.0529708862305
594.105163574219	76.2007904052734
595.479125976563	76.1600570678711
596.852600097656	76.0156631469727
598.225646972656	76.1252136230469
599.598205566406	76.023193359375
600.970275878906	75.9277267456055
602.341857910156	75.8757781982422
603.713012695313	75.7305755615234
605.083679199219	75.7351989746094
606.453918457031	75.6273651123047
607.823608398438	75.5914688110352
609.192932128906	75.5136795043945
610.561706542969	75.2265777587891
611.930053710938	75.3299331665039
613.297912597656	75.1845855712891
614.665344238281	75.1991806030273
616.032287597656	74.913200378418
617.398803710938	75.0321884155273
618.764831542969	74.7543563842773
620.13037109375	74.7108306884766
621.495483398438	74.4069747924805
622.860107421875	74.4173049926758
624.224304199219	74.1290969848633
625.588012695313	74.0682067871094
626.951232910156	74.0862808227539
628.314025878906	73.7701644897461
629.676391601563	73.7784957885742
631.038269042969	73.6230316162109
632.399658203125	73.5434646606445
633.760620117188	73.3888397216797
635.12109375	73.3390808105469
636.481140136719	73.1914443969727
637.840759277344	73.0705032348633
639.199890136719	72.8883819580078
640.558532714844	72.5483169555664
641.916748046875	72.6687774658203
643.274536132813	72.56201171875
644.6318359375	72.4844284057617
645.988647460938	72.3280029296875
647.345031738281	72.2103805541992
648.700988769531	72.1827774047852
650.056457519531	71.9744491577148
651.411499023438	71.7496719360352
652.76611328125	71.8307495117188
654.120239257813	71.4788513183594
655.473876953125	71.5006866455078
656.827087402344	71.3343734741211
658.179870605469	71.3464736938477
659.5322265625	71.2626876831055
660.884094238281	71.2109603881836
662.235473632813	71.1517715454102
663.586486816406	70.9106292724609
664.93701171875	70.8948364257813
666.287048339844	70.9603652954102
667.636657714844	70.8759765625
668.98583984375	70.7799072265625
670.334594726563	70.8886108398438
671.682861328125	70.7678680419922
673.030700683594	70.8326950073242
674.378051757813	70.689567565918
675.725036621094	70.655158996582
677.071533203125	70.702018737793
678.417541503906	70.540397644043
679.76318359375	70.6503372192383
681.108337402344	70.4837799072266
682.453002929688	70.6406784057617
683.797302246094	70.6006317138672
685.14111328125	70.661750793457
686.484497070313	70.5941543579102
687.827453613281	70.6371154785156
689.169921875	70.5270309448242
690.512023925781	70.5769271850586
691.853637695313	70.7204742431641
693.194763183594	70.7728576660156
694.535522460938	70.5521774291992
695.875793457031	70.6065292358398
697.215637207031	70.6639404296875
698.555053710938	70.6869049072266
699.89404296875	70.6656494140625
701.232543945313	70.7058868408203
702.570617675781	70.6513671875
703.908325195313	70.5911254882813
705.245483398438	70.5379943847656
706.582275390625	70.6425857543945
707.918640136719	70.6804046630859
709.254516601563	70.7396697998047
710.589965820313	70.602783203125
711.924987792969	70.6538543701172
713.259582519531	70.7146835327148
714.59375	70.6720199584961
715.927490234375	70.5880432128906
717.2607421875	70.6081848144531
718.593627929688	70.5430068969727
719.926025390625	70.593017578125
721.257995605469	70.5996170043945
722.589538574219	70.5582122802734
723.920654296875	70.4718933105469
725.251342773438	70.699836730957
726.581604003906	70.3215026855469
727.911437988281	70.4085311889648
729.240783691406	70.261100769043
730.569763183594	70.4120178222656
731.898254394531	70.3512725830078
733.226379394531	70.178108215332
734.554016113281	70.1462783813477
735.881225585938	70.1234588623047
737.208068847656	70.1553268432617
738.534423828125	70.1338729858398
739.8603515625	69.9568328857422
741.185852050781	69.8451995849609
742.510925292969	69.8712310791016
743.835571289063	69.7850646972656
745.159790039063	69.6809768676758
746.483581542969	69.6244812011719
747.806945800781	69.3786392211914
749.1298828125	69.498405456543
750.452453613281	69.3214111328125
751.774536132813	69.3082122802734
753.09619140625	69.0792922973633
754.417419433594	69.0283126831055
755.738220214844	68.9400939941406
757.05859375	68.8253402709961
758.378540039063	68.7952575683594
759.698059082031	68.7577362060547
761.017211914063	68.7001724243164
762.335876464844	68.5400543212891
763.654113769531	68.3310623168945
764.971984863281	68.2762603759766
766.289367675781	68.2562255859375
767.606384277344	68.0437164306641
768.922973632813	68.1077651977539
770.239074707031	67.77880859375
771.554809570313	67.6450653076172
772.8701171875	67.7559661865234
774.184997558594	67.5040664672852
775.499450683594	67.2919082641602
776.8134765625	67.3849334716797
778.127136230469	67.2087326049805
779.440307617188	67.0753402709961
780.753112792969	67.0912704467773
782.0654296875	66.9056091308594
783.377380371094	66.8110504150391
784.688903808594	66.7842712402344
786	66.5450592041016
787.310668945313	66.6027069091797
788.620971679688	66.2738418579102
789.930786132813	66.4187545776367
791.240234375	66.1414947509766
792.549255371094	66.0310668945313
793.857788085938	66.037467956543
795.166015625	65.8081970214844
796.473754882813	65.8106384277344
797.781066894531	65.6991653442383
799.088012695313	65.667106628418
800.39453125	65.4432983398438
801.700622558594	65.5587692260742
803.006286621094	65.2411346435547
804.311584472656	65.4365844726563
805.616394042969	65.1640396118164
806.920837402344	65.1040649414063
808.224853515625	65.0065155029297
809.528503417969	64.8609237670898
810.831665039063	64.7720108032227
812.134460449219	64.720703125
813.436828613281	64.5788116455078
814.73876953125	64.6374206542969
816.040344238281	64.493278503418
817.341430664063	64.419563293457
818.642150878906	64.3727416992188
819.942504882813	64.2775039672852
821.242370605469	64.1206893920898
822.541870117188	64.0342636108398
823.840942382813	63.9150772094727
825.139587402344	63.9387397766113
826.437866210938	63.7667541503906
827.735656738281	63.6356239318848
829.033081054688	63.6414184570313
830.330139160156	63.6180572509766
831.626770019531	63.4257736206055
832.922973632813	63.2882537841797
834.21875	63.2052688598633
835.514099121094	63.1852226257324
836.80908203125	62.9869575500488
838.103637695313	62.8815498352051
839.397827148438	62.9162826538086
840.691589355469	62.7480125427246
841.984924316406	62.7574310302734
843.27783203125	62.5876731872559
844.570373535156	62.5163154602051
845.862487792969	62.3801574707031
847.154235839844	62.3322830200195
848.445556640625	62.2651710510254
849.736450195313	62.141471862793
851.026916503906	61.8729400634766
852.317016601563	61.8726081848145
853.606689453125	61.7905235290527
854.89599609375	61.7303810119629
856.184875488281	61.5833511352539
857.473327636719	61.3881340026855
858.761413574219	61.4424057006836
860.049072265625	61.4459838867188
861.336303710938	61.3771705627441
862.623168945313	61.2073860168457
863.909606933594	61.3078346252441
865.195678710938	61.3511085510254
866.481323242188	61.3145904541016
867.766540527344	61.274829864502
869.051391601563	61.2480506896973
870.335815429688	61.3420867919922
871.619873046875	61.2071266174316
872.903503417969	61.1611595153809
874.186706542969	61.2186622619629
875.469543457031	60.9759216308594
876.752014160156	60.7951278686523
878.033996582031	60.7023735046387
879.315612792969	60.3541717529297
880.596862792969	59.9488563537598
881.877685546875	59.7144393920898
883.158081054688	59.2581214904785
884.438110351563	58.8132667541504
885.7177734375	58.4852104187012
886.996948242188	58.2131843566895
888.275817871094	57.7322387695313
889.55419921875	57.3025436401367
890.832275390625	56.9728889465332
892.10986328125	56.7287788391113
893.387084960938	56.4745979309082
894.663940429688	56.1290168762207
895.940368652344	55.6985130310059
897.216369628906	55.6901016235352
898.492004394531	55.2727890014648
899.767272949219	55.0204429626465
901.042114257813	54.8010635375977
902.316528320313	54.5202026367188
903.590576171875	54.4261817932129
904.8642578125	54.0266952514648
906.137512207031	53.888355255127
907.410339355469	53.6610870361328
908.682800292969	53.4170684814453
909.954833984375	53.3719024658203
911.226501464844	53.0723266601563
912.497802734375	52.8001861572266
913.768676757813	52.3928756713867
915.039123535156	52.4168968200684
916.309204101563	52.1568260192871
917.578918457031	51.9634170532227
918.848205566406	51.7713661193848
920.117126464844	51.5856132507324
921.385620117188	51.5303153991699
922.653747558594	51.3760223388672
923.921447753906	51.1132049560547
925.188781738281	51.0314826965332
926.455688476563	50.9010429382324
927.722229003906	50.717113494873
928.988342285156	50.5840339660645
930.254089355469	50.4075584411621
931.519470214844	50.2499465942383
932.784423828125	50.1978530883789
934.049011230469	49.8850898742676
935.313171386719	49.907096862793
936.576965332031	49.8346633911133
937.84033203125	49.6158332824707
939.103332519531	49.4531707763672
940.365966796875	49.35546875
941.628173828125	49.2948989868164
942.890014648438	49.2048416137695
944.151428222656	49.0843315124512
945.412475585938	48.9943046569824
946.673095703125	48.9591178894043
947.933349609375	48.9001502990723
949.193237304688	48.7077293395996
950.452697753906	48.7291450500488
951.711791992188	48.609676361084
952.970520019531	48.4608993530273
954.228820800781	48.3717269897461
955.486755371094	48.3800621032715
956.744262695313	48.2240943908691
958.001403808594	48.2290306091309
959.258117675781	48.2097930908203
960.514526367188	48.0647163391113
961.770446777344	48.0270538330078
963.026062011719	48.1264801025391
964.28125	47.8786277770996
965.536010742188	47.8455696105957
966.790466308594	47.9128570556641
968.044494628906	47.8472671508789
969.298095703125	47.684009552002
970.551391601563	47.7759094238281
971.80419921875	47.6086845397949
973.056701660156	47.6311149597168
974.308776855469	47.4780082702637
975.560485839844	47.4768486022949
976.811767578125	47.5008392333984
978.062683105469	47.4079399108887
979.313232421875	47.4294853210449
980.563415527344	47.3832702636719
981.813171386719	47.3037376403809
983.0625	47.1943168640137
984.3115234375	47.2709541320801
985.560119628906	47.2379150390625
986.808349609375	47.1576843261719
988.05615234375	47.1690483093262
989.303588867188	47.1785163879395
990.550659179688	47.0076751708984
991.797302246094	46.8814163208008
993.043579101563	47.0276412963867
994.289489746094	46.826000213623
995.535034179688	46.9802589416504
996.780151367188	46.7173233032227
998.02490234375	46.6651954650879
999.269226074219	46.6894416809082
1000.51318359375	46.483283996582
1001.75677490234	46.373104095459
1003	46.2907524108887
1004.24279785156	46.3577041625977
1005.48522949219	46.2058639526367
1006.72729492188	46.2341918945313
1007.96893310547	46.2048301696777
1009.21026611328	45.9955101013184
1010.45111083984	46.1549072265625
1011.69165039063	45.9162788391113
1012.93176269531	45.97705078125
1014.17150878906	45.9071846008301
1015.41088867188	45.854850769043
1016.64984130859	45.85205078125
1017.88842773438	45.6849021911621
1019.12664794922	45.6737480163574
1020.36450195313	45.5696563720703
1021.60192871094	45.6069145202637
1022.83898925781	45.6243667602539
1024.07568359375	45.4719390869141
1025.31201171875	45.5957107543945
1026.5478515625	45.4271049499512
1027.78344726563	45.4225273132324
1029.0185546875	45.4074745178223
1030.25329589844	45.2859535217285
1031.48767089844	45.3265571594238
1032.7216796875	45.4184188842773
1033.95532226563	45.2576942443848
1035.18859863281	45.2657585144043
1036.42138671875	45.3083229064941
1037.65393066406	45.2482223510742
1038.88598632813	45.2862434387207
1040.11767578125	45.2646484375
1041.34899902344	45.2049674987793
1042.57995605469	45.3661079406738
1043.810546875	45.4009552001953
1045.04077148438	45.3047180175781
1046.2705078125	45.4356269836426
1047.5	45.4463233947754
1048.72900390625	45.430736541748
1049.95764160156	45.4868087768555
1051.18591308594	45.3752098083496
1052.41381835938	45.4844703674316
1053.64135742188	45.4312057495117
1054.86853027344	45.5094451904297
1056.09521484375	45.5419692993164
1057.32165527344	45.5706901550293
1058.54760742188	45.6078186035156
1059.77331542969	45.6081733703613
1060.99853515625	45.6394271850586
1062.22338867188	45.7200508117676
1063.44787597656	45.6499328613281
1064.671875	45.8476333618164
1065.89562988281	46.0117950439453
1067.11901855469	45.9543037414551
1068.34191894531	46.0235862731934
1069.56457519531	46.2127876281738
1070.78674316406	46.2531433105469
1072.00854492188	46.4871826171875
1073.22998046875	46.5062217712402
1074.45104980469	46.5418586730957
1075.67175292969	46.4394760131836
1076.89208984375	46.6150779724121
1078.11193847656	46.4263572692871
1079.33154296875	46.2925491333008
1080.55065917969	46.2849731445313
1081.76940917969	46.0270538330078
1082.98791503906	45.7910537719727
1084.20593261719	45.6706237792969
1085.42358398438	45.4872589111328
1086.64086914063	45.2747268676758
1087.85766601563	45.1300773620605
1089.07421875	44.9104995727539
1090.29040527344	44.86083984375
1091.50610351563	44.793270111084
1092.72155761719	44.5586242675781
1093.9365234375	44.4927864074707
1095.15112304688	44.4187507629395
1096.36535644531	44.3975715637207
1097.57922363281	44.3281288146973
1098.79272460938	44.4076995849609
1100.005859375	44.1978797912598
1101.21862792969	44.3509178161621
1102.43090820313	44.3069152832031
1103.64294433594	44.1781883239746
1104.8544921875	44.0807762145996
1106.06579589844	44.1640625
1107.27661132813	44.2527046203613
1108.48706054688	44.1354789733887
1109.69714355469	44.2749252319336
1110.90686035156	44.1676368713379
1112.1162109375	44.0733299255371
1113.3251953125	44.059196472168
1114.53369140625	44.1462249755859
1115.74194335938	44.0725708007813
1116.94982910156	44.1498985290527
1118.1572265625	44.0554580688477
1119.3642578125	44.0885429382324
1120.57104492188	44.0693321228027
1121.77734375	44.035816192627
1122.98327636719	43.9255676269531
1124.18884277344	44.0463371276855
1125.39404296875	44.1486167907715
1126.59875488281	44.0542449951172
1127.80322265625	44.0374183654785
1129.00732421875	44.0351028442383
1130.2109375	43.9571800231934
1131.41430664063	43.9596672058105
1132.6171875	44.131950378418
1133.81970214844	43.9895172119141
1135.02197265625	43.9309272766113
1136.22375488281	44.029167175293
1137.42517089844	43.9241943359375
1138.62622070313	44.0033645629883
1139.82690429688	43.9188385009766
1141.02709960938	43.8494262695313
1142.22705078125	43.8550910949707
1143.42663574219	43.8802642822266
1144.62573242188	43.8292236328125
1145.82458496094	43.7632751464844
1147.02294921875	43.8177375793457
1148.22094726563	43.744556427002
1149.41857910156	43.8737602233887
1150.61584472656	43.7377319335938
1151.81274414063	43.781925201416
1153.00927734375	43.7691841125488
1154.20544433594	43.8254661560059
1155.40124511719	43.7617149353027
1156.5966796875	43.7597236633301
1157.79162597656	43.771125793457
1158.986328125	43.7188682556152
1160.18054199219	43.7641410827637
1161.37438964844	43.8101997375488
1162.56799316406	43.6168823242188
1163.76110839844	43.5839881896973
1164.95385742188	43.7098197937012
1166.14624023438	43.6352653503418
1167.33825683594	43.5081329345703
1168.52990722656	43.5173645019531
1169.72119140625	43.6113433837891
1170.91198730469	43.5228576660156
1172.1025390625	43.6438446044922
1173.29260253906	43.684326171875
1174.482421875	43.593391418457
1175.67175292969	43.6784782409668
1176.86071777344	43.695484161377
1178.04943847656	43.6524124145508
1179.23767089844	43.7034950256348
1180.42553710938	43.7111701965332
1181.61303710938	43.7795219421387
1182.80017089844	43.8385162353516
1183.98681640625	43.9838523864746
1185.17321777344	43.8623962402344
1186.35925292969	43.8952255249023
1187.54479980469	43.8819427490234
1188.73010253906	43.8960456848145
1189.91491699219	43.9007797241211
1191.09936523438	43.8812217712402
1192.28356933594	43.8812026977539
1193.46728515625	43.9273452758789
1194.65063476563	43.9193115234375
1195.83361816406	43.9097633361816
1197.01623535156	43.970142364502
1198.19836425781	44.0948944091797
1199.38024902344	44.1392250061035
1200.56176757813	44.0473785400391
1201.74279785156	44.239631652832
1202.92358398438	44.2208061218262
1204.10388183594	44.3562278747559
1205.28393554688	44.223991394043
1206.46350097656	44.3063812255859
1207.64270019531	44.3506622314453
1208.82153320313	44.3849945068359
1210	44.411865234375
1211.17810058594	44.5024070739746
1212.35583496094	44.4551467895508
1213.53308105469	44.466739654541
1214.71008300781	44.4888954162598
1215.88671875	44.4418601989746
1217.06286621094	44.5319290161133
1218.23864746094	44.4922065734863
1219.41418457031	44.300609588623
1220.58923339844	44.5033073425293
1221.76391601563	44.3702163696289
1222.93823242188	44.4693984985352
1224.11218261719	44.406909942627
1225.28576660156	44.5690574645996
1226.458984375	44.5913963317871
1227.6318359375	44.4571800231934
1228.80419921875	44.5465049743652
1229.97631835938	44.4552917480469
1231.14794921875	44.529109954834
1232.31921386719	44.5933609008789
1233.490234375	44.5323066711426
1234.66076660156	44.6428565979004
1235.83093261719	44.5200309753418
1237.00073242188	44.5181312561035
1238.17016601563	44.5581016540527
1239.33923339844	44.5731239318848
1240.5078125	44.4681663513184
1241.67614746094	44.4098739624023
1242.84411621094	44.4020881652832
1244.01159667969	44.2863845825195
1245.1787109375	44.2968673706055
1246.34558105469	44.3473129272461
1247.51196289063	44.1430702209473
1248.67797851563	44.0702133178711
1249.84362792969	44.1426086425781
1251.00891113281	44.1671905517578
1252.173828125	44.0100021362305
1253.33825683594	43.9938621520996
1254.50244140625	44.0280952453613
1255.66625976563	43.9794998168945
1256.82958984375	43.9382171630859
1257.99255371094	43.9188652038574
1259.1552734375	43.9869956970215
1260.31750488281	44.0407409667969
1261.47937011719	43.8362579345703
1262.64086914063	43.7875328063965
1263.80200195313	43.7888069152832
1264.96276855469	43.759708404541
1266.123046875	43.7902565002441
1267.28308105469	43.6807746887207
1268.44262695313	43.539363861084
1269.60192871094	43.5884132385254
1270.7607421875	43.4891357421875
1271.91918945313	43.4496994018555
1273.07727050781	43.4512672424316
1274.23498535156	43.3183174133301
1275.39233398438	43.2635078430176
1276.54931640625	43.2448883056641
1277.70581054688	43.2010688781738
1278.86206054688	43.0469360351563
1280.01794433594	43.2185707092285
1281.17333984375	43.0802345275879
1282.32836914063	42.9919471740723
1283.48303222656	43.0028610229492
1284.63732910156	43.141487121582
1285.79125976563	42.881217956543
1286.94482421875	42.9825172424316
1288.09802246094	42.8946495056152
1289.25073242188	42.8661308288574
1290.40319824219	42.9875411987305
1291.55517578125	42.8320541381836
1292.70690917969	42.8719863891602
1293.85815429688	42.8421630859375
1295.00903320313	42.8067665100098
1296.15954589844	42.677677154541
1297.30969238281	42.7305870056152
1298.45935058594	42.6851768493652
1299.60876464844	42.7294578552246
1300.7578125	42.530948638916
1301.90637207031	42.5715789794922
1303.05456542969	42.5030555725098
1304.20239257813	42.4574966430664
1305.34985351563	42.3617744445801
1306.49694824219	42.4101905822754
1307.64367675781	42.3494033813477
1308.7900390625	42.2531127929688
1309.93591308594	42.2623901367188
1311.08154296875	42.3292045593262
1312.22668457031	42.3157424926758
1313.37145996094	42.3179321289063
1314.51599121094	42.2517890930176
1315.66003417969	42.3105773925781
1316.80358886719	42.1610260009766
1317.94689941406	42.2617607116699
1319.08984375	42.2391014099121
1320.23229980469	42.2529640197754
1321.37451171875	42.2378692626953
1322.51623535156	42.2048187255859
1323.65759277344	42.0950584411621
1324.79858398438	42.187427520752
1325.93920898438	42.1509246826172
1327.07934570313	42.0380859375
1328.21923828125	42.0833625793457
1329.35864257813	41.9977760314941
1330.49780273438	42.0249061584473
1331.63647460938	41.840705871582
1332.77478027344	41.8394317626953
1333.91271972656	41.7198066711426
1335.05029296875	41.7469863891602
1336.18737792969	41.7029991149902
1337.32421875	41.7211112976074
1338.46057128906	41.60302734375
1339.5966796875	41.6534843444824
1340.73229980469	41.6093330383301
1341.86755371094	41.5038261413574
1343.00231933594	41.5535621643066
1344.13684082031	41.589958190918
1345.27099609375	41.5367431640625
1346.40466308594	41.6078338623047
1347.53796386719	41.563159942627
1348.6708984375	41.4960174560547
1349.80346679688	41.499195098877
1350.93566894531	41.4740943908691
1352.06750488281	41.4891090393066
1353.19885253906	41.4601669311523
1354.32995605469	41.4967231750488
1355.46057128906	41.3555908203125
1356.5908203125	41.3094100952148
1357.720703125	41.2477264404297
1358.85021972656	41.2816276550293
1359.97924804688	41.1658668518066
1361.10803222656	41.204833984375
1362.236328125	41.1144676208496
1363.3642578125	41.0597877502441
1364.49182128906	41.0252838134766
1365.61901855469	40.9459648132324
1366.74584960938	40.8526840209961
1367.87231445313	40.8989105224609
1368.99829101563	40.8976135253906
1370.12390136719	40.8468437194824
1371.24914550781	40.8249893188477
1372.3740234375	40.8821716308594
1373.49853515625	40.8648223876953
1374.62255859375	40.7892189025879
1375.74633789063	40.8062477111816
1376.86962890625	40.9431457519531
1377.99255371094	40.8901100158691
1379.11511230469	40.7502326965332
1380.2373046875	40.7960891723633
1381.35900878906	40.8458595275879
1382.48034667969	40.78564453125
1383.60144042969	40.8111610412598
1384.72204589844	40.7562103271484
1385.84228515625	40.6429405212402
1386.96203613281	40.6515769958496
1388.08154296875	40.6221084594727
1389.20056152344	40.6677207946777
1390.31921386719	40.5773963928223
1391.4375	40.49951171875
1392.55541992188	40.489917755127
1393.6728515625	40.3845977783203
1394.7900390625	40.3828010559082
1395.90673828125	40.3105506896973
1397.02307128906	40.2965087890625
1398.13903808594	40.324535369873
1399.25463867188	40.1935005187988
1400.36975097656	40.2904739379883
1401.48449707031	40.188648223877
1402.59899902344	40.1292724609375
1403.712890625	40.1020355224609
1404.82653808594	40.2811241149902
1405.93981933594	40.3536987304688
1407.05261230469	40.2468223571777
1408.1650390625	40.2640762329102
1409.27709960938	40.2234687805176
1410.38879394531	40.3271255493164
1411.5	40.1048202514648
1412.61096191406	40.2190399169922
1413.72143554688	40.1960144042969
1414.83154296875	40.1743659973145
1415.94116210938	40.0744934082031
1417.05053710938	40.0920562744141
1418.15942382813	40.0967636108398
1419.26794433594	40.0361137390137
1420.37609863281	40.0158615112305
1421.48388671875	40.0114326477051
1422.59118652344	39.8443870544434
1423.6982421875	39.9149398803711
1424.80480957031	39.798641204834
1425.91088867188	39.7629890441895
1427.01672363281	39.816219329834
1428.1220703125	39.7450370788574
1429.22717285156	39.714282989502
1430.33166503906	39.6991767883301
1431.43591308594	39.7008857727051
1432.53979492188	39.7739562988281
1433.64318847656	39.7125663757324
1434.74621582031	39.7072868347168
1435.84887695313	39.6955642700195
1436.95104980469	39.6668395996094
1438.05297851563	39.7779808044434
1439.15441894531	39.6526412963867
1440.25549316406	39.6536865234375
1441.35620117188	39.7067947387695
1442.45642089844	39.6491546630859
1443.55627441406	39.569393157959
1444.65576171875	39.5346565246582
1445.7548828125	39.4809265136719
1446.853515625	39.4769401550293
1447.95190429688	39.3297920227051
1449.0498046875	39.3626403808594
1450.14721679688	39.3136215209961
1451.24438476563	39.2299156188965
1452.34106445313	39.0977935791016
1453.43737792969	39.1914367675781
1454.53332519531	39.0365676879883
1455.62890625	39.1316375732422
1456.72399902344	39.1436042785645
1457.81872558594	39.1167602539063
1458.9130859375	39.085018157959
1460.00695800781	39.1225242614746
1461.10046386719	39.0827674865723
1462.19360351563	39.1430778503418
1463.28637695313	39.1384620666504
1464.37878417969	39.1911735534668
1465.470703125	39.0917739868164
1466.56225585938	39.1170387268066
1467.65344238281	39.1709938049316
1468.744140625	39.0729675292969
1469.83447265625	39.157600402832
1470.92443847656	38.9574127197266
1472.01403808594	38.898250579834
1473.10314941406	39.0542793273926
1474.19189453125	38.9860992431641
1475.2802734375	38.8206214904785
1476.3681640625	38.789379119873
1477.45581054688	38.7726898193359
1478.54296875	38.6928863525391
1479.62963867188	38.7897109985352
1480.71606445313	38.8106384277344
1481.80200195313	38.7383193969727
1482.88757324219	38.7301445007324
1483.97265625	38.7383270263672
1485.05737304688	38.8797836303711
1486.14172363281	38.8464698791504
1487.22570800781	38.9651832580566
1488.30932617188	39.020923614502
1489.39245605469	39.0020332336426
1490.47509765625	38.9351005554199
1491.55749511719	39.0109939575195
1492.63940429688	39.0833854675293
1493.72094726563	39.0200119018555
1494.80212402344	39.0885200500488
1495.8828125	39.042896270752
1496.96313476563	39.1278228759766
1498.04309082031	39.141185760498
1499.12255859375	39.0520095825195
1500.20166015625	39.0969657897949
1501.28039550781	38.9691009521484
1502.35864257813	39.0496215820313
1503.4365234375	39.1137886047363
1504.51403808594	39.0370330810547
1505.59118652344	39.0007476806641
1506.66784667969	39.125415802002
1507.744140625	39.0443229675293
1508.81994628906	39.1917915344238
1509.89538574219	39.2077217102051
1510.97045898438	39.3031158447266
1512.04516601563	39.3989524841309
1513.11938476563	39.400146484375
1514.19323730469	39.3865280151367
1515.26672363281	39.624641418457
1516.33972167969	39.7176856994629
1517.41235351563	39.7518272399902
1518.48449707031	39.8447608947754
1519.55639648438	39.801197052002
1520.62768554688	39.9302177429199
1521.69873046875	40.0519599914551
1522.76928710938	40.009651184082
1523.83947753906	40.0376243591309
1524.90930175781	40.1283988952637
1525.97863769531	40.2168579101563
1527.04760742188	40.1862831115723
1528.11608886719	40.1915817260742
1529.18420410156	40.1544914245605
1530.251953125	40.2166976928711
1531.31921386719	40.2989692687988
1532.38610839844	40.394962310791
1533.45263671875	40.4535255432129
1534.51867675781	40.476016998291
1535.58435058594	40.7570381164551
1536.64965820313	40.7032318115234
1537.71447753906	40.9836196899414
1538.77893066406	41.0038986206055
1539.84301757813	41.0976638793945
1540.90661621094	41.3550682067871
1541.9697265625	41.4874839782715
1543.03259277344	41.5367317199707
1544.09497070313	41.6787910461426
1545.15686035156	41.8278617858887
1546.21850585938	42.1149253845215
1547.27966308594	42.1608009338379
1548.34033203125	42.2969665527344
1549.40063476563	42.5246620178223
1550.46057128906	42.5488052368164
1551.52001953125	42.6762084960938
1552.5791015625	42.7951202392578
1553.63781738281	42.9523010253906
1554.69604492188	42.9361915588379
1555.75378417969	43.0699996948242
1556.81127929688	43.1702079772949
1557.86828613281	43.2001838684082
1558.9248046875	43.2801704406738
1559.98095703125	43.4590187072754
1561.03674316406	43.5207939147949
1562.09204101563	43.6322250366211
1563.14697265625	43.7407188415527
1564.20153808594	43.9995803833008
1565.25561523438	44.183177947998
1566.30932617188	44.388801574707
1567.36254882813	44.5671997070313
1568.41540527344	44.8735580444336
1569.4677734375	45.0481452941895
1570.51977539063	45.3305854797363
1571.57141113281	45.5075531005859
1572.62255859375	45.7387084960938
1573.67333984375	46.026481628418
1574.7236328125	46.2143135070801
1575.77355957031	46.3189392089844
1576.82299804688	46.6136245727539
1577.8720703125	46.796745300293
1578.92077636719	46.9269676208496
1579.96899414063	47.0726509094238
1581.01684570313	47.3855781555176
1582.06420898438	47.5638389587402
1583.11120605469	47.8204002380371
1584.15771484375	47.9072189331055
1585.20385742188	48.2113990783691
1586.24951171875	48.413444519043
1587.29479980469	48.6259994506836
1588.33972167969	48.8446502685547
1589.38415527344	48.8521385192871
1590.42810058594	49.2894859313965
1591.47180175781	49.5745620727539
1592.51489257813	50.1443023681641
1593.55773925781	50.2996292114258
1594.59997558594	50.5736885070801
1595.64196777344	50.9766044616699
1596.68334960938	51.4167938232422
1597.72448730469	51.6543922424316
1598.76513671875	52.0684585571289
1599.80529785156	52.4463653564453
1600.84509277344	52.8752250671387
1601.88452148438	53.2041168212891
1602.92346191406	53.3988342285156
1603.9619140625	53.862735748291
1605	54.0992851257324
1606.03771972656	54.5410499572754
1607.07495117188	54.8108177185059
1608.11169433594	55.1659278869629
1609.14807128906	55.4600944519043
1610.18408203125	55.6267204284668
1611.21960449219	55.8994102478027
1612.25463867188	56.1814994812012
1613.28930664063	56.4697418212891
1614.32360839844	56.6217002868652
1615.357421875	57.1716346740723
1616.39074707031	57.2558059692383
1617.42370605469	57.5774078369141
1618.45629882813	57.9255485534668
1619.48840332031	58.0516738891602
1620.52001953125	58.3052062988281
1621.55126953125	58.5802192687988
1622.58215332031	58.8301773071289
1623.61254882813	59.120777130127
1624.64245605469	59.3353042602539
1625.67199707031	59.5961227416992
1626.70104980469	59.8931732177734
1627.72973632813	60.0029411315918
1628.75793457031	60.1945037841797
1629.78576660156	60.4996032714844
1630.81311035156	60.6098327636719
1631.84008789063	60.798282623291
1632.86657714844	60.9056282043457
1633.89270019531	61.1566925048828
1634.91833496094	61.1025505065918
1635.94348144531	61.178783416748
1636.96826171875	61.0757675170898
1637.99255371094	61.0824966430664
1639.01647949219	61.110912322998
1640.03991699219	60.9382820129395
1641.06298828125	61.0085983276367
1642.08557128906	60.7942390441895
1643.10778808594	60.6725158691406
1644.12951660156	60.4825248718262
1645.15075683594	60.2582511901855
1646.17163085938	60.0875816345215
1647.19213867188	59.8972091674805
1648.21203613281	59.5292854309082
1649.23156738281	59.3821258544922
1650.25073242188	59.0407218933105
1651.26940917969	58.805835723877
1652.28759765625	58.3686752319336
1653.30541992188	58.2765884399414
1654.32275390625	58.0026969909668
1655.33972167969	57.6970481872559
1656.35620117188	57.1130104064941
1657.37231445313	56.9530334472656
1658.38793945313	56.6474151611328
1659.40307617188	56.3630065917969
1660.41772460938	56.1853561401367
1661.43212890625	55.7764015197754
1662.44592285156	55.5154418945313
1663.45935058594	55.3806381225586
1664.47229003906	55.0345230102539
1665.48486328125	54.7635307312012
1666.49694824219	54.44482421875
1667.50854492188	54.0059509277344
1668.51977539063	53.7262573242188
1669.53051757813	53.2772903442383
1670.54089355469	52.9922523498535
1671.55078125	52.7221641540527
1672.56018066406	52.1140441894531
1673.56909179688	51.8090324401855
1674.57763671875	51.2948150634766
1675.58581542969	50.9037132263184
1676.59350585938	50.3674659729004
1677.60070800781	50.0049591064453
1678.607421875	49.3314399719238
1679.61376953125	48.8914451599121
1680.61962890625	48.6055374145508
1681.62512207031	48.0759963989258
1682.63012695313	47.4931488037109
1683.63464355469	46.9960327148438
1684.638671875	46.537296295166
1685.64233398438	45.9913330078125
1686.64562988281	45.735523223877
1687.64831542969	45.3720893859863
1688.65063476563	44.8486251831055
1689.65246582031	44.4065284729004
1690.65393066406	43.9622001647949
1691.65490722656	43.6003150939941
1692.65539550781	43.251594543457
1693.65551757813	42.7790908813477
1694.65502929688	42.4634056091309
1695.654296875	42.0175514221191
1696.65295410156	41.7501220703125
1697.65124511719	41.3489952087402
1698.64904785156	41.084587097168
1699.646484375	40.8124809265137
1700.64331054688	40.3540878295898
1701.63977050781	39.9955749511719
1702.63586425781	39.5823402404785
1703.63134765625	39.2969512939453
1704.62646484375	38.903694152832
1705.62121582031	38.5825233459473
1706.61535644531	38.1700401306152
1707.60913085938	37.823917388916
1708.60241699219	37.4229927062988
1709.59521484375	37.0876426696777
1710.58764648438	36.7574844360352
1711.57958984375	36.4255485534668
1712.57104492188	36.0447196960449
1713.56213378906	35.6501350402832
1714.552734375	35.384162902832
1715.54284667969	34.9149780273438
1716.53247070313	34.6738319396973
1717.52160644531	34.1949996948242
1718.51037597656	33.9303169250488
1719.49865722656	33.5373878479004
1720.48657226563	33.3657608032227
1721.47387695313	33.021167755127
1722.46081542969	32.6912536621094
1723.447265625	32.4185028076172
1724.43334960938	32.1782112121582
1725.41882324219	31.936164855957
1726.40393066406	31.6269474029541
1727.38854980469	31.3894176483154
1728.37268066406	31.1563091278076
1729.3564453125	30.9276466369629
1730.33972167969	30.671817779541
1731.32250976563	30.4900436401367
1732.30480957031	30.2226333618164
1733.28674316406	30.0741596221924
1734.26806640625	29.9130039215088
1735.2490234375	29.6818809509277
1736.2294921875	29.618200302124
1737.20959472656	29.4357395172119
1738.18908691406	29.221321105957
1739.16821289063	29.0614566802979
1740.14685058594	28.876049041748
1741.125	28.6888999938965
1742.10266113281	28.6151885986328
1743.07995605469	28.4167079925537
1744.05676269531	28.171293258667
1745.03308105469	28.0259037017822
1746.00891113281	27.8553466796875
1746.98425292969	27.6112899780273
1747.95910644531	27.5422248840332
1748.93359375	27.3075256347656
1749.90759277344	27.1819019317627
1750.88110351563	26.8724632263184
1751.85412597656	26.6899833679199
1752.82678222656	26.5175952911377
1753.798828125	26.3262195587158
1754.7705078125	26.1933612823486
1755.74169921875	25.9381942749023
1756.71240234375	25.8507347106934
1757.6826171875	25.6906356811523
1758.65246582031	25.4617958068848
1759.62170410156	25.3999786376953
1760.59057617188	25.1736660003662
1761.55895996094	25.0538597106934
1762.52673339844	24.8965072631836
1763.49426269531	24.8003349304199
1764.46118164063	24.7091236114502
1765.42761230469	24.5349025726318
1766.39367675781	24.4075202941895
1767.35913085938	24.3497314453125
1768.32421875	24.2969245910645
1769.28881835938	24.2221927642822
1770.2529296875	24.0701961517334
1771.21655273438	24.0012226104736
1772.17980957031	23.932638168335
1773.14245605469	23.8905582427979
1774.10461425781	23.7932968139648
1775.06640625	23.8019504547119
1776.02770996094	23.6084613800049
1776.98852539063	23.4922504425049
1777.94873046875	23.4627838134766
1778.90856933594	23.4153213500977
1779.86804199219	23.3598899841309
1780.82690429688	23.105131149292
1781.78527832031	22.9668884277344
1782.7431640625	22.853494644165
1783.70068359375	22.8091926574707
1784.65771484375	22.6724529266357
1785.61413574219	22.5593299865723
1786.57019042969	22.3371181488037
1787.52575683594	22.3887119293213
1788.48083496094	22.1409587860107
1789.43530273438	22.077335357666
1790.38940429688	21.972957611084
1791.34301757813	21.8534164428711
1792.29626464844	21.7600612640381
1793.24890136719	21.6504955291748
1794.20104980469	21.4866485595703
1795.15270996094	21.5198936462402
1796.10400390625	21.3363800048828
1797.0546875	21.3155632019043
1798.0048828125	21.1857604980469
1798.95471191406	21.1480712890625
1799.90393066406	21.0983657836914
1800.85278320313	20.9978923797607
1801.80102539063	21.0616512298584
1802.74890136719	20.9229965209961
1803.6962890625	20.9376811981201
1804.64306640625	20.8151607513428
1805.58947753906	20.7676315307617
1806.53540039063	20.7513027191162
1807.48071289063	20.7280082702637
1808.42565917969	20.7298202514648
1809.3701171875	20.7027149200439
1810.31396484375	20.5993824005127
1811.25744628906	20.5861835479736
1812.20043945313	20.4903717041016
1813.14294433594	20.5103244781494
1814.08483886719	20.4110736846924
1815.0263671875	20.472677230835
1815.96740722656	20.3532772064209
1816.90783691406	20.2450275421143
1817.84790039063	20.2319488525391
1818.78747558594	20.082763671875
1819.72644042969	20.0874366760254
1820.6650390625	20.0495376586914
1821.60314941406	19.9415035247803
1822.54064941406	19.9277172088623
1823.47778320313	19.7475185394287
1824.41430664063	19.7523422241211
1825.35034179688	19.6456031799316
1826.28601074219	19.5956687927246
1827.22106933594	19.5259799957275
1828.15563964844	19.4619808197021
1829.08984375	19.3847846984863
1830.0234375	19.3568363189697
1830.95654296875	19.2878665924072
1831.88916015625	19.1840038299561
1832.8212890625	19.1255855560303
1833.7529296875	19.1198749542236
1834.68408203125	19.0975780487061
1835.61474609375	19.1035709381104
1836.54479980469	19.0323104858398
1837.47448730469	18.9833679199219
1838.40356445313	19.0408897399902
1839.33227539063	19.0302829742432
1840.26037597656	18.9406089782715
1841.18811035156	18.9691982269287
1842.115234375	19.0696601867676
1843.04187011719	18.9643707275391
1843.96801757813	18.9509735107422
1844.89367675781	18.9458980560303
1845.81872558594	18.9339942932129
1846.74340820313	18.9094905853271
1847.66760253906	18.863187789917
1848.59118652344	18.9345932006836
1849.51428222656	18.8581485748291
1850.43701171875	18.8419494628906
1851.35913085938	18.7536792755127
1852.28076171875	18.6850452423096
1853.20190429688	18.6358394622803
1854.12243652344	18.6037406921387
1855.04260253906	18.5547122955322
1855.96215820313	18.4814567565918
1856.88122558594	18.4443664550781
1857.79992675781	18.3489685058594
1858.71801757813	18.2443046569824
1859.63549804688	18.2849636077881
1860.55261230469	18.2012481689453
1861.46923828125	18.1131916046143
1862.38525390625	18.153003692627
1863.30078125	18.0509338378906
1864.2158203125	18.0383644104004
1865.13037109375	18.0507068634033
1866.04443359375	18.0402889251709
1866.95788574219	18.0023517608643
1867.87084960938	18.037073135376
1868.78332519531	17.9659996032715
1869.6953125	17.9706192016602
1870.60681152344	18.0135536193848
1871.51782226563	17.9889183044434
1872.42822265625	18.0079975128174
1873.33813476563	18.0759811401367
1874.24755859375	18.0261497497559
1875.15649414063	18.0545349121094
1876.06481933594	18.059871673584
1876.97277832031	18.0343742370605
1877.88012695313	18.0252628326416
1878.78698730469	18.0027732849121
1879.69323730469	17.990629196167
1880.59912109375	17.9858322143555
1881.50439453125	17.9615936279297
1882.4091796875	17.9306411743164
1883.3134765625	17.8382949829102
1884.21716308594	17.8096752166748
1885.12048339844	17.7760696411133
1886.02319335938	17.7119426727295
1886.92541503906	17.7220096588135
1887.82702636719	17.6693077087402
1888.72814941406	17.6059627532959
1889.62878417969	17.5425891876221
1890.52893066406	17.545482635498
1891.42858886719	17.5262718200684
1892.32763671875	17.4090538024902
1893.22619628906	17.3932723999023
1894.12426757813	17.3293151855469
1895.02172851563	17.2944068908691
1895.91870117188	17.2458019256592
1896.81518554688	17.3378925323486
1897.71118164063	17.1882667541504
1898.60656738281	17.1947917938232
1899.50146484375	17.2391471862793
1900.39587402344	17.146110534668
1901.28967285156	17.1517696380615
1902.18298339844	17.1630897521973
1903.07580566406	17.0795345306396
1903.96801757813	17.137659072876
1904.85986328125	17.0651512145996
1905.7509765625	17.1270217895508
1906.64172363281	17.1880569458008
1907.53186035156	17.2203674316406
1908.42150878906	17.2740707397461
1909.31066894531	17.2405586242676
1910.19921875	17.2275409698486
1911.08728027344	17.2267436981201
1911.97473144531	17.2888317108154
1912.86181640625	17.3223476409912
1913.74816894531	17.319845199585
1914.63415527344	17.2356014251709
1915.51953125	17.2743988037109
1916.40441894531	17.2399578094482
1917.28869628906	17.2711315155029
1918.17260742188	17.2362384796143
1919.05578613281	17.1800918579102
1919.93859863281	17.2018737792969
1920.82080078125	17.1695652008057
1921.70239257813	17.0824565887451
1922.58349609375	17.0965671539307
1923.46411132813	17.0282440185547
1924.34423828125	17.0370845794678
1925.22375488281	16.9371128082275
1926.10278320313	16.9297008514404
1926.98120117188	16.8410511016846
1927.85913085938	16.8608417510986
1928.73645019531	16.673921585083
1929.61328125	16.7334499359131
1930.48962402344	16.6817874908447
1931.36535644531	16.636251449585
1932.24060058594	16.5766105651855
1933.11535644531	16.5948352813721
1933.98950195313	16.5851192474365
1934.86303710938	16.5373039245605
1935.73608398438	16.5103912353516
1936.60864257813	16.5925312042236
1937.48059082031	16.6059551239014
1938.35205078125	16.5569972991943
1939.22302246094	16.5296211242676
1940.09338378906	16.5640144348145
1940.96313476563	16.6619968414307
1941.83239746094	16.6383972167969
1942.701171875	16.6669063568115
1943.5693359375	16.6441783905029
1944.43701171875	16.7379131317139
1945.30407714844	16.7253761291504
1946.17065429688	16.7508678436279
1947.03662109375	16.8456287384033
1947.90209960938	16.7820014953613
1948.76696777344	16.8066654205322
1949.63134765625	16.8207206726074
1950.4951171875	16.8427639007568
1951.3583984375	16.8599452972412
1952.22106933594	16.7461376190186
1953.08325195313	16.8202991485596
1953.94482421875	16.7849254608154
1954.80590820313	16.7277946472168
1955.66650390625	16.7243461608887
1956.5263671875	16.7275562286377
1957.38586425781	16.7605381011963
1958.24462890625	16.7015514373779
1959.10302734375	16.6776523590088
1959.96069335938	16.5950393676758
1960.81799316406	16.5461807250977
1961.67456054688	16.5226573944092
1962.53063964844	16.4452610015869
1963.38623046875	16.3965320587158
1964.2412109375	16.4030151367188
1965.09558105469	16.3486785888672
1965.94946289063	16.353141784668
1966.80285644531	16.3571701049805
1967.65563964844	16.281135559082
1968.5078125	16.3587684631348
1969.35949707031	16.286039352417
1970.21057128906	16.3173046112061
1971.06103515625	16.283145904541
1971.91101074219	16.2838287353516
1972.76049804688	16.3180332183838
1973.60925292969	16.4157562255859
1974.45764160156	16.3442611694336
1975.30529785156	16.3939628601074
1976.15246582031	16.5121936798096
1976.99914550781	16.5434131622314
1977.84521484375	16.5061359405518
1978.69067382813	16.6836757659912
1979.53552246094	16.6168422698975
1980.3798828125	16.6311187744141
1981.22375488281	16.7353420257568
1982.06701660156	16.757080078125
1982.90966796875	16.703426361084
1983.75170898438	16.7435874938965
1984.59326171875	16.7089900970459
1985.43420410156	16.7496280670166
1986.27465820313	16.7523231506348
1987.11450195313	16.6369934082031
1987.95373535156	16.7001514434814
1988.79248046875	16.71071434021
1989.63061523438	16.7120571136475
1990.46813964844	16.5740528106689
1991.30517578125	16.5870666503906
1992.1416015625	16.6217174530029
1992.9775390625	16.5338001251221
1993.81274414063	16.4162940979004
1994.6474609375	16.4777660369873
1995.48168945313	16.3967056274414
1996.31518554688	16.3420009613037
1997.14819335938	16.4288005828857
1997.98071289063	16.3645858764648
1998.8125	16.3222427368164
1999.64379882813	16.3463134765625
2000.47448730469	16.3141098022461
2001.3046875	16.3420391082764
2002.13427734375	16.2462482452393
2002.96325683594	16.328498840332
2003.79162597656	16.3331565856934
2004.61950683594	16.3951206207275
2005.44677734375	16.4426326751709
2006.2734375	16.5581684112549
2007.09948730469	16.4708766937256
2007.92504882813	16.5631484985352
2008.75	16.5919647216797
2009.57434082031	16.6541652679443
2010.39819335938	16.6673736572266
2011.22131347656	16.6928596496582
2012.0439453125	16.6856441497803
2012.86608886719	16.7295665740967
2013.6875	16.7635192871094
2014.50842285156	16.7604293823242
2015.32873535156	16.7682514190674
2016.1484375	16.7993030548096
2016.96752929688	16.8627166748047
2017.7861328125	16.8289089202881
2018.60412597656	16.8445281982422
2019.42150878906	16.9310531616211
2020.23828125	16.8776359558105
2021.05444335938	16.8406066894531
2021.8701171875	16.7907695770264
2022.68518066406	16.7041511535645
2023.49963378906	16.7782325744629
2024.3134765625	16.7237567901611
2025.12683105469	16.726375579834
2025.939453125	16.6985950469971
2026.75158691406	16.6595973968506
2027.56311035156	16.6727256774902
2028.3740234375	16.6272811889648
2029.18432617188	16.6152248382568
2029.994140625	16.6814880371094
2030.80322265625	16.5434494018555
2031.61181640625	16.4488525390625
2032.41979980469	16.4392509460449
2033.22717285156	16.4589977264404
2034.03393554688	16.4682083129883
2034.84008789063	16.456995010376
2035.64575195313	16.3966445922852
2036.45080566406	16.3619823455811
2037.25512695313	16.3050098419189
2038.05895996094	16.2507476806641
2038.86218261719	16.2290992736816
2039.66479492188	16.2237758636475
2040.466796875	16.2761993408203
2041.26831054688	16.2506275177002
2042.06909179688	16.281229019165
2042.86938476563	16.312084197998
2043.6689453125	16.2572402954102
2044.46801757813	16.3268394470215
2045.26647949219	16.3125495910645
2046.06433105469	16.3543090820313
2046.86145019531	16.3319473266602
2047.65808105469	16.371675491333
2048.4541015625	16.3929538726807
2049.24951171875	16.3946113586426
2050.04443359375	16.4383392333984
2050.83862304688	16.4275341033936
2051.63232421875	16.4819450378418
2052.42529296875	16.5431137084961
2053.2177734375	16.5413665771484
2054.00952148438	16.4490852355957
2054.80078125	16.5920791625977
2055.59130859375	16.5829410552979
2056.38134765625	16.6264133453369
2057.17065429688	16.5929317474365
2057.95947265625	16.5540943145752
2058.74755859375	16.5623340606689
2059.53515625	16.4911937713623
2060.32202148438	16.5686264038086
2061.1083984375	16.4556159973145
2061.89428710938	16.4433898925781
2062.67919921875	16.4123191833496
2063.4638671875	16.4168148040771
2064.24780273438	16.3324356079102
2065.03100585938	16.3448238372803
2065.81372070313	16.1965560913086
2066.595703125	16.2084369659424
2067.37719726563	16.1816482543945
2068.15795898438	16.0525054931641
2068.93823242188	16.0503540039063
2069.7177734375	16.0260448455811
2070.49682617188	15.9417457580566
2071.27514648438	15.8772211074829
2072.05297851563	15.7843952178955
2072.830078125	15.794529914856
2073.60668945313	15.7836437225342
2074.38256835938	15.7231760025024
2075.15795898438	15.6795063018799
2075.9326171875	15.6767587661743
2076.70654296875	15.630931854248
2077.47998046875	15.618091583252
2078.25268554688	15.5677633285522
2079.02490234375	15.552077293396
2079.79663085938	15.5300550460815
2080.5673828125	15.5551519393921
2081.337890625	15.587306022644
2082.107421875	15.5678539276123
2082.87670898438	15.5108242034912
2083.64501953125	15.5965518951416
2084.41284179688	15.6327667236328
2085.18017578125	15.5773420333862
2085.94677734375	15.6302766799927
2086.71264648438	15.6639623641968
2087.47802734375	15.6494331359863
2088.24267578125	15.6141777038574
2089.0068359375	15.6994724273682
2089.77026367188	15.6670389175415
2090.53295898438	15.6527299880981
2091.29516601563	15.6773061752319
2092.056640625	15.6344566345215
2092.81762695313	15.6286125183105
2093.57788085938	15.562108039856
2094.33764648438	15.5600099563599
2095.0966796875	15.4603605270386
2095.85498046875	15.4277448654175
2096.61279296875	15.3846998214722
2097.36987304688	15.3035535812378
2098.12646484375	15.2687101364136
2098.88232421875	15.1753873825073
2099.63745117188	15.2048673629761
2100.39208984375	15.1057615280151
2101.14624023438	15.0054016113281
2101.8994140625	14.9601898193359
2102.65209960938	14.8850650787354
2103.404296875	14.7928066253662
2104.15551757813	14.7045078277588
2104.90649414063	14.6467685699463
2105.65649414063	14.6184339523315
2106.40600585938	14.5570497512817
2107.15502929688	14.5319890975952
2107.90307617188	14.4515047073364
2108.65063476563	14.4085426330566
2109.39770507813	14.3510322570801
2110.14404296875	14.3325138092041
2110.8896484375	14.2608842849731
2111.63452148438	14.3268842697144
2112.37890625	14.3617172241211
2113.12280273438	14.3686838150024
2113.86572265625	14.3725519180298
2114.60815429688	14.3594923019409
2115.35009765625	14.3533401489258
2116.09106445313	14.4018602371216
2116.83154296875	14.4212741851807
2117.57153320313	14.4514570236206
2118.31079101563	14.4974431991577
2119.04931640625	14.4504423141479
2119.787109375	14.4136896133423
2120.5244140625	14.4415235519409
2121.26098632813	14.379599571228
2121.9970703125	14.2826652526855
2122.732421875	14.3104820251465
2123.46704101563	14.1973838806152
2124.20092773438	14.209361076355
2124.93432617188	14.0908632278442
2125.6669921875	14.0924911499023
2126.39916992188	14.0842752456665
2127.13037109375	13.9687099456787
2127.86108398438	13.9402647018433
2128.59130859375	13.9327011108398
2129.32080078125	13.8631038665771
2130.04956054688	13.7590551376343
2130.77758789063	13.7331275939941
2131.50512695313	13.6335201263428
2132.23193359375	13.5735664367676
2132.9580078125	13.5528373718262
2133.68334960938	13.4653358459473
2134.408203125	13.4587707519531
2135.13232421875	13.3323287963867
2135.85595703125	13.308331489563
2136.57885742188	13.2753887176514
2137.30102539063	13.2383089065552
2138.0224609375	13.1222133636475
2138.74340820313	13.0345420837402
2139.46337890625	13.1073217391968
2140.18310546875	12.9724187850952
2140.90185546875	12.9266777038574
2141.6201171875	12.9160003662109
2142.33764648438	12.9070072174072
2143.05444335938	12.9280433654785
2143.77075195313	12.8684015274048
2144.48608398438	12.8150186538696
2145.201171875	12.8049974441528
2145.91528320313	12.8371858596802
2146.62890625	12.8259525299072
2147.34155273438	12.8108253479004
2148.05395507813	12.8029737472534
2148.76538085938	12.7764024734497
2149.47631835938	12.7738780975342
2150.18627929688	12.7509279251099
2150.89599609375	12.811149597168
2151.60473632813	12.7521734237671
2152.31298828125	12.7201728820801
2153.02026367188	12.6935052871704
2153.72729492188	12.7326030731201
2154.43334960938	12.7354078292847
2155.138671875	12.6628713607788
2155.84350585938	12.6724824905396
2156.54760742188	12.6276817321777
2157.25122070313	12.5777168273926
2157.95385742188	12.5357751846313
2158.65600585938	12.5634260177612
2159.357421875	12.475980758667
2160.05810546875	12.4791803359985
2160.75805664063	12.4537630081177
2161.45751953125	12.4302787780762
2162.15600585938	12.3634462356567
2162.85400390625	12.3661108016968
2163.55151367188	12.3271312713623
2164.248046875	12.2207145690918
2164.94409179688	12.1693830490112
2165.63916015625	12.1106538772583
2166.33374023438	12.069296836853
2167.02783203125	12.0477886199951
2167.72094726563	11.9300003051758
2168.41357421875	11.8482303619385
2169.10522460938	11.8189878463745
2169.79638671875	11.8059520721436
2170.48706054688	11.69993019104
2171.1767578125	11.6048955917358
2171.86572265625	11.5447378158569
2172.55419921875	11.4539976119995
2173.24194335938	11.3759927749634
2173.92895507813	11.301872253418
2174.615234375	11.2779808044434
2175.30078125	11.2008018493652
2175.98583984375	11.1914081573486
2176.67016601563	11.1400451660156
2177.35375976563	11.1427221298218
2178.03662109375	11.0814189910889
2178.71875	10.9770612716675
2179.40014648438	10.9972276687622
2180.08081054688	11.001576423645
2180.76098632813	11.0653123855591
2181.4404296875	11.0402326583862
2182.119140625	11.0411357879639
2182.79711914063	11.0541763305664
2183.47436523438	11.0402126312256
2184.15087890625	11.0267333984375
2184.82690429688	11.0390357971191
2185.501953125	11.0379467010498
2186.17651367188	11.0073184967041
2186.85034179688	11.016396522522
2187.5234375	11.0359086990356
2188.19580078125	10.9647388458252
2188.86743164063	10.9347724914551
2189.53833007813	10.9701900482178
2190.20874023438	10.9277639389038
2190.87817382813	10.8402490615845
2191.54711914063	10.7987298965454
2192.21533203125	10.7977781295776
2192.8828125	10.773398399353
2193.54956054688	10.6363229751587
2194.21557617188	10.6290636062622
2194.880859375	10.5719003677368
2195.54541015625	10.5573740005493
2196.20947265625	10.4389591217041
2196.87255859375	10.371410369873
2197.53515625	10.2848138809204
2198.19677734375	10.2683925628662
2198.85791015625	10.1624269485474
2199.51831054688	10.1251726150513
2200.17797851563	10.0413417816162
2200.8369140625	9.97621726989746
2201.4951171875	9.88248538970947
2202.15258789063	9.83703804016113
2202.80932617188	9.7890453338623
2203.46533203125	9.73800945281982
2204.12060546875	9.6422700881958
2204.775390625	9.65964984893799
2205.42919921875	9.58890724182129
2206.08251953125	9.63365268707275
2206.73486328125	9.5942497253418
2207.38671875	9.55758476257324
2208.03759765625	9.54326915740967
2208.68798828125	9.51485157012939
2209.33764648438	9.4957218170166
2209.98657226563	9.52365875244141
2210.63452148438	9.49947643280029
2211.28198242188	9.55892848968506
2211.9287109375	9.51028537750244
2212.57470703125	9.53599643707275
2213.21997070313	9.52413558959961
2213.86450195313	9.51276683807373
2214.50830078125	9.48144149780273
2215.1513671875	9.48596000671387
2215.79370117188	9.46419906616211
2216.43530273438	9.4464635848999
2217.076171875	9.40823173522949
2217.71630859375	9.35731601715088
2218.35571289063	9.37469100952148
2218.99462890625	9.31384468078613
2219.63256835938	9.22939586639404
2220.26977539063	9.16793155670166
2220.90625	9.14140129089355
2221.5419921875	9.07731819152832
2222.17700195313	9.03981494903564
2222.81127929688	9.00558280944824
2223.44482421875	8.91267681121826
2224.07763671875	8.87175559997559
2224.70971679688	8.82801055908203
2225.34106445313	8.71559906005859
2225.9716796875	8.73303604125977
2226.6015625	8.61947822570801
2227.23071289063	8.58674907684326
2227.85913085938	8.5277738571167
2228.48681640625	8.48428535461426
2229.11376953125	8.46216487884521
2229.73999023438	8.37502765655518
2230.36547851563	8.36992454528809
2230.990234375	8.29007625579834
2231.61401367188	8.26655960083008
2232.2373046875	8.26140308380127
2232.85986328125	8.19034957885742
2233.4814453125	8.14938449859619
2234.1025390625	8.09714031219482
2234.72265625	8.1097993850708
2235.34228515625	8.05647373199463
2235.9609375	8.06937789916992
2236.57885742188	7.93355894088745
2237.1962890625	8.0452766418457
2237.81274414063	8.02283191680908
2238.42846679688	7.99447250366211
2239.04345703125	7.99378204345703
2239.65771484375	7.97128486633301
2240.27124023438	8.0008602142334
2240.88403320313	7.98450183868408
2241.49584960938	7.97968864440918
2242.10717773438	7.93505048751831
2242.71752929688	7.98186874389648
2243.32739257813	7.91019582748413
2243.93627929688	7.88167524337769
2244.54443359375	7.91771078109741
2245.15209960938	7.8868522644043
2245.7587890625	7.86085796356201
2246.36474609375	7.85596609115601
2246.9697265625	7.78586292266846
2247.57421875	7.79511451721191
2248.17797851563	7.79070043563843
2248.78076171875	7.75841236114502
2249.38305664063	7.69796514511108
2249.984375	7.68988418579102
2250.5849609375	7.69600677490234
2251.18481445313	7.60909509658813
2251.78393554688	7.57899284362793
2252.38232421875	7.57058620452881
2252.97973632813	7.4938702583313
2253.57666015625	7.46445465087891
2254.17260742188	7.4502911567688
2254.76782226563	7.4172043800354
2255.3623046875	7.32812166213989
2255.9560546875	7.35380458831787
2256.54907226563	7.27758598327637
2257.14135742188	7.26175594329834
2257.73266601563	7.20594120025635
2258.32348632813	7.1428108215332
2258.91333007813	7.15236043930054
2259.50244140625	7.04446220397949
2260.09057617188	6.99678611755371
2260.67822265625	6.96649217605591
2261.26513671875	6.93331289291382
2261.85107421875	6.92899513244629
2262.43627929688	6.83718872070313
2263.02075195313	6.90471220016479
2263.6044921875	6.81177997589111
2264.18725585938	6.77429676055908
2264.76953125	6.75816011428833
2265.35083007813	6.71357679367065
2265.93139648438	6.69270515441895
2266.51123046875	6.69557476043701
2267.09033203125	6.63706731796265
2267.66845703125	6.64722728729248
2268.24584960938	6.60276556015015
2268.82250976563	6.64141273498535
2269.3984375	6.64608764648438
2269.9736328125	6.6109881401062
2270.5478515625	6.6949667930603
2271.12133789063	6.68761491775513
2271.69409179688	6.71928834915161
2272.26611328125	6.68677711486816
2272.83740234375	6.64951705932617
2273.40771484375	6.63792896270752
2273.97729492188	6.61006164550781
2274.54614257813	6.59975910186768
2275.11401367188	6.58078050613403
2275.68139648438	6.54208421707153
2276.24780273438	6.46419906616211
2276.8134765625	6.46696186065674
2277.37817382813	6.48865699768066
2277.9423828125	6.44406843185425
2278.50561523438	6.44734334945679
2279.06811523438	6.47615909576416
2279.62963867188	6.44283246994019
2280.19067382813	6.41079664230347
2280.75073242188	6.43171787261963
2281.31005859375	6.34558868408203
2281.86840820313	6.40870666503906
2282.42602539063	6.36604404449463
2282.98291015625	6.35238456726074
2283.5390625	6.3344898223877
2284.09448242188	6.28460693359375
2284.64892578125	6.26349401473999
2285.20263671875	6.23099327087402
2285.75537109375	6.22200775146484
2286.3076171875	6.21036672592163
2286.85888671875	6.15397834777832
2287.40942382813	6.15209341049194
2287.958984375	6.1343150138855
2288.5078125	6.05582666397095
2289.05590820313	6.01307058334351
2289.60302734375	6.02544593811035
2290.14965820313	5.97892475128174
2290.6953125	5.921217918396
2291.23999023438	5.91099262237549
2291.78393554688	5.86304187774658
2292.3271484375	5.81558036804199
2292.86962890625	5.78244018554688
2293.4111328125	5.75777864456177
2293.95190429688	5.71075057983398
2294.49194335938	5.70573377609253
2295.03100585938	5.64666557312012
2295.5693359375	5.67357683181763
2296.10693359375	5.62510442733765
2296.6435546875	5.61630630493164
2297.17944335938	5.6331000328064
2297.71459960938	5.56267881393433
2298.24877929688	5.58266019821167
2298.7822265625	5.59090757369995
2299.31469726563	5.54762172698975
2299.8466796875	5.59139251708984
2300.37744140625	5.57292222976685
2300.90771484375	5.57368612289429
2301.43701171875	5.57819271087646
2301.96557617188	5.54310274124146
2302.4931640625	5.54706335067749
2303.02001953125	5.59171867370605
2303.54614257813	5.57078552246094
2304.0712890625	5.53348731994629
2304.595703125	5.54842948913574
2305.119140625	5.5521183013916
2305.64184570313	5.54936981201172
2306.16381835938	5.55547046661377
2306.68481445313	5.53284931182861
2307.205078125	5.54029130935669
2307.72436523438	5.50689792633057
2308.24291992188	5.50250291824341
2308.7607421875	5.51745796203613
2309.27758789063	5.50929498672485
2309.79370117188	5.49251222610474
2310.30883789063	5.52200937271118
2310.8232421875	5.47990465164185
2311.3369140625	5.4466552734375
2311.849609375	5.48289823532104
2312.361328125	5.47010469436646
2312.87255859375	5.40417909622192
2313.38256835938	5.43558359146118
2313.89208984375	5.38983058929443
2314.40063476563	5.38615465164185
2314.908203125	5.32197999954224
2315.4150390625	5.32286548614502
2315.92114257813	5.2696967124939
2316.42626953125	5.22351503372192
2316.9306640625	5.21975755691528
2317.43408203125	5.19678831100464
2317.93676757813	5.17975234985352
2318.4384765625	5.09420108795166
2318.939453125	5.08686256408691
2319.439453125	5.05810976028442
2319.93872070313	5.00737810134888
2320.43701171875	5.03252840042114
2320.9345703125	4.99585151672363
2321.43139648438	4.96565818786621
2321.92724609375	4.91318321228027
2322.42211914063	4.90872716903687
2322.91625976563	4.90807342529297
2323.40966796875	4.85116100311279
2323.90209960938	4.84096431732178
2324.3935546875	4.7997579574585
2324.88427734375	4.81918239593506
2325.37426757813	4.7937159538269
2325.86303710938	4.8425498008728
2326.35131835938	4.79473924636841
2326.83862304688	4.78829860687256
2327.32495117188	4.77394866943359
2327.810546875	4.82938051223755
2328.29541015625	4.8136682510376
2328.77905273438	4.81758308410645
2329.26220703125	4.85725545883179
2329.74438476563	4.86773872375488
2330.2255859375	4.81212949752808
2330.7060546875	4.83817338943481
2331.185546875	4.82842779159546
2331.6640625	4.82113361358643
2332.14184570313	4.83215856552124
2332.61889648438	4.84455680847168
2333.09497070313	4.79181718826294
2333.57006835938	4.82118034362793
2334.04443359375	4.83221101760864
2334.51782226563	4.85995960235596
2334.99047851563	4.78439283370972
2335.46215820313	4.74057531356812
2335.93310546875	4.70989036560059
2336.40307617188	4.71951532363892
2336.8720703125	4.69648122787476
2337.34033203125	4.67809629440308
2337.8076171875	4.65777540206909
2338.27416992188	4.63716220855713
2338.73974609375	4.63824605941772
2339.20458984375	4.57333517074585
2339.66845703125	4.56751680374146
2340.13134765625	4.56031513214111
2340.59350585938	4.49998044967651
2341.0546875	4.49412250518799
2341.51489257813	4.46319246292114
2341.97436523438	4.44188165664673
2342.43286132813	4.39574480056763
2342.890625	4.34406042098999
2343.34741210938	4.34584808349609
2343.80322265625	4.3368763923645
2344.25830078125	4.33727931976318
2344.71240234375	4.34982872009277
2345.16577148438	4.34194612503052
2345.61791992188	4.345383644104
2346.06958007813	4.39940357208252
2346.52001953125	4.42580986022949
2346.9697265625	4.50893497467041
2347.41845703125	4.60429000854492
2347.86645507813	4.68503904342651
2348.3134765625	4.72292041778564
2348.75952148438	4.8392128944397
2349.20483398438	4.94921159744263
2349.64916992188	5.01853561401367
2350.09252929688	5.07820129394531
2350.53515625	5.13624095916748
2350.97680664063	5.25369453430176
2351.41748046875	5.28573656082153
2351.857421875	5.32529544830322
2352.29638671875	5.33654832839966
2352.734375	5.32057619094849
2353.17138671875	5.2993106842041
2353.60766601563	5.27079677581787
2354.04296875	5.2219614982605
2354.4775390625	5.13358306884766
2354.91088867188	5.0643458366394
2355.34350585938	5.01983451843262
2355.775390625	4.88923645019531
2356.2060546875	4.79365062713623
2356.63598632813	4.66511154174805
2357.06494140625	4.58359813690186
2357.4931640625	4.48055553436279
2357.92041015625	4.39110851287842
2358.3466796875	4.30160188674927
2358.77197265625	4.22431230545044
2359.1962890625	4.16484355926514
2359.61987304688	4.06790018081665
2360.04248046875	4.02174615859985
2360.46411132813	3.93111443519592
2360.88500976563	3.8985800743103
2361.30493164063	3.86154723167419
2361.72387695313	3.83260083198547
