# Supplementary material for: Optics miniaturization strategy for demanding Raman spectroscopy applications
Source: Nat Commun. 2024 Apr 8;15:3049. doi: 10.1038/s41467-024-47044-7 (PMC11001912; doi:10.1038/s41467-024-47044-7)
Supplement: Supplementary file 6 — Source Data [file 41467_2024_47044_MOESM6_ESM.zip › Source Data/NCOMMS-23-34016B s3/S3 pHCA, Glucose, Salts/calibraiton/Salts standards 24.08.17/K_3_3g_L_1.csv]

347.42919921875	76.6140289306641
348.892913818359	76.6742172241211
350.356079101563	77.100715637207
351.818634033203	77.3060836791992
353.280670166016	77.7332229614258
354.742095947266	77.9897003173828
356.202972412109	78.2615737915039
357.663299560547	78.5906295776367
359.123046875	78.6635589599609
360.582244873047	79.0554351806641
362.040863037109	79.2574157714844
363.498931884766	79.4384689331055
364.956451416016	79.4861526489258
366.413391113281	79.7618560791016
367.869750976563	79.8942413330078
369.325592041016	79.9920654296875
370.780853271484	79.8031921386719
372.235565185547	80.1814575195313
373.689727783203	80.044921875
375.143310546875	80.0295944213867
376.596343994141	80.2737350463867
378.048828125	80.3457946777344
379.500762939453	80.2914810180664
380.9521484375	80.4848709106445
382.402954101563	80.4568939208984
383.853240966797	80.5363845825195
385.302947998047	80.6018295288086
386.752136230469	80.804328918457
388.200744628906	80.9804763793945
389.648803710938	81.122314453125
391.096343994141	81.0881500244141
392.543304443359	81.3104400634766
393.989715576172	81.5272445678711
395.435607910156	81.6851806640625
396.880920410156	81.8404006958008
398.325714111328	81.8559188842773
399.769927978516	82.1998291015625
401.213623046875	82.3980102539063
402.656768798828	82.549430847168
404.099395751953	82.6907272338867
405.541442871094	82.8680267333984
406.982971191406	83.0478286743164
408.423950195313	83.0206985473633
409.864379882813	83.3460540771484
411.304290771484	83.3407440185547
412.743621826172	83.4786605834961
414.182434082031	83.6072235107422
415.620727539063	83.6960754394531
417.058471679688	83.6620178222656
418.495666503906	83.8537902832031
419.932342529297	83.8432769775391
421.368469238281	83.7732849121094
422.804077148438	83.8536224365234
424.239135742188	83.8474197387695
425.673645019531	83.6785507202148
427.107635498047	83.8045959472656
428.541107177734	83.5788421630859
429.974029541016	83.7140502929688
431.406433105469	83.6739654541016
432.838287353516	83.5085601806641
434.269622802734	83.3622665405273
435.700408935547	83.4413604736328
437.130706787109	83.2815246582031
438.560455322266	83.2041015625
439.989654541016	83.0146408081055
441.418334960938	82.9885559082031
442.846496582031	82.8789978027344
444.274139404297	82.862663269043
445.701263427734	82.6716156005859
447.127838134766	82.5549926757813
448.553894042969	82.2957458496094
449.979431152344	82.3938446044922
451.404449462891	82.216194152832
452.828918457031	82.1082611083984
454.252899169922	82.0678939819336
455.676330566406	81.8837585449219
457.099273681641	81.9658508300781
458.521667480469	81.719352722168
459.943542480469	81.919189453125
461.364929199219	81.6623153686523
462.785766601563	81.8034057617188
464.206085205078	81.8285446166992
465.625885009766	81.6074676513672
467.045196533203	81.8604354858398
468.463958740234	81.7524261474609
469.882202148438	81.7413864135742
471.299957275391	81.6826782226563
472.717193603516	81.8075256347656
474.133911132813	81.7738494873047
475.550109863281	81.825439453125
476.965789794922	81.8623275756836
478.380950927734	81.9714813232422
479.795623779297	82.0128479003906
481.209777832031	81.931999206543
482.623413085938	82.0341796875
484.036529541016	82.1259155273438
485.449157714844	82.2445755004883
486.861267089844	82.3847198486328
488.272857666016	82.3813934326172
489.683959960938	82.4646301269531
491.094543457031	82.4220352172852
492.504608154297	82.4601745605469
493.914184570313	82.5595016479492
495.3232421875	82.5583648681641
496.731811523438	82.5324935913086
498.139862060547	82.4505386352539
499.547393798828	82.5237579345703
500.954467773438	82.4000778198242
502.360992431641	82.4112396240234
503.767028808594	82.2290115356445
505.172576904297	82.4264526367188
506.577606201172	82.2642059326172
507.982147216797	82.1194152832031
509.386169433594	81.9872207641602
510.789703369141	81.9898223876953
512.192749023438	81.8843612670898
513.595275878906	81.7590484619141
514.997314453125	81.5151062011719
516.398803710938	81.5723037719727
517.799865722656	81.3044967651367
519.200378417969	81.3140182495117
520.600463867188	81.024658203125
522	80.8284912109375
523.399047851563	80.6066665649414
524.797607421875	80.3350677490234
526.195678710938	80.0853729248047
527.59326171875	80.0477752685547
528.990295410156	79.7290420532227
530.386901855469	79.160888671875
531.782958984375	79.2373428344727
533.178588867188	78.9784774780273
534.573669433594	78.8470458984375
535.968322753906	78.5141448974609
537.362426757813	78.268180847168
538.756042480469	78.2683410644531
540.149230957031	77.8906478881836
541.541870117188	77.7000350952148
542.934020996094	77.593391418457
544.32568359375	77.3908920288086
545.716918945313	77.2602157592773
547.107604980469	76.8294219970703
548.497802734375	76.8311538696289
549.887573242188	76.8288650512695
551.276794433594	76.4713516235352
552.66552734375	76.3354797363281
554.053833007813	76.4977722167969
555.441650390625	76.4259643554688
556.828918457031	76.1818313598633
558.215759277344	75.9828567504883
559.602111816406	75.8699188232422
560.987976074219	75.9212341308594
562.373352050781	75.7233428955078
563.758239746094	75.7089691162109
565.142639160156	75.5487442016602
566.526611328125	75.4113006591797
567.910034179688	75.6222381591797
569.293029785156	75.3623199462891
570.675537109375	75.3852386474609
572.057556152344	75.3867950439453
573.439086914063	75.2768478393555
574.820129394531	75.3516540527344
576.200744628906	75.1764602661133
577.580871582031	75.1309356689453
578.96044921875	75.3058929443359
580.339660644531	75.1814498901367
581.718322753906	75.2580337524414
583.096557617188	75.0115814208984
584.474243164063	75.2385559082031
585.851501464844	74.972526550293
587.228332519531	75.1952743530273
588.604614257813	75.0765686035156
589.98046875	74.9500045776367
591.355834960938	74.9537582397461
592.730712890625	74.8207168579102
594.105163574219	74.9757385253906
595.479125976563	74.9227752685547
596.852600097656	74.7734680175781
598.225646972656	74.8856201171875
599.598205566406	74.8142700195313
600.970275878906	74.7802429199219
602.341857910156	74.561637878418
603.713012695313	74.6017150878906
605.083679199219	74.4520111083984
606.453918457031	74.4573287963867
607.823608398438	74.3390350341797
609.192932128906	74.2882461547852
610.561706542969	73.9352951049805
611.930053710938	74.2065658569336
613.297912597656	73.8581085205078
614.665344238281	73.8641510009766
616.032287597656	73.7028045654297
617.398803710938	73.7373199462891
618.764831542969	73.5402908325195
620.13037109375	73.4749374389648
621.495483398438	73.2276458740234
622.860107421875	73.2171096801758
624.224304199219	73.0409927368164
625.588012695313	72.955207824707
626.951232910156	72.8022079467773
628.314025878906	72.5902709960938
629.676391601563	72.7254486083984
631.038269042969	72.3511276245117
632.399658203125	72.29736328125
633.760620117188	72.2812728881836
635.12109375	72.1213684082031
636.481140136719	71.9123687744141
637.840759277344	71.8544921875
639.199890136719	71.6918334960938
640.558532714844	71.48583984375
641.916748046875	71.385627746582
643.274536132813	71.3591690063477
644.6318359375	71.2471160888672
645.988647460938	71.0404815673828
647.345031738281	70.892822265625
648.700988769531	70.9199905395508
650.056457519531	70.8167037963867
651.411499023438	70.7262878417969
652.76611328125	70.5831604003906
654.120239257813	70.410514831543
655.473876953125	70.4203338623047
656.827087402344	70.3450012207031
658.179870605469	70.2125473022461
659.5322265625	70.103515625
660.884094238281	70.1268463134766
662.235473632813	70.0660018920898
663.586486816406	69.8140106201172
664.93701171875	69.8341293334961
666.287048339844	69.8214874267578
667.636657714844	69.6604843139648
668.98583984375	69.6321563720703
670.334594726563	69.7006759643555
671.682861328125	69.5696563720703
673.030700683594	69.5825958251953
674.378051757813	69.5361557006836
675.725036621094	69.3417892456055
677.071533203125	69.4720764160156
678.417541503906	69.465934753418
679.76318359375	69.6025619506836
681.108337402344	69.2919998168945
682.453002929688	69.4989547729492
683.797302246094	69.4561157226563
685.14111328125	69.4098205566406
686.484497070313	69.4434356689453
687.827453613281	69.426887512207
689.169921875	69.4419479370117
690.512023925781	69.3459548950195
691.853637695313	69.5954818725586
693.194763183594	69.4319000244141
694.535522460938	69.300163269043
695.875793457031	69.4815368652344
697.215637207031	69.4413604736328
698.555053710938	69.4161376953125
699.89404296875	69.4619674682617
701.232543945313	69.6659545898438
702.570617675781	69.5582580566406
703.908325195313	69.4620971679688
705.245483398438	69.4945831298828
706.582275390625	69.5624847412109
707.918640136719	69.6552886962891
709.254516601563	69.5215072631836
710.589965820313	69.4552993774414
711.924987792969	69.5333938598633
713.259582519531	69.5401458740234
714.59375	69.4290390014648
715.927490234375	69.4243392944336
717.2607421875	69.6502075195313
718.593627929688	69.4873199462891
719.926025390625	69.5174865722656
721.257995605469	69.4747848510742
722.589538574219	69.438606262207
723.920654296875	69.3244094848633
725.251342773438	69.4948348999023
726.581604003906	69.2672729492188
727.911437988281	69.2487945556641
729.240783691406	69.2708511352539
730.569763183594	69.3441772460938
731.898254394531	69.1920776367188
733.226379394531	69.0048217773438
734.554016113281	69.0116729736328
735.881225585938	68.9980850219727
737.208068847656	68.9978942871094
738.534423828125	68.9099502563477
739.8603515625	68.9059829711914
741.185852050781	68.7783432006836
742.510925292969	68.7740249633789
743.835571289063	68.7083740234375
745.159790039063	68.5519561767578
746.483581542969	68.5071716308594
747.806945800781	68.2925262451172
749.1298828125	68.4263000488281
750.452453613281	68.305908203125
751.774536132813	68.109504699707
753.09619140625	68.0180282592773
754.417419433594	67.9722442626953
755.738220214844	67.9119644165039
757.05859375	67.7378387451172
758.378540039063	67.7240447998047
759.698059082031	67.5920028686523
761.017211914063	67.4874954223633
762.335876464844	67.4659194946289
763.654113769531	67.2260360717773
764.971984863281	67.2606582641602
766.289367675781	67.1182479858398
767.606384277344	66.9720611572266
768.922973632813	66.9364547729492
770.239074707031	66.8080749511719
771.554809570313	66.6088714599609
772.8701171875	66.6842880249023
774.184997558594	66.4500045776367
775.499450683594	66.3043441772461
776.8134765625	66.3108978271484
778.127136230469	66.2126541137695
779.440307617188	66.0609664916992
780.753112792969	66.1450881958008
782.0654296875	65.8926391601563
783.377380371094	65.794303894043
784.688903808594	65.6927337646484
786	65.6131439208984
787.310668945313	65.5322494506836
788.620971679688	65.2986755371094
789.930786132813	65.3659362792969
791.240234375	65.1553268432617
792.549255371094	65.1359710693359
793.857788085938	65.0261840820313
795.166015625	64.9167861938477
796.473754882813	64.8513259887695
797.781066894531	64.6372299194336
799.088012695313	64.6439361572266
800.39453125	64.4527893066406
801.700622558594	64.5287933349609
803.006286621094	64.4176483154297
804.311584472656	64.3717651367188
805.616394042969	64.206672668457
806.920837402344	64.1831665039063
808.224853515625	64.0520706176758
809.528503417969	63.8796272277832
810.831665039063	63.8796424865723
812.134460449219	63.8613624572754
813.436828613281	63.7536392211914
814.73876953125	63.6970596313477
816.040344238281	63.6441230773926
817.341430664063	63.4851722717285
818.642150878906	63.3355827331543
819.942504882813	63.2912979125977
821.242370605469	63.1503410339355
822.541870117188	63.1099166870117
823.840942382813	63.1167984008789
825.139587402344	62.9545555114746
826.437866210938	62.9216156005859
827.735656738281	62.8175849914551
829.033081054688	62.7778282165527
830.330139160156	62.7186508178711
831.626770019531	62.5944633483887
832.922973632813	62.5894737243652
834.21875	62.5312995910645
835.514099121094	62.3919219970703
836.80908203125	62.4008979797363
838.103637695313	62.1630210876465
839.397827148438	62.213981628418
840.691589355469	62.1450462341309
841.984924316406	62.1216888427734
843.27783203125	61.9265937805176
844.570373535156	61.9330291748047
845.862487792969	61.7854461669922
847.154235839844	61.7446403503418
848.445556640625	61.7873306274414
849.736450195313	61.6706886291504
851.026916503906	61.6040153503418
852.317016601563	61.646183013916
853.606689453125	61.7181053161621
854.89599609375	61.5885848999023
856.184875488281	61.6350021362305
857.473327636719	61.6637001037598
858.761413574219	61.7936210632324
860.049072265625	61.9486885070801
861.336303710938	61.9964790344238
862.623168945313	62.3000297546387
863.909606933594	62.5164909362793
865.195678710938	62.9713287353516
866.481323242188	63.1958084106445
867.766540527344	63.5445289611816
869.051391601563	64.018424987793
870.335815429688	64.5517654418945
871.619873046875	64.8372344970703
872.903503417969	65.0485916137695
874.186706542969	65.2894897460938
875.469543457031	65.2737579345703
876.752014160156	65.0948028564453
878.033996582031	64.9966278076172
879.315612792969	64.5635757446289
880.596862792969	63.9088134765625
881.877685546875	63.3161964416504
883.158081054688	62.4555778503418
884.438110351563	61.6616973876953
885.7177734375	60.8381271362305
886.996948242188	60.1711883544922
888.275817871094	59.3456268310547
889.55419921875	58.6791381835938
890.832275390625	57.9923210144043
892.10986328125	57.4070587158203
893.387084960938	56.9340171813965
894.663940429688	56.5893745422363
895.940368652344	56.0741119384766
897.216369628906	55.771427154541
898.492004394531	55.2939376831055
899.767272949219	54.9753036499023
901.042114257813	54.5685195922852
902.316528320313	54.4525871276855
903.590576171875	54.0511856079102
904.8642578125	53.7785415649414
906.137512207031	53.5206031799316
907.410339355469	53.3354225158691
908.682800292969	53.0578956604004
909.954833984375	52.8466720581055
911.226501464844	52.680980682373
912.497802734375	52.347526550293
913.768676757813	52.1060829162598
915.039123535156	51.9699592590332
916.309204101563	51.5645904541016
917.578918457031	51.5271492004395
918.848205566406	51.3482398986816
920.117126464844	51.0703315734863
921.385620117188	51.0034141540527
922.653747558594	50.8182830810547
923.921447753906	50.5838356018066
925.188781738281	50.4920310974121
926.455688476563	50.3406524658203
927.722229003906	50.2125129699707
928.988342285156	50.0514526367188
930.254089355469	49.9193382263184
931.519470214844	49.7893486022949
932.784423828125	49.8292236328125
934.049011230469	49.4290580749512
935.313171386719	49.4274597167969
936.576965332031	49.3160018920898
937.84033203125	49.1988410949707
939.103332519531	49.0278091430664
940.365966796875	48.8960266113281
941.628173828125	48.8815422058105
942.890014648438	48.746166229248
944.151428222656	48.5774803161621
945.412475585938	48.4807891845703
946.673095703125	48.4025764465332
947.933349609375	48.3068733215332
949.193237304688	48.2384033203125
950.452697753906	48.1855545043945
951.711791992188	48.1550025939941
952.970520019531	47.9483528137207
954.228820800781	47.913257598877
955.486755371094	47.846378326416
956.744262695313	47.7827568054199
958.001403808594	47.6738319396973
959.258117675781	47.6035690307617
960.514526367188	47.5392189025879
961.770446777344	47.4802284240723
963.026062011719	47.4092483520508
964.28125	47.2685966491699
965.536010742188	47.2471466064453
966.790466308594	47.3184356689453
968.044494628906	47.1742057800293
969.298095703125	47.0821647644043
970.551391601563	47.1592025756836
971.80419921875	46.7987213134766
973.056701660156	46.9517669677734
974.308776855469	46.8382530212402
975.560485839844	46.8555641174316
976.811767578125	46.7940635681152
978.062683105469	46.8285484313965
979.313232421875	46.6103706359863
980.563415527344	46.5946083068848
981.813171386719	46.5853271484375
983.0625	46.474006652832
984.3115234375	46.5578765869141
985.560119628906	46.5002784729004
986.808349609375	46.4889602661133
988.05615234375	46.506031036377
989.303588867188	46.405632019043
990.550659179688	46.4385261535645
991.797302246094	46.2480850219727
993.043579101563	46.3217658996582
994.289489746094	46.2193222045898
995.535034179688	46.2549514770508
996.780151367188	46.1275825500488
998.02490234375	46.002326965332
999.269226074219	46.0101890563965
1000.51318359375	45.8845748901367
1001.75677490234	45.8164825439453
1003	45.6935615539551
1004.24279785156	45.6727180480957
1005.48522949219	45.5637168884277
1006.72729492188	45.5720443725586
1007.96893310547	45.5384788513184
1009.21026611328	45.384952545166
1010.45111083984	45.4773063659668
1011.69165039063	45.3287467956543
1012.93176269531	45.3120002746582
1014.17150878906	45.3047866821289
1015.41088867188	45.2633018493652
1016.64984130859	45.2580184936523
1017.88842773438	45.1519966125488
1019.12664794922	45.1606369018555
1020.36450195313	45.0811157226563
1021.60192871094	44.9989395141602
1022.83898925781	45.1537094116211
1024.07568359375	44.9622268676758
1025.31201171875	44.9882736206055
1026.5478515625	44.9518547058105
1027.78344726563	44.9404106140137
1029.0185546875	44.9108734130859
1030.25329589844	44.8563957214355
1031.48767089844	44.8244094848633
1032.7216796875	44.9467506408691
1033.95532226563	44.8105850219727
1035.18859863281	44.8849487304688
1036.42138671875	44.9408340454102
1037.65393066406	44.8313903808594
1038.88598632813	44.9006462097168
1040.11767578125	45.0516471862793
1041.34899902344	44.8845062255859
1042.57995605469	45.1281433105469
1043.810546875	45.1523132324219
1045.04077148438	45.0274925231934
1046.2705078125	45.3089256286621
1047.5	45.2634010314941
1048.72900390625	45.2944984436035
1049.95764160156	45.4858551025391
1051.18591308594	45.4925842285156
1052.41381835938	45.540111541748
1053.64135742188	45.5251502990723
1054.86853027344	45.9549980163574
1056.09521484375	45.9898109436035
1057.32165527344	46.0227394104004
1058.54760742188	46.2312088012695
1059.77331542969	46.4063491821289
1060.99853515625	46.6188659667969
1062.22338867188	46.8716316223145
1063.44787597656	47.1025009155273
1064.671875	47.4365119934082
1065.89562988281	47.776668548584
1067.11901855469	47.998462677002
1068.34191894531	48.5191955566406
1069.56457519531	48.9863929748535
1070.78674316406	49.3670959472656
1072.00854492188	49.7825202941895
1073.22998046875	50.2023735046387
1074.45104980469	50.3498382568359
1075.67175292969	50.5255317687988
1076.89208984375	50.5205116271973
1078.11193847656	50.5160865783691
1079.33154296875	50.2577056884766
1080.55065917969	50.0273513793945
1081.76940917969	49.5319519042969
1082.98791503906	48.8429946899414
1084.20593261719	48.4314651489258
1085.42358398438	47.8425750732422
1086.64086914063	47.3059158325195
1087.85766601563	46.9902687072754
1089.07421875	46.431266784668
1090.29040527344	45.9081001281738
1091.50610351563	45.7064781188965
1092.72155761719	45.3150863647461
1093.9365234375	45.046501159668
1095.15112304688	44.9379692077637
1096.36535644531	44.627613067627
1097.57922363281	44.5044021606445
1098.79272460938	44.509952545166
1100.005859375	44.2222938537598
1101.21862792969	44.2494201660156
1102.43090820313	44.1781349182129
1103.64294433594	43.9612579345703
1104.8544921875	44.0109405517578
1106.06579589844	44.0392723083496
1107.27661132813	43.8241271972656
1108.48706054688	43.7939071655273
1109.69714355469	43.8262825012207
1110.90686035156	43.7607650756836
1112.1162109375	43.5988845825195
1113.3251953125	43.6948585510254
1114.53369140625	43.6310920715332
1115.74194335938	43.5690612792969
1116.94982910156	43.7129859924316
1118.1572265625	43.609561920166
1119.3642578125	43.581729888916
1120.57104492188	43.5779609680176
1121.77734375	43.5268630981445
1122.98327636719	43.4568786621094
1124.18884277344	43.5264625549316
1125.39404296875	43.5250434875488
1126.59875488281	43.4228172302246
1127.80322265625	43.6070175170898
1129.00732421875	43.5758590698242
1130.2109375	43.4517021179199
1131.41430664063	43.489688873291
1132.6171875	43.5509948730469
1133.81970214844	43.4511222839355
1135.02197265625	43.4095115661621
1136.22375488281	43.4425888061523
1137.42517089844	43.3503837585449
1138.62622070313	43.4530296325684
1139.82690429688	43.3048667907715
1141.02709960938	43.3185234069824
1142.22705078125	43.2995262145996
1143.42663574219	43.2778663635254
1144.62573242188	43.2930946350098
1145.82458496094	43.2565536499023
1147.02294921875	43.2880516052246
1148.22094726563	43.3006439208984
1149.41857910156	43.3046607971191
1150.61584472656	43.3212966918945
1151.81274414063	43.298583984375
1153.00927734375	43.2296295166016
1154.20544433594	43.3390121459961
1155.40124511719	43.2838363647461
1156.5966796875	43.256965637207
1157.79162597656	43.1643486022949
1158.986328125	43.1873931884766
1160.18054199219	43.1978416442871
1161.37438964844	43.2518997192383
1162.56799316406	43.1306381225586
1163.76110839844	43.1659774780273
1164.95385742188	43.1638641357422
1166.14624023438	43.0290374755859
1167.33825683594	43.1154975891113
1168.52990722656	43.0902786254883
1169.72119140625	43.1404304504395
1170.91198730469	43.0320281982422
1172.1025390625	43.0171775817871
1173.29260253906	43.1305084228516
1174.482421875	43.0150527954102
1175.67175292969	43.0744781494141
1176.86071777344	43.0987129211426
1178.04943847656	43.0269050598145
1179.23767089844	43.1736335754395
1180.42553710938	43.2430839538574
1181.61303710938	43.241943359375
1182.80017089844	43.2622451782227
1183.98681640625	43.2215118408203
1185.17321777344	43.2217445373535
1186.35925292969	43.1974906921387
1187.54479980469	43.3508987426758
1188.73010253906	43.2510643005371
1189.91491699219	43.2513618469238
1191.09936523438	43.4477348327637
1192.28356933594	43.3730125427246
1193.46728515625	43.3088264465332
1194.65063476563	43.4148941040039
1195.83361816406	43.2611045837402
1197.01623535156	43.2953872680664
1198.19836425781	43.421630859375
1199.38024902344	43.4917831420898
1200.56176757813	43.3811225891113
1201.74279785156	43.5137557983398
1202.92358398438	43.556568145752
1204.10388183594	43.6538276672363
1205.28393554688	43.5399360656738
1206.46350097656	43.7755851745605
1207.64270019531	43.74853515625
1208.82153320313	43.7011947631836
1210	43.8177185058594
1211.17810058594	43.8622169494629
1212.35583496094	43.7069854736328
1213.53308105469	43.8902969360352
1214.71008300781	43.8025665283203
1215.88671875	43.7888450622559
1217.06286621094	43.8196182250977
1218.23864746094	43.8187713623047
1219.41418457031	43.7903213500977
1220.58923339844	43.837833404541
1221.76391601563	43.82763671875
1222.93823242188	43.8335609436035
1224.11218261719	43.8619499206543
1225.28576660156	43.9686279296875
1226.458984375	43.843391418457
1227.6318359375	43.856861114502
1228.80419921875	43.871883392334
1229.97631835938	43.8216819763184
1231.14794921875	43.851131439209
1232.31921386719	43.9281921386719
1233.490234375	43.8400268554688
1234.66076660156	43.8806571960449
1235.83093261719	43.8760147094727
1237.00073242188	43.873104095459
1238.17016601563	43.9066963195801
1239.33923339844	43.8702201843262
1240.5078125	43.8867492675781
1241.67614746094	43.7535209655762
1242.84411621094	43.7971496582031
1244.01159667969	43.7282638549805
1245.1787109375	43.660530090332
1246.34558105469	43.6888465881348
1247.51196289063	43.4714775085449
1248.67797851563	43.5005874633789
1249.84362792969	43.4186592102051
1251.00891113281	43.4182014465332
1252.173828125	43.2817153930664
1253.33825683594	43.3742904663086
1254.50244140625	43.3594665527344
1255.66625976563	43.270637512207
1256.82958984375	43.2550659179688
1257.99255371094	43.2666053771973
1259.1552734375	43.2808532714844
1260.31750488281	43.2866592407227
1261.47937011719	43.2463340759277
1262.64086914063	43.1340980529785
1263.80200195313	43.1276245117188
1264.96276855469	43.0467338562012
1266.123046875	43.1243476867676
1267.28308105469	43.0373268127441
1268.44262695313	42.9075927734375
1269.60192871094	42.9398460388184
1270.7607421875	42.8006896972656
1271.91918945313	42.8410530090332
1273.07727050781	42.8396835327148
1274.23498535156	42.5627174377441
1275.39233398438	42.5507659912109
1276.54931640625	42.5919532775879
1277.70581054688	42.4445037841797
1278.86206054688	42.4347038269043
1280.01794433594	42.4116287231445
1281.17333984375	42.3951072692871
1282.32836914063	42.3431625366211
1283.48303222656	42.3478507995605
1284.63732910156	42.3941535949707
1285.79125976563	42.109935760498
1286.94482421875	42.3028602600098
1288.09802246094	42.1773681640625
1289.25073242188	42.1771125793457
1290.40319824219	42.2429618835449
1291.55517578125	42.1045570373535
1292.70690917969	42.1403732299805
1293.85815429688	42.0958366394043
1295.00903320313	42.0569000244141
1296.15954589844	41.8887977600098
1297.30969238281	42.0386199951172
1298.45935058594	41.9412803649902
1299.60876464844	41.9278297424316
1300.7578125	41.8401374816895
1301.90637207031	41.8830184936523
1303.05456542969	41.7881965637207
1304.20239257813	41.8017921447754
1305.34985351563	41.7303199768066
1306.49694824219	41.7173156738281
1307.64367675781	41.5765724182129
1308.7900390625	41.6430854797363
1309.93591308594	41.5810928344727
1311.08154296875	41.5663871765137
1312.22668457031	41.593189239502
1313.37145996094	41.6036186218262
1314.51599121094	41.5682983398438
1315.66003417969	41.6179389953613
1316.80358886719	41.5675811767578
1317.94689941406	41.5514106750488
1319.08984375	41.5495414733887
1320.23229980469	41.5897979736328
1321.37451171875	41.5960884094238
1322.51623535156	41.5844116210938
1323.65759277344	41.4653129577637
1324.79858398438	41.4843864440918
1325.93920898438	41.5081100463867
1327.07934570313	41.3575057983398
1328.21923828125	41.3957595825195
1329.35864257813	41.3472175598145
1330.49780273438	41.3077735900879
1331.63647460938	41.2491912841797
1332.77478027344	41.134334564209
1333.91271972656	41.0894813537598
1335.05029296875	41.023754119873
1336.18737792969	41.0518493652344
1337.32421875	40.9731521606445
1338.46057128906	40.9645080566406
1339.5966796875	41.0019340515137
1340.73229980469	40.8975219726563
1341.86755371094	40.954719543457
1343.00231933594	40.9395408630371
1344.13684082031	40.8630142211914
1345.27099609375	40.8712882995605
1346.40466308594	40.8844146728516
1347.53796386719	40.9665031433105
1348.6708984375	40.8681144714355
1349.80346679688	40.8448791503906
1350.93566894531	40.850513458252
1352.06750488281	40.8168296813965
1353.19885253906	40.7833518981934
1354.32995605469	40.7936744689941
1355.46057128906	40.7561492919922
1356.5908203125	40.6980781555176
1357.720703125	40.680721282959
1358.85021972656	40.4966468811035
1359.97924804688	40.5351295471191
1361.10803222656	40.5406761169434
1362.236328125	40.3683929443359
1363.3642578125	40.3082008361816
1364.49182128906	40.4220085144043
1365.61901855469	40.3523178100586
1366.74584960938	40.254508972168
1367.87231445313	40.3976898193359
1368.99829101563	40.1931419372559
1370.12390136719	40.1486968994141
1371.24914550781	40.1271514892578
1372.3740234375	40.2219123840332
1373.49853515625	40.2559394836426
1374.62255859375	40.1204566955566
1375.74633789063	40.1005096435547
1376.86962890625	40.2159614562988
1377.99255371094	40.1812858581543
1379.11511230469	40.1549797058105
1380.2373046875	40.2207717895508
1381.35900878906	40.1078262329102
1382.48034667969	40.0741577148438
1383.60144042969	40.0865592956543
1384.72204589844	40.0311279296875
1385.84228515625	40.0653419494629
1386.96203613281	40.0212097167969
1388.08154296875	39.9488792419434
1389.20056152344	39.9444274902344
1390.31921386719	39.9160575866699
1391.4375	39.7925796508789
1392.55541992188	39.8914566040039
1393.6728515625	39.7049255371094
1394.7900390625	39.8071594238281
1395.90673828125	39.6462821960449
1397.02307128906	39.6405258178711
1398.13903808594	39.6377067565918
1399.25463867188	39.5285873413086
1400.36975097656	39.5555763244629
1401.48449707031	39.5494728088379
1402.59899902344	39.6249923706055
1403.712890625	39.547435760498
1404.82653808594	39.5088310241699
1405.93981933594	39.6841926574707
1407.05261230469	39.6616058349609
1408.1650390625	39.5815315246582
1409.27709960938	39.6065216064453
1410.38879394531	39.5670051574707
1411.5	39.5066299438477
1412.61096191406	39.5866508483887
1413.72143554688	39.5750465393066
1414.83154296875	39.5431709289551
1415.94116210938	39.3684997558594
1417.05053710938	39.435718536377
1418.15942382813	39.3995666503906
1419.26794433594	39.4233207702637
1420.37609863281	39.3284301757813
1421.48388671875	39.2620277404785
1422.59118652344	39.1899642944336
1423.6982421875	39.2809295654297
1424.80480957031	39.1231460571289
1425.91088867188	39.0807609558105
1427.01672363281	39.0930709838867
1428.1220703125	39.0546112060547
1429.22717285156	39.0640182495117
1430.33166503906	39.0707092285156
1431.43591308594	38.9922027587891
1432.53979492188	39.0759315490723
1433.64318847656	39.0597953796387
1434.74621582031	39.0127716064453
1435.84887695313	39.0954093933105
1436.95104980469	39.0671882629395
1438.05297851563	39.1219100952148
1439.15441894531	39.0318870544434
1440.25549316406	38.9993934631348
1441.35620117188	39.016788482666
1442.45642089844	39.0522117614746
1443.55627441406	38.9762954711914
1444.65576171875	38.9467544555664
1445.7548828125	38.8866729736328
1446.853515625	38.7539405822754
1447.95190429688	38.6997261047363
1449.0498046875	38.6507987976074
1450.14721679688	38.6567306518555
1451.24438476563	38.623477935791
1452.34106445313	38.4900970458984
1453.43737792969	38.4795799255371
1454.53332519531	38.5563087463379
1455.62890625	38.3987846374512
1456.72399902344	38.4235916137695
1457.81872558594	38.5225448608398
1458.9130859375	38.4524688720703
1460.00695800781	38.5118560791016
1461.10046386719	38.5336112976074
1462.19360351563	38.5249671936035
1463.28637695313	38.5555877685547
1464.37878417969	38.5312728881836
1465.470703125	38.5024452209473
1466.56225585938	38.5117149353027
1467.65344238281	38.5039215087891
1468.744140625	38.5083160400391
1469.83447265625	38.472843170166
1470.92443847656	38.4086990356445
1472.01403808594	38.3256797790527
1473.10314941406	38.273307800293
1474.19189453125	38.2867813110352
1475.2802734375	38.176628112793
1476.3681640625	38.1264152526855
1477.45581054688	38.1015625
1478.54296875	38.1337547302246
1479.62963867188	38.0780487060547
1480.71606445313	38.1661529541016
1481.80200195313	38.1267890930176
1482.88757324219	38.1687049865723
1483.97265625	38.2439079284668
1485.05737304688	38.2181625366211
1486.14172363281	38.2042465209961
1487.22570800781	38.2301063537598
1488.30932617188	38.2845497131348
1489.39245605469	38.3624610900879
1490.47509765625	38.399242401123
1491.55749511719	38.3477668762207
1492.63940429688	38.510311126709
1493.72094726563	38.4409332275391
1494.80212402344	38.4567108154297
1495.8828125	38.4522018432617
1496.96313476563	38.4250221252441
1498.04309082031	38.4771308898926
1499.12255859375	38.3746337890625
1500.20166015625	38.4356575012207
1501.28039550781	38.4807357788086
1502.35864257813	38.4518394470215
1503.4365234375	38.3947143554688
1504.51403808594	38.3997764587402
1505.59118652344	38.3756256103516
1506.66784667969	38.4857711791992
1507.744140625	38.479434967041
1508.81994628906	38.4582977294922
1509.89538574219	38.595027923584
1510.97045898438	38.5727424621582
1512.04516601563	38.738224029541
1513.11938476563	38.7820129394531
1514.19323730469	38.7955703735352
1515.26672363281	38.9752578735352
1516.33972167969	39.0575141906738
1517.41235351563	39.2127990722656
1518.48449707031	39.1709060668945
1519.55639648438	39.2524871826172
1520.62768554688	39.3064041137695
1521.69873046875	39.4009323120117
1522.76928710938	39.3721694946289
1523.83947753906	39.4136962890625
1524.90930175781	39.4077262878418
1525.97863769531	39.4984321594238
1527.04760742188	39.6420783996582
1528.11608886719	39.5759429931641
1529.18420410156	39.4757270812988
1530.251953125	39.5927276611328
1531.31921386719	39.6225509643555
1532.38610839844	39.7011795043945
1533.45263671875	39.8363723754883
1534.51867675781	39.9305610656738
1535.58435058594	40.0122985839844
1536.64965820313	40.0649223327637
1537.71447753906	40.2215614318848
1538.77893066406	40.4193458557129
1539.84301757813	40.455436706543
1540.90661621094	40.6255722045898
1541.9697265625	40.7824783325195
1543.03259277344	40.9533615112305
1544.09497070313	41.0516128540039
1545.15686035156	41.1650009155273
1546.21850585938	41.3311195373535
1547.27966308594	41.3899726867676
1548.34033203125	41.6438903808594
1549.40063476563	41.7955093383789
1550.46057128906	41.8223037719727
1551.52001953125	41.9690780639648
1552.5791015625	42.0516510009766
1553.63781738281	42.2128715515137
1554.69604492188	42.3176345825195
1555.75378417969	42.2508773803711
1556.81127929688	42.3897705078125
1557.86828613281	42.435131072998
1558.9248046875	42.5163764953613
1559.98095703125	42.6958770751953
1561.03674316406	42.8611145019531
1562.09204101563	42.96923828125
1563.14697265625	43.0538902282715
1564.20153808594	43.3471145629883
1565.25561523438	43.4546279907227
1566.30932617188	43.697811126709
1567.36254882813	43.8272018432617
1568.41540527344	44.0953178405762
1569.4677734375	44.3342132568359
1570.51977539063	44.5658340454102
1571.57141113281	44.7694053649902
1572.62255859375	45.0638999938965
1573.67333984375	45.2235565185547
1574.7236328125	45.5073013305664
1575.77355957031	45.6301727294922
1576.82299804688	45.9073448181152
1577.8720703125	46.1214981079102
1578.92077636719	46.2280120849609
1579.96899414063	46.2434272766113
1581.01684570313	46.5873718261719
1582.06420898438	46.6986885070801
1583.11120605469	46.9904899597168
1584.15771484375	47.1775856018066
1585.20385742188	47.4418029785156
1586.24951171875	47.7043495178223
1587.29479980469	47.7922515869141
1588.33972167969	47.923038482666
1589.38415527344	48.1688613891602
1590.42810058594	48.4382247924805
1591.47180175781	48.8425369262695
1592.51489257813	49.1382141113281
1593.55773925781	49.4320297241211
1594.59997558594	49.7564353942871
1595.64196777344	50.210521697998
1596.68334960938	50.397087097168
1597.72448730469	50.7959365844727
1598.76513671875	51.2740325927734
1599.80529785156	51.5803527832031
1600.84509277344	51.9572677612305
1601.88452148438	52.4403343200684
1602.92346191406	52.5078125
1603.9619140625	52.9745445251465
1605	53.2338104248047
1606.03771972656	53.550048828125
1607.07495117188	53.9098358154297
1608.11169433594	54.227783203125
1609.14807128906	54.5137176513672
1610.18408203125	54.7511215209961
1611.21960449219	55.0825614929199
1612.25463867188	55.2373580932617
1613.28930664063	55.6219825744629
1614.32360839844	55.6292953491211
1615.357421875	56.1776237487793
1616.39074707031	56.2623863220215
1617.42370605469	56.6627159118652
1618.45629882813	56.9522666931152
1619.48840332031	57.245777130127
1620.52001953125	57.4431343078613
1621.55126953125	57.5797348022461
1622.58215332031	58.0203552246094
1623.61254882813	58.1235008239746
1624.64245605469	58.4029502868652
1625.67199707031	58.6649894714355
1626.70104980469	58.8595771789551
1627.72973632813	59.1426429748535
1628.75793457031	59.3261528015137
1629.78576660156	59.4889755249023
1630.81311035156	59.6516799926758
1631.84008789063	59.855884552002
1632.86657714844	59.9644393920898
1633.89270019531	59.981372833252
1634.91833496094	60.1448020935059
1635.94348144531	60.1595993041992
1636.96826171875	60.1461067199707
1637.99255371094	59.9834251403809
1639.01647949219	60.2012786865234
1640.03991699219	59.9841651916504
1641.06298828125	60.0168495178223
1642.08557128906	59.8389053344727
1643.10778808594	59.7704048156738
1644.12951660156	59.546012878418
1645.15075683594	59.3436126708984
1646.17163085938	59.0935516357422
1647.19213867188	58.8203125
1648.21203613281	58.5210456848145
1649.23156738281	58.4435806274414
1650.25073242188	58.1522483825684
1651.26940917969	57.837890625
1652.28759765625	57.5118522644043
1653.30541992188	57.34716796875
1654.32275390625	57.0929489135742
1655.33972167969	56.734748840332
1656.35620117188	56.2793846130371
1657.37231445313	55.9482841491699
1658.38793945313	55.6665992736816
1659.40307617188	55.5700569152832
1660.41772460938	55.1793327331543
1661.43212890625	54.990421295166
1662.44592285156	54.5965690612793
1663.45935058594	54.5404319763184
1664.47229003906	54.1164665222168
1665.48486328125	53.8206481933594
1666.49694824219	53.5410003662109
1667.50854492188	53.2056884765625
1668.51977539063	52.8488807678223
1669.53051757813	52.5033340454102
1670.54089355469	52.2148704528809
1671.55078125	51.8672180175781
1672.56018066406	51.3693008422852
1673.56909179688	51.0042266845703
1674.57763671875	50.5340385437012
1675.58581542969	50.0532836914063
1676.59350585938	49.5788307189941
1677.60070800781	49.1757545471191
1678.607421875	48.7201118469238
1679.61376953125	48.174072265625
1680.61962890625	47.7727127075195
1681.62512207031	47.2295036315918
1682.63012695313	46.8457260131836
1683.63464355469	46.3378448486328
1684.638671875	45.8928451538086
1685.64233398438	45.3436660766602
1686.64562988281	45.0985412597656
1687.64831542969	44.6119041442871
1688.65063476563	44.225456237793
1689.65246582031	43.6580505371094
1690.65393066406	43.2010726928711
1691.65490722656	42.865608215332
1692.65539550781	42.5756492614746
1693.65551757813	42.205135345459
1694.65502929688	41.7548027038574
1695.654296875	41.4459838867188
1696.65295410156	41.1206512451172
1697.65124511719	40.7281837463379
1698.64904785156	40.3716163635254
1699.646484375	40.1108245849609
1700.64331054688	39.6799430847168
1701.63977050781	39.4410362243652
1702.63586425781	38.9767913818359
1703.63134765625	38.7009048461914
1704.62646484375	38.2420349121094
1705.62121582031	37.8509140014648
1706.61535644531	37.6480979919434
1707.60913085938	37.240650177002
1708.60241699219	36.8221244812012
1709.59521484375	36.5256690979004
1710.58764648438	36.0938453674316
1711.57958984375	35.8042945861816
1712.57104492188	35.4504623413086
1713.56213378906	35.0697250366211
1714.552734375	34.802375793457
1715.54284667969	34.375846862793
1716.53247070313	34.0368041992188
1717.52160644531	33.7428970336914
1718.51037597656	33.4157066345215
1719.49865722656	32.9035987854004
1720.48657226563	32.7915649414063
1721.47387695313	32.4357032775879
1722.46081542969	32.1606750488281
1723.447265625	31.9156303405762
1724.43334960938	31.6096343994141
1725.41882324219	31.2787456512451
1726.40393066406	31.0958518981934
1727.38854980469	30.8598365783691
1728.37268066406	30.632381439209
1729.3564453125	30.362699508667
1730.33972167969	30.0953731536865
1731.32250976563	30.0171585083008
1732.30480957031	29.8091430664063
1733.28674316406	29.5745830535889
1734.26806640625	29.4414196014404
1735.2490234375	29.2287902832031
1736.2294921875	29.0855655670166
1737.20959472656	28.9259357452393
1738.18908691406	28.741189956665
1739.16821289063	28.6644191741943
1740.14685058594	28.4074783325195
1741.125	28.2334632873535
1742.10266113281	28.1244201660156
1743.07995605469	27.8903827667236
1744.05676269531	27.7269115447998
1745.03308105469	27.5391139984131
1746.00891113281	27.3180408477783
1746.98425292969	27.1225929260254
1747.95910644531	27.0444812774658
1748.93359375	26.8088207244873
1749.90759277344	26.7069396972656
1750.88110351563	26.4858360290527
1751.85412597656	26.3223628997803
1752.82678222656	26.0688591003418
1753.798828125	25.9299392700195
1754.7705078125	25.761646270752
1755.74169921875	25.4870281219482
1756.71240234375	25.3561992645264
1757.6826171875	25.2633666992188
1758.65246582031	25.119722366333
1759.62170410156	24.9562511444092
1760.59057617188	24.7329502105713
1761.55895996094	24.6411361694336
1762.52673339844	24.445140838623
1763.49426269531	24.3573951721191
1764.46118164063	24.2891941070557
1765.42761230469	24.1438426971436
1766.39367675781	24.0109329223633
1767.35913085938	23.9278049468994
1768.32421875	23.8089618682861
1769.28881835938	23.817777633667
1770.2529296875	23.6556587219238
1771.21655273438	23.6068286895752
1772.17980957031	23.5032596588135
1773.14245605469	23.3265342712402
1774.10461425781	23.4163398742676
1775.06640625	23.3289623260498
1776.02770996094	23.1652431488037
1776.98852539063	23.0817451477051
1777.94873046875	23.0412902832031
1778.90856933594	22.967981338501
1779.86804199219	22.8511047363281
1780.82690429688	22.7350082397461
1781.78527832031	22.5970821380615
1782.7431640625	22.465368270874
1783.70068359375	22.3951892852783
1784.65771484375	22.1757621765137
1785.61413574219	22.1430034637451
1786.57019042969	22.024055480957
1787.52575683594	21.9090309143066
1788.48083496094	21.7826232910156
1789.43530273438	21.638521194458
1790.38940429688	21.5552234649658
1791.34301757813	21.4779796600342
1792.29626464844	21.3045063018799
1793.24890136719	21.2922897338867
1794.20104980469	21.0934658050537
1795.15270996094	21.0872936248779
1796.10400390625	20.9741020202637
1797.0546875	20.8450756072998
1798.0048828125	20.7732086181641
1798.95471191406	20.7189922332764
1799.90393066406	20.6548500061035
1800.85278320313	20.6193199157715
1801.80102539063	20.600830078125
1802.74890136719	20.5244026184082
1803.6962890625	20.5016822814941
1804.64306640625	20.4401683807373
1805.58947753906	20.4684410095215
1806.53540039063	20.422924041748
1807.48071289063	20.3638820648193
1808.42565917969	20.3565158843994
1809.3701171875	20.2883567810059
1810.31396484375	20.2651424407959
1811.25744628906	20.198413848877
1812.20043945313	20.1244640350342
1813.14294433594	20.0883121490479
1814.08483886719	20.1335277557373
1815.0263671875	20.1026515960693
1815.96740722656	19.9040470123291
1816.90783691406	19.9166812896729
1817.84790039063	19.7928314208984
1818.78747558594	19.7305240631104
1819.72644042969	19.720911026001
1820.6650390625	19.6240234375
1821.60314941406	19.6105728149414
1822.54064941406	19.4985675811768
1823.47778320313	19.402193069458
1824.41430664063	19.4052219390869
1825.35034179688	19.278657913208
1826.28601074219	19.2067642211914
1827.22106933594	19.1373882293701
1828.15563964844	19.0785846710205
1829.08984375	19.0378036499023
1830.0234375	18.902271270752
1830.95654296875	18.9496059417725
1831.88916015625	18.8556365966797
1832.8212890625	18.8230590820313
1833.7529296875	18.8021602630615
1834.68408203125	18.7693481445313
1835.61474609375	18.6873664855957
1836.54479980469	18.6119403839111
1837.47448730469	18.6774196624756
1838.40356445313	18.7325096130371
1839.33227539063	18.6431999206543
1840.26037597656	18.6105251312256
1841.18811035156	18.5727233886719
1842.115234375	18.643217086792
1843.04187011719	18.5930423736572
1843.96801757813	18.6044960021973
1844.89367675781	18.5995330810547
1845.81872558594	18.5762100219727
1846.74340820313	18.5945243835449
1847.66760253906	18.5267696380615
1848.59118652344	18.5252132415771
1849.51428222656	18.5243072509766
1850.43701171875	18.4663238525391
1851.35913085938	18.4444484710693
1852.28076171875	18.4274883270264
1853.20190429688	18.3090915679932
1854.12243652344	18.2060451507568
1855.04260253906	18.1748809814453
1855.96215820313	18.0935878753662
1856.88122558594	18.0855178833008
1857.79992675781	17.9591541290283
1858.71801757813	17.9289722442627
1859.63549804688	17.9648189544678
1860.55261230469	17.8100070953369
1861.46923828125	17.7422161102295
1862.38525390625	17.8014488220215
1863.30078125	17.7291145324707
1864.2158203125	17.7108612060547
1865.13037109375	17.7147274017334
1866.04443359375	17.6792793273926
1866.95788574219	17.5498790740967
1867.87084960938	17.6788558959961
1868.78332519531	17.6184272766113
1869.6953125	17.6285362243652
1870.60681152344	17.6388683319092
1871.51782226563	17.6300506591797
1872.42822265625	17.6531085968018
1873.33813476563	17.7125835418701
1874.24755859375	17.7053031921387
1875.15649414063	17.6827239990234
1876.06481933594	17.6437435150146
1876.97277832031	17.7097835540771
1877.88012695313	17.6956081390381
1878.78698730469	17.6648178100586
1879.69323730469	17.6627159118652
1880.59912109375	17.6258583068848
1881.50439453125	17.601505279541
1882.4091796875	17.5762767791748
1883.3134765625	17.4877090454102
1884.21716308594	17.428279876709
1885.12048339844	17.357141494751
1886.02319335938	17.3493499755859
1886.92541503906	17.2900505065918
1887.82702636719	17.3281345367432
1888.72814941406	17.1871604919434
1889.62878417969	17.1814918518066
1890.52893066406	17.1604385375977
1891.42858886719	17.1309185028076
1892.32763671875	17.1050720214844
1893.22619628906	17.0989551544189
1894.12426757813	16.9557189941406
1895.02172851563	16.9931755065918
1895.91870117188	16.955114364624
1896.81518554688	16.9537372589111
1897.71118164063	16.8997859954834
1898.60656738281	16.8675422668457
1899.50146484375	16.8300609588623
1900.39587402344	16.8264808654785
1901.28967285156	16.8372592926025
1902.18298339844	16.8097515106201
1903.07580566406	16.866678237915
1903.96801757813	16.7965030670166
1904.85986328125	16.773323059082
1905.7509765625	16.8555812835693
1906.64172363281	16.816722869873
1907.53186035156	16.8388843536377
1908.42150878906	16.9092578887939
1909.31066894531	16.87082862854
1910.19921875	16.8675117492676
1911.08728027344	16.9095973968506
1911.97473144531	16.9820652008057
1912.86181640625	16.9099884033203
1913.74816894531	16.9975872039795
1914.63415527344	16.8933525085449
1915.51953125	16.9344444274902
1916.40441894531	16.9049224853516
1917.28869628906	16.8775768280029
1918.17260742188	16.8620319366455
1919.05578613281	16.841667175293
1919.93859863281	16.8221664428711
1920.82080078125	16.7987174987793
1921.70239257813	16.7185020446777
1922.58349609375	16.7566013336182
1923.46411132813	16.6903629302979
1924.34423828125	16.6743106842041
1925.22375488281	16.5886993408203
1926.10278320313	16.5686626434326
1926.98120117188	16.4379615783691
1927.85913085938	16.456521987915
1928.73645019531	16.3615169525146
1929.61328125	16.3510608673096
1930.48962402344	16.3131237030029
1931.36535644531	16.3134288787842
1932.24060058594	16.2532405853271
1933.11535644531	16.2839012145996
1933.98950195313	16.2914714813232
1934.86303710938	16.3082981109619
1935.73608398438	16.2218341827393
1936.60864257813	16.2219123840332
1937.48059082031	16.2629871368408
1938.35205078125	16.2811641693115
1939.22302246094	16.2358341217041
1940.09338378906	16.2988109588623
1940.96313476563	16.2733287811279
1941.83239746094	16.3341579437256
1942.701171875	16.329216003418
1943.5693359375	16.3814926147461
1944.43701171875	16.3553562164307
1945.30407714844	16.3953094482422
1946.17065429688	16.4498805999756
1947.03662109375	16.4673347473145
1947.90209960938	16.5064849853516
1948.76696777344	16.492094039917
1949.63134765625	16.4400520324707
1950.4951171875	16.5556716918945
1951.3583984375	16.5264434814453
1952.22106933594	16.5495166778564
1953.08325195313	16.4193801879883
1953.94482421875	16.4393291473389
1954.80590820313	16.3809719085693
1955.66650390625	16.4297924041748
1956.5263671875	16.4162502288818
1957.38586425781	16.4000339508057
1958.24462890625	16.3167095184326
1959.10302734375	16.3033485412598
1959.96069335938	16.2744140625
1960.81799316406	16.2554740905762
1961.67456054688	16.1944732666016
1962.53063964844	16.1556930541992
1963.38623046875	16.0823745727539
1964.2412109375	16.0985488891602
1965.09558105469	16.0630474090576
1965.94946289063	16.048023223877
1966.80285644531	16.0392417907715
1967.65563964844	15.9477071762085
1968.5078125	15.9959993362427
1969.35949707031	15.9387683868408
1970.21057128906	15.9911222457886
1971.06103515625	16.0687446594238
1971.91101074219	16.0630989074707
1972.76049804688	16.028392791748
1973.60925292969	16.0587215423584
1974.45764160156	16.0622444152832
1975.30529785156	16.1203517913818
1976.15246582031	16.1711273193359
1976.99914550781	16.2129764556885
1977.84521484375	16.2571029663086
1978.69067382813	16.3052883148193
1979.53552246094	16.2963695526123
1980.3798828125	16.362771987915
1981.22375488281	16.383472442627
1982.06701660156	16.3831043243408
1982.90966796875	16.4668922424316
1983.75170898438	16.448148727417
1984.59326171875	16.4307422637939
1985.43420410156	16.381872177124
1986.27465820313	16.4300594329834
1987.11450195313	16.3258590698242
1987.95373535156	16.4012756347656
1988.79248046875	16.4396305084229
1989.63061523438	16.3801155090332
1990.46813964844	16.2741870880127
1991.30517578125	16.3125438690186
1992.1416015625	16.2982120513916
1992.9775390625	16.2367744445801
1993.81274414063	16.1480197906494
1994.6474609375	16.1266326904297
1995.48168945313	16.0316867828369
1996.31518554688	16.0298881530762
1997.14819335938	16.1003246307373
1997.98071289063	16.0565452575684
1998.8125	16.0156726837158
1999.64379882813	16.0287895202637
2000.47448730469	15.9799690246582
2001.3046875	16.0242919921875
2002.13427734375	15.9853973388672
2002.96325683594	16.0655212402344
2003.79162597656	16.1008739471436
2004.61950683594	16.1156463623047
2005.44677734375	16.1594314575195
2006.2734375	16.1991748809814
2007.09948730469	16.2262477874756
2007.92504882813	16.2299823760986
2008.75	16.3342304229736
2009.57434082031	16.3085021972656
2010.39819335938	16.3229522705078
2011.22131347656	16.3476333618164
2012.0439453125	16.3943691253662
2012.86608886719	16.434549331665
2013.6875	16.4729442596436
2014.50842285156	16.4997730255127
2015.32873535156	16.5013599395752
2016.1484375	16.5320873260498
2016.96752929688	16.5236797332764
2017.7861328125	16.5013694763184
2018.60412597656	16.5227947235107
2019.42150878906	16.5207633972168
2020.23828125	16.5230617523193
2021.05444335938	16.5582160949707
2021.8701171875	16.5075912475586
2022.68518066406	16.5560054779053
2023.49963378906	16.4964485168457
2024.3134765625	16.4329624176025
2025.12683105469	16.4674682617188
2025.939453125	16.3563861846924
2026.75158691406	16.3989009857178
2027.56311035156	16.3538284301758
2028.3740234375	16.3579273223877
2029.18432617188	16.320592880249
2029.994140625	16.3185043334961
2030.80322265625	16.3111476898193
2031.61181640625	16.2036323547363
2032.41979980469	16.2161769866943
2033.22717285156	16.1640586853027
2034.03393554688	16.1428775787354
2034.84008789063	16.1701049804688
2035.64575195313	16.0784244537354
2036.45080566406	16.0879745483398
2037.25512695313	16.0757026672363
2038.05895996094	15.9928588867188
2038.86218261719	15.9524927139282
2039.66479492188	15.939474105835
2040.466796875	15.9501457214355
2041.26831054688	16.0250453948975
2042.06909179688	15.9851026535034
2042.86938476563	16.0379619598389
2043.6689453125	15.9620494842529
2044.46801757813	16.0898590087891
2045.26647949219	16.1112289428711
2046.06433105469	16.0198059082031
2046.86145019531	16.1198635101318
2047.65808105469	16.1077995300293
2048.4541015625	16.1754016876221
2049.24951171875	16.0568408966064
2050.04443359375	16.1184711456299
2050.83862304688	16.2044219970703
2051.63232421875	16.2326164245605
2052.42529296875	16.2295989990234
2053.2177734375	16.2145442962646
2054.00952148438	16.2386093139648
2054.80078125	16.2941989898682
2055.59130859375	16.333610534668
2056.38134765625	16.293773651123
2057.17065429688	16.3805179595947
2057.95947265625	16.3230438232422
2058.74755859375	16.2406959533691
2059.53515625	16.2434883117676
2060.32202148438	16.2381553649902
2061.1083984375	16.1707897186279
2061.89428710938	16.1412582397461
2062.67919921875	16.0672931671143
2063.4638671875	16.0825958251953
2064.24780273438	16.0283374786377
2065.03100585938	16.048059463501
2065.81372070313	15.9816436767578
2066.595703125	15.9056272506714
2067.37719726563	15.8917722702026
2068.15795898438	15.7515659332275
2068.93823242188	15.8038702011108
2069.7177734375	15.7076187133789
2070.49682617188	15.7142133712769
2071.27514648438	15.5973091125488
2072.05297851563	15.5851831436157
2072.830078125	15.6281862258911
2073.60668945313	15.4356384277344
2074.38256835938	15.4758110046387
2075.15795898438	15.4437437057495
2075.9326171875	15.444881439209
2076.70654296875	15.3397493362427
2077.47998046875	15.3504495620728
2078.25268554688	15.2653532028198
2079.02490234375	15.3032150268555
2079.79663085938	15.2897729873657
2080.5673828125	15.2566175460815
2081.337890625	15.3510646820068
2082.107421875	15.3108692169189
2082.87670898438	15.3185405731201
2083.64501953125	15.345009803772
2084.41284179688	15.403450012207
2085.18017578125	15.3817863464355
2085.94677734375	15.4113674163818
2086.71264648438	15.4113330841064
2087.47802734375	15.412709236145
2088.24267578125	15.4187936782837
2089.0068359375	15.450795173645
2089.77026367188	15.4825801849365
2090.53295898438	15.3826522827148
2091.29516601563	15.3630390167236
2092.056640625	15.3877582550049
2092.81762695313	15.3421840667725
2093.57788085938	15.3060159683228
2094.33764648438	15.305474281311
2095.0966796875	15.2695045471191
2095.85498046875	15.1694707870483
2096.61279296875	15.1915702819824
2097.36987304688	15.0760622024536
2098.12646484375	15.0196018218994
2098.88232421875	14.9631023406982
2099.63745117188	15.0168867111206
2100.39208984375	14.8722362518311
2101.14624023438	14.7926368713379
2101.8994140625	14.692590713501
2102.65209960938	14.6218690872192
2103.404296875	14.6315059661865
2104.15551757813	14.5049419403076
2104.90649414063	14.4986391067505
2105.65649414063	14.4056529998779
2106.40600585938	14.3232841491699
2107.15502929688	14.2387161254883
2107.90307617188	14.1866493225098
2108.65063476563	14.1797370910645
2109.39770507813	14.1533079147339
2110.14404296875	14.1992177963257
2110.8896484375	14.1072988510132
2111.63452148438	14.1456060409546
2112.37890625	14.1539182662964
2113.12280273438	14.1200389862061
2113.86572265625	14.1490917205811
2114.60815429688	14.1991682052612
2115.35009765625	14.2299470901489
2116.09106445313	14.29274559021
2116.83154296875	14.2275629043579
2117.57153320313	14.2387962341309
2118.31079101563	14.2371301651001
2119.04931640625	14.2522020339966
2119.787109375	14.1565246582031
2120.5244140625	14.220157623291
2121.26098632813	14.1765823364258
2121.9970703125	14.1466283798218
2122.732421875	14.0627412796021
2123.46704101563	14.0224132537842
2124.20092773438	14.0290460586548
2124.93432617188	13.9586944580078
2125.6669921875	13.948992729187
2126.39916992188	13.8552589416504
2127.13037109375	13.8219757080078
2127.86108398438	13.7504692077637
2128.59130859375	13.7416315078735
2129.32080078125	13.603196144104
2130.04956054688	13.6351842880249
2130.77758789063	13.5093507766724
2131.50512695313	13.4089345932007
2132.23193359375	13.3876638412476
2132.9580078125	13.3196458816528
2133.68334960938	13.2739858627319
2134.408203125	13.2644529342651
2135.13232421875	13.1555423736572
2135.85595703125	13.1638059616089
2136.57885742188	13.0550165176392
2137.30102539063	13.0180931091309
2138.0224609375	12.9668922424316
2138.74340820313	12.8876171112061
2139.46337890625	12.8546943664551
2140.18310546875	12.811351776123
2140.90185546875	12.7851457595825
2141.6201171875	12.7441577911377
2142.33764648438	12.7350978851318
2143.05444335938	12.687032699585
2143.77075195313	12.6992654800415
2144.48608398438	12.6673917770386
2145.201171875	12.6885938644409
2145.91528320313	12.7117605209351
2146.62890625	12.6288833618164
2147.34155273438	12.6981706619263
2148.05395507813	12.5904502868652
2148.76538085938	12.6228380203247
2149.47631835938	12.6134490966797
2150.18627929688	12.6108598709106
2150.89599609375	12.6012105941772
2151.60473632813	12.5886344909668
2152.31298828125	12.5670375823975
2153.02026367188	12.580982208252
2153.72729492188	12.544994354248
2154.43334960938	12.491662979126
2155.138671875	12.4838924407959
2155.84350585938	12.5129499435425
2156.54760742188	12.494927406311
2157.25122070313	12.4495496749878
2157.95385742188	12.3916826248169
2158.65600585938	12.4036407470703
2159.357421875	12.2980461120605
2160.05810546875	12.3468999862671
2160.75805664063	12.2866945266724
2161.45751953125	12.2166509628296
2162.15600585938	12.190860748291
2162.85400390625	12.1692142486572
2163.55151367188	12.0787057876587
2164.248046875	12.0224351882935
2164.94409179688	12.0207996368408
2165.63916015625	11.9644641876221
2166.33374023438	11.9097986221313
2167.02783203125	11.8393793106079
2167.72094726563	11.7632551193237
2168.41357421875	11.7526655197144
2169.10522460938	11.6668577194214
2169.79638671875	11.6264696121216
2170.48706054688	11.5417757034302
2171.1767578125	11.4968748092651
2171.86572265625	11.3438749313354
2172.55419921875	11.3362894058228
2173.24194335938	11.213399887085
2173.92895507813	11.189736366272
2174.615234375	11.1556949615479
2175.30078125	11.0824127197266
2175.98583984375	10.9873533248901
2176.67016601563	10.9739236831665
2177.35375976563	10.9370250701904
2178.03662109375	10.9793920516968
2178.71875	10.9320840835571
2179.40014648438	10.8746023178101
2180.08081054688	10.9058609008789
2180.76098632813	10.9386320114136
2181.4404296875	10.8773632049561
2182.119140625	10.8499736785889
2182.79711914063	10.9275922775269
2183.47436523438	10.8749208450317
2184.15087890625	10.837574005127
2184.82690429688	10.8755950927734
2185.501953125	10.8808927536011
2186.17651367188	10.9219341278076
2186.85034179688	10.9163293838501
2187.5234375	10.8456325531006
2188.19580078125	10.8357639312744
2188.86743164063	10.8214092254639
2189.53833007813	10.8003273010254
2190.20874023438	10.7886848449707
2190.87817382813	10.7041025161743
2191.54711914063	10.6896696090698
2192.21533203125	10.6861839294434
2192.8828125	10.5969696044922
2193.54956054688	10.5680150985718
2194.21557617188	10.4831705093384
2194.880859375	10.4581336975098
2195.54541015625	10.3746757507324
2196.20947265625	10.3545656204224
2196.87255859375	10.2555093765259
2197.53515625	10.1761131286621
2198.19677734375	10.1448993682861
2198.85791015625	10.0476379394531
2199.51831054688	9.96780776977539
2200.17797851563	9.91494750976563
2200.8369140625	9.84025955200195
2201.4951171875	9.78304386138916
2202.15258789063	9.71951484680176
2202.80932617188	9.66596126556396
2203.46533203125	9.56697845458984
2204.12060546875	9.59234619140625
2204.775390625	9.60493659973145
2205.42919921875	9.49400043487549
2206.08251953125	9.52916240692139
2206.73486328125	9.5158519744873
2207.38671875	9.4351634979248
2208.03759765625	9.43010425567627
2208.68798828125	9.48566818237305
2209.33764648438	9.45822334289551
2209.98657226563	9.43931293487549
2210.63452148438	9.41131973266602
2211.28198242188	9.43168067932129
2211.9287109375	9.40769100189209
2212.57470703125	9.45075988769531
2213.21997070313	9.41414165496826
2213.86450195313	9.44058704376221
2214.50830078125	9.43523979187012
2215.1513671875	9.38341522216797
2215.79370117188	9.37247753143311
2216.43530273438	9.30288600921631
2217.076171875	9.29418468475342
2217.71630859375	9.27130317687988
2218.35571289063	9.19652557373047
2218.99462890625	9.17484951019287
2219.63256835938	9.08933353424072
2220.26977539063	9.11117553710938
2220.90625	9.03494071960449
2221.5419921875	8.9649829864502
2222.17700195313	8.94620800018311
2222.81127929688	8.90559482574463
2223.44482421875	8.76314258575439
2224.07763671875	8.79759407043457
2224.70971679688	8.70960998535156
2225.34106445313	8.62816143035889
2225.9716796875	8.61047267913818
2226.6015625	8.54443454742432
2227.23071289063	8.49157238006592
2227.85913085938	8.36916828155518
2228.48681640625	8.39692878723145
2229.11376953125	8.33298873901367
2229.73999023438	8.29550457000732
2230.36547851563	8.28067874908447
2230.990234375	8.19416332244873
2231.61401367188	8.18209171295166
2232.2373046875	8.12839794158936
2232.85986328125	8.1047945022583
2233.4814453125	8.05868434906006
2234.1025390625	8.0720911026001
2234.72265625	8.03309154510498
2235.34228515625	7.96106195449829
2235.9609375	7.96957969665527
2236.57885742188	7.93867921829224
2237.1962890625	7.91517877578735
2237.81274414063	7.87244367599487
2238.42846679688	7.87888288497925
2239.04345703125	7.92532348632813
2239.65771484375	7.89228343963623
2240.27124023438	7.91438484191895
2240.88403320313	7.90415334701538
2241.49584960938	7.85770654678345
2242.10717773438	7.87108039855957
2242.71752929688	7.88703346252441
2243.32739257813	7.88371324539185
2243.93627929688	7.83177614212036
2244.54443359375	7.90561771392822
2245.15209960938	7.85107183456421
2245.7587890625	7.83098649978638
2246.36474609375	7.78692579269409
2246.9697265625	7.7521014213562
2247.57421875	7.71751117706299
2248.17797851563	7.70610380172729
2248.78076171875	7.67120170593262
2249.38305664063	7.69409370422363
2249.984375	7.63178396224976
2250.5849609375	7.56710243225098
2251.18481445313	7.56748819351196
2251.78393554688	7.48152828216553
2252.38232421875	7.52791261672974
2252.97973632813	7.44238233566284
2253.57666015625	7.3974175453186
2254.17260742188	7.39850521087646
2254.76782226563	7.36772918701172
2255.3623046875	7.2959885597229
2255.9560546875	7.26436805725098
2256.54907226563	7.1798152923584
2257.14135742188	7.12840366363525
2257.73266601563	7.11016988754272
2258.32348632813	7.06985139846802
2258.91333007813	7.05807113647461
2259.50244140625	6.9571533203125
2260.09057617188	6.94895505905151
2260.67822265625	6.87703418731689
2261.26513671875	6.8253493309021
2261.85107421875	6.81630516052246
2262.43627929688	6.743980884552
2263.02075195313	6.75573110580444
2263.6044921875	6.74247074127197
2264.18725585938	6.66612243652344
2264.76953125	6.6541166305542
2265.35083007813	6.64392614364624
2265.93139648438	6.63868522644043
2266.51123046875	6.66085386276245
2267.09033203125	6.59475803375244
2267.66845703125	6.60829782485962
2268.24584960938	6.57506036758423
2268.82250976563	6.54466867446899
2269.3984375	6.59272575378418
2269.9736328125	6.56885814666748
2270.5478515625	6.59182643890381
2271.12133789063	6.60774230957031
2271.69409179688	6.62314128875732
2272.26611328125	6.60867643356323
2272.83740234375	6.63667058944702
2273.40771484375	6.6054048538208
2273.97729492188	6.56099557876587
2274.54614257813	6.56064891815186
2275.11401367188	6.52589988708496
2275.68139648438	6.46485280990601
2276.24780273438	6.44370126724243
2276.8134765625	6.425950050354
2277.37817382813	6.39976358413696
2277.9423828125	6.41512680053711
2278.50561523438	6.35048580169678
2279.06811523438	6.39690589904785
2279.62963867188	6.38462066650391
2280.19067382813	6.33806991577148
2280.75073242188	6.31784009933472
2281.31005859375	6.34453344345093
2281.86840820313	6.35832023620605
2282.42602539063	6.36261320114136
2282.98291015625	6.32070350646973
2283.5390625	6.2399377822876
2284.09448242188	6.22885799407959
2284.64892578125	6.19979429244995
2285.20263671875	6.1926531791687
2285.75537109375	6.1751880645752
2286.3076171875	6.18152379989624
2286.85888671875	6.09362173080444
2287.40942382813	6.10045337677002
2287.958984375	6.02940511703491
2288.5078125	6.00388145446777
2289.05590820313	5.9237232208252
2289.60302734375	5.92704677581787
2290.14965820313	5.94230937957764
2290.6953125	5.83362627029419
2291.23999023438	5.86001110076904
2291.78393554688	5.77803993225098
2292.3271484375	5.74542713165283
2292.86962890625	5.75559043884277
2293.4111328125	5.69129514694214
2293.95190429688	5.63280153274536
2294.49194335938	5.65224027633667
2295.03100585938	5.61045742034912
2295.5693359375	5.59154319763184
2296.10693359375	5.5712833404541
2296.6435546875	5.55926609039307
2297.17944335938	5.54110908508301
2297.71459960938	5.53547048568726
2298.24877929688	5.54770374298096
2298.7822265625	5.54899740219116
2299.31469726563	5.51076984405518
2299.8466796875	5.57028818130493
2300.37744140625	5.56356859207153
2300.90771484375	5.47530126571655
2301.43701171875	5.51721525192261
2301.96557617188	5.49039554595947
2302.4931640625	5.54813385009766
2303.02001953125	5.53415250778198
2303.54614257813	5.51400136947632
2304.0712890625	5.53911447525024
2304.595703125	5.52457237243652
2305.119140625	5.48937082290649
2305.64184570313	5.50564479827881
2306.16381835938	5.51843786239624
2306.68481445313	5.50546741485596
2307.205078125	5.46912431716919
2307.72436523438	5.51415109634399
2308.24291992188	5.45896434783936
2308.7607421875	5.48008680343628
2309.27758789063	5.4880485534668
2309.79370117188	5.449462890625
2310.30883789063	5.46333312988281
2310.8232421875	5.45755624771118
2311.3369140625	5.44423055648804
2311.849609375	5.40960597991943
2312.361328125	5.4037938117981
2312.87255859375	5.38557243347168
2313.38256835938	5.37947463989258
2313.89208984375	5.37498903274536
2314.40063476563	5.31515598297119
2314.908203125	5.28336191177368
2315.4150390625	5.2593789100647
2315.92114257813	5.20078134536743
2316.42626953125	5.15808963775635
2316.9306640625	5.17946004867554
2317.43408203125	5.13537263870239
2317.93676757813	5.11587858200073
2318.4384765625	5.12154722213745
2318.939453125	5.04325532913208
2319.439453125	5.03507947921753
2319.93872070313	4.98596572875977
2320.43701171875	4.95769166946411
2320.9345703125	4.92424297332764
2321.43139648438	4.93201112747192
2321.92724609375	4.890380859375
2322.42211914063	4.87994384765625
2322.91625976563	4.85129976272583
2323.40966796875	4.79952907562256
2323.90209960938	4.80345058441162
2324.3935546875	4.79839897155762
2324.88427734375	4.81700611114502
2325.37426757813	4.76786279678345
2325.86303710938	4.7518949508667
2326.35131835938	4.7748589515686
2326.83862304688	4.75560665130615
2327.32495117188	4.7774920463562
2327.810546875	4.75277137756348
2328.29541015625	4.75421333312988
2328.77905273438	4.77502202987671
2329.26220703125	4.79994106292725
2329.74438476563	4.84371280670166
2330.2255859375	4.77498483657837
2330.7060546875	4.8220534324646
2331.185546875	4.80382919311523
2331.6640625	4.80855655670166
2332.14184570313	4.80808925628662
2332.61889648438	4.80187320709229
2333.09497070313	4.77895259857178
2333.57006835938	4.77874040603638
2334.04443359375	4.77113056182861
2334.51782226563	4.76433277130127
2334.99047851563	4.79316377639771
2335.46215820313	4.74852657318115
2335.93310546875	4.71400451660156
2336.40307617188	4.70085668563843
2336.8720703125	4.65366077423096
2337.34033203125	4.65695381164551
2337.8076171875	4.63772296905518
2338.27416992188	4.57808494567871
2338.73974609375	4.61598062515259
2339.20458984375	4.57415962219238
2339.66845703125	4.52900695800781
2340.13134765625	4.53499984741211
2340.59350585938	4.49392461776733
2341.0546875	4.47016620635986
2341.51489257813	4.43068885803223
2341.97436523438	4.41597938537598
2342.43286132813	4.38637256622314
2342.890625	4.36005306243896
2343.34741210938	4.32764339447021
2343.80322265625	4.31121444702148
2344.25830078125	4.29504728317261
2344.71240234375	4.30233430862427
2345.16577148438	4.3038272857666
2345.61791992188	4.30172538757324
2346.06958007813	4.36291646957397
2346.52001953125	4.42580986022949
2346.9697265625	4.47961521148682
2347.41845703125	4.5246000289917
2347.86645507813	4.65126943588257
2348.3134765625	4.69633960723877
2348.75952148438	4.77966117858887
2349.20483398438	4.89628982543945
2349.64916992188	5.00384569168091
2350.09252929688	5.08374643325806
2350.53515625	5.10822677612305
2350.97680664063	5.17239904403687
2351.41748046875	5.21634769439697
2351.857421875	5.27004289627075
2352.29638671875	5.31516218185425
2352.734375	5.31390810012817
2353.17138671875	5.2584547996521
2353.60766601563	5.29387331008911
2354.04296875	5.16327905654907
2354.4775390625	5.11021327972412
2354.91088867188	5.02955722808838
2355.34350585938	4.93352937698364
2355.775390625	4.87280511856079
2356.2060546875	4.75604104995728
2356.63598632813	4.62721109390259
2357.06494140625	4.52366209030151
2357.4931640625	4.41083860397339
2357.92041015625	4.32053184509277
2358.3466796875	4.2907190322876
2358.77197265625	4.20226049423218
2359.1962890625	4.08749485015869
2359.61987304688	4.01734113693237
2360.04248046875	3.97647929191589
2360.46411132813	3.92636275291443
2360.88500976563	3.85859632492065
2361.30493164063	3.85371565818787
2361.72387695313	3.76852798461914
