# Supplementary material for: Optics miniaturization strategy for demanding Raman spectroscopy applications
Source: Nat Commun. 2024 Apr 8;15:3049. doi: 10.1038/s41467-024-47044-7 (PMC11001912; doi:10.1038/s41467-024-47044-7)
Supplement: Supplementary file 6 — Source Data [file 41467_2024_47044_MOESM6_ESM.zip › Source Data/NCOMMS-23-34016B s3/S3 pHCA, Glucose, Salts/calibraiton/Salts standards 24.08.17/K_3_3g_L_2.csv]

347.42919921875	76.8883209228516
348.892913818359	76.9392929077148
350.356079101563	77.3796310424805
351.818634033203	77.6385192871094
353.280670166016	78.0740280151367
354.742095947266	78.3800964355469
356.202972412109	78.606201171875
357.663299560547	78.8779907226563
359.123046875	79.0526580810547
360.582244873047	79.2319869995117
362.040863037109	79.5823822021484
363.498931884766	79.7057876586914
364.956451416016	79.6814041137695
366.413391113281	80.0183792114258
367.869750976563	80.1688995361328
369.325592041016	80.2126159667969
370.780853271484	80.1423873901367
372.235565185547	80.4128952026367
373.689727783203	80.3619918823242
375.143310546875	80.4410629272461
376.596343994141	80.5033493041992
378.048828125	80.6627655029297
379.500762939453	80.6279220581055
380.9521484375	80.6796875
382.402954101563	80.7156600952148
383.853240966797	80.8033065795898
385.302947998047	80.918830871582
386.752136230469	81.0448760986328
388.200744628906	81.2644729614258
389.648803710938	81.4128952026367
391.096343994141	81.3929443359375
392.543304443359	81.5132751464844
393.989715576172	81.8058547973633
395.435607910156	82.1466903686523
396.880920410156	82.2007751464844
398.325714111328	82.1194458007813
399.769927978516	82.4791030883789
401.213623046875	82.5722961425781
402.656768798828	82.8220367431641
404.099395751953	82.8998260498047
405.541442871094	83.1135101318359
406.982971191406	83.1449584960938
408.423950195313	83.1641464233398
409.864379882813	83.5683059692383
411.304290771484	83.6793441772461
412.743621826172	83.6852951049805
414.182434082031	84.0208435058594
415.620727539063	84.0396270751953
417.058471679688	83.9359130859375
418.495666503906	84.10546875
419.932342529297	84.1653366088867
421.368469238281	84.0807189941406
422.804077148438	84.164909362793
424.239135742188	84.1040649414063
425.673645019531	83.916130065918
427.107635498047	84.1218414306641
428.541107177734	83.9368667602539
429.974029541016	83.7981948852539
431.406433105469	83.8951110839844
432.838287353516	83.8896026611328
434.269622802734	83.5627670288086
435.700408935547	83.7236328125
437.130706787109	83.5229721069336
438.560455322266	83.3550262451172
439.989654541016	83.2096176147461
441.418334960938	83.3122634887695
442.846496582031	83.0527801513672
444.274139404297	82.9418792724609
445.701263427734	83.0006866455078
447.127838134766	82.734748840332
448.553894042969	82.6101760864258
449.979431152344	82.5401763916016
451.404449462891	82.5026397705078
452.828918457031	82.3011322021484
454.252899169922	82.2469711303711
455.676330566406	82.2155075073242
457.099273681641	82.1881637573242
458.521667480469	81.9980926513672
459.943542480469	82.1176147460938
461.364929199219	82.0051956176758
462.785766601563	82.0890502929688
464.206085205078	82.1087265014648
465.625885009766	81.7802124023438
467.045196533203	82.0634002685547
468.463958740234	81.9359970092773
469.882202148438	82.03173828125
471.299957275391	81.8774566650391
472.717193603516	81.9493713378906
474.133911132813	81.9496002197266
475.550109863281	82.1226501464844
476.965789794922	81.9128875732422
478.380950927734	82.2343597412109
479.795623779297	82.1997680664063
481.209777832031	82.164421081543
482.623413085938	82.4093170166016
484.036529541016	82.4469985961914
485.449157714844	82.4604721069336
486.861267089844	82.4348678588867
488.272857666016	82.5488510131836
489.683959960938	82.6531677246094
491.094543457031	82.6283721923828
492.504608154297	82.659538269043
493.914184570313	82.8466796875
495.3232421875	82.7764587402344
496.731811523438	82.7041168212891
498.139862060547	82.8485260009766
499.547393798828	82.708122253418
500.954467773438	82.5267791748047
502.360992431641	82.715690612793
503.767028808594	82.5616683959961
505.172576904297	82.5966339111328
506.577606201172	82.4769134521484
507.982147216797	82.4396133422852
509.386169433594	82.2625350952148
510.789703369141	82.2465515136719
512.192749023438	82.0966186523438
513.595275878906	81.9449996948242
514.997314453125	81.713020324707
516.398803710938	81.7993850708008
517.799865722656	81.6185073852539
519.200378417969	81.4104385375977
520.600463867188	81.1898651123047
522	80.9463348388672
523.399047851563	80.7291488647461
524.797607421875	80.4175567626953
526.195678710938	80.2775497436523
527.59326171875	80.3106155395508
528.990295410156	79.8240585327148
530.386901855469	79.395881652832
531.782958984375	79.4398880004883
533.178588867188	79.2728881835938
534.573669433594	79.0383605957031
535.968322753906	78.7341995239258
537.362426757813	78.4079208374023
538.756042480469	78.320442199707
540.149230957031	78.0647125244141
541.541870117188	77.8123321533203
542.934020996094	77.7356033325195
544.32568359375	77.552375793457
545.716918945313	77.3109512329102
547.107604980469	77.1764602661133
548.497802734375	77.0427627563477
549.887573242188	77.0288772583008
551.276794433594	76.6584320068359
552.66552734375	76.7024612426758
554.053833007813	76.5442428588867
555.441650390625	76.481689453125
556.828918457031	76.3129425048828
558.215759277344	76.0813751220703
559.602111816406	76.177001953125
560.987976074219	76.1265106201172
562.373352050781	75.9939498901367
563.758239746094	75.8625717163086
565.142639160156	75.8405075073242
566.526611328125	75.7851257324219
567.910034179688	75.7661819458008
569.293029785156	75.4355239868164
570.675537109375	75.6218185424805
572.057556152344	75.5567016601563
573.439086914063	75.4588775634766
574.820129394531	75.443717956543
576.200744628906	75.4268341064453
577.580871582031	75.2796020507813
578.96044921875	75.4899826049805
580.339660644531	75.29736328125
581.718322753906	75.4438323974609
583.096557617188	75.1902389526367
584.474243164063	75.2830276489258
585.851501464844	75.1450042724609
587.228332519531	75.2270355224609
588.604614257813	75.233039855957
589.98046875	75.0368041992188
591.355834960938	75.0109176635742
592.730712890625	74.9817733764648
594.105163574219	75.0613555908203
595.479125976563	75.0422592163086
596.852600097656	74.9237213134766
598.225646972656	74.9423599243164
599.598205566406	74.8537063598633
600.970275878906	74.8069839477539
602.341857910156	74.6464538574219
603.713012695313	74.6521072387695
605.083679199219	74.6575775146484
606.453918457031	74.5669326782227
607.823608398438	74.5526351928711
609.192932128906	74.4014892578125
610.561706542969	74.1911697387695
611.930053710938	74.1888809204102
613.297912597656	74.178337097168
614.665344238281	74.0144500732422
616.032287597656	73.9249725341797
617.398803710938	73.7384719848633
618.764831542969	73.6967086791992
620.13037109375	73.4449691772461
621.495483398438	73.2947006225586
622.860107421875	73.2205657958984
624.224304199219	73.0799865722656
625.588012695313	73.0449142456055
626.951232910156	72.829475402832
628.314025878906	72.8025131225586
629.676391601563	72.8301162719727
631.038269042969	72.4623184204102
632.399658203125	72.3970260620117
633.760620117188	72.306999206543
635.12109375	72.2624969482422
636.481140136719	72.0156631469727
637.840759277344	72.0794982910156
639.199890136719	71.8611450195313
640.558532714844	71.6689605712891
641.916748046875	71.5090560913086
643.274536132813	71.477783203125
644.6318359375	71.3733901977539
645.988647460938	71.123779296875
647.345031738281	71.0804901123047
648.700988769531	70.998664855957
650.056457519531	70.8232269287109
651.411499023438	70.7640914916992
652.76611328125	70.7362518310547
654.120239257813	70.5426940917969
655.473876953125	70.4529495239258
656.827087402344	70.3664855957031
658.179870605469	70.3186187744141
659.5322265625	70.245246887207
660.884094238281	70.142578125
662.235473632813	70.1524887084961
663.586486816406	69.8533096313477
664.93701171875	69.9010467529297
666.287048339844	69.8901290893555
667.636657714844	69.7649688720703
668.98583984375	69.7245635986328
670.334594726563	69.7524337768555
671.682861328125	69.7011413574219
673.030700683594	69.6772918701172
674.378051757813	69.7073059082031
675.725036621094	69.5895843505859
677.071533203125	69.6085205078125
678.417541503906	69.5358810424805
679.76318359375	69.6316986083984
681.108337402344	69.4368515014648
682.453002929688	69.6035690307617
683.797302246094	69.5361862182617
685.14111328125	69.5688247680664
686.484497070313	69.5629653930664
687.827453613281	69.5609817504883
689.169921875	69.5340881347656
690.512023925781	69.5196838378906
691.853637695313	69.5585174560547
693.194763183594	69.6071395874023
694.535522460938	69.5016250610352
695.875793457031	69.6743621826172
697.215637207031	69.6021957397461
698.555053710938	69.5248870849609
699.89404296875	69.575309753418
701.232543945313	69.7630157470703
702.570617675781	69.5452499389648
703.908325195313	69.5652694702148
705.245483398438	69.7485885620117
706.582275390625	69.6534042358398
707.918640136719	69.6164398193359
709.254516601563	69.6112594604492
710.589965820313	69.6045761108398
711.924987792969	69.588134765625
713.259582519531	69.6587829589844
714.59375	69.6244049072266
715.927490234375	69.6120452880859
717.2607421875	69.6769943237305
718.593627929688	69.4444580078125
719.926025390625	69.4292907714844
721.257995605469	69.5044250488281
722.589538574219	69.5692520141602
723.920654296875	69.450080871582
725.251342773438	69.4965667724609
726.581604003906	69.3598403930664
727.911437988281	69.4230194091797
729.240783691406	69.3351135253906
730.569763183594	69.2674942016602
731.898254394531	69.2060394287109
733.226379394531	69.1880035400391
734.554016113281	69.080696105957
735.881225585938	69.1001815795898
737.208068847656	69.0059204101563
738.534423828125	68.8856811523438
739.8603515625	68.876350402832
741.185852050781	68.8247985839844
742.510925292969	68.8388290405273
743.835571289063	68.7142944335938
745.159790039063	68.593994140625
746.483581542969	68.6325531005859
747.806945800781	68.4467620849609
749.1298828125	68.4073791503906
750.452453613281	68.1956481933594
751.774536132813	68.1557388305664
753.09619140625	68.0633163452148
754.417419433594	68.0118026733398
755.738220214844	68.0069351196289
757.05859375	67.8035583496094
758.378540039063	67.8820419311523
759.698059082031	67.6636428833008
761.017211914063	67.5052642822266
762.335876464844	67.4620971679688
763.654113769531	67.2168731689453
764.971984863281	67.1619110107422
766.289367675781	67.1398315429688
767.606384277344	67.06201171875
768.922973632813	66.9368362426758
770.239074707031	66.8720550537109
771.554809570313	66.5720138549805
772.8701171875	66.6604156494141
774.184997558594	66.4895324707031
775.499450683594	66.3415679931641
776.8134765625	66.4283218383789
778.127136230469	66.2611389160156
779.440307617188	66.1787643432617
780.753112792969	66.0675659179688
782.0654296875	65.914794921875
783.377380371094	65.8103408813477
784.688903808594	65.7133560180664
786	65.5534057617188
787.310668945313	65.5650787353516
788.620971679688	65.3568878173828
789.930786132813	65.2937774658203
791.240234375	65.2828140258789
792.549255371094	64.9781341552734
793.857788085938	64.9427719116211
795.166015625	64.8000030517578
796.473754882813	64.8499908447266
797.781066894531	64.6404724121094
799.088012695313	64.7089996337891
800.39453125	64.5772018432617
801.700622558594	64.6066436767578
803.006286621094	64.3701400756836
804.311584472656	64.3921813964844
805.616394042969	64.3083724975586
806.920837402344	64.1448135375977
808.224853515625	64.0389175415039
809.528503417969	63.9565010070801
810.831665039063	63.8660926818848
812.134460449219	63.859073638916
813.436828613281	63.6718101501465
814.73876953125	63.6428871154785
816.040344238281	63.5245323181152
817.341430664063	63.5917930603027
818.642150878906	63.437816619873
819.942504882813	63.3874244689941
821.242370605469	63.1551094055176
822.541870117188	63.128604888916
823.840942382813	63.1084060668945
825.139587402344	63.0041351318359
826.437866210938	62.8956832885742
827.735656738281	62.8480987548828
829.033081054688	62.7471313476563
830.330139160156	62.7194137573242
831.626770019531	62.5403175354004
832.922973632813	62.4569625854492
834.21875	62.4899215698242
835.514099121094	62.4775276184082
836.80908203125	62.290714263916
838.103637695313	62.1563453674316
839.397827148438	62.1809959411621
840.691589355469	62.0447616577148
841.984924316406	62.185359954834
843.27783203125	61.9917907714844
844.570373535156	62.003360748291
845.862487792969	61.8588371276855
847.154235839844	61.6624870300293
848.445556640625	61.7684631347656
849.736450195313	61.6379165649414
851.026916503906	61.6135444641113
852.317016601563	61.6738204956055
853.606689453125	61.5732612609863
854.89599609375	61.5983123779297
856.184875488281	61.6851234436035
857.473327636719	61.6154899597168
858.761413574219	61.775707244873
860.049072265625	62.0801696777344
861.336303710938	61.9797096252441
862.623168945313	62.3934020996094
863.909606933594	62.5065879821777
865.195678710938	62.9389343261719
866.481323242188	63.312427520752
867.766540527344	63.5517654418945
869.051391601563	64.0153884887695
870.335815429688	64.4220123291016
871.619873046875	64.6781463623047
872.903503417969	65.0306777954102
874.186706542969	65.3592224121094
875.469543457031	65.1827087402344
876.752014160156	65.1199417114258
878.033996582031	64.978157043457
879.315612792969	64.4953765869141
880.596862792969	63.9272956848145
881.877685546875	63.2516212463379
883.158081054688	62.4214820861816
884.438110351563	61.5477828979492
885.7177734375	60.7463188171387
886.996948242188	59.9953689575195
888.275817871094	59.3094291687012
889.55419921875	58.5972328186035
890.832275390625	57.9639434814453
892.10986328125	57.4192504882813
893.387084960938	56.8911628723145
894.663940429688	56.4078598022461
895.940368652344	55.9680137634277
897.216369628906	55.7064819335938
898.492004394531	55.2428894042969
899.767272949219	54.9453964233398
901.042114257813	54.5650939941406
902.316528320313	54.270320892334
903.590576171875	54.0925178527832
904.8642578125	53.8482475280762
906.137512207031	53.4926071166992
907.410339355469	53.2781028747559
908.682800292969	53.0087585449219
909.954833984375	52.7394523620605
911.226501464844	52.5530014038086
912.497802734375	52.3242950439453
913.768676757813	51.9417343139648
915.039123535156	51.9798622131348
916.309204101563	51.6245765686035
917.578918457031	51.519344329834
918.848205566406	51.3977508544922
920.117126464844	51.0271034240723
921.385620117188	50.8463249206543
922.653747558594	50.8247489929199
923.921447753906	50.6428680419922
925.188781738281	50.5485877990723
926.455688476563	50.2551574707031
927.722229003906	50.1919441223145
928.988342285156	50.0145072937012
930.254089355469	49.982177734375
931.519470214844	49.7188987731934
932.784423828125	49.7332496643066
934.049011230469	49.4277305603027
935.313171386719	49.4784965515137
936.576965332031	49.3182830810547
937.84033203125	49.230640411377
939.103332519531	48.959644317627
940.365966796875	48.8840255737305
941.628173828125	48.8866844177246
942.890014648438	48.7048454284668
944.151428222656	48.6344223022461
945.412475585938	48.4994468688965
946.673095703125	48.3772621154785
947.933349609375	48.3752212524414
949.193237304688	48.1755714416504
950.452697753906	48.191650390625
951.711791992188	48.0110664367676
952.970520019531	47.830493927002
954.228820800781	47.8572731018066
955.486755371094	47.8075332641602
956.744262695313	47.7513427734375
958.001403808594	47.6656455993652
959.258117675781	47.5723457336426
960.514526367188	47.4979057312012
961.770446777344	47.4499549865723
963.026062011719	47.4305763244629
964.28125	47.2230911254883
965.536010742188	47.2284851074219
966.790466308594	47.2422752380371
968.044494628906	47.1669731140137
969.298095703125	47.0162887573242
970.551391601563	47.0598182678223
971.80419921875	46.8008193969727
973.056701660156	46.8596153259277
974.308776855469	46.7055435180664
975.560485839844	46.7921676635742
976.811767578125	46.8007316589355
978.062683105469	46.7531433105469
979.313232421875	46.633415222168
980.563415527344	46.6226005554199
981.813171386719	46.5931358337402
983.0625	46.5431289672852
984.3115234375	46.5293197631836
985.560119628906	46.459716796875
986.808349609375	46.3408203125
988.05615234375	46.4397659301758
989.303588867188	46.3949661254883
990.550659179688	46.3943557739258
991.797302246094	46.2292366027832
993.043579101563	46.3579483032227
994.289489746094	46.0578498840332
995.535034179688	46.1679229736328
996.780151367188	46.0516052246094
998.02490234375	45.9507179260254
999.269226074219	46.0086631774902
1000.51318359375	45.9314155578613
1001.75677490234	45.7572555541992
1003	45.6472854614258
1004.24279785156	45.599781036377
1005.48522949219	45.5602874755859
1006.72729492188	45.5672798156738
1007.96893310547	45.5226745605469
1009.21026611328	45.4001922607422
1010.45111083984	45.3765525817871
1011.69165039063	45.369312286377
1012.93176269531	45.2720069885254
1014.17150878906	45.2680244445801
1015.41088867188	45.2971954345703
1016.64984130859	45.1953582763672
1017.88842773438	45.2028503417969
1019.12664794922	45.0779800415039
1020.36450195313	45.1014976501465
1021.60192871094	45.0930290222168
1022.83898925781	45.085521697998
1024.07568359375	44.8822326660156
1025.31201171875	45.0277061462402
1026.5478515625	44.9390983581543
1027.78344726563	44.9280281066895
1029.0185546875	44.8691558837891
1030.25329589844	44.7681999206543
1031.48767089844	44.7480278015137
1032.7216796875	44.956844329834
1033.95532226563	44.8309707641602
1035.18859863281	44.798454284668
1036.42138671875	44.8341484069824
1037.65393066406	44.8134765625
1038.88598632813	44.8871154785156
1040.11767578125	44.968204498291
1041.34899902344	44.9915809631348
1042.57995605469	45.0286865234375
1043.810546875	45.1235427856445
1045.04077148438	45.0724639892578
1046.2705078125	45.2426071166992
1047.5	45.2289085388184
1048.72900390625	45.2552375793457
1049.95764160156	45.3642807006836
1051.18591308594	45.523265838623
1052.41381835938	45.5479278564453
1053.64135742188	45.6023292541504
1054.86853027344	45.833984375
1056.09521484375	45.8632698059082
1057.32165527344	45.956226348877
1058.54760742188	46.1317253112793
1059.77331542969	46.3194427490234
1060.99853515625	46.4989891052246
1062.22338867188	46.7923431396484
1063.44787597656	46.9147605895996
1064.671875	47.4290771484375
1065.89562988281	47.7825736999512
1067.11901855469	48.1435203552246
1068.34191894531	48.4553337097168
1069.56457519531	48.9545593261719
1070.78674316406	49.2586250305176
1072.00854492188	49.795482635498
1073.22998046875	50.221435546875
1074.45104980469	50.3479385375977
1075.67175292969	50.4742469787598
1076.89208984375	50.5609359741211
1078.11193847656	50.4846305847168
1079.33154296875	50.1984062194824
1080.55065917969	49.8141708374023
1081.76940917969	49.481803894043
1082.98791503906	48.8662528991699
1084.20593261719	48.338981628418
1085.42358398438	47.8433380126953
1086.64086914063	47.3045845031738
1087.85766601563	46.8186302185059
1089.07421875	46.3298110961914
1090.29040527344	45.8623275756836
1091.50610351563	45.5931854248047
1092.72155761719	45.2567176818848
1093.9365234375	45.0213279724121
1095.15112304688	44.8906631469727
1096.36535644531	44.7115516662598
1097.57922363281	44.5387306213379
1098.79272460938	44.447566986084
1100.005859375	44.1890983581543
1101.21862792969	44.2003974914551
1102.43090820313	44.2311744689941
1103.64294433594	43.9169998168945
1104.8544921875	43.9262275695801
1106.06579589844	43.9804992675781
1107.27661132813	43.7937927246094
1108.48706054688	43.6828498840332
1109.69714355469	43.8320121765137
1110.90686035156	43.735954284668
1112.1162109375	43.5513687133789
1113.3251953125	43.6299705505371
1114.53369140625	43.5883445739746
1115.74194335938	43.5408096313477
1116.94982910156	43.5475006103516
1118.1572265625	43.5192680358887
1119.3642578125	43.5143432617188
1120.57104492188	43.5143928527832
1121.77734375	43.4638671875
1122.98327636719	43.5475616455078
1124.18884277344	43.4107666015625
1125.39404296875	43.4725341796875
1126.59875488281	43.4125061035156
1127.80322265625	43.4666748046875
1129.00732421875	43.5556106567383
1130.2109375	43.3210868835449
1131.41430664063	43.452449798584
1132.6171875	43.4176902770996
1133.81970214844	43.3795051574707
1135.02197265625	43.3544998168945
1136.22375488281	43.4045829772949
1137.42517089844	43.3150482177734
1138.62622070313	43.2516899108887
1139.82690429688	43.2765960693359
1141.02709960938	43.227970123291
1142.22705078125	43.2227210998535
1143.42663574219	43.250545501709
1144.62573242188	43.2269821166992
1145.82458496094	43.144962310791
1147.02294921875	43.1907920837402
1148.22094726563	43.2582206726074
1149.41857910156	43.2456016540527
1150.61584472656	43.2127456665039
1151.81274414063	43.1602096557617
1153.00927734375	43.1466751098633
1154.20544433594	43.1706161499023
1155.40124511719	43.1165885925293
1156.5966796875	43.2909965515137
1157.79162597656	43.2540092468262
1158.986328125	43.1820411682129
1160.18054199219	43.2010955810547
1161.37438964844	43.2390937805176
1162.56799316406	43.0881843566895
1163.76110839844	43.0887298583984
1164.95385742188	43.199047088623
1166.14624023438	43.0414733886719
1167.33825683594	43.0171928405762
1168.52990722656	43.0049743652344
1169.72119140625	43.0055847167969
1170.91198730469	42.9459533691406
1172.1025390625	43.0485458374023
1173.29260253906	43.1088943481445
1174.482421875	42.9884643554688
1175.67175292969	42.9545097351074
1176.86071777344	43.0522193908691
1178.04943847656	43.0504417419434
1179.23767089844	43.1225471496582
1180.42553710938	43.1546783447266
1181.61303710938	43.1296081542969
1182.80017089844	43.1719093322754
1183.98681640625	43.1340408325195
1185.17321777344	43.1673851013184
1186.35925292969	43.1408309936523
1187.54479980469	43.3367385864258
1188.73010253906	43.2382354736328
1189.91491699219	43.155632019043
1191.09936523438	43.2216186523438
1192.28356933594	43.2690391540527
1193.46728515625	43.3017463684082
1194.65063476563	43.3191413879395
1195.83361816406	43.2350578308105
1197.01623535156	43.3070755004883
1198.19836425781	43.3685836791992
1199.38024902344	43.428955078125
1200.56176757813	43.401424407959
1201.74279785156	43.4903831481934
1202.92358398438	43.5295562744141
1204.10388183594	43.5854187011719
1205.28393554688	43.6094970703125
1206.46350097656	43.7307434082031
1207.64270019531	43.676097869873
1208.82153320313	43.7584953308105
1210	43.7490997314453
1211.17810058594	43.7019729614258
1212.35583496094	43.7575912475586
1213.53308105469	43.7923393249512
1214.71008300781	43.7672843933105
1215.88671875	43.7274894714355
1217.06286621094	43.77685546875
1218.23864746094	43.7901992797852
1219.41418457031	43.7987670898438
1220.58923339844	43.809642791748
1221.76391601563	43.7714462280273
1222.93823242188	43.7560768127441
1224.11218261719	43.786750793457
1225.28576660156	43.8376045227051
1226.458984375	43.8101959228516
1227.6318359375	43.8228950500488
1228.80419921875	43.7256813049316
1229.97631835938	43.7984657287598
1231.14794921875	43.8661003112793
1232.31921386719	43.9437370300293
1233.490234375	43.7745780944824
1234.66076660156	43.8104095458984
1235.83093261719	43.8074913024902
1237.00073242188	43.8162841796875
1238.17016601563	43.812816619873
1239.33923339844	43.7463836669922
1240.5078125	43.7761535644531
1241.67614746094	43.6959114074707
1242.84411621094	43.7666206359863
1244.01159667969	43.6063117980957
1245.1787109375	43.6347923278809
1246.34558105469	43.6064376831055
1247.51196289063	43.4321060180664
1248.67797851563	43.4047241210938
1249.84362792969	43.4321098327637
1251.00891113281	43.3513412475586
1252.173828125	43.2688446044922
1253.33825683594	43.359302520752
1254.50244140625	43.3052673339844
1255.66625976563	43.1249504089355
1256.82958984375	43.1101303100586
1257.99255371094	43.1035842895508
1259.1552734375	43.1651191711426
1260.31750488281	43.1543846130371
1261.47937011719	43.0802001953125
1262.64086914063	43.0010261535645
1263.80200195313	43.0751266479492
1264.96276855469	42.9936599731445
1266.123046875	43.0270233154297
1267.28308105469	42.8984375
1268.44262695313	42.908748626709
1269.60192871094	42.7886276245117
1270.7607421875	42.7162208557129
1271.91918945313	42.7177047729492
1273.07727050781	42.6245269775391
1274.23498535156	42.4736137390137
1275.39233398438	42.4352798461914
1276.54931640625	42.5409393310547
1277.70581054688	42.3316955566406
1278.86206054688	42.3085975646973
1280.01794433594	42.3696517944336
1281.17333984375	42.2799530029297
1282.32836914063	42.2638206481934
1283.48303222656	42.3041343688965
1284.63732910156	42.322883605957
1285.79125976563	42.1875648498535
1286.94482421875	42.1685905456543
1288.09802246094	42.2130165100098
1289.25073242188	42.1441612243652
1290.40319824219	42.251636505127
1291.55517578125	42.1232566833496
1292.70690917969	42.0771598815918
1293.85815429688	42.0673141479492
1295.00903320313	42.0218162536621
1296.15954589844	41.9024925231934
1297.30969238281	41.9499282836914
1298.45935058594	41.9476470947266
1299.60876464844	41.9066162109375
1300.7578125	41.7392768859863
1301.90637207031	41.820915222168
1303.05456542969	41.7214622497559
1304.20239257813	41.7487373352051
1305.34985351563	41.7011871337891
1306.49694824219	41.6441917419434
1307.64367675781	41.5528411865234
1308.7900390625	41.5610733032227
1309.93591308594	41.5112228393555
1311.08154296875	41.5721778869629
1312.22668457031	41.4599914550781
1313.37145996094	41.5812225341797
1314.51599121094	41.4875869750977
1315.66003417969	41.6482543945313
1316.80358886719	41.5347480773926
1317.94689941406	41.4540672302246
1319.08984375	41.4670677185059
1320.23229980469	41.5214157104492
1321.37451171875	41.5593795776367
1322.51623535156	41.4814262390137
1323.65759277344	41.4531478881836
1324.79858398438	41.3351974487305
1325.93920898438	41.3513717651367
1327.07934570313	41.3093757629395
1328.21923828125	41.3093452453613
1329.35864257813	41.1770896911621
1330.49780273438	41.2209587097168
1331.63647460938	41.0614280700684
1332.77478027344	41.1202125549316
1333.91271972656	41.0473251342773
1335.05029296875	40.9904861450195
1336.18737792969	40.993034362793
1337.32421875	40.8845481872559
1338.46057128906	40.8969841003418
1339.5966796875	40.927433013916
1340.73229980469	40.8721656799316
1341.86755371094	40.8896865844727
1343.00231933594	40.8787612915039
1344.13684082031	40.809196472168
1345.27099609375	40.7837753295898
1346.40466308594	40.8027000427246
1347.53796386719	40.7763328552246
1348.6708984375	40.7734069824219
1349.80346679688	40.7896728515625
1350.93566894531	40.6990242004395
1352.06750488281	40.7156944274902
1353.19885253906	40.6556663513184
1354.32995605469	40.6890296936035
1355.46057128906	40.654598236084
1356.5908203125	40.6362457275391
1357.720703125	40.5027656555176
1358.85021972656	40.5014953613281
1359.97924804688	40.4232559204102
1361.10803222656	40.4336357116699
1362.236328125	40.3509407043457
1363.3642578125	40.3128547668457
1364.49182128906	40.3188056945801
1365.61901855469	40.281120300293
1366.74584960938	40.1326560974121
1367.87231445313	40.2418670654297
1368.99829101563	40.0452613830566
1370.12390136719	40.1572341918945
1371.24914550781	40.059211730957
1372.3740234375	40.1036834716797
1373.49853515625	40.2062339782715
1374.62255859375	40.0387077331543
1375.74633789063	40.0323448181152
1376.86962890625	40.1757545471191
1377.99255371094	40.0927085876465
1379.11511230469	40.0055770874023
1380.2373046875	40.0198669433594
1381.35900878906	40.0450630187988
1382.48034667969	39.9190673828125
1383.60144042969	40.0076446533203
1384.72204589844	39.9829254150391
1385.84228515625	39.8584785461426
1386.96203613281	39.9690971374512
1388.08154296875	39.8290901184082
1389.20056152344	39.810230255127
1390.31921386719	39.8170585632324
1391.4375	39.6342239379883
1392.55541992188	39.7521514892578
1393.6728515625	39.5953788757324
1394.7900390625	39.6567268371582
1395.90673828125	39.5592842102051
1397.02307128906	39.6263198852539
1398.13903808594	39.5411491394043
1399.25463867188	39.5429992675781
1400.36975097656	39.4500350952148
1401.48449707031	39.4789733886719
1402.59899902344	39.4681968688965
1403.712890625	39.4132194519043
1404.82653808594	39.464412689209
1405.93981933594	39.5906600952148
1407.05261230469	39.5074615478516
1408.1650390625	39.4850616455078
1409.27709960938	39.5671463012695
1410.38879394531	39.5790901184082
1411.5	39.463737487793
1412.61096191406	39.4604835510254
1413.72143554688	39.4410591125488
1414.83154296875	39.4561729431152
1415.94116210938	39.3222694396973
1417.05053710938	39.3545570373535
1418.15942382813	39.2413139343262
1419.26794433594	39.2418212890625
1420.37609863281	39.3067626953125
1421.48388671875	39.2222061157227
1422.59118652344	39.0193290710449
1423.6982421875	39.1795921325684
1424.80480957031	39.0237503051758
1425.91088867188	38.9430656433105
1427.01672363281	39.0450210571289
1428.1220703125	39.0036201477051
1429.22717285156	38.9899711608887
1430.33166503906	38.9819946289063
1431.43591308594	38.9828224182129
1432.53979492188	38.9537582397461
1433.64318847656	39.0488471984863
1434.74621582031	38.9887275695801
1435.84887695313	38.9421005249023
1436.95104980469	39.0229873657227
1438.05297851563	39.012565612793
1439.15441894531	38.9436569213867
1440.25549316406	38.8888397216797
1441.35620117188	38.9312744140625
1442.45642089844	38.8510208129883
1443.55627441406	38.8375053405762
1444.65576171875	38.8112754821777
1445.7548828125	38.745304107666
1446.853515625	38.7621650695801
1447.95190429688	38.6399917602539
1449.0498046875	38.6582412719727
1450.14721679688	38.5199813842773
1451.24438476563	38.5362854003906
1452.34106445313	38.3672294616699
1453.43737792969	38.4284248352051
1454.53332519531	38.4433937072754
1455.62890625	38.325267791748
1456.72399902344	38.3871192932129
1457.81872558594	38.3323173522949
1458.9130859375	38.354793548584
1460.00695800781	38.4106330871582
1461.10046386719	38.3764610290527
1462.19360351563	38.4604110717773
1463.28637695313	38.3852386474609
1464.37878417969	38.4019203186035
1465.470703125	38.4327545166016
1466.56225585938	38.4241485595703
1467.65344238281	38.4047546386719
1468.744140625	38.3940086364746
1469.83447265625	38.3640174865723
1470.92443847656	38.3658714294434
1472.01403808594	38.1276206970215
1473.10314941406	38.362133026123
1474.19189453125	38.1065406799316
1475.2802734375	38.0808906555176
1476.3681640625	38.0863037109375
1477.45581054688	38.0659713745117
1478.54296875	37.9895973205566
1479.62963867188	38.0489387512207
1480.71606445313	38.0679817199707
1481.80200195313	38.0939254760742
1482.88757324219	38.0148162841797
1483.97265625	38.0905876159668
1485.05737304688	38.1392250061035
1486.14172363281	38.1083641052246
1487.22570800781	38.187572479248
1488.30932617188	38.1648139953613
1489.39245605469	38.2645606994629
1490.47509765625	38.2296180725098
1491.55749511719	38.3660888671875
1492.63940429688	38.3845825195313
1493.72094726563	38.3433723449707
1494.80212402344	38.3776626586914
1495.8828125	38.3555908203125
1496.96313476563	38.3609275817871
1498.04309082031	38.3846321105957
1499.12255859375	38.3513526916504
1500.20166015625	38.2880859375
1501.28039550781	38.2044830322266
1502.35864257813	38.2913932800293
1503.4365234375	38.3394432067871
1504.51403808594	38.3354187011719
1505.59118652344	38.2954597473145
1506.66784667969	38.4154663085938
1507.744140625	38.3427581787109
1508.81994628906	38.4784469604492
1509.89538574219	38.4952545166016
1510.97045898438	38.5480422973633
1512.04516601563	38.6077842712402
1513.11938476563	38.7203330993652
1514.19323730469	38.7491073608398
1515.26672363281	38.9378852844238
1516.33972167969	39.0231018066406
1517.41235351563	39.0731468200684
1518.48449707031	39.0890007019043
1519.55639648438	39.1084365844727
1520.62768554688	39.2167549133301
1521.69873046875	39.3459053039551
1522.76928710938	39.2870407104492
1523.83947753906	39.3628082275391
1524.90930175781	39.4316864013672
1525.97863769531	39.4592132568359
1527.04760742188	39.4746780395508
1528.11608886719	39.506591796875
1529.18420410156	39.4386672973633
1530.251953125	39.441089630127
1531.31921386719	39.4984474182129
1532.38610839844	39.6898727416992
1533.45263671875	39.6963577270508
1534.51867675781	39.8813705444336
1535.58435058594	39.8831520080566
1536.64965820313	39.92919921875
1537.71447753906	40.2253303527832
1538.77893066406	40.2915229797363
1539.84301757813	40.398265838623
1540.90661621094	40.581485748291
1541.9697265625	40.7860527038574
1543.03259277344	40.7968406677246
1544.09497070313	40.9550628662109
1545.15686035156	41.0461769104004
1546.21850585938	41.3015098571777
1547.27966308594	41.3836135864258
1548.34033203125	41.473316192627
1549.40063476563	41.667854309082
1550.46057128906	41.7340049743652
1551.52001953125	41.9034385681152
1552.5791015625	42.0102729797363
1553.63781738281	42.1645126342773
1554.69604492188	42.1620025634766
1555.75378417969	42.248291015625
1556.81127929688	42.1874885559082
1557.86828613281	42.4741592407227
1558.9248046875	42.4406929016113
1559.98095703125	42.6138038635254
1561.03674316406	42.6684494018555
1562.09204101563	42.9367523193359
1563.14697265625	43.0273818969727
1564.20153808594	43.1970024108887
1565.25561523438	43.3250274658203
1566.30932617188	43.5984916687012
1567.36254882813	43.7855186462402
1568.41540527344	43.9478912353516
1569.4677734375	44.2767486572266
1570.51977539063	44.4688377380371
1571.57141113281	44.6666030883789
1572.62255859375	44.9035911560059
1573.67333984375	45.1331024169922
1574.7236328125	45.4505882263184
1575.77355957031	45.5017204284668
1576.82299804688	45.7527084350586
1577.8720703125	45.9966011047363
1578.92077636719	46.0783042907715
1579.96899414063	46.2220306396484
1581.01684570313	46.5029945373535
1582.06420898438	46.752685546875
1583.11120605469	46.8926849365234
1584.15771484375	47.1067581176758
1585.20385742188	47.3159370422363
1586.24951171875	47.6066818237305
1587.29479980469	47.6857528686523
1588.33972167969	47.9897193908691
1589.38415527344	48.1041793823242
1590.42810058594	48.3593063354492
1591.47180175781	48.7710151672363
1592.51489257813	49.0823135375977
1593.55773925781	49.394947052002
1594.59997558594	49.6562118530273
1595.64196777344	50.0260696411133
1596.68334960938	50.4053001403809
1597.72448730469	50.8069725036621
1598.76513671875	51.1773338317871
1599.80529785156	51.4764175415039
1600.84509277344	51.8533172607422
1601.88452148438	52.184398651123
1602.92346191406	52.455207824707
1603.9619140625	52.825138092041
1605	53.1617012023926
1606.03771972656	53.5673217773438
1607.07495117188	53.8804931640625
1608.11169433594	54.1417617797852
1609.14807128906	54.5492973327637
1610.18408203125	54.6837730407715
1611.21960449219	54.961109161377
1612.25463867188	55.1279449462891
1613.28930664063	55.6205749511719
1614.32360839844	55.6172218322754
1615.357421875	56.0922813415527
1616.39074707031	56.2744674682617
1617.42370605469	56.5195655822754
1618.45629882813	56.9085655212402
1619.48840332031	57.1573524475098
1620.52001953125	57.3095626831055
1621.55126953125	57.5398330688477
1622.58215332031	57.9403381347656
1623.61254882813	58.1222915649414
1624.64245605469	58.2362022399902
1625.67199707031	58.6666069030762
1626.70104980469	58.8085441589355
1627.72973632813	59.0286483764648
1628.75793457031	59.1043739318848
1629.78576660156	59.5055236816406
1630.81311035156	59.7001342773438
1631.84008789063	59.7700653076172
1632.86657714844	59.9167823791504
1633.89270019531	60.1078300476074
1634.91833496094	60.0856056213379
1635.94348144531	60.1250381469727
1636.96826171875	59.9983444213867
1637.99255371094	60.0586318969727
1639.01647949219	60.211597442627
1640.03991699219	60.0691223144531
1641.06298828125	60.0471878051758
1642.08557128906	59.8382987976074
1643.10778808594	59.7309341430664
1644.12951660156	59.3856735229492
1645.15075683594	59.3835029602051
1646.17163085938	59.0791664123535
1647.19213867188	58.845027923584
1648.21203613281	58.557315826416
1649.23156738281	58.4531059265137
1650.25073242188	58.0987319946289
1651.26940917969	57.8828964233398
1652.28759765625	57.5185470581055
1653.30541992188	57.4086303710938
1654.32275390625	57.1075668334961
1655.33972167969	56.7747268676758
1656.35620117188	56.2787780761719
1657.37231445313	55.9421882629395
1658.38793945313	55.6513748168945
1659.40307617188	55.5621376037598
1660.41772460938	55.2378425598145
1661.43212890625	54.8550910949707
1662.44592285156	54.5801048278809
1663.45935058594	54.3944702148438
1664.47229003906	53.9885597229004
1665.48486328125	53.7976684570313
1666.49694824219	53.446403503418
1667.50854492188	53.1804542541504
1668.51977539063	52.8737106323242
1669.53051757813	52.2944755554199
1670.54089355469	52.085578918457
1671.55078125	51.7896194458008
1672.56018066406	51.2063369750977
1673.56909179688	50.9357681274414
1674.57763671875	50.459041595459
1675.58581542969	50.0769233703613
1676.59350585938	49.4599609375
1677.60070800781	49.067268371582
1678.607421875	48.5909843444824
1679.61376953125	48.0712509155273
1680.61962890625	47.6449546813965
1681.62512207031	47.2094993591309
1682.63012695313	46.7279243469238
1683.63464355469	46.1589508056641
1684.638671875	45.8356475830078
1685.64233398438	45.3095436096191
1686.64562988281	45.0035095214844
1687.64831542969	44.5158386230469
1688.65063476563	44.0524864196777
1689.65246582031	43.5202255249023
1690.65393066406	43.1384773254395
1691.65490722656	42.8079109191895
1692.65539550781	42.4516372680664
1693.65551757813	42.0643043518066
1694.65502929688	41.7324829101563
1695.654296875	41.2856369018555
1696.65295410156	40.9860763549805
1697.65124511719	40.6716384887695
1698.64904785156	40.2925148010254
1699.646484375	40.0235023498535
1700.64331054688	39.5932121276855
1701.63977050781	39.2540016174316
1702.63586425781	38.8695106506348
1703.63134765625	38.6073417663574
1704.62646484375	38.1511192321777
1705.62121582031	37.804515838623
1706.61535644531	37.4930725097656
1707.60913085938	37.0894889831543
1708.60241699219	36.6719551086426
1709.59521484375	36.3777275085449
1710.58764648438	35.9536781311035
1711.57958984375	35.6702651977539
1712.57104492188	35.3225631713867
1713.56213378906	35.0069923400879
1714.552734375	34.6186637878418
1715.54284667969	34.2466201782227
1716.53247070313	33.9367790222168
1717.52160644531	33.6022872924805
1718.51037597656	33.2474632263184
1719.49865722656	32.8873291015625
1720.48657226563	32.6409606933594
1721.47387695313	32.3458557128906
1722.46081542969	32.0095863342285
1723.447265625	31.7612037658691
1724.43334960938	31.5137386322021
1725.41882324219	31.2876167297363
1726.40393066406	31.0075397491455
1727.38854980469	30.7527236938477
1728.37268066406	30.5407238006592
1729.3564453125	30.3019924163818
1730.33972167969	30.0926895141602
1731.32250976563	29.9022960662842
1732.30480957031	29.6651172637939
1733.28674316406	29.4334106445313
1734.26806640625	29.3401165008545
1735.2490234375	29.1388339996338
1736.2294921875	28.966215133667
1737.20959472656	28.8243465423584
1738.18908691406	28.6544780731201
1739.16821289063	28.5501518249512
1740.14685058594	28.3205127716064
1741.125	28.1205902099609
1742.10266113281	28.0158672332764
1743.07995605469	27.8383712768555
1744.05676269531	27.6900157928467
1745.03308105469	27.4636497497559
1746.00891113281	27.3029022216797
1746.98425292969	27.1101455688477
1747.95910644531	26.9544353485107
1748.93359375	26.7482204437256
1749.90759277344	26.600866317749
1750.88110351563	26.3456764221191
1751.85412597656	26.1171646118164
1752.82678222656	25.9853458404541
1753.798828125	25.8017253875732
1754.7705078125	25.6585483551025
1755.74169921875	25.3997097015381
1756.71240234375	25.2526321411133
1757.6826171875	25.1857738494873
1758.65246582031	25.0052833557129
1759.62170410156	24.8950634002686
1760.59057617188	24.6625843048096
1761.55895996094	24.5151557922363
1762.52673339844	24.4078578948975
1763.49426269531	24.2759323120117
1764.46118164063	24.1874961853027
1765.42761230469	24.0527477264404
1766.39367675781	23.9540119171143
1767.35913085938	23.8245639801025
1768.32421875	23.754093170166
1769.28881835938	23.6740016937256
1770.2529296875	23.5523357391357
1771.21655273438	23.4562911987305
1772.17980957031	23.4107398986816
1773.14245605469	23.4566764831543
1774.10461425781	23.3390312194824
1775.06640625	23.2775459289551
1776.02770996094	23.0590381622314
1776.98852539063	22.9788551330566
1777.94873046875	22.9871158599854
1778.90856933594	22.8284225463867
1779.86804199219	22.8243141174316
1780.82690429688	22.6441535949707
1781.78527832031	22.4888191223145
1782.7431640625	22.4029445648193
1783.70068359375	22.2575340270996
1784.65771484375	22.2051029205322
1785.61413574219	22.0360927581787
1786.57019042969	21.9376621246338
1787.52575683594	21.9136428833008
1788.48083496094	21.7391891479492
1789.43530273438	21.568639755249
1790.38940429688	21.4840621948242
1791.34301757813	21.3885345458984
1792.29626464844	21.2658596038818
1793.24890136719	21.1990146636963
1794.20104980469	21.0335750579834
1795.15270996094	21.005521774292
1796.10400390625	20.8510971069336
1797.0546875	20.7657871246338
1798.0048828125	20.7881450653076
1798.95471191406	20.6785888671875
1799.90393066406	20.6165409088135
1800.85278320313	20.5677299499512
1801.80102539063	20.5180587768555
1802.74890136719	20.4582557678223
1803.6962890625	20.4226570129395
1804.64306640625	20.3859939575195
1805.58947753906	20.3999156951904
1806.53540039063	20.3866443634033
1807.48071289063	20.3286514282227
1808.42565917969	20.3128337860107
1809.3701171875	20.1766948699951
1810.31396484375	20.1893405914307
1811.25744628906	20.1884880065918
1812.20043945313	20.0786190032959
1813.14294433594	20.0699291229248
1814.08483886719	20.0100784301758
1815.0263671875	20.0286502838135
1815.96740722656	19.9057388305664
1816.90783691406	19.8280353546143
1817.84790039063	19.7998180389404
1818.78747558594	19.6507186889648
1819.72644042969	19.7058773040771
1820.6650390625	19.443567276001
1821.60314941406	19.5436229705811
1822.54064941406	19.4691104888916
1823.47778320313	19.3663692474365
1824.41430664063	19.3386402130127
1825.35034179688	19.1950874328613
1826.28601074219	19.1477832794189
1827.22106933594	19.0633201599121
1828.15563964844	19.0605392456055
1829.08984375	18.9664478302002
1830.0234375	18.868709564209
1830.95654296875	18.8786392211914
1831.88916015625	18.8065395355225
1832.8212890625	18.6825294494629
1833.7529296875	18.7098655700684
1834.68408203125	18.6342678070068
1835.61474609375	18.5860824584961
1836.54479980469	18.6038513183594
1837.47448730469	18.56223487854
1838.40356445313	18.6733016967773
1839.33227539063	18.6267986297607
1840.26037597656	18.569185256958
1841.18811035156	18.6110897064209
1842.115234375	18.6144313812256
1843.04187011719	18.5100746154785
1843.96801757813	18.5436954498291
1844.89367675781	18.5939865112305
1845.81872558594	18.5106773376465
1846.74340820313	18.4567928314209
1847.66760253906	18.4584159851074
1848.59118652344	18.4250068664551
1849.51428222656	18.4749374389648
1850.43701171875	18.3942756652832
1851.35913085938	18.358907699585
1852.28076171875	18.2940044403076
1853.20190429688	18.3110160827637
1854.12243652344	18.2026214599609
1855.04260253906	18.2207012176514
1855.96215820313	18.1182155609131
1856.88122558594	18.0171756744385
1857.79992675781	17.9120082855225
1858.71801757813	17.8556575775146
1859.63549804688	17.8380889892578
1860.55261230469	17.8218059539795
1861.46923828125	17.742000579834
1862.38525390625	17.7310485839844
1863.30078125	17.6243457794189
1864.2158203125	17.6361255645752
1865.13037109375	17.6743412017822
1866.04443359375	17.5849437713623
1866.95788574219	17.6173725128174
1867.87084960938	17.5941390991211
1868.78332519531	17.5323944091797
1869.6953125	17.5661430358887
1870.60681152344	17.5644035339355
1871.51782226563	17.5940990447998
1872.42822265625	17.6608600616455
1873.33813476563	17.6526985168457
1874.24755859375	17.6637172698975
1875.15649414063	17.5421886444092
1876.06481933594	17.6066589355469
1876.97277832031	17.6772174835205
1877.88012695313	17.5948581695557
1878.78698730469	17.6231651306152
1879.69323730469	17.5711841583252
1880.59912109375	17.5910892486572
1881.50439453125	17.5626239776611
1882.4091796875	17.4941673278809
1883.3134765625	17.4976501464844
1884.21716308594	17.3681735992432
1885.12048339844	17.3631954193115
1886.02319335938	17.3558406829834
1886.92541503906	17.2835578918457
1887.82702636719	17.2711982727051
1888.72814941406	17.1841297149658
1889.62878417969	17.1743450164795
1890.52893066406	17.1567535400391
1891.42858886719	17.067626953125
1892.32763671875	17.0378589630127
1893.22619628906	17.011116027832
1894.12426757813	16.9220886230469
1895.02172851563	16.9564990997314
1895.91870117188	16.8750076293945
1896.81518554688	16.8951034545898
1897.71118164063	16.8220176696777
1898.60656738281	16.8006134033203
1899.50146484375	16.8237590789795
1900.39587402344	16.7977809906006
1901.28967285156	16.8320388793945
1902.18298339844	16.726203918457
1903.07580566406	16.7360954284668
1903.96801757813	16.7692909240723
1904.85986328125	16.7628688812256
1905.7509765625	16.74338722229
1906.64172363281	16.7855587005615
1907.53186035156	16.8305988311768
1908.42150878906	16.8351154327393
1909.31066894531	16.8673400878906
1910.19921875	16.8085975646973
1911.08728027344	16.8624496459961
1911.97473144531	16.91481590271
1912.86181640625	16.9508323669434
1913.74816894531	16.8632202148438
1914.63415527344	16.897066116333
1915.51953125	16.8913745880127
1916.40441894531	16.8180999755859
1917.28869628906	16.8136978149414
1918.17260742188	16.8265800476074
1919.05578613281	16.7832164764404
1919.93859863281	16.7875690460205
1920.82080078125	16.727746963501
1921.70239257813	16.7599143981934
1922.58349609375	16.7686576843262
1923.46411132813	16.6318187713623
1924.34423828125	16.5225315093994
1925.22375488281	16.5759754180908
1926.10278320313	16.4973316192627
1926.98120117188	16.4722118377686
1927.85913085938	16.3807544708252
1928.73645019531	16.3217544555664
1929.61328125	16.338752746582
1930.48962402344	16.2885036468506
1931.36535644531	16.2723045349121
1932.24060058594	16.2055053710938
1933.11535644531	16.1644134521484
1933.98950195313	16.1928558349609
1934.86303710938	16.2164764404297
1935.73608398438	16.1887950897217
1936.60864257813	16.2133197784424
1937.48059082031	16.1807708740234
1938.35205078125	16.1541652679443
1939.22302246094	16.2012042999268
1940.09338378906	16.204158782959
1940.96313476563	16.3077602386475
1941.83239746094	16.3017044067383
1942.701171875	16.3115501403809
1943.5693359375	16.300853729248
1944.43701171875	16.3542518615723
1945.30407714844	16.3486595153809
1946.17065429688	16.4054298400879
1947.03662109375	16.3777370452881
1947.90209960938	16.4861221313477
1948.76696777344	16.4692916870117
1949.63134765625	16.4821262359619
1950.4951171875	16.4548778533936
1951.3583984375	16.4792442321777
1952.22106933594	16.4380149841309
1953.08325195313	16.3932151794434
1953.94482421875	16.3918590545654
1954.80590820313	16.3720970153809
1955.66650390625	16.3771839141846
1956.5263671875	16.3245468139648
1957.38586425781	16.3349533081055
1958.24462890625	16.2907104492188
1959.10302734375	16.2842350006104
1959.96069335938	16.2439556121826
1960.81799316406	16.1544971466064
1961.67456054688	16.159984588623
1962.53063964844	16.1238651275635
1963.38623046875	16.0394020080566
1964.2412109375	16.0179214477539
1965.09558105469	16.0182647705078
1965.94946289063	16.0170440673828
1966.80285644531	15.9598703384399
1967.65563964844	15.9401245117188
1968.5078125	16.0064868927002
1969.35949707031	15.9778251647949
1970.21057128906	15.9703588485718
1971.06103515625	16.0068778991699
1971.91101074219	15.9833402633667
1972.76049804688	15.9814586639404
1973.60925292969	16.0605125427246
1974.45764160156	16.0202007293701
1975.30529785156	16.0597248077393
1976.15246582031	16.080041885376
1976.99914550781	16.2333488464355
1977.84521484375	16.1979789733887
1978.69067382813	16.3064079284668
1979.53552246094	16.3028678894043
1980.3798828125	16.3177108764648
1981.22375488281	16.4025363922119
1982.06701660156	16.3671760559082
1982.90966796875	16.4334526062012
1983.75170898438	16.4358005523682
1984.59326171875	16.4015483856201
1985.43420410156	16.3218898773193
1986.27465820313	16.3327522277832
1987.11450195313	16.3074245452881
1987.95373535156	16.3758659362793
1988.79248046875	16.3622417449951
1989.63061523438	16.3438835144043
1990.46813964844	16.2156562805176
1991.30517578125	16.3055629730225
1992.1416015625	16.2180118560791
1992.9775390625	16.206127166748
1993.81274414063	16.1365242004395
1994.6474609375	16.0849132537842
1995.48168945313	16.0535717010498
1996.31518554688	16.0201835632324
1997.14819335938	16.0691699981689
1997.98071289063	15.9808883666992
1998.8125	15.9460916519165
1999.64379882813	15.9695777893066
2000.47448730469	15.9944381713867
2001.3046875	15.9293060302734
2002.13427734375	15.9467105865479
2002.96325683594	15.977484703064
2003.79162597656	15.9763565063477
2004.61950683594	16.0612926483154
2005.44677734375	16.0549907684326
2006.2734375	16.1608734130859
2007.09948730469	16.1795444488525
2007.92504882813	16.235424041748
2008.75	16.2802314758301
2009.57434082031	16.2812690734863
2010.39819335938	16.3297634124756
2011.22131347656	16.4132709503174
2012.0439453125	16.3664226531982
2012.86608886719	16.4138660430908
2013.6875	16.366081237793
2014.50842285156	16.4174365997314
2015.32873535156	16.4904384613037
2016.1484375	16.414867401123
2016.96752929688	16.452184677124
2017.7861328125	16.476541519165
2018.60412597656	16.5066165924072
2019.42150878906	16.4913597106934
2020.23828125	16.4747219085693
2021.05444335938	16.5185241699219
2021.8701171875	16.5183162689209
2022.68518066406	16.4142513275146
2023.49963378906	16.436393737793
2024.3134765625	16.3886470794678
2025.12683105469	16.3639507293701
2025.939453125	16.3639297485352
2026.75158691406	16.3250350952148
2027.56311035156	16.2925186157227
2028.3740234375	16.3020896911621
2029.18432617188	16.2835063934326
2029.994140625	16.2820892333984
2030.80322265625	16.2962551116943
2031.61181640625	16.145191192627
2032.41979980469	16.2033386230469
2033.22717285156	16.141809463501
2034.03393554688	16.0745067596436
2034.84008789063	16.1393489837646
2035.64575195313	16.013219833374
2036.45080566406	16.0009269714355
2037.25512695313	15.958984375
2038.05895996094	16.004581451416
2038.86218261719	15.905125617981
2039.66479492188	15.9252119064331
2040.466796875	15.8965320587158
2041.26831054688	15.9332027435303
2042.06909179688	16.0286235809326
2042.86938476563	15.994194984436
2043.6689453125	15.937159538269
2044.46801757813	15.9748277664185
2045.26647949219	16.0819396972656
2046.06433105469	16.0214195251465
2046.86145019531	16.0153217315674
2047.65808105469	16.0468521118164
2048.4541015625	16.0837154388428
2049.24951171875	16.0737056732178
2050.04443359375	16.1247119903564
2050.83862304688	16.1271991729736
2051.63232421875	16.2111053466797
2052.42529296875	16.1391315460205
2053.2177734375	16.2136173248291
2054.00952148438	16.1800289154053
2054.80078125	16.2184562683105
2055.59130859375	16.2580699920654
2056.38134765625	16.2775478363037
2057.17065429688	16.3090972900391
2057.95947265625	16.192211151123
2058.74755859375	16.2548522949219
2059.53515625	16.2142353057861
2060.32202148438	16.2748508453369
2061.1083984375	16.1419811248779
2061.89428710938	16.1040706634521
2062.67919921875	16.0649681091309
2063.4638671875	16.072826385498
2064.24780273438	15.9829683303833
2065.03100585938	16.0326976776123
2065.81372070313	15.9297199249268
2066.595703125	15.939169883728
2067.37719726563	15.8526268005371
2068.15795898438	15.752965927124
2068.93823242188	15.7702903747559
2069.7177734375	15.6560640335083
2070.49682617188	15.6470022201538
2071.27514648438	15.6456356048584
2072.05297851563	15.5291347503662
2072.830078125	15.5368375778198
2073.60668945313	15.4473237991333
2074.38256835938	15.410346031189
2075.15795898438	15.3978996276855
2075.9326171875	15.3402919769287
2076.70654296875	15.3044033050537
2077.47998046875	15.3326530456543
2078.25268554688	15.2840919494629
2079.02490234375	15.2809534072876
2079.79663085938	15.2724237442017
2080.5673828125	15.2512245178223
2081.337890625	15.2513599395752
2082.107421875	15.3472452163696
2082.87670898438	15.2962369918823
2083.64501953125	15.3562822341919
2084.41284179688	15.3172206878662
2085.18017578125	15.3611011505127
2085.94677734375	15.2923908233643
2086.71264648438	15.3617000579834
2087.47802734375	15.3661165237427
2088.24267578125	15.3260478973389
2089.0068359375	15.401104927063
2089.77026367188	15.3676176071167
2090.53295898438	15.3588485717773
2091.29516601563	15.3951025009155
2092.056640625	15.3240795135498
2092.81762695313	15.3327474594116
2093.57788085938	15.2283630371094
2094.33764648438	15.2509298324585
2095.0966796875	15.2477722167969
2095.85498046875	15.1550559997559
2096.61279296875	15.1133251190186
2097.36987304688	15.0268726348877
2098.12646484375	15.0330867767334
2098.88232421875	14.8424062728882
2099.63745117188	14.9041929244995
2100.39208984375	14.8068675994873
2101.14624023438	14.7085266113281
2101.8994140625	14.6117668151855
2102.65209960938	14.5526304244995
2103.404296875	14.5373363494873
2104.15551757813	14.4883308410645
2104.90649414063	14.4518747329712
2105.65649414063	14.2987871170044
2106.40600585938	14.244647026062
2107.15502929688	14.276741027832
2107.90307617188	14.1892642974854
2108.65063476563	14.1495304107666
2109.39770507813	14.1152391433716
2110.14404296875	14.1304292678833
2110.8896484375	14.0537223815918
2111.63452148438	14.0815286636353
2112.37890625	14.1386671066284
2113.12280273438	14.0652074813843
2113.86572265625	14.134783744812
2114.60815429688	14.1125640869141
2115.35009765625	14.1576299667358
2116.09106445313	14.1958074569702
2116.83154296875	14.2278032302856
2117.57153320313	14.2060613632202
2118.31079101563	14.191951751709
2119.04931640625	14.2708549499512
2119.787109375	14.206521987915
2120.5244140625	14.1380710601807
2121.26098632813	14.1377954483032
2121.9970703125	14.0731010437012
2122.732421875	14.0541152954102
2123.46704101563	14.0154619216919
2124.20092773438	13.9482412338257
2124.93432617188	13.9450206756592
2125.6669921875	13.9029188156128
2126.39916992188	13.7964448928833
2127.13037109375	13.7552127838135
2127.86108398438	13.7173156738281
2128.59130859375	13.7702322006226
2129.32080078125	13.5426082611084
2130.04956054688	13.596700668335
2130.77758789063	13.4619493484497
2131.50512695313	13.4033985137939
2132.23193359375	13.325777053833
2132.9580078125	13.3037462234497
2133.68334960938	13.2653102874756
2134.408203125	13.1995992660522
2135.13232421875	13.1442060470581
2135.85595703125	13.0957670211792
2136.57885742188	13.003604888916
2137.30102539063	12.9579696655273
2138.0224609375	12.9200286865234
2138.74340820313	12.7972393035889
2139.46337890625	12.8138399124146
2140.18310546875	12.7687883377075
2140.90185546875	12.6907911300659
2141.6201171875	12.6638040542603
2142.33764648438	12.6285619735718
2143.05444335938	12.6431894302368
2143.77075195313	12.6272974014282
2144.48608398438	12.6596345901489
2145.201171875	12.6199655532837
2145.91528320313	12.5848817825317
2146.62890625	12.64368724823
2147.34155273438	12.5697355270386
2148.05395507813	12.6225090026855
2148.76538085938	12.626971244812
2149.47631835938	12.5777168273926
2150.18627929688	12.5765724182129
2150.89599609375	12.529447555542
2151.60473632813	12.5241441726685
2152.31298828125	12.537335395813
2153.02026367188	12.5071859359741
2153.72729492188	12.4923667907715
2154.43334960938	12.4017219543457
2155.138671875	12.4499998092651
2155.84350585938	12.4180583953857
2156.54760742188	12.4209871292114
2157.25122070313	12.3570251464844
2157.95385742188	12.2981452941895
2158.65600585938	12.3366966247559
2159.357421875	12.2743377685547
2160.05810546875	12.2354021072388
2160.75805664063	12.2507371902466
2161.45751953125	12.1811685562134
2162.15600585938	12.1306409835815
2162.85400390625	12.1564788818359
2163.55151367188	12.0838527679443
2164.248046875	12.0197401046753
2164.94409179688	12.0526742935181
2165.63916015625	11.8879365921021
2166.33374023438	11.8477191925049
2167.02783203125	11.8342247009277
2167.72094726563	11.7529401779175
2168.41357421875	11.7140941619873
2169.10522460938	11.6341705322266
2169.79638671875	11.5571365356445
2170.48706054688	11.5496473312378
2171.1767578125	11.4159202575684
2171.86572265625	11.3345203399658
2172.55419921875	11.3101844787598
2173.24194335938	11.1830997467041
2173.92895507813	11.1214723587036
2174.615234375	11.0765542984009
2175.30078125	11.0582418441772
2175.98583984375	11.0004301071167
2176.67016601563	10.8954296112061
2177.35375976563	10.9419641494751
2178.03662109375	10.9420909881592
2178.71875	10.870548248291
2179.40014648438	10.8968515396118
2180.08081054688	10.850212097168
2180.76098632813	10.8629188537598
2181.4404296875	10.8627595901489
2182.119140625	10.8742389678955
2182.79711914063	10.8780498504639
2183.47436523438	10.8672380447388
2184.15087890625	10.8219566345215
2184.82690429688	10.9016370773315
2185.501953125	10.8811407089233
2186.17651367188	10.8722915649414
2186.85034179688	10.8994436264038
2187.5234375	10.8247652053833
2188.19580078125	10.8404855728149
2188.86743164063	10.7908315658569
2189.53833007813	10.7304439544678
2190.20874023438	10.7404184341431
2190.87817382813	10.6889200210571
2191.54711914063	10.6677589416504
2192.21533203125	10.5992479324341
2192.8828125	10.5438899993896
2193.54956054688	10.5495681762695
2194.21557617188	10.5053663253784
2194.880859375	10.4526453018188
2195.54541015625	10.3739261627197
2196.20947265625	10.3166122436523
2196.87255859375	10.2342758178711
2197.53515625	10.1296329498291
2198.19677734375	10.1041526794434
2198.85791015625	10.0233812332153
2199.51831054688	9.92827796936035
2200.17797851563	9.86839580535889
2200.8369140625	9.84601879119873
2201.4951171875	9.79581832885742
2202.15258789063	9.67892169952393
2202.80932617188	9.65593433380127
2203.46533203125	9.56346797943115
2204.12060546875	9.56750774383545
2204.775390625	9.54946994781494
2205.42919921875	9.522873878479
2206.08251953125	9.43898868560791
2206.73486328125	9.42589473724365
2207.38671875	9.41580867767334
2208.03759765625	9.39338874816895
2208.68798828125	9.4230260848999
2209.33764648438	9.40084075927734
2209.98657226563	9.35345935821533
2210.63452148438	9.40225219726563
2211.28198242188	9.45385456085205
2211.9287109375	9.39231586456299
2212.57470703125	9.38973426818848
2213.21997070313	9.40152835845947
2213.86450195313	9.39541339874268
2214.50830078125	9.40292358398438
2215.1513671875	9.35386371612549
2215.79370117188	9.34872627258301
2216.43530273438	9.34156131744385
2217.076171875	9.31441402435303
2217.71630859375	9.19692897796631
2218.35571289063	9.15679264068604
2218.99462890625	9.1685209274292
2219.63256835938	9.07793617248535
2220.26977539063	9.04833889007568
2220.90625	8.97841548919678
2221.5419921875	8.94520378112793
2222.17700195313	8.92210865020752
2222.81127929688	8.86524391174316
2223.44482421875	8.81315612792969
2224.07763671875	8.75238704681396
2224.70971679688	8.69360256195068
2225.34106445313	8.58774662017822
2225.9716796875	8.53291702270508
2226.6015625	8.49966335296631
2227.23071289063	8.46052551269531
2227.85913085938	8.38189697265625
2228.48681640625	8.3592357635498
2229.11376953125	8.34165191650391
2229.73999023438	8.26364231109619
2230.36547851563	8.26283073425293
2230.990234375	8.15947151184082
2231.61401367188	8.17009830474854
2232.2373046875	8.13197135925293
2232.85986328125	8.01106643676758
2233.4814453125	8.06992626190186
2234.1025390625	7.98979234695435
2234.72265625	7.9898796081543
2235.34228515625	7.95645713806152
2235.9609375	7.94271087646484
2236.57885742188	7.92971897125244
2237.1962890625	7.95077705383301
2237.81274414063	7.85425329208374
2238.42846679688	7.93629360198975
2239.04345703125	7.86737728118896
2239.65771484375	7.90741682052612
2240.27124023438	7.83843040466309
2240.88403320313	7.88567113876343
2241.49584960938	7.87183046340942
2242.10717773438	7.90113878250122
2242.71752929688	7.90425300598145
2243.32739257813	7.8374342918396
2243.93627929688	7.81428623199463
2244.54443359375	7.82636594772339
2245.15209960938	7.82790470123291
2245.7587890625	7.76119995117188
2246.36474609375	7.72046089172363
2246.9697265625	7.6832914352417
2247.57421875	7.6899242401123
2248.17797851563	7.69991397857666
2248.78076171875	7.64101362228394
2249.38305664063	7.63111162185669
2249.984375	7.58246326446533
2250.5849609375	7.58285999298096
2251.18481445313	7.52975797653198
2251.78393554688	7.4517970085144
2252.38232421875	7.49661874771118
2252.97973632813	7.36036539077759
2253.57666015625	7.41320610046387
2254.17260742188	7.34283399581909
2254.76782226563	7.27836275100708
2255.3623046875	7.25323057174683
2255.9560546875	7.23688888549805
2256.54907226563	7.18915176391602
2257.14135742188	7.13903999328613
2257.73266601563	7.09719371795654
2258.32348632813	7.03869438171387
2258.91333007813	6.98638153076172
2259.50244140625	6.96572828292847
2260.09057617188	6.88916730880737
2260.67822265625	6.85778999328613
2261.26513671875	6.83861780166626
2261.85107421875	6.82099056243896
2262.43627929688	6.74892854690552
2263.02075195313	6.7039008140564
2263.6044921875	6.66430425643921
2264.18725585938	6.68019866943359
2264.76953125	6.6246509552002
2265.35083007813	6.60140514373779
2265.93139648438	6.55622053146362
2266.51123046875	6.5854058265686
2267.09033203125	6.58274507522583
2267.66845703125	6.5453314781189
2268.24584960938	6.54657030105591
2268.82250976563	6.53342437744141
2269.3984375	6.54067277908325
2269.9736328125	6.55525159835815
2270.5478515625	6.59104108810425
2271.12133789063	6.60014724731445
2271.69409179688	6.65431690216064
2272.26611328125	6.60264921188354
2272.83740234375	6.60651874542236
2273.40771484375	6.56606245040894
2273.97729492188	6.53475761413574
2274.54614257813	6.49528932571411
2275.11401367188	6.51093244552612
2275.68139648438	6.47115707397461
2276.24780273438	6.45657873153687
2276.8134765625	6.42831563949585
2277.37817382813	6.38266897201538
2277.9423828125	6.38434457778931
2278.50561523438	6.34364223480225
2279.06811523438	6.39585256576538
2279.62963867188	6.3140287399292
2280.19067382813	6.37021684646606
2280.75073242188	6.37372541427612
2281.31005859375	6.34611654281616
2281.86840820313	6.32587099075317
2282.42602539063	6.31563758850098
2282.98291015625	6.30512666702271
2283.5390625	6.22171354293823
2284.09448242188	6.20296478271484
2284.64892578125	6.21803188323975
2285.20263671875	6.17493629455566
2285.75537109375	6.13762617111206
2286.3076171875	6.08334970474243
2286.85888671875	6.0912389755249
2287.40942382813	6.0652322769165
2287.958984375	6.05139350891113
2288.5078125	6.00017166137695
2289.05590820313	5.95023632049561
2289.60302734375	5.92810678482056
2290.14965820313	5.89746856689453
2290.6953125	5.85539102554321
2291.23999023438	5.81221628189087
2291.78393554688	5.79557228088379
2292.3271484375	5.77067184448242
2292.86962890625	5.72475337982178
2293.4111328125	5.68278503417969
2293.95190429688	5.6796236038208
2294.49194335938	5.65703058242798
2295.03100585938	5.5910210609436
2295.5693359375	5.60166501998901
2296.10693359375	5.56835269927979
2296.6435546875	5.54620504379272
2297.17944335938	5.5659065246582
2297.71459960938	5.52693462371826
2298.24877929688	5.51648283004761
2298.7822265625	5.50174808502197
2299.31469726563	5.49688339233398
2299.8466796875	5.54197072982788
2300.37744140625	5.5240159034729
2300.90771484375	5.48492574691772
2301.43701171875	5.52737760543823
2301.96557617188	5.47434282302856
2302.4931640625	5.51333856582642
2303.02001953125	5.51059055328369
2303.54614257813	5.55926847457886
2304.0712890625	5.51258659362793
2304.595703125	5.51036548614502
2305.119140625	5.50545930862427
2305.64184570313	5.52737331390381
2306.16381835938	5.47845315933228
2306.68481445313	5.49821901321411
2307.205078125	5.45515918731689
2307.72436523438	5.45477771759033
2308.24291992188	5.4347767829895
2308.7607421875	5.42873573303223
2309.27758789063	5.42672634124756
2309.79370117188	5.45027017593384
2310.30883789063	5.43507146835327
2310.8232421875	5.44032335281372
2311.3369140625	5.4356107711792
2311.849609375	5.37996578216553
2312.361328125	5.41457653045654
2312.87255859375	5.37910032272339
2313.38256835938	5.3611307144165
2313.89208984375	5.32938385009766
2314.40063476563	5.33027362823486
2314.908203125	5.26904821395874
2315.4150390625	5.28153228759766
2315.92114257813	5.22888803482056
2316.42626953125	5.19188404083252
2316.9306640625	5.13753938674927
2317.43408203125	5.10371828079224
2317.93676757813	5.10965299606323
2318.4384765625	5.06929206848145
2318.939453125	5.0183367729187
2319.439453125	4.99850130081177
2319.93872070313	4.95940256118774
2320.43701171875	4.94657373428345
2320.9345703125	4.88979339599609
2321.43139648438	4.92658424377441
2321.92724609375	4.86947965621948
2322.42211914063	4.86012125015259
2322.91625976563	4.83608818054199
2323.40966796875	4.80958414077759
2323.90209960938	4.79393577575684
2324.3935546875	4.79812669754028
2324.88427734375	4.81564617156982
2325.37426757813	4.75398349761963
2325.86303710938	4.76632356643677
2326.35131835938	4.73891019821167
2326.83862304688	4.71746587753296
2327.32495117188	4.72598266601563
2327.810546875	4.74540996551514
2328.29541015625	4.76375865936279
2328.77905273438	4.81567287445068
2329.26220703125	4.79802989959717
2329.74438476563	4.79566097259521
2330.2255859375	4.78645610809326
2330.7060546875	4.76631689071655
2331.185546875	4.74451923370361
2331.6640625	4.78586292266846
2332.14184570313	4.77390050888062
2332.61889648438	4.80898714065552
2333.09497070313	4.7636251449585
2333.57006835938	4.75546646118164
2334.04443359375	4.74373960494995
2334.51782226563	4.76351070404053
2334.99047851563	4.70517778396606
2335.46215820313	4.69341325759888
2335.93310546875	4.67011737823486
2336.40307617188	4.69948482513428
2336.8720703125	4.65722942352295
2337.34033203125	4.6272988319397
2337.8076171875	4.58745622634888
2338.27416992188	4.60061645507813
2338.73974609375	4.57997226715088
2339.20458984375	4.54116296768188
2339.66845703125	4.51332759857178
2340.13134765625	4.49262380599976
2340.59350585938	4.460618019104
2341.0546875	4.47347021102905
2341.51489257813	4.44528818130493
2341.97436523438	4.37574911117554
2342.43286132813	4.3590841293335
2342.890625	4.3153829574585
2343.34741210938	4.34584808349609
2343.80322265625	4.29658985137939
2344.25830078125	4.30857229232788
2344.71240234375	4.28908061981201
2345.16577148438	4.30078935623169
2345.61791992188	4.30310726165771
2346.06958007813	4.33969831466675
2346.52001953125	4.39898872375488
2346.9697265625	4.45914649963379
2347.41845703125	4.52210998535156
2347.86645507813	4.62552785873413
2348.3134765625	4.69190883636475
2348.75952148438	4.79572677612305
2349.20483398438	4.87827920913696
2349.64916992188	4.96670389175415
2350.09252929688	5.04243326187134
2350.53515625	5.08354139328003
2350.97680664063	5.18266487121582
2351.41748046875	5.17887830734253
2351.857421875	5.24005699157715
2352.29638671875	5.28238821029663
2352.734375	5.23639154434204
2353.17138671875	5.2487268447876
2353.60766601563	5.23548793792725
2354.04296875	5.16689395904541
2354.4775390625	5.10576152801514
2354.91088867188	5.00562286376953
2355.34350585938	4.93965482711792
2355.775390625	4.84690475463867
2356.2060546875	4.72539663314819
2356.63598632813	4.60212993621826
2357.06494140625	4.53676462173462
2357.4931640625	4.41808938980103
2357.92041015625	4.37855577468872
2358.3466796875	4.27202272415161
2358.77197265625	4.18244075775146
2359.1962890625	4.13049697875977
2359.61987304688	4.01454830169678
2360.04248046875	3.97424411773682
2360.46411132813	3.89226198196411
2360.88500976563	3.87844848632813
2361.30493164063	3.83553504943848
2361.72387695313	3.79538822174072
