# Supplementary material for: Optics miniaturization strategy for demanding Raman spectroscopy applications
Source: Nat Commun. 2024 Apr 8;15:3049. doi: 10.1038/s41467-024-47044-7 (PMC11001912; doi:10.1038/s41467-024-47044-7)
Supplement: Supplementary file 6 — Source Data [file 41467_2024_47044_MOESM6_ESM.zip › Source Data/NCOMMS-23-34016B s3/S3 pHCA, Glucose, Salts/calibraiton/Salts standards 24.08.17/K_3_3g_L_3.csv]

347.42919921875	76.7530212402344
348.892913818359	76.8548355102539
350.356079101563	77.3020401000977
351.818634033203	77.5552597045898
353.280670166016	77.8766555786133
354.742095947266	78.278694152832
356.202972412109	78.5532608032227
357.663299560547	78.7355728149414
359.123046875	78.9233474731445
360.582244873047	79.2991790771484
362.040863037109	79.5761260986328
363.498931884766	79.6848983764648
364.956451416016	79.6720275878906
366.413391113281	79.9268264770508
367.869750976563	80.0068740844727
369.325592041016	80.2803573608398
370.780853271484	80.0389556884766
372.235565185547	80.2923049926758
373.689727783203	80.2581939697266
375.143310546875	80.3526763916016
376.596343994141	80.4922332763672
378.048828125	80.5911712646484
379.500762939453	80.3772964477539
380.9521484375	80.5886154174805
382.402954101563	80.6111450195313
383.853240966797	80.7132263183594
385.302947998047	80.8447494506836
386.752136230469	81.0142669677734
388.200744628906	81.1896133422852
389.648803710938	81.3103866577148
391.096343994141	81.2413177490234
392.543304443359	81.4493637084961
393.989715576172	81.6192169189453
395.435607910156	81.8001327514648
396.880920410156	81.9362411499023
398.325714111328	82.1171188354492
399.769927978516	82.2574691772461
401.213623046875	82.5915679931641
402.656768798828	82.6384124755859
404.099395751953	82.8478469848633
405.541442871094	82.9013061523438
406.982971191406	83.1583862304688
408.423950195313	83.1945114135742
409.864379882813	83.4155349731445
411.304290771484	83.5555725097656
412.743621826172	83.6331558227539
414.182434082031	83.8971176147461
415.620727539063	83.9964447021484
417.058471679688	83.8534240722656
418.495666503906	84.0132827758789
419.932342529297	83.9364318847656
421.368469238281	83.9341049194336
422.804077148438	83.9171905517578
424.239135742188	83.9432830810547
425.673645019531	83.8333129882813
427.107635498047	83.9041366577148
428.541107177734	83.9667892456055
429.974029541016	83.8170547485352
431.406433105469	83.7182693481445
432.838287353516	83.6673202514648
434.269622802734	83.5177001953125
435.700408935547	83.4771041870117
437.130706787109	83.2904663085938
438.560455322266	83.4342651367188
439.989654541016	83.036003112793
441.418334960938	83.1254501342773
442.846496582031	82.8436431884766
444.274139404297	82.8972320556641
445.701263427734	82.7731628417969
447.127838134766	82.5567398071289
448.553894042969	82.5674819946289
449.979431152344	82.5702667236328
451.404449462891	82.3962936401367
452.828918457031	82.1717147827148
454.252899169922	82.1724624633789
455.676330566406	82.0828094482422
457.099273681641	82.052375793457
458.521667480469	81.763786315918
459.943542480469	82.0679626464844
461.364929199219	81.8393707275391
462.785766601563	81.9255752563477
464.206085205078	81.9483642578125
465.625885009766	81.7835083007813
467.045196533203	81.8412322998047
468.463958740234	81.8311309814453
469.882202148438	81.8127136230469
471.299957275391	81.9491653442383
472.717193603516	81.852668762207
474.133911132813	81.7978668212891
475.550109863281	81.8537216186523
476.965789794922	81.833854675293
478.380950927734	82.0910110473633
479.795623779297	81.9477615356445
481.209777832031	81.9695739746094
482.623413085938	82.256706237793
484.036529541016	82.3120193481445
485.449157714844	82.3344268798828
486.861267089844	82.4278869628906
488.272857666016	82.4644393920898
489.683959960938	82.4065475463867
491.094543457031	82.6365051269531
492.504608154297	82.5066299438477
493.914184570313	82.7387084960938
495.3232421875	82.682991027832
496.731811523438	82.645881652832
498.139862060547	82.5577239990234
499.547393798828	82.6110076904297
500.954467773438	82.4602355957031
502.360992431641	82.6777725219727
503.767028808594	82.3547210693359
505.172576904297	82.5349426269531
506.577606201172	82.3332443237305
507.982147216797	82.3232116699219
509.386169433594	82.1983489990234
510.789703369141	82.1135406494141
512.192749023438	81.9373397827148
513.595275878906	81.8460311889648
514.997314453125	81.5438995361328
516.398803710938	81.6152114868164
517.799865722656	81.3471984863281
519.200378417969	81.3551788330078
520.600463867188	81.0654296875
522	80.9047927856445
523.399047851563	80.7546539306641
524.797607421875	80.4420928955078
526.195678710938	80.1425399780273
527.59326171875	80.0122375488281
528.990295410156	79.8843002319336
530.386901855469	79.2807998657227
531.782958984375	79.2433319091797
533.178588867188	79.0427551269531
534.573669433594	78.8354644775391
535.968322753906	78.5625991821289
537.362426757813	78.2635498046875
538.756042480469	78.1664352416992
540.149230957031	77.8786773681641
541.541870117188	77.6967544555664
542.934020996094	77.686393737793
544.32568359375	77.3636856079102
545.716918945313	77.1141738891602
547.107604980469	76.913330078125
548.497802734375	76.8737869262695
549.887573242188	76.7767944335938
551.276794433594	76.5097351074219
552.66552734375	76.5094299316406
554.053833007813	76.4534149169922
555.441650390625	76.3249282836914
556.828918457031	76.0810012817383
558.215759277344	75.9269561767578
559.602111816406	75.959358215332
560.987976074219	75.9378051757813
562.373352050781	75.7948532104492
563.758239746094	75.7278518676758
565.142639160156	75.6402893066406
566.526611328125	75.6086120605469
567.910034179688	75.6156921386719
569.293029785156	75.3769607543945
570.675537109375	75.4370574951172
572.057556152344	75.3688812255859
573.439086914063	75.280517578125
574.820129394531	75.3063888549805
576.200744628906	75.2199859619141
577.580871582031	75.23876953125
578.96044921875	75.3189849853516
580.339660644531	75.1747055053711
581.718322753906	75.3040542602539
583.096557617188	75.0294876098633
584.474243164063	75.0808944702148
585.851501464844	75.0141143798828
587.228332519531	75.0384063720703
588.604614257813	74.9691696166992
589.98046875	74.9548187255859
591.355834960938	75.0322723388672
592.730712890625	74.8967208862305
594.105163574219	74.860107421875
595.479125976563	74.8302459716797
596.852600097656	74.6742172241211
598.225646972656	74.8142471313477
599.598205566406	74.7273254394531
600.970275878906	74.692741394043
602.341857910156	74.6385726928711
603.713012695313	74.6274871826172
605.083679199219	74.556999206543
606.453918457031	74.3848419189453
607.823608398438	74.3605651855469
609.192932128906	74.2967147827148
610.561706542969	74.0635223388672
611.930053710938	74.0637359619141
613.297912597656	73.9882354736328
614.665344238281	73.889518737793
616.032287597656	73.6724319458008
617.398803710938	73.655647277832
618.764831542969	73.5266418457031
620.13037109375	73.3944320678711
621.495483398438	73.2614669799805
622.860107421875	73.050537109375
624.224304199219	73.0056381225586
625.588012695313	72.8241882324219
626.951232910156	72.8039245605469
628.314025878906	72.6511611938477
629.676391601563	72.6103973388672
631.038269042969	72.385498046875
632.399658203125	72.2395629882813
633.760620117188	72.1105651855469
635.12109375	71.9917755126953
636.481140136719	71.816764831543
637.840759277344	71.7454452514648
639.199890136719	71.6163940429688
640.558532714844	71.420768737793
641.916748046875	71.2910079956055
643.274536132813	71.367805480957
644.6318359375	71.0966491699219
645.988647460938	70.9232330322266
647.345031738281	71.0294494628906
648.700988769531	70.9948272705078
650.056457519531	70.7316970825195
651.411499023438	70.6689300537109
652.76611328125	70.6537551879883
654.120239257813	70.3420333862305
655.473876953125	70.3522415161133
656.827087402344	70.3804931640625
658.179870605469	70.1569366455078
659.5322265625	70.0925903320313
660.884094238281	69.8886642456055
662.235473632813	70.0349349975586
663.586486816406	69.7921447753906
664.93701171875	69.6397018432617
666.287048339844	69.8722991943359
667.636657714844	69.7141571044922
668.98583984375	69.5077438354492
670.334594726563	69.6443099975586
671.682861328125	69.5238342285156
673.030700683594	69.4656753540039
674.378051757813	69.4784469604492
675.725036621094	69.3584518432617
677.071533203125	69.393310546875
678.417541503906	69.4314498901367
679.76318359375	69.3875732421875
681.108337402344	69.2492752075195
682.453002929688	69.5083465576172
683.797302246094	69.495964050293
685.14111328125	69.3569412231445
686.484497070313	69.3357849121094
687.827453613281	69.3947067260742
689.169921875	69.3747253417969
690.512023925781	69.4009323120117
691.853637695313	69.4692764282227
693.194763183594	69.4311447143555
694.535522460938	69.3175888061523
695.875793457031	69.4472579956055
697.215637207031	69.3762512207031
698.555053710938	69.4073333740234
699.89404296875	69.4261627197266
701.232543945313	69.4970932006836
702.570617675781	69.3647232055664
703.908325195313	69.4113616943359
705.245483398438	69.5384140014648
706.582275390625	69.5090789794922
707.918640136719	69.5326080322266
709.254516601563	69.3978652954102
710.589965820313	69.359992980957
711.924987792969	69.5337829589844
713.259582519531	69.432991027832
714.59375	69.4405212402344
715.927490234375	69.3242721557617
717.2607421875	69.3959426879883
718.593627929688	69.4601516723633
719.926025390625	69.3326873779297
721.257995605469	69.3297805786133
722.589538574219	69.3442993164063
723.920654296875	69.2454147338867
725.251342773438	69.3622970581055
726.581604003906	69.2439422607422
727.911437988281	69.2091979980469
729.240783691406	69.1612777709961
730.569763183594	69.1389923095703
731.898254394531	69.0960845947266
733.226379394531	69.111328125
734.554016113281	69.0007705688477
735.881225585938	68.930778503418
737.208068847656	68.9661560058594
738.534423828125	68.9197082519531
739.8603515625	68.8008346557617
741.185852050781	68.6884994506836
742.510925292969	68.6266555786133
743.835571289063	68.6265640258789
745.159790039063	68.5341720581055
746.483581542969	68.4486923217773
747.806945800781	68.2955856323242
749.1298828125	68.274169921875
750.452453613281	68.1446304321289
751.774536132813	68.071662902832
753.09619140625	68.0768890380859
754.417419433594	67.8891372680664
755.738220214844	67.7470779418945
757.05859375	67.7452926635742
758.378540039063	67.6246948242188
759.698059082031	67.6489334106445
761.017211914063	67.3711547851563
762.335876464844	67.3963775634766
763.654113769531	67.1412353515625
764.971984863281	67.1017379760742
766.289367675781	67.1463317871094
767.606384277344	66.968620300293
768.922973632813	66.8701782226563
770.239074707031	66.8067398071289
771.554809570313	66.5775451660156
772.8701171875	66.6006469726563
774.184997558594	66.416015625
775.499450683594	66.1636123657227
776.8134765625	66.2893295288086
778.127136230469	66.0740280151367
779.440307617188	65.9007797241211
780.753112792969	66.0587921142578
782.0654296875	65.7177658081055
783.377380371094	65.6157989501953
784.688903808594	65.5680847167969
786	65.3984069824219
787.310668945313	65.4809036254883
788.620971679688	65.1307067871094
789.930786132813	65.2661056518555
791.240234375	65.0633316040039
792.549255371094	64.9830932617188
793.857788085938	64.9248352050781
795.166015625	64.7116394042969
796.473754882813	64.7230834960938
797.781066894531	64.4838027954102
799.088012695313	64.5630264282227
800.39453125	64.4222640991211
801.700622558594	64.5123825073242
803.006286621094	64.1732330322266
804.311584472656	64.200439453125
805.616394042969	64.0460357666016
806.920837402344	64.02099609375
808.224853515625	63.9816818237305
809.528503417969	63.8160934448242
810.831665039063	63.7081413269043
812.134460449219	63.6374168395996
813.436828613281	63.5571708679199
814.73876953125	63.6135139465332
816.040344238281	63.5003089904785
817.341430664063	63.3264808654785
818.642150878906	63.2652053833008
819.942504882813	63.1917457580566
821.242370605469	63.1154403686523
822.541870117188	62.9260673522949
823.840942382813	62.9636611938477
825.139587402344	62.9165992736816
826.437866210938	62.8232192993164
827.735656738281	62.6913528442383
829.033081054688	62.7375946044922
830.330139160156	62.6166381835938
831.626770019531	62.508472442627
832.922973632813	62.300235748291
834.21875	62.2498893737793
835.514099121094	62.2449378967285
836.80908203125	62.1418113708496
838.103637695313	62.0116500854492
839.397827148438	62.1274261474609
840.691589355469	61.9833869934082
841.984924316406	61.9512672424316
843.27783203125	61.8869438171387
844.570373535156	61.8037910461426
845.862487792969	61.7469444274902
847.154235839844	61.6310348510742
848.445556640625	61.7004127502441
849.736450195313	61.5633888244629
851.026916503906	61.4850883483887
852.317016601563	61.4475860595703
853.606689453125	61.5010299682617
854.89599609375	61.4500427246094
856.184875488281	61.5831642150879
857.473327636719	61.4601745605469
858.761413574219	61.6924285888672
860.049072265625	61.8566436767578
861.336303710938	61.9105415344238
862.623168945313	62.262866973877
863.909606933594	62.4637184143066
865.195678710938	62.9604644775391
866.481323242188	63.101490020752
867.766540527344	63.4862174987793
869.051391601563	63.9496459960938
870.335815429688	64.307502746582
871.619873046875	64.5630569458008
872.903503417969	64.8933181762695
874.186706542969	65.1728897094727
875.469543457031	65.2150955200195
876.752014160156	65.0336380004883
878.033996582031	64.7386856079102
879.315612792969	64.3963088989258
880.596862792969	63.8669052124023
881.877685546875	63.0321617126465
883.158081054688	62.2462272644043
884.438110351563	61.4058647155762
885.7177734375	60.7072639465332
886.996948242188	59.9464149475098
888.275817871094	59.1738090515137
889.55419921875	58.5604667663574
890.832275390625	57.8012733459473
892.10986328125	57.3354415893555
893.387084960938	56.7734413146973
894.663940429688	56.3017730712891
895.940368652344	55.9497375488281
897.216369628906	55.5520133972168
898.492004394531	55.1863250732422
899.767272949219	54.7989387512207
901.042114257813	54.531005859375
902.316528320313	54.1760482788086
903.590576171875	54.0199546813965
904.8642578125	53.5709533691406
906.137512207031	53.3048286437988
907.410339355469	53.0152854919434
908.682800292969	52.9200210571289
909.954833984375	52.6779365539551
911.226501464844	52.4911041259766
912.497802734375	52.2357406616211
913.768676757813	51.9310722351074
915.039123535156	51.8667488098145
916.309204101563	51.5771560668945
917.578918457031	51.3662376403809
918.848205566406	51.2766494750977
920.117126464844	50.9503593444824
921.385620117188	50.8647918701172
922.653747558594	50.7659187316895
923.921447753906	50.5071029663086
925.188781738281	50.3648338317871
926.455688476563	50.2043151855469
927.722229003906	50.1411056518555
928.988342285156	50.0063209533691
930.254089355469	49.8066177368164
931.519470214844	49.6861457824707
932.784423828125	49.6176719665527
934.049011230469	49.2872123718262
935.313171386719	49.245433807373
936.576965332031	49.1781425476074
937.84033203125	49.0400466918945
939.103332519531	48.9038543701172
940.365966796875	48.8078727722168
941.628173828125	48.771484375
942.890014648438	48.6048889160156
944.151428222656	48.6003379821777
945.412475585938	48.3212356567383
946.673095703125	48.3287010192871
947.933349609375	48.2529907226563
949.193237304688	48.1001663208008
950.452697753906	48.0317192077637
951.711791992188	47.9714622497559
952.970520019531	47.7250175476074
954.228820800781	47.7342796325684
955.486755371094	47.7068214416504
956.744262695313	47.7599143981934
958.001403808594	47.517707824707
959.258117675781	47.4721946716309
960.514526367188	47.3992881774902
961.770446777344	47.3541831970215
963.026062011719	47.3344268798828
964.28125	47.1947174072266
965.536010742188	47.1285285949707
966.790466308594	47.0412178039551
968.044494628906	47.0569229125977
969.298095703125	47.0237121582031
970.551391601563	46.9969902038574
971.80419921875	46.7381744384766
973.056701660156	46.8508529663086
974.308776855469	46.7253494262695
975.560485839844	46.6444053649902
976.811767578125	46.750846862793
978.062683105469	46.6480445861816
979.313232421875	46.6263694763184
980.563415527344	46.5332984924316
981.813171386719	46.4996490478516
983.0625	46.4724884033203
984.3115234375	46.4586753845215
985.560119628906	46.446964263916
986.808349609375	46.3128280639648
988.05615234375	46.4782295227051
989.303588867188	46.2555847167969
990.550659179688	46.2759170532227
991.797302246094	46.1570701599121
993.043579101563	46.2638816833496
994.289489746094	46.1222152709961
995.535034179688	46.1744003295898
996.780151367188	45.9881935119629
998.02490234375	45.8058128356934
999.269226074219	45.9233474731445
1000.51318359375	45.7002410888672
1001.75677490234	45.5940628051758
1003	45.6164321899414
1004.24279785156	45.479808807373
1005.48522949219	45.5084953308105
1006.72729492188	45.5647964477539
1007.96893310547	45.4196434020996
1009.21026611328	45.2903060913086
1010.45111083984	45.3291358947754
1011.69165039063	45.2160034179688
1012.93176269531	45.1963920593262
1014.17150878906	45.1328048706055
1015.41088867188	45.092456817627
1016.64984130859	45.1566925048828
1017.88842773438	45.1022911071777
1019.12664794922	44.9701805114746
1020.36450195313	45.0079765319824
1021.60192871094	44.9153213500977
1022.83898925781	44.9851417541504
1024.07568359375	44.8487014770508
1025.31201171875	44.9286575317383
1026.5478515625	44.8575706481934
1027.78344726563	44.7653579711914
1029.0185546875	44.8158264160156
1030.25329589844	44.6590461730957
1031.48767089844	44.6383056640625
1032.7216796875	44.8492126464844
1033.95532226563	44.7332458496094
1035.18859863281	44.7102508544922
1036.42138671875	44.770336151123
1037.65393066406	44.8212928771973
1038.88598632813	44.8520584106445
1040.11767578125	44.9361991882324
1041.34899902344	44.8132591247559
1042.57995605469	44.9673385620117
1043.810546875	45.0522804260254
1045.04077148438	45.0111083984375
1046.2705078125	45.1481094360352
1047.5	45.1646995544434
1048.72900390625	45.2074165344238
1049.95764160156	45.3463706970215
1051.18591308594	45.3965454101563
1052.41381835938	45.5214385986328
1053.64135742188	45.5182914733887
1054.86853027344	45.7002029418945
1056.09521484375	45.8626976013184
1057.32165527344	45.897533416748
1058.54760742188	46.1159057617188
1059.77331542969	46.2228126525879
1060.99853515625	46.4172172546387
1062.22338867188	46.7149620056152
1063.44787597656	46.9587821960449
1064.671875	47.2977523803711
1065.89562988281	47.7461624145508
1067.11901855469	47.9351806640625
1068.34191894531	48.2786331176758
1069.56457519531	48.8802185058594
1070.78674316406	49.188663482666
1072.00854492188	49.6323013305664
1073.22998046875	50.0691184997559
1074.45104980469	50.3870124816895
1075.67175292969	50.4475593566895
1076.89208984375	50.5256652832031
1078.11193847656	50.3610725402832
1079.33154296875	50.1025009155273
1080.55065917969	49.790153503418
1081.76940917969	49.4509162902832
1082.98791503906	48.7815895080566
1084.20593261719	48.3443222045898
1085.42358398438	47.6991653442383
1086.64086914063	47.2857093811035
1087.85766601563	46.828742980957
1089.07421875	46.2134704589844
1090.29040527344	45.7938575744629
1091.50610351563	45.4861869812012
1092.72155761719	45.2651138305664
1093.9365234375	44.9810829162598
1095.15112304688	44.6850318908691
1096.36535644531	44.6228446960449
1097.57922363281	44.431339263916
1098.79272460938	44.318229675293
1100.005859375	44.108211517334
1101.21862792969	44.1315269470215
1102.43090820313	44.1098289489746
1103.64294433594	43.8517456054688
1104.8544921875	43.8344421386719
1106.06579589844	43.8568572998047
1107.27661132813	43.7945594787598
1108.48706054688	43.7107086181641
1109.69714355469	43.7230415344238
1110.90686035156	43.689395904541
1112.1162109375	43.5469818115234
1113.3251953125	43.5763359069824
1114.53369140625	43.5421562194824
1115.74194335938	43.4081573486328
1116.94982910156	43.5915870666504
1118.1572265625	43.5274810791016
1119.3642578125	43.427490234375
1120.57104492188	43.3868713378906
1121.77734375	43.4459228515625
1122.98327636719	43.3596992492676
1124.18884277344	43.3678092956543
1125.39404296875	43.4265174865723
1126.59875488281	43.2889709472656
1127.80322265625	43.5189971923828
1129.00732421875	43.3883361816406
1130.2109375	43.3252868652344
1131.41430664063	43.3239212036133
1132.6171875	43.427433013916
1133.81970214844	43.3768310546875
1135.02197265625	43.2492637634277
1136.22375488281	43.2777557373047
1137.42517089844	43.2415046691895
1138.62622070313	43.2946739196777
1139.82690429688	43.2951278686523
1141.02709960938	43.1183128356934
1142.22705078125	43.1785888671875
1143.42663574219	43.2809219360352
1144.62573242188	43.0628623962402
1145.82458496094	43.0966186523438
1147.02294921875	43.1653747558594
1148.22094726563	43.1091728210449
1149.41857910156	43.0713233947754
1150.61584472656	43.1152801513672
1151.81274414063	43.0141906738281
1153.00927734375	43.0795860290527
1154.20544433594	43.1300926208496
1155.40124511719	43.1142959594727
1156.5966796875	43.0705947875977
1157.79162597656	43.0727806091309
1158.986328125	43.1797485351563
1160.18054199219	43.0901985168457
1161.37438964844	43.0981712341309
1162.56799316406	43.0025215148926
1163.76110839844	42.9831809997559
1164.95385742188	43.1007614135742
1166.14624023438	42.9984397888184
1167.33825683594	42.898998260498
1168.52990722656	42.890983581543
1169.72119140625	42.8894844055176
1170.91198730469	42.8673324584961
1172.1025390625	42.9607429504395
1173.29260253906	42.9855041503906
1174.482421875	42.8912734985352
1175.67175292969	42.9744148254395
1176.86071777344	43.1023483276367
1178.04943847656	42.9796447753906
1179.23767089844	43.091926574707
1180.42553710938	43.0873146057129
1181.61303710938	43.1148643493652
1182.80017089844	43.1688461303711
1183.98681640625	43.1560478210449
1185.17321777344	43.0908203125
1186.35925292969	43.1530838012695
1187.54479980469	43.2339363098145
1188.73010253906	43.1633834838867
1189.91491699219	43.0834503173828
1191.09936523438	43.2053375244141
1192.28356933594	43.1884269714355
1193.46728515625	43.0556793212891
1194.65063476563	43.2482833862305
1195.83361816406	43.1730117797852
1197.01623535156	43.1555709838867
1198.19836425781	43.3172416687012
1199.38024902344	43.3686180114746
1200.56176757813	43.249137878418
1201.74279785156	43.4376983642578
1202.92358398438	43.4395141601563
1204.10388183594	43.5459480285645
1205.28393554688	43.5347671508789
1206.46350097656	43.6238212585449
1207.64270019531	43.6270370483398
1208.82153320313	43.6226119995117
1210	43.7076988220215
1211.17810058594	43.7061920166016
1212.35583496094	43.6542701721191
1213.53308105469	43.7829475402832
1214.71008300781	43.761157989502
1215.88671875	43.6680526733398
1217.06286621094	43.7551956176758
1218.23864746094	43.7522315979004
1219.41418457031	43.7032623291016
1220.58923339844	43.7087707519531
1221.76391601563	43.6431350708008
1222.93823242188	43.630054473877
1224.11218261719	43.71923828125
1225.28576660156	43.7679710388184
1226.458984375	43.7457389831543
1227.6318359375	43.6761245727539
1228.80419921875	43.7519607543945
1229.97631835938	43.6796875
1231.14794921875	43.6782264709473
1232.31921386719	43.7604560852051
1233.490234375	43.741756439209
1234.66076660156	43.7574310302734
1235.83093261719	43.7203407287598
1237.00073242188	43.6955299377441
1238.17016601563	43.7886238098145
1239.33923339844	43.7623176574707
1240.5078125	43.8137855529785
1241.67614746094	43.5812683105469
1242.84411621094	43.5947418212891
1244.01159667969	43.5427360534668
1245.1787109375	43.4634666442871
1246.34558105469	43.5305671691895
1247.51196289063	43.3033905029297
1248.67797851563	43.2844543457031
1249.84362792969	43.2964668273926
1251.00891113281	43.2529640197754
1252.173828125	43.191593170166
1253.33825683594	43.1890296936035
1254.50244140625	43.1159553527832
1255.66625976563	43.1170654296875
1256.82958984375	43.0826416015625
1257.99255371094	43.0926322937012
1259.1552734375	43.0786056518555
1260.31750488281	43.0784378051758
1261.47937011719	43.0807762145996
1262.64086914063	43.0266036987305
1263.80200195313	42.9835815429688
1264.96276855469	42.9896202087402
1266.123046875	42.9502792358398
1267.28308105469	42.8226432800293
1268.44262695313	42.7375297546387
1269.60192871094	42.7791938781738
1270.7607421875	42.6796607971191
1271.91918945313	42.6609382629395
1273.07727050781	42.5962371826172
1274.23498535156	42.4884338378906
1275.39233398438	42.4976463317871
1276.54931640625	42.4164009094238
1277.70581054688	42.3821258544922
1278.86206054688	42.3128318786621
1280.01794433594	42.274341583252
1281.17333984375	42.154598236084
1282.32836914063	42.1667633056641
1283.48303222656	42.1831855773926
1284.63732910156	42.1892166137695
1285.79125976563	42.1124382019043
1286.94482421875	42.1040534973145
1288.09802246094	42.1028137207031
1289.25073242188	42.021427154541
1290.40319824219	42.110767364502
1291.55517578125	41.9739036560059
1292.70690917969	42.0490226745605
1293.85815429688	41.9724807739258
1295.00903320313	41.9892387390137
1296.15954589844	41.9111709594727
1297.30969238281	41.7953033447266
1298.45935058594	41.7667808532715
1299.60876464844	41.7569732666016
1300.7578125	41.6287651062012
1301.90637207031	41.7566871643066
1303.05456542969	41.6689910888672
1304.20239257813	41.6910591125488
1305.34985351563	41.4822120666504
1306.49694824219	41.5998077392578
1307.64367675781	41.475269317627
1308.7900390625	41.458984375
1309.93591308594	41.4882621765137
1311.08154296875	41.4333953857422
1312.22668457031	41.3634757995605
1313.37145996094	41.4246482849121
1314.51599121094	41.4271545410156
1315.66003417969	41.4918479919434
1316.80358886719	41.4399299621582
1317.94689941406	41.5228271484375
1319.08984375	41.3662452697754
1320.23229980469	41.5019073486328
1321.37451171875	41.4268493652344
1322.51623535156	41.3906211853027
1323.65759277344	41.3549842834473
1324.79858398438	41.3471755981445
1325.93920898438	41.2972526550293
1327.07934570313	41.2537117004395
1328.21923828125	41.1343994140625
1329.35864257813	41.1436462402344
1330.49780273438	41.1573486328125
1331.63647460938	41.0850219726563
1332.77478027344	41.0449867248535
1333.91271972656	40.8943405151367
1335.05029296875	40.8856430053711
1336.18737792969	40.8763847351074
1337.32421875	40.8205070495605
1338.46057128906	40.8726005554199
1339.5966796875	40.8627967834473
1340.73229980469	40.8100471496582
1341.86755371094	40.7681350708008
1343.00231933594	40.8123664855957
1344.13684082031	40.7031135559082
1345.27099609375	40.7514419555664
1346.40466308594	40.7527389526367
1347.53796386719	40.8024749755859
1348.6708984375	40.699031829834
1349.80346679688	40.724781036377
1350.93566894531	40.6540832519531
1352.06750488281	40.646915435791
1353.19885253906	40.6165237426758
1354.32995605469	40.6279830932617
1355.46057128906	40.5419960021973
1356.5908203125	40.5358428955078
1357.720703125	40.4382133483887
1358.85021972656	40.4365463256836
1359.97924804688	40.3856391906738
1361.10803222656	40.3653793334961
1362.236328125	40.3045921325684
1363.3642578125	40.2886085510254
1364.49182128906	40.3213272094727
1365.61901855469	40.1625823974609
1366.74584960938	40.0412750244141
1367.87231445313	40.0747947692871
1368.99829101563	40.0167350769043
1370.12390136719	40.0448570251465
1371.24914550781	39.8823699951172
1372.3740234375	40.0553436279297
1373.49853515625	40.0268287658691
1374.62255859375	39.9820022583008
1375.74633789063	40.0476875305176
1376.86962890625	40.110294342041
1377.99255371094	39.9192390441895
1379.11511230469	39.9729423522949
1380.2373046875	39.9174728393555
1381.35900878906	39.8760070800781
1382.48034667969	39.8675689697266
1383.60144042969	40.0723686218262
1384.72204589844	39.9259643554688
1385.84228515625	39.847785949707
1386.96203613281	39.9078521728516
1388.08154296875	39.8341522216797
1389.20056152344	39.8300666809082
1390.31921386719	39.6809005737305
1391.4375	39.5280113220215
1392.55541992188	39.7079963684082
1393.6728515625	39.5659942626953
1394.7900390625	39.6115798950195
1395.90673828125	39.524829864502
1397.02307128906	39.5027084350586
1398.13903808594	39.4440040588379
1399.25463867188	39.4316291809082
1400.36975097656	39.4044609069824
1401.48449707031	39.3584213256836
1402.59899902344	39.4337196350098
1403.712890625	39.3849716186523
1404.82653808594	39.4459075927734
1405.93981933594	39.5244102478027
1407.05261230469	39.5088233947754
1408.1650390625	39.4205436706543
1409.27709960938	39.5170478820801
1410.38879394531	39.5065650939941
1411.5	39.4227867126465
1412.61096191406	39.4462547302246
1413.72143554688	39.380012512207
1414.83154296875	39.4364738464355
1415.94116210938	39.2678375244141
1417.05053710938	39.331729888916
1418.15942382813	39.2096977233887
1419.26794433594	39.2074813842773
1420.37609863281	39.1769676208496
1421.48388671875	39.1993675231934
1422.59118652344	39.0802421569824
1423.6982421875	39.0993385314941
1424.80480957031	39.0485496520996
1425.91088867188	38.95947265625
1427.01672363281	38.9541893005371
1428.1220703125	39.0307731628418
1429.22717285156	38.9166984558105
1430.33166503906	38.9516983032227
1431.43591308594	38.9230117797852
1432.53979492188	38.9709548950195
1433.64318847656	38.8922538757324
1434.74621582031	38.9502105712891
1435.84887695313	38.8284797668457
1436.95104980469	38.9150238037109
1438.05297851563	39.0219535827637
1439.15441894531	38.901008605957
1440.25549316406	38.8776893615723
1441.35620117188	38.880199432373
1442.45642089844	38.8222427368164
1443.55627441406	38.7940559387207
1444.65576171875	38.735710144043
1445.7548828125	38.6822547912598
1446.853515625	38.6946105957031
1447.95190429688	38.5626258850098
1449.0498046875	38.5777320861816
1450.14721679688	38.5687675476074
1451.24438476563	38.4502639770508
1452.34106445313	38.3938751220703
1453.43737792969	38.3269004821777
1454.53332519531	38.4086990356445
1455.62890625	38.3336944580078
1456.72399902344	38.3437843322754
1457.81872558594	38.2768211364746
1458.9130859375	38.2131805419922
1460.00695800781	38.3304023742676
1461.10046386719	38.3368263244629
1462.19360351563	38.3002891540527
1463.28637695313	38.3742485046387
1464.37878417969	38.4095764160156
1465.470703125	38.436092376709
1466.56225585938	38.3956756591797
1467.65344238281	38.4145698547363
1468.744140625	38.318000793457
1469.83447265625	38.3211975097656
1470.92443847656	38.1755027770996
1472.01403808594	38.2182006835938
1473.10314941406	38.232234954834
1474.19189453125	38.2030487060547
1475.2802734375	38.0065879821777
1476.3681640625	38.0737190246582
1477.45581054688	37.9291076660156
1478.54296875	37.9048347473145
1479.62963867188	37.8705291748047
1480.71606445313	38.0451622009277
1481.80200195313	37.9571800231934
1482.88757324219	38.0848693847656
1483.97265625	38.0614585876465
1485.05737304688	38.1498565673828
1486.14172363281	38.0695762634277
1487.22570800781	38.2125854492188
1488.30932617188	38.1500396728516
1489.39245605469	38.2495918273926
1490.47509765625	38.3135414123535
1491.55749511719	38.3257026672363
1492.63940429688	38.3075332641602
1493.72094726563	38.2611770629883
1494.80212402344	38.3167495727539
1495.8828125	38.3457298278809
1496.96313476563	38.333324432373
1498.04309082031	38.3944931030273
1499.12255859375	38.3000679016113
1500.20166015625	38.2586898803711
1501.28039550781	38.2538146972656
1502.35864257813	38.2418556213379
1503.4365234375	38.2364082336426
1504.51403808594	38.2714538574219
1505.59118652344	38.3252754211426
1506.66784667969	38.347339630127
1507.744140625	38.2748069763184
1508.81994628906	38.4201698303223
1509.89538574219	38.4656181335449
1510.97045898438	38.5270957946777
1512.04516601563	38.6512641906738
1513.11938476563	38.7064971923828
1514.19323730469	38.7151031494141
1515.26672363281	38.86669921875
1516.33972167969	38.8939514160156
1517.41235351563	38.9874954223633
1518.48449707031	39.0785179138184
1519.55639648438	39.0320587158203
1520.62768554688	39.1801452636719
1521.69873046875	39.2742500305176
1522.76928710938	39.2440757751465
1523.83947753906	39.2592506408691
1524.90930175781	39.4526824951172
1525.97863769531	39.4740715026855
1527.04760742188	39.4905242919922
1528.11608886719	39.3302421569824
1529.18420410156	39.3728675842285
1530.251953125	39.4559555053711
1531.31921386719	39.5468215942383
1532.38610839844	39.6756019592285
1533.45263671875	39.7625999450684
1534.51867675781	39.8048057556152
1535.58435058594	39.9014053344727
1536.64965820313	39.9502334594727
1537.71447753906	40.092960357666
1538.77893066406	40.2552032470703
1539.84301757813	40.4270477294922
1540.90661621094	40.522518157959
1541.9697265625	40.6631202697754
1543.03259277344	40.7233505249023
1544.09497070313	40.8205642700195
1545.15686035156	41.0610847473145
1546.21850585938	41.2732849121094
1547.27966308594	41.3764533996582
1548.34033203125	41.4810676574707
1549.40063476563	41.5938911437988
1550.46057128906	41.6745452880859
1551.52001953125	41.8453559875488
1552.5791015625	41.9698829650879
1553.63781738281	42.1177558898926
1554.69604492188	42.1916542053223
1555.75378417969	42.1947441101074
1556.81127929688	42.286434173584
1557.86828613281	42.4411010742188
1558.9248046875	42.4996452331543
1559.98095703125	42.5488662719727
1561.03674316406	42.6544990539551
1562.09204101563	42.8351211547852
1563.14697265625	42.9546356201172
1564.20153808594	43.0957298278809
1565.25561523438	43.3110694885254
1566.30932617188	43.4925994873047
1567.36254882813	43.6963577270508
1568.41540527344	44.0055465698242
1569.4677734375	44.1448554992676
1570.51977539063	44.4480819702148
1571.57141113281	44.671199798584
1572.62255859375	44.8291206359863
1573.67333984375	45.1640510559082
1574.7236328125	45.3547172546387
1575.77355957031	45.4911346435547
1576.82299804688	45.6358261108398
1577.8720703125	45.9590377807617
1578.92077636719	46.1022911071777
1579.96899414063	46.2298240661621
1581.01684570313	46.515193939209
1582.06420898438	46.7138938903809
1583.11120605469	46.9184837341309
1584.15771484375	47.0511360168457
1585.20385742188	47.2821235656738
1586.24951171875	47.4799880981445
1587.29479980469	47.6613349914551
1588.33972167969	47.8829956054688
1589.38415527344	48.0647239685059
1590.42810058594	48.2671699523926
1591.47180175781	48.7181282043457
1592.51489257813	49.0746955871582
1593.55773925781	49.4432525634766
1594.59997558594	49.5888595581055
1595.64196777344	50.1355361938477
1596.68334960938	50.4279708862305
1597.72448730469	50.6220474243164
1598.76513671875	51.1125373840332
1599.80529785156	51.5215644836426
1600.84509277344	51.8773880004883
1601.88452148438	52.1013031005859
1602.92346191406	52.4491844177246
1603.9619140625	52.8458290100098
1605	53.0956230163574
1606.03771972656	53.4321212768555
1607.07495117188	53.7446708679199
1608.11169433594	54.1365394592285
1609.14807128906	54.4039611816406
1610.18408203125	54.7002601623535
1611.21960449219	54.7748908996582
1612.25463867188	55.1030006408691
1613.28930664063	55.4978561401367
1614.32360839844	55.5077590942383
1615.357421875	56.0562629699707
1616.39074707031	56.2140731811523
1617.42370605469	56.5207672119141
1618.45629882813	56.9305191040039
1619.48840332031	57.031867980957
1620.52001953125	57.1868667602539
1621.55126953125	57.5984687805176
1622.58215332031	57.8335189819336
1623.61254882813	58.0666580200195
1624.64245605469	58.2666549682617
1625.67199707031	58.5990447998047
1626.70104980469	58.7871589660645
1627.72973632813	59.0292549133301
1628.75793457031	59.170970916748
1629.78576660156	59.4157028198242
1630.81311035156	59.6109008789063
1631.84008789063	59.5584449768066
1632.86657714844	59.8763885498047
1633.89270019531	59.9934959411621
1634.91833496094	59.861328125
1635.94348144531	60.1030082702637
1636.96826171875	60.0480690002441
1637.99255371094	60.011116027832
1639.01647949219	60.0738792419434
1640.03991699219	59.9530143737793
1641.06298828125	59.8286933898926
1642.08557128906	59.6632537841797
1643.10778808594	59.6993637084961
1644.12951660156	59.4387168884277
1645.15075683594	59.2188720703125
1646.17163085938	58.9641265869141
1647.19213867188	58.845630645752
1648.21203613281	58.3617858886719
1649.23156738281	58.3217811584473
1650.25073242188	57.9894714355469
1651.26940917969	57.7742195129395
1652.28759765625	57.4372177124023
1653.30541992188	57.2238388061523
1654.32275390625	56.9452514648438
1655.33972167969	56.6300315856934
1656.35620117188	56.3155174255371
1657.37231445313	55.8652458190918
1658.38793945313	55.6574668884277
1659.40307617188	55.3722305297852
1660.41772460938	55.2429161071777
1661.43212890625	54.8420906066895
1662.44592285156	54.494945526123
1663.45935058594	54.4300422668457
1664.47229003906	53.9478950500488
1665.48486328125	53.7053260803223
1666.49694824219	53.4252433776855
1667.50854492188	53.1194190979004
1668.51977539063	52.7404098510742
1669.53051757813	52.321346282959
1670.54089355469	52.020622253418
1671.55078125	51.6873817443848
1672.56018066406	51.1071357727051
1673.56909179688	50.8237075805664
1674.57763671875	50.4447784423828
1675.58581542969	49.9591064453125
1676.59350585938	49.4897270202637
1677.60070800781	49.0470771789551
1678.607421875	48.5550842285156
1679.61376953125	48.0759429931641
1680.61962890625	47.6508750915527
1681.62512207031	47.1629638671875
1682.63012695313	46.7546691894531
1683.63464355469	46.087474822998
1684.638671875	45.782543182373
1685.64233398438	45.1628494262695
1686.64562988281	45.0441780090332
1687.64831542969	44.4966201782227
1688.65063476563	44.0359230041504
1689.65246582031	43.4727783203125
1690.65393066406	43.0967445373535
1691.65490722656	42.8308296203613
1692.65539550781	42.4493865966797
1693.65551757813	42.0303230285645
1694.65502929688	41.6647186279297
1695.654296875	41.3081588745117
1696.65295410156	41.0081977844238
1697.65124511719	40.6015663146973
1698.64904785156	40.3132095336914
1699.646484375	39.9458084106445
1700.64331054688	39.6457061767578
1701.63977050781	39.2654838562012
1702.63586425781	38.8178215026855
1703.63134765625	38.5899047851563
1704.62646484375	38.1461982727051
1705.62121582031	37.8761596679688
1706.61535644531	37.4758262634277
1707.60913085938	37.1274871826172
1708.60241699219	36.7350234985352
1709.59521484375	36.3586196899414
1710.58764648438	35.9477195739746
1711.57958984375	35.6061210632324
1712.57104492188	35.2839088439941
1713.56213378906	34.8827667236328
1714.552734375	34.6764755249023
1715.54284667969	34.2970352172852
1716.53247070313	33.9011650085449
1717.52160644531	33.5481414794922
1718.51037597656	33.2454071044922
1719.49865722656	32.8974151611328
1720.48657226563	32.6700134277344
1721.47387695313	32.3475036621094
1722.46081542969	31.9809341430664
1723.447265625	31.7317180633545
1724.43334960938	31.5921058654785
1725.41882324219	31.3484706878662
1726.40393066406	31.0741863250732
1727.38854980469	30.7182559967041
1728.37268066406	30.4953060150146
1729.3564453125	30.364351272583
1730.33972167969	30.1385402679443
1731.32250976563	29.9508457183838
1732.30480957031	29.6715221405029
1733.28674316406	29.4702033996582
1734.26806640625	29.3669910430908
1735.2490234375	29.1419353485107
1736.2294921875	29.0183372497559
1737.20959472656	28.8042793273926
1738.18908691406	28.638542175293
1739.16821289063	28.5066833496094
1740.14685058594	28.2969093322754
1741.125	28.1508293151855
1742.10266113281	28.0160732269287
1743.07995605469	27.7256469726563
1744.05676269531	27.7211036682129
1745.03308105469	27.4391841888428
1746.00891113281	27.3468627929688
1746.98425292969	27.08567237854
1747.95910644531	27.0125274658203
1748.93359375	26.7189617156982
1749.90759277344	26.6239070892334
1750.88110351563	26.3676872253418
1751.85412597656	26.1310787200928
1752.82678222656	26.0206623077393
1753.798828125	25.8474426269531
1754.7705078125	25.6751766204834
1755.74169921875	25.447732925415
1756.71240234375	25.3740825653076
1757.6826171875	25.1859855651855
1758.65246582031	24.9994564056396
1759.62170410156	24.879035949707
1760.59057617188	24.7219142913818
1761.55895996094	24.5184879302979
1762.52673339844	24.3764038085938
1763.49426269531	24.3196849822998
1764.46118164063	24.1839561462402
1765.42761230469	24.0936050415039
1766.39367675781	23.928991317749
1767.35913085938	23.8917236328125
1768.32421875	23.8229389190674
1769.28881835938	23.6898632049561
1770.2529296875	23.5293769836426
1771.21655273438	23.5212249755859
1772.17980957031	23.4516754150391
1773.14245605469	23.3837718963623
1774.10461425781	23.2991218566895
1775.06640625	23.2806816101074
1776.02770996094	23.1353492736816
1776.98852539063	23.0675239562988
1777.94873046875	22.9703807830811
1778.90856933594	22.8549957275391
1779.86804199219	22.7979469299316
1780.82690429688	22.6701107025146
1781.78527832031	22.5057811737061
1782.7431640625	22.3891201019287
1783.70068359375	22.2900104522705
1784.65771484375	22.1499881744385
1785.61413574219	22.1012897491455
1786.57019042969	21.9166927337646
1787.52575683594	21.8809223175049
1788.48083496094	21.7072982788086
1789.43530273438	21.5868988037109
1790.38940429688	21.5163879394531
1791.34301757813	21.3595581054688
1792.29626464844	21.2635498046875
1793.24890136719	21.2578353881836
1794.20104980469	21.0747623443604
1795.15270996094	21.08056640625
1796.10400390625	20.8754863739014
1797.0546875	20.8408699035645
1798.0048828125	20.7622718811035
1798.95471191406	20.6609134674072
1799.90393066406	20.6262226104736
1800.85278320313	20.5633106231689
1801.80102539063	20.5481758117676
1802.74890136719	20.4877490997314
1803.6962890625	20.4831352233887
1804.64306640625	20.4389038085938
1805.58947753906	20.4131984710693
1806.53540039063	20.3024921417236
1807.48071289063	20.3248538970947
1808.42565917969	20.2910976409912
1809.3701171875	20.2275657653809
1810.31396484375	20.2260799407959
1811.25744628906	20.1464595794678
1812.20043945313	20.0796756744385
1813.14294433594	20.0690822601318
1814.08483886719	20.0954780578613
1815.0263671875	20.0091953277588
1815.96740722656	19.8710536956787
1816.90783691406	19.8307876586914
1817.84790039063	19.8241539001465
1818.78747558594	19.6344165802002
1819.72644042969	19.6982536315918
1820.6650390625	19.6409683227539
1821.60314941406	19.5931987762451
1822.54064941406	19.4741973876953
1823.47778320313	19.3875675201416
1824.41430664063	19.266544342041
1825.35034179688	19.2213878631592
1826.28601074219	19.1267757415771
1827.22106933594	19.0930309295654
1828.15563964844	19.0369777679443
1829.08984375	18.9622039794922
1830.0234375	18.902271270752
1830.95654296875	18.8890514373779
1831.88916015625	18.8263053894043
1832.8212890625	18.6963500976563
1833.7529296875	18.6830673217773
1834.68408203125	18.7242488861084
1835.61474609375	18.6520442962646
1836.54479980469	18.601936340332
1837.47448730469	18.6282367706299
1838.40356445313	18.6709594726563
1839.33227539063	18.6267986297607
1840.26037597656	18.6009368896484
1841.18811035156	18.5409622192383
1842.115234375	18.5547294616699
1843.04187011719	18.555290222168
1843.96801757813	18.5296115875244
1844.89367675781	18.610631942749
1845.81872558594	18.5405616760254
1846.74340820313	18.5084686279297
1847.66760253906	18.4990005493164
1848.59118652344	18.460262298584
1849.51428222656	18.4495029449463
1850.43701171875	18.4120178222656
1851.35913085938	18.3542022705078
1852.28076171875	18.4013900756836
1853.20190429688	18.2735710144043
1854.12243652344	18.1690139770508
1855.04260253906	18.1192150115967
1855.96215820313	18.1379222869873
1856.88122558594	18.0403137207031
1857.79992675781	17.9510097503662
1858.71801757813	17.8655204772949
1859.63549804688	17.8786182403564
1860.55261230469	17.821590423584
1861.46923828125	17.6905059814453
1862.38525390625	17.7256832122803
1863.30078125	17.7048511505127
1864.2158203125	17.6603946685791
1865.13037109375	17.6597328186035
1866.04443359375	17.6092281341553
1866.95788574219	17.6270446777344
1867.87084960938	17.6784267425537
1868.78332519531	17.56960105896
1869.6953125	17.6044368743896
1870.60681152344	17.6207904815674
1871.51782226563	17.5777378082275
1872.42822265625	17.5977630615234
1873.33813476563	17.6675624847412
1874.24755859375	17.6768608093262
1875.15649414063	17.6428470611572
1876.06481933594	17.6301612854004
1876.97277832031	17.6597461700439
1877.88012695313	17.656774520874
1878.78698730469	17.6350345611572
1879.69323730469	17.6406955718994
1880.59912109375	17.6273670196533
1881.50439453125	17.5395107269287
1882.4091796875	17.552074432373
1883.3134765625	17.4723625183105
1884.21716308594	17.3900108337402
1885.12048339844	17.3906631469727
1886.02319335938	17.3491344451904
1886.92541503906	17.3268394470215
1887.82702636719	17.2584266662598
1888.72814941406	17.2458457946777
1889.62878417969	17.1710948944092
1890.52893066406	17.1389846801758
1891.42858886719	17.04638671875
1892.32763671875	17.0482654571533
1893.22619628906	17.0328025817871
1894.12426757813	16.9357585906982
1895.02172851563	16.9671325683594
1895.91870117188	16.8602447509766
1896.81518554688	16.878381729126
1897.71118164063	16.8656806945801
1898.60656738281	16.7953987121582
1899.50146484375	16.8717975616455
1900.39587402344	16.7993030548096
1901.28967285156	16.8229026794434
1902.18298339844	16.8419513702393
1903.07580566406	16.7683048248291
1903.96801757813	16.7745151519775
1904.85986328125	16.7511081695557
1905.7509765625	16.7808589935303
1906.64172363281	16.8191184997559
1907.53186035156	16.851526260376
1908.42150878906	16.8732776641846
1909.31066894531	16.9035491943359
1910.19921875	16.849401473999
1911.08728027344	16.8772926330566
1911.97473144531	16.9285717010498
1912.86181640625	16.9558525085449
1913.74816894531	16.9115047454834
1914.63415527344	16.9106178283691
1915.51953125	16.8736667633057
1916.40441894531	16.8760547637939
1917.28869628906	16.8841400146484
1918.17260742188	16.8826026916504
1919.05578613281	16.86399269104
1919.93859863281	16.8077144622803
1920.82080078125	16.7662982940674
1921.70239257813	16.7680206298828
1922.58349609375	16.7484951019287
1923.46411132813	16.671724319458
1924.34423828125	16.6185989379883
1925.22375488281	16.6102027893066
1926.10278320313	16.5324478149414
1926.98120117188	16.4293994903564
1927.85913085938	16.4490566253662
1928.73645019531	16.3720626831055
1929.61328125	16.3552360534668
1930.48962402344	16.3619270324707
1931.36535644531	16.2441577911377
1932.24060058594	16.2374019622803
1933.11535644531	16.2557353973389
1933.98950195313	16.2280769348145
1934.86303710938	16.1618671417236
1935.73608398438	16.2090587615967
1936.60864257813	16.2379970550537
1937.48059082031	16.2321281433105
1938.35205078125	16.2075233459473
1939.22302246094	16.2012042999268
1940.09338378906	16.2526988983154
1940.96313476563	16.2894401550293
1941.83239746094	16.3116397857666
1942.701171875	16.3429107666016
1943.5693359375	16.3660297393799
1944.43701171875	16.3851928710938
1945.30407714844	16.3935394287109
1946.17065429688	16.4005641937256
1947.03662109375	16.4646778106689
1947.90209960938	16.4053497314453
1948.76696777344	16.4852294921875
1949.63134765625	16.4568824768066
1950.4951171875	16.4750366210938
1951.3583984375	16.508716583252
1952.22106933594	16.4841232299805
1953.08325195313	16.4883422851563
1953.94482421875	16.4779262542725
1954.80590820313	16.3035335540771
1955.66650390625	16.4173603057861
1956.5263671875	16.3720645904541
1957.38586425781	16.3274021148682
1958.24462890625	16.3282623291016
1959.10302734375	16.3413562774658
1959.96069335938	16.2724151611328
1960.81799316406	16.2080993652344
1961.67456054688	16.165548324585
1962.53063964844	16.1630363464355
1963.38623046875	16.1070880889893
1964.2412109375	16.0943183898926
1965.09558105469	16.0637149810791
1965.94946289063	16.0593910217285
1966.80285644531	15.963436126709
1967.65563964844	16.0186309814453
1968.5078125	16.0629329681396
1969.35949707031	15.9930009841919
1970.21057128906	15.9949178695679
1971.06103515625	15.9682426452637
1971.91101074219	15.967700958252
1972.76049804688	16.0196762084961
1973.60925292969	16.0526866912842
1974.45764160156	16.0298194885254
1975.30529785156	16.1373558044434
1976.15246582031	16.1299495697021
1976.99914550781	16.1997680664063
1977.84521484375	16.2105197906494
1978.69067382813	16.286693572998
1979.53552246094	16.3346920013428
1980.3798828125	16.3486461639404
1981.22375488281	16.3630657196045
1982.06701660156	16.4140625
1982.90966796875	16.4065227508545
1983.75170898438	16.4023532867432
1984.59326171875	16.3763942718506
1985.43420410156	16.3598556518555
1986.27465820313	16.4019680023193
1987.11450195313	16.3031539916992
1987.95373535156	16.3891334533691
1988.79248046875	16.2783298492432
1989.63061523438	16.3672885894775
1990.46813964844	16.2647342681885
1991.30517578125	16.2965564727783
1992.1416015625	16.2702770233154
1992.9775390625	16.2252826690674
1993.81274414063	16.1430625915527
1994.6474609375	16.1467037200928
1995.48168945313	16.0204067230225
1996.31518554688	16.0167999267578
1997.14819335938	16.0380172729492
1997.98071289063	16.0357666015625
1998.8125	15.9994087219238
1999.64379882813	16.0048332214355
2000.47448730469	15.9896898269653
2001.3046875	16.0061988830566
2002.13427734375	15.9650354385376
2002.96325683594	15.9711465835571
2003.79162597656	16.0621585845947
2004.61950683594	16.0995693206787
2005.44677734375	16.0713024139404
2006.2734375	16.1155452728271
2007.09948730469	16.1661682128906
2007.92504882813	16.2857723236084
2008.75	16.272518157959
2009.57434082031	16.2667427062988
2010.39819335938	16.331127166748
2011.22131347656	16.3785209655762
2012.0439453125	16.3571071624756
2012.86608886719	16.4270477294922
2013.6875	16.4165573120117
2014.50842285156	16.4344940185547
2015.32873535156	16.4503917694092
2016.1484375	16.4442291259766
2016.96752929688	16.5216312408447
2017.7861328125	16.448751449585
2018.60412597656	16.5227947235107
2019.42150878906	16.5396842956543
2020.23828125	16.5230617523193
2021.05444335938	16.560266494751
2021.8701171875	16.48317527771
2022.68518066406	16.4418716430664
2023.49963378906	16.4797782897949
2024.3134765625	16.4503231048584
2025.12683105469	16.4096546173096
2025.939453125	16.37672996521
2026.75158691406	16.3513336181641
2027.56311035156	16.3089923858643
2028.3740234375	16.305980682373
2029.18432617188	16.2803020477295
2029.994140625	16.2807159423828
2030.80322265625	16.2719707489014
2031.61181640625	16.2134876251221
2032.41979980469	16.1973781585693
2033.22717285156	16.1491508483887
2034.03393554688	16.1261291503906
2034.84008789063	16.160924911499
2035.64575195313	16.0834770202637
2036.45080566406	16.1086444854736
2037.25512695313	15.9856357574463
2038.05895996094	16.0011348724365
2038.86218261719	15.9200706481934
2039.66479492188	15.9360237121582
2040.466796875	15.9761457443237
2041.26831054688	15.923303604126
2042.06909179688	16.0376033782959
2042.86938476563	15.9727735519409
2043.6689453125	15.9468402862549
2044.46801757813	16.0015678405762
2045.26647949219	16.0445823669434
2046.06433105469	16.0652503967285
2046.86145019531	16.0517845153809
2047.65808105469	16.0611667633057
2048.4541015625	16.1051940917969
2049.24951171875	16.1402454376221
2050.04443359375	16.1531391143799
2050.83862304688	16.123498916626
2051.63232421875	16.1271476745605
2052.42529296875	16.2504234313965
2053.2177734375	16.1863040924072
2054.00952148438	16.2351379394531
2054.80078125	16.2235527038574
2055.59130859375	16.2902812957764
2056.38134765625	16.2807941436768
2057.17065429688	16.3172130584717
2057.95947265625	16.2130889892578
2058.74755859375	16.2423191070557
2059.53515625	16.2485961914063
2060.32202148438	16.2567348480225
2061.1083984375	16.1143360137939
2061.89428710938	16.0689792633057
2062.67919921875	16.0389308929443
2063.4638671875	16.0253791809082
2064.24780273438	15.9913425445557
2065.03100585938	16.0245532989502
2065.81372070313	15.9127206802368
2066.595703125	15.8613700866699
2067.37719726563	15.8344507217407
2068.15795898438	15.7876987457275
2068.93823242188	15.7639942169189
2069.7177734375	15.7127504348755
2070.49682617188	15.6691722869873
2071.27514648438	15.6129522323608
2072.05297851563	15.5417442321777
2072.830078125	15.5557622909546
2073.60668945313	15.5017805099487
2074.38256835938	15.430685043335
2075.15795898438	15.4222240447998
2075.9326171875	15.2995796203613
2076.70654296875	15.3271102905273
2077.47998046875	15.3623914718628
2078.25268554688	15.2189712524414
2079.02490234375	15.2992315292358
2079.79663085938	15.2679691314697
2080.5673828125	15.3182945251465
2081.337890625	15.3114166259766
2082.107421875	15.2977247238159
2082.87670898438	15.2718191146851
2083.64501953125	15.3203477859497
2084.41284179688	15.2676448822021
2085.18017578125	15.3213796615601
2085.94677734375	15.3309507369995
2086.71264648438	15.3767538070679
2087.47802734375	15.3388214111328
2088.24267578125	15.3215742111206
2089.0068359375	15.3912153244019
2089.77026367188	15.374213218689
2090.53295898438	15.355076789856
2091.29516601563	15.3597393035889
2092.056640625	15.3170032501221
2092.81762695313	15.3240165710449
2093.57788085938	15.2784004211426
2094.33764648438	15.2679300308228
2095.0966796875	15.1710062026978
2095.85498046875	15.1831750869751
2096.61279296875	15.1398010253906
2097.36987304688	15.0439004898071
2098.12646484375	14.9481582641602
2098.88232421875	14.8968391418457
2099.63745117188	14.9385223388672
2100.39208984375	14.7542886734009
2101.14624023438	14.747857093811
2101.8994140625	14.6731548309326
2102.65209960938	14.605507850647
2103.404296875	14.4849128723145
2104.15551757813	14.425684928894
2104.90649414063	14.4376306533813
2105.65649414063	14.3213472366333
2106.40600585938	14.3377752304077
2107.15502929688	14.2063941955566
2107.90307617188	14.1614465713501
2108.65063476563	14.1312170028687
2109.39770507813	14.1311817169189
2110.14404296875	14.1435194015503
2110.8896484375	14.0570545196533
2111.63452148438	14.0405559539795
2112.37890625	14.1196031570435
2113.12280273438	14.0663995742798
2113.86572265625	14.1230964660645
2114.60815429688	14.154314994812
2115.35009765625	14.1604948043823
2116.09106445313	14.2024936676025
2116.83154296875	14.1931686401367
2117.57153320313	14.1391553878784
2118.31079101563	14.1780891418457
2119.04931640625	14.1828556060791
2119.787109375	14.1512622833252
2120.5244140625	14.1524295806885
2121.26098632813	14.1480922698975
2121.9970703125	14.127947807312
2122.732421875	14.0596265792847
2123.46704101563	14.0418272018433
2124.20092773438	13.9259405136108
2124.93432617188	13.9423818588257
2125.6669921875	13.9204368591309
2126.39916992188	13.7808408737183
2127.13037109375	13.7480087280273
2127.86108398438	13.7074661254883
2128.59130859375	13.7541284561157
2129.32080078125	13.5632848739624
2130.04956054688	13.6039152145386
2130.77758789063	13.4997253417969
2131.50512695313	13.3735494613647
2132.23193359375	13.3221626281738
2132.9580078125	13.2856779098511
2133.68334960938	13.2602491378784
2134.408203125	13.1832056045532
2135.13232421875	13.08704662323
2135.85595703125	13.0520944595337
2136.57885742188	12.993709564209
2137.30102539063	12.9997415542603
2138.0224609375	12.8796892166138
2138.74340820313	12.8431529998779
2139.46337890625	12.8539705276489
2140.18310546875	12.785472869873
2140.90185546875	12.6675624847412
2141.6201171875	12.7054328918457
2142.33764648438	12.66197681427
2143.05444335938	12.6562700271606
2143.77075195313	12.6280250549316
2144.48608398438	12.634181022644
2145.201171875	12.6621618270874
2145.91528320313	12.6547498703003
2146.62890625	12.5980625152588
2147.34155273438	12.5796890258789
2148.05395507813	12.5666465759277
2148.76538085938	12.5531044006348
2149.47631835938	12.5351791381836
2150.18627929688	12.5325593948364
2150.89599609375	12.5129051208496
2151.60473632813	12.5387449264526
2152.31298828125	12.5402574539185
2153.02026367188	12.5018272399902
2153.72729492188	12.4604482650757
2154.43334960938	12.4363327026367
2155.138671875	12.4487791061401
2155.84350585938	12.4241571426392
2156.54760742188	12.4204959869385
2157.25122070313	12.4329490661621
2157.95385742188	12.3013200759888
2158.65600585938	12.2934522628784
2159.357421875	12.3464422225952
2160.05810546875	12.2637662887573
2160.75805664063	12.2742185592651
2161.45751953125	12.1953611373901
2162.15600585938	12.1534070968628
2162.85400390625	12.1361522674561
2163.55151367188	12.0858116149902
2164.248046875	12.0020933151245
2164.94409179688	11.9982442855835
2165.63916015625	11.9490118026733
2166.33374023438	11.8769187927246
2167.02783203125	11.8077125549316
2167.72094726563	11.7772531509399
2168.41357421875	11.6524305343628
2169.10522460938	11.6695623397827
2169.79638671875	11.5893449783325
2170.48706054688	11.4977502822876
2171.1767578125	11.4533233642578
2171.86572265625	11.3867063522339
2172.55419921875	11.3158483505249
2173.24194335938	11.1542778015137
2173.92895507813	11.1522779464722
2174.615234375	11.0255193710327
2175.30078125	11.0589838027954
2175.98583984375	11.0167150497437
2176.67016601563	10.9640512466431
2177.35375976563	10.9696197509766
2178.03662109375	10.928505897522
2178.71875	10.8475656509399
2179.40014648438	10.8263921737671
2180.08081054688	10.8447713851929
2180.76098632813	10.8812303543091
2181.4404296875	10.9045886993408
2182.119140625	10.8638391494751
2182.79711914063	10.8505525588989
2183.47436523438	10.8803720474243
2184.15087890625	10.8412942886353
2184.82690429688	10.8718748092651
2185.501953125	10.8434276580811
2186.17651367188	10.842755317688
2186.85034179688	10.8542518615723
2187.5234375	10.8473691940308
2188.19580078125	10.8133993148804
2188.86743164063	10.8137016296387
2189.53833007813	10.7675008773804
2190.20874023438	10.7364387512207
2190.87817382813	10.6498432159424
2191.54711914063	10.6271715164185
2192.21533203125	10.6615228652954
2192.8828125	10.5810203552246
2193.54956054688	10.4929800033569
2194.21557617188	10.4322929382324
2194.880859375	10.4748497009277
2195.54541015625	10.3027925491333
2196.20947265625	10.3111200332642
2196.87255859375	10.2045516967773
2197.53515625	10.1743640899658
2198.19677734375	10.1271505355835
2198.85791015625	10.052640914917
2199.51831054688	9.95980072021484
2200.17797851563	9.88116073608398
2200.8369140625	9.79193592071533
2201.4951171875	9.75047969818115
2202.15258789063	9.63306522369385
2202.80932617188	9.62008762359619
2203.46533203125	9.54240131378174
2204.12060546875	9.5725269317627
2204.775390625	9.48873329162598
2205.42919921875	9.46788692474365
2206.08251953125	9.41512870788574
2206.73486328125	9.43016719818115
2207.38671875	9.45150470733643
2208.03759765625	9.46858024597168
2208.68798828125	9.40365600585938
2209.33764648438	9.42827415466309
2209.98657226563	9.39575576782227
2210.63452148438	9.38235282897949
2211.28198242188	9.41404247283936
2211.9287109375	9.36282157897949
2212.57470703125	9.42226505279541
2213.21997070313	9.40556526184082
2213.86450195313	9.39768409729004
2214.50830078125	9.3630313873291
2215.1513671875	9.35361099243164
2215.79370117188	9.33407211303711
2216.43530273438	9.28999519348145
2217.076171875	9.24816036224365
2217.71630859375	9.23183917999268
2218.35571289063	9.21828937530518
2218.99462890625	9.16624355316162
2219.63256835938	9.09034633636475
2220.26977539063	9.06886196136475
2220.90625	9.04330635070801
2221.5419921875	8.98679065704346
2222.17700195313	8.90384292602539
2222.81127929688	8.86854267120361
2223.44482421875	8.81594944000244
2224.07763671875	8.74654293060303
2224.70971679688	8.65371227264404
2225.34106445313	8.60477733612061
2225.9716796875	8.54588508605957
2226.6015625	8.4943208694458
2227.23071289063	8.47299480438232
2227.85913085938	8.4015007019043
2228.48681640625	8.34446430206299
2229.11376953125	8.36101531982422
2229.73999023438	8.30391502380371
2230.36547851563	8.22585678100586
2230.990234375	8.18906211853027
2231.61401367188	8.12288761138916
2232.2373046875	8.10006046295166
2232.85986328125	8.03634929656982
2233.4814453125	7.99430084228516
2234.1025390625	7.99234771728516
2234.72265625	7.9893684387207
2235.34228515625	7.97052621841431
2235.9609375	7.95806407928467
2236.57885742188	7.88568735122681
2237.1962890625	7.92644786834717
2237.81274414063	7.83247661590576
2238.42846679688	7.8970799446106
2239.04345703125	7.85019779205322
2239.65771484375	7.85791254043579
2240.27124023438	7.8628077507019
2240.88403320313	7.9154486656189
2241.49584960938	7.90495920181274
2242.10717773438	7.86337327957153
2242.71752929688	7.88009405136108
2243.32739257813	7.8346061706543
2243.93627929688	7.82405948638916
2244.54443359375	7.78519678115845
2245.15209960938	7.82146978378296
2245.7587890625	7.74909734725952
2246.36474609375	7.7117018699646
2246.9697265625	7.69437408447266
2247.57421875	7.66775178909302
2248.17797851563	7.65400409698486
2248.78076171875	7.66320323944092
2249.38305664063	7.62723970413208
2249.984375	7.65579843521118
2250.5849609375	7.5900936126709
2251.18481445313	7.50701713562012
2251.78393554688	7.46291351318359
2252.38232421875	7.46092748641968
2252.97973632813	7.41599225997925
2253.57666015625	7.39560508728027
2254.17260742188	7.36018228530884
2254.76782226563	7.30063915252686
2255.3623046875	7.26722478866577
2255.9560546875	7.22159385681152
2256.54907226563	7.18370532989502
2257.14135742188	7.11595010757446
2257.73266601563	7.1026439666748
2258.32348632813	7.04180955886841
2258.91333007813	6.97365379333496
2259.50244140625	6.90570306777954
2260.09057617188	6.89280700683594
2260.67822265625	6.90043878555298
2261.26513671875	6.839919090271
2261.85107421875	6.80875778198242
2262.43627929688	6.74814748764038
2263.02075195313	6.7380199432373
2263.6044921875	6.67889451980591
2264.18725585938	6.65621757507324
2264.76953125	6.65985298156738
2265.35083007813	6.65540456771851
2265.93139648438	6.60032415390015
2266.51123046875	6.58122873306274
2267.09033203125	6.51849699020386
2267.66845703125	6.56597137451172
2268.24584960938	6.55702590942383
2268.82250976563	6.53290176391602
2269.3984375	6.5532283782959
2269.9736328125	6.5403356552124
2270.5478515625	6.56355381011963
2271.12133789063	6.58155393600464
2271.69409179688	6.62314128875732
2272.26611328125	6.62833261489868
2272.83740234375	6.57846403121948
2273.40771484375	6.55740690231323
2273.97729492188	6.53213310241699
2274.54614257813	6.55014896392822
2275.11401367188	6.5153956413269
2275.68139648438	6.45828580856323
2276.24780273438	6.42136430740356
2276.8134765625	6.41543340682983
2277.37817382813	6.38188028335571
2277.9423828125	6.38592290878296
2278.50561523438	6.3402214050293
2279.06811523438	6.38058137893677
2279.62963867188	6.36381149291992
2280.19067382813	6.34439373016357
2280.75073242188	6.32548475265503
2281.31005859375	6.3442702293396
2281.86840820313	6.3377423286438
2282.42602539063	6.2784252166748
2282.98291015625	6.26684522628784
2283.5390625	6.24733257293701
2284.09448242188	6.20877695083618
2284.64892578125	6.17151212692261
2285.20263671875	6.20693063735962
2285.75537109375	6.13656806945801
2286.3076171875	6.12383556365967
2286.85888671875	6.09362173080444
2287.40942382813	6.04378175735474
2287.958984375	6.05722188949585
2288.5078125	6.0017614364624
2289.05590820313	5.94175243377686
2289.60302734375	5.90423679351807
2290.14965820313	5.89428424835205
2290.6953125	5.83176803588867
2291.23999023438	5.79362869262695
2291.78393554688	5.77193069458008
2292.3271484375	5.74728727340698
2292.86962890625	5.70401859283447
2293.4111328125	5.68411493301392
2293.95190429688	5.66259765625
2294.49194335938	5.61764192581177
2295.03100585938	5.56386470794678
2295.5693359375	5.58088970184326
2296.10693359375	5.55103349685669
2296.6435546875	5.50888967514038
2297.17944335938	5.54750776290894
2297.71459960938	5.5189323425293
2298.24877929688	5.50474166870117
2298.7822265625	5.49080371856689
2299.31469726563	5.50249099731445
2299.8466796875	5.50483751296997
2300.37744140625	5.52241230010986
2300.90771484375	5.49374866485596
2301.43701171875	5.48886489868164
2301.96557617188	5.49173355102539
2302.4931640625	5.49968814849854
2303.02001953125	5.49452543258667
2303.54614257813	5.4949836730957
2304.0712890625	5.50856733322144
2304.595703125	5.52269649505615
2305.119140625	5.52369451522827
2305.64184570313	5.50188875198364
2306.16381835938	5.5023365020752
2306.68481445313	5.49553394317627
2307.205078125	5.45918750762939
2307.72436523438	5.44618129730225
2308.24291992188	5.46675825119019
2308.7607421875	5.42282104492188
2309.27758789063	5.40359544754028
2309.79370117188	5.44515800476074
2310.30883789063	5.42699718475342
2310.8232421875	5.48986721038818
2311.3369140625	5.41837215423584
2311.849609375	5.40718126296997
2312.361328125	5.37441301345825
2312.87255859375	5.36831426620483
2313.38256835938	5.36760473251343
2313.89208984375	5.32938385009766
2314.40063476563	5.29841899871826
2314.908203125	5.27228927612305
2315.4150390625	5.20372676849365
2315.92114257813	5.20456552505493
2316.42626953125	5.18620634078979
2316.9306640625	5.14511203765869
2317.43408203125	5.15133571624756
2317.93676757813	5.05822944641113
2318.4384765625	5.07362365722656
2318.939453125	5.02267074584961
2319.439453125	5.00175285339355
2319.93872070313	4.93826055526733
2320.43701171875	4.9500994682312
2320.9345703125	4.89413404464722
2321.43139648438	4.88832426071167
2321.92724609375	4.85129261016846
2322.42211914063	4.86799573898315
2322.91625976563	4.83337163925171
2323.40966796875	4.80713796615601
2323.90209960938	4.79855728149414
2324.3935546875	4.78371381759644
2324.88427734375	4.77810478210449
2325.37426757813	4.73738288879395
2325.86303710938	4.7674126625061
2326.35131835938	4.81516408920288
2326.83862304688	4.72645568847656
2327.32495117188	4.76577281951904
2327.810546875	4.73750400543213
2328.29541015625	4.7866678237915
2328.77905273438	4.78075170516968
2329.26220703125	4.76555204391479
2329.74438476563	4.82241678237915
2330.2255859375	4.77798938751221
2330.7060546875	4.82123374938965
2331.185546875	4.81038856506348
2331.6640625	4.77055168151855
2332.14184570313	4.78675508499146
2332.61889648438	4.78408908843994
2333.09497070313	4.7638988494873
2333.57006835938	4.7527289390564
2334.04443359375	4.77167797088623
2334.51782226563	4.77584075927734
2334.99047851563	4.71367502212524
2335.46215820313	4.70438098907471
2335.93310546875	4.68355798721313
2336.40307617188	4.66244173049927
2336.8720703125	4.62785911560059
2337.34033203125	4.63004398345947
2337.8076171875	4.61327648162842
2338.27416992188	4.55417919158936
2338.73974609375	4.5667781829834
2339.20458984375	4.54418754577637
2339.66845703125	4.53670930862427
2340.13134765625	4.49565029144287
2340.59350585938	4.45896625518799
2341.0546875	4.42996406555176
2341.51489257813	4.42903661727905
2341.97436523438	4.42452096939087
2342.43286132813	4.36735343933105
2342.890625	4.3721866607666
2343.34741210938	4.34033155441284
2343.80322265625	4.32225179672241
2344.25830078125	4.29670286178589
2344.71240234375	4.30979013442993
2345.16577148438	4.29664611816406
2345.61791992188	4.29454135894775
2346.06958007813	4.35434770584106
2346.52001953125	4.36967849731445
2346.9697265625	4.44891166687012
2347.41845703125	4.52321672439575
2347.86645507813	4.6485013961792
2348.3134765625	4.6775107383728
2348.75952148438	4.78963279724121
2349.20483398438	4.85112524032593
2349.64916992188	4.95450830459595
2350.09252929688	5.05574226379395
2350.53515625	5.12902879714966
2350.97680664063	5.17961263656616
2351.41748046875	5.20191526412964
2351.857421875	5.25338363647461
2352.29638671875	5.26627969741821
2352.734375	5.25917387008667
2353.17138671875	5.25234031677246
2353.60766601563	5.22325468063354
2354.04296875	5.16911935806274
2354.4775390625	5.07710599899292
2354.91088867188	4.97751379013062
2355.34350585938	4.92406415939331
2355.775390625	4.83938598632813
2356.2060546875	4.77303552627563
2356.63598632813	4.61857175827026
2357.06494140625	4.51306915283203
2357.4931640625	4.43788862228394
2357.92041015625	4.31830024719238
2358.3466796875	4.25276756286621
2358.77197265625	4.16625022888184
2359.1962890625	4.08051347732544
2359.61987304688	4.02376556396484
2360.04248046875	3.93512487411499
2360.46411132813	3.90847373008728
2360.88500976563	3.86558651924133
2361.30493164063	3.85231709480286
2361.72387695313	3.78363728523254
