# Supplementary material for: Optics miniaturization strategy for demanding Raman spectroscopy applications
Source: Nat Commun. 2024 Apr 8;15:3049. doi: 10.1038/s41467-024-47044-7 (PMC11001912; doi:10.1038/s41467-024-47044-7)
Supplement: Supplementary file 6 — Source Data [file 41467_2024_47044_MOESM6_ESM.zip › Source Data/NCOMMS-23-34016B s3/S3 pHCA, Glucose, Salts/calibraiton/Salts standards 24.08.17/K_5g_L_1.csv]

347.42919921875	77.7289810180664
348.892913818359	77.9395599365234
350.356079101563	78.3801879882813
351.818634033203	78.5398712158203
353.280670166016	78.9811477661133
354.742095947266	79.2501907348633
356.202972412109	79.5824890136719
357.663299560547	79.9125747680664
359.123046875	80.1351852416992
360.582244873047	80.3384170532227
362.040863037109	80.6683731079102
363.498931884766	80.8951644897461
364.956451416016	80.8847045898438
366.413391113281	81.0704498291016
367.869750976563	81.2569732666016
369.325592041016	81.4057846069336
370.780853271484	81.1642608642578
372.235565185547	81.4768142700195
373.689727783203	81.5381851196289
375.143310546875	81.5121612548828
376.596343994141	81.6098403930664
378.048828125	81.6261596679688
379.500762939453	81.6686477661133
380.9521484375	81.7624206542969
382.402954101563	81.9527206420898
383.853240966797	82.0646057128906
385.302947998047	82.0565948486328
386.752136230469	82.3351593017578
388.200744628906	82.3370895385742
389.648803710938	82.4355163574219
391.096343994141	82.4169998168945
392.543304443359	82.7488479614258
393.989715576172	83.0272827148438
395.435607910156	83.1277923583984
396.880920410156	83.3633041381836
398.325714111328	83.3352279663086
399.769927978516	83.6719741821289
401.213623046875	83.8402099609375
402.656768798828	84.0039443969727
404.099395751953	83.9509887695313
405.541442871094	84.2284088134766
406.982971191406	84.3675842285156
408.423950195313	84.3514251708984
409.864379882813	84.7467041015625
411.304290771484	84.7322998046875
412.743621826172	84.829216003418
414.182434082031	85.0846862792969
415.620727539063	85.1201019287109
417.058471679688	85.0928955078125
418.495666503906	85.2389984130859
419.932342529297	85.1770172119141
421.368469238281	85.1385803222656
422.804077148438	85.2108001708984
424.239135742188	85.1342926025391
425.673645019531	85.0251770019531
427.107635498047	85.1839370727539
428.541107177734	85.0742645263672
429.974029541016	84.8641738891602
431.406433105469	84.9176483154297
432.838287353516	84.8541412353516
434.269622802734	84.6371688842773
435.700408935547	84.7456741333008
437.130706787109	84.4994659423828
438.560455322266	84.4784545898438
439.989654541016	84.3300399780273
441.418334960938	84.3045959472656
442.846496582031	83.9875259399414
444.274139404297	83.9852676391602
445.701263427734	83.7923736572266
447.127838134766	83.6534957885742
448.553894042969	83.6957702636719
449.979431152344	83.5787124633789
451.404449462891	83.5321426391602
452.828918457031	83.3247146606445
454.252899169922	83.3791122436523
455.676330566406	83.2165908813477
457.099273681641	83.1903076171875
458.521667480469	83.1052703857422
459.943542480469	83.2018051147461
461.364929199219	83.0516586303711
462.785766601563	83.0710372924805
464.206085205078	83.1338653564453
465.625885009766	82.8550796508789
467.045196533203	83.0679931640625
468.463958740234	82.9612274169922
469.882202148438	83.083625793457
471.299957275391	82.977897644043
472.717193603516	83.0477752685547
474.133911132813	83.0521545410156
475.550109863281	83.1896667480469
476.965789794922	83.1679229736328
478.380950927734	83.3259735107422
479.795623779297	83.2192230224609
481.209777832031	83.3025054931641
482.623413085938	83.4028244018555
484.036529541016	83.5976638793945
485.449157714844	83.5306701660156
486.861267089844	83.8006210327148
488.272857666016	83.7555465698242
489.683959960938	83.881233215332
491.094543457031	83.8102569580078
492.504608154297	83.8825302124023
493.914184570313	84.0593338012695
495.3232421875	84.1008377075195
496.731811523438	84.0976486206055
498.139862060547	84.0720596313477
499.547393798828	84.2099456787109
500.954467773438	84.0284729003906
502.360992431641	84.0017852783203
503.767028808594	84.0315704345703
505.172576904297	84.0248260498047
506.577606201172	83.9459838867188
507.982147216797	84.0063858032227
509.386169433594	83.7729110717773
510.789703369141	83.8215637207031
512.192749023438	83.6477203369141
513.595275878906	83.6668319702148
514.997314453125	83.511833190918
516.398803710938	83.3558883666992
517.799865722656	83.1515045166016
519.200378417969	83.2022171020508
520.600463867188	82.8062438964844
522	82.5349655151367
523.399047851563	82.5028991699219
524.797607421875	82.2164611816406
526.195678710938	81.8192291259766
527.59326171875	81.718147277832
528.990295410156	81.4598922729492
530.386901855469	80.8873596191406
531.782958984375	80.9517059326172
533.178588867188	80.6855392456055
534.573669433594	80.3163299560547
535.968322753906	80.0589828491211
537.362426757813	79.7246780395508
538.756042480469	79.6673965454102
540.149230957031	79.2260971069336
541.541870117188	79.0187835693359
542.934020996094	78.9608535766602
544.32568359375	78.6745071411133
545.716918945313	78.4954986572266
547.107604980469	78.2640686035156
548.497802734375	78.2317428588867
549.887573242188	78.0952835083008
551.276794433594	77.8022766113281
552.66552734375	77.789909362793
554.053833007813	77.5533142089844
555.441650390625	77.5936431884766
556.828918457031	77.3301467895508
558.215759277344	77.1654052734375
559.602111816406	77.1755447387695
560.987976074219	77.1554260253906
562.373352050781	77.0952606201172
563.758239746094	76.9364318847656
565.142639160156	76.8499221801758
566.526611328125	76.6370239257813
567.910034179688	76.7049179077148
569.293029785156	76.5250473022461
570.675537109375	76.5592422485352
572.057556152344	76.5480041503906
573.439086914063	76.4849700927734
574.820129394531	76.3949966430664
576.200744628906	76.3813171386719
577.580871582031	76.3640060424805
578.96044921875	76.4152450561523
580.339660644531	76.3255615234375
581.718322753906	76.3566284179688
583.096557617188	76.1383972167969
584.474243164063	76.3246765136719
585.851501464844	76.1463394165039
587.228332519531	76.3285751342773
588.604614257813	76.0744934082031
589.98046875	76.0914154052734
591.355834960938	76.1778335571289
592.730712890625	75.9494552612305
594.105163574219	76.1038208007813
595.479125976563	75.9741973876953
596.852600097656	75.9481353759766
598.225646972656	75.9236145019531
599.598205566406	75.9345169067383
600.970275878906	75.8950347900391
602.341857910156	75.798469543457
603.713012695313	75.7105712890625
605.083679199219	75.5369415283203
606.453918457031	75.6256256103516
607.823608398438	75.4193801879883
609.192932128906	75.5073318481445
610.561706542969	75.2419586181641
611.930053710938	75.2042236328125
613.297912597656	75.044075012207
614.665344238281	75.0260009765625
616.032287597656	74.7821273803711
617.398803710938	74.8642272949219
618.764831542969	74.7192001342773
620.13037109375	74.5008087158203
621.495483398438	74.43310546875
622.860107421875	74.2712860107422
624.224304199219	74.2297592163086
625.588012695313	74.0040512084961
626.951232910156	73.9474029541016
628.314025878906	73.7642059326172
629.676391601563	73.7489242553711
631.038269042969	73.5535049438477
632.399658203125	73.3762054443359
633.760620117188	73.4036254882813
635.12109375	73.1315231323242
636.481140136719	72.9648895263672
637.840759277344	72.8856353759766
639.199890136719	72.7553482055664
640.558532714844	72.6740570068359
641.916748046875	72.5184936523438
643.274536132813	72.4069290161133
644.6318359375	72.2825164794922
645.988647460938	72.1996231079102
647.345031738281	72.0353698730469
648.700988769531	72.039436340332
650.056457519531	71.7923736572266
651.411499023438	71.6483764648438
652.76611328125	71.7752914428711
654.120239257813	71.4443206787109
655.473876953125	71.4429397583008
656.827087402344	71.4126205444336
658.179870605469	71.2751159667969
659.5322265625	71.2910690307617
660.884094238281	71.1662750244141
662.235473632813	71.1095809936523
663.586486816406	70.8536911010742
664.93701171875	70.8450012207031
666.287048339844	70.8514633178711
667.636657714844	70.8832550048828
668.98583984375	70.6355514526367
670.334594726563	70.697868347168
671.682861328125	70.6304244995117
673.030700683594	70.5906066894531
674.378051757813	70.6261291503906
675.725036621094	70.5539703369141
677.071533203125	70.5333786010742
678.417541503906	70.5066680908203
679.76318359375	70.6650848388672
681.108337402344	70.4161529541016
682.453002929688	70.6402893066406
683.797302246094	70.5345458984375
685.14111328125	70.4950790405273
686.484497070313	70.4418640136719
687.827453613281	70.5905609130859
689.169921875	70.4567413330078
690.512023925781	70.4265747070313
691.853637695313	70.6429061889648
693.194763183594	70.5215911865234
694.535522460938	70.4070281982422
695.875793457031	70.6180114746094
697.215637207031	70.5789260864258
698.555053710938	70.5957641601563
699.89404296875	70.607063293457
701.232543945313	70.5900573730469
702.570617675781	70.5707626342773
703.908325195313	70.5390548706055
705.245483398438	70.6878662109375
706.582275390625	70.5407562255859
707.918640136719	70.6423263549805
709.254516601563	70.5972900390625
710.589965820313	70.5025100708008
711.924987792969	70.61767578125
713.259582519531	70.5851364135742
714.59375	70.5926055908203
715.927490234375	70.4615707397461
717.2607421875	70.6738052368164
718.593627929688	70.5309448242188
719.926025390625	70.5868988037109
721.257995605469	70.6349945068359
722.589538574219	70.4658279418945
723.920654296875	70.4290466308594
725.251342773438	70.5818328857422
726.581604003906	70.2813339233398
727.911437988281	70.4375991821289
729.240783691406	70.2503814697266
730.569763183594	70.3686065673828
731.898254394531	70.2229537963867
733.226379394531	70.160514831543
734.554016113281	70.1581344604492
735.881225585938	69.9852142333984
737.208068847656	70.0364151000977
738.534423828125	70.072883605957
739.8603515625	69.8813247680664
741.185852050781	69.7811737060547
742.510925292969	69.9121398925781
743.835571289063	69.7248611450195
745.159790039063	69.5934371948242
746.483581542969	69.5585479736328
747.806945800781	69.43310546875
749.1298828125	69.4215774536133
750.452453613281	69.3449172973633
751.774536132813	69.2801132202148
753.09619140625	69.0192947387695
754.417419433594	69.0531539916992
755.738220214844	68.8804779052734
757.05859375	68.865837097168
758.378540039063	68.7704162597656
759.698059082031	68.7177963256836
761.017211914063	68.4789581298828
762.335876464844	68.5337524414063
763.654113769531	68.2369003295898
764.971984863281	68.2577285766602
766.289367675781	68.1347579956055
767.606384277344	68.108268737793
768.922973632813	68.0689849853516
770.239074707031	67.8464126586914
771.554809570313	67.5598907470703
772.8701171875	67.7204513549805
774.184997558594	67.5138092041016
775.499450683594	67.426155090332
776.8134765625	67.2762832641602
778.127136230469	67.2066268920898
779.440307617188	67.1301345825195
780.753112792969	67.1861419677734
782.0654296875	66.9048461914063
783.377380371094	66.8803482055664
784.688903808594	66.8054580688477
786	66.6088180541992
787.310668945313	66.5561294555664
788.620971679688	66.3169860839844
789.930786132813	66.4244766235352
791.240234375	66.1338577270508
792.549255371094	65.9659881591797
793.857788085938	66.1202926635742
795.166015625	65.9085845947266
796.473754882813	65.9028091430664
797.781066894531	65.7443923950195
799.088012695313	65.7920837402344
800.39453125	65.7237930297852
801.700622558594	65.5381546020508
803.006286621094	65.3365325927734
804.311584472656	65.4087295532227
805.616394042969	65.2899627685547
806.920837402344	65.1817016601563
808.224853515625	65.1263198852539
809.528503417969	65.0060958862305
810.831665039063	64.8443145751953
812.134460449219	64.8593826293945
813.436828613281	64.6873550415039
814.73876953125	64.5699005126953
816.040344238281	64.7276992797852
817.341430664063	64.5795822143555
818.642150878906	64.4311141967773
819.942504882813	64.3690490722656
821.242370605469	64.3045349121094
822.541870117188	64.237174987793
823.840942382813	64.2116165161133
825.139587402344	64.1479263305664
826.437866210938	64.0186538696289
827.735656738281	63.9752349853516
829.033081054688	63.8759498596191
830.330139160156	63.9410591125488
831.626770019531	63.7018585205078
832.922973632813	63.5868301391602
834.21875	63.6241455078125
835.514099121094	63.6140060424805
836.80908203125	63.4919776916504
838.103637695313	63.3001937866211
839.397827148438	63.453311920166
840.691589355469	63.2106742858887
841.984924316406	63.3249244689941
843.27783203125	63.1400985717773
844.570373535156	63.090446472168
845.862487792969	63.1624336242676
847.154235839844	63.1496086120605
848.445556640625	63.2048377990723
849.736450195313	63.0401420593262
851.026916503906	63.1253356933594
852.317016601563	63.1207656860352
853.606689453125	63.275936126709
854.89599609375	63.2794151306152
856.184875488281	63.4210739135742
857.473327636719	63.4703216552734
858.761413574219	63.7072868347168
860.049072265625	64.0584030151367
861.336303710938	64.2732849121094
862.623168945313	64.6836700439453
863.909606933594	65.1885833740234
865.195678710938	65.7904586791992
866.481323242188	66.2942123413086
867.766540527344	66.9214401245117
869.051391601563	67.5913314819336
870.335815429688	68.3547515869141
871.619873046875	68.9087905883789
872.903503417969	69.434814453125
874.186706542969	69.8979644775391
875.469543457031	70.1477355957031
876.752014160156	70.011344909668
878.033996582031	69.8530731201172
879.315612792969	69.5127105712891
880.596862792969	68.5559158325195
881.877685546875	67.6660385131836
883.158081054688	66.5420837402344
884.438110351563	65.3884887695313
885.7177734375	64.2705535888672
886.996948242188	63.2732429504395
888.275817871094	62.3346748352051
889.55419921875	61.3090934753418
890.832275390625	60.3622283935547
892.10986328125	59.7018852233887
893.387084960938	58.941764831543
894.663940429688	58.4555816650391
895.940368652344	57.8058204650879
897.216369628906	57.2692260742188
898.492004394531	56.9084663391113
899.767272949219	56.3587875366211
901.042114257813	56.1119689941406
902.316528320313	55.7339477539063
903.590576171875	55.4951820373535
904.8642578125	55.0606346130371
906.137512207031	54.7897262573242
907.410339355469	54.4378967285156
908.682800292969	54.136360168457
909.954833984375	53.9793930053711
911.226501464844	53.7778854370117
912.497802734375	53.5516357421875
913.768676757813	53.083568572998
915.039123535156	53.1384391784668
916.309204101563	52.7818145751953
917.578918457031	52.6748542785645
918.848205566406	52.4416618347168
920.117126464844	52.1321334838867
921.385620117188	52.2028846740723
922.653747558594	51.9571838378906
923.921447753906	51.6918792724609
925.188781738281	51.5197143554688
926.455688476563	51.3820304870605
927.722229003906	51.3479461669922
928.988342285156	51.1088104248047
930.254089355469	51.0581932067871
931.519470214844	50.850887298584
932.784423828125	50.7806930541992
934.049011230469	50.5857887268066
935.313171386719	50.480785369873
936.576965332031	50.367805480957
937.84033203125	50.2588233947754
939.103332519531	50.1091156005859
940.365966796875	49.9390487670898
941.628173828125	49.9563598632813
942.890014648438	49.878101348877
944.151428222656	49.7907180786133
945.412475585938	49.563591003418
946.673095703125	49.5244102478027
947.933349609375	49.3904304504395
949.193237304688	49.2794952392578
950.452697753906	49.2502670288086
951.711791992188	49.1144180297852
952.970520019531	48.8822441101074
954.228820800781	48.8144035339355
955.486755371094	48.7793235778809
956.744262695313	48.7189407348633
958.001403808594	48.696834564209
959.258117675781	48.6105766296387
960.514526367188	48.4887275695801
961.770446777344	48.4451599121094
963.026062011719	48.4031219482422
964.28125	48.2744674682617
965.536010742188	48.097843170166
966.790466308594	48.0834579467773
968.044494628906	48.071174621582
969.298095703125	47.9254455566406
970.551391601563	47.9531707763672
971.80419921875	47.7233085632324
973.056701660156	47.7973365783691
974.308776855469	47.6310844421387
975.560485839844	47.6613502502441
976.811767578125	47.6847648620605
978.062683105469	47.6642265319824
979.313232421875	47.5696296691895
980.563415527344	47.5230255126953
981.813171386719	47.4659614562988
983.0625	47.4780311584473
984.3115234375	47.3697814941406
985.560119628906	47.4443244934082
986.808349609375	47.4082641601563
988.05615234375	47.4350547790527
989.303588867188	47.3285636901855
990.550659179688	47.2300758361816
991.797302246094	47.1855049133301
993.043579101563	47.2020683288574
994.289489746094	47.0992546081543
995.535034179688	47.0651893615723
996.780151367188	46.9496383666992
998.02490234375	46.8495216369629
999.269226074219	46.9293746948242
1000.51318359375	46.7091293334961
1001.75677490234	46.620662689209
1003	46.5775413513184
1004.24279785156	46.4685440063477
1005.48522949219	46.4774284362793
1006.72729492188	46.5994529724121
1007.96893310547	46.3946952819824
1009.21026611328	46.2217559814453
1010.45111083984	46.2988777160645
1011.69165039063	46.2381362915039
1012.93176269531	46.0915069580078
1014.17150878906	46.2608528137207
1015.41088867188	46.0597839355469
1016.64984130859	46.2059288024902
1017.88842773438	46.0568733215332
1019.12664794922	45.9992523193359
1020.36450195313	46.0654411315918
1021.60192871094	45.9699440002441
1022.83898925781	45.9664497375488
1024.07568359375	45.8945960998535
1025.31201171875	45.9551391601563
1026.5478515625	45.8819732666016
1027.78344726563	45.9438781738281
1029.0185546875	45.846923828125
1030.25329589844	45.8019943237305
1031.48767089844	45.7024040222168
1032.7216796875	45.8994216918945
1033.95532226563	45.8446235656738
1035.18859863281	45.9041442871094
1036.42138671875	45.9800491333008
1037.65393066406	45.8719596862793
1038.88598632813	45.9579925537109
1040.11767578125	46.0305328369141
1041.34899902344	46.083080291748
1042.57995605469	46.1642150878906
1043.810546875	46.2268981933594
1045.04077148438	46.2853965759277
1046.2705078125	46.5032119750977
1047.5	46.5179252624512
1048.72900390625	46.601261138916
1049.95764160156	46.778923034668
1051.18591308594	46.7942657470703
1052.41381835938	47.0144653320313
1053.64135742188	46.9804878234863
1054.86853027344	47.380443572998
1056.09521484375	47.4995193481445
1057.32165527344	47.627197265625
1058.54760742188	47.9797897338867
1059.77331542969	48.1635475158691
1060.99853515625	48.5695648193359
1062.22338867188	48.9195861816406
1063.44787597656	49.3237533569336
1064.671875	49.8497619628906
1065.89562988281	50.4181442260742
1067.11901855469	50.9043922424316
1068.34191894531	51.5102157592773
1069.56457519531	52.2859230041504
1070.78674316406	52.9200706481934
1072.00854492188	53.7000923156738
1073.22998046875	54.1795349121094
1074.45104980469	54.5835380554199
1075.67175292969	54.7622108459473
1076.89208984375	54.9308128356934
1078.11193847656	54.8155479431152
1079.33154296875	54.5206871032715
1080.55065917969	54.0284729003906
1081.76940917969	53.430419921875
1082.98791503906	52.4692726135254
1084.20593261719	51.7514152526855
1085.42358398438	50.9951972961426
1086.64086914063	50.1578979492188
1087.85766601563	49.3749084472656
1089.07421875	48.7944374084473
1090.29040527344	48.1014099121094
1091.50610351563	47.6446647644043
1092.72155761719	47.1327934265137
1093.9365234375	46.7452507019043
1095.15112304688	46.4883689880371
1096.36535644531	46.1658592224121
1097.57922363281	45.8918037414551
1098.79272460938	45.8394165039063
1100.005859375	45.4800682067871
1101.21862792969	45.3653030395508
1102.43090820313	45.3026390075684
1103.64294433594	45.0827484130859
1104.8544921875	45.1009902954102
1106.06579589844	45.1135292053223
1107.27661132813	44.9608192443848
1108.48706054688	44.8773994445801
1109.69714355469	44.7993240356445
1110.90686035156	44.6785087585449
1112.1162109375	44.6126594543457
1113.3251953125	44.590145111084
1114.53369140625	44.5976066589355
1115.74194335938	44.4306373596191
1116.94982910156	44.5787925720215
1118.1572265625	44.4507789611816
1119.3642578125	44.4157257080078
1120.57104492188	44.494270324707
1121.77734375	44.4506607055664
1122.98327636719	44.3982696533203
1124.18884277344	44.4069900512695
1125.39404296875	44.3550109863281
1126.59875488281	44.332820892334
1127.80322265625	44.5002670288086
1129.00732421875	44.4431686401367
1130.2109375	44.2953681945801
1131.41430664063	44.3750267028809
1132.6171875	44.4189910888672
1133.81970214844	44.3082733154297
1135.02197265625	44.299934387207
1136.22375488281	44.2136764526367
1137.42517089844	44.2422218322754
1138.62622070313	44.3787231445313
1139.82690429688	44.206916809082
1141.02709960938	44.095100402832
1142.22705078125	44.0939025878906
1143.42663574219	44.2123222351074
1144.62573242188	44.1163940429688
1145.82458496094	44.0972747802734
1147.02294921875	44.151180267334
1148.22094726563	44.140308380127
1149.41857910156	44.1573638916016
1150.61584472656	44.1073455810547
1151.81274414063	44.1255645751953
1153.00927734375	43.9712104797363
1154.20544433594	44.2010498046875
1155.40124511719	44.0897254943848
1156.5966796875	44.2022552490234
1157.79162597656	44.0643692016602
1158.986328125	44.0691108703613
1160.18054199219	44.1293144226074
1161.37438964844	44.0757751464844
1162.56799316406	44.0453796386719
1163.76110839844	44.003719329834
1164.95385742188	44.0217170715332
1166.14624023438	44.0410766601563
1167.33825683594	43.8982772827148
1168.52990722656	43.8949089050293
1169.72119140625	43.9173736572266
1170.91198730469	43.8830337524414
1172.1025390625	43.9753532409668
1173.29260253906	44.072093963623
1174.482421875	43.8899269104004
1175.67175292969	43.9809608459473
1176.86071777344	43.9445991516113
1178.04943847656	44.0033340454102
1179.23767089844	43.9930229187012
1180.42553710938	43.9674072265625
1181.61303710938	44.0237159729004
1182.80017089844	44.1095237731934
1183.98681640625	44.0954360961914
1185.17321777344	43.9594421386719
1186.35925292969	43.9804153442383
1187.54479980469	44.2425956726074
1188.73010253906	43.9276313781738
1189.91491699219	44.0340385437012
1191.09936523438	44.0746078491211
1192.28356933594	44.1069564819336
1193.46728515625	44.0954780578613
1194.65063476563	44.1405029296875
1195.83361816406	43.9827346801758
1197.01623535156	44.1666450500488
1198.19836425781	44.2019577026367
1199.38024902344	44.1828994750977
1200.56176757813	44.2293586730957
1201.74279785156	44.297679901123
1202.92358398438	44.3941879272461
1204.10388183594	44.3723182678223
1205.28393554688	44.4163703918457
1206.46350097656	44.54150390625
1207.64270019531	44.4621925354004
1208.82153320313	44.537166595459
1210	44.5996932983398
1211.17810058594	44.5700721740723
1212.35583496094	44.523380279541
1213.53308105469	44.6446342468262
1214.71008300781	44.5751647949219
1215.88671875	44.5473136901855
1217.06286621094	44.5288581848145
1218.23864746094	44.5382270812988
1219.41418457031	44.5351448059082
1220.58923339844	44.619140625
1221.76391601563	44.5483894348145
1222.93823242188	44.484546661377
1224.11218261719	44.5687942504883
1225.28576660156	44.5746231079102
1226.458984375	44.620361328125
1227.6318359375	44.5575294494629
1228.80419921875	44.5344200134277
1229.97631835938	44.6713523864746
1231.14794921875	44.5477294921875
1232.31921386719	44.7012176513672
1233.490234375	44.5196418762207
1234.66076660156	44.6443939208984
1235.83093261719	44.6384658813477
1237.00073242188	44.5809059143066
1238.17016601563	44.5469665527344
1239.33923339844	44.5485534667969
1240.5078125	44.5749282836914
1241.67614746094	44.4605674743652
1242.84411621094	44.4435653686523
1244.01159667969	44.4890022277832
1245.1787109375	44.2830352783203
1246.34558105469	44.3874588012695
1247.51196289063	44.1949348449707
1248.67797851563	44.1912460327148
1249.84362792969	44.083625793457
1251.00891113281	44.1804466247559
1252.173828125	43.9552383422852
1253.33825683594	44.080150604248
1254.50244140625	44.036548614502
1255.66625976563	43.9577827453613
1256.82958984375	43.9593620300293
1257.99255371094	43.9294395446777
1259.1552734375	43.9570007324219
1260.31750488281	43.9007682800293
1261.47937011719	43.927978515625
1262.64086914063	43.8902130126953
1263.80200195313	43.7578392028809
1264.96276855469	43.7718315124512
1266.123046875	43.7675590515137
1267.28308105469	43.6744270324707
1268.44262695313	43.7171173095703
1269.60192871094	43.594181060791
1270.7607421875	43.5537872314453
1271.91918945313	43.4575881958008
1273.07727050781	43.3941078186035
1274.23498535156	43.3242835998535
1275.39233398438	43.2309761047363
1276.54931640625	43.2945518493652
1277.70581054688	43.0391654968262
1278.86206054688	43.0484771728516
1280.01794433594	43.106517791748
1281.17333984375	42.9722023010254
1282.32836914063	42.9561347961426
1283.48303222656	42.9838027954102
1284.63732910156	43.0241851806641
1285.79125976563	42.8898887634277
1286.94482421875	42.9318466186523
1288.09802246094	42.8214416503906
1289.25073242188	42.8755722045898
1290.40319824219	42.9243392944336
1291.55517578125	42.7680740356445
1292.70690917969	42.9282646179199
1293.85815429688	42.7787551879883
1295.00903320313	42.7471923828125
1296.15954589844	42.7021598815918
1297.30969238281	42.670238494873
1298.45935058594	42.5820236206055
1299.60876464844	42.5873336791992
1300.7578125	42.498161315918
1301.90637207031	42.505615234375
1303.05456542969	42.461971282959
1304.20239257813	42.3589172363281
1305.34985351563	42.332836151123
1306.49694824219	42.433536529541
1307.64367675781	42.3393669128418
1308.7900390625	42.2523422241211
1309.93591308594	42.2322845458984
1311.08154296875	42.2790222167969
1312.22668457031	42.3035774230957
1313.37145996094	42.2988204956055
1314.51599121094	42.2429084777832
1315.66003417969	42.279296875
1316.80358886719	42.1811103820801
1317.94689941406	42.2213973999023
1319.08984375	42.1365394592285
1320.23229980469	42.2539253234863
1321.37451171875	42.1646575927734
1322.51623535156	42.2722473144531
1323.65759277344	42.0938987731934
1324.79858398438	42.1458854675293
1325.93920898438	42.0537109375
1327.07934570313	41.9410552978516
1328.21923828125	41.9466857910156
1329.35864257813	41.8856430053711
1330.49780273438	41.8315582275391
1331.63647460938	41.798168182373
1332.77478027344	41.7727165222168
1333.91271972656	41.7109146118164
1335.05029296875	41.6759986877441
1336.18737792969	41.7347259521484
1337.32421875	41.599609375
1338.46057128906	41.516731262207
1339.5966796875	41.6178779602051
1340.73229980469	41.5746841430664
1341.86755371094	41.5744743347168
1343.00231933594	41.6085319519043
1344.13684082031	41.4596748352051
1345.27099609375	41.5348052978516
1346.40466308594	41.5263175964355
1347.53796386719	41.5037040710449
1348.6708984375	41.4572830200195
1349.80346679688	41.4767227172852
1350.93566894531	41.4942474365234
1352.06750488281	41.4305992126465
1353.19885253906	41.3714218139648
1354.32995605469	41.4075813293457
1355.46057128906	41.3220634460449
1356.5908203125	41.2404022216797
1357.720703125	41.1323890686035
1358.85021972656	41.1373863220215
1359.97924804688	41.0541839599609
1361.10803222656	41.1458854675293
1362.236328125	40.9699859619141
1363.3642578125	40.9763870239258
1364.49182128906	40.9895935058594
1365.61901855469	40.8693389892578
1366.74584960938	40.8160171508789
1367.87231445313	40.9718742370605
1368.99829101563	40.7891311645508
1370.12390136719	40.7532920837402
1371.24914550781	40.7622909545898
1372.3740234375	40.7421989440918
1373.49853515625	40.817253112793
1374.62255859375	40.6363983154297
1375.74633789063	40.7505111694336
1376.86962890625	40.9144058227539
1377.99255371094	40.7090682983398
1379.11511230469	40.7797660827637
1380.2373046875	40.7850189208984
1381.35900878906	40.6822395324707
1382.48034667969	40.675651550293
1383.60144042969	40.7388534545898
1384.72204589844	40.6763153076172
1385.84228515625	40.5748977661133
1386.96203613281	40.6130752563477
1388.08154296875	40.5011558532715
1389.20056152344	40.5070724487305
1390.31921386719	40.4484367370605
1391.4375	40.2898063659668
1392.55541992188	40.4060668945313
1393.6728515625	40.2464447021484
1394.7900390625	40.3662567138672
1395.90673828125	40.3025779724121
1397.02307128906	40.2591400146484
1398.13903808594	40.1450347900391
1399.25463867188	40.124568939209
1400.36975097656	40.0238914489746
1401.48449707031	40.1158103942871
1402.59899902344	40.0815467834473
1403.712890625	40.0967788696289
1404.82653808594	40.204948425293
1405.93981933594	40.1648864746094
1407.05261230469	40.0351829528809
1408.1650390625	40.1496696472168
1409.27709960938	40.1704483032227
1410.38879394531	40.1524429321289
1411.5	40.0396957397461
1412.61096191406	40.2094917297363
1413.72143554688	40.0762634277344
1414.83154296875	40.1224784851074
1415.94116210938	39.9925575256348
1417.05053710938	39.9786987304688
1418.15942382813	39.878604888916
1419.26794433594	39.9065246582031
1420.37609863281	39.8753280639648
1421.48388671875	39.8023681640625
1422.59118652344	39.6684799194336
1423.6982421875	39.7831420898438
1424.80480957031	39.6223030090332
1425.91088867188	39.6122093200684
1427.01672363281	39.6343612670898
1428.1220703125	39.5787811279297
1429.22717285156	39.5857162475586
1430.33166503906	39.637622833252
1431.43591308594	39.5810852050781
1432.53979492188	39.5489692687988
1433.64318847656	39.5938987731934
1434.74621582031	39.6382675170898
1435.84887695313	39.5848846435547
1436.95104980469	39.5571174621582
1438.05297851563	39.6357727050781
1439.15441894531	39.5514945983887
1440.25549316406	39.4848289489746
1441.35620117188	39.525390625
1442.45642089844	39.4855308532715
1443.55627441406	39.5057830810547
1444.65576171875	39.3392753601074
1445.7548828125	39.3374061584473
1446.853515625	39.322826385498
1447.95190429688	39.1223831176758
1449.0498046875	39.2607803344727
1450.14721679688	39.1047782897949
1451.24438476563	39.0831527709961
1452.34106445313	38.9274978637695
1453.43737792969	39.0452270507813
1454.53332519531	39.0563659667969
1455.62890625	38.9518547058105
1456.72399902344	38.8718338012695
1457.81872558594	38.9985008239746
1458.9130859375	38.9412498474121
1460.00695800781	38.9220390319824
1461.10046386719	38.9831008911133
1462.19360351563	38.9798202514648
1463.28637695313	38.9137535095215
1464.37878417969	38.9473915100098
1465.470703125	38.9317817687988
1466.56225585938	38.9326705932617
1467.65344238281	38.9471282958984
1468.744140625	38.9708404541016
1469.83447265625	38.9285583496094
1470.92443847656	38.8607559204102
1472.01403808594	38.7015647888184
1473.10314941406	38.8227767944336
1474.19189453125	38.6971702575684
1475.2802734375	38.5375442504883
1476.3681640625	38.6381874084473
1477.45581054688	38.5888366699219
1478.54296875	38.5194206237793
1479.62963867188	38.544620513916
1480.71606445313	38.6129264831543
1481.80200195313	38.6119995117188
1482.88757324219	38.6571388244629
1483.97265625	38.6286926269531
1485.05737304688	38.6726989746094
1486.14172363281	38.7157402038574
1487.22570800781	38.817497253418
1488.30932617188	38.7402763366699
1489.39245605469	38.8371696472168
1490.47509765625	38.7843856811523
1491.55749511719	38.9526710510254
1492.63940429688	38.9003143310547
1493.72094726563	38.8177909851074
1494.80212402344	38.9814682006836
1495.8828125	38.9636383056641
1496.96313476563	38.8961143493652
1498.04309082031	38.8932762145996
1499.12255859375	38.8541641235352
1500.20166015625	38.847599029541
1501.28039550781	38.9416770935059
1502.35864257813	38.7968139648438
1503.4365234375	38.8234329223633
1504.51403808594	38.8568000793457
1505.59118652344	38.9085388183594
1506.66784667969	38.9348449707031
1507.744140625	38.9343070983887
1508.81994628906	38.8944854736328
1509.89538574219	39.0059967041016
1510.97045898438	39.096019744873
1512.04516601563	39.2631683349609
1513.11938476563	39.2765960693359
1514.19323730469	39.3491592407227
1515.26672363281	39.5154914855957
1516.33972167969	39.4378356933594
1517.41235351563	39.5959510803223
1518.48449707031	39.6643257141113
1519.55639648438	39.7083969116211
1520.62768554688	39.8193855285645
1521.69873046875	39.8057250976563
1522.76928710938	39.8663177490234
1523.83947753906	39.8455581665039
1524.90930175781	39.9109535217285
1525.97863769531	40.0964241027832
1527.04760742188	39.993724822998
1528.11608886719	40.0394020080566
1529.18420410156	39.9606704711914
1530.251953125	40.06982421875
1531.31921386719	40.0690040588379
1532.38610839844	40.1514739990234
1533.45263671875	40.2556076049805
1534.51867675781	40.4016418457031
1535.58435058594	40.5120315551758
1536.64965820313	40.5323944091797
1537.71447753906	40.7877502441406
1538.77893066406	40.9181518554688
1539.84301757813	40.9920425415039
1540.90661621094	41.0866203308105
1541.9697265625	41.2392387390137
1543.03259277344	41.3452568054199
1544.09497070313	41.4336357116699
1545.15686035156	41.6428680419922
1546.21850585938	41.8327255249023
1547.27966308594	41.9014053344727
1548.34033203125	42.0480651855469
1549.40063476563	42.2347526550293
1550.46057128906	42.1946029663086
1551.52001953125	42.4343338012695
1552.5791015625	42.6166648864746
1553.63781738281	42.6768989562988
1554.69604492188	42.7694129943848
1555.75378417969	42.8146057128906
1556.81127929688	42.8170204162598
1557.86828613281	43.0683517456055
1558.9248046875	43.0696563720703
1559.98095703125	43.2131996154785
1561.03674316406	43.2621803283691
1562.09204101563	43.4546699523926
1563.14697265625	43.5414009094238
1564.20153808594	43.6616821289063
1565.25561523438	43.9060363769531
1566.30932617188	44.1881866455078
1567.36254882813	44.3631553649902
1568.41540527344	44.5206489562988
1569.4677734375	44.8061103820801
1570.51977539063	45.034423828125
1571.57141113281	45.2101402282715
1572.62255859375	45.5188980102539
1573.67333984375	45.6996002197266
1574.7236328125	45.916332244873
1575.77355957031	46.1992874145508
1576.82299804688	46.4286155700684
1577.8720703125	46.5399475097656
1578.92077636719	46.7548713684082
1579.96899414063	46.8569488525391
1581.01684570313	47.1248397827148
1582.06420898438	47.2638549804688
1583.11120605469	47.4885559082031
1584.15771484375	47.5210914611816
1585.20385742188	47.8031883239746
1586.24951171875	48.1520614624023
1587.29479980469	48.257869720459
1588.33972167969	48.5118865966797
1589.38415527344	48.6350593566895
1590.42810058594	49.0248908996582
1591.47180175781	49.354190826416
1592.51489257813	49.7207069396973
1593.55773925781	50.0537147521973
1594.59997558594	50.353588104248
1595.64196777344	50.7570648193359
1596.68334960938	50.9804344177246
1597.72448730469	51.3328742980957
1598.76513671875	51.8212966918945
1599.80529785156	52.209602355957
1600.84509277344	52.4294891357422
1601.88452148438	52.9620399475098
1602.92346191406	53.1779861450195
1603.9619140625	53.4988594055176
1605	53.8624725341797
1606.03771972656	54.0763816833496
1607.07495117188	54.5719108581543
1608.11169433594	54.7563400268555
1609.14807128906	55.1392669677734
1610.18408203125	55.2839241027832
1611.21960449219	55.4576072692871
1612.25463867188	55.7126426696777
1613.28930664063	56.0852966308594
1614.32360839844	56.3230934143066
1615.357421875	56.7105522155762
1616.39074707031	56.9520454406738
1617.42370605469	57.2629203796387
1618.45629882813	57.5747375488281
1619.48840332031	57.6830673217773
1620.52001953125	57.9778213500977
1621.55126953125	58.2152900695801
1622.58215332031	58.5026664733887
1623.61254882813	58.7169799804688
1624.64245605469	58.9378814697266
1625.67199707031	59.2454109191895
1626.70104980469	59.5208015441895
1627.72973632813	59.726936340332
1628.75793457031	59.8952369689941
1629.78576660156	60.1762542724609
1630.81311035156	60.1652793884277
1631.84008789063	60.4174461364746
1632.86657714844	60.5713691711426
1633.89270019531	60.6928672790527
1634.91833496094	60.7685508728027
1635.94348144531	60.8556251525879
1636.96826171875	60.7110939025879
1637.99255371094	60.8139991760254
1639.01647949219	60.7533645629883
1640.03991699219	60.5739898681641
1641.06298828125	60.6739692687988
1642.08557128906	60.3915405273438
1643.10778808594	60.4389457702637
1644.12951660156	60.195858001709
1645.15075683594	59.799617767334
1646.17163085938	59.6203384399414
1647.19213867188	59.4067726135254
1648.21203613281	59.0551567077637
1649.23156738281	59.0777206420898
1650.25073242188	58.6715888977051
1651.26940917969	58.4356079101563
1652.28759765625	58.0948944091797
1653.30541992188	57.9524459838867
1654.32275390625	57.7428016662598
1655.33972167969	57.3122863769531
1656.35620117188	56.9333763122559
1657.37231445313	56.6078987121582
1658.38793945313	56.1935615539551
1659.40307617188	56.1056632995605
1660.41772460938	55.9480781555176
1661.43212890625	55.6022644042969
1662.44592285156	55.2457389831543
1663.45935058594	55.1545791625977
1664.47229003906	54.6634330749512
1665.48486328125	54.2664642333984
1666.49694824219	54.0937118530273
1667.50854492188	53.8171272277832
1668.51977539063	53.4439735412598
1669.53051757813	53.0307769775391
1670.54089355469	52.5550956726074
1671.55078125	52.2325744628906
1672.56018066406	51.8190803527832
1673.56909179688	51.5223617553711
1674.57763671875	51.061466217041
1675.58581542969	50.6945648193359
1676.59350585938	49.9480667114258
1677.60070800781	49.6081008911133
1678.607421875	49.1017570495605
1679.61376953125	48.5660171508789
1680.61962890625	48.2290229797363
1681.62512207031	47.7910499572754
1682.63012695313	47.283878326416
1683.63464355469	46.6868515014648
1684.638671875	46.3083152770996
1685.64233398438	45.8148078918457
1686.64562988281	45.534839630127
1687.64831542969	45.0360488891602
1688.65063476563	44.6247520446777
1689.65246582031	44.1907806396484
1690.65393066406	43.7255325317383
1691.65490722656	43.4333686828613
1692.65539550781	42.9716415405273
1693.65551757813	42.587703704834
1694.65502929688	42.2177200317383
1695.654296875	41.7437477111816
1696.65295410156	41.5629005432129
1697.65124511719	41.156608581543
1698.64904785156	40.8001365661621
1699.646484375	40.4933242797852
1700.64331054688	40.1312217712402
1701.63977050781	39.706615447998
1702.63586425781	39.3587455749512
1703.63134765625	38.9951324462891
1704.62646484375	38.5983123779297
1705.62121582031	38.3472671508789
1706.61535644531	37.9809303283691
1707.60913085938	37.5228385925293
1708.60241699219	37.1201934814453
1709.59521484375	36.8441543579102
1710.58764648438	36.4068641662598
1711.57958984375	36.1173896789551
1712.57104492188	35.7132530212402
1713.56213378906	35.4070281982422
1714.552734375	35.0523338317871
1715.54284667969	34.6736030578613
1716.53247070313	34.286678314209
1717.52160644531	34.0191802978516
1718.51037597656	33.6313095092773
1719.49865722656	33.3064880371094
1720.48657226563	33.0499229431152
1721.47387695313	32.6401290893555
1722.46081542969	32.3715476989746
1723.447265625	32.1576843261719
1724.43334960938	31.860408782959
1725.41882324219	31.5937347412109
1726.40393066406	31.4022521972656
1727.38854980469	31.0736503601074
1728.37268066406	30.9308834075928
1729.3564453125	30.6984481811523
1730.33972167969	30.3905162811279
1731.32250976563	30.2377948760986
1732.30480957031	30.0566997528076
1733.28674316406	29.798225402832
1734.26806640625	29.7294139862061
1735.2490234375	29.4608154296875
1736.2294921875	29.3495044708252
1737.20959472656	29.1359386444092
1738.18908691406	29.0174732208252
1739.16821289063	28.8521728515625
1740.14685058594	28.6226100921631
1741.125	28.42649269104
1742.10266113281	28.3663845062256
1743.07995605469	28.1210136413574
1744.05676269531	28.0023708343506
1745.03308105469	27.693567276001
1746.00891113281	27.6116828918457
1746.98425292969	27.47314453125
1747.95910644531	27.242208480835
1748.93359375	27.0373191833496
1749.90759277344	26.9263591766357
1750.88110351563	26.7090492248535
1751.85412597656	26.5003604888916
1752.82678222656	26.253547668457
1753.798828125	26.1892776489258
1754.7705078125	25.9578628540039
1755.74169921875	25.6521110534668
1756.71240234375	25.6400699615479
1757.6826171875	25.462646484375
1758.65246582031	25.3013687133789
1759.62170410156	25.1425247192383
1760.59057617188	24.8890857696533
1761.55895996094	24.8585319519043
1762.52673339844	24.615104675293
1763.49426269531	24.5815734863281
1764.46118164063	24.4771709442139
1765.42761230469	24.346040725708
1766.39367675781	24.193380355835
1767.35913085938	24.1036224365234
1768.32421875	24.0399055480957
1769.28881835938	24.0297946929932
1770.2529296875	23.8904781341553
1771.21655273438	23.7930603027344
1772.17980957031	23.7152347564697
1773.14245605469	23.6735134124756
1774.10461425781	23.6062812805176
1775.06640625	23.5233421325684
1776.02770996094	23.3763999938965
1776.98852539063	23.3343601226807
1777.94873046875	23.2105140686035
1778.90856933594	23.1571273803711
1779.86804199219	23.1244354248047
1780.82690429688	22.9363975524902
1781.78527832031	22.7170677185059
1782.7431640625	22.6689605712891
1783.70068359375	22.5194282531738
1784.65771484375	22.425573348999
1785.61413574219	22.3201427459717
1786.57019042969	22.2031269073486
1787.52575683594	22.093391418457
1788.48083496094	21.9678764343262
1789.43530273438	21.8666381835938
1790.38940429688	21.7701778411865
1791.34301757813	21.6711578369141
1792.29626464844	21.4649696350098
1793.24890136719	21.4458675384521
1794.20104980469	21.3502655029297
1795.15270996094	21.2405319213867
1796.10400390625	21.175952911377
1797.0546875	21.1420497894287
1798.0048828125	20.9764366149902
1798.95471191406	20.9340572357178
1799.90393066406	20.8910274505615
1800.85278320313	20.880407333374
1801.80102539063	20.7644748687744
1802.74890136719	20.6470165252686
1803.6962890625	20.6926002502441
1804.64306640625	20.611328125
1805.58947753906	20.6767578125
1806.53540039063	20.5737190246582
1807.48071289063	20.5680980682373
1808.42565917969	20.5384216308594
1809.3701171875	20.4259834289551
1810.31396484375	20.4501056671143
1811.25744628906	20.3601951599121
1812.20043945313	20.3186149597168
1813.14294433594	20.273853302002
1814.08483886719	20.2349910736084
1815.0263671875	20.2305774688721
1815.96740722656	20.1007423400879
1816.90783691406	20.0387516021729
1817.84790039063	20.0148258209229
1818.78747558594	19.9091815948486
1819.72644042969	19.9176197052002
1820.6650390625	19.7659320831299
1821.60314941406	19.7287902832031
1822.54064941406	19.6935405731201
1823.47778320313	19.6326236724854
1824.41430664063	19.4783763885498
1825.35034179688	19.397647857666
1826.28601074219	19.3105144500732
1827.22106933594	19.299955368042
1828.15563964844	19.2076587677002
1829.08984375	19.1412162780762
1830.0234375	19.0447998046875
1830.95654296875	19.0705051422119
1831.88916015625	19.0133380889893
1832.8212890625	18.9274425506592
1833.7529296875	18.952299118042
1834.68408203125	18.8818759918213
1835.61474609375	18.8116321563721
1836.54479980469	18.7986087799072
1837.47448730469	18.835823059082
1838.40356445313	18.8334579467773
1839.33227539063	18.7607936859131
1840.26037597656	18.7933616638184
1841.18811035156	18.7956848144531
1842.115234375	18.7562255859375
1843.04187011719	18.7395687103271
1843.96801757813	18.7073307037354
1844.89367675781	18.7361164093018
1845.81872558594	18.7412261962891
1846.74340820313	18.7019329071045
1847.66760253906	18.6547145843506
1848.59118652344	18.6390972137451
1849.51428222656	18.6773357391357
1850.43701171875	18.5368709564209
1851.35913085938	18.5227203369141
1852.28076171875	18.4912376403809
1853.20190429688	18.4477519989014
1854.12243652344	18.340892791748
1855.04260253906	18.3134117126465
1855.96215820313	18.2760639190674
1856.88122558594	18.1832103729248
1857.79992675781	18.1213798522949
1858.71801757813	18.0940341949463
1859.63549804688	18.0767478942871
1860.55261230469	18.0187110900879
1861.46923828125	17.9303855895996
1862.38525390625	17.8791408538818
1863.30078125	17.8113403320313
1864.2158203125	17.8034210205078
1865.13037109375	17.7832546234131
1866.04443359375	17.7751197814941
1866.95788574219	17.7631092071533
1867.87084960938	17.7741088867188
1868.78332519531	17.7322044372559
1869.6953125	17.7257823944092
1870.60681152344	17.7845687866211
1871.51782226563	17.7925834655762
1872.42822265625	17.7461357116699
1873.33813476563	17.8950347900391
1874.24755859375	17.828556060791
1875.15649414063	17.7771320343018
1876.06481933594	17.7728958129883
1876.97277832031	17.8840503692627
1877.88012695313	17.8205223083496
1878.78698730469	17.7636566162109
1879.69323730469	17.7514419555664
1880.59912109375	17.7917003631592
1881.50439453125	17.7308959960938
1882.4091796875	17.6694030761719
1883.3134765625	17.6223640441895
1884.21716308594	17.5465469360352
1885.12048339844	17.5052890777588
1886.02319335938	17.4776420593262
1886.92541503906	17.4274730682373
1887.82702636719	17.4249000549316
1888.72814941406	17.3989429473877
1889.62878417969	17.3110275268555
1890.52893066406	17.2304267883301
1891.42858886719	17.2772274017334
1892.32763671875	17.1761894226074
1893.22619628906	17.2169418334961
1894.12426757813	17.1108417510986
1895.02172851563	17.074125289917
1895.91870117188	17.0656147003174
1896.81518554688	17.071870803833
1897.71118164063	16.96799659729
1898.60656738281	16.9575023651123
1899.50146484375	16.995475769043
1900.39587402344	16.886058807373
1901.28967285156	16.8957672119141
1902.18298339844	16.9492168426514
1903.07580566406	16.9206562042236
1903.96801757813	16.9428043365479
1904.85986328125	16.8813419342041
1905.7509765625	16.9714775085449
1906.64172363281	16.9176197052002
1907.53186035156	17.0021572113037
1908.42150878906	17.032678604126
1909.31066894531	17.0095615386963
1910.19921875	16.9561004638672
1911.08728027344	17.0124034881592
1911.97473144531	17.1084842681885
1912.86181640625	17.0869007110596
1913.74816894531	17.0163764953613
1914.63415527344	17.0041561126709
1915.51953125	17.026481628418
1916.40441894531	17.0398540496826
1917.28869628906	17.0372734069824
1918.17260742188	16.9821739196777
1919.05578613281	16.8826026916504
1919.93859863281	16.9209270477295
1920.82080078125	16.8830509185791
1921.70239257813	16.9071636199951
1922.58349609375	16.8681716918945
1923.46411132813	16.7719268798828
1924.34423828125	16.7306785583496
1925.22375488281	16.6865539550781
1926.10278320313	16.6665477752686
1926.98120117188	16.5644226074219
1927.85913085938	16.5520553588867
1928.73645019531	16.4526901245117
1929.61328125	16.4675350189209
1930.48962402344	16.4122695922852
1931.36535644531	16.3666477203369
1932.24060058594	16.4153652191162
1933.11535644531	16.389965057373
1933.98950195313	16.3531074523926
1934.86303710938	16.314905166626
1935.73608398438	16.2943058013916
1936.60864257813	16.3107089996338
1937.48059082031	16.3328590393066
1938.35205078125	16.3199729919434
1939.22302246094	16.3211917877197
1940.09338378906	16.3656635284424
1940.96313476563	16.4128170013428
1941.83239746094	16.391565322876
1942.701171875	16.4372158050537
1943.5693359375	16.4577140808105
1944.43701171875	16.5040912628174
1945.30407714844	16.5257453918457
1946.17065429688	16.5204277038574
1947.03662109375	16.5551605224609
1947.90209960938	16.5452098846436
1948.76696777344	16.5899410247803
1949.63134765625	16.5961723327637
1950.4951171875	16.6066207885742
1951.3583984375	16.618408203125
1952.22106933594	16.5772266387939
1953.08325195313	16.5065269470215
1953.94482421875	16.5165233612061
1954.80590820313	16.4675121307373
1955.66650390625	16.4872798919678
1956.5263671875	16.483528137207
1957.38586425781	16.4795551300049
1958.24462890625	16.447582244873
1959.10302734375	16.4373779296875
1959.96069335938	16.3960399627686
1960.81799316406	16.3039627075195
1961.67456054688	16.2819137573242
1962.53063964844	16.2407150268555
1963.38623046875	16.1284637451172
1964.2412109375	16.1760578155518
1965.09558105469	16.181131362915
1965.94946289063	16.075216293335
1966.80285644531	16.0811557769775
1967.65563964844	16.0569915771484
1968.5078125	16.1140232086182
1969.35949707031	16.049467086792
1970.21057128906	16.1369094848633
1971.06103515625	16.0888442993164
1971.91101074219	16.0863304138184
1972.76049804688	16.133430480957
1973.60925292969	16.198673248291
1974.45764160156	16.148796081543
1975.30529785156	16.1668853759766
1976.15246582031	16.2890682220459
1976.99914550781	16.3531227111816
1977.84521484375	16.296070098877
1978.69067382813	16.4652462005615
1979.53552246094	16.4247817993164
1980.3798828125	16.4448223114014
1981.22375488281	16.5353012084961
1982.06701660156	16.541711807251
1982.90966796875	16.4920272827148
1983.75170898438	16.4847412109375
1984.59326171875	16.4675731658936
1985.43420410156	16.501163482666
1986.27465820313	16.5383777618408
1987.11450195313	16.4011707305908
1987.95373535156	16.4687442779541
1988.79248046875	16.5237674713135
1989.63061523438	16.4564056396484
1990.46813964844	16.3466796875
1991.30517578125	16.3627643585205
1992.1416015625	16.3721046447754
1992.9775390625	16.3519344329834
1993.81274414063	16.1998710632324
1994.6474609375	16.2470607757568
1995.48168945313	16.098237991333
1996.31518554688	16.1109066009521
1997.14819335938	16.1942405700684
1997.98071289063	16.1649436950684
1998.8125	16.1094284057617
1999.64379882813	16.1078872680664
2000.47448730469	16.1031818389893
2001.3046875	16.1007328033447
2002.13427734375	16.148286819458
2002.96325683594	16.1395263671875
2003.79162597656	16.1284942626953
2004.61950683594	16.2297916412354
2005.44677734375	16.2364654541016
2006.2734375	16.2698841094971
2007.09948730469	16.2897281646729
2007.92504882813	16.3839778900146
2008.75	16.3866386413574
2009.57434082031	16.443546295166
2010.39819335938	16.5152568817139
2011.22131347656	16.5211544036865
2012.0439453125	16.4954738616943
2012.86608886719	16.5300102233887
2013.6875	16.542064666748
2014.50842285156	16.6171360015869
2015.32873535156	16.6112575531006
2016.1484375	16.5930881500244
2016.96752929688	16.6022338867188
2017.7861328125	16.5911121368408
2018.60412597656	16.6180381774902
2019.42150878906	16.6666431427002
2020.23828125	16.6525783538818
2021.05444335938	16.6113624572754
2021.8701171875	16.572395324707
2022.68518066406	16.5580596923828
2023.49963378906	16.571117401123
2024.3134765625	16.5209102630615
2025.12683105469	16.5325965881348
2025.939453125	16.5145740509033
2026.75158691406	16.4329738616943
2027.56311035156	16.4624900817871
2028.3740234375	16.4020977020264
2029.18432617188	16.330436706543
2029.994140625	16.4169807434082
2030.80322265625	16.3443660736084
2031.61181640625	16.3099708557129
2032.41979980469	16.3539657592773
2033.22717285156	16.2970790863037
2034.03393554688	16.2610340118408
2034.84008789063	16.217155456543
2035.64575195313	16.2067699432373
2036.45080566406	16.1231155395508
2037.25512695313	16.0752429962158
2038.05895996094	16.0494022369385
2038.86218261719	16.0251522064209
2039.66479492188	16.0519504547119
2040.466796875	16.1337661743164
2041.26831054688	16.1281681060791
2042.06909179688	16.1822128295898
2042.86938476563	16.0780448913574
2043.6689453125	16.1111431121826
2044.46801757813	16.1578636169434
2045.26647949219	16.1843318939209
2046.06433105469	16.1309986114502
2046.86145019531	16.2054824829102
2047.65808105469	16.261323928833
2048.4541015625	16.2439937591553
2049.24951171875	16.2663879394531
2050.04443359375	16.2460479736328
2050.83862304688	16.352855682373
2051.63232421875	16.3489551544189
2052.42529296875	16.3450565338135
2053.2177734375	16.3761043548584
2054.00952148438	16.3597087860107
2054.80078125	16.4051513671875
2055.59130859375	16.484691619873
2056.38134765625	16.4157028198242
2057.17065429688	16.49924659729
2057.95947265625	16.4427452087402
2058.74755859375	16.3718128204346
2059.53515625	16.3697757720947
2060.32202148438	16.3505592346191
2061.1083984375	16.368034362793
2061.89428710938	16.2904644012451
2062.67919921875	16.1649417877197
2063.4638671875	16.2305164337158
2064.24780273438	16.1828308105469
2065.03100585938	16.1909732818604
2065.81372070313	16.0917778015137
2066.595703125	16.0241889953613
2067.37719726563	16.0033893585205
2068.15795898438	15.9145078659058
2068.93823242188	15.9006452560425
2069.7177734375	15.8947067260742
2070.49682617188	15.7947235107422
2071.27514648438	15.7560596466064
2072.05297851563	15.7084951400757
2072.830078125	15.7048168182373
2073.60668945313	15.5660524368286
2074.38256835938	15.5936479568481
2075.15795898438	15.4785928726196
2075.9326171875	15.5206909179688
2076.70654296875	15.4778518676758
2077.47998046875	15.4574604034424
2078.25268554688	15.4415054321289
2079.02490234375	15.4883375167847
2079.79663085938	15.4580860137939
2080.5673828125	15.440710067749
2081.337890625	15.4287176132202
2082.107421875	15.4136638641357
2082.87670898438	15.4467306137085
2083.64501953125	15.5331363677979
2084.41284179688	15.5314998626709
2085.18017578125	15.5136442184448
2085.94677734375	15.5286979675293
2086.71264648438	15.511773109436
2087.47802734375	15.5108346939087
2088.24267578125	15.5572099685669
2089.0068359375	15.6064538955688
2089.77026367188	15.5834074020386
2090.53295898438	15.5106210708618
2091.29516601563	15.5844173431396
2092.056640625	15.5740795135498
2092.81762695313	15.5526418685913
2093.57788085938	15.4625024795532
2094.33764648438	15.3685159683228
2095.0966796875	15.3739099502563
2095.85498046875	15.3277902603149
2096.61279296875	15.2821073532104
2097.36987304688	15.1694707870483
2098.12646484375	15.126296043396
2098.88232421875	15.0935020446777
2099.63745117188	15.0284881591797
2100.39208984375	14.953236579895
2101.14624023438	14.839075088501
2101.8994140625	14.8618249893188
2102.65209960938	14.6785402297974
2103.404296875	14.6706447601318
2104.15551757813	14.5357894897461
2104.90649414063	14.5912208557129
2105.65649414063	14.455997467041
2106.40600585938	14.4389781951904
2107.15502929688	14.3891544342041
2107.90307617188	14.3509359359741
2108.65063476563	14.2991352081299
2109.39770507813	14.339373588562
2110.14404296875	14.3522701263428
2110.8896484375	14.2537412643433
2111.63452148438	14.2689971923828
2112.37890625	14.2709245681763
2113.12280273438	14.19775390625
2113.86572265625	14.3234243392944
2114.60815429688	14.332293510437
2115.35009765625	14.3614540100098
2116.09106445313	14.3729696273804
2116.83154296875	14.3849678039551
2117.57153320313	14.3544454574585
2118.31079101563	14.4395961761475
2119.04931640625	14.4229421615601
2119.787109375	14.3318758010864
2120.5244140625	14.3852834701538
2121.26098632813	14.2946081161499
2121.9970703125	14.2515306472778
2122.732421875	14.2007493972778
2123.46704101563	14.185399055481
2124.20092773438	14.1611652374268
2124.93432617188	14.097339630127
2125.6669921875	14.009464263916
2126.39916992188	13.9942541122437
2127.13037109375	13.8834543228149
2127.86108398438	13.8280687332153
2128.59130859375	13.8531484603882
2129.32080078125	13.7351942062378
2130.04956054688	13.8129329681396
2130.77758789063	13.7054557800293
2131.50512695313	13.5081081390381
2132.23193359375	13.5410556793213
2132.9580078125	13.4774341583252
2133.68334960938	13.3674917221069
2134.408203125	13.3167686462402
2135.13232421875	13.2732391357422
2135.85595703125	13.1826267242432
2136.57885742188	13.1344270706177
2137.30102539063	13.0968112945557
2138.0224609375	13.0714864730835
2138.74340820313	13.0328502655029
2139.46337890625	12.9866895675659
2140.18310546875	12.902042388916
2140.90185546875	12.8809518814087
2141.6201171875	12.8959112167358
2142.33764648438	12.7968397140503
2143.05444335938	12.8243722915649
2143.77075195313	12.8005542755127
2144.48608398438	12.836109161377
2145.201171875	12.7935991287231
2145.91528320313	12.7377195358276
2146.62890625	12.7720737457275
2147.34155273438	12.7421169281006
2148.05395507813	12.7815999984741
2148.76538085938	12.8050756454468
2149.47631835938	12.7403335571289
2150.18627929688	12.8075866699219
2150.89599609375	12.7196817398071
2151.60473632813	12.7645845413208
2152.31298828125	12.7586393356323
2153.02026367188	12.7066564559937
2153.72729492188	12.6585330963135
2154.43334960938	12.5981788635254
2155.138671875	12.6353168487549
2155.84350585938	12.6083288192749
2156.54760742188	12.6193838119507
2157.25122070313	12.5640459060669
2157.95385742188	12.5062255859375
2158.65600585938	12.5138282775879
2159.357421875	12.5397748947144
2160.05810546875	12.4471502304077
2160.75805664063	12.4417762756348
2161.45751953125	12.3952856063843
2162.15600585938	12.316445350647
2162.85400390625	12.2681512832642
2163.55151367188	12.235258102417
2164.248046875	12.1873836517334
2164.94409179688	12.0980348587036
2165.63916015625	12.0733699798584
2166.33374023438	12.0290536880493
2167.02783203125	11.9508256912231
2167.72094726563	11.8609933853149
2168.41357421875	11.8607616424561
2169.10522460938	11.778190612793
2169.79638671875	11.7398157119751
2170.48706054688	11.6886148452759
2171.1767578125	11.5660161972046
2171.86572265625	11.5019063949585
2172.55419921875	11.4200134277344
2173.24194335938	11.3383007049561
2173.92895507813	11.2385339736938
2174.615234375	11.2819261550903
2175.30078125	11.1739177703857
2175.98583984375	11.1541500091553
2176.67016601563	11.1007995605469
2177.35375976563	11.1207447052002
2178.03662109375	11.0712890625
2178.71875	11.0623207092285
2179.40014648438	11.031099319458
2180.08081054688	11.0463428497314
2180.76098632813	11.0207757949829
2181.4404296875	11.0117673873901
2182.119140625	11.0502967834473
2182.79711914063	11.0053768157959
2183.47436523438	11.0320358276367
2184.15087890625	11.0282220840454
2184.82690429688	11.0402746200562
2185.501953125	11.0193376541138
2186.17651367188	11.0127782821655
2186.85034179688	10.9764194488525
2187.5234375	10.9817571640015
2188.19580078125	11.0328283309937
2188.86743164063	10.9442186355591
2189.53833007813	10.973424911499
2190.20874023438	10.9212951660156
2190.87817382813	10.8307914733887
2191.54711914063	10.8141679763794
2192.21533203125	10.8117275238037
2192.8828125	10.7071132659912
2193.54956054688	10.6390657424927
2194.21557617188	10.6106090545654
2194.880859375	10.6105718612671
2195.54541015625	10.4967231750488
2196.20947265625	10.4474506378174
2196.87255859375	10.3644170761108
2197.53515625	10.3103017807007
2198.19677734375	10.2393941879272
2198.85791015625	10.1531744003296
2199.51831054688	10.0798892974854
2200.17797851563	10.0300779342651
2200.8369140625	9.9809741973877
2201.4951171875	9.86745452880859
2202.15258789063	9.80145645141602
2202.80932617188	9.77475643157959
2203.46533203125	9.75907421112061
2204.12060546875	9.65807628631592
2204.775390625	9.67520999908447
2205.42919921875	9.6278247833252
2206.08251953125	9.63792133331299
2206.73486328125	9.57716274261475
2207.38671875	9.59981632232666
2208.03759765625	9.55056095123291
2208.68798828125	9.5787525177002
2209.33764648438	9.54983234405518
2209.98657226563	9.51711273193359
2210.63452148438	9.55388164520264
2211.28198242188	9.58211040496826
2211.9287109375	9.56070137023926
2212.57470703125	9.54936218261719
2213.21997070313	9.52262115478516
2213.86450195313	9.53018093109131
2214.50830078125	9.58192825317383
2215.1513671875	9.48899173736572
2215.79370117188	9.43008708953857
2216.43530273438	9.45050811767578
2217.076171875	9.41834735870361
2217.71630859375	9.37477016448975
2218.35571289063	9.31319427490234
2218.99462890625	9.28067684173584
2219.63256835938	9.18861770629883
2220.26977539063	9.19529628753662
2220.90625	9.17029762268066
2221.5419921875	9.0922794342041
2222.17700195313	9.06847953796387
2222.81127929688	8.99061012268066
2223.44482421875	8.93197059631348
2224.07763671875	8.87785053253174
2224.70971679688	8.76982688903809
2225.34106445313	8.78651523590088
2225.9716796875	8.6641263961792
2226.6015625	8.60726642608643
2227.23071289063	8.60354518890381
2227.85913085938	8.49467849731445
2228.48681640625	8.46875
2229.11376953125	8.47923564910889
2229.73999023438	8.3696756362915
2230.36547851563	8.36202049255371
2230.990234375	8.33777713775635
2231.61401367188	8.23440551757813
2232.2373046875	8.21264362335205
2232.85986328125	8.19494724273682
2233.4814453125	8.15577125549316
2234.1025390625	8.12576675415039
2234.72265625	8.12642002105713
2235.34228515625	8.10379409790039
2235.9609375	8.09343242645264
2236.57885742188	8.01598930358887
2237.1962890625	8.03554534912109
2237.81274414063	8.02257537841797
2238.42846679688	7.98319625854492
2239.04345703125	7.97686004638672
2239.65771484375	7.99744939804077
2240.27124023438	8.0134334564209
2240.88403320313	7.99887704849243
2241.49584960938	7.96402454376221
2242.10717773438	7.96099710464478
2242.71752929688	8.02042007446289
2243.32739257813	7.96778774261475
2243.93627929688	7.99613285064697
2244.54443359375	7.97663545608521
2245.15209960938	7.91697025299072
2245.7587890625	7.85055780410767
2246.36474609375	7.84050893783569
2246.9697265625	7.84900331497192
2247.57421875	7.80207490921021
2248.17797851563	7.81468725204468
2248.78076171875	7.74757528305054
2249.38305664063	7.75939846038818
2249.984375	7.7237114906311
2250.5849609375	7.69678211212158
2251.18481445313	7.63700437545776
2251.78393554688	7.55908584594727
2252.38232421875	7.58894920349121
2252.97973632813	7.51327419281006
2253.57666015625	7.45151233673096
2254.17260742188	7.46375608444214
2254.76782226563	7.4773006439209
2255.3623046875	7.3493709564209
2255.9560546875	7.34421348571777
2256.54907226563	7.28381061553955
2257.14135742188	7.25656652450562
2257.73266601563	7.18829298019409
2258.32348632813	7.17007398605347
2258.91333007813	7.12222862243652
2259.50244140625	7.01847743988037
2260.09057617188	7.01888132095337
2260.67822265625	6.99171686172485
2261.26513671875	6.92160606384277
2261.85107421875	6.90270900726318
2262.43627929688	6.82703399658203
2263.02075195313	6.82839918136597
2263.6044921875	6.81438493728638
2264.18725585938	6.74823045730591
2264.76953125	6.78267240524292
2265.35083007813	6.74305438995361
2265.93139648438	6.72506523132324
2266.51123046875	6.70392894744873
2267.09033203125	6.65561008453369
2267.66845703125	6.65428066253662
2268.24584960938	6.67046070098877
2268.82250976563	6.61003589630127
2269.3984375	6.67224502563477
2269.9736328125	6.67562246322632
2270.5478515625	6.66800355911255
2271.12133789063	6.69232845306396
2271.69409179688	6.71640682220459
2272.26611328125	6.73709630966187
2272.83740234375	6.69592332839966
2273.40771484375	6.64973163604736
2273.97729492188	6.65703010559082
2274.54614257813	6.63440752029419
2275.11401367188	6.62568378448486
2275.68139648438	6.58752918243408
2276.24780273438	6.54172372817993
2276.8134765625	6.54346323013306
2277.37817382813	6.48523759841919
2277.9423828125	6.46800994873047
2278.50561523438	6.45813465118408
2279.06811523438	6.47484302520752
2279.62963867188	6.45257902145386
2280.19067382813	6.43925523757935
2280.75073242188	6.45175218582153
2281.31005859375	6.42364597320557
2281.86840820313	6.43587923049927
2282.42602539063	6.41671419143677
2282.98291015625	6.39198637008667
2283.5390625	6.32260465621948
2284.09448242188	6.34431934356689
2284.64892578125	6.32085037231445
2285.20263671875	6.28414106369019
2285.75537109375	6.2696213722229
2286.3076171875	6.21010255813599
2286.85888671875	6.18600940704346
2287.40942382813	6.15924453735352
2287.958984375	6.12265729904175
2288.5078125	6.06748723983765
2289.05590820313	6.02765274047852
2289.60302734375	5.99388408660889
2290.14965820313	5.96751594543457
2290.6953125	5.96634197235107
2291.23999023438	5.92719173431396
2291.78393554688	5.85879230499268
2292.3271484375	5.81717538833618
2292.86962890625	5.82284688949585
2293.4111328125	5.77373456954956
2293.95190429688	5.75251817703247
2294.49194335938	5.71637916564941
2295.03100585938	5.67275667190552
2295.5693359375	5.66878128051758
2296.10693359375	5.6560115814209
2296.6435546875	5.64749145507813
2297.17944335938	5.67283010482788
2297.71459960938	5.59335374832153
2298.24877929688	5.61227989196777
2298.7822265625	5.63495397567749
2299.31469726563	5.60129833221436
2299.8466796875	5.59192705154419
2300.37744140625	5.59884548187256
2300.90771484375	5.57395315170288
2301.43701171875	5.63596200942993
2301.96557617188	5.60838556289673
2302.4931640625	5.61022806167603
2303.02001953125	5.62947177886963
2303.54614257813	5.59408950805664
2304.0712890625	5.59565210342407
2304.595703125	5.59507083892822
2305.119140625	5.5767879486084
2305.64184570313	5.61965227127075
2306.16381835938	5.58311128616333
2306.68481445313	5.57795000076294
2307.205078125	5.58809375762939
2307.72436523438	5.57110643386841
2308.24291992188	5.54738569259644
2308.7607421875	5.53332090377808
2309.27758789063	5.54721784591675
2309.79370117188	5.52049398422241
2310.30883789063	5.5378885269165
2310.8232421875	5.52379322052002
2311.3369140625	5.52503776550293
2311.849609375	5.48801851272583
2312.361328125	5.46767950057983
2312.87255859375	5.47806453704834
2313.38256835938	5.45743370056152
2313.89208984375	5.44704008102417
2314.40063476563	5.36806726455688
2314.908203125	5.34601449966431
2315.4150390625	5.33880424499512
2315.92114257813	5.31915330886841
2316.42626953125	5.26433897018433
2316.9306640625	5.24247598648071
2317.43408203125	5.18921327590942
2317.93676757813	5.15891218185425
2318.4384765625	5.15024709701538
2318.939453125	5.11963510513306
2319.439453125	5.11473941802979
2319.93872070313	5.03231430053711
2320.43701171875	5.04229021072388
2320.9345703125	5.00181913375854
2321.43139648438	4.98818063735962
2321.92724609375	4.96692848205566
2322.42211914063	4.93452453613281
2322.91625976563	4.93034839630127
2323.40966796875	4.92181396484375
2323.90209960938	4.87521696090698
2324.3935546875	4.86012887954712
2324.88427734375	4.85563564300537
2325.37426757813	4.83127117156982
2325.86303710938	4.85970163345337
2326.35131835938	4.84185314178467
2326.83862304688	4.80328273773193
2327.32495117188	4.8219141960144
2327.810546875	4.8623685836792
2328.29541015625	4.84748649597168
2328.77905273438	4.86259937286377
2329.26220703125	4.8878231048584
2329.74438476563	4.87647581100464
2330.2255859375	4.8724889755249
2330.7060546875	4.87997627258301
2331.185546875	4.89402389526367
2331.6640625	4.90643882751465
2332.14184570313	4.89096355438232
2332.61889648438	4.88204145431519
2333.09497070313	4.8315052986145
2333.57006835938	4.84582328796387
2334.04443359375	4.84563255310059
2334.51782226563	4.86708354949951
2334.99047851563	4.80303144454956
2335.46215820313	4.80062389373779
2335.93310546875	4.75460052490234
2336.40307617188	4.75792980194092
2336.8720703125	4.70004987716675
2337.34033203125	4.69814109802246
2337.8076171875	4.68661642074585
2338.27416992188	4.65007734298706
2338.73974609375	4.6547384262085
2339.20458984375	4.64400291442871
2339.66845703125	4.65333843231201
2340.13134765625	4.56664371490479
2340.59350585938	4.52833223342896
2341.0546875	4.53570175170898
2341.51489257813	4.49376821517944
2341.97436523438	4.47742748260498
2342.43286132813	4.43929672241211
2342.890625	4.38597345352173
2343.34741210938	4.39356803894043
2343.80322265625	4.36778116226196
2344.25830078125	4.36874771118164
2344.71240234375	4.3860011100769
2345.16577148438	4.38641834259033
2345.61791992188	4.38462114334106
2346.06958007813	4.4300856590271
2346.52001953125	4.47392272949219
2346.9697265625	4.56370258331299
2347.41845703125	4.63251304626465
2347.86645507813	4.68642282485962
2348.3134765625	4.77885246276855
2348.75952148438	4.86635732650757
2349.20483398438	4.97608852386475
2349.64916992188	5.04597616195679
2350.09252929688	5.12478256225586
2350.53515625	5.20641326904297
2350.97680664063	5.3086314201355
2351.41748046875	5.31626653671265
2351.857421875	5.35528087615967
2352.29638671875	5.41153860092163
2352.734375	5.38503408432007
2353.17138671875	5.37574148178101
2353.60766601563	5.33474254608154
2354.04296875	5.27480459213257
2354.4775390625	5.20953559875488
2354.91088867188	5.07130336761475
2355.34350585938	5.02707195281982
2355.775390625	4.94242858886719
2356.2060546875	4.85577583312988
2356.63598632813	4.69047164916992
2357.06494140625	4.59948825836182
2357.4931640625	4.49812364578247
2357.92041015625	4.41956233978271
2358.3466796875	4.33090209960938
2358.77197265625	4.25669384002686
2359.1962890625	4.16959095001221
2359.61987304688	4.07181072235107
2360.04248046875	4.05136489868164
2360.46411132813	3.99316716194153
2360.88500976563	3.95058727264404
2361.30493164063	3.89063620567322
2361.72387695313	3.85834145545959
