# Supplementary material for: Optics miniaturization strategy for demanding Raman spectroscopy applications
Source: Nat Commun. 2024 Apr 8;15:3049. doi: 10.1038/s41467-024-47044-7 (PMC11001912; doi:10.1038/s41467-024-47044-7)
Supplement: Supplementary file 6 — Source Data [file 41467_2024_47044_MOESM6_ESM.zip › Source Data/NCOMMS-23-34016B s3/S3 pHCA, Glucose, Salts/calibraiton/Salts standards 24.08.17/K_5g_L_2.csv]

347.42919921875	77.9348373413086
348.892913818359	78.1514587402344
350.356079101563	78.5549240112305
351.818634033203	78.7593460083008
353.280670166016	79.2252197265625
354.742095947266	79.5213928222656
356.202972412109	79.8761291503906
357.663299560547	80.1985702514648
359.123046875	80.4430313110352
360.582244873047	80.6005325317383
362.040863037109	80.8328094482422
363.498931884766	81.0769577026367
364.956451416016	81.1635131835938
366.413391113281	81.4835510253906
367.869750976563	81.5048751831055
369.325592041016	81.7254867553711
370.780853271484	81.3939666748047
372.235565185547	81.8196792602539
373.689727783203	81.7110595703125
375.143310546875	81.7755508422852
376.596343994141	81.8677368164063
378.048828125	81.9716186523438
379.500762939453	81.9918212890625
380.9521484375	81.9898147583008
382.402954101563	82.0615310668945
383.853240966797	82.1211547851563
385.302947998047	82.2893753051758
386.752136230469	82.5160598754883
388.200744628906	82.5776062011719
389.648803710938	82.6487350463867
391.096343994141	82.7576446533203
392.543304443359	82.9382476806641
393.989715576172	83.1005477905273
395.435607910156	83.3448104858398
396.880920410156	83.4026641845703
398.325714111328	83.550651550293
399.769927978516	83.7866897583008
401.213623046875	83.9455718994141
402.656768798828	84.0744323730469
404.099395751953	84.3401794433594
405.541442871094	84.5139923095703
406.982971191406	84.6033020019531
408.423950195313	84.5421600341797
409.864379882813	84.929443359375
411.304290771484	84.9206771850586
412.743621826172	85.0636825561523
414.182434082031	85.1786575317383
415.620727539063	85.2654190063477
417.058471679688	85.2730102539063
418.495666503906	85.354736328125
419.932342529297	85.4269180297852
421.368469238281	85.4289093017578
422.804077148438	85.4381103515625
424.239135742188	85.2814788818359
425.673645019531	85.274787902832
427.107635498047	85.3147583007813
428.541107177734	85.2649459838867
429.974029541016	85.2272109985352
431.406433105469	84.9675750732422
432.838287353516	85.0297927856445
434.269622802734	84.8429336547852
435.700408935547	84.8408660888672
437.130706787109	84.6315536499023
438.560455322266	84.7614440917969
439.989654541016	84.5281295776367
441.418334960938	84.4362487792969
442.846496582031	84.3075332641602
444.274139404297	84.270866394043
445.701263427734	84.069206237793
447.127838134766	83.9557495117188
448.553894042969	83.8163146972656
449.979431152344	83.9026260375977
451.404449462891	83.6852569580078
452.828918457031	83.4285354614258
454.252899169922	83.489501953125
455.676330566406	83.4047775268555
457.099273681641	83.3408508300781
458.521667480469	83.2175827026367
459.943542480469	83.3790740966797
461.364929199219	83.1588973999023
462.785766601563	83.1865997314453
464.206085205078	83.1930084228516
465.625885009766	82.9489212036133
467.045196533203	83.2083435058594
468.463958740234	83.1614761352539
469.882202148438	83.2551651000977
471.299957275391	83.1447601318359
472.717193603516	83.2163772583008
474.133911132813	83.1963272094727
475.550109863281	83.3756790161133
476.965789794922	83.2634353637695
478.380950927734	83.428825378418
479.795623779297	83.3666305541992
481.209777832031	83.4165802001953
482.623413085938	83.7293472290039
484.036529541016	83.7607116699219
485.449157714844	83.7758102416992
486.861267089844	83.8592834472656
488.272857666016	83.7475967407227
489.683959960938	84.0947494506836
491.094543457031	83.993766784668
492.504608154297	84.130859375
493.914184570313	84.1855163574219
495.3232421875	84.1258010864258
496.731811523438	84.1847381591797
498.139862060547	84.3456420898438
499.547393798828	84.2573394775391
500.954467773438	84.1700744628906
502.360992431641	84.2520751953125
503.767028808594	84.1319580078125
505.172576904297	84.2021713256836
506.577606201172	84.2041397094727
507.982147216797	84.1108093261719
509.386169433594	84.0020370483398
510.789703369141	83.9410400390625
512.192749023438	83.7304534912109
513.595275878906	83.6463470458984
514.997314453125	83.5095138549805
516.398803710938	83.5532150268555
517.799865722656	83.2919845581055
519.200378417969	83.1875381469727
520.600463867188	82.999267578125
522	82.6850662231445
523.399047851563	82.6074142456055
524.797607421875	82.2641677856445
526.195678710938	81.8167190551758
527.59326171875	81.8614349365234
528.990295410156	81.370491027832
530.386901855469	81.0267639160156
531.782958984375	81.1235427856445
533.178588867188	80.6681671142578
534.573669433594	80.4520492553711
535.968322753906	80.1168899536133
537.362426757813	79.8779373168945
538.756042480469	79.7027130126953
540.149230957031	79.4735107421875
541.541870117188	79.1671752929688
542.934020996094	79.1792755126953
544.32568359375	78.7634506225586
545.716918945313	78.67626953125
547.107604980469	78.3829040527344
548.497802734375	78.3511428833008
549.887573242188	78.2783279418945
551.276794433594	77.8641967773438
552.66552734375	77.8905792236328
554.053833007813	77.7878036499023
555.441650390625	77.626823425293
556.828918457031	77.4386978149414
558.215759277344	77.2820281982422
559.602111816406	77.2615203857422
560.987976074219	77.2277145385742
562.373352050781	77.0815734863281
563.758239746094	76.9975280761719
565.142639160156	76.9270095825195
566.526611328125	76.826057434082
567.910034179688	76.8093490600586
569.293029785156	76.7221374511719
570.675537109375	76.6773452758789
572.057556152344	76.5969314575195
573.439086914063	76.5560531616211
574.820129394531	76.4304351806641
576.200744628906	76.6104965209961
577.580871582031	76.4123382568359
578.96044921875	76.4855270385742
580.339660644531	76.3186340332031
581.718322753906	76.4636840820313
583.096557617188	76.2479400634766
584.474243164063	76.4093704223633
585.851501464844	76.2133255004883
587.228332519531	76.2467803955078
588.604614257813	76.2092056274414
589.98046875	76.1964950561523
591.355834960938	76.1734085083008
592.730712890625	76.0672149658203
594.105163574219	76.2723617553711
595.479125976563	76.0894470214844
596.852600097656	76.0279769897461
598.225646972656	75.9878616333008
599.598205566406	76.0368499755859
600.970275878906	75.9373397827148
602.341857910156	75.8294296264648
603.713012695313	75.8278732299805
605.083679199219	75.6811599731445
606.453918457031	75.6585159301758
607.823608398438	75.4989776611328
609.192932128906	75.5450286865234
610.561706542969	75.2073516845703
611.930053710938	75.3537826538086
613.297912597656	75.0406112670898
614.665344238281	75.1409378051758
616.032287597656	74.8099975585938
617.398803710938	74.8238754272461
618.764831542969	74.7113189697266
620.13037109375	74.6683654785156
621.495483398438	74.4275283813477
622.860107421875	74.4034729003906
624.224304199219	74.2126693725586
625.588012695313	74.0197982788086
626.951232910156	73.9862060546875
628.314025878906	73.7778472900391
629.676391601563	73.8188323974609
631.038269042969	73.4160079956055
632.399658203125	73.4412994384766
633.760620117188	73.3721389770508
635.12109375	73.2724609375
636.481140136719	73.1488189697266
637.840759277344	72.9013671875
639.199890136719	72.8849258422852
640.558532714844	72.6556243896484
641.916748046875	72.4660873413086
643.274536132813	72.4593276977539
644.6318359375	72.3347244262695
645.988647460938	72.153938293457
647.345031738281	72.0413131713867
648.700988769531	72.0455780029297
650.056457519531	71.9583358764648
651.411499023438	71.8010940551758
652.76611328125	71.6269989013672
654.120239257813	71.4042205810547
655.473876953125	71.524284362793
656.827087402344	71.3357086181641
658.179870605469	71.3445434570313
659.5322265625	71.1568222045898
660.884094238281	71.1079711914063
662.235473632813	71.0790939331055
663.586486816406	70.9081497192383
664.93701171875	70.7922668457031
666.287048339844	70.9208679199219
667.636657714844	70.9091415405273
668.98583984375	70.6999664306641
670.334594726563	70.8092422485352
671.682861328125	70.6532440185547
673.030700683594	70.572021484375
674.378051757813	70.7541580200195
675.725036621094	70.5422744750977
677.071533203125	70.4222183227539
678.417541503906	70.4307861328125
679.76318359375	70.6698760986328
681.108337402344	70.4287948608398
682.453002929688	70.6065673828125
683.797302246094	70.5655822753906
685.14111328125	70.4636611938477
686.484497070313	70.4506759643555
687.827453613281	70.5348281860352
689.169921875	70.4594268798828
690.512023925781	70.4114456176758
691.853637695313	70.6946105957031
693.194763183594	70.5836334228516
694.535522460938	70.4338302612305
695.875793457031	70.5576858520508
697.215637207031	70.5641860961914
698.555053710938	70.4529342651367
699.89404296875	70.6553192138672
701.232543945313	70.6631927490234
702.570617675781	70.5307540893555
703.908325195313	70.5304412841797
705.245483398438	70.7102584838867
706.582275390625	70.5208511352539
707.918640136719	70.6928405761719
709.254516601563	70.6051254272461
710.589965820313	70.4868087768555
711.924987792969	70.5133895874023
713.259582519531	70.5376815795898
714.59375	70.6620712280273
715.927490234375	70.5101776123047
717.2607421875	70.6141128540039
718.593627929688	70.4718322753906
719.926025390625	70.5404052734375
721.257995605469	70.4354782104492
722.589538574219	70.5063781738281
723.920654296875	70.3850479125977
725.251342773438	70.5449142456055
726.581604003906	70.3758087158203
727.911437988281	70.3392944335938
729.240783691406	70.3226776123047
730.569763183594	70.4162292480469
731.898254394531	70.2080383300781
733.226379394531	70.1863327026367
734.554016113281	70.0852813720703
735.881225585938	69.9815902709961
737.208068847656	70.0480728149414
738.534423828125	69.9830322265625
739.8603515625	69.9048309326172
741.185852050781	69.8260955810547
742.510925292969	69.7875061035156
743.835571289063	69.7116775512695
745.159790039063	69.5955352783203
746.483581542969	69.6311798095703
747.806945800781	69.4602432250977
749.1298828125	69.3730392456055
750.452453613281	69.220703125
751.774536132813	69.1624069213867
753.09619140625	69.0468139648438
754.417419433594	68.9343032836914
755.738220214844	68.9479217529297
757.05859375	68.7651596069336
758.378540039063	68.6550216674805
759.698059082031	68.648078918457
761.017211914063	68.5158309936523
762.335876464844	68.5018463134766
763.654113769531	68.2271575927734
764.971984863281	68.1927795410156
766.289367675781	68.1708526611328
767.606384277344	67.8647537231445
768.922973632813	67.8432464599609
770.239074707031	67.7461547851563
771.554809570313	67.6328430175781
772.8701171875	67.6133117675781
774.184997558594	67.4485015869141
775.499450683594	67.3218994140625
776.8134765625	67.3196258544922
778.127136230469	67.1004791259766
779.440307617188	67.0671310424805
780.753112792969	67.0208206176758
782.0654296875	66.8754425048828
783.377380371094	66.7854690551758
784.688903808594	66.6920700073242
786	66.5173873901367
787.310668945313	66.5576629638672
788.620971679688	66.2988433837891
789.930786132813	66.299072265625
791.240234375	66.1874923706055
792.549255371094	66.0923309326172
793.857788085938	65.9855651855469
795.166015625	65.7694625854492
796.473754882813	65.8146514892578
797.781066894531	65.6207427978516
799.088012695313	65.606803894043
800.39453125	65.5058822631836
801.700622558594	65.4998092651367
803.006286621094	65.331184387207
804.311584472656	65.2625732421875
805.616394042969	65.1684265136719
806.920837402344	65.1282958984375
808.224853515625	65.0410461425781
809.528503417969	64.8780975341797
810.831665039063	64.8096008300781
812.134460449219	64.9333953857422
813.436828613281	64.6547317504883
814.73876953125	64.6288299560547
816.040344238281	64.5457382202148
817.341430664063	64.4634246826172
818.642150878906	64.4681015014648
819.942504882813	64.2805557250977
821.242370605469	64.1121063232422
822.541870117188	64.1393508911133
823.840942382813	64.0878524780273
825.139587402344	64.0091018676758
826.437866210938	63.879264831543
827.735656738281	63.8285903930664
829.033081054688	63.781566619873
830.330139160156	63.775936126709
831.626770019531	63.5805969238281
832.922973632813	63.5601348876953
834.21875	63.3412132263184
835.514099121094	63.5312614440918
836.80908203125	63.3346939086914
838.103637695313	63.2870483398438
839.397827148438	63.3764801025391
840.691589355469	63.2531890869141
841.984924316406	63.2242774963379
843.27783203125	63.1717414855957
844.570373535156	63.0496559143066
845.862487792969	63.0341529846191
847.154235839844	62.954231262207
848.445556640625	63.0961990356445
849.736450195313	63.0378456115723
851.026916503906	62.9781913757324
852.317016601563	62.9778289794922
853.606689453125	63.0256996154785
854.89599609375	63.1993751525879
856.184875488281	63.2785263061523
857.473327636719	63.3262481689453
858.761413574219	63.628776550293
860.049072265625	63.9013786315918
861.336303710938	64.2328872680664
862.623168945313	64.6217422485352
863.909606933594	65.0386123657227
865.195678710938	65.7820739746094
866.481323242188	66.2782135009766
867.766540527344	66.7379455566406
869.051391601563	67.6168670654297
870.335815429688	68.3391265869141
871.619873046875	68.9512710571289
872.903503417969	69.3921356201172
874.186706542969	69.9151077270508
875.469543457031	69.993049621582
876.752014160156	69.9639053344727
878.033996582031	69.7281112670898
879.315612792969	69.344108581543
880.596862792969	68.4829559326172
881.877685546875	67.4785766601563
883.158081054688	66.3961639404297
884.438110351563	65.3151397705078
885.7177734375	64.2295913696289
886.996948242188	63.185619354248
888.275817871094	62.0500984191895
889.55419921875	61.2839469909668
890.832275390625	60.3031883239746
892.10986328125	59.5154113769531
893.387084960938	58.9808158874512
894.663940429688	58.1826400756836
895.940368652344	57.6635398864746
897.216369628906	57.305606842041
898.492004394531	56.7054328918457
899.767272949219	56.3698348999023
901.042114257813	55.9399948120117
902.316528320313	55.5236892700195
903.590576171875	55.4250946044922
904.8642578125	54.8998985290527
906.137512207031	54.7341117858887
907.410339355469	54.4561767578125
908.682800292969	54.0577087402344
909.954833984375	53.8142852783203
911.226501464844	53.7428512573242
912.497802734375	53.4329986572266
913.768676757813	53.1073760986328
915.039123535156	53.054271697998
916.309204101563	52.6848831176758
917.578918457031	52.5133781433105
918.848205566406	52.4283294677734
920.117126464844	52.0386352539063
921.385620117188	52.1057624816895
922.653747558594	51.8962478637695
923.921447753906	51.5789604187012
925.188781738281	51.5075263977051
926.455688476563	51.3106307983398
927.722229003906	51.2790222167969
928.988342285156	51.1046180725098
930.254089355469	50.9441413879395
931.519470214844	50.7770080566406
932.784423828125	50.745849609375
934.049011230469	50.5244789123535
935.313171386719	50.4499435424805
936.576965332031	50.3601760864258
937.84033203125	50.1925659179688
939.103332519531	50.0565643310547
940.365966796875	49.8910713195801
941.628173828125	50.0269966125488
942.890014648438	49.8019371032715
944.151428222656	49.6477279663086
945.412475585938	49.4485931396484
946.673095703125	49.3732376098633
947.933349609375	49.355396270752
949.193237304688	49.1511726379395
950.452697753906	49.1173667907715
951.711791992188	49.0795745849609
952.970520019531	48.8803443908691
954.228820800781	48.7888870239258
955.486755371094	48.7696113586426
956.744262695313	48.6528739929199
958.001403808594	48.5822143554688
959.258117675781	48.5730667114258
960.514526367188	48.3842086791992
961.770446777344	48.2857971191406
963.026062011719	48.3222007751465
964.28125	48.1929664611816
965.536010742188	48.0767059326172
966.790466308594	47.9587440490723
968.044494628906	48.0235748291016
969.298095703125	47.8131103515625
970.551391601563	47.9097557067871
971.80419921875	47.6722793579102
973.056701660156	47.7777252197266
974.308776855469	47.6444129943848
975.560485839844	47.5832824707031
976.811767578125	47.6095542907715
978.062683105469	47.5141944885254
979.313232421875	47.4517631530762
980.563415527344	47.4230613708496
981.813171386719	47.4288368225098
983.0625	47.447566986084
984.3115234375	47.381965637207
985.560119628906	47.3156127929688
986.808349609375	47.3132514953613
988.05615234375	47.2566375732422
989.303588867188	47.2752494812012
990.550659179688	47.1885719299316
991.797302246094	47.1085815429688
993.043579101563	47.2449188232422
994.289489746094	47.0398445129395
995.535034179688	47.0486145019531
996.780151367188	46.9222183227539
998.02490234375	46.7571678161621
999.269226074219	46.8931922912598
1000.51318359375	46.6106758117676
1001.75677490234	46.5420188903809
1003	46.6045837402344
1004.24279785156	46.4220771789551
1005.48522949219	46.4060173034668
1006.72729492188	46.3629302978516
1007.96893310547	46.3520431518555
1009.21026611328	46.1785278320313
1010.45111083984	46.2870712280273
1011.69165039063	46.1992835998535
1012.93176269531	46.1726379394531
1014.17150878906	46.0784034729004
1015.41088867188	46.1281585693359
1016.64984130859	46.1124076843262
1017.88842773438	45.9519309997559
1019.12664794922	46.0112533569336
1020.36450195313	45.9302139282227
1021.60192871094	45.9011840820313
1022.83898925781	45.953498840332
1024.07568359375	45.7940254211426
1025.31201171875	45.9277114868164
1026.5478515625	45.793399810791
1027.78344726563	45.8793067932129
1029.0185546875	45.7880668640137
1030.25329589844	45.7208366394043
1031.48767089844	45.647346496582
1032.7216796875	45.7900810241699
1033.95532226563	45.7367973327637
1035.18859863281	45.8367004394531
1036.42138671875	45.8308868408203
1037.65393066406	45.7793769836426
1038.88598632813	45.8834991455078
1040.11767578125	46.0090026855469
1041.34899902344	45.8921775817871
1042.57995605469	46.1537399291992
1043.810546875	46.1764068603516
1045.04077148438	46.2128105163574
1046.2705078125	46.3100051879883
1047.5	46.433521270752
1048.72900390625	46.4974098205566
1049.95764160156	46.636775970459
1051.18591308594	46.8074150085449
1052.41381835938	46.9060363769531
1053.64135742188	47.015926361084
1054.86853027344	47.2720108032227
1056.09521484375	47.4442558288574
1057.32165527344	47.5404930114746
1058.54760742188	47.8400955200195
1059.77331542969	48.1290473937988
1060.99853515625	48.428337097168
1062.22338867188	48.8974685668945
1063.44787597656	49.1674652099609
1064.671875	49.6791801452637
1065.89562988281	50.3743019104004
1067.11901855469	50.7662010192871
1068.34191894531	51.4778137207031
1069.56457519531	52.1864204406738
1070.78674316406	52.8691749572754
1072.00854492188	53.3884010314941
1073.22998046875	54.028923034668
1074.45104980469	54.4676208496094
1075.67175292969	54.7366600036621
1076.89208984375	54.8072662353516
1078.11193847656	54.7261276245117
1079.33154296875	54.3879776000977
1080.55065917969	53.9583015441895
1081.76940917969	53.2719650268555
1082.98791503906	52.4877738952637
1084.20593261719	51.5769309997559
1085.42358398438	50.847599029541
1086.64086914063	50.1027870178223
1087.85766601563	49.3991317749023
1089.07421875	48.7734603881836
1090.29040527344	48.018253326416
1091.50610351563	47.5069541931152
1092.72155761719	47.0011825561523
1093.9365234375	46.723316192627
1095.15112304688	46.4761619567871
1096.36535644531	46.0687675476074
1097.57922363281	45.8971405029297
1098.79272460938	45.8668823242188
1100.005859375	45.4674835205078
1101.21862792969	45.3475685119629
1102.43090820313	45.2143020629883
1103.64294433594	45.007194519043
1104.8544921875	45.0515747070313
1106.06579589844	44.9011535644531
1107.27661132813	44.7701950073242
1108.48706054688	44.6604347229004
1109.69714355469	44.6943664550781
1110.90686035156	44.6376686096191
1112.1162109375	44.5481491088867
1113.3251953125	44.4700965881348
1114.53369140625	44.513256072998
1115.74194335938	44.351806640625
1116.94982910156	44.4738121032715
1118.1572265625	44.4360809326172
1119.3642578125	44.4096145629883
1120.57104492188	44.3581619262695
1121.77734375	44.3267593383789
1122.98327636719	44.3041534423828
1124.18884277344	44.305419921875
1125.39404296875	44.3200721740723
1126.59875488281	44.2896690368652
1127.80322265625	44.3295593261719
1129.00732421875	44.3786239624023
1130.2109375	44.2029495239258
1131.41430664063	44.2638816833496
1132.6171875	44.2757568359375
1133.81970214844	44.2672080993652
1135.02197265625	44.178653717041
1136.22375488281	44.1304016113281
1137.42517089844	44.0485420227051
1138.62622070313	44.1556091308594
1139.82690429688	44.1721496582031
1141.02709960938	44.0834426879883
1142.22705078125	44.0711669921875
1143.42663574219	44.0541305541992
1144.62573242188	44.0993881225586
1145.82458496094	43.9461364746094
1147.02294921875	44.1089477539063
1148.22094726563	44.0717086791992
1149.41857910156	44.0253067016602
1150.61584472656	43.9812088012695
1151.81274414063	44.0445289611816
1153.00927734375	43.9780960083008
1154.20544433594	44.0986022949219
1155.40124511719	43.9456062316895
1156.5966796875	43.9533615112305
1157.79162597656	44.0699157714844
1158.986328125	43.9536399841309
1160.18054199219	44.006763458252
1161.37438964844	43.9824714660645
1162.56799316406	43.8761596679688
1163.76110839844	43.878849029541
1164.95385742188	43.8769607543945
1166.14624023438	43.8645629882813
1167.33825683594	43.7858276367188
1168.52990722656	43.7640838623047
1169.72119140625	43.8152313232422
1170.91198730469	43.7453117370605
1172.1025390625	43.7838745117188
1173.29260253906	43.8597526550293
1174.482421875	43.7906341552734
1175.67175292969	43.8305854797363
1176.86071777344	43.857536315918
1178.04943847656	43.7899894714355
1179.23767089844	43.9344635009766
1180.42553710938	44.0091285705566
1181.61303710938	43.9613265991211
1182.80017089844	43.9690437316895
1183.98681640625	44.0133209228516
1185.17321777344	43.867561340332
1186.35925292969	43.9459495544434
1187.54479980469	44.0480995178223
1188.73010253906	43.8790016174316
1189.91491699219	43.9467315673828
1191.09936523438	44.034782409668
1192.28356933594	44.0460624694824
1193.46728515625	44.0447311401367
1194.65063476563	44.0550880432129
1195.83361816406	43.929874420166
1197.01623535156	43.9366226196289
1198.19836425781	44.0939331054688
1199.38024902344	44.197452545166
1200.56176757813	44.1186332702637
1201.74279785156	44.1645317077637
1202.92358398438	44.1512565612793
1204.10388183594	44.2761344909668
1205.28393554688	44.2617416381836
1206.46350097656	44.4478034973145
1207.64270019531	44.315013885498
1208.82153320313	44.4495811462402
1210	44.4480857849121
1211.17810058594	44.5288581848145
1212.35583496094	44.4313774108887
1213.53308105469	44.5324897766113
1214.71008300781	44.4720268249512
1215.88671875	44.4025573730469
1217.06286621094	44.4907035827637
1218.23864746094	44.5002555847168
1219.41418457031	44.4937171936035
1220.58923339844	44.4135551452637
1221.76391601563	44.4382972717285
1222.93823242188	44.4607620239258
1224.11218261719	44.3840789794922
1225.28576660156	44.4620094299316
1226.458984375	44.4626655578613
1227.6318359375	44.5239486694336
1228.80419921875	44.5762481689453
1229.97631835938	44.4819641113281
1231.14794921875	44.4548454284668
1232.31921386719	44.5780067443848
1233.490234375	44.4520874023438
1234.66076660156	44.5937232971191
1235.83093261719	44.4877738952637
1237.00073242188	44.4336585998535
1238.17016601563	44.44482421875
1239.33923339844	44.4297027587891
1240.5078125	44.509449005127
1241.67614746094	44.414478302002
1242.84411621094	44.3759689331055
1244.01159667969	44.2662162780762
1245.1787109375	44.2363624572754
1246.34558105469	44.1965255737305
1247.51196289063	44.1263542175293
1248.67797851563	44.0135345458984
1249.84362792969	44.11474609375
1251.00891113281	44.0607414245605
1252.173828125	43.945629119873
1253.33825683594	43.9229545593262
1254.50244140625	43.9227752685547
1255.66625976563	43.9793090820313
1256.82958984375	43.7433052062988
1257.99255371094	43.7516174316406
1259.1552734375	43.8451156616211
1260.31750488281	43.753490447998
1261.47937011719	43.721076965332
1262.64086914063	43.7250289916992
1263.80200195313	43.6212997436523
1264.96276855469	43.7422103881836
1266.123046875	43.6986961364746
1267.28308105469	43.5093841552734
1268.44262695313	43.5058898925781
1269.60192871094	43.5099143981934
1270.7607421875	43.3623390197754
1271.91918945313	43.3515586853027
1273.07727050781	43.352352142334
1274.23498535156	43.2242088317871
1275.39233398438	43.1780433654785
1276.54931640625	43.1218872070313
1277.70581054688	43.038013458252
1278.86206054688	43.0388488769531
1280.01794433594	42.9767417907715
1281.17333984375	42.9317665100098
1282.32836914063	42.9303283691406
1283.48303222656	42.8982849121094
1284.63732910156	42.877799987793
1285.79125976563	42.7833595275879
1286.94482421875	42.8110580444336
1288.09802246094	42.7736587524414
1289.25073242188	42.6850204467773
1290.40319824219	42.8547744750977
1291.55517578125	42.7366638183594
1292.70690917969	42.7272415161133
1293.85815429688	42.6881561279297
1295.00903320313	42.6274909973145
1296.15954589844	42.570484161377
1297.30969238281	42.524284362793
1298.45935058594	42.514533996582
1299.60876464844	42.4747200012207
1300.7578125	42.4281578063965
1301.90637207031	42.4560470581055
1303.05456542969	42.3755569458008
1304.20239257813	42.3768577575684
1305.34985351563	42.2863426208496
1306.49694824219	42.2328720092773
1307.64367675781	42.199275970459
1308.7900390625	42.1367454528809
1309.93591308594	42.1423492431641
1311.08154296875	42.110710144043
1312.22668457031	42.1084175109863
1313.37145996094	42.1159896850586
1314.51599121094	42.0606460571289
1315.66003417969	42.1738662719727
1316.80358886719	42.1287727355957
1317.94689941406	42.0259399414063
1319.08984375	42.0434417724609
1320.23229980469	42.0731201171875
1321.37451171875	41.9990844726563
1322.51623535156	42.1240501403809
1323.65759277344	41.9690704345703
1324.79858398438	41.938720703125
1325.93920898438	41.9756317138672
1327.07934570313	41.879581451416
1328.21923828125	41.850227355957
1329.35864257813	41.8293876647949
1330.49780273438	41.7236671447754
1331.63647460938	41.7614212036133
1332.77478027344	41.592472076416
1333.91271972656	41.5320091247559
1335.05029296875	41.5262870788574
1336.18737792969	41.5755157470703
1337.32421875	41.3966636657715
1338.46057128906	41.4230842590332
1339.5966796875	41.5189933776855
1340.73229980469	41.4337997436523
1341.86755371094	41.3451156616211
1343.00231933594	41.4817428588867
1344.13684082031	41.3346099853516
1345.27099609375	41.3650054931641
1346.40466308594	41.365795135498
1347.53796386719	41.312370300293
1348.6708984375	41.4057655334473
1349.80346679688	41.2560997009277
1350.93566894531	41.332103729248
1352.06750488281	41.3128089904785
1353.19885253906	41.2315254211426
1354.32995605469	41.2637939453125
1355.46057128906	41.1393051147461
1356.5908203125	41.246997833252
1357.720703125	41.0294532775879
1358.85021972656	41.1121864318848
1359.97924804688	40.928539276123
1361.10803222656	41.0124702453613
1362.236328125	40.9203414916992
1363.3642578125	40.8989944458008
1364.49182128906	40.860595703125
1365.61901855469	40.7034606933594
1366.74584960938	40.7671165466309
1367.87231445313	40.7778282165527
1368.99829101563	40.652889251709
1370.12390136719	40.6331481933594
1371.24914550781	40.584098815918
1372.3740234375	40.6490135192871
1373.49853515625	40.7019195556641
1374.62255859375	40.5505752563477
1375.74633789063	40.678466796875
1376.86962890625	40.7001686096191
1377.99255371094	40.5565795898438
1379.11511230469	40.6530990600586
1380.2373046875	40.640064239502
1381.35900878906	40.656005859375
1382.48034667969	40.5057907104492
1383.60144042969	40.5441017150879
1384.72204589844	40.5211944580078
1385.84228515625	40.4057579040527
1386.96203613281	40.4174728393555
1388.08154296875	40.3391723632813
1389.20056152344	40.4045791625977
1390.31921386719	40.3323097229004
1391.4375	40.2512855529785
1392.55541992188	40.2753219604492
1393.6728515625	40.1271629333496
1394.7900390625	40.2584457397461
1395.90673828125	40.0559768676758
1397.02307128906	40.0685691833496
1398.13903808594	40.0825462341309
1399.25463867188	39.9980201721191
1400.36975097656	40.0203895568848
1401.48449707031	40.01123046875
1402.59899902344	39.9820137023926
1403.712890625	39.907039642334
1404.82653808594	40.0531806945801
1405.93981933594	40.0433006286621
1407.05261230469	39.9843254089355
1408.1650390625	39.9799156188965
1409.27709960938	40.0645980834961
1410.38879394531	40.0265083312988
1411.5	39.9143218994141
1412.61096191406	40.0096092224121
1413.72143554688	39.9424781799316
1414.83154296875	39.9791145324707
1415.94116210938	39.8844833374023
1417.05053710938	39.8321723937988
1418.15942382813	39.8202629089355
1419.26794433594	39.8200721740723
1420.37609863281	39.7203559875488
1421.48388671875	39.7451705932617
1422.59118652344	39.5823783874512
1423.6982421875	39.5480461120605
1424.80480957031	39.4908676147461
1425.91088867188	39.50439453125
1427.01672363281	39.6492080688477
1428.1220703125	39.5143089294434
1429.22717285156	39.4350700378418
1430.33166503906	39.4509963989258
1431.43591308594	39.4129981994629
1432.53979492188	39.4510383605957
1433.64318847656	39.5002593994141
1434.74621582031	39.4931869506836
1435.84887695313	39.4583549499512
1436.95104980469	39.4636306762695
1438.05297851563	39.4423217773438
1439.15441894531	39.4994583129883
1440.25549316406	39.4065589904785
1441.35620117188	39.3643379211426
1442.45642089844	39.4686965942383
1443.55627441406	39.295352935791
1444.65576171875	39.2619438171387
1445.7548828125	39.1768493652344
1446.853515625	39.1283645629883
1447.95190429688	38.9782295227051
1449.0498046875	39.0880126953125
1450.14721679688	39.0103492736816
1451.24438476563	38.9632339477539
1452.34106445313	38.8730201721191
1453.43737792969	38.9474220275879
1454.53332519531	38.8842544555664
1455.62890625	38.7524719238281
1456.72399902344	38.8169326782227
1457.81872558594	38.7574882507324
1458.9130859375	38.8890686035156
1460.00695800781	38.8896789550781
1461.10046386719	38.7870979309082
1462.19360351563	38.9034843444824
1463.28637695313	38.8758735656738
1464.37878417969	38.7801628112793
1465.470703125	38.8267517089844
1466.56225585938	38.819580078125
1467.65344238281	38.8357849121094
1468.744140625	38.7934913635254
1469.83447265625	38.7268257141113
1470.92443847656	38.8554496765137
1472.01403808594	38.6781845092773
1473.10314941406	38.6905212402344
1474.19189453125	38.5839614868164
1475.2802734375	38.4836845397949
1476.3681640625	38.5064582824707
1477.45581054688	38.4405746459961
1478.54296875	38.4529495239258
1479.62963867188	38.5336036682129
1480.71606445313	38.5692443847656
1481.80200195313	38.4134635925293
1482.88757324219	38.5483131408691
1483.97265625	38.4606094360352
1485.05737304688	38.5636444091797
1486.14172363281	38.5525321960449
1487.22570800781	38.6371231079102
1488.30932617188	38.6784362792969
1489.39245605469	38.7158317565918
1490.47509765625	38.7099227905273
1491.55749511719	38.7946510314941
1492.63940429688	38.7664985656738
1493.72094726563	38.7322463989258
1494.80212402344	38.8028755187988
1495.8828125	38.7844200134277
1496.96313476563	38.7498016357422
1498.04309082031	38.7850036621094
1499.12255859375	38.7837371826172
1500.20166015625	38.7019958496094
1501.28039550781	38.7390251159668
1502.35864257813	38.8301658630371
1503.4365234375	38.608081817627
1504.51403808594	38.7387428283691
1505.59118652344	38.7835540771484
1506.66784667969	38.9020614624023
1507.744140625	38.7691879272461
1508.81994628906	38.876895904541
1509.89538574219	38.8688774108887
1510.97045898438	38.9871368408203
1512.04516601563	39.0686874389648
1513.11938476563	39.0751686096191
1514.19323730469	39.2538604736328
1515.26672363281	39.3114204406738
1516.33972167969	39.3830528259277
1517.41235351563	39.3957710266113
1518.48449707031	39.5456237792969
1519.55639648438	39.5360450744629
1520.62768554688	39.6329574584961
1521.69873046875	39.7641525268555
1522.76928710938	39.7241630554199
1523.83947753906	39.7263565063477
1524.90930175781	39.7990570068359
1525.97863769531	39.807430267334
1527.04760742188	39.9253768920898
1528.11608886719	39.7578430175781
1529.18420410156	39.9277725219727
1530.251953125	39.8860778808594
1531.31921386719	39.9226951599121
1532.38610839844	40.1605949401855
1533.45263671875	40.2585792541504
1534.51867675781	40.2812423706055
1535.58435058594	40.332691192627
1536.64965820313	40.4145355224609
1537.71447753906	40.6039772033691
1538.77893066406	40.714900970459
1539.84301757813	40.8270721435547
1540.90661621094	41.0060081481934
1541.9697265625	41.2130241394043
1543.03259277344	41.1976737976074
1544.09497070313	41.3579483032227
1545.15686035156	41.5109367370605
1546.21850585938	41.7063293457031
1547.27966308594	41.8769607543945
1548.34033203125	41.9055213928223
1549.40063476563	42.1100730895996
1550.46057128906	42.2037544250488
1551.52001953125	42.3179702758789
1552.5791015625	42.4314422607422
1553.63781738281	42.5716400146484
1554.69604492188	42.6034278869629
1555.75378417969	42.6454124450684
1556.81127929688	42.7124938964844
1557.86828613281	42.8511085510254
1558.9248046875	42.9798316955566
1559.98095703125	43.0721664428711
1561.03674316406	43.0687217712402
1562.09204101563	43.2954483032227
1563.14697265625	43.4435424804688
1564.20153808594	43.5380821228027
1565.25561523438	43.8027534484863
1566.30932617188	43.9736137390137
1567.36254882813	44.2518501281738
1568.41540527344	44.4889221191406
1569.4677734375	44.6716194152832
1570.51977539063	44.9569892883301
1571.57141113281	45.1304893493652
1572.62255859375	45.3601760864258
1573.67333984375	45.5727996826172
1574.7236328125	45.9131355285645
1575.77355957031	45.9679641723633
1576.82299804688	46.2444038391113
1577.8720703125	46.3692932128906
1578.92077636719	46.5685920715332
1579.96899414063	46.7635879516602
1581.01684570313	46.963680267334
1582.06420898438	47.176456451416
1583.11120605469	47.4227523803711
1584.15771484375	47.557502746582
1585.20385742188	47.7367553710938
1586.24951171875	48.0561981201172
1587.29479980469	48.2214317321777
1588.33972167969	48.4934692382813
1589.38415527344	48.5585670471191
1590.42810058594	48.8269958496094
1591.47180175781	49.21435546875
1592.51489257813	49.578441619873
1593.55773925781	49.8801536560059
1594.59997558594	50.1371040344238
1595.64196777344	50.6528053283691
1596.68334960938	51.0337791442871
1597.72448730469	51.2496337890625
1598.76513671875	51.7460708618164
1599.80529785156	52.0073432922363
1600.84509277344	52.4479598999023
1601.88452148438	52.7602958679199
1602.92346191406	52.9725952148438
1603.9619140625	53.3862075805664
1605	53.6929550170898
1606.03771972656	54.0291709899902
1607.07495117188	54.3398323059082
1608.11169433594	54.6530418395996
1609.14807128906	55.0904273986816
1610.18408203125	55.2475318908691
1611.21960449219	55.4630393981934
1612.25463867188	55.7872734069824
1613.28930664063	55.987720489502
1614.32360839844	56.0749893188477
1615.357421875	56.5181503295898
1616.39074707031	56.737865447998
1617.42370605469	57.1310386657715
1618.45629882813	57.4758605957031
1619.48840332031	57.5557708740234
1620.52001953125	57.7701148986816
1621.55126953125	58.114330291748
1622.58215332031	58.3688354492188
1623.61254882813	58.5946235656738
1624.64245605469	58.9403038024902
1625.67199707031	59.1475982666016
1626.70104980469	59.4034042358398
1627.72973632813	59.5667381286621
1628.75793457031	59.8032188415527
1629.78576660156	60.0674591064453
1630.81311035156	60.1965675354004
1631.84008789063	60.2239952087402
1632.86657714844	60.4667434692383
1633.89270019531	60.6902389526367
1634.91833496094	60.7111701965332
1635.94348144531	60.8055038452148
1636.96826171875	60.831169128418
1637.99255371094	60.7086601257324
1639.01647949219	60.7404251098633
1640.03991699219	60.5242347717285
1641.06298828125	60.6120567321777
1642.08557128906	60.3448028564453
1643.10778808594	60.2098197937012
1644.12951660156	60.0428123474121
1645.15075683594	59.860969543457
1646.17163085938	59.7141151428223
1647.19213867188	59.3913726806641
1648.21203613281	58.9884910583496
1649.23156738281	59.0033416748047
1650.25073242188	58.6213150024414
1651.26940917969	58.3855285644531
1652.28759765625	58.000186920166
1653.30541992188	57.8305397033691
1654.32275390625	57.4906158447266
1655.33972167969	57.1893119812012
1656.35620117188	56.8207244873047
1657.37231445313	56.4641609191895
1658.38793945313	56.1833992004395
1659.40307617188	56.1046524047852
1660.41772460938	55.7461395263672
1661.43212890625	55.5467834472656
1662.44592285156	55.1040725708008
1663.45935058594	55.0177612304688
1664.47229003906	54.5572853088379
1665.48486328125	54.3390693664551
1666.49694824219	53.9417457580566
1667.50854492188	53.5760116577148
1668.51977539063	53.3084259033203
1669.53051757813	52.9320411682129
1670.54089355469	52.5520439147949
1671.55078125	52.1828804016113
1672.56018066406	51.7406539916992
1673.56909179688	51.3565063476563
1674.57763671875	50.9448928833008
1675.58581542969	50.4733963012695
1676.59350585938	49.9517402648926
1677.60070800781	49.5587501525879
1678.607421875	48.9971122741699
1679.61376953125	48.4491119384766
1680.61962890625	48.1653480529785
1681.62512207031	47.6655120849609
1682.63012695313	47.1928176879883
1683.63464355469	46.6276245117188
1684.638671875	46.181266784668
1685.64233398438	45.687931060791
1686.64562988281	45.4835472106934
1687.64831542969	44.9023628234863
1688.65063476563	44.4076194763184
1689.65246582031	43.9989585876465
1690.65393066406	43.511775970459
1691.65490722656	43.1530647277832
1692.65539550781	42.8584747314453
1693.65551757813	42.3883323669434
1694.65502929688	42.076244354248
1695.654296875	41.6472930908203
1696.65295410156	41.4170532226563
1697.65124511719	40.9898262023926
1698.64904785156	40.6618041992188
1699.646484375	40.378532409668
1700.64331054688	39.9719085693359
1701.63977050781	39.566951751709
1702.63586425781	39.2268486022949
1703.63134765625	38.9883575439453
1704.62646484375	38.4610137939453
1705.62121582031	38.155948638916
1706.61535644531	37.8096885681152
1707.60913085938	37.4316482543945
1708.60241699219	37.0170707702637
1709.59521484375	36.6764907836914
1710.58764648438	36.2656669616699
1711.57958984375	35.9784202575684
1712.57104492188	35.6406669616699
1713.56213378906	35.243106842041
1714.552734375	34.9000968933105
1715.54284667969	34.5919075012207
1716.53247070313	34.1989936828613
1717.52160644531	33.9829444885254
1718.51037597656	33.4857215881348
1719.49865722656	33.1503601074219
1720.48657226563	32.9912071228027
1721.47387695313	32.6850547790527
1722.46081542969	32.3179512023926
1723.447265625	32.0131492614746
1724.43334960938	31.8069972991943
1725.41882324219	31.5159683227539
1726.40393066406	31.3027992248535
1727.38854980469	30.9770603179932
1728.37268066406	30.7888584136963
1729.3564453125	30.530158996582
1730.33972167969	30.3706855773926
1731.32250976563	30.170862197876
1732.30480957031	29.9310626983643
1733.28674316406	29.7523384094238
1734.26806640625	29.6303844451904
1735.2490234375	29.4457187652588
1736.2294921875	29.2518711090088
1737.20959472656	29.1932525634766
1738.18908691406	28.9452495574951
1739.16821289063	28.7215518951416
1740.14685058594	28.4741516113281
1741.125	28.4039173126221
1742.10266113281	28.2820720672607
1743.07995605469	28.0163688659668
1744.05676269531	27.9256801605225
1745.03308105469	27.6494064331055
1746.00891113281	27.4677619934082
1746.98425292969	27.3163280487061
1747.95910644531	27.176643371582
1748.93359375	26.9638519287109
1749.90759277344	26.8140563964844
1750.88110351563	26.5987911224365
1751.85412597656	26.3659801483154
1752.82678222656	26.1748123168945
1753.798828125	26.0805950164795
1754.7705078125	25.862455368042
1755.74169921875	25.7047119140625
1756.71240234375	25.5558452606201
1757.6826171875	25.3763217926025
1758.65246582031	25.2291698455811
1759.62170410156	25.0954875946045
1760.59057617188	24.8595218658447
1761.55895996094	24.74192237854
1762.52673339844	24.6655139923096
1763.49426269531	24.526782989502
1764.46118164063	24.4538326263428
1765.42761230469	24.2580757141113
1766.39367675781	24.1769065856934
1767.35913085938	24.0806827545166
1768.32421875	24.0044403076172
1769.28881835938	23.884973526001
1770.2529296875	23.7715034484863
1771.21655273438	23.7277145385742
1772.17980957031	23.6964378356934
1773.14245605469	23.5930881500244
1774.10461425781	23.5532073974609
1775.06640625	23.4970054626465
1776.02770996094	23.3475494384766
1776.98852539063	23.2601222991943
1777.94873046875	23.1517372131348
1778.90856933594	23.1004276275635
1779.86804199219	23.0926265716553
1780.82690429688	22.8918075561523
1781.78527832031	22.6812610626221
1782.7431640625	22.6222496032715
1783.70068359375	22.459924697876
1784.65771484375	22.3652172088623
1785.61413574219	22.2360820770264
1786.57019042969	22.1117038726807
1787.52575683594	22.0592041015625
1788.48083496094	21.9391307830811
1789.43530273438	21.7621288299561
1790.38940429688	21.6645908355713
1791.34301757813	21.5814971923828
1792.29626464844	21.4584579467773
1793.24890136719	21.3473358154297
1794.20104980469	21.2811279296875
1795.15270996094	21.2630233764648
1796.10400390625	21.0941600799561
1797.0546875	21.01123046875
1798.0048828125	20.9452972412109
1798.95471191406	20.8585109710693
1799.90393066406	20.8661861419678
1800.85278320313	20.7401752471924
1801.80102539063	20.7328853607178
1802.74890136719	20.6775646209717
1803.6962890625	20.6413955688477
1804.64306640625	20.592357635498
1805.58947753906	20.5850391387939
1806.53540039063	20.5678157806396
1807.48071289063	20.4256935119629
1808.42565917969	20.5466499328613
1809.3701171875	20.3274059295654
1810.31396484375	20.3759899139404
1811.25744628906	20.3035945892334
1812.20043945313	20.2516422271729
1813.14294433594	20.209400177002
1814.08483886719	20.2089900970459
1815.0263671875	20.2377662658691
1815.96740722656	20.0599212646484
1816.90783691406	19.9486274719238
1817.84790039063	19.9358921051025
1818.78747558594	19.7787857055664
1819.72644042969	19.8500709533691
1820.6650390625	19.7430610656738
1821.60314941406	19.6925621032715
1822.54064941406	19.6700172424316
1823.47778320313	19.5518550872803
1824.41430664063	19.4512348175049
1825.35034179688	19.3821659088135
1826.28601074219	19.2566261291504
1827.22106933594	19.2299194335938
1828.15563964844	19.2269763946533
1829.08984375	19.1630897521973
1830.0234375	18.9791641235352
1830.95654296875	19.0324726104736
1831.88916015625	18.9429874420166
1832.8212890625	18.9155368804932
1833.7529296875	18.8682975769043
1834.68408203125	18.8529453277588
1835.61474609375	18.7597122192383
1836.54479980469	18.7500762939453
1837.47448730469	18.7957954406738
1838.40356445313	18.8012981414795
1839.33227539063	18.7556819915771
1840.26037597656	18.7066307067871
1841.18811035156	18.7374935150146
1842.115234375	18.6918296813965
1843.04187011719	18.6751575469971
1843.96801757813	18.6930370330811
1844.89367675781	18.7602310180664
1845.81872558594	18.7307662963867
1846.74340820313	18.7384471893311
1847.66760253906	18.612850189209
1848.59118652344	18.5743579864502
1849.51428222656	18.5967597961426
1850.43701171875	18.536657333374
1851.35913085938	18.4893569946289
1852.28076171875	18.379358291626
1853.20190429688	18.3976802825928
1854.12243652344	18.3349018096924
1855.04260253906	18.3425312042236
1855.96215820313	18.2193088531494
1856.88122558594	18.1979923248291
1857.79992675781	18.0941619873047
1858.71801757813	18.0200786590576
1859.63549804688	18.0149955749512
1860.55261230469	17.9245471954346
1861.46923828125	17.7999324798584
1862.38525390625	17.789213180542
1863.30078125	17.8570671081543
1864.2158203125	17.8072853088379
1865.13037109375	17.7110748291016
1866.04443359375	17.7016277313232
1866.95788574219	17.745267868042
1867.87084960938	17.7341156005859
1868.78332519531	17.686393737793
1869.6953125	17.7268562316895
1870.60681152344	17.7434616088867
1871.51782226563	17.7335987091064
1872.42822265625	17.7237434387207
1873.33813476563	17.8028392791748
1874.24755859375	17.7074565887451
1875.15649414063	17.7654933929443
1876.06481933594	17.7785015106201
1876.97277832031	17.7490348815918
1877.88012695313	17.8030471801758
1878.78698730469	17.7258892059326
1879.69323730469	17.7281284332275
1880.59912109375	17.6923656463623
1881.50439453125	17.6982765197754
1882.4091796875	17.6393718719482
1883.3134765625	17.5493106842041
1884.21716308594	17.5097904205322
1885.12048339844	17.4423542022705
1886.02319335938	17.4657421112061
1886.92541503906	17.4194660186768
1887.82702636719	17.3870162963867
1888.72814941406	17.3225040435791
1889.62878417969	17.2419281005859
1890.52893066406	17.2481937408447
1891.42858886719	17.1610450744629
1892.32763671875	17.1146106719971
1893.22619628906	17.1594657897949
1894.12426757813	17.0871925354004
1895.02172851563	17.0502529144287
1895.91870117188	16.9909343719482
1896.81518554688	17.1120471954346
1897.71118164063	16.9695167541504
1898.60656738281	16.9055671691895
1899.50146484375	16.8991832733154
1900.39587402344	16.9032363891602
1901.28967285156	16.856616973877
1902.18298339844	16.8317260742188
1903.07580566406	16.8331642150879
1903.96801757813	16.8581161499023
1904.85986328125	16.7933578491211
1905.7509765625	16.8743152618408
1906.64172363281	16.9649085998535
1907.53186035156	16.934362411499
1908.42150878906	16.9690036773682
1909.31066894531	17.0230846405029
1910.19921875	16.9667911529541
1911.08728027344	16.9739875793457
1911.97473144531	17.0062999725342
1912.86181640625	17.0154800415039
1913.74816894531	16.9809818267822
1914.63415527344	16.9667854309082
1915.51953125	16.9519329071045
1916.40441894531	16.9832153320313
1917.28869628906	17.0092735290527
1918.17260742188	16.9745121002197
1919.05578613281	16.865306854248
1919.93859863281	16.8379344940186
1920.82080078125	16.8720989227295
1921.70239257813	16.7993545532227
1922.58349609375	16.7938652038574
1923.46411132813	16.7263202667236
1924.34423828125	16.7688407897949
1925.22375488281	16.6194152832031
1926.10278320313	16.633186340332
1926.98120117188	16.5325870513916
1927.85913085938	16.4934177398682
1928.73645019531	16.381950378418
1929.61328125	16.3849048614502
1930.48962402344	16.4177646636963
1931.36535644531	16.3279418945313
1932.24060058594	16.3418941497803
1933.11535644531	16.3140487670898
1933.98950195313	16.3502445220947
1934.86303710938	16.3873500823975
1935.73608398438	16.3341732025146
1936.60864257813	16.2783184051514
1937.48059082031	16.323600769043
1938.35205078125	16.3027744293213
1939.22302246094	16.3064117431641
1940.09338378906	16.332347869873
1940.96313476563	16.3704395294189
1941.83239746094	16.3758888244629
1942.701171875	16.4215354919434
1943.5693359375	16.4433517456055
1944.43701171875	16.4813289642334
1945.30407714844	16.5529365539551
1946.17065429688	16.5383415222168
1947.03662109375	16.5418853759766
1947.90209960938	16.5551700592041
1948.76696777344	16.4923152923584
1949.63134765625	16.5602989196777
1950.4951171875	16.5587730407715
1951.3583984375	16.6164112091064
1952.22106933594	16.5530643463135
1953.08325195313	16.5384559631348
1953.94482421875	16.5202941894531
1954.80590820313	16.4346714019775
1955.66650390625	16.4433326721191
1956.5263671875	16.4531097412109
1957.38586425781	16.4500122070313
1958.24462890625	16.4280281066895
1959.10302734375	16.4409351348877
1959.96069335938	16.3720264434814
1960.81799316406	16.2801647186279
1961.67456054688	16.2801342010498
1962.53063964844	16.2086639404297
1963.38623046875	16.1006317138672
1964.2412109375	16.1528949737549
1965.09558105469	16.1198616027832
1965.94946289063	16.0790042877197
1966.80285644531	16.062650680542
1967.65563964844	16.049633026123
1968.5078125	16.0832347869873
1969.35949707031	16.0200061798096
1970.21057128906	16.0835514068604
1971.06103515625	16.0444011688232
1971.91101074219	16.0874481201172
1972.76049804688	16.1048240661621
1973.60925292969	16.1168518066406
1974.45764160156	16.1362724304199
1975.30529785156	16.1608467102051
1976.15246582031	16.227746963501
1976.99914550781	16.2942428588867
1977.84521484375	16.290470123291
1978.69067382813	16.3991565704346
1979.53552246094	16.420524597168
1980.3798828125	16.4820365905762
1981.22375488281	16.4390926361084
1982.06701660156	16.4326820373535
1982.90966796875	16.5200786590576
1983.75170898438	16.5289688110352
1984.59326171875	16.4774551391602
1985.43420410156	16.4845390319824
1986.27465820313	16.5116367340088
1987.11450195313	16.3928508758545
1987.95373535156	16.4408588409424
1988.79248046875	16.4828243255615
1989.63061523438	16.4116191864014
1990.46813964844	16.3300189971924
1991.30517578125	16.3578090667725
1992.1416015625	16.3220901489258
1992.9775390625	16.2942409515381
1993.81274414063	16.2206134796143
1994.6474609375	16.1753444671631
1995.48168945313	16.1140308380127
1996.31518554688	16.0799903869629
1997.14819335938	16.1481857299805
1997.98071289063	16.0691890716553
1998.8125	16.0326175689697
1999.64379882813	16.1313896179199
2000.47448730469	16.0425930023193
2001.3046875	16.1174697875977
2002.13427734375	16.0390148162842
2002.96325683594	16.0899658203125
2003.79162597656	16.1527194976807
2004.61950683594	16.2195987701416
2005.44677734375	16.2407684326172
2006.2734375	16.2735118865967
2007.09948730469	16.2797527313232
2007.92504882813	16.2789688110352
2008.75	16.3299179077148
2009.57434082031	16.4001960754395
2010.39819335938	16.4596309661865
2011.22131347656	16.4734592437744
2012.0439453125	16.5195579528809
2012.86608886719	16.4679584503174
2013.6875	16.497501373291
2014.50842285156	16.514102935791
2015.32873535156	16.535717010498
2016.1484375	16.5732860565186
2016.96752929688	16.5412139892578
2017.7861328125	16.5988578796387
2018.60412597656	16.6093807220459
2019.42150878906	16.611255645752
2020.23828125	16.6160945892334
2021.05444335938	16.6229934692383
2021.8701171875	16.5041694641113
2022.68518066406	16.5471019744873
2023.49963378906	16.5528507232666
2024.3134765625	16.4749946594238
2025.12683105469	16.5303115844727
2025.939453125	16.4155921936035
2026.75158691406	16.4416637420654
2027.56311035156	16.4270324707031
2028.3740234375	16.3737201690674
2029.18432617188	16.3828601837158
2029.994140625	16.3581237792969
2030.80322265625	16.3466567993164
2031.61181640625	16.292781829834
2032.41979980469	16.2352066040039
2033.22717285156	16.2557945251465
2034.03393554688	16.2016105651855
2034.84008789063	16.2332210540771
2035.64575195313	16.1711826324463
2036.45080566406	16.1300048828125
2037.25512695313	16.0527267456055
2038.05895996094	16.0661792755127
2038.86218261719	15.9793930053711
2039.66479492188	16.0457420349121
2040.466796875	16.0760097503662
2041.26831054688	16.0482959747314
2042.06909179688	16.112211227417
2042.86938476563	16.0732078552246
2043.6689453125	16.0482330322266
2044.46801757813	16.1355018615723
2045.26647949219	16.1100749969482
2046.06433105469	16.1409187316895
2046.86145019531	16.2010974884033
2047.65808105469	16.1825981140137
2048.4541015625	16.2042694091797
2049.24951171875	16.2266502380371
2050.04443359375	16.2520561218262
2050.83862304688	16.2485809326172
2051.63232421875	16.2691612243652
2052.42529296875	16.3182144165039
2053.2177734375	16.3258743286133
2054.00952148438	16.281213760376
2054.80078125	16.3150463104248
2055.59130859375	16.3669776916504
2056.38134765625	16.3670234680176
2057.17065429688	16.466552734375
2057.95947265625	16.4026145935059
2058.74755859375	16.3588161468506
2059.53515625	16.3073310852051
2060.32202148438	16.3603134155273
2061.1083984375	16.2751026153564
2061.89428710938	16.1800708770752
2062.67919921875	16.1542472839355
2063.4638671875	16.1795806884766
2064.24780273438	16.1248931884766
2065.03100585938	16.1749114990234
2065.81372070313	16.0317058563232
2066.595703125	15.9871530532837
2067.37719726563	15.969367980957
2068.15795898438	15.8818731307983
2068.93823242188	15.8127307891846
2069.7177734375	15.779468536377
2070.49682617188	15.7930908203125
2071.27514648438	15.6925582885742
2072.05297851563	15.6900444030762
2072.830078125	15.6620635986328
2073.60668945313	15.5443162918091
2074.38256835938	15.6004285812378
2075.15795898438	15.482569694519
2075.9326171875	15.4083814620972
2076.70654296875	15.3793077468872
2077.47998046875	15.3982191085815
2078.25268554688	15.3328161239624
2079.02490234375	15.3882780075073
2079.79663085938	15.4541006088257
2080.5673828125	15.371997833252
2081.337890625	15.3935270309448
2082.107421875	15.4237537384033
2082.87670898438	15.4056434631348
2083.64501953125	15.3919811248779
2084.41284179688	15.5087089538574
2085.18017578125	15.4525337219238
2085.94677734375	15.4548673629761
2086.71264648438	15.5129499435425
2087.47802734375	15.4771842956543
2088.24267578125	15.4967126846313
2089.0068359375	15.4938888549805
2089.77026367188	15.5136766433716
2090.53295898438	15.5040216445923
2091.29516601563	15.4568719863892
2092.056640625	15.4646463394165
2092.81762695313	15.391731262207
2093.57788085938	15.343071937561
2094.33764648438	15.3564758300781
2095.0966796875	15.3219423294067
2095.85498046875	15.232325553894
2096.61279296875	15.2809247970581
2097.36987304688	15.1460590362549
2098.12646484375	15.0742492675781
2098.88232421875	15.0648670196533
2099.63745117188	14.9785327911377
2100.39208984375	14.9721841812134
2101.14624023438	14.7957172393799
2101.8994140625	14.8291177749634
2102.65209960938	14.6664457321167
2103.404296875	14.6303205490112
2104.15551757813	14.5996217727661
2104.90649414063	14.5700950622559
2105.65649414063	14.4013786315918
2106.40600585938	14.3855266571045
2107.15502929688	14.3625373840332
2107.90307617188	14.3224039077759
2108.65063476563	14.2380084991455
2109.39770507813	14.2580003738403
2110.14404296875	14.2365884780884
2110.8896484375	14.2068309783936
2111.63452148438	14.1856241226196
2112.37890625	14.2532901763916
2113.12280273438	14.2137279510498
2113.86572265625	14.2516412734985
2114.60815429688	14.2733659744263
2115.35009765625	14.3335294723511
2116.09106445313	14.3658065795898
2116.83154296875	14.3706359863281
2117.57153320313	14.3257722854614
2118.31079101563	14.3310737609863
2119.04931640625	14.3997468948364
2119.787109375	14.2962312698364
2120.5244140625	14.3063106536865
2121.26098632813	14.2725830078125
2121.9970703125	14.2091379165649
2122.732421875	14.1681632995605
2123.46704101563	14.1130132675171
2124.20092773438	14.0779619216919
2124.93432617188	14.062798500061
2125.6669921875	13.9888257980347
2126.39916992188	13.9205551147461
2127.13037109375	13.8800916671753
2127.86108398438	13.8458471298218
2128.59130859375	13.876220703125
2129.32080078125	13.6515226364136
2130.04956054688	13.6763153076172
2130.77758789063	13.5928468704224
2131.50512695313	13.4505767822266
2132.23193359375	13.4656839370728
2132.9580078125	13.4140787124634
2133.68334960938	13.3383321762085
2134.408203125	13.3208675384521
2135.13232421875	13.1726655960083
2135.85595703125	13.1225481033325
2136.57885742188	13.1561508178711
2137.30102539063	13.0547962188721
2138.0224609375	13.0797004699707
2138.74340820313	12.9690551757813
2139.46337890625	12.9837884902954
2140.18310546875	12.8664922714233
2140.90185546875	12.8284511566162
2141.6201171875	12.8201551437378
2142.33764648438	12.8246850967407
2143.05444335938	12.7783498764038
2143.77075195313	12.772686958313
2144.48608398438	12.7488412857056
2145.201171875	12.7242422103882
2145.91528320313	12.7272872924805
2146.62890625	12.7630949020386
2147.34155273438	12.7375040054321
2148.05395507813	12.6336822509766
2148.76538085938	12.7504043579102
2149.47631835938	12.7427644729614
2150.18627929688	12.6507406234741
2150.89599609375	12.6768684387207
2151.60473632813	12.7056932449341
2152.31298828125	12.6717233657837
2153.02026367188	12.643575668335
2153.72729492188	12.6000576019287
2154.43334960938	12.608416557312
2155.138671875	12.608983039856
2155.84350585938	12.6036930084229
2156.54760742188	12.5286054611206
2157.25122070313	12.5037460327148
2157.95385742188	12.4620208740234
2158.65600585938	12.5130958557129
2159.357421875	12.4520282745361
2160.05810546875	12.3799085617065
2160.75805664063	12.3992147445679
2161.45751953125	12.2922649383545
2162.15600585938	12.2819261550903
2162.85400390625	12.2490501403809
2163.55151367188	12.2124729156494
2164.248046875	12.0859146118164
2164.94409179688	12.1122550964355
2165.63916015625	12.0562009811401
2166.33374023438	11.9596109390259
2167.02783203125	11.9321699142456
2167.72094726563	11.9042148590088
2168.41357421875	11.7718286514282
2169.10522460938	11.7472238540649
2169.79638671875	11.6645793914795
2170.48706054688	11.6234350204468
2171.1767578125	11.5172986984253
2171.86572265625	11.4379072189331
2172.55419921875	11.4131174087524
2173.24194335938	11.3318948745728
2173.92895507813	11.259482383728
2174.615234375	11.2003211975098
2175.30078125	11.1731777191162
2175.98583984375	11.1553840637207
2176.67016601563	11.0511846542358
2177.35375976563	11.0340709686279
2178.03662109375	11.0814189910889
2178.71875	11.0175895690918
2179.40014648438	11.0597763061523
2180.08081054688	11.0156736373901
2180.76098632813	10.9591684341431
2181.4404296875	11.0199346542358
2182.119140625	10.9765062332153
2182.79711914063	10.9674758911133
2183.47436523438	10.9777631759644
2184.15087890625	10.9751663208008
2184.82690429688	10.9705839157104
2185.501953125	10.9630174636841
2186.17651367188	10.9847316741943
2186.85034179688	10.9935522079468
2187.5234375	10.9201526641846
2188.19580078125	10.9073333740234
2188.86743164063	10.9101600646973
2189.53833007813	10.883394241333
2190.20874023438	10.8643207550049
2190.87817382813	10.7484073638916
2191.54711914063	10.750922203064
2192.21533203125	10.7459659576416
2192.8828125	10.6226358413696
2193.54956054688	10.6405611038208
2194.21557617188	10.5983896255493
2194.880859375	10.5726490020752
2195.54541015625	10.4777555465698
2196.20947265625	10.3772878646851
2196.87255859375	10.3526763916016
2197.53515625	10.2523288726807
2198.19677734375	10.1901473999023
2198.85791015625	10.1324167251587
2199.51831054688	10.0961513519287
2200.17797851563	9.96750831604004
2200.8369140625	9.92989730834961
2201.4951171875	9.84466075897217
2202.15258789063	9.74908542633057
2202.80932617188	9.74392318725586
2203.46533203125	9.68584728240967
2204.12060546875	9.67137145996094
2204.775390625	9.62024593353271
2205.42919921875	9.57785987854004
2206.08251953125	9.63942909240723
2206.73486328125	9.5678653717041
2207.38671875	9.51987838745117
2208.03759765625	9.52717399597168
2208.68798828125	9.48239803314209
2209.33764648438	9.5390100479126
2209.98657226563	9.51409149169922
2210.63452148438	9.49141597747803
2211.28198242188	9.50122547149658
2211.9287109375	9.54834938049316
2212.57470703125	9.55844020843506
2213.21997070313	9.53649711608887
2213.86450195313	9.5175609588623
2214.50830078125	9.51502227783203
2215.1513671875	9.43569850921631
2215.79370117188	9.44145774841309
2216.43530273438	9.43230724334717
2217.076171875	9.36296653747559
2217.71630859375	9.3477029800415
2218.35571289063	9.29446601867676
2218.99462890625	9.24700546264648
2219.63256835938	9.18836498260498
2220.26977539063	9.17781352996826
2220.90625	9.10236644744873
2221.5419921875	9.06159591674805
2222.17700195313	8.96168231964111
2222.81127929688	8.93021011352539
2223.44482421875	8.8789119720459
2224.07763671875	8.84915256500244
2224.70971679688	8.78507137298584
2225.34106445313	8.71178722381592
2225.9716796875	8.66488933563232
2226.6015625	8.59429359436035
2227.23071289063	8.59387397766113
2227.85913085938	8.46158123016357
2228.48681640625	8.45728969573975
2229.11376953125	8.36789417266846
2229.73999023438	8.34444236755371
2230.36547851563	8.32275199890137
2230.990234375	8.31583976745605
2231.61401367188	8.23950958251953
2232.2373046875	8.16950035095215
2232.85986328125	8.13722896575928
2233.4814453125	8.15219402313232
2234.1025390625	8.12576675415039
2234.72265625	8.06633186340332
2235.34228515625	8.05775260925293
2235.9609375	8.02920246124268
2236.57885742188	8.00242137908936
2237.1962890625	8.01352024078369
2237.81274414063	7.96595621109009
2238.42846679688	8.01523399353027
2239.04345703125	7.94250202178955
2239.65771484375	7.96846485137939
2240.27124023438	7.9777660369873
2240.88403320313	7.95575094223022
2241.49584960938	7.96813201904297
2242.10717773438	7.95123529434204
2242.71752929688	7.97852802276611
2243.32739257813	7.9672737121582
2243.93627929688	7.92360019683838
2244.54443359375	7.95888137817383
2245.15209960938	7.88633728027344
2245.7587890625	7.85699510574341
2246.36474609375	7.85107135772705
2246.9697265625	7.84462213516235
2247.57421875	7.77319955825806
2248.17797851563	7.77084064483643
2248.78076171875	7.77802228927612
2249.38305664063	7.72222900390625
2249.984375	7.70176267623901
2250.5849609375	7.66190719604492
2251.18481445313	7.62046575546265
2251.78393554688	7.60122537612915
2252.38232421875	7.52998208999634
2252.97973632813	7.50965213775635
2253.57666015625	7.46264266967773
2254.17260742188	7.41481685638428
2254.76782226563	7.41383790969849
2255.3623046875	7.33123159408569
2255.9560546875	7.30325412750244
2256.54907226563	7.28251314163208
2257.14135742188	7.21765089035034
2257.73266601563	7.14235353469849
2258.32348632813	7.10594177246094
2258.91333007813	7.07521533966064
2259.50244140625	7.02627277374268
2260.09057617188	7.0149827003479
2260.67822265625	6.94048595428467
2261.26513671875	6.88466453552246
2261.85107421875	6.8683557510376
2262.43627929688	6.86478662490845
2263.02075195313	6.82970094680786
2263.6044921875	6.76566076278687
2264.18725585938	6.69922637939453
2264.76953125	6.72660875320435
2265.35083007813	6.68331718444824
2265.93139648438	6.69427108764648
2266.51123046875	6.66529083251953
2267.09033203125	6.66057205200195
2267.66845703125	6.62266683578491
2268.24584960938	6.63177728652954
2268.82250976563	6.61814117431641
2269.3984375	6.62908554077148
2269.9736328125	6.5945029258728
2270.5478515625	6.65936470031738
2271.12133789063	6.68709087371826
2271.69409179688	6.71745443344116
2272.26611328125	6.71455764770508
2272.83740234375	6.67599725723267
2273.40771484375	6.71136856079102
2273.97729492188	6.64600944519043
2274.54614257813	6.66275644302368
2275.11401367188	6.59863710403442
2275.68139648438	6.53472900390625
2276.24780273438	6.51307916641235
2276.8134765625	6.48930740356445
2277.37817382813	6.44631385803223
2277.9423828125	6.44248962402344
2278.50561523438	6.42655038833618
2279.06811523438	6.48616456985474
2279.62963867188	6.44599342346191
2280.19067382813	6.4039454460144
2280.75073242188	6.40720272064209
2281.31005859375	6.39780235290527
2281.86840820313	6.41187238693237
2282.42602539063	6.37290573120117
2282.98291015625	6.32307958602905
2283.5390625	6.30226755142212
2284.09448242188	6.33427906036377
2284.64892578125	6.28596115112305
2285.20263671875	6.26695394515991
2285.75537109375	6.24237489700317
2286.3076171875	6.19845914840698
2286.85888671875	6.1661548614502
2287.40942382813	6.11978578567505
2287.958984375	6.099609375
2288.5078125	6.06430721282959
2289.05590820313	6.0189037322998
2289.60302734375	6.00157499313354
2290.14965820313	5.94496202468872
2290.6953125	5.90582323074341
2291.23999023438	5.91099262237549
2291.78393554688	5.85347938537598
2292.3271484375	5.81425285339355
2292.86962890625	5.78270530700684
2293.4111328125	5.77825593948364
2293.95190429688	5.72298717498779
2294.49194335938	5.68816804885864
2295.03100585938	5.6501259803772
2295.5693359375	5.65333414077759
2296.10693359375	5.63043308258057
2296.6435546875	5.5741925239563
2297.17944335938	5.62830018997192
2297.71459960938	5.55014181137085
2298.24877929688	5.59226655960083
2298.7822265625	5.6021203994751
2299.31469726563	5.59275245666504
2299.8466796875	5.58364534378052
2300.37744140625	5.59456968307495
2300.90771484375	5.56539869308472
2301.43701171875	5.58193683624268
2301.96557617188	5.5762791633606
2302.4931640625	5.57141923904419
2303.02001953125	5.56655025482178
2303.54614257813	5.59328508377075
2304.0712890625	5.59511613845825
2304.595703125	5.58408069610596
2305.119140625	5.55104541778564
2305.64184570313	5.56841564178467
2306.16381835938	5.56700944900513
2306.68481445313	5.56479549407959
2307.205078125	5.55157089233398
2307.72436523438	5.54235982894897
2308.24291992188	5.57909870147705
2308.7607421875	5.50509119033813
2309.27758789063	5.52193593978882
2309.79370117188	5.53340864181519
2310.30883789063	5.5142035484314
2310.8232421875	5.56256580352783
2311.3369140625	5.45177221298218
2311.849609375	5.45271968841553
2312.361328125	5.44881010055542
2312.87255859375	5.43950319290161
2313.38256835938	5.4320764541626
2313.89208984375	5.39414834976196
2314.40063476563	5.38885450363159
2314.908203125	5.35600614547729
2315.4150390625	5.29936170578003
2315.92114257813	5.27645206451416
2316.42626953125	5.28785991668701
2316.9306640625	5.27520084381104
2317.43408203125	5.19841146469116
2317.93676757813	5.15837049484253
2318.4384765625	5.12425422668457
2318.939453125	5.09011220932007
2319.439453125	5.08412170410156
2319.93872070313	5.02309846878052
2320.43701171875	4.99619436264038
2320.9345703125	4.95191049575806
2321.43139648438	4.97814083099365
2321.92724609375	4.93489837646484
2322.42211914063	4.92121887207031
2322.91625976563	4.89829397201538
2323.40966796875	4.86637830734253
2323.90209960938	4.86216831207275
2324.3935546875	4.85061168670654
2324.88427734375	4.83958578109741
2325.37426757813	4.82011270523071
2325.86303710938	4.83356666564941
2326.35131835938	4.85982751846313
2326.83862304688	4.82289791107178
2327.32495117188	4.82818269729614
2327.810546875	4.81220483779907
2328.29541015625	4.84748649597168
2328.77905273438	4.86914730072021
2329.26220703125	4.89000654220581
2329.74438476563	4.86992263793945
2330.2255859375	4.87522077560425
2330.7060546875	4.86904764175415
2331.185546875	4.871337890625
2331.6640625	4.87144184112549
2332.14184570313	4.83489322662354
2332.61889648438	4.86808776855469
2333.09497070313	4.86407661437988
2333.57006835938	4.82528686523438
2334.04443359375	4.82700681686401
2334.51782226563	4.82214689254761
2334.99047851563	4.80111265182495
2335.46215820313	4.79130077362061
2335.93310546875	4.76529741287231
2336.40307617188	4.73241186141968
2336.8720703125	4.71624422073364
2337.34033203125	4.69923973083496
2337.8076171875	4.68908834457397
2338.27416992188	4.62424802780151
2338.73974609375	4.64979076385498
2339.20458984375	4.6112813949585
2339.66845703125	4.59722423553467
2340.13134765625	4.5537109375
2340.59350585938	4.53686475753784
2341.0546875	4.51780319213867
2341.51489257813	4.498450756073
2341.97436523438	4.46888494491577
2342.43286132813	4.46162462234497
2342.890625	4.37080764770508
2343.34741210938	4.38363790512085
2343.80322265625	4.3288745880127
2344.25830078125	4.3427996635437
2344.71240234375	4.38324022293091
2345.16577148438	4.3469181060791
2345.61791992188	4.3647255897522
2346.06958007813	4.41847562789917
2346.52001953125	4.4584379196167
2346.9697265625	4.4859766960144
2347.41845703125	4.61425113677979
2347.86645507813	4.70718193054199
2348.3134765625	4.77276086807251
2348.75952148438	4.8594331741333
2349.20483398438	4.98218488693237
2349.64916992188	5.05678606033325
2350.09252929688	5.14003229141235
2350.53515625	5.16952419281006
2350.97680664063	5.26590251922607
2351.41748046875	5.28157329559326
2351.857421875	5.35555791854858
2352.29638671875	5.41514921188354
2352.734375	5.35975122451782
2353.17138671875	5.3396110534668
2353.60766601563	5.31500339508057
2354.04296875	5.25922918319702
2354.4775390625	5.17058563232422
2354.91088867188	5.1019172668457
2355.34350585938	4.99199390411377
2355.775390625	4.92126417160034
2356.2060546875	4.80925130844116
2356.63598632813	4.69325828552246
2357.06494140625	4.61760902404785
2357.4931640625	4.51123094558716
2357.92041015625	4.38692426681519
2358.3466796875	4.35657548904419
2358.77197265625	4.2575306892395
2359.1962890625	4.17685079574585
2359.61987304688	4.06482696533203
2360.04248046875	4.04465866088867
2360.46411132813	3.9383819103241
2360.88500976563	3.93185353279114
2361.30493164063	3.86238646507263
2361.72387695313	3.84575128555298
