# Supplementary material for: Optics miniaturization strategy for demanding Raman spectroscopy applications
Source: Nat Commun. 2024 Apr 8;15:3049. doi: 10.1038/s41467-024-47044-7 (PMC11001912; doi:10.1038/s41467-024-47044-7)
Supplement: Supplementary file 6 — Source Data [file 41467_2024_47044_MOESM6_ESM.zip › Source Data/NCOMMS-23-34016B s3/S3 pHCA, Glucose, Salts/calibraiton/Salts standards 24.08.17/K_5g_L_3.csv]

347.42919921875	78.3889770507813
348.892913818359	78.4296264648438
350.356079101563	78.8936538696289
351.818634033203	79.2311325073242
353.280670166016	79.5322189331055
354.742095947266	79.8606033325195
356.202972412109	80.1363677978516
357.663299560547	80.4562377929688
359.123046875	80.7428512573242
360.582244873047	81.0409469604492
362.040863037109	81.1991653442383
363.498931884766	81.4407424926758
364.956451416016	81.5122299194336
366.413391113281	81.6317291259766
367.869750976563	81.7865524291992
369.325592041016	82.0842361450195
370.780853271484	81.884407043457
372.235565185547	82.0544357299805
373.689727783203	82.0390625
375.143310546875	82.1386337280273
376.596343994141	82.1945037841797
378.048828125	82.3234939575195
379.500762939453	82.1340103149414
380.9521484375	82.3876571655273
382.402954101563	82.4207229614258
383.853240966797	82.5239715576172
385.302947998047	82.6905899047852
386.752136230469	82.8651962280273
388.200744628906	82.9046783447266
389.648803710938	83.0336532592773
391.096343994141	82.9597320556641
392.543304443359	83.2484588623047
393.989715576172	83.4746170043945
395.435607910156	83.6639099121094
396.880920410156	83.8370513916016
398.325714111328	83.831916809082
399.769927978516	84.0918655395508
401.213623046875	84.3147888183594
402.656768798828	84.3472290039063
404.099395751953	84.5278701782227
405.541442871094	84.7164611816406
406.982971191406	84.9172821044922
408.423950195313	84.9302597045898
409.864379882813	85.1583251953125
411.304290771484	85.3084945678711
412.743621826172	85.3753967285156
414.182434082031	85.3630981445313
415.620727539063	85.6418380737305
417.058471679688	85.5607070922852
418.495666503906	85.6291656494141
419.932342529297	85.6951065063477
421.368469238281	85.5798034667969
422.804077148438	85.6183471679688
424.239135742188	85.4776382446289
425.673645019531	85.4503402709961
427.107635498047	85.533821105957
428.541107177734	85.6087799072266
429.974029541016	85.3976516723633
431.406433105469	85.2684020996094
432.838287353516	85.2979354858398
434.269622802734	85.0793685913086
435.700408935547	85.106819152832
437.130706787109	85.0179214477539
438.560455322266	84.8016357421875
439.989654541016	84.7200088500977
441.418334960938	84.629280090332
442.846496582031	84.4888916015625
444.274139404297	84.4566802978516
445.701263427734	84.4019546508789
447.127838134766	84.1714096069336
448.553894042969	83.9890594482422
449.979431152344	84.0685729980469
451.404449462891	83.8678665161133
452.828918457031	83.7745132446289
454.252899169922	83.786750793457
455.676330566406	83.5712356567383
457.099273681641	83.6465759277344
458.521667480469	83.4520950317383
459.943542480469	83.5912628173828
461.364929199219	83.3390579223633
462.785766601563	83.4778671264648
464.206085205078	83.514289855957
465.625885009766	83.2145385742188
467.045196533203	83.5809478759766
468.463958740234	83.3130722045898
469.882202148438	83.5220642089844
471.299957275391	83.4213333129883
472.717193603516	83.5405883789063
474.133911132813	83.4586868286133
475.550109863281	83.3644332885742
476.965789794922	83.4633712768555
478.380950927734	83.6858978271484
479.795623779297	83.6717147827148
481.209777832031	83.5701675415039
482.623413085938	83.828125
484.036529541016	83.9148559570313
485.449157714844	84.1146621704102
486.861267089844	83.9917144775391
488.272857666016	84.085823059082
489.683959960938	84.2240676879883
491.094543457031	84.2111358642578
492.504608154297	84.2148513793945
493.914184570313	84.4187164306641
495.3232421875	84.4524612426758
496.731811523438	84.432014465332
498.139862060547	84.4234161376953
499.547393798828	84.319450378418
500.954467773438	84.256721496582
502.360992431641	84.4218978881836
503.767028808594	84.3491439819336
505.172576904297	84.4700164794922
506.577606201172	84.2863235473633
507.982147216797	84.286376953125
509.386169433594	84.1068267822266
510.789703369141	84.197380065918
512.192749023438	84.0548248291016
513.595275878906	83.8935699462891
514.997314453125	83.8583755493164
516.398803710938	83.7128372192383
517.799865722656	83.4411773681641
519.200378417969	83.2907257080078
520.600463867188	83.0154876708984
522	82.8805770874023
523.399047851563	82.7777862548828
524.797607421875	82.3920440673828
526.195678710938	82.0784225463867
527.59326171875	82.007453918457
528.990295410156	81.7041931152344
530.386901855469	81.2613906860352
531.782958984375	81.1393890380859
533.178588867188	80.8832321166992
534.573669433594	80.5696105957031
535.968322753906	80.3423614501953
537.362426757813	80.1481552124023
538.756042480469	79.8185195922852
540.149230957031	79.5389251708984
541.541870117188	79.2540130615234
542.934020996094	79.3506240844727
544.32568359375	79.0760192871094
545.716918945313	78.8552856445313
547.107604980469	78.4245681762695
548.497802734375	78.4697723388672
549.887573242188	78.3005065917969
551.276794433594	78.1235885620117
552.66552734375	77.9611587524414
554.053833007813	77.9592208862305
555.441650390625	77.8520202636719
556.828918457031	77.5117645263672
558.215759277344	77.4497604370117
559.602111816406	77.447151184082
560.987976074219	77.3206176757813
562.373352050781	77.2831802368164
563.758239746094	77.151123046875
565.142639160156	76.9921417236328
566.526611328125	77.0241470336914
567.910034179688	76.9646453857422
569.293029785156	76.7784042358398
570.675537109375	76.8603591918945
572.057556152344	76.7209930419922
573.439086914063	76.7448120117188
574.820129394531	76.781364440918
576.200744628906	76.6755828857422
577.580871582031	76.5588912963867
578.96044921875	76.6141662597656
580.339660644531	76.5408325195313
581.718322753906	76.6639099121094
583.096557617188	76.4450759887695
584.474243164063	76.5945587158203
585.851501464844	76.5303573608398
587.228332519531	76.5456848144531
588.604614257813	76.3908920288086
589.98046875	76.3375549316406
591.355834960938	76.2680816650391
592.730712890625	76.1678466796875
594.105163574219	76.3216171264648
595.479125976563	76.1810302734375
596.852600097656	76.1489715576172
598.225646972656	76.090202331543
599.598205566406	76.161491394043
600.970275878906	76.0648651123047
602.341857910156	75.9823303222656
603.713012695313	75.8290252685547
605.083679199219	75.8596038818359
606.453918457031	75.7694625854492
607.823608398438	75.5574264526367
609.192932128906	75.6255798339844
610.561706542969	75.3075180053711
611.930053710938	75.5165939331055
613.297912597656	75.2797317504883
614.665344238281	75.1132659912109
616.032287597656	75.0623397827148
617.398803710938	74.9872207641602
618.764831542969	74.7814559936523
620.13037109375	74.7290878295898
621.495483398438	74.6657867431641
622.860107421875	74.5233459472656
624.224304199219	74.4397354125977
625.588012695313	74.2877731323242
626.951232910156	74.1467819213867
628.314025878906	73.8990478515625
629.676391601563	73.9421310424805
631.038269042969	73.6875534057617
632.399658203125	73.5954971313477
633.760620117188	73.5833511352539
635.12109375	73.4466094970703
636.481140136719	73.2701644897461
637.840759277344	73.0409469604492
639.199890136719	72.8939514160156
640.558532714844	72.8184051513672
641.916748046875	72.7806930541992
643.274536132813	72.676025390625
644.6318359375	72.4454650878906
645.988647460938	72.3245468139648
647.345031738281	72.2547073364258
648.700988769531	72.0977630615234
650.056457519531	71.9903793334961
651.411499023438	71.8208541870117
652.76611328125	71.7835464477539
654.120239257813	71.570930480957
655.473876953125	71.6593322753906
656.827087402344	71.5708770751953
658.179870605469	71.387321472168
659.5322265625	71.2622909545898
660.884094238281	71.2596740722656
662.235473632813	71.235954284668
663.586486816406	70.9716186523438
664.93701171875	70.9725036621094
666.287048339844	71.1227569580078
667.636657714844	70.984489440918
668.98583984375	70.7760772705078
670.334594726563	70.82861328125
671.682861328125	70.8642730712891
673.030700683594	70.7564010620117
674.378051757813	70.7424697875977
675.725036621094	70.6204681396484
677.071533203125	70.599494934082
678.417541503906	70.536376953125
679.76318359375	70.7212295532227
681.108337402344	70.5249862670898
682.453002929688	70.7154006958008
683.797302246094	70.6847457885742
685.14111328125	70.6266937255859
686.484497070313	70.6140747070313
687.827453613281	70.6658401489258
689.169921875	70.5161209106445
690.512023925781	70.5568161010742
691.853637695313	70.7610702514648
693.194763183594	70.7000732421875
694.535522460938	70.6435165405273
695.875793457031	70.7367324829102
697.215637207031	70.5680160522461
698.555053710938	70.5507659912109
699.89404296875	70.7667388916016
701.232543945313	70.7564315795898
702.570617675781	70.6448593139648
703.908325195313	70.6336135864258
705.245483398438	70.7219314575195
706.582275390625	70.6406707763672
707.918640136719	70.7814559936523
709.254516601563	70.6493377685547
710.589965820313	70.5932159423828
711.924987792969	70.579216003418
713.259582519531	70.6368026733398
714.59375	70.6857986450195
715.927490234375	70.4705657958984
717.2607421875	70.637451171875
718.593627929688	70.5938873291016
719.926025390625	70.5404052734375
721.257995605469	70.559440612793
722.589538574219	70.6796875
723.920654296875	70.4189071655273
725.251342773438	70.5443420410156
726.581604003906	70.3792572021484
727.911437988281	70.5033950805664
729.240783691406	70.4209747314453
730.569763183594	70.3875427246094
731.898254394531	70.3134155273438
733.226379394531	70.2132949829102
734.554016113281	70.1980895996094
735.881225585938	70.176025390625
737.208068847656	70.032585144043
738.534423828125	70.1065368652344
739.8603515625	69.9782409667969
741.185852050781	69.8612594604492
742.510925292969	69.9234161376953
743.835571289063	69.749137878418
745.159790039063	69.5773849487305
746.483581542969	69.5654296875
747.806945800781	69.5451049804688
749.1298828125	69.4903793334961
750.452453613281	69.3139572143555
751.774536132813	69.3760452270508
753.09619140625	69.0789184570313
754.417419433594	69.0846786499023
755.738220214844	69.0153656005859
757.05859375	68.8627777099609
758.378540039063	68.8567733764648
759.698059082031	68.6662292480469
761.017211914063	68.5813446044922
762.335876464844	68.6002197265625
763.654113769531	68.3545761108398
764.971984863281	68.1973648071289
766.289367675781	68.1958694458008
767.606384277344	68.0232849121094
768.922973632813	67.9796142578125
770.239074707031	67.8865356445313
771.554809570313	67.7436065673828
772.8701171875	67.6301193237305
774.184997558594	67.5964889526367
775.499450683594	67.3623733520508
776.8134765625	67.3751907348633
778.127136230469	67.2241973876953
779.440307617188	67.1982879638672
780.753112792969	67.1162719726563
782.0654296875	66.9010314941406
783.377380371094	66.7994003295898
784.688903808594	66.666862487793
786	66.6080627441406
787.310668945313	66.4715728759766
788.620971679688	66.3406524658203
789.930786132813	66.4292449951172
791.240234375	66.2693634033203
792.549255371094	66.0698089599609
793.857788085938	66.0283126831055
795.166015625	66.0080032348633
796.473754882813	65.9068222045898
797.781066894531	65.7056503295898
799.088012695313	65.7270202636719
800.39453125	65.549186706543
801.700622558594	65.5442657470703
803.006286621094	65.3863296508789
804.311584472656	65.3835372924805
805.616394042969	65.2716445922852
806.920837402344	65.084602355957
808.224853515625	65.1831741333008
809.528503417969	64.9540252685547
810.831665039063	64.8792266845703
812.134460449219	64.8868560791016
813.436828613281	64.6818237304688
814.73876953125	64.7446212768555
816.040344238281	64.5148391723633
817.341430664063	64.4618988037109
818.642150878906	64.3038940429688
819.942504882813	64.4237899780273
821.242370605469	64.2583770751953
822.541870117188	64.2247848510742
823.840942382813	64.1546020507813
825.139587402344	64.0100555419922
826.437866210938	63.9507713317871
827.735656738281	63.8404197692871
829.033081054688	63.8080673217773
830.330139160156	63.8472518920898
831.626770019531	63.7321739196777
832.922973632813	63.6476516723633
834.21875	63.3757209777832
835.514099121094	63.5327949523926
836.80908203125	63.3886528015137
838.103637695313	63.3289833068848
839.397827148438	63.2821159362793
840.691589355469	63.4344787597656
841.984924316406	63.2471542358398
843.27783203125	63.1469535827637
844.570373535156	63.1405792236328
845.862487792969	63.1267852783203
847.154235839844	63.0731773376465
848.445556640625	63.1327934265137
849.736450195313	63.0942649841309
851.026916503906	62.9669494628906
852.317016601563	62.9917411804199
853.606689453125	63.0327529907227
854.89599609375	63.2908554077148
856.184875488281	63.2741432189941
857.473327636719	63.4102935791016
858.761413574219	63.7511215209961
860.049072265625	64.0020065307617
861.336303710938	64.2862319946289
862.623168945313	64.7578048706055
863.909606933594	65.1819152832031
865.195678710938	65.7849349975586
866.481323242188	66.2301940917969
867.766540527344	66.8749465942383
869.051391601563	67.824348449707
870.335815429688	68.4759292602539
871.619873046875	68.9787063598633
872.903503417969	69.4731063842773
874.186706542969	70.0238952636719
875.469543457031	70.0601043701172
876.752014160156	70.032112121582
878.033996582031	69.80908203125
879.315612792969	69.2566757202148
880.596862792969	68.4427642822266
881.877685546875	67.5576477050781
883.158081054688	66.3929290771484
884.438110351563	65.1876983642578
885.7177734375	64.2194976806641
886.996948242188	63.1437110900879
888.275817871094	62.0432395935059
889.55419921875	61.171947479248
890.832275390625	60.2233695983887
892.10986328125	59.5157890319824
893.387084960938	58.8794784545898
894.663940429688	58.2649230957031
895.940368652344	57.6936416625977
897.216369628906	57.241039276123
898.492004394531	56.8223724365234
899.767272949219	56.3462142944336
901.042114257813	56.0234146118164
902.316528320313	55.6128196716309
903.590576171875	55.3089179992676
904.8642578125	54.9709320068359
906.137512207031	54.6834602355957
907.410339355469	54.4361839294434
908.682800292969	54.261100769043
909.954833984375	53.8708457946777
911.226501464844	53.7337112426758
912.497802734375	53.4187126159668
913.768676757813	53.0799522399902
915.039123535156	53.0957870483398
916.309204101563	52.660888671875
917.578918457031	52.5398330688477
918.848205566406	52.4850807189941
920.117126464844	52.0626182556152
921.385620117188	52.0345573425293
922.653747558594	51.8768196105957
923.921447753906	51.6263771057129
925.188781738281	51.4978179931641
926.455688476563	51.429069519043
927.722229003906	51.3172912597656
928.988342285156	51.037784576416
930.254089355469	50.9475631713867
931.519470214844	50.7899513244629
932.784423828125	50.8115348815918
934.049011230469	50.4848709106445
935.313171386719	50.4634666442871
936.576965332031	50.4767112731934
937.84033203125	50.2988090515137
939.103332519531	50.0830307006836
940.365966796875	49.967414855957
941.628173828125	49.9447402954102
942.890014648438	49.8234634399414
944.151428222656	49.6233596801758
945.412475585938	49.5295181274414
946.673095703125	49.4263610839844
947.933349609375	49.321891784668
949.193237304688	49.2237129211426
950.452697753906	49.1716270446777
951.711791992188	49.0171241760254
952.970520019531	48.9359397888184
954.228820800781	48.7702293395996
955.486755371094	48.7326698303223
956.744262695313	48.629638671875
958.001403808594	48.5660247802734
959.258117675781	48.4670219421387
960.514526367188	48.4266624450684
961.770446777344	48.3166351318359
963.026062011719	48.3460006713867
964.28125	48.118335723877
965.536010742188	48.0595703125
966.790466308594	48.0920257568359
968.044494628906	48.0125274658203
969.298095703125	47.8843116760254
970.551391601563	47.9512634277344
971.80419921875	47.7337760925293
973.056701660156	47.7188873291016
974.308776855469	47.6379470825195
975.560485839844	47.6306838989258
976.811767578125	47.6626853942871
978.062683105469	47.6569900512695
979.313232421875	47.5770530700684
980.563415527344	47.5127410888672
981.813171386719	47.3981742858887
983.0625	47.415958404541
984.3115234375	47.3665466308594
985.560119628906	47.4113883972168
986.808349609375	47.2492752075195
988.05615234375	47.2777633666992
989.303588867188	47.3493156433105
990.550659179688	47.2055206298828
991.797302246094	47.1916046142578
993.043579101563	47.1476097106934
994.289489746094	47.0510749816895
995.535034179688	47.0967979431152
996.780151367188	46.9374465942383
998.02490234375	46.7649726867676
999.269226074219	46.8669166564941
1000.51318359375	46.6681823730469
1001.75677490234	46.6122894287109
1003	46.4691848754883
1004.24279785156	46.4335060119629
1005.48522949219	46.3656425476074
1006.72729492188	46.4815673828125
1007.96893310547	46.3527984619141
1009.21026611328	46.3354454040527
1010.45111083984	46.2687911987305
1011.69165039063	46.1865196228027
1012.93176269531	46.1412200927734
1014.17150878906	46.1494407653809
1015.41088867188	46.0993995666504
1016.64984130859	46.1371688842773
1017.88842773438	46.0507774353027
1019.12664794922	45.9162101745605
1020.36450195313	46.0572509765625
1021.60192871094	45.9072799682617
1022.83898925781	45.9948348999023
1024.07568359375	45.8532676696777
1025.31201171875	45.9393272399902
1026.5478515625	45.8073081970215
1027.78344726563	45.8733940124512
1029.0185546875	45.8911209106445
1030.25329589844	45.7511291503906
1031.48767089844	45.7172584533691
1032.7216796875	45.8580856323242
1033.95532226563	45.7985229492188
1035.18859863281	45.8006935119629
1036.42138671875	45.8672676086426
1037.65393066406	45.8138542175293
1038.88598632813	45.8600692749023
1040.11767578125	46.0914993286133
1041.34899902344	46.0087776184082
1042.57995605469	46.1236419677734
1043.810546875	46.1432609558105
1045.04077148438	46.2619667053223
1046.2705078125	46.3444938659668
1047.5	46.4984970092773
1048.72900390625	46.4968338012695
1049.95764160156	46.7101364135742
1051.18591308594	46.8030319213867
1052.41381835938	46.958251953125
1053.64135742188	47.0031585693359
1054.86853027344	47.4240798950195
1056.09521484375	47.3293380737305
1057.32165527344	47.6264381408691
1058.54760742188	47.8804931640625
1059.77331542969	48.2218704223633
1060.99853515625	48.4866561889648
1062.22338867188	48.8711700439453
1063.44787597656	49.181568145752
1064.671875	49.7864837646484
1065.89562988281	50.3529472351074
1067.11901855469	50.8237648010254
1068.34191894531	51.4804840087891
1069.56457519531	52.2011070251465
1070.78674316406	52.841911315918
1072.00854492188	53.5382423400879
1073.22998046875	54.0333099365234
1074.45104980469	54.4678077697754
1075.67175292969	54.6909103393555
1076.89208984375	54.9681816101074
1078.11193847656	54.7425270080566
1079.33154296875	54.3774948120117
1080.55065917969	53.954288482666
1081.76940917969	53.3091430664063
1082.98791503906	52.3973846435547
1084.20593261719	51.7470321655273
1085.42358398438	50.9328422546387
1086.64086914063	50.1321563720703
1087.85766601563	49.4010429382324
1089.07421875	48.7343635559082
1090.29040527344	48.0100440979004
1091.50610351563	47.6513442993164
1092.72155761719	47.0225486755371
1093.9365234375	46.7666168212891
1095.15112304688	46.4446868896484
1096.36535644531	46.1145515441895
1097.57922363281	45.8866539001465
1098.79272460938	45.7657775878906
1100.005859375	45.3623657226563
1101.21862792969	45.412239074707
1102.43090820313	45.2759246826172
1103.64294433594	45.1130905151367
1104.8544921875	45.083438873291
1106.06579589844	45.0230827331543
1107.27661132813	44.8724746704102
1108.48706054688	44.7524070739746
1109.69714355469	44.7172737121582
1110.90686035156	44.7040786743164
1112.1162109375	44.4983444213867
1113.3251953125	44.4800262451172
1114.53369140625	44.4601898193359
1115.74194335938	44.4647979736328
1116.94982910156	44.3982315063477
1118.1572265625	44.4778823852539
1119.3642578125	44.3718223571777
1120.57104492188	44.3640823364258
1121.77734375	44.351001739502
1122.98327636719	44.3303031921387
1124.18884277344	44.2930107116699
1125.39404296875	44.3288536071777
1126.59875488281	44.2577857971191
1127.80322265625	44.4009742736816
1129.00732421875	44.3996315002441
1130.2109375	44.1859512329102
1131.41430664063	44.2688484191895
1132.6171875	44.2814826965332
1133.81970214844	44.3260345458984
1135.02197265625	44.1679534912109
1136.22375488281	44.1443481445313
1137.42517089844	44.1436576843262
1138.62622070313	44.1918983459473
1139.82690429688	44.134708404541
1141.02709960938	44.0007247924805
1142.22705078125	43.9809951782227
1143.42663574219	44.0906257629395
1144.62573242188	44.0290794372559
1145.82458496094	43.9698257446289
1147.02294921875	44.0449371337891
1148.22094726563	44.0722846984863
1149.41857910156	44.0174713134766
1150.61584472656	44.1103973388672
1151.81274414063	44.0206413269043
1153.00927734375	43.9989280700684
1154.20544433594	44.0791091918945
1155.40124511719	43.9761848449707
1156.5966796875	44.0542945861816
1157.79162597656	44.0385665893555
1158.986328125	43.9360542297363
1160.18054199219	44.0124969482422
1161.37438964844	43.9522590637207
1162.56799316406	43.8891639709473
1163.76110839844	43.8702430725098
1164.95385742188	43.8635749816895
1166.14624023438	43.8221130371094
1167.33825683594	43.8801116943359
1168.52990722656	43.7499351501465
1169.72119140625	43.8682136535645
1170.91198730469	43.7986793518066
1172.1025390625	43.9175796508789
1173.29260253906	43.8425369262695
1174.482421875	43.8028793334961
1175.67175292969	43.8116416931152
1176.86071777344	43.8741912841797
1178.04943847656	43.8389778137207
1179.23767089844	43.9367637634277
1180.42553710938	43.9189987182617
1181.61303710938	43.9599914550781
1182.80017089844	43.8685607910156
1183.98681640625	43.9727516174316
1185.17321777344	43.9175262451172
1186.35925292969	43.9455718994141
1187.54479980469	44.0046463012695
1188.73010253906	43.9860229492188
1189.91491699219	43.8860359191895
1191.09936523438	44.0171585083008
1192.28356933594	44.0474090576172
1193.46728515625	44.0292205810547
1194.65063476563	44.1096649169922
1195.83361816406	44.0574188232422
1197.01623535156	43.9770355224609
1198.19836425781	44.1073417663574
1199.38024902344	44.088077545166
1200.56176757813	44.0657691955566
1201.74279785156	44.202465057373
1202.92358398438	44.2587394714355
1204.10388183594	44.2744064331055
1205.28393554688	44.2973785400391
1206.46350097656	44.3355102539063
1207.64270019531	44.4137115478516
1208.82153320313	44.4007110595703
1210	44.4818267822266
1211.17810058594	44.3948822021484
1212.35583496094	44.4365463256836
1213.53308105469	44.5152359008789
1214.71008300781	44.4984817504883
1215.88671875	44.4821166992188
1217.06286621094	44.4598350524902
1218.23864746094	44.4709167480469
1219.41418457031	44.3876686096191
1220.58923339844	44.4657211303711
1221.76391601563	44.3844108581543
1222.93823242188	44.4199066162109
1224.11218261719	44.5022430419922
1225.28576660156	44.5093955993652
1226.458984375	44.4791641235352
1227.6318359375	44.4784774780273
1228.80419921875	44.4601669311523
1229.97631835938	44.4451179504395
1231.14794921875	44.4070625305176
1232.31921386719	44.5830001831055
1233.490234375	44.5121612548828
1234.66076660156	44.5678062438965
1235.83093261719	44.4945030212402
1237.00073242188	44.4712867736816
1238.17016601563	44.4125747680664
1239.33923339844	44.4256706237793
1240.5078125	44.3982734680176
1241.67614746094	44.4380989074707
1242.84411621094	44.4074630737305
1244.01159667969	44.3077011108398
1245.1787109375	44.2261848449707
1246.34558105469	44.1940307617188
1247.51196289063	44.1190528869629
1248.67797851563	43.985107421875
1249.84362792969	44.0257911682129
1251.00891113281	44.0651588439941
1252.173828125	43.8877906799316
1253.33825683594	43.8941230773926
1254.50244140625	43.927001953125
1255.66625976563	43.9016571044922
1256.82958984375	43.80712890625
1257.99255371094	43.8698387145996
1259.1552734375	43.8341636657715
1260.31750488281	43.8163566589355
1261.47937011719	43.8127975463867
1262.64086914063	43.6454162597656
1263.80200195313	43.6570739746094
1264.96276855469	43.6200828552246
1266.123046875	43.7679443359375
1267.28308105469	43.5645866394043
1268.44262695313	43.4593391418457
1269.60192871094	43.5283851623535
1270.7607421875	43.4316024780273
1271.91918945313	43.3117294311523
1273.07727050781	43.3679351806641
1274.23498535156	43.2334442138672
1275.39233398438	43.0806579589844
1276.54931640625	43.0593223571777
1277.70581054688	43.0139427185059
1278.86206054688	42.9859046936035
1280.01794433594	42.944393157959
1281.17333984375	42.9263763427734
1282.32836914063	42.8687057495117
1283.48303222656	42.9529838562012
1284.63732910156	42.9575462341309
1285.79125976563	42.7118949890137
1286.94482421875	42.7794647216797
1288.09802246094	42.7994804382324
1289.25073242188	42.743782043457
1290.40319824219	42.8318405151367
1291.55517578125	42.7214393615723
1292.70690917969	42.6858024597168
1293.85815429688	42.6114387512207
1295.00903320313	42.5964546203613
1296.15954589844	42.5354080200195
1297.30969238281	42.5133018493652
1298.45935058594	42.5370941162109
1299.60876464844	42.5431747436523
1300.7578125	42.3803291320801
1301.90637207031	42.3833351135254
1303.05456542969	42.3682250976563
1304.20239257813	42.3612327575684
1305.34985351563	42.2344398498535
1306.49694824219	42.2822647094727
1307.64367675781	42.2550430297852
1308.7900390625	42.0925483703613
1309.93591308594	42.1666641235352
1311.08154296875	42.0763473510742
1312.22668457031	41.9987716674805
1313.37145996094	42.0692710876465
1314.51599121094	42.0677871704102
1315.66003417969	42.1058959960938
1316.80358886719	42.1019325256348
1317.94689941406	42.0819511413574
1319.08984375	42.0206451416016
1320.23229980469	42.1001625061035
1321.37451171875	42.0941352844238
1322.51623535156	42.088695526123
1323.65759277344	41.966365814209
1324.79858398438	41.9346580505371
1325.93920898438	41.9723434448242
1327.07934570313	41.8204383850098
1328.21923828125	41.7514419555664
1329.35864257813	41.7967147827148
1330.49780273438	41.6919593811035
1331.63647460938	41.6314811706543
1332.77478027344	41.6356010437012
1333.91271972656	41.6422538757324
1335.05029296875	41.6146812438965
1336.18737792969	41.5563621520996
1337.32421875	41.4268417358398
1338.46057128906	41.4066314697266
1339.5966796875	41.4758453369141
1340.73229980469	41.3093566894531
1341.86755371094	41.4693756103516
1343.00231933594	41.4093437194824
1344.13684082031	41.3671340942383
1345.27099609375	41.308277130127
1346.40466308594	41.3437156677246
1347.53796386719	41.4361190795898
1348.6708984375	41.2320327758789
1349.80346679688	41.3440399169922
1350.93566894531	41.3346214294434
1352.06750488281	41.2864570617676
1353.19885253906	41.2199020385742
1354.32995605469	41.2767791748047
1355.46057128906	41.2146949768066
1356.5908203125	41.2119102478027
1357.720703125	41.0616340637207
1358.85021972656	41.0604209899902
1359.97924804688	40.9739151000977
1361.10803222656	40.9081420898438
1362.236328125	40.878059387207
1363.3642578125	40.7661361694336
1364.49182128906	40.8107452392578
1365.61901855469	40.7612762451172
1366.74584960938	40.6311073303223
1367.87231445313	40.7875328063965
1368.99829101563	40.6424140930176
1370.12390136719	40.5861778259277
1371.24914550781	40.6399955749512
1372.3740234375	40.5929107666016
1373.49853515625	40.641731262207
1374.62255859375	40.5783386230469
1375.74633789063	40.6442794799805
1376.86962890625	40.6162605285645
1377.99255371094	40.6123275756836
1379.11511230469	40.6319236755371
1380.2373046875	40.6047058105469
1381.35900878906	40.566032409668
1382.48034667969	40.574592590332
1383.60144042969	40.6164054870605
1384.72204589844	40.5659027099609
1385.84228515625	40.4765281677246
1386.96203613281	40.4361381530762
1388.08154296875	40.4739265441895
1389.20056152344	40.3295097351074
1390.31921386719	40.2126884460449
1391.4375	40.2423324584961
1392.55541992188	40.2358245849609
1393.6728515625	40.0730781555176
1394.7900390625	40.0891380310059
1395.90673828125	40.0341758728027
1397.02307128906	40.0539779663086
1398.13903808594	39.9676895141602
1399.25463867188	40.0295600891113
1400.36975097656	39.9668388366699
1401.48449707031	39.9872741699219
1402.59899902344	40.0003242492676
1403.712890625	40.0441818237305
1404.82653808594	39.9994010925293
1405.93981933594	40.084415435791
1407.05261230469	40.0743522644043
1408.1650390625	40.0202560424805
1409.27709960938	40.0059280395508
1410.38879394531	40.0440521240234
1411.5	39.9154930114746
1412.61096191406	40.0127334594727
1413.72143554688	40.0066375732422
1414.83154296875	39.9141616821289
1415.94116210938	39.8269348144531
1417.05053710938	39.8175430297852
1418.15942382813	39.7355766296387
1419.26794433594	39.8196830749512
1420.37609863281	39.7761764526367
1421.48388671875	39.676456451416
1422.59118652344	39.5007743835449
1423.6982421875	39.6398239135742
1424.80480957031	39.5080604553223
1425.91088867188	39.3713874816895
1427.01672363281	39.5655975341797
1428.1220703125	39.4289321899414
1429.22717285156	39.4041976928711
1430.33166503906	39.5446014404297
1431.43591308594	39.3651123046875
1432.53979492188	39.4025650024414
1433.64318847656	39.4271392822266
1434.74621582031	39.4048080444336
1435.84887695313	39.4204216003418
1436.95104980469	39.4438743591309
1438.05297851563	39.4573783874512
1439.15441894531	39.4120025634766
1440.25549316406	39.4419746398926
1441.35620117188	39.4079742431641
1442.45642089844	39.4780960083008
1443.55627441406	39.2751922607422
1444.65576171875	39.2656631469727
1445.7548828125	39.1848793029785
1446.853515625	39.1456031799316
1447.95190429688	39.0199508666992
1449.0498046875	39.0431518554688
1450.14721679688	38.9809608459473
1451.24438476563	38.9119033813477
1452.34106445313	38.8199081420898
1453.43737792969	38.9899520874023
1454.53332519531	38.8458366394043
1455.62890625	38.8136367797852
1456.72399902344	38.790657043457
1457.81872558594	38.8141593933105
1458.9130859375	38.7776679992676
1460.00695800781	38.8677024841309
1461.10046386719	38.7959289550781
1462.19360351563	38.7780952453613
1463.28637695313	38.790111541748
1464.37878417969	38.9377746582031
1465.470703125	38.7568664550781
1466.56225585938	38.8427505493164
1467.65344238281	38.8387298583984
1468.744140625	38.8145027160645
1469.83447265625	38.8040199279785
1470.92443847656	38.7564353942871
1472.01403808594	38.6386947631836
1473.10314941406	38.701717376709
1474.19189453125	38.5902481079102
1475.2802734375	38.4038734436035
1476.3681640625	38.6293411254883
1477.45581054688	38.4321174621582
1478.54296875	38.4619979858398
1479.62963867188	38.4348602294922
1480.71606445313	38.4667549133301
1481.80200195313	38.4618721008301
1482.88757324219	38.482780456543
1483.97265625	38.5153274536133
1485.05737304688	38.6376533508301
1486.14172363281	38.4912948608398
1487.22570800781	38.6131057739258
1488.30932617188	38.5701217651367
1489.39245605469	38.6297569274902
1490.47509765625	38.6817474365234
1491.55749511719	38.7063789367676
1492.63940429688	38.8293647766113
1493.72094726563	38.7499847412109
1494.80212402344	38.8391456604004
1495.8828125	38.7865905761719
1496.96313476563	38.7501945495605
1498.04309082031	38.7449684143066
1499.12255859375	38.7436981201172
1500.20166015625	38.7319869995117
1501.28039550781	38.7477111816406
1502.35864257813	38.7999725341797
1503.4365234375	38.6830940246582
1504.51403808594	38.7383460998535
1505.59118652344	38.7671661376953
1506.66784667969	38.9127311706543
1507.744140625	38.737190246582
1508.81994628906	38.8040046691895
1509.89538574219	38.8949584960938
1510.97045898438	38.9472160339355
1512.04516601563	39.0858840942383
1513.11938476563	39.1544303894043
1514.19323730469	39.2224273681641
1515.26672363281	39.3719291687012
1516.33972167969	39.3761329650879
1517.41235351563	39.5069389343262
1518.48449707031	39.5942878723145
1519.55639648438	39.5645446777344
1520.62768554688	39.693717956543
1521.69873046875	39.6956672668457
1522.76928710938	39.7451591491699
1523.83947753906	39.7437744140625
1524.90930175781	39.7970771789551
1525.97863769531	39.8579406738281
1527.04760742188	39.8954620361328
1528.11608886719	39.8511695861816
1529.18420410156	39.9109268188477
1530.251953125	39.9300804138184
1531.31921386719	39.9674987792969
1532.38610839844	40.1403732299805
1533.45263671875	40.1528816223145
1534.51867675781	40.2514915466309
1535.58435058594	40.3315010070801
1536.64965820313	40.3462753295898
1537.71447753906	40.6178741455078
1538.77893066406	40.7540054321289
1539.84301757813	40.9118423461914
1540.90661621094	40.9980659484863
1541.9697265625	41.1598052978516
1543.03259277344	41.2205200195313
1544.09497070313	41.4288711547852
1545.15686035156	41.475170135498
1546.21850585938	41.7913856506348
1547.27966308594	41.7992362976074
1548.34033203125	41.8347434997559
1549.40063476563	42.2043304443359
1550.46057128906	42.1110725402832
1551.52001953125	42.3299026489258
1552.5791015625	42.4139366149902
1553.63781738281	42.5423851013184
1554.69604492188	42.6167640686035
1555.75378417969	42.6631278991699
1556.81127929688	42.6957702636719
1557.86828613281	42.9038772583008
1558.9248046875	42.90673828125
1559.98095703125	43.1343154907227
1561.03674316406	43.1719284057617
1562.09204101563	43.2689399719238
1563.14697265625	43.4686584472656
1564.20153808594	43.6429405212402
1565.25561523438	43.860179901123
1566.30932617188	44.1056251525879
1567.36254882813	44.2813682556152
1568.41540527344	44.5625457763672
1569.4677734375	44.7165222167969
1570.51977539063	44.966365814209
1571.57141113281	45.1342849731445
1572.62255859375	45.3499908447266
1573.67333984375	45.5702056884766
1574.7236328125	45.95068359375
1575.77355957031	46.0396728515625
1576.82299804688	46.2717781066895
1577.8720703125	46.391674041748
1578.92077636719	46.6455459594727
1579.96899414063	46.8119735717773
1581.01684570313	47.0028648376465
1582.06420898438	47.187858581543
1583.11120605469	47.4073486328125
1584.15771484375	47.5801162719727
1585.20385742188	47.8778266906738
1586.24951171875	48.0547943115234
1587.29479980469	48.142765045166
1588.33972167969	48.4858589172363
1589.38415527344	48.7119636535645
1590.42810058594	48.904914855957
1591.47180175781	49.2403984069824
1592.51489257813	49.5870513916016
1593.55773925781	49.9264602661133
1594.59997558594	50.2166748046875
1595.64196777344	50.6167182922363
1596.68334960938	51.0026931762695
1597.72448730469	51.3246536254883
1598.76513671875	51.7639274597168
1599.80529785156	52.0795860290527
1600.84509277344	52.4676284790039
1601.88452148438	52.7492599487305
1602.92346191406	53.0274047851563
1603.9619140625	53.5195465087891
1605	53.7859573364258
1606.03771972656	54.1300239562988
1607.07495117188	54.4276390075684
1608.11169433594	54.7523193359375
1609.14807128906	55.1348533630371
1610.18408203125	55.2495384216309
1611.21960449219	55.4740982055664
1612.25463867188	55.7007827758789
1613.28930664063	56.0527038574219
1614.32360839844	56.1687622070313
1615.357421875	56.7616729736328
1616.39074707031	56.8075141906738
1617.42370605469	57.160228729248
1618.45629882813	57.4651908874512
1619.48840332031	57.7396697998047
1620.52001953125	57.8249130249023
1621.55126953125	58.1036491394043
1622.58215332031	58.5812606811523
1623.61254882813	58.5996589660645
1624.64245605469	58.974983215332
1625.67199707031	59.2173843383789
1626.70104980469	59.5048713684082
1627.72973632813	59.6861801147461
1628.75793457031	59.859920501709
1629.78576660156	60.1706047058105
1630.81311035156	60.2331123352051
1631.84008789063	60.4063453674316
1632.86657714844	60.6180191040039
1633.89270019531	60.7443733215332
1634.91833496094	60.6859092712402
1635.94348144531	60.7040481567383
1636.96826171875	60.84814453125
1637.99255371094	60.7343368530273
1639.01647949219	60.7851181030273
1640.03991699219	60.6623802185059
1641.06298828125	60.6515083312988
1642.08557128906	60.3609886169434
1643.10778808594	60.3630409240723
1644.12951660156	60.119743347168
1645.15075683594	59.8409271240234
1646.17163085938	59.6649017333984
1647.19213867188	59.4782791137695
1648.21203613281	59.1398544311523
1649.23156738281	59.0998115539551
1650.25073242188	58.6245536804199
1651.26940917969	58.4787940979004
1652.28759765625	58.0172233581543
1653.30541992188	57.8427085876465
1654.32275390625	57.5435638427734
1655.33972167969	57.1560325622559
1656.35620117188	56.8446655273438
1657.37231445313	56.6543884277344
1658.38793945313	56.3251457214355
1659.40307617188	56.0837287902832
1660.41772460938	55.7922477722168
1661.43212890625	55.4931411743164
1662.44592285156	55.1142349243164
1663.45935058594	55.130786895752
1664.47229003906	54.6915016174316
1665.48486328125	54.3760871887207
1666.49694824219	54.0263748168945
1667.50854492188	53.6777458190918
1668.51977539063	53.3306159973145
1669.53051757813	52.9239044189453
1670.54089355469	52.5990829467773
1671.55078125	52.229923248291
1672.56018066406	51.7294464111328
1673.56909179688	51.4697914123535
1674.57763671875	50.9819831848145
1675.58581542969	50.4617805480957
1676.59350585938	49.9939422607422
1677.60070800781	49.5709838867188
1678.607421875	48.9985427856445
1679.61376953125	48.5095024108887
1680.61962890625	48.2141227722168
1681.62512207031	47.6238708496094
1682.63012695313	47.1215591430664
1683.63464355469	46.7062568664551
1684.638671875	46.2921829223633
1685.64233398438	45.6493148803711
1686.64562988281	45.4052772521973
1687.64831542969	44.9984397888184
1688.65063476563	44.4207038879395
1689.65246582031	43.9083633422852
1690.65393066406	43.5232353210449
1691.65490722656	43.2205810546875
1692.65539550781	42.8934669494629
1693.65551757813	42.5003051757813
1694.65502929688	42.1466751098633
1695.654296875	41.7599296569824
1696.65295410156	41.4377403259277
1697.65124511719	41.0103225708008
1698.64904785156	40.7282066345215
1699.646484375	40.3826293945313
1700.64331054688	39.9231109619141
1701.63977050781	39.5523910522461
1702.63586425781	39.2898254394531
1703.63134765625	39.0066261291504
1704.62646484375	38.4965209960938
1705.62121582031	38.194953918457
1706.61535644531	37.9033164978027
1707.60913085938	37.4807319641113
1708.60241699219	37.1294364929199
1709.59521484375	36.7757301330566
1710.58764648438	36.4076805114746
1711.57958984375	36.0505752563477
1712.57104492188	35.7502632141113
1713.56213378906	35.2651138305664
1714.552734375	34.9624328613281
1715.54284667969	34.6116676330566
1716.53247070313	34.2426300048828
1717.52160644531	33.9191246032715
1718.51037597656	33.5730361938477
1719.49865722656	33.1293525695801
1720.48657226563	33.03076171875
1721.47387695313	32.6487846374512
1722.46081542969	32.3088836669922
1723.447265625	32.0543899536133
1724.43334960938	31.839994430542
1725.41882324219	31.5250453948975
1726.40393066406	31.3005275726318
1727.38854980469	31.0251502990723
1728.37268066406	30.8749389648438
1729.3564453125	30.6030502319336
1730.33972167969	30.4464855194092
1731.32250976563	30.2233390808105
1732.30480957031	29.9701194763184
1733.28674316406	29.7697010040283
1734.26806640625	29.5942077636719
1735.2490234375	29.3338413238525
1736.2294921875	29.2957229614258
1737.20959472656	29.0616607666016
1738.18908691406	28.9618034362793
1739.16821289063	28.7381114959717
1740.14685058594	28.5234279632568
1741.125	28.4465808868408
1742.10266113281	28.2704658508301
1743.07995605469	28.0364685058594
1744.05676269531	27.9269237518311
1745.03308105469	27.7213497161865
1746.00891113281	27.6562671661377
1746.98425292969	27.345365524292
1747.95910644531	27.2507171630859
1748.93359375	27.0022430419922
1749.90759277344	26.7833347320557
1750.88110351563	26.5832195281982
1751.85412597656	26.3537254333496
1752.82678222656	26.2213478088379
1753.798828125	26.0909843444824
1754.7705078125	25.8940486907959
1755.74169921875	25.6581401824951
1756.71240234375	25.480354309082
1757.6826171875	25.4173011779785
1758.65246582031	25.2518482208252
1759.62170410156	25.0931968688965
1760.59057617188	24.8790893554688
1761.55895996094	24.7846126556396
1762.52673339844	24.5909442901611
1763.49426269531	24.5507392883301
1764.46118164063	24.4234066009521
1765.42761230469	24.3689727783203
1766.39367675781	24.1598091125488
1767.35913085938	24.0723400115967
1768.32421875	24.0186214447021
1769.28881835938	23.9663581848145
1770.2529296875	23.7681674957275
1771.21655273438	23.743371963501
1772.17980957031	23.6509094238281
1773.14245605469	23.6056213378906
1774.10461425781	23.5573863983154
1775.06640625	23.4729690551758
1776.02770996094	23.3636436462402
1776.98852539063	23.2220649719238
1777.94873046875	23.1624069213867
1778.90856933594	23.1182136535645
1779.86804199219	22.986515045166
1780.82690429688	22.8585243225098
1781.78527832031	22.7583198547363
1782.7431640625	22.6679134368896
1783.70068359375	22.5405921936035
1784.65771484375	22.3882713317871
1785.61413574219	22.3228664398193
1786.57019042969	22.1527996063232
1787.52575683594	22.0487174987793
1788.48083496094	21.9145851135254
1789.43530273438	21.785213470459
1790.38940429688	21.7237873077393
1791.34301757813	21.6220226287842
1792.29626464844	21.4303131103516
1793.24890136719	21.3456554412842
1794.20104980469	21.3176937103271
1795.15270996094	21.2312831878662
1796.10400390625	21.0870094299316
1797.0546875	21.0320491790771
1798.0048828125	20.9255218505859
1798.95471191406	20.8292617797852
1799.90393066406	20.8396644592285
1800.85278320313	20.7572288513184
1801.80102539063	20.7297229766846
1802.74890136719	20.6204738616943
1803.6962890625	20.5946102142334
1804.64306640625	20.6511650085449
1805.58947753906	20.6267890930176
1806.53540039063	20.5684471130371
1807.48071289063	20.5394058227539
1808.42565917969	20.4824981689453
1809.3701171875	20.3723678588867
1810.31396484375	20.4243450164795
1811.25744628906	20.3884963989258
1812.20043945313	20.2803745269775
1813.14294433594	20.1969337463379
1814.08483886719	20.1785526275635
1815.0263671875	20.2016105651855
1815.96740722656	20.0495586395264
1816.90783691406	19.99538230896
1817.84790039063	19.963399887085
1818.78747558594	19.7931804656982
1819.72644042969	19.8648948669434
1820.6650390625	19.7250537872314
1821.60314941406	19.769681930542
1822.54064941406	19.6433143615723
1823.47778320313	19.5474033355713
1824.41430664063	19.5178184509277
1825.35034179688	19.3895893096924
1826.28601074219	19.323881149292
1827.22106933594	19.2241878509521
1828.15563964844	19.1552219390869
1829.08984375	19.1405792236328
1830.0234375	19.1121368408203
1830.95654296875	19.0254592895508
1831.88916015625	18.9449024200439
1832.8212890625	18.9299945831299
1833.7529296875	18.8865871429443
1834.68408203125	18.8418827056885
1835.61474609375	18.8375911712646
1836.54479980469	18.7881774902344
1837.47448730469	18.8053760528564
1838.40356445313	18.8155689239502
1839.33227539063	18.7686767578125
1840.26037597656	18.7503147125244
1841.18811035156	18.6750354766846
1842.115234375	18.725305557251
1843.04187011719	18.7214412689209
1843.96801757813	18.6761817932129
1844.89367675781	18.7130661010742
1845.81872558594	18.7275638580322
1846.74340820313	18.615665435791
1847.66760253906	18.6423263549805
1848.59118652344	18.5816230773926
1849.51428222656	18.6057376861572
1850.43701171875	18.5028781890869
1851.35913085938	18.5543689727783
1852.28076171875	18.5350894927979
1853.20190429688	18.4327716827393
1854.12243652344	18.3072891235352
1855.04260253906	18.2727298736572
1855.96215820313	18.2332286834717
1856.88122558594	18.1472187042236
1857.79992675781	18.0667324066162
1858.71801757813	17.9979972839355
1859.63549804688	18.011137008667
1860.55261230469	17.910177230835
1861.46923828125	17.8293285369873
1862.38525390625	17.822265625
1863.30078125	17.8366718292236
1864.2158203125	17.7624034881592
1865.13037109375	17.7441577911377
1866.04443359375	17.7746906280518
1866.95788574219	17.7168941497803
1867.87084960938	17.7061653137207
1868.78332519531	17.7010173797607
1869.6953125	17.69264793396
1870.60681152344	17.7456130981445
1871.51782226563	17.7645988464355
1872.42822265625	17.764440536499
1873.33813476563	17.8103771209717
1874.24755859375	17.8117504119873
1875.15649414063	17.821533203125
1876.06481933594	17.7983379364014
1876.97277832031	17.7535648345947
1877.88012695313	17.789888381958
1878.78698730469	17.7297763824463
1879.69323730469	17.7531681060791
1880.59912109375	17.6776828765869
1881.50439453125	17.6475162506104
1882.4091796875	17.6413135528564
1883.3134765625	17.5287761688232
1884.21716308594	17.5162773132324
1885.12048339844	17.4280796051025
1886.02319335938	17.4358882904053
1886.92541503906	17.388952255249
1887.82702636719	17.3324642181396
1888.72814941406	17.2778949737549
1889.62878417969	17.2508087158203
1890.52893066406	17.2503604888916
1891.42858886719	17.2200031280518
1892.32763671875	17.1792259216309
1893.22619628906	17.1642398834229
1894.12426757813	17.0837211608887
1895.02172851563	17.068265914917
1895.91870117188	16.9781284332275
1896.81518554688	17.095760345459
1897.71118164063	16.9391040802002
1898.60656738281	16.9603271484375
1899.50146484375	16.9596138000488
1900.39587402344	16.8554000854492
1901.28967285156	16.856616973877
1902.18298339844	16.9698848724365
1903.07580566406	16.8838729858398
1903.96801757813	16.9484672546387
1904.85986328125	16.8504180908203
1905.7509765625	16.9185390472412
1906.64172363281	17.0141582489014
1907.53186035156	16.992130279541
1908.42150878906	16.9519958496094
1909.31066894531	17.0335559844971
1910.19921875	16.9744281768799
1911.08728027344	16.9951591491699
1911.97473144531	17.0883960723877
1912.86181640625	17.0504245758057
1913.74816894531	17.1048622131348
1914.63415527344	17.0288524627686
1915.51953125	17.0146751403809
1916.40441894531	16.9814643859863
1917.28869628906	16.9285488128662
1918.17260742188	16.9252777099609
1919.05578613281	16.9406108856201
1919.93859863281	16.9288101196289
1920.82080078125	16.8493156433105
1921.70239257813	16.8341979980469
1922.58349609375	16.8466892242432
1923.46411132813	16.7473697662354
1924.34423828125	16.6813297271729
1925.22375488281	16.6869926452637
1926.10278320313	16.6011447906494
1926.98120117188	16.5688133239746
1927.85913085938	16.5397567749023
1928.73645019531	16.4726829528809
1929.61328125	16.4787445068359
1930.48962402344	16.4250183105469
1931.36535644531	16.3662052154541
1932.24060058594	16.3942470550537
1933.11535644531	16.3706016540527
1933.98950195313	16.3238315582275
1934.86303710938	16.2961864471436
1935.73608398438	16.3088417053223
1936.60864257813	16.3552188873291
1937.48059082031	16.3897285461426
1938.35205078125	16.3243827819824
1939.22302246094	16.3745670318604
1940.09338378906	16.384859085083
1940.96313476563	16.3931732177734
1941.83239746094	16.4034843444824
1942.701171875	16.4263935089111
1943.5693359375	16.4325294494629
1944.43701171875	16.486852645874
1945.30407714844	16.4967842102051
1946.17065429688	16.5217552185059
1947.03662109375	16.5626811981201
1947.90209960938	16.6251010894775
1948.76696777344	16.5693531036377
1949.63134765625	16.576021194458
1950.4951171875	16.6001968383789
1951.3583984375	16.6294841766357
1952.22106933594	16.592077255249
1953.08325195313	16.5834732055664
1953.94482421875	16.5154132843018
1954.80590820313	16.5232086181641
1955.66650390625	16.4921646118164
1956.5263671875	16.5004043579102
1957.38586425781	16.4264678955078
1958.24462890625	16.4360294342041
1959.10302734375	16.3987045288086
1959.96069335938	16.3424530029297
1960.81799316406	16.3219776153564
1961.67456054688	16.2523231506348
1962.53063964844	16.2217960357666
1963.38623046875	16.1854629516602
1964.2412109375	16.1669254302979
1965.09558105469	16.1122856140137
1965.94946289063	16.1131057739258
1966.80285644531	16.0412464141846
1967.65563964844	16.0411567687988
1968.5078125	16.0883655548096
1969.35949707031	16.0755767822266
1970.21057128906	16.1554412841797
1971.06103515625	16.1087207794189
1971.91101074219	16.1433029174805
1972.76049804688	16.0697383880615
1973.60925292969	16.1714000701904
1974.45764160156	16.1277732849121
1975.30529785156	16.2038021087646
1976.15246582031	16.2910823822021
1976.99914550781	16.284839630127
1977.84521484375	16.3191356658936
1978.69067382813	16.4484443664551
1979.53552246094	16.4420375823975
1980.3798828125	16.4295768737793
1981.22375488281	16.5200500488281
1982.06701660156	16.488317489624
1982.90966796875	16.5586776733398
1983.75170898438	16.5626449584961
1984.59326171875	16.4561195373535
1985.43420410156	16.4834156036377
1986.27465820313	16.515905380249
1987.11450195313	16.4339923858643
1987.95373535156	16.4907817840576
1988.79248046875	16.410608291626
1989.63061523438	16.5050163269043
1990.46813964844	16.3761692047119
1991.30517578125	16.4039764404297
1992.1416015625	16.3714294433594
1992.9775390625	16.3224124908447
1993.81274414063	16.3022212982178
1994.6474609375	16.2181930541992
1995.48168945313	16.1298217773438
1996.31518554688	16.1012020111084
1997.14819335938	16.2143325805664
1997.98071289063	16.1448440551758
1998.8125	16.0985851287842
1999.64379882813	16.0737609863281
2000.47448730469	16.1192321777344
2001.3046875	16.0921382904053
2002.13427734375	16.0188789367676
2002.96325683594	16.1535587310791
2003.79162597656	16.1762657165527
2004.61950683594	16.1736259460449
2005.44677734375	16.211088180542
2006.2734375	16.2812175750732
2007.09948730469	16.3037853240967
2007.92504882813	16.3447418212891
2008.75	16.3929901123047
2009.57434082031	16.4374179840088
2010.39819335938	16.4752979278564
2011.22131347656	16.4995784759521
2012.0439453125	16.5265998840332
2012.86608886719	16.5327377319336
2013.6875	16.5700302124023
2014.50842285156	16.5802879333496
2015.32873535156	16.5991954803467
2016.1484375	16.6433887481689
2016.96752929688	16.6316070556641
2017.7861328125	16.6150283813477
2018.60412597656	16.6096076965332
2019.42150878906	16.644079208374
2020.23828125	16.6037826538086
2021.05444335938	16.6590347290039
2021.8701171875	16.6173496246338
2022.68518066406	16.5304393768311
2023.49963378906	16.5642681121826
2024.3134765625	16.5478649139404
2025.12683105469	16.5351085662842
2025.939453125	16.4576549530029
2026.75158691406	16.4688777923584
2027.56311035156	16.4391555786133
2028.3740234375	16.3503761291504
2029.18432617188	16.3544731140137
2029.994140625	16.4268283843994
2030.80322265625	16.3526134490967
2031.61181640625	16.2865943908691
2032.41979980469	16.2469005584717
2033.22717285156	16.3229942321777
2034.03393554688	16.2061977386475
2034.84008789063	16.272008895874
2035.64575195313	16.1877136230469
2036.45080566406	16.1653747558594
2037.25512695313	16.1230354309082
2038.05895996094	16.096061706543
2038.86218261719	16.039176940918
2039.66479492188	16.0823154449463
2040.466796875	16.0587539672852
2041.26831054688	16.0549697875977
2042.06909179688	16.1561946868896
2042.86938476563	16.1487636566162
2043.6689453125	16.1021556854248
2044.46801757813	16.1424179077148
2045.26647949219	16.1451282501221
2046.06433105469	16.1704483032227
2046.86145019531	16.1572494506836
2047.65808105469	16.1835231781006
2048.4541015625	16.2289810180664
2049.24951171875	16.2663879394531
2050.04443359375	16.2624588012695
2050.83862304688	16.341064453125
2051.63232421875	16.2749423980713
2052.42529296875	16.3487567901611
2053.2177734375	16.3075923919678
2054.00952148438	16.3560028076172
2054.80078125	16.4005184173584
2055.59130859375	16.4086875915527
2056.38134765625	16.3197364807129
2057.17065429688	16.4111270904541
2057.95947265625	16.3149242401123
2058.74755859375	16.3444290161133
2059.53515625	16.3052387237549
2060.32202148438	16.3324432373047
2061.1083984375	16.2713851928711
2061.89428710938	16.2163257598877
2062.67919921875	16.1475067138672
2063.4638671875	16.2002811431885
2064.24780273438	16.1777114868164
2065.03100585938	16.1665344238281
2065.81372070313	16.0230884552002
2066.595703125	15.9638605117798
2067.37719726563	15.9875431060791
2068.15795898438	15.9371185302734
2068.93823242188	15.8610010147095
2069.7177734375	15.7797012329102
2070.49682617188	15.7597198486328
2071.27514648438	15.7261753082275
2072.05297851563	15.607837677002
2072.830078125	15.6877613067627
2073.60668945313	15.6214437484741
2074.38256835938	15.5613832473755
2075.15795898438	15.5344934463501
2075.9326171875	15.5019731521606
2076.70654296875	15.465443611145
2077.47998046875	15.4324045181274
2078.25268554688	15.3222732543945
2079.02490234375	15.3948392868042
2079.79663085938	15.4608993530273
2080.5673828125	15.372935295105
2081.337890625	15.4263706207275
2082.107421875	15.4432334899902
2082.87670898438	15.4216079711914
2083.64501953125	15.474889755249
2084.41284179688	15.4577226638794
2085.18017578125	15.4802694320679
2085.94677734375	15.4590997695923
2086.71264648438	15.4936599731445
2087.47802734375	15.4997758865356
2088.24267578125	15.5393190383911
2089.0068359375	15.5758390426636
2089.77026367188	15.586236000061
2090.53295898438	15.4580669403076
2091.29516601563	15.5919618606567
2092.056640625	15.4396438598633
2092.81762695313	15.4877586364746
2093.57788085938	15.3508605957031
2094.33764648438	15.3685159683228
2095.0966796875	15.3422574996948
2095.85498046875	15.2930545806885
2096.61279296875	15.2615413665771
2097.36987304688	15.1427488327026
2098.12646484375	15.1215629577637
2098.88232421875	15.0511407852173
2099.63745117188	15.0183067321777
2100.39208984375	14.9653148651123
2101.14624023438	14.859450340271
2101.8994140625	14.7990159988403
2102.65209960938	14.7105493545532
2103.404296875	14.6393327713013
2104.15551757813	14.5673494338989
2104.90649414063	14.5252265930176
2105.65649414063	14.4286870956421
2106.40600585938	14.4178352355957
2107.15502929688	14.3054971694946
2107.90307617188	14.3155107498169
2108.65063476563	14.2567977905273
2109.39770507813	14.3220043182373
2110.14404296875	14.2480134963989
2110.8896484375	14.1937351226807
2111.63452148438	14.1694269180298
2112.37890625	14.2790260314941
2113.12280273438	14.2208795547485
2113.86572265625	14.2843141555786
2114.60815429688	14.2774219512939
2115.35009765625	14.311333656311
2116.09106445313	14.3223524093628
2116.83154296875	14.3001756668091
2117.57153320313	14.3088064193726
2118.31079101563	14.369797706604
2119.04931640625	14.3512020111084
2119.787109375	14.2916851043701
2120.5244140625	14.306788444519
2121.26098632813	14.268274307251
2121.9970703125	14.2333278656006
2122.732421875	14.169361114502
2123.46704101563	14.1228408813477
2124.20092773438	14.0388784408569
2124.93432617188	14.0822277069092
2125.6669921875	14.0111427307129
2126.39916992188	13.946720123291
2127.13037109375	13.8267793655396
2127.86108398438	13.8595409393311
2128.59130859375	13.8752603530884
2129.32080078125	13.7061004638672
2130.04956054688	13.6623640060425
2130.77758789063	13.5646934509277
2131.50512695313	13.527364730835
2132.23193359375	13.4018707275391
2132.9580078125	13.3878202438354
2133.68334960938	13.3653240203857
2134.408203125	13.3447351455688
2135.13232421875	13.1905126571655
2135.85595703125	13.2110977172852
2136.57885742188	13.1382904052734
2137.30102539063	13.0412750244141
2138.0224609375	12.9953956604004
2138.74340820313	12.9028415679932
2139.46337890625	12.9260110855103
2140.18310546875	12.9037351608276
2140.90185546875	12.8695812225342
2141.6201171875	12.7850618362427
2142.33764648438	12.7196035385132
2143.05444335938	12.7553396224976
2143.77075195313	12.7348852157593
2144.48608398438	12.775749206543
2145.201171875	12.7606172561646
2145.91528320313	12.723162651062
2146.62890625	12.7473192214966
2147.34155273438	12.7467308044434
2148.05395507813	12.7301082611084
2148.76538085938	12.7251348495483
2149.47631835938	12.6815090179443
2150.18627929688	12.6631412506104
2150.89599609375	12.7247924804688
2151.60473632813	12.651909828186
2152.31298828125	12.6941223144531
2153.02026367188	12.622631072998
2153.72729492188	12.5803232192993
2154.43334960938	12.573561668396
2155.138671875	12.5738687515259
2155.84350585938	12.5309991836548
2156.54760742188	12.5717992782593
2157.25122070313	12.5369472503662
2157.95385742188	12.485221862793
2158.65600585938	12.5035676956177
2159.357421875	12.4456739425659
2160.05810546875	12.3527688980103
2160.75805664063	12.3840494155884
2161.45751953125	12.3576011657715
2162.15600585938	12.2552452087402
2162.85400390625	12.2490501403809
2163.55151367188	12.2026748657227
2164.248046875	12.0712089538574
2164.94409179688	12.0955820083618
2165.63916015625	12.033390045166
2166.33374023438	11.969672203064
2167.02783203125	11.9294691085815
2167.72094726563	11.8361902236938
2168.41357421875	11.7860765457153
2169.10522460938	11.7393598556519
2169.79638671875	11.686954498291
2170.48706054688	11.6153182983398
2171.1767578125	11.4963836669922
2171.86572265625	11.4748296737671
2172.55419921875	11.4170589447021
2173.24194335938	11.309476852417
2173.92895507813	11.2735300064087
2174.615234375	11.1773910522461
2175.30078125	11.1100378036499
2175.98583984375	11.1015958786011
2176.67016601563	11.0998134613037
2177.35375976563	11.0646905899048
2178.03662109375	11.0594310760498
2178.71875	10.9975748062134
2179.40014648438	10.924542427063
2180.08081054688	10.9988555908203
2180.76098632813	10.9487762451172
2181.4404296875	11.0449352264404
2182.119140625	10.9527368545532
2182.79711914063	10.9721832275391
2183.47436523438	11.0010595321655
2184.15087890625	10.9501276016235
2184.82690429688	11.0090246200562
2185.501953125	11.0173540115356
2186.17651367188	10.9685964584351
2186.85034179688	10.9317235946655
2187.5234375	10.9136943817139
2188.19580078125	10.9073333740234
2188.86743164063	10.9158792495728
2189.53833007813	10.8930940628052
2190.20874023438	10.8794975280762
2190.87817382813	10.7740430831909
2191.54711914063	10.7155647277832
2192.21533203125	10.7133340835571
2192.8828125	10.6208915710449
2193.54956054688	10.5921964645386
2194.21557617188	10.5694589614868
2194.880859375	10.5165138244629
2195.54541015625	10.4435606002808
2196.20947265625	10.4109945297241
2196.87255859375	10.2922277450562
2197.53515625	10.2953090667725
2198.19677734375	10.2438955307007
2198.85791015625	10.1439208984375
2199.51831054688	10.0686311721802
2200.17797851563	9.9927864074707
2200.8369140625	9.92388820648193
2201.4951171875	9.8396520614624
2202.15258789063	9.82801818847656
2202.80932617188	9.7406644821167
2203.46533203125	9.68559741973877
2204.12060546875	9.62420749664307
2204.775390625	9.6373119354248
2205.42919921875	9.57585048675537
2206.08251953125	9.58341693878174
2206.73486328125	9.53871822357178
2207.38671875	9.53998851776123
2208.03759765625	9.52792835235596
2208.68798828125	9.51082706451416
2209.33764648438	9.54932975769043
2209.98657226563	9.46222591400146
2210.63452148438	9.49746036529541
2211.28198242188	9.51911735534668
2211.9287109375	9.50902462005615
2212.57470703125	9.4671516418457
2213.21997070313	9.49688911437988
2213.86450195313	9.47591972351074
2214.50830078125	9.5039119720459
2215.1513671875	9.48141479492188
2215.79370117188	9.44221591949463
2216.43530273438	9.40045833587646
2217.076171875	9.38395404815674
2217.71630859375	9.30039501190186
2218.35571289063	9.27523231506348
2218.99462890625	9.26852607727051
2219.63256835938	9.17671394348145
2220.26977539063	9.15779685974121
2220.90625	9.0838623046875
2221.5419921875	9.03801441192627
2222.17700195313	9.00328636169434
2222.81127929688	8.92234420776367
2223.44482421875	8.86850261688232
2224.07763671875	8.82349967956543
2224.70971679688	8.79955387115479
2225.34106445313	8.6960277557373
2225.9716796875	8.68675804138184
2226.6015625	8.57953929901123
2227.23071289063	8.53763294219971
2227.85913085938	8.47965717315674
2228.48681640625	8.45550632476807
2229.11376953125	8.3974494934082
2229.73999023438	8.40281105041504
2230.36547851563	8.30694198608398
2230.990234375	8.28522968292236
2231.61401367188	8.20837688446045
2232.2373046875	8.20217704772949
2232.85986328125	8.17528247833252
2233.4814453125	8.09394264221191
2234.1025390625	8.10250759124756
2234.72265625	8.07016754150391
2235.34228515625	8.03933525085449
2235.9609375	8.03713512420654
2236.57885742188	7.95096731185913
2237.1962890625	8.00532531738281
2237.81274414063	7.98747587203979
2238.42846679688	7.98268365859985
2239.04345703125	7.96250152587891
2239.65771484375	7.96795082092285
2240.27124023438	7.91720771789551
2240.88403320313	7.95626497268677
2241.49584960938	7.94604730606079
2242.10717773438	7.91963577270508
2242.71752929688	7.98161172866821
2243.32739257813	7.95647478103638
2243.93627929688	7.93954753875732
2244.54443359375	7.93598031997681
2245.15209960938	7.89328765869141
2245.7587890625	7.85004186630249
2246.36474609375	7.82479524612427
2246.9697265625	7.81292295455933
2247.57421875	7.80388069152832
2248.17797851563	7.76826143264771
2248.78076171875	7.72074222564697
2249.38305664063	7.77849912643433
2249.984375	7.71932172775269
2250.5849609375	7.62703371047974
2251.18481445313	7.63803863525391
2251.78393554688	7.54667663574219
2252.38232421875	7.59670829772949
2252.97973632813	7.48533201217651
2253.57666015625	7.50793838500977
2254.17260742188	7.44563055038452
2254.76782226563	7.38430786132813
2255.3623046875	7.33796834945679
2255.9560546875	7.33254766464233
2256.54907226563	7.26487827301025
2257.14135742188	7.20986795425415
2257.73266601563	7.18829298019409
2258.32348632813	7.05764770507813
2258.91333007813	7.08378648757935
2259.50244140625	7.01405954360962
2260.09057617188	6.97287034988403
2260.67822265625	6.91734218597412
2261.26513671875	6.89272975921631
2261.85107421875	6.90401077270508
2262.43627929688	6.8140172958374
2263.02075195313	6.80105066299438
2263.6044921875	6.78702688217163
2264.18725585938	6.73936796188354
2264.76953125	6.72217512130737
2265.35083007813	6.67549133300781
2265.93139648438	6.63685894012451
2266.51123046875	6.62978649139404
2267.09033203125	6.63419437408447
2267.66845703125	6.63808250427246
2268.24584960938	6.6213231086731
2268.82250976563	6.63670682907104
2269.3984375	6.62699317932129
2269.9736328125	6.63061380386353
2270.5478515625	6.6423487663269
2271.12133789063	6.66168880462646
2271.69409179688	6.68942260742188
2272.26611328125	6.71193742752075
2272.83740234375	6.69041776657104
2273.40771484375	6.65025663375854
2273.97729492188	6.64600944519043
2274.54614257813	6.59555912017822
2275.11401367188	6.60073852539063
2275.68139648438	6.55574417114258
2276.24780273438	6.49731206893921
2276.8134765625	6.49929761886597
2277.37817382813	6.45420408248901
2277.9423828125	6.4653787612915
2278.50561523438	6.44418525695801
2279.06811523438	6.47352600097656
2279.62963867188	6.40753698348999
2280.19067382813	6.42739725112915
2280.75073242188	6.40931081771851
2281.31005859375	6.44316053390503
2281.86840820313	6.42690944671631
2282.42602539063	6.41513156890869
2282.98291015625	6.37086582183838
2283.5390625	6.33950805664063
2284.09448242188	6.28090763092041
2284.64892578125	6.29336166381836
2285.20263671875	6.26166534423828
2285.75537109375	6.24105262756348
2286.3076171875	6.19554901123047
2286.85888671875	6.15556621551514
2287.40942382813	6.14388465881348
2287.958984375	6.08874750137329
2288.5078125	6.07808876037598
2289.05590820313	6.01439619064331
2289.60302734375	5.97399139404297
2290.14965820313	5.97202587127686
2290.6953125	5.89706373214722
2291.23999023438	5.91869401931763
2291.78393554688	5.84816741943359
2292.3271484375	5.81292390823364
2292.86962890625	5.74442529678345
2293.4111328125	5.7388973236084
2293.95190429688	5.74985790252686
2294.49194335938	5.69109630584717
2295.03100585938	5.65065908432007
2295.5693359375	5.65732860565186
2296.10693359375	5.63336420059204
2296.6435546875	5.58965158462524
2297.17944335938	5.60297060012817
2297.71459960938	5.58375120162964
2298.24877929688	5.59146595001221
2298.7822265625	5.6346869468689
2299.31469726563	5.55857086181641
2299.8466796875	5.55158805847168
2300.37744140625	5.59697484970093
2300.90771484375	5.58812284469604
2301.43701171875	5.62071704864502
2301.96557617188	5.58323574066162
2302.4931640625	5.59898710250854
2303.02001953125	5.6040358543396
2303.54614257813	5.60694599151611
2304.0712890625	5.61816072463989
2304.595703125	5.57898759841919
2305.119140625	5.58027410507202
2305.64184570313	5.57270812988281
2306.16381835938	5.57345008850098
2306.68481445313	5.58627223968506
2307.205078125	5.54512548446655
2307.72436523438	5.55095720291138
2308.24291992188	5.5629734992981
2308.7607421875	5.52633047103882
2309.27758789063	5.5111780166626
2309.79370117188	5.53905820846558
2310.30883789063	5.48163557052612
2310.8232421875	5.54560279846191
2311.3369140625	5.50456619262695
2311.849609375	5.5014910697937
2312.361328125	5.45447111129761
2312.87255859375	5.43653774261475
2313.38256835938	5.4552755355835
2313.89208984375	5.41384744644165
2314.40063476563	5.35861921310425
2314.908203125	5.34925603866577
2315.4150390625	5.35447359085083
2315.92114257813	5.25942659378052
2316.42626953125	5.24568462371826
2316.9306640625	5.21813488006592
2317.43408203125	5.16702747344971
2317.93676757813	5.15349864959717
2318.4384765625	5.1131534576416
2318.939453125	5.09769630432129
2319.439453125	5.085205078125
2319.93872070313	5.04180192947388
2320.43701171875	4.98372220993042
2320.9345703125	4.99747943878174
2321.43139648438	4.9602313041687
2321.92724609375	4.92566919326782
2322.42211914063	4.9242057800293
2322.91625976563	4.90454244613647
2323.40966796875	4.85387849807739
2323.90209960938	4.84667348861694
2324.3935546875	4.83429479598999
2324.88427734375	4.83006381988525
2325.37426757813	4.85739660263062
2325.86303710938	4.81940984725952
2326.35131835938	4.81053447723389
2326.83862304688	4.81417989730835
2327.32495117188	4.85952377319336
2327.810546875	4.83892202377319
2328.29541015625	4.82457733154297
2328.77905273438	4.86423635482788
2329.26220703125	4.86708068847656
2329.74438476563	4.86801147460938
2330.2255859375	4.85419034957886
2330.7060546875	4.89336347579956
2331.185546875	4.88801145553589
2331.6640625	4.8911280632019
2332.14184570313	4.85513353347778
2332.61889648438	4.85249137878418
2333.09497070313	4.84245300292969
2333.57006835938	4.81762075424194
2334.04443359375	4.82235050201416
2334.51782226563	4.81748914718628
2334.99047851563	4.79206705093384
2335.46215820313	4.77978467941284
2335.93310546875	4.71455383300781
2336.40307617188	4.75820446014404
2336.8720703125	4.71047973632813
2337.34033203125	4.69210052490234
2337.8076171875	4.65832471847534
2338.27416992188	4.6550235748291
2338.73974609375	4.66023540496826
2339.20458984375	4.59038352966309
2339.66845703125	4.58429574966431
2340.13134765625	4.57930135726929
2340.59350585938	4.54154491424561
2341.0546875	4.48751354217529
2341.51489257813	4.49624729156494
2341.97436523438	4.44877004623413
2342.43286132813	4.42772006988525
2342.890625	4.369704246521
2343.34741210938	4.37150096893311
2343.80322265625	4.37247228622437
2344.25830078125	4.35881042480469
2344.71240234375	4.35535097122192
2345.16577148438	4.34526062011719
2345.61791992188	4.3727388381958
2346.06958007813	4.40686655044556
2346.52001953125	4.43051052093506
2346.9697265625	4.52027606964111
2347.41845703125	4.59875535964966
2347.86645507813	4.69029855728149
2348.3134765625	4.80488014221191
2348.75952148438	4.85860157012939
2349.20483398438	4.96666812896729
2349.64916992188	5.07674312591553
2350.09252929688	5.10953283309937
2350.53515625	5.20724630355835
2350.97680664063	5.2584114074707
2351.41748046875	5.27213621139526
2351.857421875	5.35639190673828
2352.29638671875	5.34182500839233
2352.734375	5.37253189086914
2353.17138671875	5.35767602920532
2353.60766601563	5.29081439971924
2354.04296875	5.23642349243164
2354.4775390625	5.15806531906128
2354.91088867188	5.07352924346924
2355.34350585938	5.01788568496704
2355.775390625	4.92265605926514
2356.2060546875	4.8003363609314
2356.63598632813	4.71722507476807
2357.06494140625	4.54986667633057
2357.4931640625	4.49840259552002
2357.92041015625	4.42067813873291
2358.3466796875	4.3359260559082
2358.77197265625	4.24720239639282
2359.1962890625	4.1483678817749
2359.61987304688	4.0606369972229
2360.04248046875	4.00665760040283
2360.46411132813	3.94620847702026
2360.88500976563	3.92486357688904
2361.30493164063	3.87357473373413
2361.72387695313	3.83707761764526
