# Supplementary material for: Optics miniaturization strategy for demanding Raman spectroscopy applications
Source: Nat Commun. 2024 Apr 8;15:3049. doi: 10.1038/s41467-024-47044-7 (PMC11001912; doi:10.1038/s41467-024-47044-7)
Supplement: Supplementary file 6 — Source Data [file 41467_2024_47044_MOESM6_ESM.zip › Source Data/NCOMMS-23-34016B s3/S3 pHCA, Glucose, Salts/calibraiton/Salts standards 24.08.17/N_0_05g_L_1.csv]

347.42919921875	75.799560546875
348.892913818359	76.0455551147461
350.356079101563	76.4136810302734
351.818634033203	76.464714050293
353.280670166016	76.8200454711914
354.742095947266	77.1774444580078
356.202972412109	77.2782592773438
357.663299560547	77.731086730957
359.123046875	77.7464828491211
360.582244873047	77.9783020019531
362.040863037109	78.3696365356445
363.498931884766	78.3777770996094
364.956451416016	78.5655670166016
366.413391113281	78.7240371704102
367.869750976563	78.9291534423828
369.325592041016	79.0520629882813
370.780853271484	78.9206695556641
372.235565185547	79.0429992675781
373.689727783203	79.0267791748047
375.143310546875	79.2242202758789
376.596343994141	79.2917098999023
378.048828125	79.347282409668
379.500762939453	79.3118057250977
380.9521484375	79.4684295654297
382.402954101563	79.4423294067383
383.853240966797	79.5589599609375
385.302947998047	79.7208251953125
386.752136230469	79.832763671875
388.200744628906	79.9006423950195
389.648803710938	80.1090469360352
391.096343994141	80.0981826782227
392.543304443359	80.3720092773438
393.989715576172	80.520149230957
395.435607910156	80.7814331054688
396.880920410156	80.91162109375
398.325714111328	80.9026870727539
399.769927978516	81.2108688354492
401.213623046875	81.4323120117188
402.656768798828	81.7584991455078
404.099395751953	81.838737487793
405.541442871094	82.0424041748047
406.982971191406	82.220344543457
408.423950195313	82.1796798706055
409.864379882813	82.6148834228516
411.304290771484	82.650520324707
412.743621826172	82.8476486206055
414.182434082031	82.9692687988281
415.620727539063	83.1766662597656
417.058471679688	83.0566787719727
418.495666503906	83.03125
419.932342529297	83.3041763305664
421.368469238281	83.3036651611328
422.804077148438	83.4167175292969
424.239135742188	83.2390823364258
425.673645019531	83.1758270263672
427.107635498047	83.31787109375
428.541107177734	83.0937118530273
429.974029541016	83.1595840454102
431.406433105469	83.0917739868164
432.838287353516	82.9981307983398
434.269622802734	82.8271942138672
435.700408935547	82.8037719726563
437.130706787109	82.6789627075195
438.560455322266	82.7158126831055
439.989654541016	82.4743423461914
441.418334960938	82.5490951538086
442.846496582031	82.2661743164063
444.274139404297	82.3153533935547
445.701263427734	82.2140426635742
447.127838134766	82.0300979614258
448.553894042969	82.0789337158203
449.979431152344	81.9788970947266
451.404449462891	81.6396331787109
452.828918457031	81.5482559204102
454.252899169922	81.6689758300781
455.676330566406	81.4462738037109
457.099273681641	81.3743896484375
458.521667480469	81.3164825439453
459.943542480469	81.4075622558594
461.364929199219	81.3025665283203
462.785766601563	81.3500289916992
464.206085205078	81.3092803955078
465.625885009766	80.9643707275391
467.045196533203	81.2788467407227
468.463958740234	81.2352447509766
469.882202148438	81.2128219604492
471.299957275391	81.2716064453125
472.717193603516	81.3023071289063
474.133911132813	81.2287673950195
475.550109863281	81.2007827758789
476.965789794922	81.2855758666992
478.380950927734	81.4424362182617
479.795623779297	81.2787170410156
481.209777832031	81.3747711181641
482.623413085938	81.4793243408203
484.036529541016	81.5862274169922
485.449157714844	81.4946441650391
486.861267089844	81.6363983154297
488.272857666016	81.5485305786133
489.683959960938	81.7586288452148
491.094543457031	81.6065673828125
492.504608154297	81.6647109985352
493.914184570313	81.6468200683594
495.3232421875	81.7140884399414
496.731811523438	81.6400985717773
498.139862060547	81.6296081542969
499.547393798828	81.5280151367188
500.954467773438	81.3254928588867
502.360992431641	81.3504943847656
503.767028808594	81.0849990844727
505.172576904297	81.1198959350586
506.577606201172	80.9701385498047
507.982147216797	80.9573287963867
509.386169433594	80.7146377563477
510.789703369141	80.496955871582
512.192749023438	80.3904876708984
513.595275878906	80.3113021850586
514.997314453125	79.9606018066406
516.398803710938	79.9988021850586
517.799865722656	79.8271560668945
519.200378417969	79.7745895385742
520.600463867188	79.3953323364258
522	79.119499206543
523.399047851563	79.1429748535156
524.797607421875	78.9124450683594
526.195678710938	78.7434005737305
527.59326171875	78.65087890625
528.990295410156	78.5199661254883
530.386901855469	77.9461135864258
531.782958984375	78.1072463989258
533.178588867188	77.91796875
534.573669433594	77.6239013671875
535.968322753906	77.4530487060547
537.362426757813	77.4117660522461
538.756042480469	77.1886978149414
540.149230957031	77.1023025512695
541.541870117188	76.831672668457
542.934020996094	76.7970733642578
544.32568359375	76.6397857666016
545.716918945313	76.4543762207031
547.107604980469	76.2144317626953
548.497802734375	76.2663726806641
549.887573242188	76.1582412719727
551.276794433594	75.9650955200195
552.66552734375	75.9357070922852
554.053833007813	75.8315353393555
555.441650390625	75.7929534912109
556.828918457031	75.7031097412109
558.215759277344	75.4239730834961
559.602111816406	75.4757080078125
560.987976074219	75.5312805175781
562.373352050781	75.3818054199219
563.758239746094	75.3192825317383
565.142639160156	75.1841506958008
566.526611328125	75.1407470703125
567.910034179688	75.131103515625
569.293029785156	74.9922103881836
570.675537109375	75.072380065918
572.057556152344	74.9768753051758
573.439086914063	74.9906158447266
574.820129394531	74.9535293579102
576.200744628906	74.896240234375
577.580871582031	74.8455352783203
578.96044921875	74.9182662963867
580.339660644531	74.8895416259766
581.718322753906	74.9811706542969
583.096557617188	74.6935348510742
584.474243164063	74.8289031982422
585.851501464844	74.7557983398438
587.228332519531	74.6657791137695
588.604614257813	74.6679763793945
589.98046875	74.6515197753906
591.355834960938	74.5729293823242
592.730712890625	74.4395370483398
594.105163574219	74.6411437988281
595.479125976563	74.5632019042969
596.852600097656	74.516845703125
598.225646972656	74.4668350219727
599.598205566406	74.3643646240234
600.970275878906	74.4173126220703
602.341857910156	74.3052749633789
603.713012695313	74.2569046020508
605.083679199219	74.3027877807617
606.453918457031	74.1281433105469
607.823608398438	74.1765594482422
609.192932128906	73.9941024780273
610.561706542969	73.6923065185547
611.930053710938	73.8144149780273
613.297912597656	73.6320648193359
614.665344238281	73.6456146240234
616.032287597656	73.4120101928711
617.398803710938	73.4711532592773
618.764831542969	73.218994140625
620.13037109375	73.1655731201172
621.495483398438	72.9035186767578
622.860107421875	72.9389190673828
624.224304199219	72.6698303222656
625.588012695313	72.7273788452148
626.951232910156	72.504280090332
628.314025878906	72.3281021118164
629.676391601563	72.3599624633789
631.038269042969	72.1803817749023
632.399658203125	71.9966430664063
633.760620117188	71.9116363525391
635.12109375	71.8195343017578
636.481140136719	71.623420715332
637.840759277344	71.6097259521484
639.199890136719	71.4008102416992
640.558532714844	71.2243957519531
641.916748046875	71.1128768920898
643.274536132813	71.135368347168
644.6318359375	70.9116363525391
645.988647460938	70.7572326660156
647.345031738281	70.7085952758789
648.700988769531	70.7720489501953
650.056457519531	70.494743347168
651.411499023438	70.4972152709961
652.76611328125	70.3329849243164
654.120239257813	70.113166809082
655.473876953125	70.2269821166992
656.827087402344	70.0714797973633
658.179870605469	69.8922500610352
659.5322265625	69.9209365844727
660.884094238281	69.7003402709961
662.235473632813	69.8615798950195
663.586486816406	69.5118026733398
664.93701171875	69.626091003418
666.287048339844	69.6362762451172
667.636657714844	69.5101776123047
668.98583984375	69.4352798461914
670.334594726563	69.5384979248047
671.682861328125	69.4297180175781
673.030700683594	69.4309844970703
674.378051757813	69.3761138916016
675.725036621094	69.3506088256836
677.071533203125	69.2658767700195
678.417541503906	69.1453399658203
679.76318359375	69.4153671264648
681.108337402344	69.0429077148438
682.453002929688	69.3027725219727
683.797302246094	69.3204803466797
685.14111328125	69.3364562988281
686.484497070313	69.2905807495117
687.827453613281	69.2499008178711
689.169921875	69.2199554443359
690.512023925781	69.1716766357422
691.853637695313	69.4328842163086
693.194763183594	69.3976211547852
694.535522460938	69.1180572509766
695.875793457031	69.3369598388672
697.215637207031	69.2638549804688
698.555053710938	69.2800064086914
699.89404296875	69.3091812133789
701.232543945313	69.3730392456055
702.570617675781	69.3834838867188
703.908325195313	69.3924102783203
705.245483398438	69.4978332519531
706.582275390625	69.3498306274414
707.918640136719	69.5107879638672
709.254516601563	69.3861923217773
710.589965820313	69.220100402832
711.924987792969	69.3341903686523
713.259582519531	69.3156890869141
714.59375	69.3783340454102
715.927490234375	69.316047668457
717.2607421875	69.3551788330078
718.593627929688	69.2594604492188
719.926025390625	69.255012512207
721.257995605469	69.2802276611328
722.589538574219	69.2704620361328
723.920654296875	69.0319519042969
725.251342773438	69.2448577880859
726.581604003906	69.0394821166992
727.911437988281	69.1734466552734
729.240783691406	69.0656509399414
730.569763183594	69.0799026489258
731.898254394531	69.0620498657227
733.226379394531	68.8656234741211
734.554016113281	68.8820419311523
735.881225585938	68.7980880737305
737.208068847656	68.8881530761719
738.534423828125	68.7698211669922
739.8603515625	68.6813583374023
741.185852050781	68.5453262329102
742.510925292969	68.5956802368164
743.835571289063	68.566535949707
745.159790039063	68.4510269165039
746.483581542969	68.3236923217773
747.806945800781	68.1331329345703
749.1298828125	68.0597534179688
750.452453613281	68.1163482666016
751.774536132813	68.0267562866211
753.09619140625	67.7822265625
754.417419433594	67.8386917114258
755.738220214844	67.7144088745117
757.05859375	67.6075439453125
758.378540039063	67.5345306396484
759.698059082031	67.4596176147461
761.017211914063	67.2901611328125
762.335876464844	67.2645874023438
763.654113769531	67.002555847168
764.971984863281	67.1231460571289
766.289367675781	66.8573379516602
767.606384277344	66.8146820068359
768.922973632813	66.8335113525391
770.239074707031	66.6224517822266
771.554809570313	66.5756378173828
772.8701171875	66.3936462402344
774.184997558594	66.3516616821289
775.499450683594	66.2081069946289
776.8134765625	66.2354736328125
778.127136230469	65.9352188110352
779.440307617188	65.8874053955078
780.753112792969	65.9446182250977
782.0654296875	65.6614456176758
783.377380371094	65.6051254272461
784.688903808594	65.563117980957
786	65.3602294921875
787.310668945313	65.2577667236328
788.620971679688	65.0898513793945
789.930786132813	65.1863250732422
791.240234375	65.0799331665039
792.549255371094	64.7861404418945
793.857788085938	64.7769393920898
795.166015625	64.5973281860352
796.473754882813	64.6326370239258
797.781066894531	64.4754028320313
799.088012695313	64.5269622802734
800.39453125	64.3690185546875
801.700622558594	64.3711929321289
803.006286621094	64.2245635986328
804.311584472656	64.0636444091797
805.616394042969	63.9454917907715
806.920837402344	63.911491394043
808.224853515625	63.772403717041
809.528503417969	63.6722602844238
810.831665039063	63.6133460998535
812.134460449219	63.5830497741699
813.436828613281	63.5127220153809
814.73876953125	63.4922027587891
816.040344238281	63.3175888061523
817.341430664063	63.2511405944824
818.642150878906	63.2451820373535
819.942504882813	63.0929527282715
821.242370605469	62.9619178771973
822.541870117188	62.9300765991211
823.840942382813	62.6814308166504
825.139587402344	62.7842636108398
826.437866210938	62.5516738891602
827.735656738281	62.5021934509277
829.033081054688	62.4309844970703
830.330139160156	62.3954582214355
831.626770019531	62.2407760620117
832.922973632813	62.1438903808594
834.21875	62.0388298034668
835.514099121094	61.8969955444336
836.80908203125	61.8756675720215
838.103637695313	61.8320579528809
839.397827148438	61.8039207458496
840.691589355469	61.6110877990723
841.984924316406	61.6098594665527
843.27783203125	61.3400573730469
844.570373535156	61.3411560058594
845.862487792969	61.1125869750977
847.154235839844	60.9900207519531
848.445556640625	60.9622077941895
849.736450195313	60.677864074707
851.026916503906	60.5477485656738
852.317016601563	60.51123046875
853.606689453125	60.3607597351074
854.89599609375	60.2821578979492
856.184875488281	60.0631408691406
857.473327636719	59.8953895568848
858.761413574219	59.7427368164063
860.049072265625	59.7551193237305
861.336303710938	59.4736785888672
862.623168945313	59.4531478881836
863.909606933594	59.2857131958008
865.195678710938	59.1579322814941
866.481323242188	58.980827331543
867.766540527344	58.7785911560059
869.051391601563	58.7221374511719
870.335815429688	58.4732704162598
871.619873046875	58.222900390625
872.903503417969	58.0710678100586
874.186706542969	57.9965896606445
875.469543457031	57.6072235107422
876.752014160156	57.4605903625488
878.033996582031	57.3568458557129
879.315612792969	57.1826438903809
880.596862792969	56.8166198730469
881.877685546875	56.6262702941895
883.158081054688	56.4652709960938
884.438110351563	56.2042961120605
885.7177734375	55.9065589904785
886.996948242188	55.8054428100586
888.275817871094	55.5142631530762
889.55419921875	55.3617515563965
890.832275390625	55.2346038818359
892.10986328125	55.0259437561035
893.387084960938	54.6794090270996
894.663940429688	54.5570793151855
895.940368652344	54.2766876220703
897.216369628906	54.0805015563965
898.492004394531	53.9487228393555
899.767272949219	53.5445899963379
901.042114257813	53.4916954040527
902.316528320313	53.1584625244141
903.590576171875	53.0873184204102
904.8642578125	52.9400062561035
906.137512207031	52.5727500915527
907.410339355469	52.3784446716309
908.682800292969	52.1721572875977
909.954833984375	52.0034103393555
911.226501464844	51.7790718078613
912.497802734375	51.5796890258789
913.768676757813	51.292552947998
915.039123535156	51.2939338684082
916.309204101563	50.8786697387695
917.578918457031	50.8077239990234
918.848205566406	50.609203338623
920.117126464844	50.307689666748
921.385620117188	50.3462753295898
922.653747558594	50.1493339538574
923.921447753906	49.9158554077148
925.188781738281	49.7621650695801
926.455688476563	49.6012687683105
927.722229003906	49.4592399597168
928.988342285156	49.2216300964355
930.254089355469	49.2273941040039
931.519470214844	49.0012397766113
932.784423828125	49.1060447692871
934.049011230469	48.6598205566406
935.313171386719	48.6056671142578
936.576965332031	48.5970306396484
937.84033203125	48.4570274353027
939.103332519531	48.2340240478516
940.365966796875	48.1412658691406
941.628173828125	48.0736618041992
942.890014648438	48.002082824707
944.151428222656	47.9514541625977
945.412475585938	47.7066192626953
946.673095703125	47.6777267456055
947.933349609375	47.6280975341797
949.193237304688	47.4813766479492
950.452697753906	47.5203094482422
951.711791992188	47.3309631347656
952.970520019531	47.2834854125977
954.228820800781	47.315601348877
955.486755371094	47.1877937316895
956.744262695313	47.1095161437988
958.001403808594	47.0737037658691
959.258117675781	47.052562713623
960.514526367188	46.980411529541
961.770446777344	46.9246520996094
963.026062011719	46.9505805969238
964.28125	46.6960716247559
965.536010742188	46.701847076416
966.790466308594	46.6430969238281
968.044494628906	46.6685180664063
969.298095703125	46.4919281005859
970.551391601563	46.6230392456055
971.80419921875	46.3899383544922
973.056701660156	46.4106483459473
974.308776855469	46.3748168945313
975.560485839844	46.3089218139648
976.811767578125	46.3218688964844
978.062683105469	46.3744354248047
979.313232421875	46.1796798706055
980.563415527344	46.2157020568848
981.813171386719	46.1055107116699
983.0625	46.1329879760742
984.3115234375	46.0422554016113
985.560119628906	46.0202560424805
986.808349609375	45.9716148376465
988.05615234375	46.0741729736328
989.303588867188	45.8920860290527
990.550659179688	45.8988952636719
991.797302246094	45.7657661437988
993.043579101563	45.8822822570801
994.289489746094	45.722900390625
995.535034179688	45.7236785888672
996.780151367188	45.6025886535645
998.02490234375	45.5639686584473
999.269226074219	45.5779190063477
1000.51318359375	45.3938446044922
1001.75677490234	45.260425567627
1003	45.2704238891602
1004.24279785156	45.167121887207
1005.48522949219	45.0567779541016
1006.72729492188	45.200496673584
1007.96893310547	45.0437126159668
1009.21026611328	44.9416007995605
1010.45111083984	44.9809989929199
1011.69165039063	44.7688331604004
1012.93176269531	44.8074951171875
1014.17150878906	44.7991333007813
1015.41088867188	44.7584037780762
1016.64984130859	44.7885398864746
1017.88842773438	44.7255554199219
1019.12664794922	44.584114074707
1020.36450195313	44.5878105163574
1021.60192871094	44.5227661132813
1022.83898925781	44.5798225402832
1024.07568359375	44.4420471191406
1025.31201171875	44.49951171875
1026.5478515625	44.3167953491211
1027.78344726563	44.3224792480469
1029.0185546875	44.22607421875
1030.25329589844	44.1439628601074
1031.48767089844	44.138069152832
1032.7216796875	44.2112426757813
1033.95532226563	44.2167930603027
1035.18859863281	44.0657768249512
1036.42138671875	44.1340370178223
1037.65393066406	44.0800094604492
1038.88598632813	44.0957183837891
1040.11767578125	44.1375427246094
1041.34899902344	43.9658050537109
1042.57995605469	44.0888214111328
1043.810546875	44.0761985778809
1045.04077148438	44.0414848327637
1046.2705078125	44.1104393005371
1047.5	44.0942344665527
1048.72900390625	44.0578498840332
1049.95764160156	44.1792488098145
1051.18591308594	44.1289863586426
1052.41381835938	44.1292152404785
1053.64135742188	43.9288063049316
1054.86853027344	44.0948677062988
1056.09521484375	43.9598388671875
1057.32165527344	43.9864273071289
1058.54760742188	43.9425201416016
1059.77331542969	43.9432182312012
1060.99853515625	43.8823661804199
1062.22338867188	43.9595260620117
1063.44787597656	43.7206764221191
1064.671875	43.8308296203613
1065.89562988281	43.8491363525391
1067.11901855469	43.6861724853516
1068.34191894531	43.6873435974121
1069.56457519531	43.6870002746582
1070.78674316406	43.5681076049805
1072.00854492188	43.5818901062012
1073.22998046875	43.6317291259766
1074.45104980469	43.5347862243652
1075.67175292969	43.424877166748
1076.89208984375	43.370849609375
1078.11193847656	43.3549613952637
1079.33154296875	43.3707427978516
1080.55065917969	43.3011016845703
1081.76940917969	43.1369094848633
1082.98791503906	43.1027565002441
1084.20593261719	43.1759872436523
1085.42358398438	43.1033401489258
1086.64086914063	43.085823059082
1087.85766601563	43.0419960021973
1089.07421875	42.9133110046387
1090.29040527344	42.9038352966309
1091.50610351563	42.9485397338867
1092.72155761719	42.8925552368164
1093.9365234375	42.9424362182617
1095.15112304688	42.9366416931152
1096.36535644531	42.9671020507813
1097.57922363281	42.9174537658691
1098.79272460938	43.1001739501953
1100.005859375	42.8872566223145
1101.21862792969	42.9658508300781
1102.43090820313	43.0984649658203
1103.64294433594	42.9033050537109
1104.8544921875	43.0260238647461
1106.06579589844	43.0125274658203
1107.27661132813	42.9572525024414
1108.48706054688	42.9977912902832
1109.69714355469	43.0810890197754
1110.90686035156	43.0165023803711
1112.1162109375	42.9866561889648
1113.3251953125	42.8774337768555
1114.53369140625	43.0119514465332
1115.74194335938	42.9118995666504
1116.94982910156	42.9391822814941
1118.1572265625	42.9059677124023
1119.3642578125	42.990348815918
1120.57104492188	42.9863662719727
1121.77734375	42.9362030029297
1122.98327636719	42.9251823425293
1124.18884277344	43.0302543640137
1125.39404296875	43.0555419921875
1126.59875488281	42.8519134521484
1127.80322265625	43.0309410095215
1129.00732421875	42.9550666809082
1130.2109375	42.9651298522949
1131.41430664063	42.917350769043
1132.6171875	43.0557861328125
1133.81970214844	42.9799613952637
1135.02197265625	42.851993560791
1136.22375488281	42.8201103210449
1137.42517089844	42.810962677002
1138.62622070313	42.8881797790527
1139.82690429688	42.844108581543
1141.02709960938	42.6686096191406
1142.22705078125	42.8356590270996
1143.42663574219	42.774242401123
1144.62573242188	42.7726287841797
1145.82458496094	42.7775192260742
1147.02294921875	42.7564582824707
1148.22094726563	42.7009963989258
1149.41857910156	42.8007164001465
1150.61584472656	42.6753387451172
1151.81274414063	42.6883277893066
1153.00927734375	42.6195373535156
1154.20544433594	42.6784286499023
1155.40124511719	42.6926078796387
1156.5966796875	42.7511596679688
1157.79162597656	42.6915817260742
1158.986328125	42.6503753662109
1160.18054199219	42.6462631225586
1161.37438964844	42.6920700073242
1162.56799316406	42.6162796020508
1163.76110839844	42.6148910522461
1164.95385742188	42.6530914306641
1166.14624023438	42.5911026000977
1167.33825683594	42.6467399597168
1168.52990722656	42.4587364196777
1169.72119140625	42.5658569335938
1170.91198730469	42.5153770446777
1172.1025390625	42.5035591125488
1173.29260253906	42.5810890197754
1174.482421875	42.504825592041
1175.67175292969	42.6772842407227
1176.86071777344	42.5516891479492
1178.04943847656	42.7307014465332
1179.23767089844	42.7237586975098
1180.42553710938	42.7172164916992
1181.61303710938	42.7992858886719
1182.80017089844	42.8448295593262
1183.98681640625	42.8741149902344
1185.17321777344	42.7522125244141
1186.35925292969	42.7692794799805
1187.54479980469	42.8836097717285
1188.73010253906	42.7667083740234
1189.91491699219	42.9230155944824
1191.09936523438	42.924072265625
1192.28356933594	42.9596138000488
1193.46728515625	42.8752937316895
1194.65063476563	42.9566268920898
1195.83361816406	42.9209747314453
1197.01623535156	42.9257431030273
1198.19836425781	43.0600090026855
1199.38024902344	43.0037078857422
1200.56176757813	43.1458854675293
1201.74279785156	43.1047439575195
1202.92358398438	43.2389183044434
1204.10388183594	43.2577857971191
1205.28393554688	43.2256927490234
1206.46350097656	43.3890762329102
1207.64270019531	43.3376693725586
1208.82153320313	43.4156379699707
1210	43.5438270568848
1211.17810058594	43.4276885986328
1212.35583496094	43.4482116699219
1213.53308105469	43.5992965698242
1214.71008300781	43.5268821716309
1215.88671875	43.4410514831543
1217.06286621094	43.5193519592285
1218.23864746094	43.5522422790527
1219.41418457031	43.4810066223145
1220.58923339844	43.5467185974121
1221.76391601563	43.4845199584961
1222.93823242188	43.4908142089844
1224.11218261719	43.5153312683105
1225.28576660156	43.5404510498047
1226.458984375	43.6026191711426
1227.6318359375	43.4905967712402
1228.80419921875	43.5643081665039
1229.97631835938	43.494327545166
1231.14794921875	43.493236541748
1232.31921386719	43.625732421875
1233.490234375	43.5202789306641
1234.66076660156	43.6365051269531
1235.83093261719	43.6285858154297
1237.00073242188	43.5838050842285
1238.17016601563	43.58837890625
1239.33923339844	43.5515022277832
1240.5078125	43.6125564575195
1241.67614746094	43.5215530395508
1242.84411621094	43.489501953125
1244.01159667969	43.3347396850586
1245.1787109375	43.3645515441895
1246.34558105469	43.3847732543945
1247.51196289063	43.2259750366211
1248.67797851563	43.1459465026855
1249.84362792969	43.1719627380371
1251.00891113281	43.1803321838379
1252.173828125	42.9786720275879
1253.33825683594	43.0950584411621
1254.50244140625	43.1001968383789
1255.66625976563	42.9831008911133
1256.82958984375	42.9081001281738
1257.99255371094	42.9959335327148
1259.1552734375	42.9717140197754
1260.31750488281	42.8877029418945
1261.47937011719	42.8965644836426
1262.64086914063	42.8044967651367
1263.80200195313	42.7751121520996
1264.96276855469	42.8153648376465
1266.123046875	42.765811920166
1267.28308105469	42.7049217224121
1268.44262695313	42.5886306762695
1269.60192871094	42.5831489562988
1270.7607421875	42.5595970153809
1271.91918945313	42.471981048584
1273.07727050781	42.4178428649902
1274.23498535156	42.3510131835938
1275.39233398438	42.3201789855957
1276.54931640625	42.2312240600586
1277.70581054688	42.1181983947754
1278.86206054688	42.2310066223145
1280.01794433594	42.0891151428223
1281.17333984375	42.0662117004395
1282.32836914063	42.1272811889648
1283.48303222656	42.099796295166
1284.63732910156	42.0649833679199
1285.79125976563	41.9795303344727
1286.94482421875	41.9570655822754
1288.09802246094	41.9810485839844
1289.25073242188	41.8482093811035
1290.40319824219	42.0257911682129
1291.55517578125	41.8021926879883
1292.70690917969	41.9046630859375
1293.85815429688	41.9335441589355
1295.00903320313	41.8780136108398
1296.15954589844	41.8089866638184
1297.30969238281	41.7476768493652
1298.45935058594	41.7152938842773
1299.60876464844	41.7903327941895
1300.7578125	41.5597305297852
1301.90637207031	41.7048034667969
1303.05456542969	41.4697303771973
1304.20239257813	41.5004653930664
1305.34985351563	41.4951400756836
1306.49694824219	41.4180526733398
1307.64367675781	41.3938369750977
1308.7900390625	41.4242477416992
1309.93591308594	41.4257278442383
1311.08154296875	41.3739471435547
1312.22668457031	41.2600059509277
1313.37145996094	41.402645111084
1314.51599121094	41.2684440612793
1315.66003417969	41.3796577453613
1316.80358886719	41.3425979614258
1317.94689941406	41.3294982910156
1319.08984375	41.3552360534668
1320.23229980469	41.3380928039551
1321.37451171875	41.3408813476563
1322.51623535156	41.3456039428711
1323.65759277344	41.2436752319336
1324.79858398438	41.2426261901855
1325.93920898438	41.1668014526367
1327.07934570313	41.1282691955566
1328.21923828125	41.0827903747559
1329.35864257813	41.0233917236328
1330.49780273438	41.0473327636719
1331.63647460938	40.9871711730957
1332.77478027344	41.0001220703125
1333.91271972656	40.7715225219727
1335.05029296875	40.8100128173828
1336.18737792969	40.8663291931152
1337.32421875	40.7644004821777
1338.46057128906	40.7118110656738
1339.5966796875	40.7192153930664
1340.73229980469	40.6765098571777
1341.86755371094	40.7038764953613
1343.00231933594	40.6869316101074
1344.13684082031	40.6647796630859
1345.27099609375	40.6399192810059
1346.40466308594	40.5759544372559
1347.53796386719	40.6554870605469
1348.6708984375	40.5578422546387
1349.80346679688	40.6800422668457
1350.93566894531	40.5682601928711
1352.06750488281	40.5273818969727
1353.19885253906	40.5192527770996
1354.32995605469	40.5965919494629
1355.46057128906	40.4080772399902
1356.5908203125	40.5199508666992
1357.720703125	40.3217124938965
1358.85021972656	40.3163528442383
1359.97924804688	40.3233985900879
1361.10803222656	40.2707481384277
1362.236328125	40.2068481445313
1363.3642578125	40.1274299621582
1364.49182128906	40.2247276306152
1365.61901855469	40.0463752746582
1366.74584960938	39.9460029602051
1367.87231445313	40.0941963195801
1368.99829101563	39.9501686096191
1370.12390136719	39.9377174377441
1371.24914550781	39.9013938903809
1372.3740234375	39.8852767944336
1373.49853515625	39.8718910217285
1374.62255859375	39.833065032959
1375.74633789063	39.9525260925293
1376.86962890625	39.9966773986816
1377.99255371094	39.9073944091797
1379.11511230469	39.8633728027344
1380.2373046875	39.8129463195801
1381.35900878906	39.8031349182129
1382.48034667969	39.8318061828613
1383.60144042969	39.788402557373
1384.72204589844	39.8054428100586
1385.84228515625	39.6825408935547
1386.96203613281	39.7112731933594
1388.08154296875	39.572208404541
1389.20056152344	39.6328620910645
1390.31921386719	39.5861740112305
1391.4375	39.5247077941895
1392.55541992188	39.544563293457
1393.6728515625	39.4438018798828
1394.7900390625	39.507266998291
1395.90673828125	39.3829498291016
1397.02307128906	39.3113708496094
1398.13903808594	39.3563995361328
1399.25463867188	39.2959213256836
1400.36975097656	39.2280387878418
1401.48449707031	39.2598724365234
1402.59899902344	39.2208290100098
1403.712890625	39.2700347900391
1404.82653808594	39.322582244873
1405.93981933594	39.3531379699707
1407.05261230469	39.2291793823242
1408.1650390625	39.2685165405273
1409.27709960938	39.2835311889648
1410.38879394531	39.3383255004883
1411.5	39.1989555358887
1412.61096191406	39.2338943481445
1413.72143554688	39.1927947998047
1414.83154296875	39.1762733459473
1415.94116210938	39.171272277832
1417.05053710938	39.1138000488281
1418.15942382813	39.1166229248047
1419.26794433594	39.1344909667969
1420.37609863281	38.9794425964355
1421.48388671875	38.9098701477051
1422.59118652344	38.7981224060059
1423.6982421875	38.9380531311035
1424.80480957031	38.836856842041
1425.91088867188	38.7010688781738
1427.01672363281	38.8078765869141
1428.1220703125	38.7250289916992
1429.22717285156	38.639045715332
1430.33166503906	38.6284790039063
1431.43591308594	38.6357116699219
1432.53979492188	38.6474533081055
1433.64318847656	38.6971473693848
1434.74621582031	38.6975860595703
1435.84887695313	38.6632385253906
1436.95104980469	38.613639831543
1438.05297851563	38.7091827392578
1439.15441894531	38.7143745422363
1440.25549316406	38.667350769043
1441.35620117188	38.6017303466797
1442.45642089844	38.6496200561523
1443.55627441406	38.5804977416992
1444.65576171875	38.5491333007813
1445.7548828125	38.4478874206543
1446.853515625	38.4703826904297
1447.95190429688	38.2990074157715
1449.0498046875	38.3132934570313
1450.14721679688	38.3352355957031
1451.24438476563	38.211612701416
1452.34106445313	38.1142311096191
1453.43737792969	38.1326675415039
1454.53332519531	38.0782012939453
1455.62890625	38.0692253112793
1456.72399902344	38.0292701721191
1457.81872558594	38.0648231506348
1458.9130859375	38.0211601257324
1460.00695800781	38.0655784606934
1461.10046386719	38.0546989440918
1462.19360351563	38.1189765930176
1463.28637695313	38.0192222595215
1464.37878417969	38.1129913330078
1465.470703125	38.1573219299316
1466.56225585938	38.107250213623
1467.65344238281	38.1227645874023
1468.744140625	38.0322380065918
1469.83447265625	38.0927505493164
1470.92443847656	38.0130271911621
1472.01403808594	37.9556922912598
1473.10314941406	37.9877662658691
1474.19189453125	37.9760322570801
1475.2802734375	37.8011627197266
1476.3681640625	37.8887138366699
1477.45581054688	37.7987365722656
1478.54296875	37.7028503417969
1479.62963867188	37.7682456970215
1480.71606445313	37.8136138916016
1481.80200195313	37.7041473388672
1482.88757324219	37.7955856323242
1483.97265625	37.8024368286133
1485.05737304688	37.8675765991211
1486.14172363281	37.8774185180664
1487.22570800781	37.8864936828613
1488.30932617188	37.8550186157227
1489.39245605469	37.9622039794922
1490.47509765625	38.0010948181152
1491.55749511719	38.0325088500977
1492.63940429688	38.0456275939941
1493.72094726563	37.9633598327637
1494.80212402344	38.1038436889648
1495.8828125	38.1061782836914
1496.96313476563	37.9860649108887
1498.04309082031	38.0921478271484
1499.12255859375	38.0213394165039
1500.20166015625	38.0619926452637
1501.28039550781	38.0957641601563
1502.35864257813	38.0506210327148
1503.4365234375	38.0390243530273
1504.51403808594	38.0274467468262
1505.59118652344	38.0445022583008
1506.66784667969	38.1002883911133
1507.744140625	38.0587310791016
1508.81994628906	38.2186737060547
1509.89538574219	38.1893997192383
1510.97045898438	38.2541923522949
1512.04516601563	38.3686332702637
1513.11938476563	38.4327201843262
1514.19323730469	38.5049362182617
1515.26672363281	38.6509590148926
1516.33972167969	38.671459197998
1517.41235351563	38.8102531433105
1518.48449707031	38.796989440918
1519.55639648438	38.8527793884277
1520.62768554688	39.0323028564453
1521.69873046875	39.0462188720703
1522.76928710938	39.0688667297363
1523.83947753906	39.1384658813477
1524.90930175781	39.0785789489746
1525.97863769531	39.1220893859863
1527.04760742188	39.1557159423828
1528.11608886719	39.1933288574219
1529.18420410156	39.1746940612793
1530.251953125	39.2042236328125
1531.31921386719	39.3273620605469
1532.38610839844	39.4632415771484
1533.45263671875	39.3790550231934
1534.51867675781	39.653263092041
1535.58435058594	39.6597671508789
1536.64965820313	39.6875267028809
1537.71447753906	39.9552345275879
1538.77893066406	40.0797386169434
1539.84301757813	40.1439514160156
1540.90661621094	40.2870254516602
1541.9697265625	40.4206428527832
1543.03259277344	40.5094261169434
1544.09497070313	40.6143531799316
1545.15686035156	40.8309860229492
1546.21850585938	41.0636253356934
1547.27966308594	41.1238212585449
1548.34033203125	41.2377319335938
1549.40063476563	41.4415740966797
1550.46057128906	41.5458717346191
1551.52001953125	41.6543998718262
1552.5791015625	41.7761039733887
1553.63781738281	41.9094200134277
1554.69604492188	41.9794960021973
1555.75378417969	41.9891204833984
1556.81127929688	42.0246315002441
1557.86828613281	42.157543182373
1558.9248046875	42.2319679260254
1559.98095703125	42.372974395752
1561.03674316406	42.4180107116699
1562.09204101563	42.628475189209
1563.14697265625	42.7852172851563
1564.20153808594	43.0267562866211
1565.25561523438	43.0973281860352
1566.30932617188	43.3482246398926
1567.36254882813	43.5198364257813
1568.41540527344	43.7535820007324
1569.4677734375	43.9255676269531
1570.51977539063	44.2505111694336
1571.57141113281	44.4266738891602
1572.62255859375	44.746467590332
1573.67333984375	44.890682220459
1574.7236328125	45.2093200683594
1575.77355957031	45.4098320007324
1576.82299804688	45.550708770752
1577.8720703125	45.774585723877
1578.92077636719	45.9639778137207
1579.96899414063	46.0996894836426
1581.01684570313	46.3026466369629
1582.06420898438	46.5238952636719
1583.11120605469	46.7930679321289
1584.15771484375	46.8914909362793
1585.20385742188	47.0475921630859
1586.24951171875	47.3358840942383
1587.29479980469	47.4623527526855
1588.33972167969	47.7144165039063
1589.38415527344	47.9121284484863
1590.42810058594	48.1712265014648
1591.47180175781	48.5494422912598
1592.51489257813	49.000560760498
1593.55773925781	49.2724990844727
1594.59997558594	49.461971282959
1595.64196777344	49.9192085266113
1596.68334960938	50.2394638061523
1597.72448730469	50.5165405273438
1598.76513671875	51.0571708679199
1599.80529785156	51.3953590393066
1600.84509277344	51.6819190979004
1601.88452148438	52.0286331176758
1602.92346191406	52.3030281066895
1603.9619140625	52.6930046081543
1605	52.9957962036133
1606.03771972656	53.3519744873047
1607.07495117188	53.5405197143555
1608.11169433594	54.0179672241211
1609.14807128906	54.2895927429199
1610.18408203125	54.5100631713867
1611.21960449219	54.8205413818359
1612.25463867188	55.050910949707
1613.28930664063	55.3837928771973
1614.32360839844	55.5713424682617
1615.357421875	55.8497695922852
1616.39074707031	56.1208763122559
1617.42370605469	56.4277496337891
1618.45629882813	56.721076965332
1619.48840332031	56.8139228820801
1620.52001953125	57.1953239440918
1621.55126953125	57.3139457702637
1622.58215332031	57.6609954833984
1623.61254882813	57.7852363586426
1624.64245605469	58.1531295776367
1625.67199707031	58.3941383361816
1626.70104980469	58.5323905944824
1627.72973632813	58.757080078125
1628.75793457031	59.0115509033203
1629.78576660156	59.2451477050781
1630.81311035156	59.378734588623
1631.84008789063	59.569953918457
1632.86657714844	59.6477470397949
1633.89270019531	59.6943054199219
1634.91833496094	59.7681732177734
1635.94348144531	59.886962890625
1636.96826171875	59.8362274169922
1637.99255371094	59.8699913024902
1639.01647949219	59.9211959838867
1640.03991699219	59.715145111084
1641.06298828125	59.7433166503906
1642.08557128906	59.4507789611816
1643.10778808594	59.4548606872559
1644.12951660156	59.2391052246094
1645.15075683594	58.9357948303223
1646.17163085938	58.8128433227539
1647.19213867188	58.5691146850586
1648.21203613281	58.2211647033691
1649.23156738281	58.1797103881836
1650.25073242188	57.7484474182129
1651.26940917969	57.5167274475098
1652.28759765625	57.0711708068848
1653.30541992188	56.967041015625
1654.32275390625	56.6198272705078
1655.33972167969	56.381649017334
1656.35620117188	55.906925201416
1657.37231445313	55.5972633361816
1658.38793945313	55.2787475585938
1659.40307617188	55.1317520141602
1660.41772460938	54.797607421875
1661.43212890625	54.5163536071777
1662.44592285156	54.1864166259766
1663.45935058594	54.0618858337402
1664.47229003906	53.7634658813477
1665.48486328125	53.407787322998
1666.49694824219	53.0484924316406
1667.50854492188	52.726505279541
1668.51977539063	52.3313369750977
1669.53051757813	52.0269927978516
1670.54089355469	51.4759635925293
1671.55078125	51.3688659667969
1672.56018066406	50.7869186401367
1673.56909179688	50.5437507629395
1674.57763671875	49.9850196838379
1675.58581542969	49.5353164672852
1676.59350585938	49.0821495056152
1677.60070800781	48.7558555603027
1678.607421875	48.2460479736328
1679.61376953125	47.5901489257813
1680.61962890625	47.2461929321289
1681.62512207031	46.7212409973145
1682.63012695313	46.278751373291
1683.63464355469	45.8734550476074
1684.638671875	45.3695182800293
1685.64233398438	44.825740814209
1686.64562988281	44.5651588439941
1687.64831542969	44.1227645874023
1688.65063476563	43.546459197998
1689.65246582031	43.1281929016113
1690.65393066406	42.6956253051758
1691.65490722656	42.2951927185059
1692.65539550781	42.0098075866699
1693.65551757813	41.6201210021973
1694.65502929688	41.2382354736328
1695.654296875	40.8932571411133
1696.65295410156	40.624942779541
1697.65124511719	40.2995643615723
1698.64904785156	39.7971801757813
1699.646484375	39.5460891723633
1700.64331054688	39.1589508056641
1701.63977050781	38.7652931213379
1702.63586425781	38.366325378418
1703.63134765625	38.0909080505371
1704.62646484375	37.7285575866699
1705.62121582031	37.3136978149414
1706.61535644531	36.9089241027832
1707.60913085938	36.6553268432617
1708.60241699219	36.2002983093262
1709.59521484375	35.8792419433594
1710.58764648438	35.5802421569824
1711.57958984375	35.1805839538574
1712.57104492188	34.7554512023926
1713.56213378906	34.4385070800781
1714.552734375	34.1125831604004
1715.54284667969	33.7834281921387
1716.53247070313	33.4294204711914
1717.52160644531	33.0933647155762
1718.51037597656	32.7639503479004
1719.49865722656	32.4109077453613
1720.48657226563	32.1642150878906
1721.47387695313	31.899284362793
1722.46081542969	31.5381698608398
1723.447265625	31.2987422943115
1724.43334960938	31.0334300994873
1725.41882324219	30.669807434082
1726.40393066406	30.5137882232666
1727.38854980469	30.2885665893555
1728.37268066406	30.069019317627
1729.3564453125	29.8140678405762
1730.33972167969	29.5298728942871
1731.32250976563	29.3833465576172
1732.30480957031	29.1561603546143
1733.28674316406	28.973726272583
1734.26806640625	28.786039352417
1735.2490234375	28.6251544952393
1736.2294921875	28.4782600402832
1737.20959472656	28.3325462341309
1738.18908691406	28.1397838592529
1739.16821289063	27.997241973877
1740.14685058594	27.7941703796387
1741.125	27.656042098999
1742.10266113281	27.4967174530029
1743.07995605469	27.3155670166016
1744.05676269531	27.2116413116455
1745.03308105469	26.9702243804932
1746.00891113281	26.8356895446777
1746.98425292969	26.5934448242188
1747.95910644531	26.4826221466064
1748.93359375	26.2544994354248
1749.90759277344	26.1192626953125
1750.88110351563	25.9036121368408
1751.85412597656	25.6656341552734
1752.82678222656	25.5378570556641
1753.798828125	25.4075260162354
1754.7705078125	25.1908760070801
1755.74169921875	25.0071754455566
1756.71240234375	24.8500156402588
1757.6826171875	24.7318840026855
1758.65246582031	24.5371189117432
1759.62170410156	24.3387393951416
1760.59057617188	24.1521244049072
1761.55895996094	24.031421661377
1762.52673339844	23.9335823059082
1763.49426269531	23.8661155700684
1764.46118164063	23.7375621795654
1765.42761230469	23.6383399963379
1766.39367675781	23.5453338623047
1767.35913085938	23.4086875915527
1768.32421875	23.3072299957275
1769.28881835938	23.2326545715332
1770.2529296875	23.0833187103271
1771.21655273438	23.0201358795166
1772.17980957031	22.9460697174072
1773.14245605469	22.9162578582764
1774.10461425781	22.8162307739258
1775.06640625	22.8294315338135
1776.02770996094	22.6973571777344
1776.98852539063	22.5834064483643
1777.94873046875	22.5110282897949
1778.90856933594	22.4072360992432
1779.86804199219	22.3226470947266
1780.82690429688	22.1944770812988
1781.78527832031	22.0526351928711
1782.7431640625	21.9408798217773
1783.70068359375	21.9124622344971
1784.65771484375	21.7168006896973
1785.61413574219	21.6419887542725
1786.57019042969	21.4794960021973
1787.52575683594	21.4362621307373
1788.48083496094	21.2679767608643
1789.43530273438	21.1220607757568
1790.38940429688	21.0507965087891
1791.34301757813	20.9475879669189
1792.29626464844	20.8436985015869
1793.24890136719	20.7527828216553
1794.20104980469	20.6759052276611
1795.15270996094	20.6265239715576
1796.10400390625	20.4806137084961
1797.0546875	20.3897323608398
1798.0048828125	20.3394069671631
1798.95471191406	20.2741260528564
1799.90393066406	20.2212295532227
1800.85278320313	20.1059856414795
1801.80102539063	20.1077861785889
1802.74890136719	20.0588226318359
1803.6962890625	19.9767532348633
1804.64306640625	19.982967376709
1805.58947753906	19.9554481506348
1806.53540039063	19.848201751709
1807.48071289063	19.8849906921387
1808.42565917969	19.816291809082
1809.3701171875	19.7536792755127
1810.31396484375	19.6863975524902
1811.25744628906	19.721305847168
1812.20043945313	19.6208114624023
1813.14294433594	19.5728988647461
1814.08483886719	19.5940780639648
1815.0263671875	19.5717220306396
1815.96740722656	19.4994411468506
1816.90783691406	19.4004707336426
1817.84790039063	19.4047183990479
1818.78747558594	19.2502136230469
1819.72644042969	19.277307510376
1820.6650390625	19.1224746704102
1821.60314941406	19.1213760375977
1822.54064941406	18.9918594360352
1823.47778320313	18.9038162231445
1824.41430664063	18.9226055145264
1825.35034179688	18.8020496368408
1826.28601074219	18.772029876709
1827.22106933594	18.6371612548828
1828.15563964844	18.5438232421875
1829.08984375	18.5453586578369
1830.0234375	18.4479198455811
1830.95654296875	18.4169311523438
1831.88916015625	18.3753032684326
1832.8212890625	18.3232383728027
1833.7529296875	18.2481803894043
1834.68408203125	18.220100402832
1835.61474609375	18.2403049468994
1836.54479980469	18.158576965332
1837.47448730469	18.1594104766846
1838.40356445313	18.195182800293
1839.33227539063	18.1393756866455
1840.26037597656	18.1280784606934
1841.18811035156	18.1594066619873
1842.115234375	18.1325511932373
1843.04187011719	18.0549278259277
1843.96801757813	18.0719833374023
1844.89367675781	18.1229877471924
1845.81872558594	18.0395412445068
1846.74340820313	18.0269432067871
1847.66760253906	17.9835834503174
1848.59118652344	18.000244140625
1849.51428222656	17.989351272583
1850.43701171875	17.96755027771
1851.35913085938	17.9333381652832
1852.28076171875	17.8154697418213
1853.20190429688	17.8374767303467
1854.12243652344	17.6987590789795
1855.04260253906	17.7687168121338
1855.96215820313	17.6436100006104
1856.88122558594	17.5872020721436
1857.79992675781	17.517261505127
1858.71801757813	17.4567222595215
1859.63549804688	17.4081554412842
1860.55261230469	17.3539886474609
1861.46923828125	17.2916393280029
1862.38525390625	17.2629528045654
1863.30078125	17.223518371582
1864.2158203125	17.1894378662109
1865.13037109375	17.1882038116455
1866.04443359375	17.1121978759766
1866.95788574219	17.1277141571045
1867.87084960938	17.1520652770996
1868.78332519531	17.0931968688965
1869.6953125	17.1390743255615
1870.60681152344	17.1301040649414
1871.51782226563	17.0808734893799
1872.42822265625	17.1177597045898
1873.33813476563	17.2507419586182
1874.24755859375	17.2252197265625
1875.15649414063	17.1371841430664
1876.06481933594	17.1978664398193
1876.97277832031	17.1386737823486
1877.88012695313	17.1426601409912
1878.78698730469	17.1173076629639
1879.69323730469	17.1402988433838
1880.59912109375	17.1507835388184
1881.50439453125	17.0759563446045
1882.4091796875	17.098747253418
1883.3134765625	16.9419460296631
1884.21716308594	16.9640769958496
1885.12048339844	16.9248008728027
1886.02319335938	16.8541355133057
1886.92541503906	16.8319053649902
1887.82702636719	16.7843341827393
1888.72814941406	16.6752433776855
1889.62878417969	16.7166347503662
1890.52893066406	16.6937007904053
1891.42858886719	16.6291389465332
1892.32763671875	16.6003170013428
1893.22619628906	16.5419883728027
1894.12426757813	16.4959907531738
1895.02172851563	16.4968414306641
1895.91870117188	16.4254093170166
1896.81518554688	16.4738121032715
1897.71118164063	16.3501987457275
1898.60656738281	16.3301639556885
1899.50146484375	16.3583755493164
1900.39587402344	16.3265972137451
1901.28967285156	16.283275604248
1902.18298339844	16.27756690979
1903.07580566406	16.2897071838379
1903.96801757813	16.2687702178955
1904.85986328125	16.2824420928955
1905.7509765625	16.2841548919678
1906.64172363281	16.3174648284912
1907.53186035156	16.3680248260498
1908.42150878906	16.3617076873779
1909.31066894531	16.4417686462402
1910.19921875	16.353214263916
1911.08728027344	16.436824798584
1911.97473144531	16.4320659637451
1912.86181640625	16.3827457427979
1913.74816894531	16.4592514038086
1914.63415527344	16.416690826416
1915.51953125	16.3940086364746
1916.40441894531	16.4052085876465
1917.28869628906	16.3238887786865
1918.17260742188	16.4051074981689
1919.05578613281	16.3338050842285
1919.93859863281	16.3441429138184
1920.82080078125	16.2767276763916
1921.70239257813	16.2866191864014
1922.58349609375	16.2818374633789
1923.46411132813	16.2461376190186
1924.34423828125	16.1615104675293
1925.22375488281	16.1277313232422
1926.10278320313	16.0739650726318
1926.98120117188	16.0313606262207
1927.85913085938	16.0052051544189
1928.73645019531	15.8419485092163
1929.61328125	15.8671407699585
1930.48962402344	15.7846374511719
1931.36535644531	15.858437538147
1932.24060058594	15.7897415161133
1933.11535644531	15.813868522644
1933.98950195313	15.7953100204468
1934.86303710938	15.7747583389282
1935.73608398438	15.8000173568726
1936.60864257813	15.7781419754028
1937.48059082031	15.7776298522949
1938.35205078125	15.8040256500244
1939.22302246094	15.7629480361938
1940.09338378906	15.7703876495361
1940.96313476563	15.8583955764771
1941.83239746094	15.8122301101685
1942.701171875	15.8592357635498
1943.5693359375	15.888599395752
1944.43701171875	15.8952283859253
1945.30407714844	15.9690723419189
1946.17065429688	15.9412336349487
1947.03662109375	15.9954605102539
1947.90209960938	16.0278129577637
1948.76696777344	16.0019721984863
1949.63134765625	16.0463180541992
1950.4951171875	16.0184783935547
1951.3583984375	16.1020851135254
1952.22106933594	15.9846992492676
1953.08325195313	16.0568256378174
1953.94482421875	16.0276317596436
1954.80590820313	15.9345188140869
1955.66650390625	15.9598808288574
1956.5263671875	15.9737119674683
1957.38586425781	15.9549074172974
1958.24462890625	15.8865375518799
1959.10302734375	15.8774785995483
1959.96069335938	15.7992630004883
1960.81799316406	15.7739324569702
1961.67456054688	15.7421350479126
1962.53063964844	15.6902923583984
1963.38623046875	15.6279497146606
1964.2412109375	15.6528768539429
1965.09558105469	15.564640045166
1965.94946289063	15.6287937164307
1966.80285644531	15.5933351516724
1967.65563964844	15.5545063018799
1968.5078125	15.6269845962524
1969.35949707031	15.5399408340454
1970.21057128906	15.5921592712402
1971.06103515625	15.5771827697754
1971.91101074219	15.6290082931519
1972.76049804688	15.6147146224976
1973.60925292969	15.6484804153442
1974.45764160156	15.6308393478394
1975.30529785156	15.740029335022
1976.15246582031	15.7235336303711
1976.99914550781	15.7907495498657
1977.84521484375	15.8477182388306
1978.69067382813	15.8917322158813
1979.53552246094	15.8846855163574
1980.3798828125	15.8953475952148
1981.22375488281	15.9490776062012
1982.06701660156	15.9537162780762
1982.90966796875	15.9464683532715
1983.75170898438	16.0148754119873
1984.59326171875	15.9640779495239
1985.43420410156	16.0233268737793
1986.27465820313	15.9437427520752
1987.11450195313	15.915807723999
1987.95373535156	15.9449815750122
1988.79248046875	15.9651756286621
1989.63061523438	15.9669332504272
1990.46813964844	15.9119644165039
1991.30517578125	15.92271900177
1992.1416015625	15.8361597061157
1992.9775390625	15.8164768218994
1993.81274414063	15.7634201049805
1994.6474609375	15.7191200256348
1995.48168945313	15.652232170105
1996.31518554688	15.676926612854
1997.14819335938	15.7007360458374
1997.98071289063	15.5795774459839
1998.8125	15.6404275894165
1999.64379882813	15.6240291595459
2000.47448730469	15.6144037246704
2001.3046875	15.6870927810669
2002.13427734375	15.6026058197021
2002.96325683594	15.6441211700439
2003.79162597656	15.6383457183838
2004.61950683594	15.6851148605347
2005.44677734375	15.7427949905396
2006.2734375	15.7656164169312
2007.09948730469	15.7694101333618
2007.92504882813	15.8643798828125
2008.75	15.9238023757935
2009.57434082031	15.9322023391724
2010.39819335938	15.9735345840454
2011.22131347656	16.0446510314941
2012.0439453125	15.9619989395142
2012.86608886719	16.0754375457764
2013.6875	16.0832386016846
2014.50842285156	16.0751266479492
2015.32873535156	16.068826675415
2016.1484375	16.0688991546631
2016.96752929688	16.1231689453125
2017.7861328125	16.1057243347168
2018.60412597656	16.1023979187012
2019.42150878906	16.1909351348877
2020.23828125	16.1728248596191
2021.05444335938	16.141242980957
2021.8701171875	16.0827121734619
2022.68518066406	16.0741310119629
2023.49963378906	16.0929527282715
2024.3134765625	16.0603904724121
2025.12683105469	16.0561428070068
2025.939453125	16.0098304748535
2026.75158691406	15.9774417877197
2027.56311035156	15.9399967193604
2028.3740234375	15.9590492248535
2029.18432617188	16.0035266876221
2029.994140625	15.996283531189
2030.80322265625	15.9530715942383
2031.61181640625	15.8637590408325
2032.41979980469	15.8145112991333
2033.22717285156	15.8925113677979
2034.03393554688	15.8579244613647
2034.84008789063	15.8430490493774
2035.64575195313	15.7269115447998
2036.45080566406	15.7363319396973
2037.25512695313	15.6936044692993
2038.05895996094	15.6685428619385
2038.86218261719	15.6271381378174
2039.66479492188	15.6172208786011
2040.466796875	15.6477918624878
2041.26831054688	15.6309690475464
2042.06909179688	15.6344003677368
2042.86938476563	15.644287109375
2043.6689453125	15.6843681335449
2044.46801757813	15.7097263336182
2045.26647949219	15.6504716873169
2046.06433105469	15.7644262313843
2046.86145019531	15.7383890151978
2047.65808105469	15.743034362793
2048.4541015625	15.7543830871582
2049.24951171875	15.817720413208
2050.04443359375	15.7422094345093
2050.83862304688	15.8139171600342
2051.63232421875	15.8912334442139
2052.42529296875	15.859167098999
2053.2177734375	15.9166536331177
2054.00952148438	15.8723020553589
2054.80078125	15.9045925140381
2055.59130859375	16.0238037109375
2056.38134765625	16.0230274200439
2057.17065429688	16.0352325439453
2057.95947265625	15.9957265853882
2058.74755859375	15.9666309356689
2059.53515625	15.9305515289307
2060.32202148438	15.94739818573
2061.1083984375	15.8453063964844
2061.89428710938	15.8065881729126
2062.67919921875	15.8036441802979
2063.4638671875	15.8355913162231
2064.24780273438	15.7938079833984
2065.03100585938	15.7894678115845
2065.81372070313	15.661018371582
2066.595703125	15.6524343490601
2067.37719726563	15.6261339187622
2068.15795898438	15.5373439788818
2068.93823242188	15.4972238540649
2069.7177734375	15.471305847168
2070.49682617188	15.3982353210449
2071.27514648438	15.3801975250244
2072.05297851563	15.2892866134644
2072.830078125	15.3167581558228
2073.60668945313	15.2647905349731
2074.38256835938	15.2031927108765
2075.15795898438	15.1251792907715
2075.9326171875	15.0665349960327
2076.70654296875	15.1555366516113
2077.47998046875	15.104115486145
2078.25268554688	15.0285291671753
2079.02490234375	15.0241222381592
2079.79663085938	15.0619125366211
2080.5673828125	14.9939641952515
2081.337890625	15.0273160934448
2082.107421875	15.0590467453003
2082.87670898438	15.0715551376343
2083.64501953125	15.054009437561
2084.41284179688	15.1269063949585
2085.18017578125	15.1411008834839
2085.94677734375	15.0807695388794
2086.71264648438	15.1046018600464
2087.47802734375	15.1510419845581
2088.24267578125	15.1485548019409
2089.0068359375	15.1981115341187
2089.77026367188	15.1650171279907
2090.53295898438	15.1354331970215
2091.29516601563	15.1235065460205
2092.056640625	15.1129932403564
2092.81762695313	15.131254196167
2093.57788085938	15.0511045455933
2094.33764648438	15.0922594070435
2095.0966796875	14.9714078903198
2095.85498046875	14.96058177948
2096.61279296875	14.9199590682983
2097.36987304688	14.8563709259033
2098.12646484375	14.8036136627197
2098.88232421875	14.7337789535522
2099.63745117188	14.7228412628174
2100.39208984375	14.6581315994263
2101.14624023438	14.5561771392822
2101.8994140625	14.5295190811157
2102.65209960938	14.4188995361328
2103.404296875	14.3307304382324
2104.15551757813	14.3374109268188
2104.90649414063	14.2223215103149
2105.65649414063	14.1209163665771
2106.40600585938	14.1009187698364
2107.15502929688	14.1179847717285
2107.90307617188	14.0035800933838
2108.65063476563	13.9628238677979
2109.39770507813	13.9458284378052
2110.14404296875	13.9266786575317
2110.8896484375	13.9103746414185
2111.63452148438	13.8952465057373
2112.37890625	13.9339656829834
2113.12280273438	13.9348077774048
2113.86572265625	13.9933605194092
2114.60815429688	13.9508075714111
2115.35009765625	14.0115642547607
2116.09106445313	13.9997844696045
2116.83154296875	14.0856838226318
2117.57153320313	14.0077352523804
2118.31079101563	14.0332307815552
2119.04931640625	14.0520505905151
2119.787109375	14.0137100219727
2120.5244140625	13.9691143035889
2121.26098632813	13.9489030838013
2121.9970703125	13.9195804595947
2122.732421875	13.8334512710571
2123.46704101563	13.8467216491699
2124.20092773438	13.8036527633667
2124.93432617188	13.7121028900146
2125.6669921875	13.7260637283325
2126.39916992188	13.6567306518555
2127.13037109375	13.5849456787109
2127.86108398438	13.5635585784912
2128.59130859375	13.5899782180786
2129.32080078125	13.4382610321045
2130.04956054688	13.4499788284302
2130.77758789063	13.3344202041626
2131.50512695313	13.2144374847412
2132.23193359375	13.219820022583
2132.9580078125	13.1999177932739
2133.68334960938	13.0768527984619
2134.408203125	13.0318031311035
2135.13232421875	13.0045623779297
2135.85595703125	12.9198770523071
2136.57885742188	12.9299869537354
2137.30102539063	12.8565530776978
2138.0224609375	12.7854795455933
2138.74340820313	12.723051071167
2139.46337890625	12.7009420394897
2140.18310546875	12.658748626709
2140.90185546875	12.5775632858276
2141.6201171875	12.569652557373
2142.33764648438	12.5208168029785
2143.05444335938	12.5530843734741
2143.77075195313	12.496205329895
2144.48608398438	12.4904317855835
2145.201171875	12.5256309509277
2145.91528320313	12.480562210083
2146.62890625	12.5114192962646
2147.34155273438	12.4811182022095
2148.05395507813	12.4257717132568
2148.76538085938	12.4792385101318
2149.47631835938	12.4780559539795
2150.18627929688	12.4732246398926
2150.89599609375	12.4435758590698
2151.60473632813	12.4652509689331
2152.31298828125	12.4623498916626
2153.02026367188	12.3919858932495
2153.72729492188	12.3893022537231
2154.43334960938	12.3266477584839
2155.138671875	12.3071088790894
2155.84350585938	12.3539009094238
2156.54760742188	12.3087320327759
2157.25122070313	12.2979469299316
2157.95385742188	12.266884803772
2158.65600585938	12.2482528686523
2159.357421875	12.2381639480591
2160.05810546875	12.1307506561279
2160.75805664063	12.1142454147339
2161.45751953125	12.0541667938232
2162.15600585938	12.0603837966919
2162.85400390625	12.0357456207275
2163.55151367188	11.9934501647949
2164.248046875	11.9155769348145
2164.94409179688	11.9555797576904
2165.63916015625	11.8511428833008
2166.33374023438	11.7515287399292
2167.02783203125	11.7831649780273
2167.72094726563	11.6412048339844
2168.41357421875	11.6676635742188
2169.10522460938	11.5776443481445
2169.79638671875	11.4971437454224
2170.48706054688	11.4987325668335
2171.1767578125	11.3064250946045
2171.86572265625	11.2545194625854
2172.55419921875	11.2006025314331
2173.24194335938	11.1340761184692
2173.92895507813	11.0603513717651
2174.615234375	10.9752244949341
2175.30078125	10.9553928375244
2175.98583984375	10.9463958740234
2176.67016601563	10.8806200027466
2177.35375976563	10.8659067153931
2178.03662109375	10.8057279586792
2178.71875	10.7657651901245
2179.40014648438	10.7905435562134
2180.08081054688	10.7497987747192
2180.76098632813	10.7889385223389
2181.4404296875	10.7934522628784
2182.119140625	10.7546377182007
2182.79711914063	10.7675657272339
2183.47436523438	10.7366380691528
2184.15087890625	10.7649364471436
2184.82690429688	10.7664680480957
2185.501953125	10.7357473373413
2186.17651367188	10.7504234313965
2186.85034179688	10.7782707214355
2187.5234375	10.7316131591797
2188.19580078125	10.7393465042114
2188.86743164063	10.7279348373413
2189.53833007813	10.6869211196899
2190.20874023438	10.6563243865967
2190.87817382813	10.5973262786865
2191.54711914063	10.592809677124
2192.21533203125	10.5715990066528
2192.8828125	10.4357404708862
2193.54956054688	10.4418745040894
2194.21557617188	10.3699464797974
2194.880859375	10.3343858718872
2195.54541015625	10.2516269683838
2196.20947265625	10.2104949951172
2196.87255859375	10.1633377075195
2197.53515625	10.0769081115723
2198.19677734375	9.9804105758667
2198.85791015625	9.95610809326172
2199.51831054688	9.91401863098145
2200.17797851563	9.83060455322266
2200.8369140625	9.75212574005127
2201.4951171875	9.65354442596436
2202.15258789063	9.63832759857178
2202.80932617188	9.56945037841797
2203.46533203125	9.51381301879883
2204.12060546875	9.44884300231934
2204.775390625	9.47066307067871
2205.42919921875	9.360426902771
2206.08251953125	9.36665058135986
2206.73486328125	9.35227108001709
2207.38671875	9.38187217712402
2208.03759765625	9.3325309753418
2208.68798828125	9.31761646270752
2209.33764648438	9.31980133056641
2209.98657226563	9.31619548797607
2210.63452148438	9.33903121948242
2211.28198242188	9.37221431732178
2211.9287109375	9.29526519775391
2212.57470703125	9.31685543060303
2213.21997070313	9.31701755523682
2213.86450195313	9.31490421295166
2214.50830078125	9.35671997070313
2215.1513671875	9.29501342773438
2215.79370117188	9.23931789398193
2216.43530273438	9.20683193206787
2217.076171875	9.15586090087891
2217.71630859375	9.141526222229
2218.35571289063	9.13376331329346
2218.99462890625	9.08471965789795
2219.63256835938	9.01461696624756
2220.26977539063	8.99588871002197
2220.90625	8.94749164581299
2221.5419921875	8.89448833465576
2222.17700195313	8.85133171081543
2222.81127929688	8.81347179412842
2223.44482421875	8.71312808990479
2224.07763671875	8.70336723327637
2224.70971679688	8.6199197769165
2225.34106445313	8.56614208221436
2225.9716796875	8.48638343811035
2226.6015625	8.45311164855957
2227.23071289063	8.47961139678955
2227.85913085938	8.3864803314209
2228.48681640625	8.29378223419189
2229.11376953125	8.27719116210938
2229.73999023438	8.18233394622803
2230.36547851563	8.1817455291748
2230.990234375	8.12095260620117
2231.61401367188	8.11829471588135
2232.2373046875	8.04772663116455
2232.85986328125	8.0217924118042
2233.4814453125	7.97692775726318
2234.1025390625	7.90493535995483
2234.72265625	7.93362808227539
2235.34228515625	7.90632247924805
2235.9609375	7.86645412445068
2236.57885742188	7.84805631637573
2237.1962890625	7.83809471130371
2237.81274414063	7.7476749420166
2238.42846679688	7.78840923309326
2239.04345703125	7.79686689376831
2239.65771484375	7.76121091842651
2240.27124023438	7.76016712188721
2240.88403320313	7.82714223861694
2241.49584960938	7.8361349105835
2242.10717773438	7.71770763397217
2242.71752929688	7.78397417068481
2243.32739257813	7.78575468063354
2243.93627929688	7.74098110198975
2244.54443359375	7.73965167999268
2245.15209960938	7.72391080856323
2245.7587890625	7.70403242111206
2246.36474609375	7.64497900009155
2246.9697265625	7.6175742149353
2247.57421875	7.64790010452271
2248.17797851563	7.65787267684937
2248.78076171875	7.58682918548584
2249.38305664063	7.59187746047974
2249.984375	7.5501856803894
2250.5849609375	7.54540395736694
2251.18481445313	7.45894956588745
2251.78393554688	7.42542743682861
2252.38232421875	7.41721963882446
2252.97973632813	7.33371591567993
2253.57666015625	7.30915546417236
2254.17260742188	7.32289600372314
2254.76782226563	7.25297689437866
2255.3623046875	7.21384143829346
2255.9560546875	7.17104196548462
2256.54907226563	7.11446094512939
2257.14135742188	7.09467554092407
2257.73266601563	7.00142192840576
2258.32348632813	7.01195049285889
2258.91333007813	6.94845914840698
2259.50244140625	6.89920711517334
2260.09057617188	6.83457851409912
2260.67822265625	6.80109977722168
2261.26513671875	6.79231023788452
2261.85107421875	6.72261381149292
2262.43627929688	6.7051887512207
2263.02075195313	6.69244003295898
2263.6044921875	6.62209367752075
2264.18725585938	6.5983510017395
2264.76953125	6.57875680923462
2265.35083007813	6.56931972503662
2265.93139648438	6.53247308731079
2266.51123046875	6.5274486541748
2267.09033203125	6.52215385437012
2267.66845703125	6.49124813079834
2268.24584960938	6.49246692657471
2268.82250976563	6.47982263565063
2269.3984375	6.49097442626953
2269.9736328125	6.50736474990845
2270.5478515625	6.48502111434937
2271.12133789063	6.5294394493103
2271.69409179688	6.53013849258423
2272.26611328125	6.53607940673828
2272.83740234375	6.49141979217529
2273.40771484375	6.44173860549927
2273.97729492188	6.47965526580811
2274.54614257813	6.42546606063843
2275.11401367188	6.40353202819824
2275.68139648438	6.39602756500244
2276.24780273438	6.35697984695435
2276.8134765625	6.31868934631348
2277.37817382813	6.28299283981323
2277.9423828125	6.27779006958008
2278.50561523438	6.33679914474487
2279.06811523438	6.30870008468628
2279.62963867188	6.29611682891846
2280.19067382813	6.28062582015991
2280.75073242188	6.27302694320679
2281.31005859375	6.24590682983398
2281.86840820313	6.28286933898926
2282.42602539063	6.23461675643921
2282.98291015625	6.2098183631897
2283.5390625	6.17813539505005
2284.09448242188	6.16042613983154
2284.64892578125	6.11864900588989
2285.20263671875	6.14109134674072
2285.75537109375	6.08075428009033
2286.3076171875	6.06932401657104
2286.85888671875	6.06211948394775
2287.40942382813	6.03027629852295
2287.958984375	6.02066278457642
2288.5078125	5.94027519226074
2289.05590820313	5.85425996780396
2289.60302734375	5.84959936141968
2290.14965820313	5.86271047592163
2290.6953125	5.79407691955566
2291.23999023438	5.76282739639282
2291.78393554688	5.74350786209106
2292.3271484375	5.69095182418823
2292.86962890625	5.7088041305542
2293.4111328125	5.61311006546021
2293.95190429688	5.61816930770874
2294.49194335938	5.596351146698
2295.03100585938	5.52073431015015
2295.5693359375	5.54466724395752
2296.10693359375	5.49081754684448
2296.6435546875	5.48729991912842
2297.17944335938	5.50564432144165
2297.71459960938	5.45011281967163
2298.24877929688	5.45484161376953
2298.7822265625	5.42700290679932
2299.31469726563	5.46617221832275
2299.8466796875	5.44366025924683
2300.37744140625	5.43742799758911
2300.90771484375	5.42450523376465
2301.43701171875	5.41665267944336
2301.96557617188	5.43340730667114
2302.4931640625	5.4434814453125
2303.02001953125	5.39866971969604
2303.54614257813	5.45185947418213
2304.0712890625	5.42094707489014
2304.595703125	5.40260791778564
2305.119140625	5.44968318939209
2305.64184570313	5.44823789596558
2306.16381835938	5.39794635772705
2306.68481445313	5.40023231506348
2307.205078125	5.37244415283203
2307.72436523438	5.4190468788147
2308.24291992188	5.40601968765259
2308.7607421875	5.38276147842407
2309.27758789063	5.38369369506836
2309.79370117188	5.38273763656616
2310.30883789063	5.33898258209229
2310.8232421875	5.38727998733521
2311.3369140625	5.35507392883301
2311.849609375	5.32095527648926
2312.361328125	5.30109310150146
2312.87255859375	5.29173183441162
2313.38256835938	5.26644611358643
2313.89208984375	5.27541208267212
2314.40063476563	5.24037885665894
2314.908203125	5.21476793289185
2315.4150390625	5.18670749664307
2315.92114257813	5.1413254737854
2316.42626953125	5.10780429840088
2316.9306640625	5.08777618408203
2317.43408203125	5.06475782394409
2317.93676757813	5.05362844467163
2318.4384765625	5.02488851547241
2318.939453125	4.98258447647095
2319.439453125	4.93753719329834
2319.93872070313	4.91413688659668
2320.43701171875	4.89153146743774
2320.9345703125	4.87894439697266
2321.43139648438	4.85657691955566
2321.92724609375	4.79917526245117
2322.42211914063	4.80744123458862
2322.91625976563	4.80131721496582
2323.40966796875	4.73757219314575
2323.90209960938	4.75044107437134
2324.3935546875	4.69016647338867
2324.88427734375	4.69431591033936
2325.37426757813	4.67996215820313
2325.86303710938	4.68710279464722
2326.35131835938	4.7002387046814
2326.83862304688	4.70956516265869
2327.32495117188	4.70009231567383
2327.810546875	4.72032833099365
2328.29541015625	4.67784929275513
2328.77905273438	4.69535684585571
2329.26220703125	4.71069478988647
2329.74438476563	4.71457290649414
2330.2255859375	4.69796419143677
2330.7060546875	4.73271083831787
2331.185546875	4.73304033279419
2331.6640625	4.70110416412354
2332.14184570313	4.70388031005859
2332.61889648438	4.69352340698242
2333.09497070313	4.74473905563354
2333.57006835938	4.70125293731689
2334.04443359375	4.66786861419678
2334.51782226563	4.715012550354
2334.99047851563	4.65775918960571
2335.46215820313	4.62952518463135
2335.93310546875	4.64378595352173
2336.40307617188	4.62759399414063
2336.8720703125	4.59245014190674
2337.34033203125	4.57842254638672
2337.8076171875	4.52345561981201
2338.27416992188	4.52972412109375
2338.73974609375	4.52307271957397
2339.20458984375	4.50294208526611
2339.66845703125	4.48307085037231
2340.13134765625	4.47583913803101
2340.59350585938	4.43501853942871
2341.0546875	4.41096448898315
2341.51489257813	4.38138294219971
2341.97436523438	4.37409543991089
2342.43286132813	4.30864000320435
2342.890625	4.26216459274292
2343.34741210938	4.28985261917114
2343.80322265625	4.2193284034729
2344.25830078125	4.243980884552
2344.71240234375	4.23689222335815
2345.16577148438	4.24996423721313
2345.61791992188	4.23154020309448
2346.06958007813	4.31316232681274
2346.52001953125	4.35198211669922
2346.9697265625	4.41654920578003
2347.41845703125	4.48447847366333
2347.86645507813	4.55162334442139
2348.3134765625	4.60441160202026
2348.75952148438	4.69684314727783
2349.20483398438	4.81732177734375
2349.64916992188	4.87301921844482
2350.09252929688	4.9403977394104
2350.53515625	5.00116443634033
2350.97680664063	5.05891752243042
2351.41748046875	5.09811019897461
2351.857421875	5.15343046188354
2352.29638671875	5.19156646728516
2352.734375	5.17110013961792
2353.17138671875	5.12004470825195
2353.60766601563	5.10648393630981
2354.04296875	5.08401489257813
2354.4775390625	4.9941987991333
2354.91088867188	4.92491388320923
2355.34350585938	4.85947513580322
2355.775390625	4.77366161346436
2356.2060546875	4.69113063812256
2356.63598632813	4.55921316146851
2357.06494140625	4.47515487670898
2357.4931640625	4.40275192260742
2357.92041015625	4.29961013793945
2358.3466796875	4.19667816162109
2358.77197265625	4.15620088577271
2359.1962890625	4.05901193618774
2359.61987304688	3.96454763412476
2360.04248046875	3.89907932281494
2360.46411132813	3.83719730377197
2360.88500976563	3.81301999092102
2361.30493164063	3.77651810646057
2361.72387695313	3.75202035903931
