# Supplementary material for: Optics miniaturization strategy for demanding Raman spectroscopy applications
Source: Nat Commun. 2024 Apr 8;15:3049. doi: 10.1038/s41467-024-47044-7 (PMC11001912; doi:10.1038/s41467-024-47044-7)
Supplement: Supplementary file 6 — Source Data [file 41467_2024_47044_MOESM6_ESM.zip › Source Data/NCOMMS-23-34016B s3/S3 pHCA, Glucose, Salts/calibraiton/Salts standards 24.08.17/N_0_05g_L_2.csv]

347.42919921875	76.403076171875
348.892913818359	76.6679611206055
350.356079101563	76.9120941162109
351.818634033203	77.1049728393555
353.280670166016	77.4586563110352
354.742095947266	77.6172790527344
356.202972412109	78.0425567626953
357.663299560547	78.4239959716797
359.123046875	78.5127639770508
360.582244873047	78.5669708251953
362.040863037109	78.8449630737305
363.498931884766	78.9155426025391
364.956451416016	79.0849304199219
366.413391113281	79.3554000854492
367.869750976563	79.4770965576172
369.325592041016	79.6364517211914
370.780853271484	79.4179382324219
372.235565185547	79.7369155883789
373.689727783203	79.7032623291016
375.143310546875	79.6132583618164
376.596343994141	79.834228515625
378.048828125	79.9812316894531
379.500762939453	79.9222717285156
380.9521484375	80.0743560791016
382.402954101563	80.0875778198242
383.853240966797	80.2166213989258
385.302947998047	80.3127136230469
386.752136230469	80.3867721557617
388.200744628906	80.606819152832
389.648803710938	80.7516174316406
391.096343994141	80.753547668457
392.543304443359	81.0165939331055
393.989715576172	81.1229705810547
395.435607910156	81.4702987670898
396.880920410156	81.5228881835938
398.325714111328	81.4975433349609
399.769927978516	81.8884124755859
401.213623046875	82.1164245605469
402.656768798828	82.2404174804688
404.099395751953	82.3032760620117
405.541442871094	82.5503082275391
406.982971191406	82.6902313232422
408.423950195313	82.7923889160156
409.864379882813	83.0403213500977
411.304290771484	83.2117233276367
412.743621826172	83.4216537475586
414.182434082031	83.5716171264648
415.620727539063	83.6342239379883
417.058471679688	83.672721862793
418.495666503906	83.7691802978516
419.932342529297	83.7915496826172
421.368469238281	83.7028961181641
422.804077148438	83.7731094360352
424.239135742188	83.6782913208008
425.673645019531	83.5714569091797
427.107635498047	83.7667007446289
428.541107177734	83.690803527832
429.974029541016	83.6504974365234
431.406433105469	83.6135330200195
432.838287353516	83.4205474853516
434.269622802734	83.404426574707
435.700408935547	83.3852157592773
437.130706787109	83.1150512695313
438.560455322266	83.2390670776367
439.989654541016	82.8790817260742
441.418334960938	83.0629272460938
442.846496582031	82.783447265625
444.274139404297	82.7199630737305
445.701263427734	82.5633010864258
447.127838134766	82.4466705322266
448.553894042969	82.3178558349609
449.979431152344	82.3833694458008
451.404449462891	82.2146530151367
452.828918457031	82.0471420288086
454.252899169922	82.0376129150391
455.676330566406	81.92431640625
457.099273681641	81.9573135375977
458.521667480469	81.7581481933594
459.943542480469	81.9967880249023
461.364929199219	81.7008972167969
462.785766601563	81.8059310913086
464.206085205078	81.7670745849609
465.625885009766	81.5686798095703
467.045196533203	81.8290176391602
468.463958740234	81.511474609375
469.882202148438	81.5781860351563
471.299957275391	81.6024398803711
472.717193603516	81.719352722168
474.133911132813	81.5835571289063
475.550109863281	81.6303329467773
476.965789794922	81.7207107543945
478.380950927734	81.8707427978516
479.795623779297	81.7335205078125
481.209777832031	81.7055892944336
482.623413085938	81.9543914794922
484.036529541016	81.9425430297852
485.449157714844	82.0805740356445
486.861267089844	82.1335983276367
488.272857666016	82.0300064086914
489.683959960938	82.1152038574219
491.094543457031	82.0670471191406
492.504608154297	82.1071472167969
493.914184570313	82.0915451049805
495.3232421875	82.1910858154297
496.731811523438	82.0203094482422
498.139862060547	81.9440078735352
499.547393798828	81.8919296264648
500.954467773438	81.7698364257813
502.360992431641	81.7762222290039
503.767028808594	81.5253829956055
505.172576904297	81.5397491455078
506.577606201172	81.3599853515625
507.982147216797	81.2806243896484
509.386169433594	80.9907379150391
510.789703369141	80.9151229858398
512.192749023438	80.7622222900391
513.595275878906	80.6505279541016
514.997314453125	80.4325790405273
516.398803710938	80.4687957763672
517.799865722656	80.0830154418945
519.200378417969	79.9852066040039
520.600463867188	79.7249374389648
522	79.595329284668
523.399047851563	79.5878601074219
524.797607421875	79.3273620605469
526.195678710938	79.1283340454102
527.59326171875	79.096809387207
528.990295410156	78.78955078125
530.386901855469	78.4497146606445
531.782958984375	78.3798751831055
533.178588867188	78.3089218139648
534.573669433594	78.1051635742188
535.968322753906	77.8977966308594
537.362426757813	77.7466506958008
538.756042480469	77.6852798461914
540.149230957031	77.4566116333008
541.541870117188	77.1801681518555
542.934020996094	77.1175689697266
544.32568359375	76.9581298828125
545.716918945313	76.7821502685547
547.107604980469	76.6484756469727
548.497802734375	76.6278533935547
549.887573242188	76.5669479370117
551.276794433594	76.25341796875
552.66552734375	76.2895812988281
554.053833007813	76.0887756347656
555.441650390625	76.1618118286133
556.828918457031	76.0354919433594
558.215759277344	75.8265075683594
559.602111816406	75.7829742431641
560.987976074219	75.7733917236328
562.373352050781	75.6394958496094
563.758239746094	75.6486511230469
565.142639160156	75.4495086669922
566.526611328125	75.4016647338867
567.910034179688	75.541130065918
569.293029785156	75.300666809082
570.675537109375	75.3478622436523
572.057556152344	75.3952713012695
573.439086914063	75.3567886352539
574.820129394531	75.205078125
576.200744628906	75.2388610839844
577.580871582031	75.1500015258789
578.96044921875	75.2171173095703
580.339660644531	75.1645050048828
581.718322753906	75.2961502075195
583.096557617188	74.969612121582
584.474243164063	75.0966796875
585.851501464844	75.0431747436523
587.228332519531	75.1080856323242
588.604614257813	75.0709915161133
589.98046875	74.903434753418
591.355834960938	74.9674224853516
592.730712890625	74.968879699707
594.105163574219	74.9207077026367
595.479125976563	74.9404830932617
596.852600097656	74.8308029174805
598.225646972656	74.7500076293945
599.598205566406	74.8862152099609
600.970275878906	74.7792892456055
602.341857910156	74.5676040649414
603.713012695313	74.5765151977539
605.083679199219	74.5346984863281
606.453918457031	74.4134902954102
607.823608398438	74.3819046020508
609.192932128906	74.3632354736328
610.561706542969	74.1813583374023
611.930053710938	74.1538925170898
613.297912597656	73.9021301269531
614.665344238281	73.9250717163086
616.032287597656	73.7789001464844
617.398803710938	73.7276992797852
618.764831542969	73.6273345947266
620.13037109375	73.4203643798828
621.495483398438	73.3444671630859
622.860107421875	73.1715774536133
624.224304199219	73.0836410522461
625.588012695313	72.9765243530273
626.951232910156	72.827751159668
628.314025878906	72.5916137695313
629.676391601563	72.6057891845703
631.038269042969	72.3899154663086
632.399658203125	72.3384552001953
633.760620117188	72.1518478393555
635.12109375	72.1137008666992
636.481140136719	71.9607543945313
637.840759277344	71.8652496337891
639.199890136719	71.7058563232422
640.558532714844	71.5296096801758
641.916748046875	71.5303573608398
643.274536132813	71.4269256591797
644.6318359375	71.3171615600586
645.988647460938	71.0771484375
647.345031738281	70.8795852661133
648.700988769531	70.962776184082
650.056457519531	70.6616668701172
651.411499023438	70.714973449707
652.76611328125	70.5373077392578
654.120239257813	70.4755554199219
655.473876953125	70.366813659668
656.827087402344	70.2153396606445
658.179870605469	70.2491836547852
659.5322265625	70.0592193603516
660.884094238281	69.975341796875
662.235473632813	70.1455917358398
663.586486816406	69.8657760620117
664.93701171875	69.928466796875
666.287048339844	69.7720184326172
667.636657714844	69.6790771484375
668.98583984375	69.6499862670898
670.334594726563	69.7284698486328
671.682861328125	69.6129684448242
673.030700683594	69.5691757202148
674.378051757813	69.5279083251953
675.725036621094	69.5002746582031
677.071533203125	69.5100250244141
678.417541503906	69.4559631347656
679.76318359375	69.6102294921875
681.108337402344	69.3397064208984
682.453002929688	69.5734939575195
683.797302246094	69.5149307250977
685.14111328125	69.3849105834961
686.484497070313	69.4262008666992
687.827453613281	69.5565719604492
689.169921875	69.4272079467773
690.512023925781	69.4760131835938
691.853637695313	69.5481719970703
693.194763183594	69.5676803588867
694.535522460938	69.3210372924805
695.875793457031	69.4298324584961
697.215637207031	69.4618377685547
698.555053710938	69.5191497802734
699.89404296875	69.5329971313477
701.232543945313	69.596076965332
702.570617675781	69.4355545043945
703.908325195313	69.5076522827148
705.245483398438	69.6197662353516
706.582275390625	69.620475769043
707.918640136719	69.5963439941406
709.254516601563	69.5620727539063
710.589965820313	69.5387344360352
711.924987792969	69.5414352416992
713.259582519531	69.5401458740234
714.59375	69.5199203491211
715.927490234375	69.4603118896484
717.2607421875	69.5558853149414
718.593627929688	69.3922348022461
719.926025390625	69.519775390625
721.257995605469	69.4434127807617
722.589538574219	69.3724212646484
723.920654296875	69.327278137207
725.251342773438	69.4141311645508
726.581604003906	69.376106262207
727.911437988281	69.2606430053711
729.240783691406	69.2115707397461
730.569763183594	69.2435989379883
731.898254394531	69.1196060180664
733.226379394531	69.1681213378906
734.554016113281	69.1260147094727
735.881225585938	68.9822006225586
737.208068847656	68.9374694824219
738.534423828125	68.9623413085938
739.8603515625	68.7899475097656
741.185852050781	68.6594467163086
742.510925292969	68.7931365966797
743.835571289063	68.7106628417969
745.159790039063	68.5687713623047
746.483581542969	68.5094680786133
747.806945800781	68.3938140869141
749.1298828125	68.2523803710938
750.452453613281	68.258903503418
751.774536132813	68.2684936523438
753.09619140625	67.9937591552734
754.417419433594	67.8910446166992
755.738220214844	67.8311538696289
757.05859375	67.6885452270508
758.378540039063	67.7997055053711
759.698059082031	67.6628799438477
761.017211914063	67.3967590332031
762.335876464844	67.4124374389648
763.654113769531	67.08544921875
764.971984863281	67.1808242797852
766.289367675781	67.1501541137695
767.606384277344	66.9428405761719
768.922973632813	66.8952026367188
770.239074707031	66.6625595092773
771.554809570313	66.6860122680664
772.8701171875	66.5914840698242
774.184997558594	66.4358673095703
775.499450683594	66.257942199707
776.8134765625	66.2958145141602
778.127136230469	66.0365982055664
779.440307617188	65.9947204589844
780.753112792969	65.9606552124023
782.0654296875	65.8966598510742
783.377380371094	65.6207656860352
784.688903808594	65.6669540405273
786	65.4501342773438
787.310668945313	65.4056930541992
788.620971679688	65.2261352539063
789.930786132813	65.2766036987305
791.240234375	65.1532211303711
792.549255371094	64.9932098388672
793.857788085938	64.9696884155273
795.166015625	64.7833938598633
796.473754882813	64.6856918334961
797.781066894531	64.5610885620117
799.088012695313	64.6156921386719
800.39453125	64.3425064086914
801.700622558594	64.3103179931641
803.006286621094	64.3023986816406
804.311584472656	64.1057968139648
805.616394042969	64.0853424072266
806.920837402344	64.005744934082
808.224853515625	63.890495300293
809.528503417969	63.7064018249512
810.831665039063	63.7369537353516
812.134460449219	63.6841430664063
813.436828613281	63.5308456420898
814.73876953125	63.5190963745117
816.040344238281	63.3526802062988
817.341430664063	63.2948265075684
818.642150878906	63.1730880737305
819.942504882813	63.1352958679199
821.242370605469	62.991283416748
822.541870117188	62.843879699707
823.840942382813	62.8433380126953
825.139587402344	62.8174438476563
826.437866210938	62.6453094482422
827.735656738281	62.5218353271484
829.033081054688	62.4798011779785
830.330139160156	62.4431266784668
831.626770019531	62.2175064086914
832.922973632813	62.2514266967773
834.21875	62.1097526550293
835.514099121094	62.013671875
836.80908203125	61.9742431640625
838.103637695313	61.7664833068848
839.397827148438	61.8721694946289
840.691589355469	61.6997261047363
841.984924316406	61.6912574768066
843.27783203125	61.4012451171875
844.570373535156	61.2727241516113
845.862487792969	61.3241653442383
847.154235839844	61.097526550293
848.445556640625	61.0167198181152
849.736450195313	60.8924789428711
851.026916503906	60.5851058959961
852.317016601563	60.5973701477051
853.606689453125	60.3834419250488
854.89599609375	60.3399085998535
856.184875488281	60.0492210388184
857.473327636719	59.8689002990723
858.761413574219	59.742359161377
860.049072265625	59.7680778503418
861.336303710938	59.5199851989746
862.623168945313	59.4262809753418
863.909606933594	59.2904777526855
865.195678710938	59.2114715576172
866.481323242188	59.1010589599609
867.766540527344	58.8290863037109
869.051391601563	58.7629165649414
870.335815429688	58.6432228088379
871.619873046875	58.3835144042969
872.903503417969	58.1251754760742
874.186706542969	57.9306793212891
875.469543457031	57.6169395446777
876.752014160156	57.4672622680664
878.033996582031	57.3088455200195
879.315612792969	57.139778137207
880.596862792969	57.0271224975586
881.877685546875	56.6175003051758
883.158081054688	56.5949935913086
884.438110351563	56.2997283935547
885.7177734375	56.0298156738281
886.996948242188	55.8964958190918
888.275817871094	55.6990203857422
889.55419921875	55.4129867553711
890.832275390625	55.2281265258789
892.10986328125	54.9977607727051
893.387084960938	54.8007392883301
894.663940429688	54.5780296325684
895.940368652344	54.409065246582
897.216369628906	54.1936340332031
898.492004394531	53.8321533203125
899.767272949219	53.7314300537109
901.042114257813	53.5495910644531
902.316528320313	53.3620529174805
903.590576171875	53.1204528808594
904.8642578125	52.827449798584
906.137512207031	52.5059051513672
907.410339355469	52.4298667907715
908.682800292969	52.179012298584
909.954833984375	52.0195960998535
911.226501464844	51.7727851867676
912.497802734375	51.6608200073242
913.768676757813	51.2754135131836
915.039123535156	51.3335418701172
916.309204101563	51.0091094970703
917.578918457031	50.837043762207
918.848205566406	50.6931838989258
920.117126464844	50.3638572692871
921.385620117188	50.3409385681152
922.653747558594	50.2218818664551
923.921447753906	49.8796691894531
925.188781738281	49.8714637756348
926.455688476563	49.6443023681641
927.722229003906	49.5647239685059
928.988342285156	49.3701553344727
930.254089355469	49.2521438598633
931.519470214844	49.0419921875
932.784423828125	49.1266136169434
934.049011230469	48.8226127624512
935.313171386719	48.7336158752441
936.576965332031	48.6444396972656
937.84033203125	48.4768257141113
939.103332519531	48.3343620300293
940.365966796875	48.1812477111816
941.628173828125	48.1898155212402
942.890014648438	48.0849075317383
944.151428222656	48.033130645752
945.412475585938	47.7595596313477
946.673095703125	47.7399864196777
947.933349609375	47.7710838317871
949.193237304688	47.5396423339844
950.452697753906	47.5496253967285
951.711791992188	47.5343055725098
952.970520019531	47.3765869140625
954.228820800781	47.3338737487793
955.486755371094	47.2864151000977
956.744262695313	47.176155090332
958.001403808594	47.181079864502
959.258117675781	47.0327606201172
960.514526367188	46.9600296020508
961.770446777344	46.9657745361328
963.026062011719	46.9863777160645
964.28125	46.8251609802246
965.536010742188	46.7671546936035
966.790466308594	46.775993347168
968.044494628906	46.7572364807129
969.298095703125	46.6630973815918
970.551391601563	46.7030067443848
971.80419921875	46.4611434936523
973.056701660156	46.4963226318359
974.308776855469	46.4599266052246
975.560485839844	46.3624229431152
976.811767578125	46.3820304870605
978.062683105469	46.2944641113281
979.313232421875	46.3634147644043
980.563415527344	46.2749137878418
981.813171386719	46.2243232727051
983.0625	46.1470756530762
984.3115234375	46.2120971679688
985.560119628906	46.1582984924316
986.808349609375	46.0245475769043
988.05615234375	46.1031150817871
989.303588867188	46.032039642334
990.550659179688	45.9474487304688
991.797302246094	45.8762054443359
993.043579101563	45.9435958862305
994.289489746094	45.8386726379395
995.535034179688	45.8274536132813
996.780151367188	45.6583824157715
998.02490234375	45.5521659851074
999.269226074219	45.6919822692871
1000.51318359375	45.3978424072266
1001.75677490234	45.4032516479492
1003	45.4071502685547
1004.24279785156	45.3137474060059
1005.48522949219	45.2355918884277
1006.72729492188	45.220874786377
1007.96893310547	45.1450347900391
1009.21026611328	45.106330871582
1010.45111083984	45.0754623413086
1011.69165039063	44.9838485717773
1012.93176269531	44.9377708435059
1014.17150878906	44.9551162719727
1015.41088867188	44.786205291748
1016.64984130859	44.9249076843262
1017.88842773438	44.7295532226563
1019.12664794922	44.6945838928223
1020.36450195313	44.6733283996582
1021.60192871094	44.6515235900879
1022.83898925781	44.5897254943848
1024.07568359375	44.4298553466797
1025.31201171875	44.5385551452637
1026.5478515625	44.3748931884766
1027.78344726563	44.3291511535645
1029.0185546875	44.2923622131348
1030.25329589844	44.2110214233398
1031.48767089844	44.208740234375
1032.7216796875	44.2811584472656
1033.95532226563	44.2295608520508
1035.18859863281	44.2130355834961
1036.42138671875	44.2127151489258
1037.65393066406	44.1457405090332
1038.88598632813	44.1780204772949
1040.11767578125	44.191650390625
1041.34899902344	44.0585975646973
1042.57995605469	44.1758918762207
1043.810546875	44.1771850585938
1045.04077148438	44.1077842712402
1046.2705078125	44.2594375610352
1047.5	44.1140518188477
1048.72900390625	44.044132232666
1049.95764160156	44.1674385070801
1051.18591308594	44.2133941650391
1052.41381835938	44.1650390625
1053.64135742188	44.1022186279297
1054.86853027344	44.2013931274414
1056.09521484375	44.0941925048828
1057.32165527344	43.9323043823242
1058.54760742188	43.9991188049316
1059.77331542969	43.9266319274902
1060.99853515625	43.8842735290527
1062.22338867188	43.9728660583496
1063.44787597656	43.7955856323242
1064.671875	43.9177513122559
1065.89562988281	43.9131774902344
1067.11901855469	43.7206764221191
1068.34191894531	43.7893257141113
1069.56457519531	43.7361793518066
1070.78674316406	43.6920127868652
1072.00854492188	43.6756858825684
1073.22998046875	43.7207565307617
1074.45104980469	43.6367797851563
1075.67175292969	43.5812110900879
1076.89208984375	43.4879112243652
1078.11193847656	43.4783248901367
1079.33154296875	43.358154296875
1080.55065917969	43.3596382141113
1081.76940917969	43.3340721130371
1082.98791503906	43.2087783813477
1084.20593261719	43.2442512512207
1085.42358398438	43.0766410827637
1086.64086914063	43.1826934814453
1087.85766601563	43.0889091491699
1089.07421875	43.0706520080566
1090.29040527344	43.0720520019531
1091.50610351563	43.0896759033203
1092.72155761719	43.0392303466797
1093.9365234375	42.9807777404785
1095.15112304688	42.9951972961426
1096.36535644531	42.9957084655762
1097.57922363281	43.0513687133789
1098.79272460938	43.0543899536133
1100.005859375	42.9389533996582
1101.21862792969	43.0030517578125
1102.43090820313	43.0509567260742
1103.64294433594	42.9912605285645
1104.8544921875	43.0639915466309
1106.06579589844	43.0983924865723
1107.27661132813	43.0660171508789
1108.48706054688	43.058277130127
1109.69714355469	43.0591430664063
1110.90686035156	42.9752807617188
1112.1162109375	42.9553604125977
1113.3251953125	43.0079727172852
1114.53369140625	43.0546951293945
1115.74194335938	43.0142097473145
1116.94982910156	42.9754486083984
1118.1572265625	42.9321174621582
1119.3642578125	43.0168876647949
1120.57104492188	42.9863662719727
1121.77734375	43.018482208252
1122.98327636719	42.9318656921387
1124.18884277344	43.0512580871582
1125.39404296875	43.0591735839844
1126.59875488281	42.9722023010254
1127.80322265625	43.1159057617188
1129.00732421875	43.0318260192871
1130.2109375	43.004467010498
1131.41430664063	43.0409049987793
1132.6171875	43.072021484375
1133.81970214844	42.9341201782227
1135.02197265625	43.0152931213379
1136.22375488281	42.985710144043
1137.42517089844	42.8749542236328
1138.62622070313	43.0050849914551
1139.82690429688	42.930835723877
1141.02709960938	42.8346252441406
1142.22705078125	42.8459777832031
1143.42663574219	42.8007926940918
1144.62573242188	42.724479675293
1145.82458496094	42.7219161987305
1147.02294921875	42.7650489807129
1148.22094726563	42.7325210571289
1149.41857910156	42.8144760131836
1150.61584472656	42.7823600769043
1151.81274414063	42.6833610534668
1153.00927734375	42.7617340087891
1154.20544433594	42.7046165466309
1155.40124511719	42.7092437744141
1156.5966796875	42.7676010131836
1157.79162597656	42.7338371276855
1158.986328125	42.6821098327637
1160.18054199219	42.6934852600098
1161.37438964844	42.7861366271973
1162.56799316406	42.6398010253906
1163.76110839844	42.5938568115234
1164.95385742188	42.6884689331055
1166.14624023438	42.6614761352539
1167.33825683594	42.6237945556641
1168.52990722656	42.6683616638184
1169.72119140625	42.6347122192383
1170.91198730469	42.5714225769043
1172.1025390625	42.6236915588379
1173.29260253906	42.7119445800781
1174.482421875	42.5750312805176
1175.67175292969	42.7276077270508
1176.86071777344	42.7231216430664
1178.04943847656	42.6053733825684
1179.23767089844	42.7516937255859
1180.42553710938	42.8603515625
1181.61303710938	42.8387107849121
1182.80017089844	42.8140144348145
1183.98681640625	42.9600563049316
1185.17321777344	42.8230361938477
1186.35925292969	42.9396514892578
1187.54479980469	42.9797096252441
1188.73010253906	42.8124618530273
1189.91491699219	42.9266510009766
1191.09936523438	42.8857803344727
1192.28356933594	42.9594192504883
1193.46728515625	42.9269943237305
1194.65063476563	43.0789947509766
1195.83361816406	42.9841690063477
1197.01623535156	43.0485153198242
1198.19836425781	43.1015701293945
1199.38024902344	43.235107421875
1200.56176757813	43.0843925476074
1201.74279785156	43.2951698303223
1202.92358398438	43.2358512878418
1204.10388183594	43.3146896362305
1205.28393554688	43.3590545654297
1206.46350097656	43.3287200927734
1207.64270019531	43.3915176391602
1208.82153320313	43.4050941467285
1210	43.4587364196777
1211.17810058594	43.4700508117676
1212.35583496094	43.5166397094727
1213.53308105469	43.5302848815918
1214.71008300781	43.4802932739258
1215.88671875	43.5622215270996
1217.06286621094	43.5456237792969
1218.23864746094	43.5815734863281
1219.41418457031	43.5237693786621
1220.58923339844	43.5409660339355
1221.76391601563	43.5265312194824
1222.93823242188	43.5328140258789
1224.11218261719	43.594554901123
1225.28576660156	43.5903358459473
1226.458984375	43.6465530395508
1227.6318359375	43.5755958557129
1228.80419921875	43.554141998291
1229.97631835938	43.5887336730957
1231.14794921875	43.5891799926758
1232.31921386719	43.6904067993164
1233.490234375	43.5427284240723
1234.66076660156	43.650520324707
1235.83093261719	43.6132278442383
1237.00073242188	43.5874557495117
1238.17016601563	43.5503730773926
1239.33923339844	43.5555381774902
1240.5078125	43.5006103515625
1241.67614746094	43.506763458252
1242.84411621094	43.5628662109375
1244.01159667969	43.5212287902832
1245.1787109375	43.4231300354004
1246.34558105469	43.3822746276855
1247.51196289063	43.263053894043
1248.67797851563	43.1859016418457
1249.84362792969	43.2253799438477
1251.00891113281	43.0829124450684
1252.173828125	43.034595489502
1253.33825683594	43.1340713500977
1254.50244140625	43.145938873291
1255.66625976563	42.9757995605469
1256.82958984375	42.9665336608887
1257.99255371094	42.941722869873
1259.1552734375	42.9563331604004
1260.31750488281	43.0361366271973
1261.47937011719	42.884838104248
1262.64086914063	42.8717956542969
1263.80200195313	42.8049201965332
1264.96276855469	42.7636299133301
1266.123046875	42.8875694274902
1267.28308105469	42.7414665222168
1268.44262695313	42.6857833862305
1269.60192871094	42.7239799499512
1270.7607421875	42.5711402893066
1271.91918945313	42.4906425476074
1273.07727050781	42.4717292785645
1274.23498535156	42.2372703552246
1275.39233398438	42.3043975830078
1276.54931640625	42.3422889709473
1277.70581054688	42.2236976623535
1278.86206054688	42.1395568847656
1280.01794433594	42.1896209716797
1281.17333984375	42.1012573242188
1282.32836914063	42.155590057373
1283.48303222656	42.0759124755859
1284.63732910156	42.1790084838867
1285.79125976563	41.912296295166
1286.94482421875	42.0372047424316
1288.09802246094	41.9870223999023
1289.25073242188	42.022777557373
1290.40319824219	42.1017112731934
1291.55517578125	41.9101142883301
1292.70690917969	41.8736343383789
1293.85815429688	41.8666534423828
1295.00903320313	41.8579635620117
1296.15954589844	41.7860565185547
1297.30969238281	41.793758392334
1298.45935058594	41.8030281066895
1299.60876464844	41.7583198547363
1300.7578125	41.6420783996582
1301.90637207031	41.684741973877
1303.05456542969	41.5750541687012
1304.20239257813	41.6017456054688
1305.34985351563	41.5723114013672
1306.49694824219	41.498706817627
1307.64367675781	41.3975028991699
1308.7900390625	41.4012794494629
1309.93591308594	41.3545036315918
1311.08154296875	41.3208618164063
1312.22668457031	41.3244819641113
1313.37145996094	41.4078521728516
1314.51599121094	41.358226776123
1315.66003417969	41.4238777160645
1316.80358886719	41.4024658203125
1317.94689941406	41.3756561279297
1319.08984375	41.3113822937012
1320.23229980469	41.2859382629395
1321.37451171875	41.3522796630859
1322.51623535156	41.3570022583008
1323.65759277344	41.2975921630859
1324.79858398438	41.144458770752
1325.93920898438	41.2690391540527
1327.07934570313	41.2171821594238
1328.21923828125	41.1479301452637
1329.35864257813	41.0701789855957
1330.49780273438	41.036506652832
1331.63647460938	41.0190811157227
1332.77478027344	40.9831047058105
1333.91271972656	40.8334121704102
1335.05029296875	40.9171752929688
1336.18737792969	40.8576240539551
1337.32421875	40.7711753845215
1338.46057128906	40.7835998535156
1339.5966796875	40.7285003662109
1340.73229980469	40.7475357055664
1341.86755371094	40.6878128051758
1343.00231933594	40.7926216125488
1344.13684082031	40.6988525390625
1345.27099609375	40.728401184082
1346.40466308594	40.6826477050781
1347.53796386719	40.7341156005859
1348.6708984375	40.6566162109375
1349.80346679688	40.7230377197266
1350.93566894531	40.6083602905273
1352.06750488281	40.5948028564453
1353.19885253906	40.5550994873047
1354.32995605469	40.613452911377
1355.46057128906	40.4857940673828
1356.5908203125	40.4885482788086
1357.720703125	40.4081687927246
1358.85021972656	40.3896255493164
1359.97924804688	40.2751235961914
1361.10803222656	40.370418548584
1362.236328125	40.2031593322754
1363.3642578125	40.1759185791016
1364.49182128906	40.1773948669434
1365.61901855469	40.1299896240234
1366.74584960938	39.9580345153809
1367.87231445313	40.1178703308105
1368.99829101563	40.0052795410156
1370.12390136719	39.9879837036133
1371.24914550781	39.9167289733887
1372.3740234375	39.9223556518555
1373.49853515625	39.9909057617188
1374.62255859375	39.9385032653809
1375.74633789063	39.9152374267578
1376.86962890625	40.0044403076172
1377.99255371094	39.9446907043457
1379.11511230469	39.9047546386719
1380.2373046875	39.9438972473145
1381.35900878906	39.8324699401855
1382.48034667969	39.9097366333008
1383.60144042969	39.8377685546875
1384.72204589844	39.8357734680176
1385.84228515625	39.6782608032227
1386.96203613281	39.8057670593262
1388.08154296875	39.7223358154297
1389.20056152344	39.6830368041992
1390.31921386719	39.7312774658203
1391.4375	39.5089454650879
1392.55541992188	39.4764671325684
1393.6728515625	39.5587959289551
1394.7900390625	39.496955871582
1395.90673828125	39.3872261047363
1397.02307128906	39.4762420654297
1398.13903808594	39.3509407043457
1399.25463867188	39.2571754455566
1400.36975097656	39.3293037414551
1401.48449707031	39.3652381896973
1402.59899902344	39.2621231079102
1403.712890625	39.2008857727051
1404.82653808594	39.2984199523926
1405.93981933594	39.3605422973633
1407.05261230469	39.2790641784668
1408.1650390625	39.2845077514648
1409.27709960938	39.2856750488281
1410.38879394531	39.4422378540039
1411.5	39.2736282348633
1412.61096191406	39.2656784057617
1413.72143554688	39.2940063476563
1414.83154296875	39.2997436523438
1415.94116210938	39.236629486084
1417.05053710938	39.1399421691895
1418.15942382813	39.0992584228516
1419.26794433594	39.181324005127
1420.37609863281	39.169548034668
1421.48388671875	39.0418357849121
1422.59118652344	38.9035491943359
1423.6982421875	39.0118637084961
1424.80480957031	38.8796272277832
1425.91088867188	38.7538070678711
1427.01672363281	38.8944129943848
1428.1220703125	38.7988777160645
1429.22717285156	38.8111839294434
1430.33166503906	38.8014221191406
1431.43591308594	38.7133026123047
1432.53979492188	38.7647361755371
1433.64318847656	38.7991981506348
1434.74621582031	38.7996520996094
1435.84887695313	38.7305068969727
1436.95104980469	38.764232635498
1438.05297851563	38.7870330810547
1439.15441894531	38.7724800109863
1440.25549316406	38.7047233581543
1441.35620117188	38.7346038818359
1442.45642089844	38.7318229675293
1443.55627441406	38.616512298584
1444.65576171875	38.6131553649902
1445.7548828125	38.5316886901855
1446.853515625	38.5134658813477
1447.95190429688	38.4455070495605
1449.0498046875	38.4284706115723
1450.14721679688	38.3669776916504
1451.24438476563	38.2754859924316
1452.34106445313	38.2088890075684
1453.43737792969	38.2042007446289
1454.53332519531	38.2028732299805
1455.62890625	38.1615600585938
1456.72399902344	38.2031936645508
1457.81872558594	38.1175804138184
1458.9130859375	38.1502227783203
1460.00695800781	38.1301116943359
1461.10046386719	38.0937385559082
1462.19360351563	38.213752746582
1463.28637695313	38.2042922973633
1464.37878417969	38.2350769042969
1465.470703125	38.2009010314941
1466.56225585938	38.215633392334
1467.65344238281	38.2225227355957
1468.744140625	38.1991767883301
1469.83447265625	38.2051086425781
1470.92443847656	38.0729522705078
1472.01403808594	38.0674934387207
1473.10314941406	38.054386138916
1474.19189453125	38.036376953125
1475.2802734375	37.9173431396484
1476.3681640625	37.8855667114258
1477.45581054688	37.896671295166
1478.54296875	37.85546875
1479.62963867188	37.7814254760742
1480.71606445313	37.8991889953613
1481.80200195313	37.8312492370605
1482.88757324219	37.9030380249023
1483.97265625	37.9360809326172
1485.05737304688	37.9372596740723
1486.14172363281	37.9847183227539
1487.22570800781	38.1003456115723
1488.30932617188	38.0145416259766
1489.39245605469	38.0687713623047
1490.47509765625	38.041675567627
1491.55749511719	38.1107368469238
1492.63940429688	38.2214126586914
1493.72094726563	38.1391754150391
1494.80212402344	38.2625350952148
1495.8828125	38.2459678649902
1496.96313476563	38.2436027526855
1498.04309082031	38.2386856079102
1499.12255859375	38.1598167419434
1500.20166015625	38.1874656677246
1501.28039550781	38.1748847961426
1502.35864257813	38.1556129455566
1503.4365234375	38.0836296081543
1504.51403808594	38.2682952880859
1505.59118652344	38.2028579711914
1506.66784667969	38.2357597351074
1507.744140625	38.2270088195801
1508.81994628906	38.3117179870605
1509.89538574219	38.3958740234375
1510.97045898438	38.4012145996094
1512.04516601563	38.4354362487793
1513.11938476563	38.5509262084961
1514.19323730469	38.594108581543
1515.26672363281	38.7775115966797
1516.33972167969	38.7214965820313
1517.41235351563	38.8563461303711
1518.48449707031	38.9404258728027
1519.55639648438	38.9550819396973
1520.62768554688	38.9998474121094
1521.69873046875	39.1123313903809
1522.76928710938	39.1033210754395
1523.83947753906	39.155689239502
1524.90930175781	39.2397842407227
1525.97863769531	39.2799530029297
1527.04760742188	39.377799987793
1528.11608886719	39.338565826416
1529.18420410156	39.2676391601563
1530.251953125	39.363395690918
1531.31921386719	39.3499603271484
1532.38610839844	39.5750732421875
1533.45263671875	39.6299209594727
1534.51867675781	39.7359809875488
1535.58435058594	39.8008232116699
1536.64965820313	39.8841590881348
1537.71447753906	39.9532508850098
1538.77893066406	40.1333274841309
1539.84301757813	40.2158241271973
1540.90661621094	40.3356742858887
1541.9697265625	40.4988861083984
1543.03259277344	40.7348670959473
1544.09497070313	40.7754707336426
1545.15686035156	40.9680862426758
1546.21850585938	41.1397399902344
1547.27966308594	41.212272644043
1548.34033203125	41.3603935241699
1549.40063476563	41.6436004638672
1550.46057128906	41.5564041137695
1551.52001953125	41.802188873291
1552.5791015625	41.9014472961426
1553.63781738281	42.0224456787109
1554.69604492188	42.1337432861328
1555.75378417969	42.0828742980957
1556.81127929688	42.1856956481934
1557.86828613281	42.343132019043
1558.9248046875	42.429141998291
1559.98095703125	42.5297393798828
1561.03674316406	42.602897644043
1562.09204101563	42.651195526123
1563.14697265625	42.8968315124512
1564.20153808594	43.0947303771973
1565.25561523438	43.282356262207
1566.30932617188	43.4708671569824
1567.36254882813	43.6367225646973
1568.41540527344	43.8938293457031
1569.4677734375	44.0893821716309
1570.51977539063	44.4343109130859
1571.57141113281	44.6420516967773
1572.62255859375	44.7841987609863
1573.67333984375	45.0572166442871
1574.7236328125	45.3966598510742
1575.77355957031	45.4747581481934
1576.82299804688	45.7059516906738
1577.8720703125	45.9290580749512
1578.92077636719	46.1062927246094
1579.96899414063	46.2710075378418
1581.01684570313	46.4979972839355
1582.06420898438	46.6626968383789
1583.11120605469	46.9644889831543
1584.15771484375	47.0947532653809
1585.20385742188	47.2579040527344
1586.24951171875	47.5580406188965
1587.29479980469	47.7744331359863
1588.33972167969	47.9640884399414
1589.38415527344	48.1276054382324
1590.42810058594	48.4670639038086
1591.47180175781	48.619758605957
1592.51489257813	49.1528434753418
1593.55773925781	49.4135932922363
1594.59997558594	49.5772323608398
1595.64196777344	50.0908241271973
1596.68334960938	50.3684120178223
1597.72448730469	50.7919311523438
1598.76513671875	51.2026138305664
1599.80529785156	51.5251770019531
1600.84509277344	51.874382019043
1601.88452148438	52.2807540893555
1602.92346191406	52.5395317077637
1603.9619140625	52.9928131103516
1605	53.1777725219727
1606.03771972656	53.6261825561523
1607.07495117188	53.8772850036621
1608.11169433594	54.187183380127
1609.14807128906	54.5621643066406
1610.18408203125	54.7559547424316
1611.21960449219	55.065673828125
1612.25463867188	55.2035713195801
1613.28930664063	55.5962295532227
1614.32360839844	55.7816162109375
1615.357421875	56.0989265441895
1616.39074707031	56.3678741455078
1617.42370605469	56.5596313476563
1618.45629882813	57.0243606567383
1619.48840332031	57.1853523254395
1620.52001953125	57.2821617126465
1621.55126953125	57.5781173706055
1622.58215332031	57.9566650390625
1623.61254882813	58.1051597595215
1624.64245605469	58.4331970214844
1625.67199707031	58.5695953369141
1626.70104980469	58.8345680236816
1627.72973632813	58.9884986877441
1628.75793457031	59.178035736084
1629.78576660156	59.4639472961426
1630.81311035156	59.530345916748
1631.84008789063	59.8043937683105
1632.86657714844	59.9240493774414
1633.89270019531	59.9961242675781
1634.91833496094	60.0546875
1635.94348144531	60.1648445129395
1636.96826171875	60.2095832824707
1637.99255371094	60.0729866027832
1639.01647949219	60.2694320678711
1640.03991699219	59.9443168640137
1641.06298828125	60.0004577636719
1642.08557128906	59.7527008056641
1643.10778808594	59.5864181518555
1644.12951660156	59.4646263122559
1645.15075683594	59.1714973449707
1646.17163085938	59.0961799621582
1647.19213867188	58.8280143737793
1648.21203613281	58.4282455444336
1649.23156738281	58.3460998535156
1650.25073242188	57.9325103759766
1651.26940917969	57.8220748901367
1652.28759765625	57.3461608886719
1653.30541992188	57.2573051452637
1654.32275390625	57.0191078186035
1655.33972167969	56.6612854003906
1656.35620117188	56.0928497314453
1657.37231445313	55.8220024108887
1658.38793945313	55.490550994873
1659.40307617188	55.4282875061035
1660.41772460938	55.073486328125
1661.43212890625	54.7226028442383
1662.44592285156	54.327262878418
1663.45935058594	54.3456840515137
1664.47229003906	53.8801879882813
1665.48486328125	53.6624221801758
1666.49694824219	53.4063262939453
1667.50854492188	52.9731178283691
1668.51977539063	52.6305084228516
1669.53051757813	52.2419548034668
1670.54089355469	51.911491394043
1671.55078125	51.5686531066895
1672.56018066406	51.1169128417969
1673.56909179688	50.736499786377
1674.57763671875	50.3294296264648
1675.58581542969	49.7997016906738
1676.59350585938	49.36474609375
1677.60070800781	48.9708023071289
1678.607421875	48.4469757080078
1679.61376953125	47.8311042785645
1680.61962890625	47.4710845947266
1681.62512207031	47.0649795532227
1682.63012695313	46.553352355957
1683.63464355469	46.0492858886719
1684.638671875	45.7286148071289
1685.64233398438	45.1078910827637
1686.64562988281	44.7742195129395
1687.64831542969	44.3909378051758
1688.65063476563	43.8337173461914
1689.65246582031	43.3817749023438
1690.65393066406	42.9748306274414
1691.65490722656	42.6356430053711
1692.65539550781	42.2259140014648
1693.65551757813	41.8485527038574
1694.65502929688	41.4331550598145
1695.654296875	41.0298500061035
1696.65295410156	40.8220024108887
1697.65124511719	40.4815063476563
1698.64904785156	40.0900382995605
1699.646484375	39.8326606750488
1700.64331054688	39.3812065124512
1701.63977050781	38.9779586791992
1702.63586425781	38.6666374206543
1703.63134765625	38.3884201049805
1704.62646484375	37.8929443359375
1705.62121582031	37.6021118164063
1706.61535644531	37.2134208679199
1707.60913085938	36.8407859802246
1708.60241699219	36.535758972168
1709.59521484375	36.1196517944336
1710.58764648438	35.762336730957
1711.57958984375	35.3423728942871
1712.57104492188	35.116527557373
1713.56213378906	34.7464027404785
1714.552734375	34.4547080993652
1715.54284667969	33.9766426086426
1716.53247070313	33.575553894043
1717.52160644531	33.4079360961914
1718.51037597656	33.0816993713379
1719.49865722656	32.5416984558105
1720.48657226563	32.4699592590332
1721.47387695313	32.0404472351074
1722.46081542969	31.7475967407227
1723.447265625	31.5267753601074
1724.43334960938	31.3341102600098
1725.41882324219	30.9928417205811
1726.40393066406	30.8206024169922
1727.38854980469	30.5100173950195
1728.37268066406	30.2275619506836
1729.3564453125	30.0122928619385
1730.33972167969	29.8295612335205
1731.32250976563	29.6510848999023
1732.30480957031	29.3733406066895
1733.28674316406	29.1965446472168
1734.26806640625	29.0512943267822
1735.2490234375	28.9185962677002
1736.2294921875	28.731029510498
1737.20959472656	28.5841369628906
1738.18908691406	28.4185523986816
1739.16821289063	28.2102527618408
1740.14685058594	27.9792804718018
1741.125	27.8424434661865
1742.10266113281	27.7032566070557
1743.07995605469	27.5565567016602
1744.05676269531	27.3380737304688
1745.03308105469	27.1238498687744
1746.00891113281	27.0600662231445
1746.98425292969	26.8222351074219
1747.95910644531	26.6934242248535
1748.93359375	26.4778060913086
1749.90759277344	26.3040161132813
1750.88110351563	26.122465133667
1751.85412597656	25.9323139190674
1752.82678222656	25.7352142333984
1753.798828125	25.583532333374
1754.7705078125	25.3983135223389
1755.74169921875	25.1707973480225
1756.71240234375	25.0590171813965
1757.6826171875	24.9550838470459
1758.65246582031	24.7175178527832
1759.62170410156	24.5760040283203
1760.59057617188	24.2872333526611
1761.55895996094	24.3131656646729
1762.52673339844	24.1033382415771
1763.49426269531	23.9986267089844
1764.46118164063	23.9670124053955
1765.42761230469	23.7671642303467
1766.39367675781	23.7415390014648
1767.35913085938	23.5490493774414
1768.32421875	23.4793434143066
1769.28881835938	23.3645362854004
1770.2529296875	23.2425804138184
1771.21655273438	23.179443359375
1772.17980957031	23.1893672943115
1773.14245605469	23.1815586090088
1774.10461425781	23.1802253723145
1775.06640625	23.069164276123
1776.02770996094	22.9634952545166
1776.98852539063	22.8236846923828
1777.94873046875	22.7465629577637
1778.90856933594	22.7012119293213
1779.86804199219	22.6460018157959
1780.82690429688	22.3983783721924
1781.78527832031	22.2482147216797
1782.7431640625	22.1455230712891
1783.70068359375	22.0019245147705
1784.65771484375	21.8723011016846
1785.61413574219	21.7778301239014
1786.57019042969	21.6350860595703
1787.52575683594	21.6288089752197
1788.48083496094	21.4093818664551
1789.43530273438	21.2649726867676
1790.38940429688	21.2481155395508
1791.34301757813	21.099609375
1792.29626464844	20.9932384490967
1793.24890136719	20.94921875
1794.20104980469	20.8389778137207
1795.15270996094	20.806037902832
1796.10400390625	20.6557636260986
1797.0546875	20.5346431732178
1798.0048828125	20.4616394042969
1798.95471191406	20.3774528503418
1799.90393066406	20.340160369873
1800.85278320313	20.3165435791016
1801.80102539063	20.2758560180664
1802.74890136719	20.1614189147949
1803.6962890625	20.1710433959961
1804.64306640625	20.0948963165283
1805.58947753906	20.1190662384033
1806.53540039063	20.0713405609131
1807.48071289063	19.9689540863037
1808.42565917969	20.0024147033691
1809.3701171875	19.9155826568604
1810.31396484375	19.9401912689209
1811.25744628906	19.952787399292
1812.20043945313	19.8572158813477
1813.14294433594	19.7960567474365
1814.08483886719	19.7420482635498
1815.0263671875	19.7281894683838
1815.96740722656	19.6318435668945
1816.90783691406	19.5388298034668
1817.84790039063	19.5691471099854
1818.78747558594	19.4013557434082
1819.72644042969	19.4231986999512
1820.6650390625	19.3380908966064
1821.60314941406	19.3385391235352
1822.54064941406	19.2141666412354
1823.47778320313	19.0566577911377
1824.41430664063	19.0988140106201
1825.35034179688	18.9638900756836
1826.28601074219	18.8942394256592
1827.22106933594	18.86891746521
1828.15563964844	18.715991973877
1829.08984375	18.6929397583008
1830.0234375	18.6097774505615
1830.95654296875	18.5629024505615
1831.88916015625	18.5402317047119
1832.8212890625	18.4675922393799
1833.7529296875	18.4451026916504
1834.68408203125	18.441967010498
1835.61474609375	18.3315906524658
1836.54479980469	18.3009719848633
1837.47448730469	18.2547931671143
1838.40356445313	18.3845157623291
1839.33227539063	18.2524967193604
1840.26037597656	18.2314281463623
1841.18811035156	18.220796585083
1842.115234375	18.3297786712646
1843.04187011719	18.2876205444336
1843.96801757813	18.2605819702148
1844.89367675781	18.2868881225586
1845.81872558594	18.332426071167
1846.74340820313	18.1834678649902
1847.66760253906	18.2072219848633
1848.59118652344	18.2218132019043
1849.51428222656	18.2150440216064
1850.43701171875	18.1635932922363
1851.35913085938	18.0599403381348
1852.28076171875	18.0450038909912
1853.20190429688	18.015079498291
1854.12243652344	17.9012432098389
1855.04260253906	17.9183788299561
1855.96215820313	17.8168773651123
1856.88122558594	17.8333606719971
1857.79992675781	17.6430568695068
1858.71801757813	17.6796627044678
1859.63549804688	17.5554695129395
1860.55261230469	17.5247249603271
1861.46923828125	17.4877471923828
1862.38525390625	17.4483890533447
1863.30078125	17.4118003845215
1864.2158203125	17.4048347473145
1865.13037109375	17.3740234375
1866.04443359375	17.3713493347168
1866.95788574219	17.30934715271
1867.87084960938	17.3406352996826
1868.78332519531	17.2824687957764
1869.6953125	17.3404521942139
1870.60681152344	17.3457469940186
1871.51782226563	17.3454532623291
1872.42822265625	17.370792388916
1873.33813476563	17.4047603607178
1874.24755859375	17.3357620239258
1875.15649414063	17.3208274841309
1876.06481933594	17.3177433013916
1876.97277832031	17.4112873077393
1877.88012695313	17.3987464904785
1878.78698730469	17.3132629394531
1879.69323730469	17.3371753692627
1880.59912109375	17.3678073883057
1881.50439453125	17.2591323852539
1882.4091796875	17.2080841064453
1883.3134765625	17.123291015625
1884.21716308594	17.1260204315186
1885.12048339844	17.119665145874
1886.02319335938	17.043436050415
1886.92541503906	17.0524291992188
1887.82702636719	17.0226783752441
1888.72814941406	16.9903182983398
1889.62878417969	16.8975086212158
1890.52893066406	16.8943500518799
1891.42858886719	16.8445911407471
1892.32763671875	16.856595993042
1893.22619628906	16.7632141113281
1894.12426757813	16.6632614135742
1895.02172851563	16.6936855316162
1895.91870117188	16.6679019927979
1896.81518554688	16.6512317657471
1897.71118164063	16.5626449584961
1898.60656738281	16.5628890991211
1899.50146484375	16.5627002716064
1900.39587402344	16.4992408752441
1901.28967285156	16.4657611846924
1902.18298339844	16.5469207763672
1903.07580566406	16.4272594451904
1903.96801757813	16.5004138946533
1904.85986328125	16.4479560852051
1905.7509765625	16.5647487640381
1906.64172363281	16.5506401062012
1907.53186035156	16.5511341094971
1908.42150878906	16.6493301391602
1909.31066894531	16.6426658630371
1910.19921875	16.5943241119385
1911.08728027344	16.5889587402344
1911.97473144531	16.6619777679443
1912.86181640625	16.6350116729736
1913.74816894531	16.610876083374
1914.63415527344	16.6018047332764
1915.51953125	16.643238067627
1916.40441894531	16.6588935852051
1917.28869628906	16.6362800598145
1918.17260742188	16.6031513214111
1919.05578613281	16.5678157806396
1919.93859863281	16.4917316436768
1920.82080078125	16.5290718078613
1921.70239257813	16.4498653411865
1922.58349609375	16.4815196990967
1923.46411132813	16.4066390991211
1924.34423828125	16.3611030578613
1925.22375488281	16.3706111907959
1926.10278320313	16.3000240325928
1926.98120117188	16.1604537963867
1927.85913085938	16.239538192749
1928.73645019531	16.1170024871826
1929.61328125	16.1040458679199
1930.48962402344	16.0629501342773
1931.36535644531	16.0442600250244
1932.24060058594	16.0114803314209
1933.11535644531	16.014778137207
1933.98950195313	15.954460144043
1934.86303710938	15.9590644836426
1935.73608398438	15.9436340332031
1936.60864257813	15.9286346435547
1937.48059082031	15.9726991653442
1938.35205078125	15.9409503936768
1939.22302246094	15.9433670043945
1940.09338378906	15.9866123199463
1940.96313476563	15.9919242858887
1941.83239746094	16.0402965545654
1942.701171875	16.0365829467773
1943.5693359375	16.1210174560547
1944.43701171875	16.083963394165
1945.30407714844	16.1284675598145
1946.17065429688	16.1258945465088
1947.03662109375	16.16868019104
1947.90209960938	16.2024192810059
1948.76696777344	16.2040863037109
1949.63134765625	16.2710876464844
1950.4951171875	16.3115520477295
1951.3583984375	16.2443523406982
1952.22106933594	16.238956451416
1953.08325195313	16.216703414917
1953.94482421875	16.1762504577637
1954.80590820313	16.164623260498
1955.66650390625	16.1254692077637
1956.5263671875	16.1957569122314
1957.38586425781	16.1574802398682
1958.24462890625	16.1176204681396
1959.10302734375	16.0777435302734
1959.96069335938	16.0462894439697
1960.81799316406	15.9727764129639
1961.67456054688	15.9960050582886
1962.53063964844	15.8901634216309
1963.38623046875	15.8646240234375
1964.2412109375	15.8669157028198
1965.09558105469	15.7513475418091
1965.94946289063	15.8574638366699
1966.80285644531	15.7485103607178
1967.65563964844	15.7737445831299
1968.5078125	15.7699937820435
1969.35949707031	15.8095455169678
1970.21057128906	15.7321424484253
1971.06103515625	15.7232437133789
1971.91101074219	15.8068447113037
1972.76049804688	15.7894811630249
1973.60925292969	15.8550539016724
1974.45764160156	15.7943210601807
1975.30529785156	15.8659839630127
1976.15246582031	15.9036893844604
1976.99914550781	15.9953708648682
1977.84521484375	16.0138912200928
1978.69067382813	16.0344371795654
1979.53552246094	16.1182041168213
1980.3798828125	16.1195297241211
1981.22375488281	16.1049404144287
1982.06701660156	16.2274131774902
1982.90966796875	16.2007312774658
1983.75170898438	16.2095108032227
1984.59326171875	16.1486778259277
1985.43420410156	16.1387996673584
1986.27465820313	16.1837539672852
1987.11450195313	16.0970039367676
1987.95373535156	16.1637954711914
1988.79248046875	16.187442779541
1989.63061523438	16.1408920288086
1990.46813964844	16.0666255950928
1991.30517578125	16.1078357696533
1992.1416015625	16.1139316558838
1992.9775390625	16.0411643981934
1993.81274414063	15.9031934738159
1994.6474609375	15.9473466873169
1995.48168945313	15.8954257965088
1996.31518554688	15.8525056838989
1997.14819335938	15.8212890625
1997.98071289063	15.7731170654297
1998.8125	15.7640037536621
1999.64379882813	15.8344326019287
2000.47448730469	15.793909072876
2001.3046875	15.824143409729
2002.13427734375	15.8455829620361
2002.96325683594	15.7658786773682
2003.79162597656	15.7649011611938
2004.61950683594	15.8708238601685
2005.44677734375	15.912260055542
2006.2734375	15.9176902770996
2007.09948730469	15.9968090057373
2007.92504882813	16.0446853637695
2008.75	16.0994091033936
2009.57434082031	16.0922107696533
2010.39819335938	16.1158905029297
2011.22131347656	16.1434516906738
2012.0439453125	16.1542129516602
2012.86608886719	16.2345390319824
2013.6875	16.1532669067383
2014.50842285156	16.2493515014648
2015.32873535156	16.2692794799805
2016.1484375	16.2773895263672
2016.96752929688	16.3356056213379
2017.7861328125	16.2836151123047
2018.60412597656	16.2935695648193
2019.42150878906	16.2602310180664
2020.23828125	16.346118927002
2021.05444335938	16.3645534515381
2021.8701171875	16.3321189880371
2022.68518066406	16.2065277099609
2023.49963378906	16.2628479003906
2024.3134765625	16.2456474304199
2025.12683105469	16.225471496582
2025.939453125	16.1757926940918
2026.75158691406	16.1603851318359
2027.56311035156	16.1024169921875
2028.3740234375	16.1345748901367
2029.18432617188	16.0999069213867
2029.994140625	16.1749134063721
2030.80322265625	16.0618934631348
2031.61181640625	16.0592498779297
2032.41979980469	16.0130519866943
2033.22717285156	16.0255336761475
2034.03393554688	15.972412109375
2034.84008789063	15.978232383728
2035.64575195313	15.8706388473511
2036.45080566406	15.8780460357666
2037.25512695313	15.7806854248047
2038.05895996094	15.76806640625
2038.86218261719	15.7745237350464
2039.66479492188	15.7814521789551
2040.466796875	15.8357858657837
2041.26831054688	15.7757539749146
2042.06909179688	15.8729610443115
2042.86938476563	15.8161325454712
2043.6689453125	15.7906017303467
2044.46801757813	15.8715534210205
2045.26647949219	15.9297380447388
2046.06433105469	15.8615484237671
2046.86145019531	15.8228511810303
2047.65808105469	15.8718576431274
2048.4541015625	15.9049606323242
2049.24951171875	15.9159097671509
2050.04443359375	15.9959783554077
2050.83862304688	15.9741430282593
2051.63232421875	15.987681388855
2052.42529296875	16.022518157959
2053.2177734375	15.9527606964111
2054.00952148438	15.9873809814453
2054.80078125	16.0898990631104
2055.59130859375	16.182991027832
2056.38134765625	16.1690616607666
2057.17065429688	16.129150390625
2057.95947265625	16.1265602111816
2058.74755859375	16.1047077178955
2059.53515625	16.0391979217529
2060.32202148438	16.0447025299072
2061.1083984375	15.9521751403809
2061.89428710938	15.9497528076172
2062.67919921875	15.9126853942871
2063.4638671875	15.9328126907349
2064.24780273438	15.9178199768066
2065.03100585938	15.9402933120728
2065.81372070313	15.8573036193848
2066.595703125	15.7353553771973
2067.37719726563	15.7130498886108
2068.15795898438	15.6082077026367
2068.93823242188	15.6303768157959
2069.7177734375	15.5419893264771
2070.49682617188	15.5398874282837
2071.27514648438	15.4770822525024
2072.05297851563	15.4441242218018
2072.830078125	15.4228248596191
2073.60668945313	15.3636541366577
2074.38256835938	15.3285131454468
2075.15795898438	15.2776775360107
2075.9326171875	15.1963930130005
2076.70654296875	15.2325458526611
2077.47998046875	15.1888799667358
2078.25268554688	15.1386241912842
2079.02490234375	15.0955944061279
2079.79663085938	15.1559162139893
2080.5673828125	15.1335000991821
2081.337890625	15.169716835022
2082.107421875	15.1310968399048
2082.87670898438	15.1779088973999
2083.64501953125	15.1754350662231
2084.41284179688	15.1767168045044
2085.18017578125	15.1756525039673
2085.94677734375	15.2354869842529
2086.71264648438	15.2269191741943
2087.47802734375	15.1891622543335
2088.24267578125	15.2648420333862
2089.0068359375	15.2981948852539
2089.77026367188	15.2769193649292
2090.53295898438	15.2683525085449
2091.29516601563	15.282172203064
2092.056640625	15.208984375
2092.81762695313	15.1904754638672
2093.57788085938	15.1268701553345
2094.33764648438	15.1486902236938
2095.0966796875	15.1327390670776
2095.85498046875	15.0350160598755
2096.61279296875	15.0211324691772
2097.36987304688	14.9490728378296
2098.12646484375	14.8942203521729
2098.88232421875	14.8024110794067
2099.63745117188	14.7981271743774
2100.39208984375	14.6953163146973
2101.14624023438	14.6239404678345
2101.8994140625	14.5781087875366
2102.65209960938	14.4653730392456
2103.404296875	14.4410314559937
2104.15551757813	14.3917512893677
2104.90649414063	14.3564453125
2105.65649414063	14.2636394500732
2106.40600585938	14.186918258667
2107.15502929688	14.1519689559937
2107.90307617188	14.0896453857422
2108.65063476563	14.0339393615723
2109.39770507813	14.0645589828491
2110.14404296875	14.0228404998779
2110.8896484375	13.9534740447998
2111.63452148438	13.9824333190918
2112.37890625	13.9740009307861
2113.12280273438	14.0156230926514
2113.86572265625	14.0360507965088
2114.60815429688	14.014986038208
2115.35009765625	14.0428314208984
2116.09106445313	14.1382656097412
2116.83154296875	14.1117191314697
2117.57153320313	14.1064186096191
2118.31079101563	14.0834302902222
2119.04931640625	14.0993976593018
2119.787109375	14.0512666702271
2120.5244140625	14.0727376937866
2121.26098632813	14.0068387985229
2121.9970703125	14.000771522522
2122.732421875	13.9827175140381
2123.46704101563	13.8903436660767
2124.20092773438	13.8945293426514
2124.93432617188	13.8555469512939
2125.6669921875	13.8033323287964
2126.39916992188	13.7239456176758
2127.13037109375	13.6344175338745
2127.86108398438	13.6190547943115
2128.59130859375	13.5892553329468
2129.32080078125	13.4849042892456
2130.04956054688	13.4879817962646
2130.77758789063	13.437406539917
2131.50512695313	13.2926692962646
2132.23193359375	13.2658138275146
2132.9580078125	13.257251739502
2133.68334960938	13.1062536239624
2134.408203125	13.1383638381958
2135.13232421875	13.0453214645386
2135.85595703125	13.0622291564941
2136.57885742188	12.9357795715332
2137.30102539063	12.8729724884033
2138.0224609375	12.8734083175659
2138.74340820313	12.7073431015015
2139.46337890625	12.7567873001099
2140.18310546875	12.6814813613892
2140.90185546875	12.6351432800293
2141.6201171875	12.6369380950928
2142.33764648438	12.6600379943848
2143.05444335938	12.5506620407104
2143.77075195313	12.5499982833862
2144.48608398438	12.5381870269775
2145.201171875	12.5292692184448
2145.91528320313	12.5295677185059
2146.62890625	12.521369934082
2147.34155273438	12.5112228393555
2148.05395507813	12.4709491729736
2148.76538085938	12.4896860122681
2149.47631835938	12.4953145980835
2150.18627929688	12.4073257446289
2150.89599609375	12.4790906906128
2151.60473632813	12.4523515701294
2152.31298828125	12.5069036483765
2153.02026367188	12.4419136047363
2153.72729492188	12.4187831878662
2154.43334960938	12.341272354126
2155.138671875	12.3234453201294
2155.84350585938	12.3560962677002
2156.54760742188	12.3414316177368
2157.25122070313	12.3030738830566
2157.95385742188	12.3193941116333
2158.65600585938	12.2773275375366
2159.357421875	12.2271661758423
2160.05810546875	12.2116851806641
2160.75805664063	12.1817579269409
2161.45751953125	12.0935649871826
2162.15600585938	12.0985727310181
2162.85400390625	12.0477437973022
2163.55151367188	12.0213785171509
2164.248046875	11.946704864502
2164.94409179688	11.9342489242554
2165.63916015625	11.8442754745483
2166.33374023438	11.8342218399048
2167.02783203125	11.7922477722168
2167.72094726563	11.6404676437378
2168.41357421875	11.6553802490234
2169.10522460938	11.5498733520508
2169.79638671875	11.5502519607544
2170.48706054688	11.4615917205811
2171.1767578125	11.3780279159546
2171.86572265625	11.2387666702271
2172.55419921875	11.2476367950439
2173.24194335938	11.1355543136597
2173.92895507813	11.0963325500488
2174.615234375	11.0304498672485
2175.30078125	11.0007734298706
2175.98583984375	10.9310970306396
2176.67016601563	10.8633403778076
2177.35375976563	10.9148006439209
2178.03662109375	10.822774887085
2178.71875	10.7714490890503
2179.40014648438	10.7586526870728
2180.08081054688	10.7982749938965
2180.76098632813	10.7978477478027
2181.4404296875	10.8016214370728
2182.119140625	10.7704858779907
2182.79711914063	10.7794580459595
2183.47436523438	10.7782716751099
2184.15087890625	10.747332572937
2184.82690429688	10.8029270172119
2185.501953125	10.7846260070801
2186.17651367188	10.7643213272095
2186.85034179688	10.7643642425537
2187.5234375	10.7390661239624
2188.19580078125	10.6903896331787
2188.86743164063	10.7286796569824
2189.53833007813	10.6461353302002
2190.20874023438	10.6901617050171
2190.87817382813	10.6326704025269
2191.54711914063	10.57164478302
2192.21533203125	10.5439500808716
2192.8828125	10.4629030227661
2193.54956054688	10.4722881317139
2194.21557617188	10.4205732345581
2194.880859375	10.3887758255005
2195.54541015625	10.3382339477539
2196.20947265625	10.30237865448
2196.87255859375	10.1883172988892
2197.53515625	10.0968990325928
2198.19677734375	10.0234069824219
2198.85791015625	9.99987316131592
2199.51831054688	9.89375400543213
2200.17797851563	9.82084083557129
2200.8369140625	9.78041744232178
2201.4951171875	9.6903657913208
2202.15258789063	9.67416095733643
2202.80932617188	9.58298683166504
2203.46533203125	9.56697845458984
2204.12060546875	9.48572158813477
2204.775390625	9.47944736480713
2205.42919921875	9.41064167022705
2206.08251953125	9.37669849395752
2206.73486328125	9.38744926452637
2207.38671875	9.35145664215088
2208.03759765625	9.3277530670166
2208.68798828125	9.36616992950439
2209.33764648438	9.35956573486328
2209.98657226563	9.28850078582764
2210.63452148438	9.3533878326416
2211.28198242188	9.32282733917236
2211.9287109375	9.28014183044434
2212.57470703125	9.29416084289551
2213.21997070313	9.29229354858398
2213.86450195313	9.31843852996826
2214.50830078125	9.34535884857178
2215.1513671875	9.28213310241699
2215.79370117188	9.29591655731201
2216.43530273438	9.26648712158203
2217.076171875	9.18039131164551
2217.71630859375	9.16859531402588
2218.35571289063	9.1188325881958
2218.99462890625	9.11712646484375
2219.63256835938	8.98751544952393
2220.26977539063	9.01970672607422
2220.90625	8.93050861358643
2221.5419921875	8.88155555725098
2222.17700195313	8.86477661132813
2222.81127929688	8.81194972991943
2223.44482421875	8.75222492218018
2224.07763671875	8.70006656646729
2224.70971679688	8.61737823486328
2225.34106445313	8.5544490814209
2225.9716796875	8.49655437469482
2226.6015625	8.42360305786133
2227.23071289063	8.39715957641602
2227.85913085938	8.34982013702393
2228.48681640625	8.29327297210693
2229.11376953125	8.24992847442627
2229.73999023438	8.19125556945801
2230.36547851563	8.18148994445801
2230.990234375	8.1553897857666
2231.61401367188	8.04199409484863
2232.2373046875	8.07146835327148
2232.85986328125	8.01668548583984
2233.4814453125	7.98587036132813
2234.1025390625	7.91081380844116
2234.72265625	7.90601253509521
2235.34228515625	7.9096474647522
2235.9609375	7.87566614151001
2236.57885742188	7.82655239105225
2237.1962890625	7.80044794082642
2237.81274414063	7.79763412475586
2238.42846679688	7.8148078918457
2239.04345703125	7.78020048141479
2239.65771484375	7.78224420547485
2240.27124023438	7.79480791091919
2240.88403320313	7.81174039840698
2241.49584960938	7.79504632949829
2242.10717773438	7.7495641708374
2242.71752929688	7.79579639434814
2243.32739257813	7.75413036346436
2243.93627929688	7.76310157775879
2244.54443359375	7.76281070709229
2245.15209960938	7.68787288665771
2245.7587890625	7.70222997665405
2246.36474609375	7.65786027908325
2246.9697265625	7.70133209228516
2247.57421875	7.59375905990601
2248.17797851563	7.65400409698486
2248.78076171875	7.57289600372314
2249.38305664063	7.56451654434204
2249.984375	7.53985643386841
2250.5849609375	7.51337146759033
2251.18481445313	7.45998334884644
2251.78393554688	7.42516899108887
2252.38232421875	7.40532302856445
2252.97973632813	7.33604431152344
2253.57666015625	7.35212182998657
2254.17260742188	7.25143051147461
2254.76782226563	7.27473640441895
2255.3623046875	7.18766927719116
2255.9560546875	7.14278554916382
2256.54907226563	7.13494920730591
2257.14135742188	7.07936859130859
2257.73266601563	7.04061269760132
2258.32348632813	7.01948070526123
2258.91333007813	6.95105648040771
2259.50244140625	6.90284490585327
2260.09057617188	6.84991502761841
2260.67822265625	6.83906698226929
2261.26513671875	6.78632783889771
2261.85107421875	6.75046110153198
2262.43627929688	6.69347238540649
2263.02075195313	6.73489427566528
2263.6044921875	6.67107820510864
2264.18725585938	6.62076807022095
2264.76953125	6.59909582138062
2265.35083007813	6.51114654541016
2265.93139648438	6.52360010147095
2266.51123046875	6.50055837631226
2267.09033203125	6.4667854309082
2267.66845703125	6.50640201568604
2268.24584960938	6.4631929397583
2268.82250976563	6.43458795547485
2269.3984375	6.51216125488281
2269.9736328125	6.50317764282227
2270.5478515625	6.52009916305542
2271.12133789063	6.50429964065552
2271.69409179688	6.52882814407349
2272.26611328125	6.52140235900879
2272.83740234375	6.53467988967896
2273.40771484375	6.4800329208374
2273.97729492188	6.48595285415649
2274.54614257813	6.48531436920166
2275.11401367188	6.44397163391113
2275.68139648438	6.36161470413208
2276.24780273438	6.37774038314819
2276.8134765625	6.30790948867798
2277.37817382813	6.31928634643555
2277.9423828125	6.26621341705322
2278.50561523438	6.30916404724121
2279.06811523438	6.29079484939575
2279.62963867188	6.32456493377686
2280.19067382813	6.28062582015991
2280.75073242188	6.2614278793335
2281.31005859375	6.22164535522461
2281.86840820313	6.26598644256592
2282.42602539063	6.22485208511353
2282.98291015625	6.22882747650146
2283.5390625	6.18315267562866
2284.09448242188	6.17997789382935
2284.64892578125	6.16992664337158
2285.20263671875	6.16250896453857
2285.75537109375	6.10482549667358
2286.3076171875	6.0444507598877
2286.85888671875	6.05258941650391
2287.40942382813	6.0077657699585
2287.958984375	5.98383808135986
2288.5078125	5.96969366073608
2289.05590820313	5.91232299804688
2289.60302734375	5.87877464294434
2290.14965820313	5.85607671737671
2290.6953125	5.79142236709595
2291.23999023438	5.79601812362671
2291.78393554688	5.7400541305542
2292.3271484375	5.73214054107666
2292.86962890625	5.7026891708374
2293.4111328125	5.64129877090454
2293.95190429688	5.60406923294067
2294.49194335938	5.59768152236938
2295.03100585938	5.53537797927856
2295.5693359375	5.52415943145752
2296.10693359375	5.52758741378784
2296.6435546875	5.48809909820557
2297.17944335938	5.47231435775757
2297.71459960938	5.43090677261353
2298.24877929688	5.44576930999756
2298.7822265625	5.43287563323975
2299.31469726563	5.45255374908447
2299.8466796875	5.43217277526855
2300.37744140625	5.43609094619751
2300.90771484375	5.40846395492554
2301.43701171875	5.44580554962158
2301.96557617188	5.43715286254883
2302.4931640625	5.44749689102173
2303.02001953125	5.41446685791016
2303.54614257813	5.42721748352051
2304.0712890625	5.43622064590454
2304.595703125	5.41842317581177
2305.119140625	5.42474508285522
2305.64184570313	5.3978066444397
2306.16381835938	5.40707063674927
2306.68481445313	5.40318632125854
2307.205078125	5.39715147018433
2307.72436523438	5.40024185180664
2308.24291992188	5.39446306228638
2308.7607421875	5.39109563827515
2309.27758789063	5.40978145599365
2309.79370117188	5.40076351165771
2310.30883789063	5.35001802444458
2310.8232421875	5.41501379013062
2311.3369140625	5.37554454803467
2311.849609375	5.35921764373779
2312.361328125	5.37522125244141
2312.87255859375	5.34458446502686
2313.38256835938	5.28505945205688
2313.89208984375	5.31750869750977
2314.40063476563	5.26332521438599
2314.908203125	5.26742839813232
2315.4150390625	5.21939516067505
2315.92114257813	5.1578106880188
2316.42626953125	5.10158586502075
2316.9306640625	5.13294267654419
2317.43408203125	5.07152223587036
2317.93676757813	5.03522300720215
2318.4384765625	5.00160360336304
2318.939453125	4.98935604095459
2319.439453125	4.94620752334595
2319.93872070313	4.92877388000488
2320.43701171875	4.88854885101318
2320.9345703125	4.9011869430542
2321.43139648438	4.87204360961914
2321.92724609375	4.85047817230225
2322.42211914063	4.80499792098999
2322.91625976563	4.79072332382202
2323.40966796875	4.76746416091919
2323.90209960938	4.72216939926147
2324.3935546875	4.6991400718689
2324.88427734375	4.71363115310669
2325.37426757813	4.6952018737793
2325.86303710938	4.67131328582764
2326.35131835938	4.66592407226563
2326.83862304688	4.63600778579712
2327.32495117188	4.70636081695557
2327.810546875	4.66144037246704
2328.29541015625	4.69203090667725
2328.77905273438	4.71363592147827
2329.26220703125	4.70359802246094
2329.74438476563	4.70883941650391
2330.2255859375	4.69496011734009
2330.7060546875	4.67205619812012
2331.185546875	4.67782974243164
2331.6640625	4.72407150268555
2332.14184570313	4.71865034103394
2332.61889648438	4.72088479995728
2333.09497070313	4.71736812591553
2333.57006835938	4.69577741622925
2334.04443359375	4.70566749572754
2334.51782226563	4.69473695755005
2334.99047851563	4.64213514328003
2335.46215820313	4.67202568054199
2335.93310546875	4.61635637283325
2336.40307617188	4.6190881729126
2336.8720703125	4.58092212677002
2337.34033203125	4.55947589874268
2337.8076171875	4.585533618927
2338.27416992188	4.49922370910645
2338.73974609375	4.50575590133667
2339.20458984375	4.49139356613159
2339.66845703125	4.4662914276123
2340.13134765625	4.48244285583496
2340.59350585938	4.41795253753662
2341.0546875	4.38397932052612
2341.51489257813	4.36953783035278
2341.97436523438	4.35894012451172
2342.43286132813	4.31470441818237
2342.890625	4.32144927978516
2343.34741210938	4.28543901443481
2343.80322265625	4.26099443435669
2344.25830078125	4.22410678863525
2344.71240234375	4.22888517379761
2345.16577148438	4.24747848510742
2345.61791992188	4.25115919113159
2346.06958007813	4.31039810180664
2346.52001953125	4.34589910507202
2346.9697265625	4.40410184860229
2347.41845703125	4.46538639068604
2347.86645507813	4.56933832168579
2348.3134765625	4.63819217681885
2348.75952148438	4.68188571929932
2349.20483398438	4.79460048675537
2349.64916992188	4.88549184799194
2350.09252929688	4.96174764633179
2350.53515625	5.0266809463501
2350.97680664063	5.14936923980713
2351.41748046875	5.13113927841187
2351.857421875	5.12122344970703
2352.29638671875	5.17906761169434
2352.734375	5.17637825012207
2353.17138671875	5.15284109115601
2353.60766601563	5.17042970657349
2354.04296875	5.08735275268555
2354.4775390625	5.01951599121094
2354.91088867188	4.93048000335693
2355.34350585938	4.88787269592285
2355.775390625	4.78675079345703
2356.2060546875	4.66132211685181
2356.63598632813	4.58680248260498
2357.06494140625	4.41940069198608
2357.4931640625	4.36789321899414
2357.92041015625	4.33057403564453
2358.3466796875	4.23379230499268
2358.77197265625	4.12940311431885
2359.1962890625	4.07744169235229
2359.61987304688	3.98019003868103
2360.04248046875	3.9124915599823
2360.46411132813	3.85480666160583
2360.88500976563	3.82448387145996
2361.30493164063	3.80336928367615
2361.72387695313	3.7623724937439
