# Supplementary material for: Optics miniaturization strategy for demanding Raman spectroscopy applications
Source: Nat Commun. 2024 Apr 8;15:3049. doi: 10.1038/s41467-024-47044-7 (PMC11001912; doi:10.1038/s41467-024-47044-7)
Supplement: Supplementary file 6 — Source Data [file 41467_2024_47044_MOESM6_ESM.zip › Source Data/NCOMMS-23-34016B s3/S3 pHCA, Glucose, Salts/calibraiton/Salts standards 24.08.17/N_0_05g_L_3.csv]

347.42919921875	75.8302612304688
348.892913818359	75.9992294311523
350.356079101563	76.2057113647461
351.818634033203	76.5673294067383
353.280670166016	77.0135116577148
354.742095947266	77.1426696777344
356.202972412109	77.2274551391602
357.663299560547	77.6947479248047
359.123046875	77.8179779052734
360.582244873047	77.9634628295898
362.040863037109	78.1663436889648
363.498931884766	78.2867889404297
364.956451416016	78.2972946166992
366.413391113281	78.5073394775391
367.869750976563	78.5734939575195
369.325592041016	78.8326797485352
370.780853271484	78.6788635253906
372.235565185547	78.9358749389648
373.689727783203	78.9128265380859
375.143310546875	78.9493179321289
376.596343994141	79.13916015625
378.048828125	79.0800552368164
379.500762939453	79.0584411621094
380.9521484375	79.1778564453125
382.402954101563	79.2223739624023
383.853240966797	79.3563919067383
385.302947998047	79.4656219482422
386.752136230469	79.6506958007813
388.200744628906	79.7057189941406
389.648803710938	79.7484893798828
391.096343994141	79.9654769897461
392.543304443359	80.05517578125
393.989715576172	80.2863464355469
395.435607910156	80.5496139526367
396.880920410156	80.5756072998047
398.325714111328	80.5711898803711
399.769927978516	80.8751068115234
401.213623046875	81.0214309692383
402.656768798828	81.1944198608398
404.099395751953	81.3559036254883
405.541442871094	81.7258682250977
406.982971191406	81.6790084838867
408.423950195313	81.8635940551758
409.864379882813	82.1933441162109
411.304290771484	82.1531219482422
412.743621826172	82.3658828735352
414.182434082031	82.4044723510742
415.620727539063	82.5743789672852
417.058471679688	82.5777816772461
418.495666503906	82.7321166992188
419.932342529297	82.7629547119141
421.368469238281	82.6693344116211
422.804077148438	82.7328643798828
424.239135742188	82.7054061889648
425.673645019531	82.4864959716797
427.107635498047	82.7178192138672
428.541107177734	82.6470718383789
429.974029541016	82.420295715332
431.406433105469	82.4798355102539
432.838287353516	82.4189071655273
434.269622802734	82.2581253051758
435.700408935547	82.3377304077148
437.130706787109	82.0971908569336
438.560455322266	81.9515151977539
439.989654541016	81.8664627075195
441.418334960938	81.8300018310547
442.846496582031	81.7850112915039
444.274139404297	81.7590866088867
445.701263427734	81.4495315551758
447.127838134766	81.3790283203125
448.553894042969	81.3011856079102
449.979431152344	81.1525115966797
451.404449462891	81.0795822143555
452.828918457031	80.8805389404297
454.252899169922	80.8435821533203
455.676330566406	80.7821884155273
457.099273681641	80.7221984863281
458.521667480469	80.5737609863281
459.943542480469	80.6183624267578
461.364929199219	80.4789276123047
462.785766601563	80.5751419067383
464.206085205078	80.6223068237305
465.625885009766	80.2927703857422
467.045196533203	80.4911804199219
468.463958740234	80.3488082885742
469.882202148438	80.4915924072266
471.299957275391	80.3971481323242
472.717193603516	80.4525299072266
474.133911132813	80.2773361206055
475.550109863281	80.4711074829102
476.965789794922	80.4751663208008
478.380950927734	80.5474472045898
479.795623779297	80.4643936157227
481.209777832031	80.4824600219727
482.623413085938	80.6936340332031
484.036529541016	80.6724090576172
485.449157714844	80.7729797363281
486.861267089844	80.729118347168
488.272857666016	80.744140625
489.683959960938	80.8809509277344
491.094543457031	80.8301773071289
492.504608154297	80.7496337890625
493.914184570313	80.7817459106445
495.3232421875	80.8067169189453
496.731811523438	80.6954727172852
498.139862060547	80.5242919921875
499.547393798828	80.6230087280273
500.954467773438	80.4447555541992
502.360992431641	80.3994293212891
503.767028808594	80.1401977539063
505.172576904297	80.138427734375
506.577606201172	79.9887542724609
507.982147216797	79.9907302856445
509.386169433594	79.6613159179688
510.789703369141	79.6633453369141
512.192749023438	79.5103454589844
513.595275878906	79.2377624511719
514.997314453125	79.0773315429688
516.398803710938	79.0630416870117
517.799865722656	78.6518707275391
519.200378417969	78.8434295654297
520.600463867188	78.4569091796875
522	78.3289566040039
523.399047851563	78.2128219604492
524.797607421875	77.8780746459961
526.195678710938	77.6787872314453
527.59326171875	77.7970581054688
528.990295410156	77.3918075561523
530.386901855469	77.1391677856445
531.782958984375	77.2416763305664
533.178588867188	76.9150009155273
534.573669433594	76.7217788696289
535.968322753906	76.5369186401367
537.362426757813	76.404411315918
538.756042480469	76.3443145751953
540.149230957031	76.0617294311523
541.541870117188	75.7649307250977
542.934020996094	75.8378982543945
544.32568359375	75.6880187988281
545.716918945313	75.5806274414063
547.107604980469	75.2925338745117
548.497802734375	75.2567825317383
549.887573242188	75.2170028686523
551.276794433594	74.9481430053711
552.66552734375	74.8964691162109
554.053833007813	74.8477172851563
555.441650390625	74.9052352905273
556.828918457031	74.6816558837891
558.215759277344	74.5053634643555
559.602111816406	74.4507446289063
560.987976074219	74.4844360351563
562.373352050781	74.3448715209961
563.758239746094	74.3309936523438
565.142639160156	74.1992111206055
566.526611328125	74.1477966308594
567.910034179688	74.2168350219727
569.293029785156	73.8853454589844
570.675537109375	74.0555648803711
572.057556152344	74.0285263061523
573.439086914063	73.8786163330078
574.820129394531	73.8246688842773
576.200744628906	73.8547134399414
577.580871582031	73.7769241333008
578.96044921875	73.9292678833008
580.339660644531	73.7854690551758
581.718322753906	73.9262771606445
583.096557617188	73.7093887329102
584.474243164063	73.8534774780273
585.851501464844	73.7962265014648
587.228332519531	73.7796173095703
588.604614257813	73.6252059936523
589.98046875	73.7818450927734
591.355834960938	73.6294326782227
592.730712890625	73.5878829956055
594.105163574219	73.5661773681641
595.479125976563	73.6830139160156
596.852600097656	73.4645385742188
598.225646972656	73.4107513427734
599.598205566406	73.4970550537109
600.970275878906	73.3023376464844
602.341857910156	73.3053894042969
603.713012695313	73.2853622436523
605.083679199219	73.1499710083008
606.453918457031	73.143669128418
607.823608398438	73.0366058349609
609.192932128906	72.9322814941406
610.561706542969	72.8587493896484
611.930053710938	72.8153991699219
613.297912597656	72.5550842285156
614.665344238281	72.6344451904297
616.032287597656	72.5029754638672
617.398803710938	72.3423156738281
618.764831542969	72.2883529663086
620.13037109375	72.1621704101563
621.495483398438	71.9247741699219
622.860107421875	71.9984741210938
624.224304199219	71.8212814331055
625.588012695313	71.6796875
626.951232910156	71.6195373535156
628.314025878906	71.3322067260742
629.676391601563	71.3505020141602
631.038269042969	71.1725387573242
632.399658203125	71.0602874755859
633.760620117188	70.9707336425781
635.12109375	70.9576187133789
636.481140136719	70.6313934326172
637.840759277344	70.5776214599609
639.199890136719	70.4225311279297
640.558532714844	70.2509765625
641.916748046875	70.1907806396484
643.274536132813	70.0935668945313
644.6318359375	69.9052047729492
645.988647460938	69.8115158081055
647.345031738281	69.8500671386719
648.700988769531	69.7493057250977
650.056457519531	69.5528411865234
651.411499023438	69.4237670898438
652.76611328125	69.4217147827148
654.120239257813	69.2075119018555
655.473876953125	69.2147216796875
656.827087402344	69.0849914550781
658.179870605469	68.9142532348633
659.5322265625	68.9015884399414
660.884094238281	68.8007202148438
662.235473632813	68.8343048095703
663.586486816406	68.6178436279297
664.93701171875	68.6263580322266
666.287048339844	68.6001739501953
667.636657714844	68.5556106567383
668.98583984375	68.467155456543
670.334594726563	68.4669189453125
671.682861328125	68.343635559082
673.030700683594	68.3154525756836
674.378051757813	68.4342880249023
675.725036621094	68.3047637939453
677.071533203125	68.3525161743164
678.417541503906	68.2257232666016
679.76318359375	68.3902053833008
681.108337402344	68.1360397338867
682.453002929688	68.3350219726563
683.797302246094	68.387077331543
685.14111328125	68.2021408081055
686.484497070313	68.1751022338867
687.827453613281	68.2586135864258
689.169921875	68.2871627807617
690.512023925781	68.2429428100586
691.853637695313	68.3594131469727
693.194763183594	68.3608016967773
694.535522460938	68.1980895996094
695.875793457031	68.2104415893555
697.215637207031	68.3233184814453
698.555053710938	68.3008422851563
699.89404296875	68.404167175293
701.232543945313	68.459846496582
702.570617675781	68.3081817626953
703.908325195313	68.2993698120117
705.245483398438	68.3707809448242
706.582275390625	68.3684997558594
707.918640136719	68.3407897949219
709.254516601563	68.3242034912109
710.589965820313	68.3047485351563
711.924987792969	68.3486633300781
713.259582519531	68.378044128418
714.59375	68.2421112060547
715.927490234375	68.173583984375
717.2607421875	68.3409652709961
718.593627929688	68.1989898681641
719.926025390625	68.2678680419922
721.257995605469	68.1657409667969
722.589538574219	68.1820373535156
723.920654296875	68.0835876464844
725.251342773438	68.384147644043
726.581604003906	68.0590896606445
727.911437988281	68.162109375
729.240783691406	68.1232147216797
730.569763183594	68.0615921020508
731.898254394531	67.951042175293
733.226379394531	67.8651809692383
734.554016113281	67.9262008666992
735.881225585938	67.744026184082
737.208068847656	67.801643371582
738.534423828125	67.6636734008789
739.8603515625	67.6410217285156
741.185852050781	67.4931869506836
742.510925292969	67.6332321166992
743.835571289063	67.4433898925781
745.159790039063	67.3176116943359
746.483581542969	67.4003753662109
747.806945800781	67.2285766601563
749.1298828125	67.2370300292969
750.452453613281	67.0624389648438
751.774536132813	67.1024475097656
753.09619140625	66.7555541992188
754.417419433594	66.8489379882813
755.738220214844	66.794807434082
757.05859375	66.5678100585938
758.378540039063	66.5555877685547
759.698059082031	66.5913314819336
761.017211914063	66.2570571899414
762.335876464844	66.3344879150391
763.654113769531	66.0742111206055
764.971984863281	66.0800399780273
766.289367675781	65.9527740478516
767.606384277344	65.8623962402344
768.922973632813	65.8747711181641
770.239074707031	65.7592391967773
771.554809570313	65.4827194213867
772.8701171875	65.5299301147461
774.184997558594	65.2446975708008
775.499450683594	65.1779556274414
776.8134765625	65.302360534668
778.127136230469	65.0926361083984
779.440307617188	64.8831558227539
780.753112792969	64.8959197998047
782.0654296875	64.6486740112305
783.377380371094	64.629997253418
784.688903808594	64.4303512573242
786	64.3574905395508
787.310668945313	64.4199829101563
788.620971679688	64.2463912963867
789.930786132813	64.1438140869141
791.240234375	64.0679931640625
792.549255371094	64.0294036865234
793.857788085938	63.831672668457
795.166015625	63.6580200195313
796.473754882813	63.7048072814941
797.781066894531	63.4403686523438
799.088012695313	63.5467300415039
800.39453125	63.4044723510742
801.700622558594	63.3202362060547
803.006286621094	63.2289733886719
804.311584472656	63.1064376831055
805.616394042969	62.9949989318848
806.920837402344	62.9906005859375
808.224853515625	62.7933578491211
809.528503417969	62.8426132202148
810.831665039063	62.6339797973633
812.134460449219	62.5609855651855
813.436828613281	62.468189239502
814.73876953125	62.4984321594238
816.040344238281	62.3469314575195
817.341430664063	62.2332191467285
818.642150878906	62.1096115112305
819.942504882813	62.1262054443359
821.242370605469	61.9532356262207
822.541870117188	61.9019737243652
823.840942382813	61.8009605407715
825.139587402344	61.7070236206055
826.437866210938	61.6289291381836
827.735656738281	61.5657386779785
829.033081054688	61.4585227966309
830.330139160156	61.4786987304688
831.626770019531	61.2887687683105
832.922973632813	61.1242332458496
834.21875	61.0790596008301
835.514099121094	61.0068397521973
836.80908203125	60.8772506713867
838.103637695313	60.7659950256348
839.397827148438	60.7460708618164
840.691589355469	60.6497268676758
841.984924316406	60.6100196838379
843.27783203125	60.3505325317383
844.570373535156	60.3244018554688
845.862487792969	60.2767524719238
847.154235839844	59.9443435668945
848.445556640625	60.0612335205078
849.736450195313	59.777099609375
851.026916503906	59.610034942627
852.317016601563	59.5455093383789
853.606689453125	59.4726409912109
854.89599609375	59.2589416503906
856.184875488281	59.1537094116211
857.473327636719	58.9080467224121
858.761413574219	58.9221534729004
860.049072265625	58.8202209472656
861.336303710938	58.5424194335938
862.623168945313	58.3991928100586
863.909606933594	58.2655143737793
865.195678710938	58.2781791687012
866.481323242188	57.9901924133301
867.766540527344	57.7952194213867
869.051391601563	57.8407287597656
870.335815429688	57.6976127624512
871.619873046875	57.3876304626465
872.903503417969	57.2184677124023
874.186706542969	57.0598106384277
875.469543457031	56.6616897583008
876.752014160156	56.5739402770996
878.033996582031	56.4216461181641
879.315612792969	56.1861038208008
880.596862792969	55.9601287841797
881.877685546875	55.7762603759766
883.158081054688	55.5701293945313
884.438110351563	55.3421211242676
885.7177734375	55.1819496154785
886.996948242188	55.0303611755371
888.275817871094	54.7327003479004
889.55419921875	54.4722061157227
890.832275390625	54.2801208496094
892.10986328125	54.112621307373
893.387084960938	53.8843803405762
894.663940429688	53.6510314941406
895.940368652344	53.3923645019531
897.216369628906	53.3990249633789
898.492004394531	53.0891761779785
899.767272949219	52.8859901428223
901.042114257813	52.6155967712402
902.316528320313	52.442741394043
903.590576171875	52.2708625793457
904.8642578125	51.8845520019531
906.137512207031	51.7353668212891
907.410339355469	51.6263885498047
908.682800292969	51.4446716308594
909.954833984375	51.2429885864258
911.226501464844	51.0180854797363
912.497802734375	50.776439666748
913.768676757813	50.4995994567871
915.039123535156	50.459659576416
916.309204101563	50.1217193603516
917.578918457031	50.0715293884277
918.848205566406	49.7848587036133
920.117126464844	49.5555152893066
921.385620117188	49.5249900817871
922.653747558594	49.4727745056152
923.921447753906	49.1890258789063
925.188781738281	49.0922775268555
926.455688476563	48.8432197570801
927.722229003906	48.8011665344238
928.988342285156	48.5511932373047
930.254089355469	48.4406127929688
931.519470214844	48.2483596801758
932.784423828125	48.2819519042969
934.049011230469	48.0486106872559
935.313171386719	47.9169616699219
936.576965332031	47.7931289672852
937.84033203125	47.7593803405762
939.103332519531	47.5411376953125
940.365966796875	47.4485778808594
941.628173828125	47.4141159057617
942.890014648438	47.3916549682617
944.151428222656	47.1649055480957
945.412475585938	46.919132232666
946.673095703125	47.0065727233887
947.933349609375	47.0348167419434
949.193237304688	46.7955589294434
950.452697753906	46.7985076904297
951.711791992188	46.6552429199219
952.970520019531	46.5974769592285
954.228820800781	46.5170707702637
955.486755371094	46.5598640441895
956.744262695313	46.347354888916
958.001403808594	46.4619598388672
959.258117675781	46.3979721069336
960.514526367188	46.2787971496582
961.770446777344	46.2139015197754
963.026062011719	46.181568145752
964.28125	46.0618591308594
965.536010742188	46.0308876037598
966.790466308594	46.073616027832
968.044494628906	46.0103034973145
969.298095703125	45.8834114074707
970.551391601563	45.9018096923828
971.80419921875	45.7159156799316
973.056701660156	45.828784942627
974.308776855469	45.6274948120117
975.560485839844	45.6847839355469
976.811767578125	45.5931930541992
978.062683105469	45.5983505249023
979.313232421875	45.5774269104004
980.563415527344	45.5460510253906
981.813171386719	45.4992523193359
983.0625	45.4696159362793
984.3115234375	45.4946403503418
985.560119628906	45.4031372070313
986.808349609375	45.3177452087402
988.05615234375	45.3418502807617
989.303588867188	45.2635307312012
990.550659179688	45.2086410522461
991.797302246094	45.1619529724121
993.043579101563	45.1550827026367
994.289489746094	45.0158767700195
995.535034179688	45.1198501586914
996.780151367188	44.9473495483398
998.02490234375	44.8115997314453
999.269226074219	44.9377059936523
1000.51318359375	44.7282981872559
1001.75677490234	44.6666679382324
1003	44.611141204834
1004.24279785156	44.6192359924316
1005.48522949219	44.4108200073242
1006.72729492188	44.4659690856934
1007.96893310547	44.4084053039551
1009.21026611328	44.350658416748
1010.45111083984	44.3984298706055
1011.69165039063	44.196346282959
1012.93176269531	44.1904411315918
1014.17150878906	44.232349395752
1015.41088867188	44.0786666870117
1016.64984130859	44.0649909973145
1017.88842773438	44.1014213562012
1019.12664794922	43.9424438476563
1020.36450195313	43.9630813598633
1021.60192871094	43.880126953125
1022.83898925781	43.8846015930176
1024.07568359375	43.8003349304199
1025.31201171875	43.8459854125977
1026.5478515625	43.7024955749512
1027.78344726563	43.7963714599609
1029.0185546875	43.589656829834
1030.25329589844	43.4955406188965
1031.48767089844	43.5391578674316
1032.7216796875	43.5359268188477
1033.95532226563	43.4668006896973
1035.18859863281	43.5329399108887
1036.42138671875	43.544605255127
1037.65393066406	43.3673133850098
1038.88598632813	43.3999557495117
1040.11767578125	43.4853973388672
1041.34899902344	43.376335144043
1042.57995605469	43.5031471252441
1043.810546875	43.4442138671875
1045.04077148438	43.4780731201172
1046.2705078125	43.446605682373
1047.5	43.4675445556641
1048.72900390625	43.3707466125488
1049.95764160156	43.4254302978516
1051.18591308594	43.5254898071289
1052.41381835938	43.4271965026855
1053.64135742188	43.3521614074707
1054.86853027344	43.4957237243652
1056.09521484375	43.4050788879395
1057.32165527344	43.35791015625
1058.54760742188	43.3486671447754
1059.77331542969	43.2576789855957
1060.99853515625	43.307544708252
1062.22338867188	43.3801116943359
1063.44787597656	43.1593551635742
1064.671875	43.2464370727539
1065.89562988281	43.2403259277344
1067.11901855469	43.0750617980957
1068.34191894531	43.1263542175293
1069.56457519531	43.100830078125
1070.78674316406	43.0025024414063
1072.00854492188	43.018367767334
1073.22998046875	43.0123291015625
1074.45104980469	42.8722877502441
1075.67175292969	42.8839988708496
1076.89208984375	42.8438682556152
1078.11193847656	42.7732467651367
1079.33154296875	42.7007293701172
1080.55065917969	42.7784652709961
1081.76940917969	42.6226463317871
1082.98791503906	42.5129699707031
1084.20593261719	42.588077545166
1085.42358398438	42.5514602661133
1086.64086914063	42.4921607971191
1087.85766601563	42.4481201171875
1089.07421875	42.3417358398438
1090.29040527344	42.3160285949707
1091.50610351563	42.3496513366699
1092.72155761719	42.3224449157715
1093.9365234375	42.3221473693848
1095.15112304688	42.3588600158691
1096.36535644531	42.3347511291504
1097.57922363281	42.3320083618164
1098.79272460938	42.3527450561523
1100.005859375	42.3393516540527
1101.21862792969	42.3574485778809
1102.43090820313	42.3889236450195
1103.64294433594	42.227123260498
1104.8544921875	42.344669342041
1106.06579589844	42.4488792419434
1107.27661132813	42.3806114196777
1108.48706054688	42.3711280822754
1109.69714355469	42.3647117614746
1110.90686035156	42.2638397216797
1112.1162109375	42.180721282959
1113.3251953125	42.3294982910156
1114.53369140625	42.3689384460449
1115.74194335938	42.2791748046875
1116.94982910156	42.3974761962891
1118.1572265625	42.3424873352051
1119.3642578125	42.3140296936035
1120.57104492188	42.4367752075195
1121.77734375	42.3821983337402
1122.98327636719	42.3008995056152
1124.18884277344	42.3971633911133
1125.39404296875	42.3330688476563
1126.59875488281	42.3474578857422
1127.80322265625	42.3947067260742
1129.00732421875	42.411994934082
1130.2109375	42.2608642578125
1131.41430664063	42.2890586853027
1132.6171875	42.3474464416504
1133.81970214844	42.3397674560547
1135.02197265625	42.3286628723145
1136.22375488281	42.2650527954102
1137.42517089844	42.1273307800293
1138.62622070313	42.2633476257324
1139.82690429688	42.1850509643555
1141.02709960938	42.0515556335449
1142.22705078125	42.0989799499512
1143.42663574219	42.1764259338379
1144.62573242188	42.0849761962891
1145.82458496094	42.1198425292969
1147.02294921875	42.0790596008301
1148.22094726563	42.1049766540527
1149.41857910156	42.085994720459
1150.61584472656	42.1314353942871
1151.81274414063	42.2112884521484
1153.00927734375	42.0031394958496
1154.20544433594	42.0407829284668
1155.40124511719	42.0820808410645
1156.5966796875	42.0933799743652
1157.79162597656	42.1094741821289
1158.986328125	42.0468215942383
1160.18054199219	42.0346488952637
1161.37438964844	42.0354919433594
1162.56799316406	41.940357208252
1163.76110839844	41.9016418457031
1164.95385742188	41.9692611694336
1166.14624023438	42.059455871582
1167.33825683594	41.89111328125
1168.52990722656	41.8895492553711
1169.72119140625	42.0044746398926
1170.91198730469	41.9625816345215
1172.1025390625	41.8592910766602
1173.29260253906	41.9666290283203
1174.482421875	41.9915313720703
1175.67175292969	42.0132064819336
1176.86071777344	42.0544128417969
1178.04943847656	41.9681930541992
1179.23767089844	42.1443367004395
1180.42553710938	42.1815795898438
1181.61303710938	42.1501350402832
1182.80017089844	42.2044410705566
1183.98681640625	42.1402893066406
1185.17321777344	42.1402702331543
1186.35925292969	42.2468910217285
1187.54479980469	42.3943099975586
1188.73010253906	42.1784019470215
1189.91491699219	42.2724456787109
1191.09936523438	42.303524017334
1192.28356933594	42.3170013427734
1193.46728515625	42.3077125549316
1194.65063476563	42.3338584899902
1195.83361816406	42.3012313842773
1197.01623535156	42.3523139953613
1198.19836425781	42.4848213195801
1199.38024902344	42.4744567871094
1200.56176757813	42.4064483642578
1201.74279785156	42.567756652832
1202.92358398438	42.539436340332
1204.10388183594	42.6163101196289
1205.28393554688	42.7058525085449
1206.46350097656	42.7434921264648
1207.64270019531	42.7616081237793
1208.82153320313	42.7981376647949
1210	42.8329620361328
1211.17810058594	42.8246841430664
1212.35583496094	42.8650970458984
1213.53308105469	42.8976745605469
1214.71008300781	42.8579978942871
1215.88671875	42.867603302002
1217.06286621094	42.9126930236816
1218.23864746094	42.8795700073242
1219.41418457031	42.922779083252
1220.58923339844	42.8862342834473
1221.76391601563	42.8845977783203
1222.93823242188	42.8269729614258
1224.11218261719	42.8976745605469
1225.28576660156	42.8918685913086
1226.458984375	42.9541854858398
1227.6318359375	42.922119140625
1228.80419921875	42.9315147399902
1229.97631835938	42.8973655700684
1231.14794921875	42.8271522521973
1232.31921386719	42.9655456542969
1233.490234375	42.8807716369629
1234.66076660156	42.9629783630371
1235.83093261719	42.924674987793
1237.00073242188	42.8982849121094
1238.17016601563	42.9273796081543
1239.33923339844	42.9069671630859
1240.5078125	43.0198135375977
1241.67614746094	42.8175773620605
1242.84411621094	42.7993049621582
1244.01159667969	42.6846313476563
1245.1787109375	42.6561889648438
1246.34558105469	42.6696319580078
1247.51196289063	42.5857009887695
1248.67797851563	42.4287757873535
1249.84362792969	42.5292854309082
1251.00891113281	42.5339508056641
1252.173828125	42.3824005126953
1253.33825683594	42.4831695556641
1254.50244140625	42.2929916381836
1255.66625976563	42.395336151123
1256.82958984375	42.3060684204102
1257.99255371094	42.2765808105469
1259.1552734375	42.2617225646973
1260.31750488281	42.3126373291016
1261.47937011719	42.2820281982422
1262.64086914063	42.1820220947266
1263.80200195313	42.1318206787109
1264.96276855469	42.1285552978516
1266.123046875	42.1543464660645
1267.28308105469	41.9889488220215
1268.44262695313	42.0218811035156
1269.60192871094	41.9470901489258
1270.7607421875	41.8103485107422
1271.91918945313	41.8463973999023
1273.07727050781	41.7610321044922
1274.23498535156	41.6548881530762
1275.39233398438	41.6259155273438
1276.54931640625	41.573860168457
1277.70581054688	41.464054107666
1278.86206054688	41.5101928710938
1280.01794433594	41.5278511047363
1281.17333984375	41.3048248291016
1282.32836914063	41.3887557983398
1283.48303222656	41.4262962341309
1284.63732910156	41.3068733215332
1285.79125976563	41.2244262695313
1286.94482421875	41.3535079956055
1288.09802246094	41.24951171875
1289.25073242188	41.293872833252
1290.40319824219	41.3230285644531
1291.55517578125	41.1903266906738
1292.70690917969	41.2008056640625
1293.85815429688	41.2327079772949
1295.00903320313	41.1046333312988
1296.15954589844	41.1136169433594
1297.30969238281	41.1575088500977
1298.45935058594	41.056812286377
1299.60876464844	41.0093383789063
1300.7578125	40.977108001709
1301.90637207031	40.989818572998
1303.05456542969	40.9448738098145
1304.20239257813	40.8679084777832
1305.34985351563	40.8314628601074
1306.49694824219	40.8876419067383
1307.64367675781	40.8228492736816
1308.7900390625	40.7100105285645
1309.93591308594	40.7166328430176
1311.08154296875	40.6344833374023
1312.22668457031	40.6117782592773
1313.37145996094	40.6636123657227
1314.51599121094	40.7023391723633
1315.66003417969	40.7364501953125
1316.80358886719	40.6653442382813
1317.94689941406	40.6313171386719
1319.08984375	40.5804901123047
1320.23229980469	40.7805976867676
1321.37451171875	40.6326332092285
1322.51623535156	40.5953636169434
1323.65759277344	40.5845718383789
1324.79858398438	40.5154266357422
1325.93920898438	40.4994316101074
1327.07934570313	40.5095443725586
1328.21923828125	40.4987983703613
1329.35864257813	40.399715423584
1330.49780273438	40.35205078125
1331.63647460938	40.3246879577637
1332.77478027344	40.2402954101563
1333.91271972656	40.1806526184082
1335.05029296875	40.1846542358398
1336.18737792969	40.1575202941895
1337.32421875	40.0359840393066
1338.46057128906	40.0572357177734
1339.5966796875	40.0231552124023
1340.73229980469	39.9451484680176
1341.86755371094	40.0262451171875
1343.00231933594	40.0508460998535
1344.13684082031	39.9107284545898
1345.27099609375	39.9289665222168
1346.40466308594	39.9841995239258
1347.53796386719	39.9883422851563
1348.6708984375	39.9405937194824
1349.80346679688	40.0011253356934
1350.93566894531	39.924144744873
1352.06750488281	39.9279403686523
1353.19885253906	39.8031044006348
1354.32995605469	39.8166160583496
1355.46057128906	39.7766571044922
1356.5908203125	39.7194442749023
1357.720703125	39.7535438537598
1358.85021972656	39.7248458862305
1359.97924804688	39.6566047668457
1361.10803222656	39.509635925293
1362.236328125	39.5515365600586
1363.3642578125	39.5550575256348
1364.49182128906	39.4726676940918
1365.61901855469	39.4407005310059
1366.74584960938	39.3963356018066
1367.87231445313	39.4181365966797
1368.99829101563	39.323127746582
1370.12390136719	39.2785797119141
1371.24914550781	39.2179183959961
1372.3740234375	39.326358795166
1373.49853515625	39.2715454101563
1374.62255859375	39.1874122619629
1375.74633789063	39.2609634399414
1376.86962890625	39.3634910583496
1377.99255371094	39.1913795471191
1379.11511230469	39.2199363708496
1380.2373046875	39.1608810424805
1381.35900878906	39.2131729125977
1382.48034667969	39.1527671813965
1383.60144042969	39.2400817871094
1384.72204589844	39.1664810180664
1385.84228515625	38.9865303039551
1386.96203613281	39.0925674438477
1388.08154296875	38.9623794555664
1389.20056152344	38.9519691467285
1390.31921386719	38.8906097412109
1391.4375	38.8839149475098
1392.55541992188	38.943962097168
1393.6728515625	38.7652931213379
1394.7900390625	38.8940658569336
1395.90673828125	38.697265625
1397.02307128906	38.6875
1398.13903808594	38.7034492492676
1399.25463867188	38.7293357849121
1400.36975097656	38.5081329345703
1401.48449707031	38.6310195922852
1402.59899902344	38.5237236022949
1403.712890625	38.5270652770996
1404.82653808594	38.620231628418
1405.93981933594	38.6660957336426
1407.05261230469	38.5305442810059
1408.1650390625	38.5175666809082
1409.27709960938	38.6309204101563
1410.38879394531	38.6021919250488
1411.5	38.5418853759766
1412.61096191406	38.570686340332
1413.72143554688	38.5720138549805
1414.83154296875	38.5322036743164
1415.94116210938	38.4762077331543
1417.05053710938	38.5202941894531
1418.15942382813	38.3915176391602
1419.26794433594	38.361083984375
1420.37609863281	38.3855056762695
1421.48388671875	38.301212310791
1422.59118652344	38.0525283813477
1423.6982421875	38.2230110168457
1424.80480957031	38.067813873291
1425.91088867188	37.9700126647949
1427.01672363281	38.1021156311035
1428.1220703125	37.9855651855469
1429.22717285156	37.9661140441895
1430.33166503906	37.9947319030762
1431.43591308594	37.9598617553711
1432.53979492188	37.9797172546387
1433.64318847656	37.9632377624512
1434.74621582031	38.0619316101074
1435.84887695313	38.0282783508301
1436.95104980469	37.9860191345215
1438.05297851563	38.0689544677734
1439.15441894531	37.9576606750488
1440.25549316406	37.9093551635742
1441.35620117188	37.9342308044434
1442.45642089844	38.0131492614746
1443.55627441406	37.8401870727539
1444.65576171875	37.8551254272461
1445.7548828125	37.7345886230469
1446.853515625	37.7005805969238
1447.95190429688	37.5798225402832
1449.0498046875	37.6190795898438
1450.14721679688	37.5856781005859
1451.24438476563	37.5015258789063
1452.34106445313	37.3797416687012
1453.43737792969	37.4482460021973
1454.53332519531	37.3985824584961
1455.62890625	37.3081436157227
1456.72399902344	37.3959274291992
1457.81872558594	37.3733406066895
1458.9130859375	37.2960357666016
1460.00695800781	37.4050750732422
1461.10046386719	37.3656539916992
1462.19360351563	37.3338775634766
1463.28637695313	37.426139831543
1464.37878417969	37.3802642822266
1465.470703125	37.4105491638184
1466.56225585938	37.3827476501465
1467.65344238281	37.4203453063965
1468.744140625	37.3442459106445
1469.83447265625	37.2842445373535
1470.92443847656	37.3931922912598
1472.01403808594	37.2106018066406
1473.10314941406	37.2250785827637
1474.19189453125	37.1428604125977
1475.2802734375	37.1487159729004
1476.3681640625	37.121150970459
1477.45581054688	37.0823822021484
1478.54296875	37.0422401428223
1479.62963867188	36.9055213928223
1480.71606445313	37.0457763671875
1481.80200195313	37.0001373291016
1482.88757324219	37.1148910522461
1483.97265625	37.0877799987793
1485.05737304688	37.1299705505371
1486.14172363281	37.0060157775879
1487.22570800781	37.2118682861328
1488.30932617188	37.1499557495117
1489.39245605469	37.1756858825684
1490.47509765625	37.2869415283203
1491.55749511719	37.2969703674316
1492.63940429688	37.2762718200684
1493.72094726563	37.29736328125
1494.80212402344	37.3305015563965
1495.8828125	37.4243927001953
1496.96313476563	37.4510803222656
1498.04309082031	37.3975143432617
1499.12255859375	37.2459182739258
1500.20166015625	37.3750305175781
1501.28039550781	37.3258171081543
1502.35864257813	37.350212097168
1503.4365234375	37.3012008666992
1504.51403808594	37.3080635070801
1505.59118652344	37.3220367431641
1506.66784667969	37.4197654724121
1507.744140625	37.2805290222168
1508.81994628906	37.4223670959473
1509.89538574219	37.4753570556641
1510.97045898438	37.438850402832
1512.04516601563	37.5952529907227
1513.11938476563	37.7009162902832
1514.19323730469	37.7166709899902
1515.26672363281	37.9129867553711
1516.33972167969	37.9367218017578
1517.41235351563	38.0526504516602
1518.48449707031	38.0317344665527
1519.55639648438	38.1497344970703
1520.62768554688	38.1531944274902
1521.69873046875	38.3017616271973
1522.76928710938	38.2365837097168
1523.83947753906	38.3652420043945
1524.90930175781	38.4293937683105
1525.97863769531	38.4498138427734
1527.04760742188	38.3501968383789
1528.11608886719	38.4082794189453
1529.18420410156	38.4269676208496
1530.251953125	38.4991874694824
1531.31921386719	38.5801658630371
1532.38610839844	38.6871719360352
1533.45263671875	38.7113265991211
1534.51867675781	38.7624740600586
1535.58435058594	38.9753456115723
1536.64965820313	38.9976272583008
1537.71447753906	39.1179580688477
1538.77893066406	39.2629547119141
1539.84301757813	39.3276252746582
1540.90661621094	39.4796905517578
1541.9697265625	39.6924018859863
1543.03259277344	39.6682319641113
1544.09497070313	39.8661842346191
1545.15686035156	40.0008239746094
1546.21850585938	40.2184104919434
1547.27966308594	40.2587738037109
1548.34033203125	40.4270095825195
1549.40063476563	40.6400489807129
1550.46057128906	40.7105865478516
1551.52001953125	40.756706237793
1552.5791015625	40.9267997741699
1553.63781738281	41.1100997924805
1554.69604492188	41.2546653747559
1555.75378417969	41.1958770751953
1556.81127929688	41.2646942138672
1557.86828613281	41.418773651123
1558.9248046875	41.4763336181641
1559.98095703125	41.6225776672363
1561.03674316406	41.6919860839844
1562.09204101563	41.8116455078125
1563.14697265625	41.9564819335938
1564.20153808594	42.1334762573242
1565.25561523438	42.2956047058105
1566.30932617188	42.4986839294434
1567.36254882813	42.7415428161621
1568.41540527344	42.9623756408691
1569.4677734375	43.1888885498047
1570.51977539063	43.4093170166016
1571.57141113281	43.5697555541992
1572.62255859375	43.8983688354492
1573.67333984375	43.9861145019531
1574.7236328125	44.2678298950195
1575.77355957031	44.4989318847656
1576.82299804688	44.6494293212891
1577.8720703125	44.8601379394531
1578.92077636719	45.0323715209961
1579.96899414063	45.2450675964355
1581.01684570313	45.3586845397949
1582.06420898438	45.6763496398926
1583.11120605469	45.8801536560059
1584.15771484375	46.0226058959961
1585.20385742188	46.239185333252
1586.24951171875	46.4784774780273
1587.29479980469	46.6065788269043
1588.33972167969	46.8416519165039
1589.38415527344	46.9707183837891
1590.42810058594	47.2973327636719
1591.47180175781	47.624885559082
1592.51489257813	48.0073013305664
1593.55773925781	48.3083076477051
1594.59997558594	48.5424880981445
1595.64196777344	48.9121322631836
1596.68334960938	49.2353973388672
1597.72448730469	49.5726470947266
1598.76513671875	49.9225006103516
1599.80529785156	50.3439445495605
1600.84509277344	50.658992767334
1601.88452148438	51.095630645752
1602.92346191406	51.2965545654297
1603.9619140625	51.7505950927734
1605	51.9547882080078
1606.03771972656	52.376838684082
1607.07495117188	52.5844841003418
1608.11169433594	53.0438499450684
1609.14807128906	53.2151718139648
1610.18408203125	53.4881057739258
1611.21960449219	53.7141151428223
1612.25463867188	53.8404769897461
1613.28930664063	54.3338508605957
1614.32360839844	54.4155464172363
1615.357421875	54.8134841918945
1616.39074707031	55.0457382202148
1617.42370605469	55.1826553344727
1618.45629882813	55.6521377563477
1619.48840332031	55.842456817627
1620.52001953125	56.1309852600098
1621.55126953125	56.2677116394043
1622.58215332031	56.6082992553711
1623.61254882813	56.692813873291
1624.64245605469	57.0229797363281
1625.67199707031	57.276050567627
1626.70104980469	57.4649047851563
1627.72973632813	57.6607208251953
1628.75793457031	57.7111358642578
1629.78576660156	58.1198692321777
1630.81311035156	58.2645263671875
1631.84008789063	58.2810401916504
1632.86657714844	58.4700546264648
1633.89270019531	58.6064605712891
1634.91833496094	58.6851463317871
1635.94348144531	58.7812728881836
1636.96826171875	58.7052383422852
1637.99255371094	58.6736602783203
1639.01647949219	58.7591857910156
1640.03991699219	58.381160736084
1641.06298828125	58.5037231445313
1642.08557128906	58.3709869384766
1643.10778808594	58.3416519165039
1644.12951660156	57.895263671875
1645.15075683594	57.775936126709
1646.17163085938	57.5630035400391
1647.19213867188	57.4583854675293
1648.21203613281	57.1472778320313
1649.23156738281	56.9169006347656
1650.25073242188	56.4823265075684
1651.26940917969	56.2797317504883
1652.28759765625	55.969367980957
1653.30541992188	55.7992782592773
1654.32275390625	55.5426940917969
1655.33972167969	55.1843528747559
1656.35620117188	54.7923812866211
1657.37231445313	54.478816986084
1658.38793945313	54.1982307434082
1659.40307617188	53.9827499389648
1660.41772460938	53.6847190856934
1661.43212890625	53.4440574645996
1662.44592285156	52.991943359375
1663.45935058594	52.9626922607422
1664.47229003906	52.5324668884277
1665.48486328125	52.1638984680176
1666.49694824219	51.9721641540527
1667.50854492188	51.5431060791016
1668.51977539063	51.3338813781738
1669.53051757813	50.774658203125
1670.54089355469	50.5065689086914
1671.55078125	50.2825546264648
1672.56018066406	49.6991424560547
1673.56909179688	49.3736152648926
1674.57763671875	48.9097862243652
1675.58581542969	48.5927467346191
1676.59350585938	48.0396728515625
1677.60070800781	47.6236038208008
1678.607421875	47.0441856384277
1679.61376953125	46.5969352722168
1680.61962890625	46.2888717651367
1681.62512207031	45.790843963623
1682.63012695313	45.2358512878418
1683.63464355469	44.7392311096191
1684.638671875	44.3516731262207
1685.64233398438	43.7782325744629
1686.64562988281	43.5317153930664
1687.64831542969	43.164909362793
1688.65063476563	42.6587219238281
1689.65246582031	42.1291999816895
1690.65393066406	41.7137870788574
1691.65490722656	41.4894905090332
1692.65539550781	41.1359748840332
1693.65551757813	40.6298141479492
1694.65502929688	40.2483139038086
1695.654296875	39.9331970214844
1696.65295410156	39.6919097900391
1697.65124511719	39.2755393981934
1698.64904785156	38.941577911377
1699.646484375	38.6757316589355
1700.64331054688	38.2354927062988
1701.63977050781	37.8171997070313
1702.63586425781	37.5394439697266
1703.63134765625	37.2340774536133
1704.62646484375	36.7602920532227
1705.62121582031	36.4492797851563
1706.61535644531	36.2126541137695
1707.60913085938	35.8408012390137
1708.60241699219	35.4603538513184
1709.59521484375	35.066593170166
1710.58764648438	34.7123146057129
1711.57958984375	34.4760818481445
1712.57104492188	34.0678482055664
1713.56213378906	33.7604026794434
1714.552734375	33.4565315246582
1715.54284667969	33.0656814575195
1716.53247070313	32.7522506713867
1717.52160644531	32.3808288574219
1718.51037597656	32.0325050354004
1719.49865722656	31.7093524932861
1720.48657226563	31.5201778411865
1721.47387695313	31.2367458343506
1722.46081542969	30.7975540161133
1723.447265625	30.6115531921387
1724.43334960938	30.3244113922119
1725.41882324219	30.1887607574463
1726.40393066406	29.9401836395264
1727.38854980469	29.6392879486084
1728.37268066406	29.3791179656982
1729.3564453125	29.2418937683105
1730.33972167969	28.9707775115967
1731.32250976563	28.7852725982666
1732.30480957031	28.5959568023682
1733.28674316406	28.348274230957
1734.26806640625	28.1864833831787
1735.2490234375	28.027925491333
1736.2294921875	27.8943252563477
1737.20959472656	27.7174301147461
1738.18908691406	27.5458297729492
1739.16821289063	27.400239944458
1740.14685058594	27.1746559143066
1741.125	27.0342979431152
1742.10266113281	26.921838760376
1743.07995605469	26.7436504364014
1744.05676269531	26.671501159668
1745.03308105469	26.410665512085
1746.00891113281	26.3211936950684
1746.98425292969	26.0730056762695
1747.95910644531	25.9419269561768
1748.93359375	25.6885528564453
1749.90759277344	25.6152400970459
1750.88110351563	25.3591785430908
1751.85412597656	25.2201290130615
1752.82678222656	25.0234718322754
1753.798828125	25.0316143035889
1754.7705078125	24.7302646636963
1755.74169921875	24.4950904846191
1756.71240234375	24.3481979370117
1757.6826171875	24.2694568634033
1758.65246582031	24.0883083343506
1759.62170410156	23.9127025604248
1760.59057617188	23.7403430938721
1761.55895996094	23.6199493408203
1762.52673339844	23.4870052337646
1763.49426269531	23.4023418426514
1764.46118164063	23.2874202728271
1765.42761230469	23.1924571990967
1766.39367675781	23.0828533172607
1767.35913085938	22.8755950927734
1768.32421875	22.8868618011475
1769.28881835938	22.8885478973389
1770.2529296875	22.6535415649414
1771.21655273438	22.5203037261963
1772.17980957031	22.5079193115234
1773.14245605469	22.5229053497314
1774.10461425781	22.4196376800537
1775.06640625	22.3401432037354
1776.02770996094	22.2637577056885
1776.98852539063	22.1660022735596
1777.94873046875	22.0880718231201
1778.90856933594	22.06618309021
1779.86804199219	22.0204315185547
1780.82690429688	21.8011112213135
1781.78527832031	21.6612606048584
1782.7431640625	21.5864715576172
1783.70068359375	21.4823265075684
1784.65771484375	21.2993297576904
1785.61413574219	21.2657012939453
1786.57019042969	21.0898990631104
1787.52575683594	21.1180839538574
1788.48083496094	20.9094276428223
1789.43530273438	20.8064346313477
1790.38940429688	20.6485958099365
1791.34301757813	20.6084785461426
1792.29626464844	20.4553508758545
1793.24890136719	20.4256744384766
1794.20104980469	20.3287410736084
1795.15270996094	20.2662315368652
1796.10400390625	20.1191711425781
1797.0546875	20.0612125396729
1798.0048828125	19.9676685333252
1798.95471191406	19.8677749633789
1799.90393066406	19.8139209747314
1800.85278320313	19.7863674163818
1801.80102539063	19.7946071624756
1802.74890136719	19.7011032104492
1803.6962890625	19.6223049163818
1804.64306640625	19.6374855041504
1805.58947753906	19.6020679473877
1806.53540039063	19.4940872192383
1807.48071289063	19.4805698394775
1808.42565917969	19.455228805542
1809.3701171875	19.3825950622559
1810.31396484375	19.3641910552979
1811.25744628906	19.3643703460693
1812.20043945313	19.2549057006836
1813.14294433594	19.2538013458252
1814.08483886719	19.2622108459473
1815.0263671875	19.1372089385986
1815.96740722656	19.1346015930176
1816.90783691406	19.0827026367188
1817.84790039063	18.9789333343506
1818.78747558594	18.8768062591553
1819.72644042969	18.853609085083
1820.6650390625	18.8049812316895
1821.60314941406	18.7698936462402
1822.54064941406	18.7280101776123
1823.47778320313	18.6023731231689
1824.41430664063	18.5631847381592
1825.35034179688	18.4737071990967
1826.28601074219	18.4247131347656
1827.22106933594	18.3245487213135
1828.15563964844	18.2744274139404
1829.08984375	18.1964626312256
1830.0234375	18.1042327880859
1830.95654296875	18.1054420471191
1831.88916015625	18.0346069335938
1832.8212890625	18.0160331726074
1833.7529296875	17.9277000427246
1834.68408203125	17.955680847168
1835.61474609375	17.9064483642578
1836.54479980469	17.8422870635986
1837.47448730469	17.81982421875
1838.40356445313	17.893404006958
1839.33227539063	17.7610263824463
1840.26037597656	17.7854175567627
1841.18811035156	17.7710342407227
1842.115234375	17.8378772735596
1843.04187011719	17.7388401031494
1843.96801757813	17.7201728820801
1844.89367675781	17.8097038269043
1845.81872558594	17.753059387207
1846.74340820313	17.6978855133057
1847.66760253906	17.6868953704834
1848.59118652344	17.6566753387451
1849.51428222656	17.6850032806396
1850.43701171875	17.6312580108643
1851.35913085938	17.5522518157959
1852.28076171875	17.5452919006348
1853.20190429688	17.5021667480469
1854.12243652344	17.3714828491211
1855.04260253906	17.3246536254883
1855.96215820313	17.3313446044922
1856.88122558594	17.2512760162354
1857.79992675781	17.215311050415
1858.71801757813	17.1231670379639
1859.63549804688	17.0760021209717
1860.55261230469	17.0206623077393
1861.46923828125	16.989538192749
1862.38525390625	16.9483089447021
1863.30078125	16.9169387817383
1864.2158203125	16.8572101593018
1865.13037109375	16.8219318389893
1866.04443359375	16.9011783599854
1866.95788574219	16.8113079071045
1867.87084960938	16.8959827423096
1868.78332519531	16.8236980438232
1869.6953125	16.8363609313965
1870.60681152344	16.8221340179443
1871.51782226563	16.8410530090332
1872.42822265625	16.8711910247803
1873.33813476563	16.8888511657715
1874.24755859375	16.8604202270508
1875.15649414063	16.8643054962158
1876.06481933594	16.8692760467529
1876.97277832031	16.8682174682617
1877.88012695313	16.8729820251465
1878.78698730469	16.8130187988281
1879.69323730469	16.8000793457031
1880.59912109375	16.789514541626
1881.50439453125	16.7610149383545
1882.4091796875	16.7471923828125
1883.3134765625	16.7031097412109
1884.21716308594	16.6451663970947
1885.12048339844	16.537878036499
1886.02319335938	16.5097141265869
1886.92541503906	16.5821666717529
1887.82702636719	16.5410118103027
1888.72814941406	16.485330581665
1889.62878417969	16.427453994751
1890.52893066406	16.3873100280762
1891.42858886719	16.3950500488281
1892.32763671875	16.30739402771
1893.22619628906	16.24875831604
1894.12426757813	16.1666507720947
1895.02172851563	16.1880187988281
1895.91870117188	16.1097583770752
1896.81518554688	16.1997528076172
1897.71118164063	16.1190643310547
1898.60656738281	16.0541934967041
1899.50146484375	16.050802230835
1900.39587402344	16.0158805847168
1901.28967285156	15.9831171035767
1902.18298339844	15.9990730285645
1903.07580566406	15.9538841247559
1903.96801757813	16.0249328613281
1904.85986328125	15.9773292541504
1905.7509765625	16.0469169616699
1906.64172363281	16.0832004547119
1907.53186035156	16.0397300720215
1908.42150878906	16.0662364959717
1909.31066894531	16.1289710998535
1910.19921875	16.1249752044678
1911.08728027344	16.1327743530273
1911.97473144531	16.1748600006104
1912.86181640625	16.1348495483398
1913.74816894531	16.1787204742432
1914.63415527344	16.1347618103027
1915.51953125	16.1275100708008
1916.40441894531	16.0824184417725
1917.28869628906	16.0906867980957
1918.17260742188	16.1269683837891
1919.05578613281	16.0936679840088
1919.93859863281	16.0564079284668
1920.82080078125	16.0151863098145
1921.70239257813	16.0284996032715
1922.58349609375	15.9979877471924
1923.46411132813	15.8617744445801
1924.34423828125	15.8542261123657
1925.22375488281	15.8550119400024
1926.10278320313	15.7991800308228
1926.98120117188	15.7264099121094
1927.85913085938	15.6768741607666
1928.73645019531	15.665096282959
1929.61328125	15.6708927154541
1930.48962402344	15.599536895752
1931.36535644531	15.5894908905029
1932.24060058594	15.5926399230957
1933.11535644531	15.4617834091187
1933.98950195313	15.516411781311
1934.86303710938	15.5448722839355
1935.73608398438	15.4680690765381
1936.60864257813	15.4795732498169
1937.48059082031	15.5131301879883
1938.35205078125	15.4534473419189
1939.22302246094	15.4872436523438
1940.09338378906	15.5616664886475
1940.96313476563	15.5679426193237
1941.83239746094	15.5887966156006
1942.701171875	15.5780868530273
1943.5693359375	15.6084613800049
1944.43701171875	15.560848236084
1945.30407714844	15.6836624145508
1946.17065429688	15.6504192352295
1947.03662109375	15.7322025299072
1947.90209960938	15.6907749176025
1948.76696777344	15.7281341552734
1949.63134765625	15.7325277328491
1950.4951171875	15.8033809661865
1951.3583984375	15.7481956481934
1952.22106933594	15.714038848877
1953.08325195313	15.749044418335
1953.94482421875	15.7153081893921
1954.80590820313	15.6604795455933
1955.66650390625	15.6775331497192
1956.5263671875	15.6686239242554
1957.38586425781	15.6708135604858
1958.24462890625	15.5950183868408
1959.10302734375	15.6327571868896
1959.96069335938	15.5686874389648
1960.81799316406	15.470103263855
1961.67456054688	15.5107383728027
1962.53063964844	15.4690532684326
1963.38623046875	15.4142055511475
1964.2412109375	15.4375038146973
1965.09558105469	15.3313694000244
1965.94946289063	15.3120851516724
1966.80285644531	15.3137502670288
1967.65563964844	15.2527494430542
1968.5078125	15.3298082351685
1969.35949707031	15.2600708007813
1970.21057128906	15.2809371948242
1971.06103515625	15.3147630691528
1971.91101074219	15.3052835464478
1972.76049804688	15.330659866333
1973.60925292969	15.333251953125
1974.45764160156	15.3235540390015
1975.30529785156	15.3955011367798
1976.15246582031	15.4534111022949
1976.99914550781	15.4699382781982
1977.84521484375	15.5339612960815
1978.69067382813	15.6477642059326
1979.53552246094	15.5494213104248
1980.3798828125	15.6305847167969
1981.22375488281	15.6535015106201
1982.06701660156	15.7107572555542
1982.90966796875	15.7440414428711
1983.75170898438	15.7064161300659
1984.59326171875	15.7489356994629
1985.43420410156	15.7112855911255
1986.27465820313	15.7035055160522
1987.11450195313	15.6168127059937
1987.95373535156	15.7081737518311
1988.79248046875	15.7390842437744
1989.63061523438	15.7310857772827
1990.46813964844	15.5814838409424
1991.30517578125	15.599552154541
1992.1416015625	15.5741586685181
1992.9775390625	15.5275650024414
1993.81274414063	15.4701242446899
1994.6474609375	15.4719505310059
1995.48168945313	15.3921165466309
1996.31518554688	15.3672981262207
1997.14819335938	15.3871574401855
1997.98071289063	15.328896522522
1998.8125	15.3591613769531
1999.64379882813	15.3819856643677
2000.47448730469	15.3462791442871
2001.3046875	15.3863048553467
2002.13427734375	15.2854232788086
2002.96325683594	15.3499088287354
2003.79162597656	15.3573875427246
2004.61950683594	15.4203634262085
2005.44677734375	15.4652624130249
2006.2734375	15.4761991500854
2007.09948730469	15.5064163208008
2007.92504882813	15.5593357086182
2008.75	15.5825757980347
2009.57434082031	15.6040172576904
2010.39819335938	15.6527233123779
2011.22131347656	15.7484827041626
2012.0439453125	15.7125282287598
2012.86608886719	15.7990589141846
2013.6875	15.7296829223633
2014.50842285156	15.765341758728
2015.32873535156	15.783730506897
2016.1484375	15.8374185562134
2016.96752929688	15.821475982666
2017.7861328125	15.8041505813599
2018.60412597656	15.8868455886841
2019.42150878906	15.8453826904297
2020.23828125	15.7918004989624
2021.05444335938	15.8433380126953
2021.8701171875	15.8390102386475
2022.68518066406	15.734471321106
2023.49963378906	15.8312654495239
2024.3134765625	15.7408132553101
2025.12683105469	15.759072303772
2025.939453125	15.7554025650024
2026.75158691406	15.6863307952881
2027.56311035156	15.6798915863037
2028.3740234375	15.6606340408325
2029.18432617188	15.6452512741089
2029.994140625	15.6733770370483
2030.80322265625	15.6366901397705
2031.61181640625	15.538553237915
2032.41979980469	15.5536108016968
2033.22717285156	15.5640888214111
2034.03393554688	15.4818906784058
2034.84008789063	15.5127792358398
2035.64575195313	15.4502487182617
2036.45080566406	15.4032964706421
2037.25512695313	15.3880176544189
2038.05895996094	15.3246898651123
2038.86218261719	15.2935056686401
2039.66479492188	15.3083076477051
2040.466796875	15.3330135345459
2041.26831054688	15.3271245956421
2042.06909179688	15.3988361358643
2042.86938476563	15.3386068344116
2043.6689453125	15.4195947647095
2044.46801757813	15.4418573379517
2045.26647949219	15.4703664779663
2046.06433105469	15.4089279174805
2046.86145019531	15.4291439056396
2047.65808105469	15.4459142684937
2048.4541015625	15.4777059555054
2049.24951171875	15.4714021682739
2050.04443359375	15.439905166626
2050.83862304688	15.4809846878052
2051.63232421875	15.5218629837036
2052.42529296875	15.5755004882813
2053.2177734375	15.5608978271484
2054.00952148438	15.5784711837769
2054.80078125	15.6616106033325
2055.59130859375	15.6185274124146
2056.38134765625	15.6757841110229
2057.17065429688	15.6767301559448
2057.95947265625	15.649847984314
2058.74755859375	15.6503286361694
2059.53515625	15.6099529266357
2060.32202148438	15.6889181137085
2061.1083984375	15.5593175888062
2061.89428710938	15.5016689300537
2062.67919921875	15.4446706771851
2063.4638671875	15.5064888000488
2064.24780273438	15.4683036804199
2065.03100585938	15.43381690979
2065.81372070313	15.3389959335327
2066.595703125	15.3482255935669
2067.37719726563	15.311559677124
2068.15795898438	15.2494602203369
2068.93823242188	15.1490678787231
2069.7177734375	15.1892719268799
2070.49682617188	15.1707019805908
2071.27514648438	15.0246458053589
2072.05297851563	14.9922208786011
2072.830078125	14.9994888305664
2073.60668945313	14.9899387359619
2074.38256835938	14.8852167129517
2075.15795898438	14.8461456298828
2075.9326171875	14.8388700485229
2076.70654296875	14.807240486145
2077.47998046875	14.8200826644897
2078.25268554688	14.684422492981
2079.02490234375	14.7119874954224
2079.79663085938	14.6776933670044
2080.5673828125	14.7392854690552
2081.337890625	14.7012214660645
2082.107421875	14.7314214706421
2082.87670898438	14.745213508606
2083.64501953125	14.716269493103
2084.41284179688	14.7568521499634
2085.18017578125	14.7481050491333
2085.94677734375	14.7863826751709
2086.71264648438	14.8138666152954
2087.47802734375	14.7481870651245
2088.24267578125	14.8559503555298
2089.0068359375	14.8368692398071
2089.77026367188	14.8867979049683
2090.53295898438	14.817042350769
2091.29516601563	14.8186712265015
2092.056640625	14.7828035354614
2092.81762695313	14.8603963851929
2093.57788085938	14.7152347564697
2094.33764648438	14.7491779327393
2095.0966796875	14.6919727325439
2095.85498046875	14.6198387145996
2096.61279296875	14.6788415908813
2097.36987304688	14.5993175506592
2098.12646484375	14.4778566360474
2098.88232421875	14.4277782440186
2099.63745117188	14.4003868103027
2100.39208984375	14.3464469909668
2101.14624023438	14.2702007293701
2101.8994140625	14.1820449829102
2102.65209960938	14.1184759140015
2103.404296875	14.0456094741821
2104.15551757813	14.0118417739868
2104.90649414063	13.9329462051392
2105.65649414063	13.8497161865234
2106.40600585938	13.818211555481
2107.15502929688	13.7431936264038
2107.90307617188	13.7361097335815
2108.65063476563	13.6869249343872
2109.39770507813	13.6403207778931
2110.14404296875	13.658185005188
2110.8896484375	13.6103467941284
2111.63452148438	13.6153507232666
2112.37890625	13.6754093170166
2113.12280273438	13.6463508605957
2113.86572265625	13.6501808166504
2114.60815429688	13.7038822174072
2115.35009765625	13.6738481521606
2116.09106445313	13.6882009506226
2116.83154296875	13.7324190139771
2117.57153320313	13.7195653915405
2118.31079101563	13.7255878448486
2119.04931640625	13.7421350479126
2119.787109375	13.7213773727417
2120.5244140625	13.7661733627319
2121.26098632813	13.6711902618408
2121.9970703125	13.6561298370361
2122.732421875	13.5730123519897
2123.46704101563	13.5557413101196
2124.20092773438	13.5053682327271
2124.93432617188	13.4734296798706
2125.6669921875	13.445782661438
2126.39916992188	13.4044284820557
2127.13037109375	13.3483934402466
2127.86108398438	13.3456554412842
2128.59130859375	13.2809019088745
2129.32080078125	13.1937398910522
2130.04956054688	13.1757783889771
2130.77758789063	13.0894689559937
2131.50512695313	12.9455604553223
2132.23193359375	12.9809408187866
2132.9580078125	12.8677158355713
2133.68334960938	12.8317613601685
2134.408203125	12.8109664916992
2135.13232421875	12.693675994873
2135.85595703125	12.7422971725464
2136.57885742188	12.6149978637695
2137.30102539063	12.5600337982178
2138.0224609375	12.5117931365967
2138.74340820313	12.469799041748
2139.46337890625	12.410120010376
2140.18310546875	12.3794202804565
2140.90185546875	12.3356275558472
2141.6201171875	12.3172149658203
2142.33764648438	12.307746887207
2143.05444335938	12.3239440917969
2143.77075195313	12.2943563461304
2144.48608398438	12.2795362472534
2145.201171875	12.2770643234253
2145.91528320313	12.2433004379272
2146.62890625	12.2997884750366
2147.34155273438	12.2291011810303
2148.05395507813	12.1836166381836
2148.76538085938	12.1944646835327
2149.47631835938	12.2079982757568
2150.18627929688	12.1981983184814
2150.89599609375	12.1674680709839
2151.60473632813	12.180272102356
2152.31298828125	12.2030687332153
2153.02026367188	12.1421003341675
2153.72729492188	12.1064262390137
2154.43334960938	12.0716915130615
2155.138671875	12.0896024703979
2155.84350585938	12.1116743087769
2156.54760742188	12.0842227935791
2157.25122070313	12.0486927032471
2157.95385742188	12.0231504440308
2158.65600585938	11.9824323654175
2159.357421875	12.0120782852173
2160.05810546875	11.8979749679565
2160.75805664063	11.9068164825439
2161.45751953125	11.8082389831543
2162.15600585938	11.8062782287598
2162.85400390625	11.7925596237183
2163.55151367188	11.7756490707397
2164.248046875	11.6731815338135
2164.94409179688	11.6569423675537
2165.63916015625	11.6375017166138
2166.33374023438	11.5272512435913
2167.02783203125	11.5131397247314
2167.72094726563	11.4597253799438
2168.41357421875	11.3586091995239
2169.10522460938	11.3630886077881
2169.79638671875	11.2679986953735
2170.48706054688	11.210711479187
2171.1767578125	11.1263093948364
2171.86572265625	11.063009262085
2172.55419921875	10.9526233673096
2173.24194335938	10.919997215271
2173.92895507813	10.8683700561523
2174.615234375	10.7969703674316
2175.30078125	10.7672033309937
2175.98583984375	10.7068099975586
2176.67016601563	10.6441478729248
2177.35375976563	10.7026834487915
2178.03662109375	10.6014318466187
2178.71875	10.6024112701416
2179.40014648438	10.5705118179321
2180.08081054688	10.5437746047974
2180.76098632813	10.5887746810913
2181.4404296875	10.5330600738525
2182.119140625	10.5208854675293
2182.79711914063	10.6105136871338
2183.47436523438	10.5639095306396
2184.15087890625	10.5289211273193
2184.82690429688	10.529369354248
2185.501953125	10.5893630981445
2186.17651367188	10.5565700531006
2186.85034179688	10.5716781616211
2187.5234375	10.525933265686
2188.19580078125	10.5114679336548
2188.86743164063	10.4885311126709
2189.53833007813	10.4747791290283
2190.20874023438	10.4926137924194
2190.87817382813	10.4104032516479
2191.54711914063	10.3946094512939
2192.21533203125	10.3177719116211
2192.8828125	10.2892150878906
2193.54956054688	10.2202520370483
2194.21557617188	10.1888885498047
2194.880859375	10.151759147644
2195.54541015625	10.1385622024536
2196.20947265625	10.0379610061646
2196.87255859375	10.0449371337891
2197.53515625	9.88699436187744
2198.19677734375	9.82941913604736
2198.85791015625	9.7765474319458
2199.51831054688	9.74864673614502
2200.17797851563	9.69269752502441
2200.8369140625	9.58386898040771
2201.4951171875	9.49974822998047
2202.15258789063	9.45565414428711
2202.80932617188	9.43358135223389
2203.46533203125	9.30917644500732
2204.12060546875	9.33193302154541
2204.775390625	9.32158279418945
2205.42919921875	9.22007369995117
2206.08251953125	9.21996402740479
2206.73486328125	9.25125694274902
2207.38671875	9.17423629760742
2208.03759765625	9.15423583984375
2208.68798828125	9.19107341766357
2209.33764648438	9.17206764221191
2209.98657226563	9.17645931243896
2210.63452148438	9.15818500518799
2211.28198242188	9.19028949737549
2211.9287109375	9.14704608917236
2212.57470703125	9.14235210418701
2213.21997070313	9.1696891784668
2213.86450195313	9.12082767486572
2214.50830078125	9.10778045654297
2215.1513671875	9.12048435211182
2215.79370117188	9.07406806945801
2216.43530273438	9.03469181060791
2217.076171875	9.01450443267822
2217.71630859375	9.01883411407471
2218.35571289063	8.97255325317383
2218.99462890625	8.97863864898682
2219.63256835938	8.85024070739746
2220.26977539063	8.88947105407715
2220.90625	8.74673843383789
2221.5419921875	8.69035816192627
2222.17700195313	8.69684219360352
2222.81127929688	8.6429328918457
2223.44482421875	8.58618927001953
2224.07763671875	8.58272743225098
2224.70971679688	8.50151824951172
2225.34106445313	8.41007423400879
2225.9716796875	8.35390281677246
2226.6015625	8.27886009216309
2227.23071289063	8.28849601745605
2227.85913085938	8.20165252685547
2228.48681640625	8.1488676071167
2229.11376953125	8.09654808044434
2229.73999023438	8.06967544555664
2230.36547851563	8.00962924957275
2230.990234375	8.00616359710693
2231.61401367188	7.97743129730225
2232.2373046875	7.9045090675354
2232.85986328125	7.87570953369141
2233.4814453125	7.81290245056152
2234.1025390625	7.78583002090454
2234.72265625	7.80731534957886
2235.34228515625	7.77407646179199
2235.9609375	7.75769853591919
2236.57885742188	7.67653894424438
2237.1962890625	7.7010817527771
2237.81274414063	7.70027875900269
2238.42846679688	7.70664930343628
2239.04345703125	7.65584659576416
2239.65771484375	7.70657682418823
2240.27124023438	7.62314128875732
2240.88403320313	7.72061061859131
2241.49584960938	7.62889337539673
2242.10717773438	7.59619092941284
2242.71752929688	7.73051595687866
2243.32739257813	7.60192251205444
2243.93627929688	7.62086391448975
2244.54443359375	7.58861112594604
2245.15209960938	7.6168270111084
2245.7587890625	7.55467367172241
2246.36474609375	7.50947427749634
2246.9697265625	7.54464101791382
2247.57421875	7.50764799118042
2248.17797851563	7.51163244247437
2248.78076171875	7.47149419784546
2249.38305664063	7.44397306442261
2249.984375	7.45309400558472
2250.5849609375	7.4133996963501
2251.18481445313	7.39899492263794
2251.78393554688	7.31193399429321
2252.38232421875	7.32100915908813
2252.97973632813	7.26308250427246
2253.57666015625	7.22632932662964
2254.17260742188	7.17970609664917
2254.76782226563	7.18355560302734
2255.3623046875	7.10474586486816
2255.9560546875	7.08134651184082
2256.54907226563	6.99905586242676
2257.14135742188	6.97040367126465
2257.73266601563	6.90642976760864
2258.32348632813	6.9156231880188
2258.91333007813	6.81313133239746
2259.50244140625	6.81839561462402
2260.09057617188	6.72747850418091
2260.67822265625	6.71970415115356
2261.26513671875	6.67628288269043
2261.85107421875	6.6138277053833
2262.43627929688	6.58646726608276
2263.02075195313	6.62289810180664
2263.6044921875	6.54939794540405
2264.18725585938	6.54152727127075
2264.76953125	6.50052738189697
2265.35083007813	6.4816689491272
2265.93139648438	6.42338943481445
2266.51123046875	6.42354393005371
2267.09033203125	6.41403007507324
2267.66845703125	6.38935327529907
2268.24584960938	6.41614627838135
2268.82250976563	6.37261915206909
2269.3984375	6.40491580963135
2269.9736328125	6.37077045440674
2270.5478515625	6.40622663497925
2271.12133789063	6.4299259185791
2271.69409179688	6.45783185958862
2272.26611328125	6.44513654708862
2272.83740234375	6.40332651138306
2273.40771484375	6.40501832962036
2273.97729492188	6.39044427871704
2274.54614257813	6.37296915054321
2275.11401367188	6.32029151916504
2275.68139648438	6.31853294372559
2276.24780273438	6.25895738601685
2276.8134765625	6.23535108566284
2277.37817382813	6.22066164016724
2277.9423828125	6.19333505630493
2278.50561523438	6.23678398132324
2279.06811523438	6.22154712677002
2279.62963867188	6.18469858169556
2280.19067382813	6.19182395935059
2280.75073242188	6.16468477249146
2281.31005859375	6.18129873275757
2281.86840820313	6.18684387207031
2282.42602539063	6.14831781387329
2282.98291015625	6.11081457138062
2283.5390625	6.07882833480835
2284.09448242188	6.08486032485962
2284.64892578125	6.07741498947144
2285.20263671875	6.04034757614136
2285.75537109375	5.98023796081543
2286.3076171875	5.94812917709351
2286.85888671875	5.94405364990234
2287.40942382813	5.91666746139526
2287.958984375	5.90356588363647
2288.5078125	5.87348937988281
2289.05590820313	5.83358001708984
2289.60302734375	5.75756549835205
2290.14965820313	5.77568244934082
2290.6953125	5.67808437347412
2291.23999023438	5.64917945861816
2291.78393554688	5.6330041885376
2292.3271484375	5.60565137863159
2292.86962890625	5.61017942428589
2293.4111328125	5.51497936248779
2293.95190429688	5.54341316223145
2294.49194335938	5.5055980682373
2295.03100585938	5.45523977279663
2295.5693359375	5.45038366317749
2296.10693359375	5.46150922775269
2296.6435546875	5.42919397354126
2297.17944335938	5.39712142944336
2297.71459960938	5.39516305923462
2298.24877929688	5.39746999740601
2298.7822265625	5.35813140869141
2299.31469726563	5.36629724502563
2299.8466796875	5.3918342590332
2300.37744140625	5.34549427032471
2300.90771484375	5.3536581993103
2301.43701171875	5.40033960342407
2301.96557617188	5.36758995056152
2302.4931640625	5.37897825241089
2303.02001953125	5.35368728637695
2303.54614257813	5.34712934494019
2304.0712890625	5.32877206802368
2304.595703125	5.37124586105347
2305.119140625	5.35797500610352
2305.64184570313	5.39109992980957
2306.16381835938	5.33649349212646
2306.68481445313	5.36318635940552
2307.205078125	5.31094455718994
2307.72436523438	5.34221172332764
2308.24291992188	5.31303024291992
2308.7607421875	5.32576417922974
2309.27758789063	5.31376361846924
2309.79370117188	5.31305122375488
2310.30883789063	5.31583547592163
2310.8232421875	5.2793083190918
2311.3369140625	5.27076530456543
2311.849609375	5.2635612487793
2312.361328125	5.26901578903198
2312.87255859375	5.22270011901855
2313.38256835938	5.24270868301392
2313.89208984375	5.20471000671387
2314.40063476563	5.19394588470459
2314.908203125	5.15778636932373
2315.4150390625	5.12511205673218
2315.92114257813	5.09132862091064
2316.42626953125	5.0445408821106
2316.9306640625	5.03611946105957
2317.43408203125	4.97628736495972
2317.93676757813	4.96052360534668
2318.4384765625	4.93310451507568
2318.939453125	4.88236951828003
2319.439453125	4.86844491958618
2319.93872070313	4.8222508430481
2320.43701171875	4.86034917831421
2320.9345703125	4.81221723556519
2321.43139648438	4.76730346679688
2321.92724609375	4.79021739959717
2322.42211914063	4.72652006149292
2322.91625976563	4.75486612319946
2323.40966796875	4.68050622940063
2323.90209960938	4.67350959777832
2324.3935546875	4.64529609680176
2324.88427734375	4.62848281860352
2325.37426757813	4.62771129608154
2325.86303710938	4.63238334655762
2326.35131835938	4.63079261779785
2326.83862304688	4.5995020866394
2327.32495117188	4.64231538772583
2327.810546875	4.61945533752441
2328.29541015625	4.65030336380005
2328.77905273438	4.63069629669189
2329.26220703125	4.66593456268311
2329.74438476563	4.70447063446045
2330.2255859375	4.6351466178894
2330.7060546875	4.63025331497192
2331.185546875	4.64475870132446
2331.6640625	4.62454748153687
2332.14184570313	4.65601587295532
2332.61889648438	4.63551807403564
2333.09497070313	4.64374113082886
2333.57006835938	4.63198041915894
2334.04443359375	4.63965654373169
2334.51782226563	4.63829231262207
2334.99047851563	4.61143636703491
2335.46215820313	4.61444520950317
2335.93310546875	4.58179569244385
2336.40307617188	4.55131435394287
2336.8720703125	4.53261232376099
2337.34033203125	4.50620698928833
2337.8076171875	4.51823663711548
2338.27416992188	4.46267795562744
2338.73974609375	4.46672344207764
2339.20458984375	4.43529939651489
2339.66845703125	4.41402864456177
2340.13134765625	4.35559177398682
2340.59350585938	4.40556526184082
2341.0546875	4.31211042404175
2341.51489257813	4.32959747314453
2341.97436523438	4.2881236076355
2342.43286132813	4.27749252319336
2342.890625	4.249755859375
2343.34741210938	4.22861623764038
2343.80322265625	4.17710971832275
2344.25830078125	4.20699310302734
2344.71240234375	4.18801784515381
2345.16577148438	4.17593669891357
2345.61791992188	4.22684383392334
2346.06958007813	4.23687171936035
2346.52001953125	4.30165767669678
2346.9697265625	4.35514259338379
2347.41845703125	4.41696357727051
2347.86645507813	4.51951503753662
2348.3134765625	4.52937364578247
2348.75952148438	4.65667963027954
2349.20483398438	4.69762277603149
2349.64916992188	4.78764867782593
2350.09252929688	4.88078451156616
2350.53515625	4.95207023620605
2350.97680664063	4.99981880187988
2351.41748046875	5.07673835754395
2351.857421875	5.05875253677368
2352.29638671875	5.09241199493408
2352.734375	5.11581039428711
2353.17138671875	5.09280824661255
2353.60766601563	5.09564113616943
2354.04296875	4.99724149703979
2354.4775390625	4.92965316772461
2354.91088867188	4.88233280181885
2355.34350585938	4.76760339736938
2355.775390625	4.71907663345337
2356.2060546875	4.60950469970703
2356.63598632813	4.49400186538696
2357.06494140625	4.4021167755127
2357.4931640625	4.29287815093994
2357.92041015625	4.25162887573242
2358.3466796875	4.16961002349854
2358.77197265625	4.09758043289185
2359.1962890625	4.05147266387939
2359.61987304688	3.91873717308044
2360.04248046875	3.84570908546448
2360.46411132813	3.84558296203613
2360.88500976563	3.79428625106812
2361.30493164063	3.71889996528625
2361.72387695313	3.70585441589355
