# Supplementary material for: Optics miniaturization strategy for demanding Raman spectroscopy applications
Source: Nat Commun. 2024 Apr 8;15:3049. doi: 10.1038/s41467-024-47044-7 (PMC11001912; doi:10.1038/s41467-024-47044-7)
Supplement: Supplementary file 6 — Source Data [file 41467_2024_47044_MOESM6_ESM.zip › Source Data/NCOMMS-23-34016B s3/S3 pHCA, Glucose, Salts/calibraiton/Salts standards 24.08.17/N_0_05g_L_4.csv]

347.42919921875	76.6478424072266
348.892913818359	76.8839721679688
350.356079101563	77.2840576171875
351.818634033203	77.4772796630859
353.280670166016	77.8115768432617
354.742095947266	78.1071319580078
356.202972412109	78.3354263305664
357.663299560547	78.6119155883789
359.123046875	78.75341796875
360.582244873047	78.9218368530273
362.040863037109	79.1675796508789
363.498931884766	79.2986526489258
364.956451416016	79.3342590332031
366.413391113281	79.6453094482422
367.869750976563	79.7166061401367
369.325592041016	79.9758605957031
370.780853271484	79.6591644287109
372.235565185547	80.124870300293
373.689727783203	79.9414978027344
375.143310546875	79.9447250366211
376.596343994141	80.1958999633789
378.048828125	80.1995086669922
379.500762939453	80.1161346435547
380.9521484375	80.3727340698242
382.402954101563	80.3414535522461
383.853240966797	80.5270309448242
385.302947998047	80.552116394043
386.752136230469	80.6520767211914
388.200744628906	80.8350677490234
389.648803710938	81.0519485473633
391.096343994141	81.0347518920898
392.543304443359	81.1533737182617
393.989715576172	81.339241027832
395.435607910156	81.5957717895508
396.880920410156	81.8226776123047
398.325714111328	81.8880615234375
399.769927978516	82.0483169555664
401.213623046875	82.3436889648438
402.656768798828	82.4020309448242
404.099395751953	82.5968780517578
405.541442871094	82.7229843139648
406.982971191406	82.9417343139648
408.423950195313	83.0284729003906
409.864379882813	83.4203948974609
411.304290771484	83.4109954833984
412.743621826172	83.5728378295898
414.182434082031	83.7451629638672
415.620727539063	83.8147430419922
417.058471679688	83.779899597168
418.495666503906	83.9152526855469
419.932342529297	83.9733810424805
421.368469238281	83.9047317504883
422.804077148438	84.0641937255859
424.239135742188	83.9242248535156
425.673645019531	83.8910369873047
427.107635498047	83.9608840942383
428.541107177734	83.8876953125
429.974029541016	83.7706069946289
431.406433105469	83.7930908203125
432.838287353516	83.7135620117188
434.269622802734	83.4984664916992
435.700408935547	83.6257247924805
437.130706787109	83.3401947021484
438.560455322266	83.3701629638672
439.989654541016	83.1622467041016
441.418334960938	83.1514739990234
442.846496582031	82.9840393066406
444.274139404297	82.9416809082031
445.701263427734	82.8100433349609
447.127838134766	82.5949783325195
448.553894042969	82.5767974853516
449.979431152344	82.4819641113281
451.404449462891	82.3048934936523
452.828918457031	82.2943496704102
454.252899169922	82.250846862793
455.676330566406	82.041877746582
457.099273681641	82.0909805297852
458.521667480469	81.9926528930664
459.943542480469	82.0278167724609
461.364929199219	81.9070587158203
462.785766601563	81.8367614746094
464.206085205078	81.912109375
465.625885009766	81.7488098144531
467.045196533203	81.973258972168
468.463958740234	81.8824920654297
469.882202148438	81.7741470336914
471.299957275391	81.7892684936523
472.717193603516	81.7561721801758
474.133911132813	81.7750091552734
475.550109863281	81.7998580932617
476.965789794922	81.7691497802734
478.380950927734	82.034049987793
479.795623779297	81.966552734375
481.209777832031	81.9598770141602
482.623413085938	82.0491027832031
484.036529541016	82.1090774536133
485.449157714844	82.0834808349609
486.861267089844	82.2017517089844
488.272857666016	82.1510009765625
489.683959960938	82.3031768798828
491.094543457031	82.1529846191406
492.504608154297	82.3159942626953
493.914184570313	82.2045593261719
495.3232421875	82.2179870605469
496.731811523438	82.0321197509766
498.139862060547	82.1082763671875
499.547393798828	81.9840087890625
500.954467773438	81.8019485473633
502.360992431641	81.833854675293
503.767028808594	81.6052703857422
505.172576904297	81.7781982421875
506.577606201172	81.5206680297852
507.982147216797	81.277717590332
509.386169433594	81.1765289306641
510.789703369141	81.0806121826172
512.192749023438	80.825813293457
513.595275878906	80.6638565063477
514.997314453125	80.4965591430664
516.398803710938	80.5314254760742
517.799865722656	80.1987686157227
519.200378417969	80.1770782470703
520.600463867188	79.9672241210938
522	79.7197494506836
523.399047851563	79.6403961181641
524.797607421875	79.392448425293
526.195678710938	79.1955490112305
527.59326171875	79.1491470336914
528.990295410156	78.9048385620117
530.386901855469	78.5684661865234
531.782958984375	78.5046081542969
533.178588867188	78.4031372070313
534.573669433594	78.0974426269531
535.968322753906	77.9452819824219
537.362426757813	77.7481918334961
538.756042480469	77.7416381835938
540.149230957031	77.4236221313477
541.541870117188	77.3351287841797
542.934020996094	77.2177124023438
544.32568359375	77.0032806396484
545.716918945313	76.9808654785156
547.107604980469	76.568229675293
548.497802734375	76.6496429443359
549.887573242188	76.6257705688477
551.276794433594	76.3116607666016
552.66552734375	76.2897720336914
554.053833007813	76.2524871826172
555.441650390625	75.9902038574219
556.828918457031	75.9934692382813
558.215759277344	75.8450164794922
559.602111816406	75.7924194335938
560.987976074219	75.9169845581055
562.373352050781	75.7214202880859
563.758239746094	75.6370849609375
565.142639160156	75.5905685424805
566.526611328125	75.3943328857422
567.910034179688	75.5002822875977
569.293029785156	75.4116439819336
570.675537109375	75.4197235107422
572.057556152344	75.2457885742188
573.439086914063	75.254508972168
574.820129394531	75.3772659301758
576.200744628906	75.2483062744141
577.580871582031	75.186393737793
578.96044921875	75.2554397583008
580.339660644531	75.0645751953125
581.718322753906	75.2274169921875
583.096557617188	75.0444946289063
584.474243164063	75.1091918945313
585.851501464844	75.0479888916016
587.228332519531	75.0557250976563
588.604614257813	75.0931167602539
589.98046875	74.9013137817383
591.355834960938	74.9143142700195
592.730712890625	74.9005737304688
594.105163574219	74.922248840332
595.479125976563	74.8881530761719
596.852600097656	74.7238388061523
598.225646972656	74.8184814453125
599.598205566406	74.7532958984375
600.970275878906	74.7931365966797
602.341857910156	74.5883636474609
603.713012695313	74.5922927856445
605.083679199219	74.4093246459961
606.453918457031	74.453483581543
607.823608398438	74.402099609375
609.192932128906	74.3684234619141
610.561706542969	74.0516052246094
611.930053710938	74.1237106323242
613.297912597656	74.0314865112305
614.665344238281	74.0009918212891
616.032287597656	73.7145233154297
617.398803710938	73.655647277832
618.764831542969	73.5685348510742
620.13037109375	73.4414978027344
621.495483398438	73.2777938842773
622.860107421875	73.2732086181641
624.224304199219	72.9581909179688
625.588012695313	73.0366439819336
626.951232910156	72.8346633911133
628.314025878906	72.6190795898438
629.676391601563	72.6741714477539
631.038269042969	72.4168014526367
632.399658203125	72.2683563232422
633.760620117188	72.2330780029297
635.12109375	72.0036697387695
636.481140136719	71.9154510498047
637.840759277344	71.8600616455078
639.199890136719	71.6229248046875
640.558532714844	71.5226974487305
641.916748046875	71.4366912841797
643.274536132813	71.3814392089844
644.6318359375	71.2022018432617
645.988647460938	70.9990386962891
647.345031738281	70.9626770019531
648.700988769531	70.9480056762695
650.056457519531	70.7462921142578
651.411499023438	70.6480178833008
652.76611328125	70.6073303222656
654.120239257813	70.4093627929688
655.473876953125	70.3902206420898
656.827087402344	70.3304290771484
658.179870605469	70.2225189208984
659.5322265625	70.2003631591797
660.884094238281	69.9130172729492
662.235473632813	69.9728012084961
663.586486816406	69.8331756591797
664.93701171875	69.723503112793
666.287048339844	69.7871704101563
667.636657714844	69.7900848388672
668.98583984375	69.6394424438477
670.334594726563	69.5275726318359
671.682861328125	69.5589141845703
673.030700683594	69.5333404541016
674.378051757813	69.50146484375
675.725036621094	69.431282043457
677.071533203125	69.4419937133789
678.417541503906	69.4086456298828
679.76318359375	69.4818496704102
681.108337402344	69.3410491943359
682.453002929688	69.3481826782227
683.797302246094	69.4963455200195
685.14111328125	69.2554092407227
686.484497070313	69.3426666259766
687.827453613281	69.3843612670898
689.169921875	69.3752975463867
690.512023925781	69.2793045043945
691.853637695313	69.5150451660156
693.194763183594	69.4899368286133
694.535522460938	69.3719711303711
695.875793457031	69.3806228637695
697.215637207031	69.5171813964844
698.555053710938	69.4056091308594
699.89404296875	69.5052261352539
701.232543945313	69.5880355834961
702.570617675781	69.4709701538086
703.908325195313	69.5151138305664
705.245483398438	69.4321746826172
706.582275390625	69.419319152832
707.918640136719	69.4665679931641
709.254516601563	69.4887771606445
710.589965820313	69.3908004760742
711.924987792969	69.4585800170898
713.259582519531	69.4678115844727
714.59375	69.4864349365234
715.927490234375	69.3499069213867
717.2607421875	69.4613723754883
718.593627929688	69.3625717163086
719.926025390625	69.3935165405273
721.257995605469	69.3466110229492
722.589538574219	69.1945190429688
723.920654296875	69.2159576416016
725.251342773438	69.3971099853516
726.581604003906	69.1838836669922
727.911437988281	69.2891464233398
729.240783691406	69.1448287963867
730.569763183594	69.115478515625
731.898254394531	69.0725631713867
733.226379394531	69.0073089599609
734.554016113281	68.9527893066406
735.881225585938	68.8885192871094
737.208068847656	68.8678817749023
738.534423828125	68.85107421875
739.8603515625	68.6712265014648
741.185852050781	68.6758804321289
742.510925292969	68.7357940673828
743.835571289063	68.4977340698242
745.159790039063	68.5622711181641
746.483581542969	68.493408203125
747.806945800781	68.19677734375
749.1298828125	68.163330078125
750.452453613281	68.1205596923828
751.774536132813	68.1735153198242
753.09619140625	67.8093643188477
754.417419433594	67.9500961303711
755.738220214844	67.715934753418
757.05859375	67.6170959472656
758.378540039063	67.5884017944336
759.698059082031	67.4970550537109
761.017211914063	67.4399337768555
762.335876464844	67.3186492919922
763.654113769531	66.9962463378906
764.971984863281	66.9831314086914
766.289367675781	66.8252639770508
767.606384277344	66.8213653564453
768.922973632813	66.7783203125
770.239074707031	66.6314239501953
771.554809570313	66.5179672241211
772.8701171875	66.437370300293
774.184997558594	66.2821578979492
775.499450683594	66.122184753418
776.8134765625	66.0981903076172
778.127136230469	65.9468688964844
779.440307617188	65.8295669555664
780.753112792969	65.8650131225586
782.0654296875	65.6217422485352
783.377380371094	65.6778564453125
784.688903808594	65.4882888793945
786	65.3210906982422
787.310668945313	65.3188400268555
788.620971679688	65.0100784301758
789.930786132813	65.1334533691406
791.240234375	64.9016647338867
792.549255371094	64.8262100219727
793.857788085938	64.8099517822266
795.166015625	64.6433181762695
796.473754882813	64.6112594604492
797.781066894531	64.4088134765625
799.088012695313	64.4132385253906
800.39453125	64.255485534668
801.700622558594	64.2416381835938
803.006286621094	64.093864440918
804.311584472656	64.0661163330078
805.616394042969	63.9124870300293
806.920837402344	63.864185333252
808.224853515625	63.6686248779297
809.528503417969	63.556079864502
810.831665039063	63.555347442627
812.134460449219	63.5754203796387
813.436828613281	63.3383750915527
814.73876953125	63.3457069396973
816.040344238281	63.0997581481934
817.341430664063	63.0970344543457
818.642150878906	63.2110366821289
819.942504882813	62.9378967285156
821.242370605469	62.8120155334473
822.541870117188	62.7704544067383
823.840942382813	62.6488151550293
825.139587402344	62.6654663085938
826.437866210938	62.538516998291
827.735656738281	62.4181098937988
829.033081054688	62.3444137573242
830.330139160156	62.3119430541992
831.626770019531	62.1437225341797
832.922973632813	62.0567626953125
834.21875	61.9406433105469
835.514099121094	61.8281593322754
836.80908203125	61.7696723937988
838.103637695313	61.6200675964355
839.397827148438	61.4971885681152
840.691589355469	61.4967002868652
841.984924316406	61.3940696716309
843.27783203125	61.2821044921875
844.570373535156	61.1432991027832
845.862487792969	61.0207138061523
847.154235839844	60.8293380737305
848.445556640625	60.8038177490234
849.736450195313	60.7095031738281
851.026916503906	60.3710708618164
852.317016601563	60.357608795166
853.606689453125	60.2681350708008
854.89599609375	60.0820541381836
856.184875488281	59.9968147277832
857.473327636719	59.7612266540527
858.761413574219	59.5908584594727
860.049072265625	59.5062446594238
861.336303710938	59.3168487548828
862.623168945313	59.2974624633789
863.909606933594	59.1582374572754
865.195678710938	58.977294921875
866.481323242188	58.7474136352539
867.766540527344	58.5404167175293
869.051391601563	58.5001754760742
870.335815429688	58.4187774658203
871.619873046875	58.0824851989746
872.903503417969	57.8769226074219
874.186706542969	57.8403739929199
875.469543457031	57.4967231750488
876.752014160156	57.3230400085449
878.033996582031	57.1177635192871
879.315612792969	57.0237617492676
880.596862792969	56.6727905273438
881.877685546875	56.5898780822754
883.158081054688	56.3574447631836
884.438110351563	56.0035095214844
885.7177734375	55.8397064208984
886.996948242188	55.7538223266602
888.275817871094	55.459774017334
889.55419921875	55.201358795166
890.832275390625	54.9932632446289
892.10986328125	54.8453788757324
893.387084960938	54.6836013793945
894.663940429688	54.4492797851563
895.940368652344	54.1803131103516
897.216369628906	53.961841583252
898.492004394531	53.735595703125
899.767272949219	53.475456237793
901.042114257813	53.2871437072754
902.316528320313	53.1293182373047
903.590576171875	52.8943901062012
904.8642578125	52.6975593566895
906.137512207031	52.48095703125
907.410339355469	52.2895088195801
908.682800292969	52.0217094421387
909.954833984375	51.9306602478027
911.226501464844	51.6903266906738
912.497802734375	51.3947792053223
913.768676757813	51.0962181091309
915.039123535156	51.1155014038086
916.309204101563	50.7766036987305
917.578918457031	50.7401161193848
918.848205566406	50.5356979370117
920.117126464844	50.280834197998
921.385620117188	50.2196464538574
922.653747558594	50.0973510742188
923.921447753906	49.7503776550293
925.188781738281	49.6701927185059
926.455688476563	49.4291343688965
927.722229003906	49.3817405700684
928.988342285156	49.2046890258789
930.254089355469	49.1154327392578
931.519470214844	48.900333404541
932.784423828125	48.9217376708984
934.049011230469	48.5964126586914
935.313171386719	48.5268363952637
936.576965332031	48.3894844055176
937.84033203125	48.3888626098633
939.103332519531	48.1692848205566
940.365966796875	48.0689125061035
941.628173828125	48.0432014465332
942.890014648438	47.911449432373
944.151428222656	47.7816123962402
945.412475585938	47.6809158325195
946.673095703125	47.6036643981934
947.933349609375	47.5641250610352
949.193237304688	47.4474830627441
950.452697753906	47.4437713623047
951.711791992188	47.3105888366699
952.970520019531	47.1938018798828
954.228820800781	47.2154426574707
955.486755371094	47.1679954528809
956.744262695313	46.9347305297852
958.001403808594	47.0453338623047
959.258117675781	46.9190979003906
960.514526367188	46.8442764282227
961.770446777344	46.8248825073242
963.026062011719	46.760570526123
964.28125	46.6456146240234
965.536010742188	46.6437835693359
966.790466308594	46.674129486084
968.044494628906	46.644702911377
969.298095703125	46.4102401733398
970.551391601563	46.4977607727051
971.80419921875	46.411262512207
973.056701660156	46.4809036254883
974.308776855469	46.213737487793
975.560485839844	46.2116241455078
976.811767578125	46.301872253418
978.062683105469	46.1666984558105
979.313232421875	46.1844444274902
980.563415527344	46.1151657104492
981.813171386719	46.1443519592285
983.0625	45.9926605224609
984.3115234375	45.9165802001953
985.560119628906	46.0314903259277
986.808349609375	45.8741302490234
988.05615234375	45.9747772216797
989.303588867188	45.7896385192871
990.550659179688	45.8463363647461
991.797302246094	45.7764320373535
993.043579101563	45.7649803161621
994.289489746094	45.6703453063965
995.535034179688	45.6490325927734
996.780151367188	45.4736671447754
998.02490234375	45.4811325073242
999.269226074219	45.4257698059082
1000.51318359375	45.291202545166
1001.75677490234	45.2053909301758
1003	45.2129096984863
1004.24279785156	45.0599060058594
1005.48522949219	44.9750785827637
1006.72729492188	45.0270080566406
1007.96893310547	45.0372428894043
1009.21026611328	44.9012298583984
1010.45111083984	44.9048233032227
1011.69165039063	44.7775917053223
1012.93176269531	44.6835136413574
1014.17150878906	44.7627563476563
1015.41088867188	44.5687103271484
1016.64984130859	44.6636009216309
1017.88842773438	44.579662322998
1019.12664794922	44.4867858886719
1020.36450195313	44.4563903808594
1021.60192871094	44.4730529785156
1022.83898925781	44.452392578125
1024.07568359375	44.2974700927734
1025.31201171875	44.3726539611816
1026.5478515625	44.2697448730469
1027.78344726563	44.2756233215332
1029.0185546875	44.1679763793945
1030.25329589844	44.1902542114258
1031.48767089844	44.0752067565918
1032.7216796875	44.0439872741699
1033.95532226563	44.0181083679199
1035.18859863281	43.9918670654297
1036.42138671875	44.0551643371582
1037.65393066406	43.943416595459
1038.88598632813	44.0341835021973
1040.11767578125	43.9889335632324
1041.34899902344	43.8875045776367
1042.57995605469	44.0221405029297
1043.810546875	44.108585357666
1045.04077148438	43.8515243530273
1046.2705078125	44.0424156188965
1047.5	43.9888648986816
1048.72900390625	43.9726753234863
1049.95764160156	43.9250564575195
1051.18591308594	43.9490928649902
1052.41381835938	43.9310340881348
1053.64135742188	43.9152717590332
1054.86853027344	44.070858001709
1056.09521484375	43.9129524230957
1057.32165527344	43.8453979492188
1058.54760742188	43.7889099121094
1059.77331542969	43.8439178466797
1060.99853515625	43.8474884033203
1062.22338867188	43.8510704040527
1063.44787597656	43.6509132385254
1064.671875	43.6688194274902
1065.89562988281	43.686164855957
1067.11901855469	43.5613174438477
1068.34191894531	43.5560111999512
1069.56457519531	43.6378211975098
1070.78674316406	43.4443855285645
1072.00854492188	43.563591003418
1073.22998046875	43.434986114502
1074.45104980469	43.4282150268555
1075.67175292969	43.3036231994629
1076.89208984375	43.3075523376465
1078.11193847656	43.221492767334
1079.33154296875	43.2233467102051
1080.55065917969	43.2690696716309
1081.76940917969	43.1412925720215
1082.98791503906	42.9727096557617
1084.20593261719	42.9866256713867
1085.42358398438	43.050895690918
1086.64086914063	43.0371932983398
1087.85766601563	42.9737167358398
1089.07421875	42.9127388000488
1090.29040527344	42.7701416015625
1091.50610351563	42.8333320617676
1092.72155761719	42.8061485290527
1093.9365234375	42.8369560241699
1095.15112304688	42.8580513000488
1096.36535644531	42.8125877380371
1097.57922363281	42.9195556640625
1098.79272460938	42.8769798278809
1100.005859375	42.7338714599609
1101.21862792969	42.8782806396484
1102.43090820313	43.0068893432617
1103.64294433594	42.8019905090332
1104.8544921875	42.82568359375
1106.06579589844	42.9394493103027
1107.27661132813	42.7889556884766
1108.48706054688	42.7602157592773
1109.69714355469	42.8896865844727
1110.90686035156	42.7903594970703
1112.1162109375	42.7360763549805
1113.3251953125	42.8990020751953
1114.53369140625	42.7483673095703
1115.74194335938	42.7630233764648
1116.94982910156	42.8635940551758
1118.1572265625	42.8311424255371
1119.3642578125	42.7925872802734
1120.57104492188	42.7947082519531
1121.77734375	42.7836723327637
1122.98327636719	42.8931045532227
1124.18884277344	42.8458290100098
1125.39404296875	42.8588905334473
1126.59875488281	42.7398338317871
1127.80322265625	42.8579444885254
1129.00732421875	42.8530921936035
1130.2109375	42.8331756591797
1131.41430664063	42.8342742919922
1132.6171875	42.8453254699707
1133.81970214844	42.7698707580566
1135.02197265625	42.8170394897461
1136.22375488281	42.7790451049805
1137.42517089844	42.6499366760254
1138.62622070313	42.8604850769043
1139.82690429688	42.6767654418945
1141.02709960938	42.5415649414063
1142.22705078125	42.7424278259277
1143.42663574219	42.599422454834
1144.62573242188	42.508186340332
1145.82458496094	42.4846038818359
1147.02294921875	42.5132026672363
1148.22094726563	42.5796508789063
1149.41857910156	42.5954780578613
1150.61584472656	42.5857048034668
1151.81274414063	42.5102043151855
1153.00927734375	42.4708366394043
1154.20544433594	42.612865447998
1155.40124511719	42.5486755371094
1156.5966796875	42.5150756835938
1157.79162597656	42.5742111206055
1158.986328125	42.5125312805176
1160.18054199219	42.6365127563477
1161.37438964844	42.5611000061035
1162.56799316406	42.4279403686523
1163.76110839844	42.4638252258301
1164.95385742188	42.4324150085449
1166.14624023438	42.4057922363281
1167.33825683594	42.3858757019043
1168.52990722656	42.3782196044922
1169.72119140625	42.3954315185547
1170.91198730469	42.3795700073242
1172.1025390625	42.309398651123
1173.29260253906	42.6065330505371
1174.482421875	42.422176361084
1175.67175292969	42.5236511230469
1176.86071777344	42.5063438415527
1178.04943847656	42.4829139709473
1179.23767089844	42.5997581481934
1180.42553710938	42.5650749206543
1181.61303710938	42.6921157836914
1182.80017089844	42.6423377990723
1183.98681640625	42.7150611877441
1185.17321777344	42.6279907226563
1186.35925292969	42.6724243164063
1187.54479980469	42.6575317382813
1188.73010253906	42.6277160644531
1189.91491699219	42.6377410888672
1191.09936523438	42.7370109558105
1192.28356933594	42.8008766174316
1193.46728515625	42.730525970459
1194.65063476563	42.9225425720215
1195.83361816406	42.7635498046875
1197.01623535156	42.8504753112793
1198.19836425781	42.8981590270996
1199.38024902344	42.9602317810059
1200.56176757813	42.9255867004395
1201.74279785156	43.0265769958496
1202.92358398438	42.9486656188965
1204.10388183594	43.1031608581543
1205.28393554688	43.1220321655273
1206.46350097656	43.1943855285645
1207.64270019531	43.2412757873535
1208.82153320313	43.1940879821777
1210	43.2475242614746
1211.17810058594	43.2509651184082
1212.35583496094	43.2674522399902
1213.53308105469	43.4194793701172
1214.71008300781	43.3204078674316
1215.88671875	43.3812370300293
1217.06286621094	43.3015365600586
1218.23864746094	43.2404441833496
1219.41418457031	43.3298988342285
1220.58923339844	43.3697052001953
1221.76391601563	43.2367248535156
1222.93823242188	43.3178062438965
1224.11218261719	43.3154563903809
1225.28576660156	43.3729858398438
1226.458984375	43.3645401000977
1227.6318359375	43.2970085144043
1228.80419921875	43.3981513977051
1229.97631835938	43.3521423339844
1231.14794921875	43.3932571411133
1232.31921386719	43.4530067443848
1233.490234375	43.2567596435547
1234.66076660156	43.443416595459
1235.83093261719	43.2755737304688
1237.00073242188	43.3705291748047
1238.17016601563	43.3453330993652
1239.33923339844	43.2467994689941
1240.5078125	43.273265838623
1241.67614746094	43.296875
1242.84411621094	43.2675018310547
1244.01159667969	43.1290512084961
1245.1787109375	43.1565322875977
1246.34558105469	43.0607261657715
1247.51196289063	43.0090980529785
1248.67797851563	42.9367294311523
1249.84362792969	43.0399703979492
1251.00891113281	42.8992195129395
1252.173828125	42.8349418640137
1253.33825683594	42.8807830810547
1254.50244140625	42.8278656005859
1255.66625976563	42.7474555969238
1256.82958984375	42.7520179748535
1257.99255371094	42.6939315795898
1259.1552734375	42.773307800293
1260.31750488281	42.8029174804688
1261.47937011719	42.7342834472656
1262.64086914063	42.5671920776367
1263.80200195313	42.5897178649902
1264.96276855469	42.6178398132324
1266.123046875	42.5732727050781
1267.28308105469	42.5262184143066
1268.44262695313	42.3991355895996
1269.60192871094	42.365550994873
1270.7607421875	42.2492408752441
1271.91918945313	42.3667182922363
1273.07727050781	42.3233528137207
1274.23498535156	42.1102485656738
1275.39233398438	42.0793914794922
1276.54931640625	42.1003265380859
1277.70581054688	41.9703559875488
1278.86206054688	42.0121078491211
1280.01794433594	41.9510612487793
1281.17333984375	41.8927154541016
1282.32836914063	41.9296989440918
1283.48303222656	41.8761901855469
1284.63732910156	41.8619689941406
1285.79125976563	41.8315849304199
1286.94482421875	41.8287620544434
1288.09802246094	41.7529373168945
1289.25073242188	41.6776924133301
1290.40319824219	41.8756790161133
1291.55517578125	41.7370491027832
1292.70690917969	41.6703033447266
1293.85815429688	41.6052894592285
1295.00903320313	41.692569732666
1296.15954589844	41.5832405090332
1297.30969238281	41.5571899414063
1298.45935058594	41.5236358642578
1299.60876464844	41.5035858154297
1300.7578125	41.3529853820801
1301.90637207031	41.4662170410156
1303.05456542969	41.3169631958008
1304.20239257813	41.3301239013672
1305.34985351563	41.2626647949219
1306.49694824219	41.2494239807129
1307.64367675781	41.1823425292969
1308.7900390625	41.1183662414551
1309.93591308594	41.1259918212891
1311.08154296875	41.1259117126465
1312.22668457031	41.0860748291016
1313.37145996094	41.0701942443848
1314.51599121094	41.0688056945801
1315.66003417969	41.1604957580566
1316.80358886719	41.0531196594238
1317.94689941406	41.0793838500977
1319.08984375	41.1137886047363
1320.23229980469	41.110538482666
1321.37451171875	41.0302276611328
1322.51623535156	41.0544281005859
1323.65759277344	41.0056228637695
1324.79858398438	41.0006790161133
1325.93920898438	40.8774681091309
1327.07934570313	40.9624252319336
1328.21923828125	40.8707275390625
1329.35864257813	40.8389587402344
1330.49780273438	40.842960357666
1331.63647460938	40.7064018249512
1332.77478027344	40.787971496582
1333.91271972656	40.6508293151855
1335.05029296875	40.6837043762207
1336.18737792969	40.6065254211426
1337.32421875	40.4517517089844
1338.46057128906	40.5322494506836
1339.5966796875	40.5032577514648
1340.73229980469	40.4268569946289
1341.86755371094	40.4071617126465
1343.00231933594	40.5398139953613
1344.13684082031	40.3989715576172
1345.27099609375	40.3669242858887
1346.40466308594	40.4595794677734
1347.53796386719	40.3349876403809
1348.6708984375	40.3337593078613
1349.80346679688	40.3683738708496
1350.93566894531	40.368537902832
1352.06750488281	40.44775390625
1353.19885253906	40.2607765197754
1354.32995605469	40.302433013916
1355.46057128906	40.2049674987793
1356.5908203125	40.2313461303711
1357.720703125	40.1685676574707
1358.85021972656	40.0610198974609
1359.97924804688	40.0294570922852
1361.10803222656	39.986083984375
1362.236328125	39.9396057128906
1363.3642578125	40.016487121582
1364.49182128906	39.8934059143066
1365.61901855469	39.8195838928223
1366.74584960938	39.6825218200684
1367.87231445313	39.7757682800293
1368.99829101563	39.6658554077148
1370.12390136719	39.7018966674805
1371.24914550781	39.6546745300293
1372.3740234375	39.6845397949219
1373.49853515625	39.6555938720703
1374.62255859375	39.5944137573242
1375.74633789063	39.6021766662598
1376.86962890625	39.6692047119141
1377.99255371094	39.6119346618652
1379.11511230469	39.6007118225098
1380.2373046875	39.6501197814941
1381.35900878906	39.5238952636719
1382.48034667969	39.5364036560059
1383.60144042969	39.6076354980469
1384.72204589844	39.5935592651367
1385.84228515625	39.4803428649902
1386.96203613281	39.4534454345703
1388.08154296875	39.4096374511719
1389.20056152344	39.4947738647461
1390.31921386719	39.3644332885742
1391.4375	39.2401008605957
1392.55541992188	39.1408538818359
1393.6728515625	39.1674919128418
1394.7900390625	39.3099403381348
1395.90673828125	39.0861358642578
1397.02307128906	39.1663475036621
1398.13903808594	39.0680770874023
1399.25463867188	38.9824485778809
1400.36975097656	38.9456901550293
1401.48449707031	39.0119552612305
1402.59899902344	39.0114440917969
1403.712890625	38.9803657531738
1404.82653808594	38.9991683959961
1405.93981933594	39.1033401489258
1407.05261230469	38.9734992980957
1408.1650390625	39.0441932678223
1409.27709960938	39.0899696350098
1410.38879394531	39.0100326538086
1411.5	38.974925994873
1412.61096191406	39.0246620178223
1413.72143554688	38.9802055358887
1414.83154296875	38.9443511962891
1415.94116210938	38.935619354248
1417.05053710938	38.8642616271973
1418.15942382813	38.7819786071777
1419.26794433594	38.8050651550293
1420.37609863281	38.8248634338379
1421.48388671875	38.8107070922852
1422.59118652344	38.5726318359375
1423.6982421875	38.6471099853516
1424.80480957031	38.5474395751953
1425.91088867188	38.5061492919922
1427.01672363281	38.5461235046387
1428.1220703125	38.4917602539063
1429.22717285156	38.3647155761719
1430.33166503906	38.3859634399414
1431.43591308594	38.3609161376953
1432.53979492188	38.4425964355469
1433.64318847656	38.4079971313477
1434.74621582031	38.4860305786133
1435.84887695313	38.4311141967773
1436.95104980469	38.3914566040039
1438.05297851563	38.5749893188477
1439.15441894531	38.4050750732422
1440.25549316406	38.4169006347656
1441.35620117188	38.3416595458984
1442.45642089844	38.3771858215332
1443.55627441406	38.3146705627441
1444.65576171875	38.3490562438965
1445.7548828125	38.2260475158691
1446.853515625	38.2718162536621
1447.95190429688	38.0712242126465
1449.0498046875	38.1052665710449
1450.14721679688	38.0566520690918
1451.24438476563	37.9527740478516
1452.34106445313	37.8322372436523
1453.43737792969	37.927848815918
1454.53332519531	37.9256935119629
1455.62890625	37.7855339050293
1456.72399902344	37.8404426574707
1457.81872558594	37.8485145568848
1458.9130859375	37.8768043518066
1460.00695800781	37.7369995117188
1461.10046386719	37.793758392334
1462.19360351563	37.874870300293
1463.28637695313	37.8308181762695
1464.37878417969	37.9080696105957
1465.470703125	37.7951240539551
1466.56225585938	37.9109115600586
1467.65344238281	37.874942779541
1468.744140625	37.846248626709
1469.83447265625	37.7544937133789
1470.92443847656	37.7666702270508
1472.01403808594	37.6833572387695
1473.10314941406	37.739372253418
1474.19189453125	37.6338424682617
1475.2802734375	37.4504585266113
1476.3681640625	37.6219177246094
1477.45581054688	37.5462608337402
1478.54296875	37.5158157348633
1479.62963867188	37.4517593383789
1480.71606445313	37.5505828857422
1481.80200195313	37.4792556762695
1482.88757324219	37.5871887207031
1483.97265625	37.5518836975098
1485.05737304688	37.6681632995605
1486.14172363281	37.5685043334961
1487.22570800781	37.6720542907715
1488.30932617188	37.7061233520508
1489.39245605469	37.6214370727539
1490.47509765625	37.7034149169922
1491.55749511719	37.7056274414063
1492.63940429688	37.8331832885742
1493.72094726563	37.7747383117676
1494.80212402344	37.8994216918945
1495.8828125	37.8747138977051
1496.96313476563	37.8636093139648
1498.04309082031	37.914249420166
1499.12255859375	37.6875801086426
1500.20166015625	37.8572044372559
1501.28039550781	37.8246459960938
1502.35864257813	37.7794570922852
1503.4365234375	37.7573585510254
1504.51403808594	37.8645782470703
1505.59118652344	37.8354072570801
1506.66784667969	37.9205856323242
1507.744140625	37.9133605957031
1508.81994628906	37.9689750671387
1509.89538574219	37.953296661377
1510.97045898438	38.034252166748
1512.04516601563	38.0628776550293
1513.11938476563	38.1188087463379
1514.19323730469	38.2334823608398
1515.26672363281	38.4192047119141
1516.33972167969	38.4218673706055
1517.41235351563	38.5764465332031
1518.48449707031	38.5368309020996
1519.55639648438	38.6177062988281
1520.62768554688	38.7340545654297
1521.69873046875	38.7968101501465
1522.76928710938	38.7905120849609
1523.83947753906	38.8689727783203
1524.90930175781	38.9643058776855
1525.97863769531	38.9972991943359
1527.04760742188	38.995044708252
1528.11608886719	38.9813117980957
1529.18420410156	38.9119071960449
1530.251953125	38.9820327758789
1531.31921386719	39.1235618591309
1532.38610839844	39.1227951049805
1533.45263671875	39.199779510498
1534.51867675781	39.4406356811523
1535.58435058594	39.4631767272949
1536.64965820313	39.5081520080566
1537.71447753906	39.6974449157715
1538.77893066406	39.8625869750977
1539.84301757813	39.8948097229004
1540.90661621094	40.0439949035645
1541.9697265625	40.1585006713867
1543.03259277344	40.3310546875
1544.09497070313	40.4349632263184
1545.15686035156	40.647590637207
1546.21850585938	40.7649269104004
1547.27966308594	40.8469314575195
1548.34033203125	40.9055328369141
1549.40063476563	41.147289276123
1550.46057128906	41.2397956848145
1551.52001953125	41.4125175476074
1552.5791015625	41.519660949707
1553.63781738281	41.7020797729492
1554.69604492188	41.7398834228516
1555.75378417969	41.7890701293945
1556.81127929688	41.8307151794434
1557.86828613281	42.054988861084
1558.9248046875	42.0397720336914
1559.98095703125	42.2114219665527
1561.03674316406	42.229923248291
1562.09204101563	42.3092384338379
1563.14697265625	42.5464401245117
1564.20153808594	42.874454498291
1565.25561523438	42.9394187927246
1566.30932617188	43.1659507751465
1567.36254882813	43.3632621765137
1568.41540527344	43.5746383666992
1569.4677734375	43.7571601867676
1570.51977539063	43.9717063903809
1571.57141113281	44.1795539855957
1572.62255859375	44.5242576599121
1573.67333984375	44.723747253418
1574.7236328125	45.068115234375
1575.77355957031	45.1825103759766
1576.82299804688	45.4034576416016
1577.8720703125	45.5349807739258
1578.92077636719	45.6619720458984
1579.96899414063	45.925163269043
1581.01684570313	46.102294921875
1582.06420898438	46.3037147521973
1583.11120605469	46.5226364135742
1584.15771484375	46.6722221374512
1585.20385742188	47.0265846252441
1586.24951171875	47.1379470825195
1587.29479980469	47.3740768432617
1588.33972167969	47.6289176940918
1589.38415527344	47.7739486694336
1590.42810058594	47.9581108093262
1591.47180175781	48.3567237854004
1592.51489257813	48.7112159729004
1593.55773925781	49.0526466369629
1594.59997558594	49.2424736022949
1595.64196777344	49.6780128479004
1596.68334960938	50.0601921081543
1597.72448730469	50.4676094055176
1598.76513671875	50.8645782470703
1599.80529785156	51.2560958862305
1600.84509277344	51.6259269714355
1601.88452148438	51.9152183532715
1602.92346191406	52.2584495544434
1603.9619140625	52.5964164733887
1605	52.8991928100586
1606.03771972656	53.2613639831543
1607.07495117188	53.4603500366211
1608.11169433594	53.821418762207
1609.14807128906	54.2630577087402
1610.18408203125	54.4712677001953
1611.21960449219	54.6837921142578
1612.25463867188	54.900463104248
1613.28930664063	55.2296867370605
1614.32360839844	55.3383369445801
1615.357421875	55.8787498474121
1616.39074707031	55.9715156555176
1617.42370605469	56.3252639770508
1618.45629882813	56.6961135864258
1619.48840332031	56.7980117797852
1620.52001953125	57.0450401306152
1621.55126953125	57.3415489196777
1622.58215332031	57.6029434204102
1623.61254882813	57.7148780822754
1624.64245605469	57.9843635559082
1625.67199707031	58.3296012878418
1626.70104980469	58.5089950561523
1627.72973632813	58.6765785217285
1628.75793457031	58.865852355957
1629.78576660156	59.1858062744141
1630.81311035156	59.2578086853027
1631.84008789063	59.3609580993652
1632.86657714844	59.5720100402832
1633.89270019531	59.7183494567871
1634.91833496094	59.6806831359863
1635.94348144531	59.8718032836914
1636.96826171875	59.8552284240723
1637.99255371094	59.7426147460938
1639.01647949219	59.798641204834
1640.03991699219	59.590747833252
1641.06298828125	59.6820182800293
1642.08557128906	59.4712104797363
1643.10778808594	59.2927360534668
1644.12951660156	59.0105361938477
1645.15075683594	58.8335418701172
1646.17163085938	58.6682357788086
1647.19213867188	58.3894233703613
1648.21203613281	58.1470069885254
1649.23156738281	57.9448204040527
1650.25073242188	57.725944519043
1651.26940917969	57.4313621520996
1652.28759765625	57.0610313415527
1653.30541992188	56.8844833374023
1654.32275390625	56.5433349609375
1655.33972167969	56.2566452026367
1656.35620117188	55.7319526672363
1657.37231445313	55.4035835266113
1658.38793945313	55.1865577697754
1659.40307617188	55.0405464172363
1660.41772460938	54.6499061584473
1661.43212890625	54.4440155029297
1662.44592285156	53.9461784362793
1663.45935058594	53.9458045959473
1664.47229003906	53.5719223022461
1665.48486328125	53.1252899169922
1666.49694824219	52.895923614502
1667.50854492188	52.4762420654297
1668.51977539063	52.242805480957
1669.53051757813	51.9091300964355
1670.54089355469	51.4531555175781
1671.55078125	51.1364936828613
1672.56018066406	50.6972846984863
1673.56909179688	50.334300994873
1674.57763671875	49.8633499145508
1675.58581542969	49.337589263916
1676.59350585938	48.9129219055176
1677.60070800781	48.4942016601563
1678.607421875	48.0206527709961
1679.61376953125	47.4824256896973
1680.61962890625	47.1070098876953
1681.62512207031	46.7063331604004
1682.63012695313	46.0902976989746
1683.63464355469	45.5769309997559
1684.638671875	45.1995697021484
1685.64233398438	44.6187705993652
1686.64562988281	44.3693885803223
1687.64831542969	43.8619346618652
1688.65063476563	43.4423942565918
1689.65246582031	42.9003791809082
1690.65393066406	42.5722846984863
1691.65490722656	42.1701812744141
1692.65539550781	41.777946472168
1693.65551757813	41.4293479919434
1694.65502929688	41.0492630004883
1695.654296875	40.6516036987305
1696.65295410156	40.3568115234375
1697.65124511719	40.0350532531738
1698.64904785156	39.7518920898438
1699.646484375	39.3771858215332
1700.64331054688	38.9586410522461
1701.63977050781	38.6703414916992
1702.63586425781	38.2132987976074
1703.63134765625	37.8904457092285
1704.62646484375	37.466682434082
1705.62121582031	37.1375694274902
1706.61535644531	36.927604675293
1707.60913085938	36.5376472473145
1708.60241699219	35.9513244628906
1709.59521484375	35.70458984375
1710.58764648438	35.3036003112793
1711.57958984375	35.0578575134277
1712.57104492188	34.6419486999512
1713.56213378906	34.2877502441406
1714.552734375	34.0107498168945
1715.54284667969	33.6556358337402
1716.53247070313	33.2318267822266
1717.52160644531	32.9383354187012
1718.51037597656	32.6136283874512
1719.49865722656	32.2335624694824
1720.48657226563	32.075008392334
1721.47387695313	31.7492618560791
1722.46081542969	31.4132595062256
1723.447265625	31.1414279937744
1724.43334960938	30.9290771484375
1725.41882324219	30.6374206542969
1726.40393066406	30.3831787109375
1727.38854980469	30.1321296691895
1728.37268066406	29.96848487854
1729.3564453125	29.6645698547363
1730.33972167969	29.4926948547363
1731.32250976563	29.2833576202393
1732.30480957031	28.9718379974365
1733.28674316406	28.8085803985596
1734.26806640625	28.6890773773193
1735.2490234375	28.5374717712402
1736.2294921875	28.3647003173828
1737.20959472656	28.1630935668945
1738.18908691406	28.0147876739502
1739.16821289063	27.8537883758545
1740.14685058594	27.6906452178955
1741.125	27.5040245056152
1742.10266113281	27.4445114135742
1743.07995605469	27.1856460571289
1744.05676269531	27.0499687194824
1745.03308105469	26.8141117095947
1746.00891113281	26.7193489074707
1746.98425292969	26.4413986206055
1747.95910644531	26.3500423431396
1748.93359375	26.1295623779297
1749.90759277344	26.0387172698975
1750.88110351563	25.7802715301514
1751.85412597656	25.5796508789063
1752.82678222656	25.4408378601074
1753.798828125	25.2658042907715
1754.7705078125	25.1245651245117
1755.74169921875	24.8539409637451
1756.71240234375	24.8446063995361
1757.6826171875	24.6378574371338
1758.65246582031	24.4295482635498
1759.62170410156	24.2652721405029
1760.59057617188	24.055736541748
1761.55895996094	23.9708271026611
1762.52673339844	23.8056907653809
1763.49426269531	23.7398586273193
1764.46118164063	23.6644115447998
1765.42761230469	23.4703254699707
1766.39367675781	23.3668479919434
1767.35913085938	23.2641506195068
1768.32421875	23.17746925354
1769.28881835938	23.1644153594971
1770.2529296875	22.9330348968506
1771.21655273438	22.9466457366943
1772.17980957031	22.8042640686035
1773.14245605469	22.80784034729
1774.10461425781	22.7445602416992
1775.06640625	22.7309856414795
1776.02770996094	22.5470409393311
1776.98852539063	22.4727821350098
1777.94873046875	22.4645900726318
1778.90856933594	22.3589019775391
1779.86804199219	22.2929267883301
1780.82690429688	22.1718654632568
1781.78527832031	22.0187110900879
1782.7431640625	21.8968925476074
1783.70068359375	21.8085422515869
1784.65771484375	21.6335983276367
1785.61413574219	21.5518455505371
1786.57019042969	21.3302001953125
1787.52575683594	21.337474822998
1788.48083496094	21.2190933227539
1789.43530273438	21.0947780609131
1790.38940429688	21.0392513275146
1791.34301757813	20.8942565917969
1792.29626464844	20.7456111907959
1793.24890136719	20.7040405273438
1794.20104980469	20.5418300628662
1795.15270996094	20.4894714355469
1796.10400390625	20.3809490203857
1797.0546875	20.373327255249
1798.0048828125	20.289758682251
1798.95471191406	20.1766948699951
1799.90393066406	20.1121921539307
1800.85278320313	20.0461902618408
1801.80102539063	20.0349159240723
1802.74890136719	19.9379005432129
1803.6962890625	19.9032096862793
1804.64306640625	19.8567028045654
1805.58947753906	19.9187622070313
1806.53540039063	19.827320098877
1807.48071289063	19.7335186004639
1808.42565917969	19.7683887481689
1809.3701171875	19.6783256530762
1810.31396484375	19.7146911621094
1811.25744628906	19.6505527496338
1812.20043945313	19.5931396484375
1813.14294433594	19.486255645752
1814.08483886719	19.443998336792
1815.0263671875	19.4353408813477
1815.96740722656	19.3537178039551
1816.90783691406	19.2942676544189
1817.84790039063	19.2843036651611
1818.78747558594	19.1799373626709
1819.72644042969	19.2103977203369
1820.6650390625	19.0076770782471
1821.60314941406	18.9696826934814
1822.54064941406	18.9304008483887
1823.47778320313	18.8599338531494
1824.41430664063	18.8246383666992
1825.35034179688	18.7492389678955
1826.28601074219	18.6358184814453
1827.22106933594	18.5819835662842
1828.15563964844	18.5588970184326
1829.08984375	18.4393920898438
1830.0234375	18.3640155792236
1830.95654296875	18.3136672973633
1831.88916015625	18.2507572174072
1832.8212890625	18.2558460235596
1833.7529296875	18.2303142547607
1834.68408203125	18.1747875213623
1835.61474609375	18.0900802612305
1836.54479980469	18.0525798797607
1837.47448730469	18.0738220214844
1838.40356445313	18.1227741241455
1839.33227539063	18.0750389099121
1840.26037597656	18.0245094299316
1841.18811035156	18.0332183837891
1842.115234375	18.0449180603027
1843.04187011719	18.0355186462402
1843.96801757813	18.019926071167
1844.89367675781	18.0474414825439
1845.81872558594	18.050853729248
1846.74340820313	17.9645919799805
1847.66760253906	18.0023803710938
1848.59118652344	18.0278072357178
1849.51428222656	17.9660530090332
1850.43701171875	17.8972110748291
1851.35913085938	17.8576335906982
1852.28076171875	17.8375034332275
1853.20190429688	17.7998161315918
1854.12243652344	17.7015399932861
1855.04260253906	17.5967884063721
1855.96215820313	17.5883541107178
1856.88122558594	17.5490665435791
1857.79992675781	17.4546852111816
1858.71801757813	17.3859806060791
1859.63549804688	17.4167327880859
1860.55261230469	17.3338260650635
1861.46923828125	17.1648349761963
1862.38525390625	17.2180957794189
1863.30078125	17.1651210784912
1864.2158203125	17.1598014831543
1865.13037109375	17.0960426330566
1866.04443359375	17.1293869018555
1866.95788574219	17.1259956359863
1867.87084960938	17.134220123291
1868.78332519531	17.0742702484131
1869.6953125	17.057315826416
1870.60681152344	17.0831871032715
1871.51782226563	17.0935745239258
1872.42822265625	17.0781383514404
1873.33813476563	17.1710395812988
1874.24755859375	17.1851425170898
1875.15649414063	17.1427879333496
1876.06481933594	17.1077404022217
1876.97277832031	17.1755542755127
1877.88012695313	17.1487007141113
1878.78698730469	17.0739326477051
1879.69323730469	17.1156883239746
1880.59912109375	17.1127758026123
1881.50439453125	17.1036052703857
1882.4091796875	17.0341415405273
1883.3134765625	16.9162254333496
1884.21716308594	16.9232139587402
1885.12048339844	16.8523464202881
1886.02319335938	16.8318500518799
1886.92541503906	16.8262786865234
1887.82702636719	16.7306499481201
1888.72814941406	16.728946685791
1889.62878417969	16.712085723877
1890.52893066406	16.6481971740723
1891.42858886719	16.5623798370361
1892.32763671875	16.5413417816162
1893.22619628906	16.573221206665
1894.12426757813	16.4912166595459
1895.02172851563	16.4406337738037
1895.91870117188	16.4579734802246
1896.81518554688	16.4455814361572
1897.71118164063	16.3445491790771
1898.60656738281	16.3090839385986
1899.50146484375	16.336856842041
1900.39587402344	16.2898483276367
1901.28967285156	16.2541275024414
1902.18298339844	16.3041114807129
1903.07580566406	16.2685947418213
1903.96801757813	16.2650661468506
1904.85986328125	16.2610988616943
1905.7509765625	16.3187942504883
1906.64172363281	16.3285789489746
1907.53186035156	16.3503684997559
1908.42150878906	16.3898372650146
1909.31066894531	16.3684749603271
1910.19921875	16.374813079834
1911.08728027344	16.3848762512207
1911.97473144531	16.3958225250244
1912.86181640625	16.4458656311035
1913.74816894531	16.3871517181396
1914.63415527344	16.413631439209
1915.51953125	16.4195880889893
1916.40441894531	16.3966808319092
1917.28869628906	16.4304237365723
1918.17260742188	16.3906631469727
1919.05578613281	16.3171710968018
1919.93859863281	16.3327560424805
1920.82080078125	16.1875782012939
1921.70239257813	16.2158451080322
1922.58349609375	16.2522468566895
1923.46411132813	16.2204837799072
1924.34423828125	16.1365070343018
1925.22375488281	16.092845916748
1926.10278320313	16.0513591766357
1926.98120117188	16.0058937072754
1927.85913085938	15.9762153625488
1928.73645019531	15.9091730117798
1929.61328125	15.8693389892578
1930.48962402344	15.8811464309692
1931.36535644531	15.8080778121948
1932.24060058594	15.7952404022217
1933.11535644531	15.768759727478
1933.98950195313	15.7788000106812
1934.86303710938	15.7047357559204
1935.73608398438	15.7445096969604
1936.60864257813	15.7750549316406
1937.48059082031	15.8038606643677
1938.35205078125	15.7674255371094
1939.22302246094	15.8022079467773
1940.09338378906	15.7725944519043
1940.96313476563	15.8041019439697
1941.83239746094	15.8550615310669
1942.701171875	15.9078235626221
1943.5693359375	15.8404378890991
1944.43701171875	15.853458404541
1945.30407714844	15.8965587615967
1946.17065429688	15.921329498291
1947.03662109375	16.0025405883789
1947.90209960938	15.9884223937988
1948.76696777344	15.9720859527588
1949.63134765625	16.0024719238281
1950.4951171875	16.051929473877
1951.3583984375	16.0659637451172
1952.22106933594	16.0374565124512
1953.08325195313	16.0089302062988
1953.94482421875	15.9943590164185
1954.80590820313	15.9220924377441
1955.66650390625	15.9896240234375
1956.5263671875	15.9519519805908
1957.38586425781	15.9169254302979
1958.24462890625	15.8989810943604
1959.10302734375	15.846583366394
1959.96069335938	15.8372821807861
1960.81799316406	15.8157482147217
1961.67456054688	15.7356843948364
1962.53063964844	15.6580181121826
1963.38623046875	15.6767082214355
1964.2412109375	15.692967414856
1965.09558105469	15.5786771774292
1965.94946289063	15.5839939117432
1966.80285644531	15.5906581878662
1967.65563964844	15.5616445541382
1968.5078125	15.5486745834351
1969.35949707031	15.5602502822876
1970.21057128906	15.5966243743896
1971.06103515625	15.6071090698242
1971.91101074219	15.5648889541626
1972.76049804688	15.5648756027222
1973.60925292969	15.5630779266357
1974.45764160156	15.6109342575073
1975.30529785156	15.6688852310181
1976.15246582031	15.709210395813
1976.99914550781	15.7491102218628
1977.84521484375	15.7691116333008
1978.69067382813	15.8722410202026
1979.53552246094	15.9288349151611
1980.3798828125	15.9195575714111
1981.22375488281	15.9448165893555
1982.06701660156	15.9732351303101
1982.90966796875	16.0402736663818
1983.75170898438	16.029016494751
1984.59326171875	15.9456624984741
1985.43420410156	15.9278497695923
1986.27465820313	15.9823951721191
1987.11450195313	15.9149074554443
1987.95373535156	15.9254159927368
1988.79248046875	15.9813737869263
1989.63061523438	16.0137424468994
1990.46813964844	15.8984565734863
1991.30517578125	15.8317356109619
1992.1416015625	15.8431434631348
1992.9775390625	15.8333787918091
1993.81274414063	15.7217140197754
1994.6474609375	15.7484369277954
1995.48168945313	15.6668949127197
1996.31518554688	15.6521034240723
1997.14819335938	15.6754493713379
1997.98071289063	15.6245183944702
1998.8125	15.6402006149292
1999.64379882813	15.6120519638062
2000.47448730469	15.6033267974854
2001.3046875	15.5945949554443
2002.13427734375	15.5449151992798
2002.96325683594	15.6377830505371
2003.79162597656	15.6365346908569
2004.61950683594	15.6846618652344
2005.44677734375	15.6616888046265
2006.2734375	15.7275409698486
2007.09948730469	15.8297166824341
2007.92504882813	15.841700553894
2008.75	15.9063329696655
2009.57434082031	15.9297065734863
2010.39819335938	15.9687662124634
2011.22131347656	15.9835548400879
2012.0439453125	15.9740409851074
2012.86608886719	16.0174808502197
2013.6875	16.0479965209961
2014.50842285156	16.0912780761719
2015.32873535156	16.0324192047119
2016.1484375	16.0880184173584
2016.96752929688	16.1429786682129
2017.7861328125	16.1004867553711
2018.60412597656	16.1110591888428
2019.42150878906	16.1052322387695
2020.23828125	16.1812610626221
2021.05444335938	16.105884552002
2021.8701171875	16.1377048492432
2022.68518066406	16.0412616729736
2023.49963378906	16.0847339630127
2024.3134765625	16.0702133178711
2025.12683105469	16.0248355865479
2025.939453125	16.0146312713623
2026.75158691406	15.9520587921143
2027.56311035156	15.9836902618408
2028.3740234375	15.9730091094971
2029.18432617188	15.9382829666138
2029.994140625	15.9349098205566
2030.80322265625	15.9283285140991
2031.61181640625	15.8807182312012
2032.41979980469	15.8342275619507
2033.22717285156	15.8567342758179
2034.03393554688	15.8398008346558
2034.84008789063	15.7537679672241
2035.64575195313	15.7076253890991
2036.45080566406	15.7303600311279
2037.25512695313	15.6772918701172
2038.05895996094	15.5984392166138
2038.86218261719	15.5367736816406
2039.66479492188	15.5806474685669
2040.466796875	15.6079845428467
2041.26831054688	15.6095609664917
2042.06909179688	15.6344003677368
2042.86938476563	15.6198692321777
2043.6689453125	15.5705308914185
2044.46801757813	15.6922063827515
2045.26647949219	15.684832572937
2046.06433105469	15.653694152832
2046.86145019531	15.7026166915894
2047.65808105469	15.7363395690918
2048.4541015625	15.6980304718018
2049.24951171875	15.7086734771729
2050.04443359375	15.7445192337036
2050.83862304688	15.7928781509399
2051.63232421875	15.8255462646484
2052.42529296875	15.8452835083008
2053.2177734375	15.8766098022461
2054.00952148438	15.7998285293579
2054.80078125	15.8865251541138
2055.59130859375	15.8833818435669
2056.38134765625	15.8570528030396
2057.17065429688	15.9601011276245
2057.95947265625	15.9080390930176
2058.74755859375	15.8399229049683
2059.53515625	15.818190574646
2060.32202148438	15.8621664047241
2061.1083984375	15.7711954116821
2061.89428710938	15.757550239563
2062.67919921875	15.7029733657837
2063.4638671875	15.7234869003296
2064.24780273438	15.7326145172119
2065.03100585938	15.789701461792
2065.81372070313	15.6104917526245
2066.595703125	15.5869789123535
2067.37719726563	15.5459756851196
2068.15795898438	15.4545927047729
2068.93823242188	15.4277315139771
2069.7177734375	15.3779945373535
2070.49682617188	15.3613624572754
2071.27514648438	15.2452602386475
2072.05297851563	15.2311344146729
2072.830078125	15.2179327011108
2073.60668945313	15.1196527481079
2074.38256835938	15.152455329895
2075.15795898438	15.0489301681519
2075.9326171875	15.0560054779053
2076.70654296875	15.0417785644531
2077.47998046875	15.0422973632813
2078.25268554688	14.9413890838623
2079.02490234375	14.9646005630493
2079.79663085938	14.9189147949219
2080.5673828125	14.9712200164795
2081.337890625	14.9916572570801
2082.107421875	14.9745607376099
2082.87670898438	14.9964256286621
2083.64501953125	14.9957609176636
2084.41284179688	15.0662879943848
2085.18017578125	15.0177001953125
2085.94677734375	15.0473804473877
2086.71264648438	15.0509719848633
2087.47802734375	15.0611524581909
2088.24267578125	15.1212472915649
2089.0068359375	15.0916719436646
2089.77026367188	15.061598777771
2090.53295898438	15.043288230896
2091.29516601563	15.1230363845825
2092.056640625	15.1323337554932
2092.81762695313	15.0366430282593
2093.57788085938	14.9500846862793
2094.33764648438	14.9727821350098
2095.0966796875	14.8880262374878
2095.85498046875	14.8707885742188
2096.61279296875	14.8367500305176
2097.36987304688	14.7518482208252
2098.12646484375	14.6829624176025
2098.88232421875	14.6973333358765
2099.63745117188	14.6189069747925
2100.39208984375	14.5861301422119
2101.14624023438	14.4649591445923
2101.8994140625	14.3849353790283
2102.65209960938	14.3451585769653
2103.404296875	14.2726144790649
2104.15551757813	14.1848297119141
2104.90649414063	14.1458835601807
2105.65649414063	14.1033430099487
2106.40600585938	14.0270347595215
2107.15502929688	13.9924993515015
2107.90307617188	13.918701171875
2108.65063476563	13.858172416687
2109.39770507813	13.8463726043701
2110.14404296875	13.8362293243408
2110.8896484375	13.8627519607544
2111.63452148438	13.8568954467773
2112.37890625	13.8355474472046
2113.12280273438	13.8210945129395
2113.86572265625	13.8514614105225
2114.60815429688	13.8362913131714
2115.35009765625	13.8764781951904
2116.09106445313	13.9656410217285
2116.83154296875	13.9416542053223
2117.57153320313	13.9195642471313
2118.31079101563	13.9591293334961
2119.04931640625	13.956636428833
2119.787109375	13.8885955810547
2120.5244140625	13.930344581604
2121.26098632813	13.8526611328125
2121.9970703125	13.7842626571655
2122.732421875	13.7661247253418
2123.46704101563	13.7616329193115
2124.20092773438	13.7578554153442
2124.93432617188	13.7238569259644
2125.6669921875	13.6394357681274
2126.39916992188	13.595516204834
2127.13037109375	13.5433979034424
2127.86108398438	13.5349712371826
2128.59130859375	13.5063381195068
2129.32080078125	13.3312683105469
2130.04956054688	13.3932151794434
2130.77758789063	13.2834091186523
2131.50512695313	13.2377872467041
2132.23193359375	13.1687698364258
2132.9580078125	13.1066875457764
2133.68334960938	13.0127477645874
2134.408203125	12.9717712402344
2135.13232421875	12.9642839431763
2135.85595703125	12.8322925567627
2136.57885742188	12.7994050979614
2137.30102539063	12.698392868042
2138.0224609375	12.6390962600708
2138.74340820313	12.6179313659668
2139.46337890625	12.6129474639893
2140.18310546875	12.5767631530762
2140.90185546875	12.4979658126831
2141.6201171875	12.4718732833862
2142.33764648438	12.3694877624512
2143.05444335938	12.5046405792236
2143.77075195313	12.3961296081543
2144.48608398438	12.4145574569702
2145.201171875	12.3958911895752
2145.91528320313	12.3662977218628
2146.62890625	12.3791513442993
2147.34155273438	12.388129234314
2148.05395507813	12.3429489135742
2148.76538085938	12.3421974182129
2149.47631835938	12.3263778686523
2150.18627929688	12.3788738250732
2150.89599609375	12.3226718902588
2151.60473632813	12.3406476974487
2152.31298828125	12.3187103271484
2153.02026367188	12.3191633224487
2153.72729492188	12.2416505813599
2154.43334960938	12.2537689208984
2155.138671875	12.2632169723511
2155.84350585938	12.2151031494141
2156.54760742188	12.2511396408081
2157.25122070313	12.2186050415039
2157.95385742188	12.088846206665
2158.65600585938	12.1346454620361
2159.357421875	12.0724506378174
2160.05810546875	12.0490837097168
2160.75805664063	12.0557823181152
2161.45751953125	11.9969062805176
2162.15600585938	11.9372482299805
2162.85400390625	11.9203977584839
2163.55151367188	11.9348945617676
2164.248046875	11.795482635498
2164.94409179688	11.8342123031616
2165.63916015625	11.7424831390381
2166.33374023438	11.6815958023071
2167.02783203125	11.6893911361694
2167.72094726563	11.5525512695313
2168.41357421875	11.5106792449951
2169.10522460938	11.4835157394409
2169.79638671875	11.4044542312622
2170.48706054688	11.3595190048218
2171.1767578125	11.2500782012939
2171.86572265625	11.1649179458618
2172.55419921875	11.1176147460938
2173.24194335938	11.0232172012329
2173.92895507813	10.9935646057129
2174.615234375	10.9059438705444
2175.30078125	10.8673410415649
2175.98583984375	10.8412828445435
2176.67016601563	10.7591753005981
2177.35375976563	10.8177556991577
2178.03662109375	10.7306299209595
2178.71875	10.7284488677979
2179.40014648438	10.6948671340942
2180.08081054688	10.6451787948608
2180.76098632813	10.6889791488647
2181.4404296875	10.6580591201782
2182.119140625	10.6627731323242
2182.79711914063	10.6843347549438
2183.47436523438	10.679144859314
2184.15087890625	10.606517791748
2184.82690429688	10.6466798782349
2185.501953125	10.6732244491577
2186.17651367188	10.6469192504883
2186.85034179688	10.6449289321899
2187.5234375	10.6093978881836
2188.19580078125	10.5934734344482
2188.86743164063	10.6192951202393
2189.53833007813	10.5842084884644
2190.20874023438	10.5548133850098
2190.87817382813	10.5221576690674
2191.54711914063	10.4830026626587
2192.21533203125	10.4779396057129
2192.8828125	10.4110708236694
2193.54956054688	10.3957548141479
2194.21557617188	10.296875
2194.880859375	10.2308473587036
2195.54541015625	10.201958656311
2196.20947265625	10.1365871429443
2196.87255859375	10.0491857528687
2197.53515625	10.0024433135986
2198.19677734375	9.9406623840332
2198.85791015625	9.88633441925049
2199.51831054688	9.88449573516846
2200.17797851563	9.7617769241333
2200.8369140625	9.68302059173584
2201.4951171875	9.58841896057129
2202.15258789063	9.56064796447754
2202.80932617188	9.50101470947266
2203.46533203125	9.38391017913818
2204.12060546875	9.40293312072754
2204.775390625	9.42272663116455
2205.42919921875	9.28108596801758
2206.08251953125	9.30209827423096
2206.73486328125	9.30804538726807
2207.38671875	9.26548480987549
2208.03759765625	9.22464847564697
2208.68798828125	9.25396633148193
2209.33764648438	9.29136180877686
2209.98657226563	9.21649360656738
2210.63452148438	9.21913909912109
2211.28198242188	9.26890468597412
2211.9287109375	9.23401165008545
2212.57470703125	9.22481155395508
2213.21997070313	9.24915504455566
2213.86450195313	9.20814990997314
2214.50830078125	9.27971458435059
2215.1513671875	9.21823120117188
2215.79370117188	9.16983222961426
2216.43530273438	9.14945125579834
2217.076171875	9.10806655883789
2217.71630859375	9.06158638000488
2218.35571289063	8.98672676086426
2218.99462890625	9.03940105438232
2219.63256835938	8.94065952301025
2220.26977539063	8.93330478668213
2220.90625	8.88336181640625
2221.5419921875	8.84935188293457
2222.17700195313	8.78765869140625
2222.81127929688	8.72236728668213
2223.44482421875	8.62274551391602
2224.07763671875	8.61650657653809
2224.70971679688	8.56351375579834
2225.34106445313	8.51784706115723
2225.9716796875	8.42484760284424
2226.6015625	8.38366508483887
2227.23071289063	8.34117317199707
2227.85913085938	8.27166271209717
2228.48681640625	8.23495101928711
2229.11376953125	8.20941734313965
2229.73999023438	8.16143417358398
2230.36547851563	8.13202285766602
2230.990234375	8.06432437896729
2231.61401367188	8.02948951721191
2232.2373046875	7.99922132492065
2232.85986328125	7.97199249267578
2233.4814453125	7.88852787017822
2234.1025390625	7.85688447952271
2234.72265625	7.86791467666626
2235.34228515625	7.80272674560547
2235.9609375	7.77407550811768
2236.57885742188	7.77048921585083
2237.1962890625	7.76715564727783
2237.81274414063	7.75126171112061
2238.42846679688	7.73945617675781
2239.04345703125	7.70276832580566
2239.65771484375	7.75274658203125
2240.27124023438	7.71012926101685
2240.88403320313	7.71470642089844
2241.49584960938	7.7267370223999
2242.10717773438	7.6989541053772
2242.71752929688	7.71381044387817
2243.32739257813	7.69062519073486
2243.93627929688	7.72220516204834
2244.54443359375	7.65473985671997
2245.15209960938	7.69199085235596
2245.7587890625	7.61956787109375
2246.36474609375	7.61741542816162
2246.9697265625	7.59592628479004
2247.57421875	7.58344602584839
2248.17797851563	7.52685022354126
2248.78076171875	7.5512228012085
2249.38305664063	7.52037715911865
2249.984375	7.4734935760498
2250.5849609375	7.45757341384888
2251.18481445313	7.42690515518188
2251.78393554688	7.35872793197632
2252.38232421875	7.35876893997192
2252.97973632813	7.30603170394897
2253.57666015625	7.2799072265625
2254.17260742188	7.24288606643677
2254.76782226563	7.20583295822144
2255.3623046875	7.1534628868103
2255.9560546875	7.11919498443604
2256.54907226563	7.09475183486938
2257.14135742188	7.02955627441406
2257.73266601563	6.93913125991821
2258.32348632813	6.95846366882324
2258.91333007813	6.8481969833374
2259.50244140625	6.84749746322632
2260.09057617188	6.78986644744873
2260.67822265625	6.76989412307739
2261.26513671875	6.73351573944092
2261.85107421875	6.69476652145386
2262.43627929688	6.64244270324707
2263.02075195313	6.65232944488525
2263.6044921875	6.61245250701904
2264.18725585938	6.61086273193359
2264.76953125	6.52008485794067
2265.35083007813	6.4999303817749
2265.93139648438	6.50846433639526
2266.51123046875	6.48541641235352
2267.09033203125	6.48062753677368
2267.66845703125	6.45284223556519
2268.24584960938	6.4090895652771
2268.82250976563	6.43301916122437
2269.3984375	6.43708944320679
2269.9736328125	6.45005750656128
2270.5478515625	6.45727205276489
2271.12133789063	6.49487161636353
2271.69409179688	6.53485345840454
2272.26611328125	6.47920751571655
2272.83740234375	6.47568845748901
2273.40771484375	6.43937873840332
2273.97729492188	6.41222190856934
2274.54614257813	6.41759157180786
2275.11401367188	6.40222024917603
2275.68139648438	6.32930374145508
2276.24780273438	6.28392219543457
2276.8134765625	6.25874900817871
2277.37817382813	6.23381233215332
2277.9423828125	6.25069046020508
2278.50561523438	6.24046802520752
2279.06811523438	6.22654914855957
2279.62963867188	6.22341823577881
2280.19067382813	6.20710706710815
2280.75073242188	6.23111391067505
2281.31005859375	6.19000101089478
2281.86840820313	6.2177095413208
2282.42602539063	6.1718053817749
2282.98291015625	6.20876264572144
2283.5390625	6.15674209594727
2284.09448242188	6.13400459289551
2284.64892578125	6.10516929626465
2285.20263671875	6.10883235931396
2285.75537109375	6.01065731048584
2286.3076171875	6.01878213882446
2286.85888671875	5.99911642074585
2287.40942382813	5.9691014289856
2287.958984375	5.96264457702637
2288.5078125	5.9116530418396
2289.05590820313	5.85346508026123
2289.60302734375	5.81326293945313
2290.14965820313	5.81123685836792
2290.6953125	5.7723126411438
2291.23999023438	5.74716091156006
2291.78393554688	5.70817852020264
2292.3271484375	5.66517639160156
2292.86962890625	5.63357257843018
2293.4111328125	5.56630563735962
2293.95190429688	5.53011083602905
2294.49194335938	5.55376863479614
2295.03100585938	5.51061773300171
2295.5693359375	5.48287677764893
2296.10693359375	5.47376537322998
2296.6435546875	5.4438533782959
2297.17944335938	5.46644878387451
2297.71459960938	5.38636064529419
2298.24877929688	5.40227317810059
2298.7822265625	5.40137672424316
2299.31469726563	5.39593935012817
2299.8466796875	5.41854810714722
2300.37744140625	5.40909910202026
2300.90771484375	5.3868088722229
2301.43701171875	5.37118673324585
2301.96557617188	5.39568328857422
2302.4931640625	5.43331098556519
2303.02001953125	5.39947319030762
2303.54614257813	5.43819904327393
2304.0712890625	5.42737817764282
2304.595703125	5.38759756088257
2305.119140625	5.37460041046143
2305.64184570313	5.3978066444397
2306.16381835938	5.36789035797119
2306.68481445313	5.4047966003418
2307.205078125	5.34290313720703
2307.72436523438	5.33280897140503
2308.24291992188	5.37027549743652
2308.7607421875	5.36232805252075
2309.27758789063	5.36459732055664
2309.79370117188	5.36497926712036
2310.30883789063	5.34894180297852
2310.8232421875	5.33800649642944
2311.3369140625	5.32167291641235
2311.849609375	5.28296184539795
2312.361328125	5.28896331787109
2312.87255859375	5.2580246925354
2313.38256835938	5.2443265914917
2313.89208984375	5.26353788375854
2314.40063476563	5.24118852615356
2314.908203125	5.18290138244629
2315.4150390625	5.13240575790405
2315.92114257813	5.10186815261841
2316.42626953125	5.08942031860352
2316.9306640625	5.0393648147583
2317.43408203125	5.03445625305176
2317.93676757813	5.00680494308472
2318.4384765625	5.00214529037476
2318.939453125	4.96768760681152
2319.439453125	4.92913818359375
2319.93872070313	4.87998485565186
2320.43701171875	4.84136867523193
2320.9345703125	4.84910678863525
2321.43139648438	4.81750249862671
2321.92724609375	4.8043327331543
2322.42211914063	4.75394678115845
2322.91625976563	4.73585081100464
2323.40966796875	4.71393013000488
2323.90209960938	4.72869443893433
2324.3935546875	4.68581485748291
2324.88427734375	4.6782660484314
2325.37426757813	4.66934871673584
2325.86303710938	4.63782835006714
2326.35131835938	4.66510725021362
2326.83862304688	4.66761064529419
2327.32495117188	4.66466331481934
2327.810546875	4.66416597366333
2328.29541015625	4.67212152481079
2328.77905273438	4.66370868682861
2329.26220703125	4.66675329208374
2329.74438476563	4.67416572570801
2330.2255859375	4.68567419052124
2330.7060546875	4.67451477050781
2331.185546875	4.65924406051636
2331.6640625	4.7068452835083
2332.14184570313	4.68719625473022
2332.61889648438	4.66670989990234
2333.09497070313	4.69300889968872
2333.57006835938	4.65278959274292
2334.04443359375	4.65499496459961
2334.51782226563	4.65336275100708
2334.99047851563	4.63226795196533
2335.46215820313	4.63500928878784
2335.93310546875	4.61717939376831
2336.40307617188	4.60125255584717
2336.8720703125	4.57351064682007
2337.34033203125	4.5806188583374
2337.8076171875	4.55010032653809
2338.27416992188	4.50114679336548
2338.73974609375	4.48596525192261
2339.20458984375	4.46499586105347
2339.66845703125	4.41347789764404
2340.13134765625	4.44309425354004
2340.59350585938	4.39510536193848
2341.0546875	4.37764596939087
2341.51489257813	4.33124971389771
2341.97436523438	4.30327892303467
2342.43286132813	4.27556276321411
2342.890625	4.24424171447754
2343.34741210938	4.239098072052
2343.80322265625	4.22484683990479
2344.25830078125	4.23873662948608
2344.71240234375	4.19961547851563
2345.16577148438	4.21322631835938
2345.61791992188	4.23043537139893
2346.06958007813	4.2788872718811
2346.52001953125	4.2870020866394
2346.9697265625	4.36897277832031
2347.41845703125	4.45016765594482
2347.86645507813	4.51231813430786
2348.3134765625	4.60053491592407
2348.75952148438	4.6669282913208
2349.20483398438	4.74971342086792
2349.64916992188	4.82950210571289
2350.09252929688	4.90102529525757
2350.53515625	4.93099117279053
2350.97680664063	4.99565696716309
2351.41748046875	5.05148029327393
2351.857421875	5.11983489990234
2352.29638671875	5.10130023956299
2352.734375	5.1344256401062
2353.17138671875	5.14116811752319
2353.60766601563	5.10286998748779
2354.04296875	5.04619026184082
2354.4775390625	4.97416687011719
2354.91088867188	4.86313009262085
2355.34350585938	4.86225938796997
2355.775390625	4.72436809539795
2356.2060546875	4.65714263916016
2356.63598632813	4.54082012176514
2357.06494140625	4.44393301010132
2357.4931640625	4.34418964385986
2357.92041015625	4.26418209075928
2358.3466796875	4.18523693084717
2358.77197265625	4.07441139221191
2359.1962890625	4.02354860305786
2359.61987304688	3.97488260269165
2360.04248046875	3.87588691711426
2360.46411132813	3.8282527923584
2360.88500976563	3.77079939842224
2361.30493164063	3.73875904083252
2361.72387695313	3.72432088851929
