# Supplementary material for: Optics miniaturization strategy for demanding Raman spectroscopy applications
Source: Nat Commun. 2024 Apr 8;15:3049. doi: 10.1038/s41467-024-47044-7 (PMC11001912; doi:10.1038/s41467-024-47044-7)
Supplement: Supplementary file 6 — Source Data [file 41467_2024_47044_MOESM6_ESM.zip › Source Data/NCOMMS-23-34016B s3/S3 pHCA, Glucose, Salts/calibraiton/Salts standards 24.08.17/N_0_1g_L_1.csv]

347.42919921875	77.3444137573242
348.892913818359	77.3447113037109
350.356079101563	77.8446350097656
351.818634033203	77.9875717163086
353.280670166016	78.3370590209961
354.742095947266	78.5708084106445
356.202972412109	78.7556686401367
357.663299560547	79.1901626586914
359.123046875	79.3774948120117
360.582244873047	79.5351181030273
362.040863037109	79.7405624389648
363.498931884766	79.8344650268555
364.956451416016	79.8832931518555
366.413391113281	80.2020874023438
367.869750976563	80.3252563476563
369.325592041016	80.4819717407227
370.780853271484	80.3853607177734
372.235565185547	80.5738830566406
373.689727783203	80.495849609375
375.143310546875	80.5881652832031
376.596343994141	80.8262100219727
378.048828125	80.8599700927734
379.500762939453	80.7324676513672
380.9521484375	80.8635940551758
382.402954101563	80.8617172241211
383.853240966797	81.0634078979492
385.302947998047	81.0644607543945
386.752136230469	81.3193435668945
388.200744628906	81.3424301147461
389.648803710938	81.4964981079102
391.096343994141	81.5737838745117
392.543304443359	81.8137435913086
393.989715576172	81.9434280395508
395.435607910156	82.2306594848633
396.880920410156	82.4684066772461
398.325714111328	82.4022674560547
399.769927978516	82.8024063110352
401.213623046875	82.9257431030273
402.656768798828	83.1567459106445
404.099395751953	83.1885528564453
405.541442871094	83.3977279663086
406.982971191406	83.6452178955078
408.423950195313	83.5946731567383
409.864379882813	83.9707717895508
411.304290771484	84.0712509155273
412.743621826172	84.3297348022461
414.182434082031	84.3409042358398
415.620727539063	84.4528274536133
417.058471679688	84.5542831420898
418.495666503906	84.6543426513672
419.932342529297	84.6447219848633
421.368469238281	84.535758972168
422.804077148438	84.626708984375
424.239135742188	84.7433166503906
425.673645019531	84.6334609985352
427.107635498047	84.7005081176758
428.541107177734	84.5424957275391
429.974029541016	84.4768447875977
431.406433105469	84.5200424194336
432.838287353516	84.4721374511719
434.269622802734	84.2064437866211
435.700408935547	84.4105606079102
437.130706787109	84.1622543334961
438.560455322266	84.1121368408203
439.989654541016	83.8691787719727
441.418334960938	83.9614562988281
442.846496582031	83.7389831542969
444.274139404297	83.6847152709961
445.701263427734	83.5400009155273
447.127838134766	83.2518768310547
448.553894042969	83.3698806762695
449.979431152344	83.2105331420898
451.404449462891	82.9678039550781
452.828918457031	82.8510589599609
454.252899169922	83.0595397949219
455.676330566406	82.905403137207
457.099273681641	82.6847839355469
458.521667480469	82.6572036743164
459.943542480469	82.8162307739258
461.364929199219	82.59765625
462.785766601563	82.6448059082031
464.206085205078	82.6588134765625
465.625885009766	82.5289764404297
467.045196533203	82.6281204223633
468.463958740234	82.4297103881836
469.882202148438	82.5651473999023
471.299957275391	82.6028747558594
472.717193603516	82.6379013061523
474.133911132813	82.5584259033203
475.550109863281	82.570426940918
476.965789794922	82.6165542602539
478.380950927734	82.8141632080078
479.795623779297	82.6813125610352
481.209777832031	82.6532669067383
482.623413085938	82.8255081176758
484.036529541016	82.9098281860352
485.449157714844	82.9830780029297
486.861267089844	83.0222930908203
488.272857666016	82.9406967163086
489.683959960938	82.9950332641602
491.094543457031	82.8734283447266
492.504608154297	83.0303573608398
493.914184570313	82.9434509277344
495.3232421875	83.0947875976563
496.731811523438	82.8834838867188
498.139862060547	83.0052261352539
499.547393798828	82.8574752807617
500.954467773438	82.6144027709961
502.360992431641	82.596549987793
503.767028808594	82.6711349487305
505.172576904297	82.2725067138672
506.577606201172	82.2903137207031
507.982147216797	82.3541488647461
509.386169433594	81.9330902099609
510.789703369141	82.0004501342773
512.192749023438	81.7799835205078
513.595275878906	81.6531295776367
514.997314453125	81.3454132080078
516.398803710938	81.3976058959961
517.799865722656	81.0024642944336
519.200378417969	80.9405136108398
520.600463867188	80.7323303222656
522	80.580810546875
523.399047851563	80.5562591552734
524.797607421875	80.3290863037109
526.195678710938	79.9650421142578
527.59326171875	80.0628356933594
528.990295410156	79.7153244018555
530.386901855469	79.5036392211914
531.782958984375	79.3226852416992
533.178588867188	79.1900634765625
534.573669433594	79.0107498168945
535.968322753906	78.8098754882813
537.362426757813	78.6816253662109
538.756042480469	78.4802551269531
540.149230957031	78.2988128662109
541.541870117188	78.1569747924805
542.934020996094	78.0591812133789
544.32568359375	77.8720855712891
545.716918945313	77.8121643066406
547.107604980469	77.5427856445313
548.497802734375	77.4337539672852
549.887573242188	77.4840698242188
551.276794433594	77.1650695800781
552.66552734375	77.1678009033203
554.053833007813	77.1998596191406
555.441650390625	77.0890502929688
556.828918457031	76.8252029418945
558.215759277344	76.7191009521484
559.602111816406	76.7315902709961
560.987976074219	76.7165222167969
562.373352050781	76.6001129150391
563.758239746094	76.6234436035156
565.142639160156	76.4141998291016
566.526611328125	76.345085144043
567.910034179688	76.4889144897461
569.293029785156	76.1903915405273
570.675537109375	76.266227722168
572.057556152344	76.2679138183594
573.439086914063	76.0862426757813
574.820129394531	76.1120529174805
576.200744628906	76.1438522338867
577.580871582031	76.0310287475586
578.96044921875	76.1624069213867
580.339660644531	76.0509948730469
581.718322753906	76.0568542480469
583.096557617188	75.8877334594727
584.474243164063	75.9614181518555
585.851501464844	75.8462448120117
587.228332519531	75.9723052978516
588.604614257813	75.8926086425781
589.98046875	75.8242950439453
591.355834960938	75.901496887207
592.730712890625	75.7897415161133
594.105163574219	75.9096755981445
595.479125976563	75.7983627319336
596.852600097656	75.6953582763672
598.225646972656	75.7787551879883
599.598205566406	75.5979080200195
600.970275878906	75.7796325683594
602.341857910156	75.5309448242188
603.713012695313	75.5628814697266
605.083679199219	75.5132904052734
606.453918457031	75.3483734130859
607.823608398438	75.1984634399414
609.192932128906	75.2616424560547
610.561706542969	75.0268402099609
611.930053710938	75.0068054199219
613.297912597656	74.8954925537109
614.665344238281	74.7209777832031
616.032287597656	74.6646957397461
617.398803710938	74.683967590332
618.764831542969	74.4025192260742
620.13037109375	74.3198165893555
621.495483398438	74.2067718505859
622.860107421875	74.0411224365234
624.224304199219	73.839973449707
625.588012695313	73.8907089233398
626.951232910156	73.6523590087891
628.314025878906	73.5475540161133
629.676391601563	73.5547485351563
631.038269042969	73.368766784668
632.399658203125	73.1278991699219
633.760620117188	73.0622100830078
635.12109375	73.0487670898438
636.481140136719	72.7613677978516
637.840759277344	72.7498931884766
639.199890136719	72.6322937011719
640.558532714844	72.3936157226563
641.916748046875	72.2223129272461
643.274536132813	72.3243942260742
644.6318359375	72.1441421508789
645.988647460938	71.9077224731445
647.345031738281	71.8968200683594
648.700988769531	71.8022689819336
650.056457519531	71.7033386230469
651.411499023438	71.5691375732422
652.76611328125	71.5598449707031
654.120239257813	71.2847061157227
655.473876953125	71.2334747314453
656.827087402344	71.1015090942383
658.179870605469	71.1105499267578
659.5322265625	71.0193023681641
660.884094238281	70.9123611450195
662.235473632813	70.9874267578125
663.586486816406	70.6972198486328
664.93701171875	70.6841201782227
666.287048339844	70.7310485839844
667.636657714844	70.654541015625
668.98583984375	70.4915771484375
670.334594726563	70.498893737793
671.682861328125	70.5503005981445
673.030700683594	70.4846115112305
674.378051757813	70.4036026000977
675.725036621094	70.4935989379883
677.071533203125	70.357063293457
678.417541503906	70.370231628418
679.76318359375	70.4146347045898
681.108337402344	70.2808685302734
682.453002929688	70.3461990356445
683.797302246094	70.3105850219727
685.14111328125	70.2730484008789
686.484497070313	70.2692718505859
687.827453613281	70.3923034667969
689.169921875	70.2638626098633
690.512023925781	70.2482528686523
691.853637695313	70.4942779541016
693.194763183594	70.3379287719727
694.535522460938	70.3267822265625
695.875793457031	70.3773193359375
697.215637207031	70.4165496826172
698.555053710938	70.3780670166016
699.89404296875	70.5069351196289
701.232543945313	70.5494766235352
702.570617675781	70.3385543823242
703.908325195313	70.3610305786133
705.245483398438	70.5014266967773
706.582275390625	70.5160675048828
707.918640136719	70.4179992675781
709.254516601563	70.313835144043
710.589965820313	70.385383605957
711.924987792969	70.4479293823242
713.259582519531	70.2906494140625
714.59375	70.3608932495117
715.927490234375	70.466552734375
717.2607421875	70.5515441894531
718.593627929688	70.2267532348633
719.926025390625	70.3791351318359
721.257995605469	70.3524475097656
722.589538574219	70.3529663085938
723.920654296875	70.1318054199219
725.251342773438	70.2792434692383
726.581604003906	70.2784652709961
727.911437988281	70.0845565795898
729.240783691406	70.0153579711914
730.569763183594	69.9918823242188
731.898254394531	70.2181777954102
733.226379394531	69.9010391235352
734.554016113281	69.8449401855469
735.881225585938	69.8223190307617
737.208068847656	69.8817443847656
738.534423828125	69.7303009033203
739.8603515625	69.5899887084961
741.185852050781	69.5951614379883
742.510925292969	69.6422271728516
743.835571289063	69.5266494750977
745.159790039063	69.4009552001953
746.483581542969	69.3869247436523
747.806945800781	69.3801651000977
749.1298828125	69.2016143798828
750.452453613281	69.1140594482422
751.774536132813	69.0949478149414
753.09619140625	68.7991638183594
754.417419433594	68.7646331787109
755.738220214844	68.6124114990234
757.05859375	68.5729446411133
758.378540039063	68.4618682861328
759.698059082031	68.4977264404297
761.017211914063	68.2550659179688
762.335876464844	68.2804565429688
763.654113769531	68.0563888549805
764.971984863281	67.945426940918
766.289367675781	67.9859619140625
767.606384277344	67.7755661010742
768.922973632813	67.6161727905273
770.239074707031	67.6472244262695
771.554809570313	67.4506530761719
772.8701171875	67.4076538085938
774.184997558594	67.2571640014648
775.499450683594	67.1552047729492
776.8134765625	67.1176071166992
778.127136230469	66.9402847290039
779.440307617188	66.8384094238281
780.753112792969	66.7869415283203
782.0654296875	66.5279846191406
783.377380371094	66.5355682373047
784.688903808594	66.4523086547852
786	66.2671356201172
787.310668945313	66.2614135742188
788.620971679688	66.0705642700195
789.930786132813	66.1916198730469
791.240234375	65.9679946899414
792.549255371094	65.7541351318359
793.857788085938	65.795280456543
795.166015625	65.5322341918945
796.473754882813	65.6402206420898
797.781066894531	65.4205627441406
799.088012695313	65.390983581543
800.39453125	65.288932800293
801.700622558594	65.2836227416992
803.006286621094	65.0734176635742
804.311584472656	64.9830703735352
805.616394042969	64.9816436767578
806.920837402344	64.8190383911133
808.224853515625	64.7922744750977
809.528503417969	64.5860366821289
810.831665039063	64.5621871948242
812.134460449219	64.5524673461914
813.436828613281	64.2984161376953
814.73876953125	64.2755813598633
816.040344238281	64.2350311279297
817.341430664063	64.1740951538086
818.642150878906	64.0611038208008
819.942504882813	63.9431762695313
821.242370605469	63.7962875366211
822.541870117188	63.8090362548828
823.840942382813	63.7146530151367
825.139587402344	63.6063537597656
826.437866210938	63.5722541809082
827.735656738281	63.3802947998047
829.033081054688	63.2888526916504
830.330139160156	63.323844909668
831.626770019531	63.1371078491211
832.922973632813	63.0348625183105
834.21875	62.9177589416504
835.514099121094	62.8544502258301
836.80908203125	62.778190612793
838.103637695313	62.6811828613281
839.397827148438	62.5628356933594
840.691589355469	62.5116271972656
841.984924316406	62.4026794433594
843.27783203125	62.1585845947266
844.570373535156	62.1730117797852
845.862487792969	62.0734596252441
847.154235839844	61.9933776855469
848.445556640625	61.8971176147461
849.736450195313	61.6340980529785
851.026916503906	61.445442199707
852.317016601563	61.3303718566895
853.606689453125	61.2040977478027
854.89599609375	61.2034339904785
856.184875488281	60.9780883789063
857.473327636719	60.8389091491699
858.761413574219	60.7098655700684
860.049072265625	60.524040222168
861.336303710938	60.3662567138672
862.623168945313	60.3420829772949
863.909606933594	60.104320526123
865.195678710938	60.0256767272949
866.481323242188	59.7742462158203
867.766540527344	59.6409645080566
869.051391601563	59.5486755371094
870.335815429688	59.481746673584
871.619873046875	59.1751594543457
872.903503417969	58.9472808837891
874.186706542969	58.7859230041504
875.469543457031	58.5003623962402
876.752014160156	58.3106498718262
878.033996582031	58.1783218383789
879.315612792969	57.977237701416
880.596862792969	57.8030433654785
881.877685546875	57.5837097167969
883.158081054688	57.302490234375
884.438110351563	57.1087455749512
885.7177734375	56.9834060668945
886.996948242188	56.6811103820801
888.275817871094	56.5161972045898
889.55419921875	56.318904876709
890.832275390625	56.0005073547363
892.10986328125	55.8470726013184
893.387084960938	55.6433792114258
894.663940429688	55.4336090087891
895.940368652344	55.123119354248
897.216369628906	55.0642433166504
898.492004394531	54.728458404541
899.767272949219	54.5003089904785
901.042114257813	54.3152198791504
902.316528320313	54.1194839477539
903.590576171875	53.8110313415527
904.8642578125	53.6480903625488
906.137512207031	53.4044227600098
907.410339355469	53.1887817382813
908.682800292969	52.9085922241211
909.954833984375	52.8158149719238
911.226501464844	52.6025161743164
912.497802734375	52.3938026428223
913.768676757813	52.1666412353516
915.039123535156	52.0825080871582
916.309204101563	51.8005332946777
917.578918457031	51.5578117370605
918.848205566406	51.5384788513184
920.117126464844	51.2243843078613
921.385620117188	51.1504287719727
922.653747558594	50.9586219787598
923.921447753906	50.6154479980469
925.188781738281	50.7043495178223
926.455688476563	50.4630889892578
927.722229003906	50.3029556274414
928.988342285156	50.0449752807617
930.254089355469	50.0867156982422
931.519470214844	49.8438110351563
932.784423828125	49.8193206787109
934.049011230469	49.5324554443359
935.313171386719	49.4942932128906
936.576965332031	49.3658866882324
937.84033203125	49.2843322753906
939.103332519531	49.1155891418457
940.365966796875	48.9474334716797
941.628173828125	48.8796348571777
942.890014648438	48.8215713500977
944.151428222656	48.7391357421875
945.412475585938	48.5788459777832
946.673095703125	48.5710830688477
947.933349609375	48.484130859375
949.193237304688	48.3838653564453
950.452697753906	48.3205490112305
951.711791992188	48.3193168640137
952.970520019531	48.0705871582031
954.228820800781	48.0587196350098
955.486755371094	48.0019340515137
956.744262695313	47.9638214111328
958.001403808594	47.9082145690918
959.258117675781	47.8415679931641
960.514526367188	47.7545623779297
961.770446777344	47.774772644043
963.026062011719	47.7826194763184
964.28125	47.6158752441406
965.536010742188	47.5980491638184
966.790466308594	47.4675178527832
968.044494628906	47.5186386108398
969.298095703125	47.4088897705078
970.551391601563	47.4432830810547
971.80419921875	47.2539749145508
973.056701660156	47.3141021728516
974.308776855469	47.0800666809082
975.560485839844	47.1200294494629
976.811767578125	47.1765823364258
978.062683105469	47.2217330932617
979.313232421875	47.1543579101563
980.563415527344	47.0917587280273
981.813171386719	47.1030502319336
983.0625	47.0052452087402
984.3115234375	47.040943145752
985.560119628906	46.9711570739746
986.808349609375	46.8684539794922
988.05615234375	46.9616851806641
989.303588867188	46.8679504394531
990.550659179688	46.8974304199219
991.797302246094	46.7987747192383
993.043579101563	46.7281150817871
994.289489746094	46.6079750061035
995.535034179688	46.6811180114746
996.780151367188	46.5015716552734
998.02490234375	46.4126892089844
999.269226074219	46.5150032043457
1000.51318359375	46.2993278503418
1001.75677490234	46.1503028869629
1003	46.1458358764648
1004.24279785156	46.0844345092773
1005.48522949219	45.9855346679688
1006.72729492188	46.016716003418
1007.96893310547	45.9416389465332
1009.21026611328	45.8343963623047
1010.45111083984	45.847713470459
1011.69165039063	45.7789611816406
1012.93176269531	45.607006072998
1014.17150878906	45.6074104309082
1015.41088867188	45.5221252441406
1016.64984130859	45.5130424499512
1017.88842773438	45.5013008117676
1019.12664794922	45.3964347839355
1020.36450195313	45.4094772338867
1021.60192871094	45.3781623840332
1022.83898925781	45.323802947998
1024.07568359375	45.1382255554199
1025.31201171875	45.2012329101563
1026.5478515625	45.1131896972656
1027.78344726563	45.0981330871582
1029.0185546875	45.079460144043
1030.25329589844	45.0186920166016
1031.48767089844	44.9358558654785
1032.7216796875	45.0206604003906
1033.95532226563	44.8806915283203
1035.18859863281	44.9354248046875
1036.42138671875	44.9955101013184
1037.65393066406	44.88720703125
1038.88598632813	44.9783668518066
1040.11767578125	44.9346733093262
1041.34899902344	44.8536376953125
1042.57995605469	44.9505729675293
1043.810546875	44.934154510498
1045.04077148438	44.8411560058594
1046.2705078125	44.9855842590332
1047.5	44.902515411377
1048.72900390625	44.9850425720215
1049.95764160156	44.9347839355469
1051.18591308594	44.9371223449707
1052.41381835938	44.9638671875
1053.64135742188	44.8286437988281
1054.86853027344	44.9030647277832
1056.09521484375	44.8111267089844
1057.32165527344	44.687370300293
1058.54760742188	44.6955032348633
1059.77331542969	44.7768363952637
1060.99853515625	44.65673828125
1062.22338867188	44.767650604248
1063.44787597656	44.5604553222656
1064.671875	44.6380462646484
1065.89562988281	44.6946868896484
1067.11901855469	44.4903755187988
1068.34191894531	44.482421875
1069.56457519531	44.5804595947266
1070.78674316406	44.3653221130371
1072.00854492188	44.4490966796875
1073.22998046875	44.479320526123
1074.45104980469	44.2537117004395
1075.67175292969	44.2309608459473
1076.89208984375	44.1866722106934
1078.11193847656	44.2272453308105
1079.33154296875	44.0769729614258
1080.55065917969	44.0765800476074
1081.76940917969	44.0302467346191
1082.98791503906	43.915843963623
1084.20593261719	43.9538154602051
1085.42358398438	43.8991241455078
1086.64086914063	43.9527587890625
1087.85766601563	43.9305114746094
1089.07421875	43.8840560913086
1090.29040527344	43.7805824279785
1091.50610351563	43.7753486633301
1092.72155761719	43.7829093933105
1093.9365234375	43.79638671875
1095.15112304688	43.7560920715332
1096.36535644531	43.7528190612793
1097.57922363281	43.6967124938965
1098.79272460938	43.7537460327148
1100.005859375	43.6495933532715
1101.21862792969	43.7480506896973
1102.43090820313	43.8345222473145
1103.64294433594	43.6922378540039
1104.8544921875	43.8434143066406
1106.06579589844	43.8614387512207
1107.27661132813	43.8115425109863
1108.48706054688	43.7137565612793
1109.69714355469	43.8476524353027
1110.90686035156	43.8082847595215
1112.1162109375	43.6750373840332
1113.3251953125	43.7792091369629
1114.53369140625	43.6564826965332
1115.74194335938	43.6726989746094
1116.94982910156	43.7956352233887
1118.1572265625	43.7238960266113
1119.3642578125	43.6515960693359
1120.57104492188	43.7795486450195
1121.77734375	43.7187232971191
1122.98327636719	43.6502685546875
1124.18884277344	43.7729415893555
1125.39404296875	43.7350654602051
1126.59875488281	43.7353820800781
1127.80322265625	43.863842010498
1129.00732421875	43.8122520446777
1130.2109375	43.6686363220215
1131.41430664063	43.7008972167969
1132.6171875	43.7209625244141
1133.81970214844	43.699405670166
1135.02197265625	43.7066955566406
1136.22375488281	43.6962432861328
1137.42517089844	43.6128387451172
1138.62622070313	43.6711769104004
1139.82690429688	43.634204864502
1141.02709960938	43.5556030273438
1142.22705078125	43.6216316223145
1143.42663574219	43.4916572570801
1144.62573242188	43.4342880249023
1145.82458496094	43.5003623962402
1147.02294921875	43.5129547119141
1148.22094726563	43.5202140808105
1149.41857910156	43.537036895752
1150.61584472656	43.5129814147949
1151.81274414063	43.4518547058105
1153.00927734375	43.3615074157715
1154.20544433594	43.5397071838379
1155.40124511719	43.4424934387207
1156.5966796875	43.5224876403809
1157.79162597656	43.4920120239258
1158.986328125	43.4605903625488
1160.18054199219	43.4578552246094
1161.37438964844	43.3643226623535
1162.56799316406	43.3162994384766
1163.76110839844	43.3214416503906
1164.95385742188	43.4134216308594
1166.14624023438	43.3967971801758
1167.33825683594	43.3398323059082
1168.52990722656	43.3123359680176
1169.72119140625	43.2850341796875
1170.91198730469	43.3086166381836
1172.1025390625	43.3683853149414
1173.29260253906	43.4230117797852
1174.482421875	43.2654800415039
1175.67175292969	43.437801361084
1176.86071777344	43.4664535522461
1178.04943847656	43.3324851989746
1179.23767089844	43.4815254211426
1180.42553710938	43.5609474182129
1181.61303710938	43.4888191223145
1182.80017089844	43.6088485717773
1183.98681640625	43.6110038757324
1185.17321777344	43.5052223205566
1186.35925292969	43.6450386047363
1187.54479980469	43.7569351196289
1188.73010253906	43.5615844726563
1189.91491699219	43.6068954467773
1191.09936523438	43.667350769043
1192.28356933594	43.6142845153809
1193.46728515625	43.6602210998535
1194.65063476563	43.7517471313477
1195.83361816406	43.7098236083984
1197.01623535156	43.6631240844727
1198.19836425781	43.7675514221191
1199.38024902344	43.8220138549805
1200.56176757813	43.6539039611816
1201.74279785156	43.8978652954102
1202.92358398438	43.9761428833008
1204.10388183594	44.0929641723633
1205.28393554688	44.0450286865234
1206.46350097656	44.1413917541504
1207.64270019531	44.1450347900391
1208.82153320313	44.1736106872559
1210	44.2387924194336
1211.17810058594	44.2030143737793
1212.35583496094	44.1902313232422
1213.53308105469	44.3045616149902
1214.71008300781	44.2224197387695
1215.88671875	44.229808807373
1217.06286621094	44.257740020752
1218.23864746094	44.2158889770508
1219.41418457031	44.2570838928223
1220.58923339844	44.2986793518066
1221.76391601563	44.2031593322754
1222.93823242188	44.2691459655762
1224.11218261719	44.1991653442383
1225.28576660156	44.2980003356934
1226.458984375	44.3400764465332
1227.6318359375	44.2540016174316
1228.80419921875	44.3099250793457
1229.97631835938	44.2528495788574
1231.14794921875	44.2268714904785
1232.31921386719	44.4229431152344
1233.490234375	44.294319152832
1234.66076660156	44.2580184936523
1235.83093261719	44.3088722229004
1237.00073242188	44.2985153198242
1238.17016601563	44.2737731933594
1239.33923339844	44.2786026000977
1240.5078125	44.2744255065918
1241.67614746094	44.2011375427246
1242.84411621094	44.2129249572754
1244.01159667969	44.1350402832031
1245.1787109375	44.0725212097168
1246.34558105469	44.1152763366699
1247.51196289063	43.9298362731934
1248.67797851563	43.880973815918
1249.84362792969	43.8828468322754
1251.00891113281	43.9248924255371
1252.173828125	43.6962051391602
1253.33825683594	43.7209739685059
1254.50244140625	43.7740173339844
1255.66625976563	43.6879196166992
1256.82958984375	43.7294654846191
1257.99255371094	43.680103302002
1259.1552734375	43.6909294128418
1260.31750488281	43.6160125732422
1261.47937011719	43.6964683532715
1262.64086914063	43.6015701293945
1263.80200195313	43.5189933776855
1264.96276855469	43.4904479980469
1266.123046875	43.5702095031738
1267.28308105469	43.3676109313965
1268.44262695313	43.3618011474609
1269.60192871094	43.3642730712891
1270.7607421875	43.2788276672363
1271.91918945313	43.2632446289063
1273.07727050781	43.2211036682129
1274.23498535156	43.0504150390625
1275.39233398438	42.9721031188965
1276.54931640625	42.9526824951172
1277.70581054688	42.9253959655762
1278.86206054688	42.921028137207
1280.01794433594	42.8775749206543
1281.17333984375	42.778491973877
1282.32836914063	42.8111190795898
1283.48303222656	42.7854309082031
1284.63732910156	42.7720565795898
1285.79125976563	42.7392539978027
1286.94482421875	42.8440017700195
1288.09802246094	42.7042999267578
1289.25073242188	42.6907958984375
1290.40319824219	42.7667083740234
1291.55517578125	42.6782722473145
1292.70690917969	42.6364707946777
1293.85815429688	42.621654510498
1295.00903320313	42.5823745727539
1296.15954589844	42.4945297241211
1297.30969238281	42.4986457824707
1298.45935058594	42.5394134521484
1299.60876464844	42.5094299316406
1300.7578125	42.3400230407715
1301.90637207031	42.3247032165527
1303.05456542969	42.2638702392578
1304.20239257813	42.3083724975586
1305.34985351563	42.214958190918
1306.49694824219	42.1944732666016
1307.64367675781	42.1548919677734
1308.7900390625	42.031177520752
1309.93591308594	42.141960144043
1311.08154296875	42.1078147888184
1312.22668457031	42.0715446472168
1313.37145996094	42.0825958251953
1314.51599121094	42.0994491577148
1315.66003417969	42.1700057983398
1316.80358886719	42.0370407104492
1317.94689941406	42.0350189208984
1319.08984375	42.0256690979004
1320.23229980469	42.0808448791504
1321.37451171875	41.9722290039063
1322.51623535156	42.0160446166992
1323.65759277344	42.0067520141602
1324.79858398438	41.9464454650879
1325.93920898438	41.9673194885254
1327.07934570313	41.8993034362793
1328.21923828125	41.8757438659668
1329.35864257813	41.7097091674805
1330.49780273438	41.7797393798828
1331.63647460938	41.7546577453613
1332.77478027344	41.7129592895508
1333.91271972656	41.6385765075684
1335.05029296875	41.6286087036133
1336.18737792969	41.5731925964355
1337.32421875	41.4287796020508
1338.46057128906	41.5002899169922
1339.5966796875	41.4715881347656
1340.73229980469	41.4132881164551
1341.86755371094	41.4055023193359
1343.00231933594	41.5345878601074
1344.13684082031	41.4397277832031
1345.27099609375	41.3758506774902
1346.40466308594	41.329776763916
1347.53796386719	41.3749237060547
1348.6708984375	41.2940101623535
1349.80346679688	41.405632019043
1350.93566894531	41.3237724304199
1352.06750488281	41.3199768066406
1353.19885253906	41.325309753418
1354.32995605469	41.2746467590332
1355.46057128906	41.1288414001465
1356.5908203125	41.2091979980469
1357.720703125	41.0546607971191
1358.85021972656	41.0772895812988
1359.97924804688	40.9471549987793
1361.10803222656	41.0109176635742
1362.236328125	40.9544715881348
1363.3642578125	40.8956985473633
1364.49182128906	40.8780555725098
1365.61901855469	40.7445907592773
1366.74584960938	40.7158966064453
1367.87231445313	40.7822914123535
1368.99829101563	40.7419738769531
1370.12390136719	40.6952590942383
1371.24914550781	40.5674018859863
1372.3740234375	40.6684303283691
1373.49853515625	40.6481399536133
1374.62255859375	40.6037750244141
1375.74633789063	40.6644821166992
1376.86962890625	40.7324104309082
1377.99255371094	40.5981483459473
1379.11511230469	40.5915145874023
1380.2373046875	40.5654602050781
1381.35900878906	40.6023788452148
1382.48034667969	40.4937438964844
1383.60144042969	40.6824913024902
1384.72204589844	40.5349922180176
1385.84228515625	40.4154777526855
1386.96203613281	40.5018577575684
1388.08154296875	40.3442268371582
1389.20056152344	40.3769607543945
1390.31921386719	40.394359588623
1391.4375	40.273265838623
1392.55541992188	40.2897186279297
1393.6728515625	40.2164764404297
1394.7900390625	40.2142677307129
1395.90673828125	40.1026878356934
1397.02307128906	40.1709594726563
1398.13903808594	40.0695037841797
1399.25463867188	40.0577926635742
1400.36975097656	39.9072494506836
1401.48449707031	39.9790916442871
1402.59899902344	40.0182456970215
1403.712890625	40.027229309082
1404.82653808594	40.106559753418
1405.93981933594	40.1674194335938
1407.05261230469	40.0012741088867
1408.1650390625	39.9684143066406
1409.27709960938	40.1123580932617
1410.38879394531	40.1183280944824
1411.5	39.9145164489746
1412.61096191406	39.955207824707
1413.72143554688	40.0148315429688
1414.83154296875	40.0686454772949
1415.94116210938	39.8259582519531
1417.05053710938	39.9923553466797
1418.15942382813	39.8302192687988
1419.26794433594	39.9566879272461
1420.37609863281	39.8409767150879
1421.48388671875	39.7910461425781
1422.59118652344	39.5999565124512
1423.6982421875	39.7964210510254
1424.80480957031	39.6799087524414
1425.91088867188	39.5352554321289
1427.01672363281	39.6290855407715
1428.1220703125	39.5539665222168
1429.22717285156	39.4743423461914
1430.33166503906	39.5770416259766
1431.43591308594	39.5048599243164
1432.53979492188	39.4987373352051
1433.64318847656	39.4764022827148
1434.74621582031	39.5465621948242
1435.84887695313	39.5041160583496
1436.95104980469	39.5013771057129
1438.05297851563	39.5729866027832
1439.15441894531	39.6209487915039
1440.25549316406	39.4893264770508
1441.35620117188	39.4966163635254
1442.45642089844	39.4912071228027
1443.55627441406	39.453125
1444.65576171875	39.4005508422852
1445.7548828125	39.3103828430176
1446.853515625	39.2893371582031
1447.95190429688	39.0892868041992
1449.0498046875	39.2100448608398
1450.14721679688	39.1692314147949
1451.24438476563	39.0086975097656
1452.34106445313	38.9870758056641
1453.43737792969	39.0650177001953
1454.53332519531	39.0300979614258
1455.62890625	38.9840049743652
1456.72399902344	38.930850982666
1457.81872558594	39.0216484069824
1458.9130859375	38.9371299743652
1460.00695800781	38.9371490478516
1461.10046386719	38.9209060668945
1462.19360351563	38.9747200012207
1463.28637695313	38.8858833312988
1464.37878417969	38.9978370666504
1465.470703125	39.0136375427246
1466.56225585938	39.0045280456543
1467.65344238281	39.0186080932617
1468.744140625	39.0195426940918
1469.83447265625	38.9091186523438
1470.92443847656	38.8882598876953
1472.01403808594	38.8173027038574
1473.10314941406	38.8746604919434
1474.19189453125	38.7944679260254
1475.2802734375	38.663948059082
1476.3681640625	38.6600151062012
1477.45581054688	38.7058372497559
1478.54296875	38.5005416870117
1479.62963867188	38.5786514282227
1480.71606445313	38.6937789916992
1481.80200195313	38.5317192077637
1482.88757324219	38.6654014587402
1483.97265625	38.69482421875
1485.05737304688	38.732536315918
1486.14172363281	38.6755790710449
1487.22570800781	38.754093170166
1488.30932617188	38.7101440429688
1489.39245605469	38.7168159484863
1490.47509765625	38.8133506774902
1491.55749511719	38.8644027709961
1492.63940429688	38.9304618835449
1493.72094726563	38.8430137634277
1494.80212402344	38.9850196838379
1495.8828125	38.9301223754883
1496.96313476563	38.9142608642578
1498.04309082031	38.9021492004395
1499.12255859375	38.8869018554688
1500.20166015625	38.9675483703613
1501.28039550781	38.896297454834
1502.35864257813	38.8755531311035
1503.4365234375	38.9128494262695
1504.51403808594	38.9043731689453
1505.59118652344	38.862735748291
1506.66784667969	38.9777030944824
1507.744140625	38.9552421569824
1508.81994628906	39.0130043029785
1509.89538574219	39.0427436828613
1510.97045898438	39.0041313171387
1512.04516601563	39.2378692626953
1513.11938476563	39.3064460754395
1514.19323730469	39.3327522277832
1515.26672363281	39.4441032409668
1516.33972167969	39.5183296203613
1517.41235351563	39.6252326965332
1518.48449707031	39.6413764953613
1519.55639648438	39.7238273620605
1520.62768554688	39.8514442443848
1521.69873046875	39.9519996643066
1522.76928710938	39.8583984375
1523.83947753906	39.8914909362793
1524.90930175781	39.9570960998535
1525.97863769531	40.1106872558594
1527.04760742188	40.0480041503906
1528.11608886719	39.9993782043457
1529.18420410156	40.0347862243652
1530.251953125	40.1372146606445
1531.31921386719	40.0880355834961
1532.38610839844	40.3360710144043
1533.45263671875	40.3365249633789
1534.51867675781	40.3641548156738
1535.58435058594	40.4987411499023
1536.64965820313	40.5949020385742
1537.71447753906	40.6986389160156
1538.77893066406	40.9512939453125
1539.84301757813	40.985294342041
1540.90661621094	41.1993980407715
1541.9697265625	41.359790802002
1543.03259277344	41.4527130126953
1544.09497070313	41.5464820861816
1545.15686035156	41.7678565979004
1546.21850585938	41.8452453613281
1547.27966308594	41.9745559692383
1548.34033203125	42.0914001464844
1549.40063476563	42.255428314209
1550.46057128906	42.3471450805664
1551.52001953125	42.5684013366699
1552.5791015625	42.6373558044434
1553.63781738281	42.8597679138184
1554.69604492188	42.8311042785645
1555.75378417969	42.8335189819336
1556.81127929688	42.9707221984863
1557.86828613281	43.2222785949707
1558.9248046875	43.1393661499023
1559.98095703125	43.2711715698242
1561.03674316406	43.4030418395996
1562.09204101563	43.5335845947266
1563.14697265625	43.6906929016113
1564.20153808594	43.838306427002
1565.25561523438	44.0043334960938
1566.30932617188	44.2633628845215
1567.36254882813	44.4850196838379
1568.41540527344	44.7271270751953
1569.4677734375	44.9004821777344
1570.51977539063	45.0761299133301
1571.57141113281	45.315731048584
1572.62255859375	45.5893630981445
1573.67333984375	45.7950553894043
1574.7236328125	46.1829643249512
1575.77355957031	46.2572135925293
1576.82299804688	46.5291213989258
1577.8720703125	46.7499809265137
1578.92077636719	46.8732032775879
1579.96899414063	47.0428657531738
1581.01684570313	47.2809982299805
1582.06420898438	47.4088478088379
1583.11120605469	47.6497764587402
1584.15771484375	47.8283920288086
1585.20385742188	48.1201515197754
1586.24951171875	48.3740272521973
1587.29479980469	48.4366302490234
1588.33972167969	48.6978874206543
1589.38415527344	48.9010009765625
1590.42810058594	49.1278495788574
1591.47180175781	49.4731903076172
1592.51489257813	49.865779876709
1593.55773925781	50.2441101074219
1594.59997558594	50.4660453796387
1595.64196777344	50.9463348388672
1596.68334960938	51.1755485534668
1597.72448730469	51.4582405090332
1598.76513671875	51.9741630554199
1599.80529785156	52.3105278015137
1600.84509277344	52.790943145752
1601.88452148438	53.1424903869629
1602.92346191406	53.3088836669922
1603.9619140625	53.6914367675781
1605	54.0480575561523
1606.03771972656	54.3319244384766
1607.07495117188	54.573314666748
1608.11169433594	55.1088447570801
1609.14807128906	55.3416938781738
1610.18408203125	55.5577545166016
1611.21960449219	55.819580078125
1612.25463867188	56.078311920166
1613.28930664063	56.4474105834961
1614.32360839844	56.5484580993652
1615.357421875	56.9411926269531
1616.39074707031	57.1636123657227
1617.42370605469	57.4284210205078
1618.45629882813	57.6818733215332
1619.48840332031	57.9402885437012
1620.52001953125	58.220588684082
1621.55126953125	58.5082817077637
1622.58215332031	58.8394432067871
1623.61254882813	58.8778533935547
1624.64245605469	59.266544342041
1625.67199707031	59.4839897155762
1626.70104980469	59.7624664306641
1627.72973632813	59.9436302185059
1628.75793457031	60.112174987793
1629.78576660156	60.3809242248535
1630.81311035156	60.4785995483398
1631.84008789063	60.5569801330566
1632.86657714844	60.7993965148926
1633.89270019531	60.8655891418457
1634.91833496094	60.9069595336914
1635.94348144531	61.0787467956543
1636.96826171875	61.0314903259277
1637.99255371094	60.9351043701172
1639.01647949219	61.0635871887207
1640.03991699219	60.8915596008301
1641.06298828125	60.8556442260742
1642.08557128906	60.7818908691406
1643.10778808594	60.5830535888672
1644.12951660156	60.5219993591309
1645.15075683594	60.2137069702148
1646.17163085938	59.8874816894531
1647.19213867188	59.7398109436035
1648.21203613281	59.3750953674316
1649.23156738281	59.2428932189941
1650.25073242188	58.9051094055176
1651.26940917969	58.6989784240723
1652.28759765625	58.3295364379883
1653.30541992188	58.2139129638672
1654.32275390625	57.8507347106934
1655.33972167969	57.4521102905273
1656.35620117188	57.126407623291
1657.37231445313	56.9410552978516
1658.38793945313	56.5034370422363
1659.40307617188	56.2275314331055
1660.41772460938	55.9645309448242
1661.43212890625	55.6813087463379
1662.44592285156	55.3849601745605
1663.45935058594	55.3003349304199
1664.47229003906	54.7986526489258
1665.48486328125	54.4783897399902
1666.49694824219	54.2540092468262
1667.50854492188	53.971565246582
1668.51977539063	53.628978729248
1669.53051757813	53.168384552002
1670.54089355469	52.8611297607422
1671.55078125	52.5539512634277
1672.56018066406	51.9873313903809
1673.56909179688	51.568000793457
1674.57763671875	51.2854347229004
1675.58581542969	50.8333854675293
1676.59350585938	50.2031326293945
1677.60070800781	49.8232536315918
1678.607421875	49.2830924987793
1679.61376953125	48.7820854187012
1680.61962890625	48.5063552856445
1681.62512207031	47.8873901367188
1682.63012695313	47.3775901794434
1683.63464355469	46.9635620117188
1684.638671875	46.5863189697266
1685.64233398438	45.9028663635254
1686.64562988281	45.6564331054688
1687.64831542969	45.2715225219727
1688.65063476563	44.8320655822754
1689.65246582031	44.117977142334
1690.65393066406	43.8501052856445
1691.65490722656	43.5544815063477
1692.65539550781	43.1799697875977
1693.65551757813	42.6963920593262
1694.65502929688	42.3624725341797
1695.654296875	41.9452590942383
1696.65295410156	41.587890625
1697.65124511719	41.3213348388672
1698.64904785156	40.9417419433594
1699.646484375	40.6337356567383
1700.64331054688	40.1755027770996
1701.63977050781	39.7898750305176
1702.63586425781	39.5002899169922
1703.63134765625	39.1865692138672
1704.62646484375	38.7409477233887
1705.62121582031	38.4125480651855
1706.61535644531	38.1267127990723
1707.60913085938	37.7779121398926
1708.60241699219	37.3383560180664
1709.59521484375	36.9374389648438
1710.58764648438	36.595531463623
1711.57958984375	36.2824630737305
1712.57104492188	35.847728729248
1713.56213378906	35.5859680175781
1714.552734375	35.2496223449707
1715.54284667969	34.7390403747559
1716.53247070313	34.4134635925293
1717.52160644531	34.2427635192871
1718.51037597656	33.837646484375
1719.49865722656	33.3812599182129
1720.48657226563	33.2878837585449
1721.47387695313	32.8132362365723
1722.46081542969	32.5673675537109
1723.447265625	32.2189178466797
1724.43334960938	32.0612754821777
1725.41882324219	31.7705173492432
1726.40393066406	31.5363674163818
1727.38854980469	31.2172927856445
1728.37268066406	30.9853801727295
1729.3564453125	30.8471145629883
1730.33972167969	30.5305461883545
1731.32250976563	30.4582290649414
1732.30480957031	30.110221862793
1733.28674316406	29.9042587280273
1734.26806640625	29.851188659668
1735.2490234375	29.5309219360352
1736.2294921875	29.4903678894043
1737.20959472656	29.2648372650146
1738.18908691406	29.0228519439697
1739.16821289063	28.9182090759277
1740.14685058594	28.7186851501465
1741.125	28.5760250091553
1742.10266113281	28.4776306152344
1743.07995605469	28.2175750732422
1744.05676269531	28.125072479248
1745.03308105469	27.8666801452637
1746.00891113281	27.730297088623
1746.98425292969	27.459451675415
1747.95910644531	27.288272857666
1748.93359375	27.1537437438965
1749.90759277344	27.0164546966553
1750.88110351563	26.8429775238037
1751.85412597656	26.5470924377441
1752.82678222656	26.4590148925781
1753.798828125	26.2061080932617
1754.7705078125	26.0283241271973
1755.74169921875	25.9138679504395
1756.71240234375	25.6783332824707
1757.6826171875	25.628438949585
1758.65246582031	25.3945865631104
1759.62170410156	25.2800979614258
1760.59057617188	25.0241947174072
1761.55895996094	24.9886837005615
1762.52673339844	24.7350826263428
1763.49426269531	24.6490783691406
1764.46118164063	24.5453205108643
1765.42761230469	24.4486045837402
1766.39367675781	24.2786617279053
1767.35913085938	24.2702655792236
1768.32421875	24.0636882781982
1769.28881835938	24.0441913604736
1770.2529296875	23.8531169891357
1771.21655273438	23.8527755737305
1772.17980957031	23.6872482299805
1773.14245605469	23.7372245788574
1774.10461425781	23.6779556274414
1775.06640625	23.565559387207
1776.02770996094	23.4568881988525
1776.98852539063	23.4564933776855
1777.94873046875	23.2730617523193
1778.90856933594	23.2245006561279
1779.86804199219	23.1411781311035
1780.82690429688	22.9784774780273
1781.78527832031	22.8663730621338
1782.7431640625	22.7577705383301
1783.70068359375	22.6675605773926
1784.65771484375	22.4540786743164
1785.61413574219	22.4410991668701
1786.57019042969	22.2402420043945
1787.52575683594	22.128210067749
1788.48083496094	22.0375270843506
1789.43530273438	21.9388313293457
1790.38940429688	21.8910903930664
1791.34301757813	21.750316619873
1792.29626464844	21.5853176116943
1793.24890136719	21.5133037567139
1794.20104980469	21.4460906982422
1795.15270996094	21.3765335083008
1796.10400390625	21.1938247680664
1797.0546875	21.1552963256836
1798.0048828125	21.0382862091064
1798.95471191406	20.9599418640137
1799.90393066406	20.9305992126465
1800.85278320313	20.8429260253906
1801.80102539063	20.8417720794678
1802.74890136719	20.8027019500732
1803.6962890625	20.7067203521729
1804.64306640625	20.6825771331787
1805.58947753906	20.7857666015625
1806.53540039063	20.6129474639893
1807.48071289063	20.6081829071045
1808.42565917969	20.515209197998
1809.3701171875	20.5171718597412
1810.31396484375	20.5016212463379
1811.25744628906	20.5004348754883
1812.20043945313	20.2995986938477
1813.14294433594	20.3784599304199
1814.08483886719	20.2899494171143
1815.0263671875	20.2690601348877
1815.96740722656	20.1893615722656
1816.90783691406	20.1536331176758
1817.84790039063	20.0713291168213
1818.78747558594	19.9864463806152
1819.72644042969	20.002103805542
1820.6650390625	19.9101715087891
1821.60314941406	19.8768844604492
1822.54064941406	19.8109455108643
1823.47778320313	19.6241416931152
1824.41430664063	19.5882167816162
1825.35034179688	19.5917263031006
1826.28601074219	19.5396575927734
1827.22106933594	19.3810253143311
1828.15563964844	19.3615703582764
1829.08984375	19.2558860778809
1830.0234375	19.1507949829102
1830.95654296875	19.1750411987305
1831.88916015625	19.0520210266113
1832.8212890625	19.0800895690918
1833.7529296875	18.9814300537109
1834.68408203125	18.9971733093262
1835.61474609375	18.9388771057129
1836.54479980469	18.9022636413574
1837.47448730469	18.8943729400635
1838.40356445313	18.9512310028076
1839.33227539063	18.9024620056152
1840.26037597656	18.82958984375
1841.18811035156	18.8334159851074
1842.115234375	18.768590927124
1843.04187011719	18.8078212738037
1843.96801757813	18.7939491271973
1844.89367675781	18.854772567749
1845.81872558594	18.8357944488525
1846.74340820313	18.7911911010742
1847.66760253906	18.757453918457
1848.59118652344	18.7807559967041
1849.51428222656	18.7209358215332
1850.43701171875	18.7130355834961
1851.35913085938	18.6544551849365
1852.28076171875	18.611457824707
1853.20190429688	18.487548828125
1854.12243652344	18.5102043151855
1855.04260253906	18.4834136962891
1855.96215820313	18.3915042877197
1856.88122558594	18.2536964416504
1857.79992675781	18.2559604644775
1858.71801757813	18.2320861816406
1859.63549804688	18.149227142334
1860.55261230469	18.0946426391602
1861.46923828125	17.9891757965088
1862.38525390625	17.9845218658447
1863.30078125	17.987813949585
1864.2158203125	17.9528903961182
1865.13037109375	17.8642425537109
1866.04443359375	17.9360694885254
1866.95788574219	17.8576889038086
1867.87084960938	17.8861331939697
1868.78332519531	17.8644790649414
1869.6953125	17.8871402740479
1870.60681152344	17.8631210327148
1871.51782226563	17.8987159729004
1872.42822265625	17.8764209747314
1873.33813476563	17.9868011474609
1874.24755859375	17.9703407287598
1875.15649414063	17.9422359466553
1876.06481933594	17.9201564788818
1876.97277832031	17.9338703155518
1877.88012695313	17.9752101898193
1878.78698730469	17.922492980957
1879.69323730469	17.8727626800537
1880.59912109375	17.923641204834
1881.50439453125	17.865686416626
1882.4091796875	17.8280048370361
1883.3134765625	17.7045001983643
1884.21716308594	17.7448120117188
1885.12048339844	17.6075878143311
1886.02319335938	17.6725692749023
1886.92541503906	17.5337295532227
1887.82702636719	17.5601997375488
1888.72814941406	17.5262756347656
1889.62878417969	17.4799880981445
1890.52893066406	17.4473266601563
1891.42858886719	17.3983898162842
1892.32763671875	17.3383712768555
1893.22619628906	17.3344955444336
1894.12426757813	17.1850395202637
1895.02172851563	17.2036895751953
1895.91870117188	17.1198883056641
1896.81518554688	17.2223644256592
1897.71118164063	17.1052856445313
1898.60656738281	17.1080894470215
1899.50146484375	17.1015529632568
1900.39587402344	17.0623989105225
1901.28967285156	17.0327949523926
1902.18298339844	17.0325469970703
1903.07580566406	17.0849761962891
1903.96801757813	17.0514430999756
1904.85986328125	16.9375305175781
1905.7509765625	17.0668964385986
1906.64172363281	17.113748550415
1907.53186035156	17.073657989502
1908.42150878906	17.0832691192627
1909.31066894531	17.1522178649902
1910.19921875	17.0981464385986
1911.08728027344	17.1099681854248
1911.97473144531	17.2091369628906
1912.86181640625	17.1993808746338
1913.74816894531	17.2206573486328
1914.63415527344	17.1582355499268
1915.51953125	17.1552505493164
1916.40441894531	17.1104907989502
1917.28869628906	17.1558437347412
1918.17260742188	17.141263961792
1919.05578613281	17.0901222229004
1919.93859863281	17.0573482513428
1920.82080078125	17.1045074462891
1921.70239257813	17.0200080871582
1922.58349609375	16.9961776733398
1923.46411132813	16.9800071716309
1924.34423828125	16.8462677001953
1925.22375488281	16.9178047180176
1926.10278320313	16.7591667175293
1926.98120117188	16.7707977294922
1927.85913085938	16.6939315795898
1928.73645019531	16.5697860717773
1929.61328125	16.5829105377197
1930.48962402344	16.5716495513916
1931.36535644531	16.6063442230225
1932.24060058594	16.4879589080811
1933.11535644531	16.5607299804688
1933.98950195313	16.4246463775635
1934.86303710938	16.4763088226318
1935.73608398438	16.4315319061279
1936.60864257813	16.457239151001
1937.48059082031	16.4192638397217
1938.35205078125	16.4361686706543
1939.22302246094	16.4810981750488
1940.09338378906	16.5132694244385
1940.96313476563	16.5015430450439
1941.83239746094	16.5310974121094
1942.701171875	16.6448211669922
1943.5693359375	16.5973415374756
1944.43701171875	16.6254234313965
1945.30407714844	16.6212501525879
1946.17065429688	16.5967235565186
1947.03662109375	16.7374515533447
1947.90209960938	16.658073425293
1948.76696777344	16.7145729064941
1949.63134765625	16.7093334197998
1950.4951171875	16.716495513916
1951.3583984375	16.7657680511475
1952.22106933594	16.6854019165039
1953.08325195313	16.6932373046875
1953.94482421875	16.7414512634277
1954.80590820313	16.6157360076904
1955.66650390625	16.6675205230713
1956.5263671875	16.614315032959
1957.38586425781	16.7172241210938
1958.24462890625	16.5857887268066
1959.10302734375	16.6343116760254
1959.96069335938	16.5287780761719
1960.81799316406	16.4756736755371
1961.67456054688	16.4211978912354
1962.53063964844	16.3940677642822
1963.38623046875	16.3644695281982
1964.2412109375	16.3379783630371
1965.09558105469	16.2711410522461
1965.94946289063	16.2653293609619
1966.80285644531	16.2891712188721
1967.65563964844	16.2084274291992
1968.5078125	16.3201732635498
1969.35949707031	16.2101554870605
1970.21057128906	16.1985282897949
1971.06103515625	16.1714782714844
1971.91101074219	16.1902179718018
1972.76049804688	16.2058410644531
1973.60925292969	16.3091163635254
1974.45764160156	16.3174228668213
1975.30529785156	16.3722610473633
1976.15246582031	16.4249134063721
1976.99914550781	16.4196128845215
1977.84521484375	16.4761257171631
1978.69067382813	16.5929412841797
1979.53552246094	16.5903968811035
1980.3798828125	16.6194610595703
1981.22375488281	16.6671657562256
1982.06701660156	16.6141738891602
1982.90966796875	16.6906356811523
1983.75170898438	16.6818504333496
1984.59326171875	16.6663208007813
1985.43420410156	16.6593170166016
1986.27465820313	16.7026596069336
1987.11450195313	16.5484180450439
1987.95373535156	16.6452808380127
1988.79248046875	16.6951904296875
1989.63061523438	16.6319389343262
1990.46813964844	16.5141716003418
1991.30517578125	16.6134147644043
1992.1416015625	16.5277729034424
1992.9775390625	16.4715995788574
1993.81274414063	16.4307231903076
1994.6474609375	16.3943252563477
1995.48168945313	16.3615131378174
1996.31518554688	16.2869358062744
1997.14819335938	16.3199863433838
1997.98071289063	16.2943477630615
1998.8125	16.2565002441406
1999.64379882813	16.2353496551514
2000.47448730469	16.2718334197998
2001.3046875	16.2567825317383
2002.13427734375	16.210277557373
2002.96325683594	16.2832374572754
2003.79162597656	16.2611637115479
2004.61950683594	16.3027172088623
2005.44677734375	16.3585796356201
2006.2734375	16.4233207702637
2007.09948730469	16.4547805786133
2007.92504882813	16.4329662322998
2008.75	16.5847034454346
2009.57434082031	16.5726871490479
2010.39819335938	16.5935859680176
2011.22131347656	16.6417560577393
2012.0439453125	16.5720405578613
2012.86608886719	16.6686553955078
2013.6875	16.6816673278809
2014.50842285156	16.6464767456055
2015.32873535156	16.7366237640381
2016.1484375	16.7119007110596
2016.96752929688	16.7561550140381
2017.7861328125	16.7491874694824
2018.60412597656	16.7912082672119
2019.42150878906	16.7347984313965
2020.23828125	16.7615718841553
2021.05444335938	16.7735443115234
2021.8701171875	16.7499237060547
2022.68518066406	16.685432434082
2023.49963378906	16.6914577484131
2024.3134765625	16.7050266265869
2025.12683105469	16.6623916625977
2025.939453125	16.6633930206299
2026.75158691406	16.6262073516846
2027.56311035156	16.5869369506836
2028.3740234375	16.6291103363037
2029.18432617188	16.5884399414063
2029.994140625	16.5809516906738
2030.80322265625	16.560173034668
2031.61181640625	16.4626026153564
2032.41979980469	16.4908351898193
2033.22717285156	16.5686225891113
2034.03393554688	16.4328746795654
2034.84008789063	16.378963470459
2035.64575195313	16.2997550964355
2036.45080566406	16.3390159606934
2037.25512695313	16.2494068145752
2038.05895996094	16.245231628418
2038.86218261719	16.2180633544922
2039.66479492188	16.2168731689453
2040.466796875	16.1779441833496
2041.26831054688	16.19215965271
2042.06909179688	16.2459964752197
2042.86938476563	16.2303085327148
2043.6689453125	16.2030868530273
2044.46801757813	16.2505340576172
2045.26647949219	16.241060256958
2046.06433105469	16.213586807251
2046.86145019531	16.2728691101074
2047.65808105469	16.3351993560791
2048.4541015625	16.3051948547363
2049.24951171875	16.307975769043
2050.04443359375	16.3139972686768
2050.83862304688	16.4330825805664
2051.63232421875	16.4204254150391
2052.42529296875	16.4584293365479
2053.2177734375	16.4483203887939
2054.00952148438	16.4016189575195
2054.80078125	16.5232830047607
2055.59130859375	16.5034618377686
2056.38134765625	16.4785213470459
2057.17065429688	16.5326366424561
2057.95947265625	16.5457420349121
2058.74755859375	16.501766204834
2059.53515625	16.5306568145752
2060.32202148438	16.4915256500244
2061.1083984375	16.4316883087158
2061.89428710938	16.3585605621338
2062.67919921875	16.2988605499268
2063.4638671875	16.3523902893066
2064.24780273438	16.3459300994873
2065.03100585938	16.2959442138672
2065.81372070313	16.130428314209
2066.595703125	16.1716327667236
2067.37719726563	16.1194305419922
2068.15795898438	15.9669551849365
2068.93823242188	15.988790512085
2069.7177734375	15.9994497299194
2070.49682617188	15.9165420532227
2071.27514648438	15.880256652832
2072.05297851563	15.804012298584
2072.830078125	15.7912607192993
2073.60668945313	15.7532587051392
2074.38256835938	15.664023399353
2075.15795898438	15.6533107757568
2075.9326171875	15.6046905517578
2076.70654296875	15.5630502700806
2077.47998046875	15.5148277282715
2078.25268554688	15.4892902374268
2079.02490234375	15.472638130188
2079.79663085938	15.5225534439087
2080.5673828125	15.4622840881348
2081.337890625	15.5134086608887
2082.107421875	15.5338230133057
2082.87670898438	15.4960327148438
2083.64501953125	15.4765338897705
2084.41284179688	15.5869483947754
2085.18017578125	15.5308036804199
2085.94677734375	15.5211744308472
2086.71264648438	15.5456447601318
2087.47802734375	15.5856628417969
2088.24267578125	15.5525026321411
2089.0068359375	15.5982112884521
2089.77026367188	15.6168613433838
2090.53295898438	15.6293983459473
2091.29516601563	15.6094083786011
2092.056640625	15.5627574920654
2092.81762695313	15.595817565918
2093.57788085938	15.4877586364746
2094.33764648438	15.5236482620239
2095.0966796875	15.4350862503052
2095.85498046875	15.4064788818359
2096.61279296875	15.3880100250244
2097.36987304688	15.2475080490112
2098.12646484375	15.2242345809937
2098.88232421875	15.188404083252
2099.63745117188	15.1489925384521
2100.39208984375	15.1147623062134
2101.14624023438	15.0096673965454
2101.8994140625	14.8705949783325
2102.65209960938	14.7956743240356
2103.404296875	14.7484493255615
2104.15551757813	14.7597961425781
2104.90649414063	14.6792907714844
2105.65649414063	14.5875616073608
2106.40600585938	14.5283050537109
2107.15502929688	14.4445314407349
2107.90307617188	14.4450855255127
2108.65063476563	14.4649114608765
2109.39770507813	14.3467493057251
2110.14404296875	14.3391771316528
2110.8896484375	14.3123188018799
2111.63452148438	14.2923421859741
2112.37890625	14.3045253753662
2113.12280273438	14.2442407608032
2113.86572265625	14.329626083374
2114.60815429688	14.2843408584595
2115.35009765625	14.3385419845581
2116.09106445313	14.4694290161133
2116.83154296875	14.3720693588257
2117.57153320313	14.4626874923706
2118.31079101563	14.4697141647339
2119.04931640625	14.4052457809448
2119.787109375	14.3749370574951
2120.5244140625	14.3759498596191
2121.26098632813	14.3776845932007
2121.9970703125	14.3070945739746
2122.732421875	14.2383642196655
2123.46704101563	14.1846809387207
2124.20092773438	14.1685981750488
2124.93432617188	14.1275634765625
2125.6669921875	14.0768938064575
2126.39916992188	14.0437059402466
2127.13037109375	13.9530973434448
2127.86108398438	13.9335374832153
2128.59130859375	13.9377479553223
2129.32080078125	13.7796745300293
2130.04956054688	13.7972984313965
2130.77758789063	13.6943883895874
2131.50512695313	13.6373701095581
2132.23193359375	13.5846433639526
2132.9580078125	13.4974298477173
2133.68334960938	13.4229230880737
2134.408203125	13.3958473205566
2135.13232421875	13.3325691223145
2135.85595703125	13.3196716308594
2136.57885742188	13.2053918838501
2137.30102539063	13.1861524581909
2138.0224609375	13.0270404815674
2138.74340820313	13.000470161438
2139.46337890625	13.0507516860962
2140.18310546875	12.9482336044312
2140.90185546875	12.9247426986694
2141.6201171875	12.8767910003662
2142.33764648438	12.817663192749
2143.05444335938	12.8301849365234
2143.77075195313	12.8516807556152
2144.48608398438	12.7614469528198
2145.201171875	12.8568935394287
2145.91528320313	12.7971572875977
2146.62890625	12.7808103561401
2147.34155273438	12.7593555450439
2148.05395507813	12.7131071090698
2148.76538085938	12.780047416687
2149.47631835938	12.7566204071045
2150.18627929688	12.7173681259155
2150.89599609375	12.7559280395508
2151.60473632813	12.733922958374
2152.31298828125	12.7199296951294
2153.02026367188	12.6577014923096
2153.72729492188	12.6517105102539
2154.43334960938	12.6769094467163
2155.138671875	12.5870370864868
2155.84350585938	12.6058883666992
2156.54760742188	12.5576438903809
2157.25122070313	12.5813789367676
2157.95385742188	12.5452995300293
2158.65600585938	12.5184726715088
2159.357421875	12.4647388458252
2160.05810546875	12.4327230453491
2160.75805664063	12.4363946914673
2161.45751953125	12.3854990005493
2162.15600585938	12.3590402603149
2162.85400390625	12.3352546691895
2163.55151367188	12.2808265686035
2164.248046875	12.179539680481
2164.94409179688	12.1443748474121
2165.63916015625	12.1162948608398
2166.33374023438	12.0678234100342
2167.02783203125	11.9815101623535
2167.72094726563	11.9093723297119
2168.41357421875	11.8784484863281
2169.10522460938	11.8020315170288
2169.79638671875	11.727029800415
2170.48706054688	11.7164087295532
2171.1767578125	11.5820112228394
2171.86572265625	11.4716291427612
2172.55419921875	11.4936428070068
2173.24194335938	11.3969326019287
2173.92895507813	11.3311977386475
2174.615234375	11.2269468307495
2175.30078125	11.2121486663818
2175.98583984375	11.1383590698242
2176.67016601563	11.0909261703491
2177.35375976563	11.0970392227173
2178.03662109375	11.0601720809937
2178.71875	10.997820854187
2179.40014648438	10.9898099899292
2180.08081054688	10.9850053787231
2180.76098632813	10.9839105606079
2181.4404296875	11.0038471221924
2182.119140625	10.9383726119995
2182.79711914063	10.9642553329468
2183.47436523438	10.9980840682983
2184.15087890625	10.9704570770264
2184.82690429688	11.0038185119629
2185.501953125	10.950611114502
2186.17651367188	10.9842348098755
2186.85034179688	11.0000095367432
2187.5234375	10.9740581512451
2188.19580078125	10.9197578430176
2188.86743164063	10.8542251586914
2189.53833007813	10.8746900558472
2190.20874023438	10.8222742080688
2190.87817382813	10.8569259643555
2191.54711914063	10.8131713867188
2192.21533203125	10.8314056396484
2192.8828125	10.7018804550171
2193.54956054688	10.6251020431519
2194.21557617188	10.6298122406006
2194.880859375	10.5561819076538
2195.54541015625	10.509952545166
2196.20947265625	10.448447227478
2196.87255859375	10.3943901062012
2197.53515625	10.2928104400635
2198.19677734375	10.2048959732056
2198.85791015625	10.1994400024414
2199.51831054688	10.0883960723877
2200.17797851563	9.99629020690918
2200.8369140625	9.95869064331055
2201.4951171875	9.89525890350342
2202.15258789063	9.82200336456299
2202.80932617188	9.74016284942627
2203.46533203125	9.70641136169434
2204.12060546875	9.65205478668213
2204.775390625	9.67094326019287
2205.42919921875	9.56329727172852
2206.08251953125	9.55402946472168
2206.73486328125	9.57490253448486
2207.38671875	9.55456829071045
2208.03759765625	9.48090171813965
2208.68798828125	9.5490665435791
2209.33764648438	9.50176334381104
2209.98657226563	9.49948787689209
2210.63452148438	9.5080394744873
2211.28198242188	9.47199726104736
2211.9287109375	9.4787769317627
2212.57470703125	9.51657867431641
2213.21997070313	9.48477935791016
2213.86450195313	9.47289085388184
2214.50830078125	9.53446197509766
2215.1513671875	9.46019840240479
2215.79370117188	9.44474315643311
2216.43530273438	9.419921875
2217.076171875	9.39836978912354
2217.71630859375	9.37704658508301
2218.35571289063	9.2559986114502
2218.99462890625	9.24877738952637
2219.63256835938	9.23167419433594
2220.26977539063	9.17730712890625
2220.90625	9.12467193603516
2221.5419921875	9.07250118255615
2222.17700195313	8.98958683013916
2222.81127929688	8.95964908599854
2223.44482421875	8.89490509033203
2224.07763671875	8.88216876983643
2224.70971679688	8.80793857574463
2225.34106445313	8.74483108520508
2225.9716796875	8.69057178497314
2226.6015625	8.63397693634033
2227.23071289063	8.58191299438477
2227.85913085938	8.47202014923096
2228.48681640625	8.47715473175049
2229.11376953125	8.39770412445068
2229.73999023438	8.38751697540283
2230.36547851563	8.37119960784912
2230.990234375	8.23344612121582
2231.61401367188	8.27421474456787
2232.2373046875	8.2292366027832
2232.85986328125	8.15714836120605
2233.4814453125	8.13635349273682
2234.1025390625	8.09202861785889
2234.72265625	8.06786727905273
2235.34228515625	8.01887130737305
2235.9609375	7.99465656280518
2236.57885742188	7.96146202087402
2237.1962890625	7.98714303970337
2237.81274414063	7.97620344161987
2238.42846679688	7.96474266052246
2239.04345703125	7.93711757659912
2239.65771484375	7.97744131088257
2240.27124023438	7.9225959777832
2240.88403320313	7.98424482345581
2241.49584960938	7.9216513633728
2242.10717773438	7.89959716796875
2242.71752929688	7.94306087493896
2243.32739257813	7.8775429725647
2243.93627929688	7.86624240875244
2244.54443359375	7.87834310531616
2245.15209960938	7.86651659011841
2245.7587890625	7.86317539215088
2246.36474609375	7.84514665603638
2246.9697265625	7.83354043960571
2247.57421875	7.74251890182495
2248.17797851563	7.76181364059448
2248.78076171875	7.73725557327271
2249.38305664063	7.70932245254517
2249.984375	7.66922664642334
2250.5849609375	7.64175844192505
2251.18481445313	7.63933038711548
2251.78393554688	7.53219985961914
2252.38232421875	7.53774070739746
2252.97973632813	7.43979549407959
2253.57666015625	7.48619604110718
2254.17260742188	7.4189600944519
2254.76782226563	7.42549419403076
2255.3623046875	7.28743648529053
2255.9560546875	7.30662393569946
2256.54907226563	7.26824951171875
2257.14135742188	7.21324062347412
2257.73266601563	7.15636873245239
2258.32348632813	7.09841156005859
2258.91333007813	7.07287740707397
2259.50244140625	7.03016996383667
2260.09057617188	6.97313022613525
2260.67822265625	6.95088815689087
2261.26513671875	6.91067981719971
2261.85107421875	6.90192842483521
2262.43627929688	6.80672693252563
2263.02075195313	6.80652046203613
2263.6044921875	6.78754758834839
2264.18725585938	6.73623991012573
2264.76953125	6.72660875320435
2265.35083007813	6.67601299285889
2265.93139648438	6.68096160888672
2266.51123046875	6.65380477905273
2267.09033203125	6.61539030075073
2267.66845703125	6.62737035751343
2268.24584960938	6.59074258804321
2268.82250976563	6.59696292877197
2269.3984375	6.61731433868408
2269.9736328125	6.61334371566772
2270.5478515625	6.63554334640503
2271.12133789063	6.66744947433472
2271.69409179688	6.67737150192261
2272.26611328125	6.6393404006958
2272.83740234375	6.63929128646851
2273.40771484375	6.62481451034546
2273.97729492188	6.58434867858887
2274.54614257813	6.57062292098999
2275.11401367188	6.55924892425537
2275.68139648438	6.5053071975708
2276.24780273438	6.47076892852783
2276.8134765625	6.45118761062622
2277.37817382813	6.4137020111084
2277.9423828125	6.42380952835083
2278.50561523438	6.38127994537354
2279.06811523438	6.47642278671265
2279.62963867188	6.38567447662354
2280.19067382813	6.3978853225708
2280.75073242188	6.3792610168457
2281.31005859375	6.36826753616333
2281.86840820313	6.37995147705078
2282.42602539063	6.38372564315796
2282.98291015625	6.33205652236938
2283.5390625	6.29170370101929
2284.09448242188	6.27509546279907
2284.64892578125	6.27274513244629
2285.20263671875	6.2600793838501
2285.75537109375	6.16963291168213
2286.3076171875	6.17517280578613
2286.85888671875	6.12935876846313
2287.40942382813	6.12375783920288
2287.958984375	6.0908670425415
2288.5078125	6.05980205535889
2289.05590820313	5.99265670776367
2289.60302734375	5.98380470275879
2290.14965820313	5.95345306396484
2290.6953125	5.91272497177124
2291.23999023438	5.86107349395752
2291.78393554688	5.80699348449707
2292.3271484375	5.81531476974487
2292.86962890625	5.78695869445801
2293.4111328125	5.74953460693359
2293.95190429688	5.71553897857666
2294.49194335938	5.66927242279053
2295.03100585938	5.64000940322876
2295.5693359375	5.63708686828613
2296.10693359375	5.62430572509766
2296.6435546875	5.60377836227417
2297.17944335938	5.58030462265015
2297.71459960938	5.55360794067383
2298.24877929688	5.58212614059448
2298.7822265625	5.54072189331055
2299.31469726563	5.55322980880737
2299.8466796875	5.56975412368774
2300.37744140625	5.55314588546753
2300.90771484375	5.48759937286377
2301.43701171875	5.54904079437256
2301.96557617188	5.55888795852661
2302.4931640625	5.53475046157837
2303.02001953125	5.52504825592041
2303.54614257813	5.50489377975464
2304.0712890625	5.5171422958374
2304.595703125	5.51894330978394
2305.119140625	5.52449798583984
2305.64184570313	5.53837203979492
2306.16381835938	5.53078174591064
2306.68481445313	5.5081524848938
2307.205078125	5.51585245132446
2307.72436523438	5.50877809524536
2308.24291992188	5.5207781791687
2308.7607421875	5.47981882095337
2309.27758789063	5.4797101020813
2309.79370117188	5.47986650466919
2310.30883789063	5.43022680282593
2310.8232421875	5.49982881546021
2311.3369140625	5.42833852767944
2311.849609375	5.43951606750488
2312.361328125	5.42401123046875
2312.87255859375	5.39581871032715
2313.38256835938	5.41643047332764
2313.89208984375	5.38902139663696
2314.40063476563	5.33702325820923
2314.908203125	5.33278226852417
2315.4150390625	5.30260467529297
2315.92114257813	5.23375225067139
2316.42626953125	5.20702362060547
2316.9306640625	5.20542335510254
2317.43408203125	5.15701723098755
2317.93676757813	5.11425399780273
2318.4384765625	5.10746765136719
2318.939453125	5.07413196563721
2319.439453125	5.03616333007813
2319.93872070313	5.02065992355347
2320.43701171875	4.98995780944824
2320.9345703125	4.99883556365967
2321.43139648438	4.93092584609985
2321.92724609375	4.89336633682251
2322.42211914063	4.88781881332397
2322.91625976563	4.85265779495239
2323.40966796875	4.84980154037476
2323.90209960938	4.82003259658813
2324.3935546875	4.81308317184448
2324.88427734375	4.78164148330688
2325.37426757813	4.76568555831909
2325.86303710938	4.77612495422363
2326.35131835938	4.76260328292847
2326.83862304688	4.7566967010498
2327.32495117188	4.76168489456177
2327.810546875	4.76422166824341
2328.29541015625	4.77903127670288
2328.77905273438	4.8192195892334
2329.26220703125	4.77756118774414
2329.74438476563	4.8134069442749
2330.2255859375	4.79628801345825
2330.7060546875	4.81768178939819
2331.185546875	4.79590272903442
2331.6640625	4.78422260284424
2332.14184570313	4.81383275985718
2332.61889648438	4.79968452453613
2333.09497070313	4.78360605239868
2333.57006835938	4.77326393127441
2334.04443359375	4.77633476257324
2334.51782226563	4.77364921569824
2334.99047851563	4.74985694885254
2335.46215820313	4.71781635284424
2335.93310546875	4.73594808578491
2336.40307617188	4.705246925354
2336.8720703125	4.68605041503906
2337.34033203125	4.63800716400146
2337.8076171875	4.65337991714478
2338.27416992188	4.61875295639038
2338.73974609375	4.6088342666626
2339.20458984375	4.60440731048584
2339.66845703125	4.53753423690796
2340.13134765625	4.5217924118042
2340.59350585938	4.51154088973999
2341.0546875	4.52275991439819
2341.51489257813	4.46401929855347
2341.97436523438	4.42837905883789
2342.43286132813	4.40070629119873
2342.890625	4.37025594711304
2343.34741210938	4.34336519241333
2343.80322265625	4.31424999237061
2344.25830078125	4.33755540847778
2344.71240234375	4.31476020812988
2345.16577148438	4.30686616897583
2345.61791992188	4.37025308609009
2346.06958007813	4.37093305587769
2346.52001953125	4.41585540771484
2346.9697265625	4.48182773590088
2347.41845703125	4.55060958862305
2347.86645507813	4.65901947021484
2348.3134765625	4.68027973175049
2348.75952148438	4.83588933944702
2349.20483398438	4.89407348632813
2349.64916992188	4.96171474456787
2350.09252929688	5.06905126571655
2350.53515625	5.11516094207764
2350.97680664063	5.16462993621826
2351.41748046875	5.20607852935791
2351.857421875	5.27448558807373
2352.29638671875	5.2771110534668
2352.734375	5.2977933883667
2353.17138671875	5.24900484085083
2353.60766601563	5.21574735641479
2354.04296875	5.19665336608887
2354.4775390625	5.16919374465942
2354.91088867188	5.01814699172974
2355.34350585938	4.92684888839722
2355.775390625	4.88533735275269
2356.2060546875	4.73988342285156
2356.63598632813	4.67932462692261
2357.06494140625	4.54261875152588
2357.4931640625	4.45991945266724
2357.92041015625	4.36237525939941
2358.3466796875	4.29239368438721
2358.77197265625	4.24776077270508
2359.1962890625	4.13217258453369
2359.61987304688	4.06957626342773
2360.04248046875	4.00218629837036
2360.46411132813	3.9417359828949
2360.88500976563	3.86362934112549
2361.30493164063	3.87133693695068
2361.72387695313	3.80182385444641
