# Supplementary material for: Optics miniaturization strategy for demanding Raman spectroscopy applications
Source: Nat Commun. 2024 Apr 8;15:3049. doi: 10.1038/s41467-024-47044-7 (PMC11001912; doi:10.1038/s41467-024-47044-7)
Supplement: Supplementary file 6 — Source Data [file 41467_2024_47044_MOESM6_ESM.zip › Source Data/NCOMMS-23-34016B s3/S3 pHCA, Glucose, Salts/calibraiton/Salts standards 24.08.17/N_0_1g_L_2.csv]

347.42919921875	77.9348373413086
348.892913818359	78.1279983520508
350.356079101563	78.4485931396484
351.818634033203	78.5662612915039
353.280670166016	78.9895477294922
354.742095947266	79.3011932373047
356.202972412109	79.4877319335938
357.663299560547	79.8141098022461
359.123046875	80.0004043579102
360.582244873047	80.185302734375
362.040863037109	80.4783630371094
363.498931884766	80.4946670532227
364.956451416016	80.6338119506836
366.413391113281	80.8726959228516
367.869750976563	80.8880310058594
369.325592041016	81.1132049560547
370.780853271484	80.9575729370117
372.235565185547	81.3128967285156
373.689727783203	81.272819519043
375.143310546875	81.2146301269531
376.596343994141	81.4592437744141
378.048828125	81.4831848144531
379.500762939453	81.4039916992188
380.9521484375	81.5455703735352
382.402954101563	81.7009735107422
383.853240966797	81.6050415039063
385.302947998047	81.7688369750977
386.752136230469	82.0293045043945
388.200744628906	82.0698623657227
389.648803710938	82.2947998046875
391.096343994141	82.2470703125
392.543304443359	82.4585189819336
393.989715576172	82.4992904663086
395.435607910156	82.9395980834961
396.880920410156	83.0779266357422
398.325714111328	83.0366439819336
399.769927978516	83.3371887207031
401.213623046875	83.6351547241211
402.656768798828	83.6388549804688
404.099395751953	83.9451370239258
405.541442871094	84.1700134277344
406.982971191406	84.2256774902344
408.423950195313	84.3442230224609
409.864379882813	84.5170669555664
411.304290771484	84.7289962768555
412.743621826172	84.8624877929688
414.182434082031	84.9944076538086
415.620727539063	85.2185287475586
417.058471679688	85.1351089477539
418.495666503906	85.2430877685547
419.932342529297	85.3893814086914
421.368469238281	85.3913879394531
422.804077148438	85.4645538330078
424.239135742188	85.4156265258789
425.673645019531	85.277702331543
427.107635498047	85.4356689453125
428.541107177734	85.2445373535156
429.974029541016	85.1974716186523
431.406433105469	85.1656036376953
432.838287353516	85.0789489746094
434.269622802734	84.8495330810547
435.700408935547	84.9234313964844
437.130706787109	84.718391418457
438.560455322266	84.8251495361328
439.989654541016	84.6475601196289
441.418334960938	84.4877090454102
442.846496582031	84.3096694946289
444.274139404297	84.3628921508789
445.701263427734	84.0849456787109
447.127838134766	83.9396362304688
448.553894042969	83.9283142089844
449.979431152344	83.9775466918945
451.404449462891	83.6955413818359
452.828918457031	83.529426574707
454.252899169922	83.5863265991211
455.676330566406	83.3830413818359
457.099273681641	83.454719543457
458.521667480469	83.2228240966797
459.943542480469	83.4120483398438
461.364929199219	83.2324066162109
462.785766601563	83.3467864990234
464.206085205078	83.3403701782227
465.625885009766	83.0642776489258
467.045196533203	83.3233108520508
468.463958740234	83.1415100097656
469.882202148438	83.2406311035156
471.299957275391	83.1162719726563
472.717193603516	83.3648147583008
474.133911132813	83.1612548828125
475.550109863281	83.1652603149414
476.965789794922	83.2459945678711
478.380950927734	83.3966827392578
479.795623779297	83.2234954833984
481.209777832031	83.2190246582031
482.623413085938	83.5920486450195
484.036529541016	83.5873947143555
485.449157714844	83.5903091430664
486.861267089844	83.6749649047852
488.272857666016	83.5809173583984
489.683959960938	83.6489410400391
491.094543457031	83.6343078613281
492.504608154297	83.6411819458008
493.914184570313	83.7107925415039
495.3232421875	83.6271286010742
496.731811523438	83.5556793212891
498.139862060547	83.4962768554688
499.547393798828	83.4378509521484
500.954467773438	83.2651443481445
502.360992431641	83.4509048461914
503.767028808594	83.1886978149414
505.172576904297	83.0965423583984
506.577606201172	82.8768157958984
507.982147216797	82.8166580200195
509.386169433594	82.6459274291992
510.789703369141	82.4553451538086
512.192749023438	82.2526245117188
513.595275878906	82.1371231079102
514.997314453125	82.0044708251953
516.398803710938	81.9078063964844
517.799865722656	81.6314544677734
519.200378417969	81.6815414428711
520.600463867188	81.5608062744141
522	81.2838439941406
523.399047851563	81.1172332763672
524.797607421875	80.8564071655273
526.195678710938	80.6433563232422
527.59326171875	80.5423736572266
528.990295410156	80.3112716674805
530.386901855469	80.0132217407227
531.782958984375	80.0256958007813
533.178588867188	79.8169403076172
534.573669433594	79.6084213256836
535.968322753906	79.4914703369141
537.362426757813	79.2409820556641
538.756042480469	79.1582565307617
540.149230957031	78.9063186645508
541.541870117188	78.7470779418945
542.934020996094	78.6243438720703
544.32568359375	78.5226593017578
545.716918945313	78.3463592529297
547.107604980469	78.1373291015625
548.497802734375	78.0886154174805
549.887573242188	78.0160217285156
551.276794433594	77.7947616577148
552.66552734375	77.7002487182617
554.053833007813	77.5671920776367
555.441650390625	77.5602874755859
556.828918457031	77.5478134155273
558.215759277344	77.3416061401367
559.602111816406	77.2931289672852
560.987976074219	77.3846130371094
562.373352050781	77.2205352783203
563.758239746094	77.0857849121094
565.142639160156	77.0393600463867
566.526611328125	76.8813552856445
567.910034179688	77.0812149047852
569.293029785156	76.808837890625
570.675537109375	76.7848434448242
572.057556152344	76.780517578125
573.439086914063	76.7933502197266
574.820129394531	76.6802444458008
576.200744628906	76.7566757202148
577.580871582031	76.7809219360352
578.96044921875	76.7942123413086
580.339660644531	76.6619491577148
581.718322753906	76.7911758422852
583.096557617188	76.6241149902344
584.474243164063	76.6213150024414
585.851501464844	76.5034103393555
587.228332519531	76.6723403930664
588.604614257813	76.5396728515625
589.98046875	76.4568710327148
591.355834960938	76.4570465087891
592.730712890625	76.349494934082
594.105163574219	76.5105514526367
595.479125976563	76.4438323974609
596.852600097656	76.2982635498047
598.225646972656	76.3866348266602
599.598205566406	76.2309265136719
600.970275878906	76.2104644775391
602.341857910156	76.2006225585938
603.713012695313	76.0530624389648
605.083679199219	76.0813293457031
606.453918457031	76.0588455200195
607.823608398438	75.7991180419922
609.192932128906	75.849365234375
610.561706542969	75.5983810424805
611.930053710938	75.61328125
613.297912597656	75.5365295410156
614.665344238281	75.4613418579102
616.032287597656	75.2539443969727
617.398803710938	75.1876525878906
618.764831542969	75.0666275024414
620.13037109375	74.9648513793945
621.495483398438	74.7560882568359
622.860107421875	74.8099975585938
624.224304199219	74.5146636962891
625.588012695313	74.5763092041016
626.951232910156	74.3701858520508
628.314025878906	74.2326736450195
629.676391601563	74.1238174438477
631.038269042969	73.8615570068359
632.399658203125	73.8549346923828
633.760620117188	73.8036041259766
635.12109375	73.6658782958984
636.481140136719	73.387092590332
637.840759277344	73.3308410644531
639.199890136719	73.1323699951172
640.558532714844	72.9454803466797
641.916748046875	72.9484481811523
643.274536132813	72.9376220703125
644.6318359375	72.7655792236328
645.988647460938	72.5911026000977
647.345031738281	72.4372024536133
648.700988769531	72.4700241088867
650.056457519531	72.2246551513672
651.411499023438	72.0067672729492
652.76611328125	72.2167282104492
654.120239257813	71.8350830078125
655.473876953125	71.8233261108398
656.827087402344	71.7481079101563
658.179870605469	71.7342910766602
659.5322265625	71.6174926757813
660.884094238281	71.4896087646484
662.235473632813	71.5284042358398
663.586486816406	71.345344543457
664.93701171875	71.2328796386719
666.287048339844	71.3093109130859
667.636657714844	71.2327651977539
668.98583984375	71.1194229125977
670.334594726563	71.0406188964844
671.682861328125	71.141845703125
673.030700683594	71.0837860107422
674.378051757813	71.0094528198242
675.725036621094	70.8958740234375
677.071533203125	70.915885925293
678.417541503906	70.9284439086914
679.76318359375	71.0272445678711
681.108337402344	70.8353805541992
682.453002929688	70.8895568847656
683.797302246094	70.9316940307617
685.14111328125	70.8203735351563
686.484497070313	70.8623352050781
687.827453613281	70.931526184082
689.169921875	70.8827285766602
690.512023925781	70.8389358520508
691.853637695313	70.9878311157227
693.194763183594	71.1351852416992
694.535522460938	70.8507232666016
695.875793457031	70.8941345214844
697.215637207031	70.9708862304688
698.555053710938	70.9800415039063
699.89404296875	71.0621566772461
701.232543945313	70.9589767456055
702.570617675781	71.0194854736328
703.908325195313	71.0890197753906
705.245483398438	71.0132675170898
706.582275390625	71.0158233642578
707.918640136719	71.0773620605469
709.254516601563	71.0254058837891
710.589965820313	71.0536651611328
711.924987792969	71.0652847290039
713.259582519531	70.9640274047852
714.59375	70.9217224121094
715.927490234375	70.8442459106445
717.2607421875	70.982795715332
718.593627929688	70.8081588745117
719.926025390625	70.9675903320313
721.257995605469	70.8591995239258
722.589538574219	70.8265914916992
723.920654296875	70.7934265136719
725.251342773438	70.9115753173828
726.581604003906	70.7877883911133
727.911437988281	70.7642517089844
729.240783691406	70.555419921875
730.569763183594	70.6497192382813
731.898254394531	70.6467056274414
733.226379394531	70.4932250976563
734.554016113281	70.5464706420898
735.881225585938	70.4075698852539
737.208068847656	70.3811264038086
738.534423828125	70.263298034668
739.8603515625	70.2909927368164
741.185852050781	70.2638397216797
742.510925292969	70.1543273925781
743.835571289063	70.1193695068359
745.159790039063	69.9611740112305
746.483581542969	69.9257049560547
747.806945800781	69.7998580932617
749.1298828125	69.7984466552734
750.452453613281	69.5511169433594
751.774536132813	69.5656051635742
753.09619140625	69.3848419189453
754.417419433594	69.3476028442383
755.738220214844	69.2612686157227
757.05859375	69.1463088989258
758.378540039063	69.0682678222656
759.698059082031	68.9390335083008
761.017211914063	68.7947387695313
762.335876464844	68.8411026000977
763.654113769531	68.5981140136719
764.971984863281	68.5891265869141
766.289367675781	68.3670120239258
767.606384277344	68.3258056640625
768.922973632813	68.2737274169922
770.239074707031	68.0177230834961
771.554809570313	67.9460296630859
772.8701171875	68.0007705688477
774.184997558594	67.7519302368164
775.499450683594	67.7198181152344
776.8134765625	67.69482421875
778.127136230469	67.5008544921875
779.440307617188	67.3413009643555
780.753112792969	67.3511047363281
782.0654296875	67.0967102050781
783.377380371094	67.0239028930664
784.688903808594	67.0326232910156
786	66.9402008056641
787.310668945313	66.8130569458008
788.620971679688	66.5836334228516
789.930786132813	66.6044540405273
791.240234375	66.3441772460938
792.549255371094	66.3377685546875
793.857788085938	66.3078994750977
795.166015625	66.0303268432617
796.473754882813	66.0629196166992
797.781066894531	65.9462890625
799.088012695313	65.944938659668
800.39453125	65.7726287841797
801.700622558594	65.7629241943359
803.006286621094	65.5143508911133
804.311584472656	65.5985641479492
805.616394042969	65.4196929931641
806.920837402344	65.415412902832
808.224853515625	65.3491439819336
809.528503417969	65.2039260864258
810.831665039063	65.0634994506836
812.134460449219	65.0665435791016
813.436828613281	64.925407409668
814.73876953125	64.8178558349609
816.040344238281	64.7732925415039
817.341430664063	64.6848678588867
818.642150878906	64.557746887207
819.942504882813	64.4804382324219
821.242370605469	64.3394317626953
822.541870117188	64.3336791992188
823.840942382813	64.1849212646484
825.139587402344	64.1181793212891
826.437866210938	63.9984436035156
827.735656738281	63.9016265869141
829.033081054688	63.8780517578125
830.330139160156	63.8365707397461
831.626770019531	63.6906127929688
832.922973632813	63.5376358032227
834.21875	63.436351776123
835.514099121094	63.4298362731934
836.80908203125	63.2813186645508
838.103637695313	63.1562576293945
839.397827148438	63.0773735046387
840.691589355469	63.0602684020996
841.984924316406	62.9093589782715
843.27783203125	62.7285423278809
844.570373535156	62.6630859375
845.862487792969	62.5751609802246
847.154235839844	62.3311424255371
848.445556640625	62.4525375366211
849.736450195313	62.0475006103516
851.026916503906	61.9825325012207
852.317016601563	61.9206314086914
853.606689453125	61.911735534668
854.89599609375	61.5912590026855
856.184875488281	61.4983558654785
857.473327636719	61.1529693603516
858.761413574219	61.0948066711426
860.049072265625	60.990535736084
861.336303710938	60.8009185791016
862.623168945313	60.8554382324219
863.909606933594	60.6351928710938
865.195678710938	60.5820732116699
866.481323242188	60.4104652404785
867.766540527344	60.1893310546875
869.051391601563	59.9924354553223
870.335815429688	59.9923706054688
871.619873046875	59.6499404907227
872.903503417969	59.4498825073242
874.186706542969	59.3690948486328
875.469543457031	59.0884819030762
876.752014160156	58.8137969970703
878.033996582031	58.6938400268555
879.315612792969	58.4651260375977
880.596862792969	58.3606414794922
881.877685546875	58.1071968078613
883.158081054688	57.790355682373
884.438110351563	57.6225051879883
885.7177734375	57.4363784790039
886.996948242188	57.2205657958984
888.275817871094	56.9613494873047
889.55419921875	56.6981544494629
890.832275390625	56.438419342041
892.10986328125	56.2916450500488
893.387084960938	56.1066017150879
894.663940429688	55.9553108215332
895.940368652344	55.6215629577637
897.216369628906	55.3356552124023
898.492004394531	55.2076644897461
899.767272949219	54.9840660095215
901.042114257813	54.7928810119629
902.316528320313	54.5579071044922
903.590576171875	54.4305572509766
904.8642578125	54.013744354248
906.137512207031	53.9936714172363
907.410339355469	53.6669845581055
908.682800292969	53.5128593444824
909.954833984375	53.3107643127441
911.226501464844	52.9995765686035
912.497802734375	52.8430328369141
913.768676757813	52.5524520874023
915.039123535156	52.5566749572754
916.309204101563	52.2630882263184
917.578918457031	52.1599426269531
918.848205566406	52.0528144836426
920.117126464844	51.6505508422852
921.385620117188	51.6386642456055
922.653747558594	51.4904632568359
923.921447753906	51.2274551391602
925.188781738281	51.111270904541
926.455688476563	50.8679122924805
927.722229003906	50.890007019043
928.988342285156	50.6708679199219
930.254089355469	50.6212005615234
931.519470214844	50.3761901855469
932.784423828125	50.3147659301758
934.049011230469	50.0467491149902
935.313171386719	49.9588851928711
936.576965332031	49.9399566650391
937.84033203125	49.7835693359375
939.103332519531	49.6193962097168
940.365966796875	49.4691352844238
941.628173828125	49.3849601745605
942.890014648438	49.372013092041
944.151428222656	49.2119026184082
945.412475585938	49.1148223876953
946.673095703125	49.041748046875
947.933349609375	48.8852996826172
949.193237304688	48.8193092346191
950.452697753906	48.7668380737305
951.711791992188	48.7349586486816
952.970520019531	48.5680923461914
954.228820800781	48.5501365661621
955.486755371094	48.638240814209
956.744262695313	48.487606048584
958.001403808594	48.3836364746094
959.258117675781	48.3162231445313
960.514526367188	48.237979888916
961.770446777344	48.2178192138672
963.026062011719	48.1675987243652
964.28125	48.08349609375
965.536010742188	48.0173072814941
966.790466308594	48.0141448974609
968.044494628906	48.0751724243164
969.298095703125	47.9123039245605
970.551391601563	47.8865356445313
971.80419921875	47.7947044372559
973.056701660156	47.7297439575195
974.308776855469	47.6849708557129
975.560485839844	47.5998458862305
976.811767578125	47.7432250976563
978.062683105469	47.5755004882813
979.313232421875	47.5753440856934
980.563415527344	47.5117874145508
981.813171386719	47.5685920715332
983.0625	47.4793586730957
984.3115234375	47.5400009155273
985.560119628906	47.4292831420898
986.808349609375	47.3886489868164
988.05615234375	47.400203704834
989.303588867188	47.3285636901855
990.550659179688	47.2668342590332
991.797302246094	47.3367004394531
993.043579101563	47.3227920532227
994.289489746094	47.096019744873
995.535034179688	47.1899108886719
996.780151367188	47.0046691894531
998.02490234375	46.8620910644531
999.269226074219	46.910327911377
1000.51318359375	46.7378883361816
1001.75677490234	46.7113075256348
1003	46.6122016906738
1004.24279785156	46.4940567016602
1005.48522949219	46.4823837280273
1006.72729492188	46.5617446899414
1007.96893310547	46.2764358520508
1009.21026611328	46.2350845336914
1010.45111083984	46.3076438903809
1011.69165039063	46.1758575439453
1012.93176269531	46.0633239746094
1014.17150878906	46.0905914306641
1015.41088867188	46.0774955749512
1016.64984130859	46.0206069946289
1017.88842773438	45.9898300170898
1019.12664794922	45.8076438903809
1020.36450195313	45.9039268493652
1021.60192871094	45.7750930786133
1022.83898925781	45.7984580993652
1024.07568359375	45.6140251159668
1025.31201171875	45.6911392211914
1026.5478515625	45.5810165405273
1027.78344726563	45.5678634643555
1029.0185546875	45.5600547790527
1030.25329589844	45.4625358581543
1031.48767089844	45.4130401611328
1032.7216796875	45.5487174987793
1033.95532226563	45.3944702148438
1035.18859863281	45.3758735656738
1036.42138671875	45.3694801330566
1037.65393066406	45.2947120666504
1038.88598632813	45.3363494873047
1040.11767578125	45.4347839355469
1041.34899902344	45.2299194335938
1042.57995605469	45.3245697021484
1043.810546875	45.3780899047852
1045.04077148438	45.2919578552246
1046.2705078125	45.4398193359375
1047.5	45.3348503112793
1048.72900390625	45.2784843444824
1049.95764160156	45.3425598144531
1051.18591308594	45.2341918945313
1052.41381835938	45.2710456848145
1053.64135742188	45.2490234375
1054.86853027344	45.3762435913086
1056.09521484375	45.3209037780762
1057.32165527344	45.0995864868164
1058.54760742188	45.1631889343262
1059.77331542969	45.1141700744629
1060.99853515625	45.1482696533203
1062.22338867188	45.169620513916
1063.44787597656	45.0453491210938
1064.671875	44.9805641174316
1065.89562988281	45.0295867919922
1067.11901855469	44.9404182434082
1068.34191894531	44.9559211730957
1069.56457519531	44.9070053100586
1070.78674316406	44.8523902893066
1072.00854492188	44.8517189025879
1073.22998046875	44.7862510681152
1074.45104980469	44.7770385742188
1075.67175292969	44.6343765258789
1076.89208984375	44.7094535827637
1078.11193847656	44.6160125732422
1079.33154296875	44.5469741821289
1080.55065917969	44.5528869628906
1081.76940917969	44.4316253662109
1082.98791503906	44.3475608825684
1084.20593261719	44.4152946472168
1085.42358398438	44.3291511535645
1086.64086914063	44.3042297363281
1087.85766601563	44.3041152954102
1089.07421875	44.2469940185547
1090.29040527344	44.1891136169434
1091.50610351563	44.1383056640625
1092.72155761719	44.2221717834473
1093.9365234375	44.1614685058594
1095.15112304688	44.1074485778809
1096.36535644531	44.1680908203125
1097.57922363281	44.2266502380371
1098.79272460938	44.3140296936035
1100.005859375	44.1580047607422
1101.21862792969	44.2416038513184
1102.43090820313	44.2807769775391
1103.64294433594	44.1058807373047
1104.8544921875	44.3209953308105
1106.06579589844	44.259651184082
1107.27661132813	44.109977722168
1108.48706054688	44.2003593444824
1109.69714355469	44.1672973632813
1110.90686035156	44.1437797546387
1112.1162109375	44.0158882141113
1113.3251953125	44.2090110778809
1114.53369140625	44.2025299072266
1115.74194335938	44.111888885498
1116.94982910156	44.1997222900391
1118.1572265625	44.0879135131836
1119.3642578125	44.063346862793
1120.57104492188	44.1983833312988
1121.77734375	44.0883178710938
1122.98327636719	44.0634078979492
1124.18884277344	44.165283203125
1125.39404296875	44.1717185974121
1126.59875488281	44.1134338378906
1127.80322265625	44.1105422973633
1129.00732421875	44.2302551269531
1130.2109375	44.0940971374512
1131.41430664063	44.0624122619629
1132.6171875	44.1657524108887
1133.81970214844	44.1096458435059
1135.02197265625	44.1528625488281
1136.22375488281	44.0509414672852
1137.42517089844	43.9996376037598
1138.62622070313	44.0748023986816
1139.82690429688	44.0666999816895
1141.02709960938	43.9172401428223
1142.22705078125	43.9527130126953
1143.42663574219	43.9696846008301
1144.62573242188	43.9060325622559
1145.82458496094	43.8655014038086
1147.02294921875	43.905818939209
1148.22094726563	43.8829040527344
1149.41857910156	43.944278717041
1150.61584472656	43.9196701049805
1151.81274414063	43.8759574890137
1153.00927734375	43.7863922119141
1154.20544433594	43.852222442627
1155.40124511719	43.8133277893066
1156.5966796875	43.8698272705078
1157.79162597656	43.8512229919434
1158.986328125	43.8121719360352
1160.18054199219	43.8452033996582
1161.37438964844	43.8165092468262
1162.56799316406	43.8218574523926
1163.76110839844	43.6830368041992
1164.95385742188	43.79052734375
1166.14624023438	43.730884552002
1167.33825683594	43.6846580505371
1168.52990722656	43.6606140136719
1169.72119140625	43.7247657775879
1170.91198730469	43.6781730651855
1172.1025390625	43.7063980102539
1173.29260253906	43.8712272644043
1174.482421875	43.6854133605957
1175.67175292969	43.7400856018066
1176.86071777344	43.8472099304199
1178.04943847656	43.7551612854004
1179.23767089844	43.9447937011719
1180.42553710938	43.9138336181641
1181.61303710938	43.7944488525391
1182.80017089844	43.9979438781738
1183.98681640625	43.9564781188965
1185.17321777344	43.8962783813477
1186.35925292969	43.9270057678223
1187.54479980469	44.0124931335449
1188.73010253906	43.9760665893555
1189.91491699219	44.0365257263184
1191.09936523438	44.0003128051758
1192.28356933594	44.0269203186035
1193.46728515625	44.0726852416992
1194.65063476563	44.1330299377441
1195.83361816406	43.9576454162598
1197.01623535156	44.0856323242188
1198.19836425781	44.1276435852051
1199.38024902344	44.2240829467773
1200.56176757813	44.2061767578125
1201.74279785156	44.3164596557617
1202.92358398438	44.3340339660645
1204.10388183594	44.3845825195313
1205.28393554688	44.425952911377
1206.46350097656	44.4305572509766
1207.64270019531	44.4430313110352
1208.82153320313	44.5181922912598
1210	44.567497253418
1211.17810058594	44.4291915893555
1212.35583496094	44.5665168762207
1213.53308105469	44.6507720947266
1214.71008300781	44.5991287231445
1215.88671875	44.5956230163574
1217.06286621094	44.6465873718262
1218.23864746094	44.6317977905273
1219.41418457031	44.5961227416992
1220.58923339844	44.6147346496582
1221.76391601563	44.5731315612793
1222.93823242188	44.503345489502
1224.11218261719	44.5603637695313
1225.28576660156	44.675910949707
1226.458984375	44.6896209716797
1227.6318359375	44.6308174133301
1228.80419921875	44.6470489501953
1229.97631835938	44.6604194641113
1231.14794921875	44.6289024353027
1232.31921386719	44.632511138916
1233.490234375	44.6275062561035
1234.66076660156	44.7384414672852
1235.83093261719	44.6355857849121
1237.00073242188	44.5780181884766
1238.17016601563	44.6093597412109
1239.33923339844	44.6420555114746
1240.5078125	44.6480827331543
1241.67614746094	44.5694465637207
1242.84411621094	44.5011825561523
1244.01159667969	44.4999504089355
1245.1787109375	44.4457168579102
1246.34558105469	44.5103950500488
1247.51196289063	44.2727279663086
1248.67797851563	44.2876853942871
1249.84362792969	44.299201965332
1251.00891113281	44.2874717712402
1252.173828125	44.1049308776855
1253.33825683594	44.1362686157227
1254.50244140625	44.0865173339844
1255.66625976563	44.0721435546875
1256.82958984375	43.9091987609863
1257.99255371094	43.9844169616699
1259.1552734375	44.0023803710938
1260.31750488281	44.0355453491211
1261.47937011719	43.999698638916
1262.64086914063	43.9923210144043
1263.80200195313	43.8903465270996
1264.96276855469	43.8987617492676
1266.123046875	43.8648834228516
1267.28308105469	43.7132835388184
1268.44262695313	43.6503715515137
1269.60192871094	43.7561798095703
1270.7607421875	43.6422920227051
1271.91918945313	43.5615005493164
1273.07727050781	43.5617218017578
1274.23498535156	43.4318733215332
1275.39233398438	43.3408813476563
1276.54931640625	43.3474922180176
1277.70581054688	43.2284088134766
1278.86206054688	43.3501625061035
1280.01794433594	43.2699813842773
1281.17333984375	43.1314506530762
1282.32836914063	43.1365776062012
1283.48303222656	43.1265144348145
1284.63732910156	43.2025413513184
1285.79125976563	42.9769554138184
1286.94482421875	43.1083068847656
1288.09802246094	43.0761375427246
1289.25073242188	43.0079498291016
1290.40319824219	43.1268653869629
1291.55517578125	42.9578971862793
1292.70690917969	43.0219268798828
1293.85815429688	42.9901924133301
1295.00903320313	42.9767837524414
1296.15954589844	42.82958984375
1297.30969238281	42.8965911865234
1298.45935058594	42.7657775878906
1299.60876464844	42.8092842102051
1300.7578125	42.6277656555176
1301.90637207031	42.6900062561035
1303.05456542969	42.6344223022461
1304.20239257813	42.5360107421875
1305.34985351563	42.5371475219727
1306.49694824219	42.5809478759766
1307.64367675781	42.4402923583984
1308.7900390625	42.349796295166
1309.93591308594	42.3677711486816
1311.08154296875	42.4496459960938
1312.22668457031	42.4306030273438
1313.37145996094	42.3939971923828
1314.51599121094	42.252758026123
1315.66003417969	42.4111824035645
1316.80358886719	42.333667755127
1317.94689941406	42.3131332397461
1319.08984375	42.3530616760254
1320.23229980469	42.4513549804688
1321.37451171875	42.3711738586426
1322.51623535156	42.3839263916016
1323.65759277344	42.2326393127441
1324.79858398438	42.2446327209473
1325.93920898438	42.1791458129883
1327.07934570313	42.2039260864258
1328.21923828125	42.1297569274902
1329.35864257813	42.0219383239746
1330.49780273438	42.0790481567383
1331.63647460938	42.0334968566895
1332.77478027344	42.0009117126465
1333.91271972656	41.9062538146973
1335.05029296875	41.9299736022949
1336.18737792969	41.8591117858887
1337.32421875	41.7447128295898
1338.46057128906	41.7591743469238
1339.5966796875	41.8011360168457
1340.73229980469	41.7099723815918
1341.86755371094	41.6925392150879
1343.00231933594	41.7163505554199
1344.13684082031	41.6633338928223
1345.27099609375	41.6633682250977
1346.40466308594	41.6800651550293
1347.53796386719	41.6836166381836
1348.6708984375	41.6375923156738
1349.80346679688	41.595458984375
1350.93566894531	41.6058235168457
1352.06750488281	41.6501121520996
1353.19885253906	41.6200218200684
1354.32995605469	41.6021385192871
1355.46057128906	41.4371795654297
1356.5908203125	41.439079284668
1357.720703125	41.3754730224609
1358.85021972656	41.3692588806152
1359.97924804688	41.3058547973633
1361.10803222656	41.3399887084961
1362.236328125	41.2670974731445
1363.3642578125	41.0848045349121
1364.49182128906	41.2018051147461
1365.61901855469	41.1744995117188
1366.74584960938	41.0276985168457
1367.87231445313	41.0494918823242
1368.99829101563	40.9830055236816
1370.12390136719	40.9819297790527
1371.24914550781	40.953685760498
1372.3740234375	40.9739990234375
1373.49853515625	40.8725891113281
1374.62255859375	40.9286460876465
1375.74633789063	40.9078216552734
1376.86962890625	40.9985046386719
1377.99255371094	40.9246864318848
1379.11511230469	40.9093475341797
1380.2373046875	40.9717330932617
1381.35900878906	40.9389381408691
1382.48034667969	40.8711547851563
1383.60144042969	40.8208847045898
1384.72204589844	40.7787590026855
1385.84228515625	40.7310104370117
1386.96203613281	40.8162651062012
1388.08154296875	40.7113723754883
1389.20056152344	40.7099227905273
1390.31921386719	40.6258277893066
1391.4375	40.4938697814941
1392.55541992188	40.5399169921875
1393.6728515625	40.468074798584
1394.7900390625	40.5055961608887
1395.90673828125	40.3656311035156
1397.02307128906	40.435302734375
1398.13903808594	40.3794364929199
1399.25463867188	40.3305702209473
1400.36975097656	40.1771469116211
1401.48449707031	40.1697578430176
1402.59899902344	40.3768310546875
1403.712890625	40.3165130615234
1404.82653808594	40.2415771484375
1405.93981933594	40.3743515014648
1407.05261230469	40.3035316467285
1408.1650390625	40.2668075561523
1409.27709960938	40.3458786010742
1410.38879394531	40.3910675048828
1411.5	40.3267021179199
1412.61096191406	40.2910003662109
1413.72143554688	40.3046417236328
1414.83154296875	40.2976379394531
1415.94116210938	40.2231407165527
1417.05053710938	40.1650238037109
1418.15942382813	40.1041793823242
1419.26794433594	40.1042213439941
1420.37609863281	40.1645889282227
1421.48388671875	40.0354423522949
1422.59118652344	39.8685913085938
1423.6982421875	39.975471496582
1424.80480957031	39.8746070861816
1425.91088867188	39.7926750183105
1427.01672363281	39.936939239502
1428.1220703125	39.830997467041
1429.22717285156	39.7633323669434
1430.33166503906	39.7697257995605
1431.43591308594	39.7433013916016
1432.53979492188	39.6762275695801
1433.64318847656	39.7659378051758
1434.74621582031	39.7536277770996
1435.84887695313	39.7245063781738
1436.95104980469	39.7691268920898
1438.05297851563	39.7666320800781
1439.15441894531	39.7790184020996
1440.25549316406	39.7311668395996
1441.35620117188	39.6858520507813
1442.45642089844	39.6918182373047
1443.55627441406	39.6752967834473
1444.65576171875	39.6938171386719
1445.7548828125	39.6175994873047
1446.853515625	39.5229568481445
1447.95190429688	39.4124450683594
1449.0498046875	39.4658737182617
1450.14721679688	39.4004096984863
1451.24438476563	39.3125991821289
1452.34106445313	39.2551574707031
1453.43737792969	39.2441635131836
1454.53332519531	39.2257308959961
1455.62890625	39.2151527404785
1456.72399902344	39.2322311401367
1457.81872558594	39.1461791992188
1458.9130859375	39.0942344665527
1460.00695800781	39.1382217407227
1461.10046386719	39.1802787780762
1462.19360351563	39.2343215942383
1463.28637695313	39.0986175537109
1464.37878417969	39.3325004577637
1465.470703125	39.1702995300293
1466.56225585938	39.2199211120605
1467.65344238281	39.3351631164551
1468.744140625	39.1505470275879
1469.83447265625	39.1772384643555
1470.92443847656	39.2061309814453
1472.01403808594	39.022632598877
1473.10314941406	39.1554870605469
1474.19189453125	38.9731292724609
1475.2802734375	38.7948684692383
1476.3681640625	38.9040031433105
1477.45581054688	38.881233215332
1478.54296875	38.8547401428223
1479.62963867188	38.859733581543
1480.71606445313	38.9347763061523
1481.80200195313	38.6692504882813
1482.88757324219	38.8751792907715
1483.97265625	38.8806266784668
1485.05737304688	38.995532989502
1486.14172363281	38.811824798584
1487.22570800781	38.9766082763672
1488.30932617188	38.9693222045898
1489.39245605469	39.0083389282227
1490.47509765625	39.0783195495605
1491.55749511719	39.0744438171387
1492.63940429688	39.0727424621582
1493.72094726563	39.0962905883789
1494.80212402344	39.1943778991699
1495.8828125	39.1026382446289
1496.96313476563	39.0909461975098
1498.04309082031	39.1540145874023
1499.12255859375	39.1094093322754
1500.20166015625	39.1291275024414
1501.28039550781	39.0496101379395
1502.35864257813	39.1680335998535
1503.4365234375	39.054370880127
1504.51403808594	39.096851348877
1505.59118652344	39.0980911254883
1506.66784667969	39.1795272827148
1507.744140625	39.1418914794922
1508.81994628906	39.1558303833008
1509.89538574219	39.263240814209
1510.97045898438	39.3823585510254
1512.04516601563	39.5335464477539
1513.11938476563	39.4748687744141
1514.19323730469	39.5624885559082
1515.26672363281	39.6491622924805
1516.33972167969	39.7252044677734
1517.41235351563	39.8509292602539
1518.48449707031	39.9161796569824
1519.55639648438	39.9915542602539
1520.62768554688	40.0558891296387
1521.69873046875	40.1556816101074
1522.76928710938	40.0902290344238
1523.83947753906	40.1843452453613
1524.90930175781	40.2496070861816
1525.97863769531	40.262809753418
1527.04760742188	40.2839508056641
1528.11608886719	40.2397270202637
1529.18420410156	40.2951965332031
1530.251953125	40.3033180236816
1531.31921386719	40.3588409423828
1532.38610839844	40.4308547973633
1533.45263671875	40.5602226257324
1534.51867675781	40.5638961791992
1535.58435058594	40.7752876281738
1536.64965820313	40.6889457702637
1537.71447753906	41.0094223022461
1538.77893066406	41.0445861816406
1539.84301757813	41.1971168518066
1540.90661621094	41.3995475769043
1541.9697265625	41.5415000915527
1543.03259277344	41.6132011413574
1544.09497070313	41.7626266479492
1545.15686035156	41.9927787780762
1546.21850585938	42.1316184997559
1547.27966308594	42.1248168945313
1548.34033203125	42.3132705688477
1549.40063476563	42.4874725341797
1550.46057128906	42.591365814209
1551.52001953125	42.7742729187012
1552.5791015625	42.8784790039063
1553.63781738281	42.9996566772461
1554.69604492188	43.0412750244141
1555.75378417969	42.9967460632324
1556.81127929688	43.2452659606934
1557.86828613281	43.3660545349121
1558.9248046875	43.3956871032715
1559.98095703125	43.5096168518066
1561.03674316406	43.6498947143555
1562.09204101563	43.733455657959
1563.14697265625	43.7120132446289
1564.20153808594	44.0918731689453
1565.25561523438	44.2784881591797
1566.30932617188	44.4701728820801
1567.36254882813	44.7427215576172
1568.41540527344	44.9964447021484
1569.4677734375	45.1987915039063
1570.51977539063	45.4118118286133
1571.57141113281	45.5694313049316
1572.62255859375	45.8878402709961
1573.67333984375	46.0268821716309
1574.7236328125	46.3067893981934
1575.77355957031	46.4615669250488
1576.82299804688	46.6400032043457
1577.8720703125	46.9672050476074
1578.92077636719	47.1120414733887
1579.96899414063	47.2769584655762
1581.01684570313	47.4407615661621
1582.06420898438	47.7002258300781
1583.11120605469	47.9204139709473
1584.15771484375	48.0368614196777
1585.20385742188	48.2872352600098
1586.24951171875	48.5917778015137
1587.29479980469	48.6858520507813
1588.33972167969	48.8953094482422
1589.38415527344	49.1401100158691
1590.42810058594	49.2812728881836
1591.47180175781	49.7268180847168
1592.51489257813	50.1160469055176
1593.55773925781	50.459156036377
1594.59997558594	50.698371887207
1595.64196777344	51.1173515319824
1596.68334960938	51.4288215637207
1597.72448730469	51.7679138183594
1598.76513671875	52.1615371704102
1599.80529785156	52.5767936706543
1600.84509277344	52.9145736694336
1601.88452148438	53.2900352478027
1602.92346191406	53.5588493347168
1603.9619140625	53.9773941040039
1605	54.2334518432617
1606.03771972656	54.6254234313965
1607.07495117188	54.9351997375488
1608.11169433594	55.2398834228516
1609.14807128906	55.6554756164551
1610.18408203125	55.8088722229004
1611.21960449219	56.0727577209473
1612.25463867188	56.3723754882813
1613.28930664063	56.6934509277344
1614.32360839844	56.7325706481934
1615.357421875	57.2674369812012
1616.39074707031	57.4053764343262
1617.42370605469	57.6561393737793
1618.45629882813	58.015567779541
1619.48840332031	58.1298294067383
1620.52001953125	58.3942489624023
1621.55126953125	58.7851524353027
1622.58215332031	59.0280990600586
1623.61254882813	59.1943511962891
1624.64245605469	59.5371398925781
1625.67199707031	59.6677169799805
1626.70104980469	59.9780960083008
1627.72973632813	60.1653633117676
1628.75793457031	60.3722915649414
1629.78576660156	60.6441230773926
1630.81311035156	60.7735633850098
1631.84008789063	60.9152030944824
1632.86657714844	61.0662002563477
1633.89270019531	61.1671943664551
1634.91833496094	61.2660179138184
1635.94348144531	61.415843963623
1636.96826171875	61.3543090820313
1637.99255371094	61.2381820678711
1639.01647949219	61.3715782165527
1640.03991699219	61.002197265625
1641.06298828125	61.1249237060547
1642.08557128906	60.9203071594238
1643.10778808594	60.9046669006348
1644.12951660156	60.7592658996582
1645.15075683594	60.360107421875
1646.17163085938	60.2494049072266
1647.19213867188	60.0373954772949
1648.21203613281	59.7142791748047
1649.23156738281	59.4915657043457
1650.25073242188	59.1615295410156
1651.26940917969	58.934383392334
1652.28759765625	58.6041221618652
1653.30541992188	58.3924140930176
1654.32275390625	58.159740447998
1655.33972167969	57.7918128967285
1656.35620117188	57.2989273071289
1657.37231445313	57.029167175293
1658.38793945313	56.7046737670898
1659.40307617188	56.4787750244141
1660.41772460938	56.2261962890625
1661.43212890625	55.9316482543945
1662.44592285156	55.5528373718262
1663.45935058594	55.4003601074219
1664.47229003906	54.9885787963867
1665.48486328125	54.7259063720703
1666.49694824219	54.4116668701172
1667.50854492188	54.1078872680664
1668.51977539063	53.8064384460449
1669.53051757813	53.4645690917969
1670.54089355469	52.9961242675781
1671.55078125	52.7060775756836
1672.56018066406	52.1443939208984
1673.56909179688	51.86669921875
1674.57763671875	51.3889656066895
1675.58581542969	50.8258438110352
1676.59350585938	50.3766441345215
1677.60070800781	50.0063858032227
1678.607421875	49.470760345459
1679.61376953125	48.9614295959473
1680.61962890625	48.5524787902832
1681.62512207031	48.087230682373
1682.63012695313	47.6479072570801
1683.63464355469	47.0891609191895
1684.638671875	46.6692581176758
1685.64233398438	46.1382369995117
1686.64562988281	45.8090934753418
1687.64831542969	45.305248260498
1688.65063476563	44.9062843322754
1689.65246582031	44.3335304260254
1690.65393066406	43.9016532897949
1691.65490722656	43.5851783752441
1692.65539550781	43.2732887268066
1693.65551757813	42.8175735473633
1694.65502929688	42.4607467651367
1695.654296875	41.9657402038574
1696.65295410156	41.8275489807129
1697.65124511719	41.4120979309082
1698.64904785156	41.0399169921875
1699.646484375	40.8288803100586
1700.64331054688	40.390380859375
1701.63977050781	40.0396690368652
1702.63586425781	39.6309585571289
1703.63134765625	39.3301887512207
1704.62646484375	38.9137496948242
1705.62121582031	38.5213432312012
1706.61535644531	38.1053581237793
1707.60913085938	37.8210411071777
1708.60241699219	37.4815406799316
1709.59521484375	37.1743507385254
1710.58764648438	36.7406349182129
1711.57958984375	36.3155632019043
1712.57104492188	36.0220985412598
1713.56213378906	35.635124206543
1714.552734375	35.3216247558594
1715.54284667969	34.9818534851074
1716.53247070313	34.6118812561035
1717.52160644531	34.3181114196777
1718.51037597656	33.8918037414551
1719.49865722656	33.5266723632813
1720.48657226563	33.3867721557617
1721.47387695313	33.0390968322754
1722.46081542969	32.6471405029297
1723.447265625	32.4015922546387
1724.43334960938	32.2081108093262
1725.41882324219	31.8293075561523
1726.40393066406	31.6261215209961
1727.38854980469	31.322135925293
1728.37268066406	31.1325721740723
1729.3564453125	30.9270248413086
1730.33972167969	30.6670684814453
1731.32250976563	30.5026473999023
1732.30480957031	30.2294502258301
1733.28674316406	30.0609283447266
1734.26806640625	29.9262390136719
1735.2490234375	29.7523975372314
1736.2294921875	29.6167526245117
1737.20959472656	29.3993263244629
1738.18908691406	29.1919326782227
1739.16821289063	29.0744972229004
1740.14685058594	28.8598976135254
1741.125	28.7017383575439
1742.10266113281	28.5182361602783
1743.07995605469	28.3336200714111
1744.05676269531	28.2407283782959
1745.03308105469	27.9431800842285
1746.00891113281	27.8758754730225
1746.98425292969	27.6351413726807
1747.95910644531	27.4903564453125
1748.93359375	27.2400760650635
1749.90759277344	27.1374778747559
1750.88110351563	26.9470062255859
1751.85412597656	26.7479343414307
1752.82678222656	26.5115718841553
1753.798828125	26.3762969970703
1754.7705078125	26.2534332275391
1755.74169921875	25.9926662445068
1756.71240234375	25.828275680542
1757.6826171875	25.758451461792
1758.65246582031	25.525671005249
1759.62170410156	25.3781223297119
1760.59057617188	25.1597175598145
1761.55895996094	25.0642719268799
1762.52673339844	24.8604717254639
1763.49426269531	24.8249206542969
1764.46118164063	24.7437171936035
1765.42761230469	24.5972309112549
1766.39367675781	24.4569358825684
1767.35913085938	24.3576545715332
1768.32421875	24.2566604614258
1769.28881835938	24.193395614624
1770.2529296875	24.0670680999756
1771.21655273438	23.881799697876
1772.17980957031	23.9234466552734
1773.14245605469	23.8483619689941
1774.10461425781	23.8436546325684
1775.06640625	23.7440547943115
1776.02770996094	23.6170349121094
1776.98852539063	23.527379989624
1777.94873046875	23.4155101776123
1778.90856933594	23.4015121459961
1779.86804199219	23.353609085083
1780.82690429688	23.1474208831787
1781.78527832031	22.9578819274902
1782.7431640625	22.9238700866699
1783.70068359375	22.8060455322266
1784.65771484375	22.6552658081055
1785.61413574219	22.640453338623
1786.57019042969	22.3836669921875
1787.52575683594	22.3595581054688
1788.48083496094	22.1734809875488
1789.43530273438	22.0844688415527
1790.38940429688	21.9003257751465
1791.34301757813	21.8844909667969
1792.29626464844	21.729398727417
1793.24890136719	21.6189785003662
1794.20104980469	21.61252784729
1795.15270996094	21.4526290893555
1796.10400390625	21.3977813720703
1797.0546875	21.3279724121094
1798.0048828125	21.2055358886719
1798.95471191406	21.1747989654541
1799.90393066406	21.0789966583252
1800.85278320313	21.009895324707
1801.80102539063	20.9464454650879
1802.74890136719	20.9303665161133
1803.6962890625	20.8759365081787
1804.64306640625	20.8282299041748
1805.58947753906	20.8770637512207
1806.53540039063	20.7721843719482
1807.48071289063	20.7727355957031
1808.42565917969	20.6968975067139
1809.3701171875	20.6765403747559
1810.31396484375	20.6156387329102
1811.25744628906	20.5633735656738
1812.20043945313	20.5165672302246
1813.14294433594	20.5316677093506
1814.08483886719	20.5133800506592
1815.0263671875	20.4138946533203
1815.96740722656	20.3763313293457
1816.90783691406	20.2067337036133
1817.84790039063	20.2448596954346
1818.78747558594	20.1096477508545
1819.72644042969	20.0851078033447
1820.6650390625	20.0148048400879
1821.60314941406	20.0427742004395
1822.54064941406	19.8834266662598
1823.47778320313	19.7926712036133
1824.41430664063	19.7457675933838
1825.35034179688	19.6661758422852
1826.28601074219	19.6378917694092
1827.22106933594	19.5989856719971
1828.15563964844	19.4796028137207
1829.08984375	19.4130306243896
1830.0234375	19.2861042022705
1830.95654296875	19.2062759399414
1831.88916015625	19.1812438964844
1832.8212890625	19.185962677002
1833.7529296875	19.1396522521973
1834.68408203125	19.1367168426514
1835.61474609375	19.0833568572998
1836.54479980469	19.0259284973145
1837.47448730469	19.0299949645996
1838.40356445313	19.0643177032471
1839.33227539063	19.0304946899414
1840.26037597656	19.0019836425781
1841.18811035156	18.9920024871826
1842.115234375	19.0114498138428
1843.04187011719	18.9893245697021
1843.96801757813	18.9464912414551
1844.89367675781	19.0333957672119
1845.81872558594	18.9737014770508
1846.74340820313	18.896463394165
1847.66760253906	18.9101791381836
1848.59118652344	18.9345932006836
1849.51428222656	18.8504543304443
1850.43701171875	18.7968406677246
1851.35913085938	18.7359313964844
1852.28076171875	18.7731800079346
1853.20190429688	18.6439723968506
1854.12243652344	18.5602912902832
1855.04260253906	18.5604934692383
1855.96215820313	18.4617519378662
1856.88122558594	18.4462928771973
1857.79992675781	18.3536815643311
1858.71801757813	18.3122577667236
1859.63549804688	18.2740268707275
1860.55261230469	18.2600193023682
1861.46923828125	18.0878734588623
1862.38525390625	18.0759506225586
1863.30078125	18.0998840332031
1864.2158203125	18.1027908325195
1865.13037109375	18.0642375946045
1866.04443359375	17.9788303375244
1866.95788574219	17.9855842590332
1867.87084960938	17.9856834411621
1868.78332519531	17.9754619598389
1869.6953125	17.9994487762451
1870.60681152344	18.0172138214111
1871.51782226563	17.9585647583008
1872.42822265625	18.0213470458984
1873.33813476563	18.0977363586426
1874.24755859375	18.0634250640869
1875.15649414063	18.0379371643066
1876.06481933594	18.0148086547852
1876.97277832031	18.0071983337402
1877.88012695313	18.0403633117676
1878.78698730469	18.0603923797607
1879.69323730469	18.0240917205811
1880.59912109375	17.9892902374268
1881.50439453125	17.9674263000488
1882.4091796875	17.9371242523193
1883.3134765625	17.8233795166016
1884.21716308594	17.8012428283691
1885.12048339844	17.7808284759521
1886.02319335938	17.7861499786377
1886.92541503906	17.7105407714844
1887.82702636719	17.6530685424805
1888.72814941406	17.6733093261719
1889.62878417969	17.6352996826172
1890.52893066406	17.566068649292
1891.42858886719	17.5121841430664
1892.32763671875	17.5116081237793
1893.22619628906	17.4264545440674
1894.12426757813	17.3809509277344
1895.02172851563	17.3282604217529
1895.91870117188	17.2972507476807
1896.81518554688	17.289249420166
1897.71118164063	17.1923942565918
1898.60656738281	17.2221717834473
1899.50146484375	17.2104549407959
1900.39587402344	17.1311073303223
1901.28967285156	17.09326171875
1902.18298339844	17.1195774078369
1903.07580566406	17.1533164978027
1903.96801757813	17.1544246673584
1904.85986328125	17.1598854064941
1905.7509765625	17.1812686920166
1906.64172363281	17.2017879486084
1907.53186035156	17.183744430542
1908.42150878906	17.2112712860107
1909.31066894531	17.2564849853516
1910.19921875	17.2502346038818
1911.08728027344	17.2610111236572
1911.97473144531	17.3338108062744
1912.86181640625	17.3267154693604
1913.74816894531	17.2739639282227
1914.63415527344	17.267728805542
1915.51953125	17.2411689758301
1916.40441894531	17.2323036193848
1917.28869628906	17.2512264251709
1918.17260742188	17.2653427124023
1919.05578613281	17.2081146240234
1919.93859863281	17.2191715240479
1920.82080078125	17.1404304504395
1921.70239257813	17.0986728668213
1922.58349609375	17.1244029998779
1923.46411132813	17.0170593261719
1924.34423828125	16.983570098877
1925.22375488281	16.9601516723633
1926.10278320313	16.9507713317871
1926.98120117188	16.8507118225098
1927.85913085938	16.7916622161865
1928.73645019531	16.7769546508789
1929.61328125	16.6780681610107
1930.48962402344	16.6674976348877
1931.36535644531	16.6358108520508
1932.24060058594	16.6012496948242
1933.11535644531	16.5996761322021
1933.98950195313	16.6416912078857
1934.86303710938	16.5820064544678
1935.73608398438	16.5053234100342
1936.60864257813	16.5559520721436
1937.48059082031	16.5446796417236
1938.35205078125	16.5997734069824
1939.22302246094	16.5730762481689
1940.09338378906	16.626012802124
1940.96313476563	16.5748176574707
1941.83239746094	16.6799049377441
1942.701171875	16.6399631500244
1943.5693359375	16.6757717132568
1944.43701171875	16.7244319915771
1945.30407714844	16.7618541717529
1946.17065429688	16.813009262085
1947.03662109375	16.8551425933838
1947.90209960938	16.8501605987549
1948.76696777344	16.8732967376709
1949.63134765625	16.8565940856934
1950.4951171875	16.8456439971924
1951.3583984375	16.8967304229736
1952.22106933594	16.7753982543945
1953.08325195313	16.8730716705322
1953.94482421875	16.7895851135254
1954.80590820313	16.7118167877197
1955.66650390625	16.7754001617432
1956.5263671875	16.7628631591797
1957.38586425781	16.7596492767334
1958.24462890625	16.7299938201904
1959.10302734375	16.6849899291992
1959.96069335938	16.6646347045898
1960.81799316406	16.5437335968018
1961.67456054688	16.5658206939697
1962.53063964844	16.5229377746582
1963.38623046875	16.3960876464844
1964.2412109375	16.484977722168
1965.09558105469	16.4077205657959
1965.94946289063	16.3618335723877
1966.80285644531	16.3721084594727
1967.65563964844	16.3331031799316
1968.5078125	16.3705940246582
1969.35949707031	16.3206329345703
1970.21057128906	16.3483371734619
1971.06103515625	16.3820819854736
1971.91101074219	16.3180122375488
1972.76049804688	16.3385944366455
1973.60925292969	16.4271583557129
1974.45764160156	16.3710956573486
1975.30529785156	16.4022407531738
1976.15246582031	16.4801902770996
1976.99914550781	16.5512504577637
1977.84521484375	16.5265140533447
1978.69067382813	16.6735916137695
1979.53552246094	16.6538200378418
1980.3798828125	16.6900787353516
1981.22375488281	16.729959487915
1982.06701660156	16.7532653808594
1982.90966796875	16.7905025482178
1983.75170898438	16.7835464477539
1984.59326171875	16.7658081054688
1985.43420410156	16.7242431640625
1986.27465820313	16.789852142334
1987.11450195313	16.7201728820801
1987.95373535156	16.7154483795166
1988.79248046875	16.7725791931152
1989.63061523438	16.7572917938232
1990.46813964844	16.6573486328125
1991.30517578125	16.700569152832
1992.1416015625	16.6329803466797
1992.9775390625	16.6135768890381
1993.81274414063	16.5116558074951
1994.6474609375	16.4617519378662
1995.48168945313	16.3779792785645
1996.31518554688	16.4327239990234
1997.14819335938	16.4683094024658
1997.98071289063	16.3695545196533
1998.8125	16.3798522949219
1999.64379882813	16.390157699585
2000.47448730469	16.3446292877197
2001.3046875	16.3859157562256
2002.13427734375	16.3503170013428
2002.96325683594	16.3490962982178
2003.79162597656	16.3356475830078
2004.61950683594	16.401460647583
2005.44677734375	16.4356079101563
2006.2734375	16.4688758850098
2007.09948730469	16.5697269439697
2007.92504882813	16.5588397979736
2008.75	16.6552639007568
2009.57434082031	16.6543941497803
2010.39819335938	16.7298107147217
2011.22131347656	16.7092113494873
2012.0439453125	16.7690277099609
2012.86608886719	16.7952518463135
2013.6875	16.7555618286133
2014.50842285156	16.7583808898926
2015.32873535156	16.8014717102051
2016.1484375	16.8325328826904
2016.96752929688	16.8900394439697
2017.7861328125	16.8177471160889
2018.60412597656	16.8807544708252
2019.42150878906	16.8845539093018
2020.23828125	16.8942794799805
2021.05444335938	16.9126853942871
2021.8701171875	16.827278137207
2022.68518066406	16.7721748352051
2023.49963378906	16.8063182830811
2024.3134765625	16.7614479064941
2025.12683105469	16.7823619842529
2025.939453125	16.7408847808838
2026.75158691406	16.7428340911865
2027.56311035156	16.6907958984375
2028.3740234375	16.7158432006836
2029.18432617188	16.6644439697266
2029.994140625	16.6844654083252
2030.80322265625	16.6234035491943
2031.61181640625	16.5455646514893
2032.41979980469	16.588041305542
2033.22717285156	16.5635776519775
2034.03393554688	16.5556201934814
2034.84008789063	16.4468994140625
2035.64575195313	16.4138660430908
2036.45080566406	16.3720874786377
2037.25512695313	16.3709526062012
2038.05895996094	16.3431491851807
2038.86218261719	16.2879638671875
2039.66479492188	16.2810478210449
2040.466796875	16.2791900634766
2041.26831054688	16.2867660522461
2042.06909179688	16.3790950775146
2042.86938476563	16.2690105438232
2043.6689453125	16.3254508972168
2044.46801757813	16.3747863769531
2045.26647949219	16.4027156829834
2046.06433105469	16.3741493225098
2046.86145019531	16.3268718719482
2047.65808105469	16.4462451934814
2048.4541015625	16.409351348877
2049.24951171875	16.4343509674072
2050.04443359375	16.5018978118896
2050.83862304688	16.4610576629639
2051.63232421875	16.5101642608643
2052.42529296875	16.59840965271
2053.2177734375	16.5050277709961
2054.00952148438	16.5444831848145
2054.80078125	16.5415840148926
2055.59130859375	16.6218700408936
2056.38134765625	16.6027698516846
2057.17065429688	16.6543827056885
2057.95947265625	16.6118545532227
2058.74755859375	16.6198883056641
2059.53515625	16.5657119750977
2060.32202148438	16.5579471588135
2061.1083984375	16.5662040710449
2061.89428710938	16.4854564666748
2062.67919921875	16.3997631072998
2063.4638671875	16.466121673584
2064.24780273438	16.3731555938721
2065.03100585938	16.3960304260254
2065.81372070313	16.1984214782715
2066.595703125	16.2398834228516
2067.37719726563	16.260404586792
2068.15795898438	16.102855682373
2068.93823242188	16.1030540466309
2069.7177734375	16.0955619812012
2070.49682617188	16.0087223052979
2071.27514648438	15.88796043396
2072.05297851563	15.8476848602295
2072.830078125	15.9003658294678
2073.60668945313	15.7986011505127
2074.38256835938	15.8052415847778
2075.15795898438	15.7311973571777
2075.9326171875	15.7088117599487
2076.70654296875	15.630931854248
2077.47998046875	15.6635179519653
2078.25268554688	15.5574579238892
2079.02490234375	15.5736360549927
2079.79663085938	15.5928802490234
2080.5673828125	15.6074466705322
2081.337890625	15.5882453918457
2082.107421875	15.6274642944336
2082.87670898438	15.5624742507935
2083.64501953125	15.5831623077393
2084.41284179688	15.6654243469238
2085.18017578125	15.6643075942993
2085.94677734375	15.6072340011597
2086.71264648438	15.6999502182007
2087.47802734375	15.6411972045898
2088.24267578125	15.6895055770874
2089.0068359375	15.6698007583618
2089.77026367188	15.7037906646729
2090.53295898438	15.6638069152832
2091.29516601563	15.6506662368774
2092.056640625	15.6353998184204
2092.81762695313	15.6484346389771
2093.57788085938	15.5732011795044
2094.33764648438	15.6069984436035
2095.0966796875	15.5208311080933
2095.85498046875	15.4426307678223
2096.61279296875	15.4435606002808
2097.36987304688	15.3655128479004
2098.12646484375	15.3079795837402
2098.88232421875	15.2037868499756
2099.63745117188	15.229962348938
2100.39208984375	15.1692361831665
2101.14624023438	15.0046911239624
2101.8994140625	15.0004835128784
2102.65209960938	14.9111480712891
2103.404296875	14.8326549530029
2104.15551757813	14.770712852478
2104.90649414063	14.7203598022461
2105.65649414063	14.5816221237183
2106.40600585938	14.5791444778442
2107.15502929688	14.5144033432007
2107.90307617188	14.4543552398682
2108.65063476563	14.4014072418213
2109.39770507813	14.4147987365723
2110.14404296875	14.37464427948
2110.8896484375	14.3299379348755
2111.63452148438	14.334981918335
2112.37890625	14.4177179336548
2113.12280273438	14.3436527252197
2113.86572265625	14.405463218689
2114.60815429688	14.3936071395874
2115.35009765625	14.461217880249
2116.09106445313	14.4579668045044
2116.83154296875	14.4948415756226
2117.57153320313	14.4789361953735
2118.31079101563	14.4675636291504
2119.04931640625	14.4887027740479
2119.787109375	14.4223022460938
2120.5244140625	14.4135246276855
2121.26098632813	14.4368190765381
2121.9970703125	14.3873262405396
2122.732421875	14.3531303405762
2123.46704101563	14.2913408279419
2124.20092773438	14.2357368469238
2124.93432617188	14.2237520217896
2125.6669921875	14.1025705337524
2126.39916992188	14.1339683532715
2127.13037109375	14.012656211853
2127.86108398438	14.0060911178589
2128.59130859375	14.0230684280396
2129.32080078125	13.8263177871704
2130.04956054688	13.8826866149902
2130.77758789063	13.7716264724731
2131.50512695313	13.7066965103149
2132.23193359375	13.6181154251099
2132.9580078125	13.584153175354
2133.68334960938	13.4990758895874
2134.408203125	13.4999952316284
2135.13232421875	13.3378753662109
2135.85595703125	13.3681678771973
2136.57885742188	13.2751474380493
2137.30102539063	13.2383089065552
2138.0224609375	13.2007217407227
2138.74340820313	13.1031703948975
2139.46337890625	13.0193252563477
2140.18310546875	13.0164337158203
2140.90185546875	12.8886919021606
2141.6201171875	12.9610176086426
2142.33764648438	12.867299079895
2143.05444335938	12.9076957702637
2143.77075195313	12.8463516235352
2144.48608398438	12.8351392745972
2145.201171875	12.8886623382568
2145.91528320313	12.8158359527588
2146.62890625	12.8684234619141
2147.34155273438	12.7532844543457
2148.05395507813	12.7995729446411
2148.76538085938	12.8145513534546
2149.47631835938	12.7724208831787
2150.18627929688	12.8036937713623
2150.89599609375	12.8203945159912
2151.60473632813	12.768479347229
2152.31298828125	12.7803068161011
2153.02026367188	12.7390480041504
2153.72729492188	12.7893724441528
2154.43334960938	12.7134714126587
2155.138671875	12.6650667190552
2155.84350585938	12.6878499984741
2156.54760742188	12.6835651397705
2157.25122070313	12.6145792007446
2157.95385742188	12.585108757019
2158.65600585938	12.6369667053223
2159.357421875	12.5253534317017
2160.05810546875	12.498743057251
2160.75805664063	12.4584102630615
2161.45751953125	12.4200000762939
2162.15600585938	12.4079990386963
2162.85400390625	12.3692941665649
2163.55151367188	12.3241920471191
2164.248046875	12.2427740097046
2164.94409179688	12.2635364532471
2165.63916015625	12.1825218200684
2166.33374023438	12.1080675125122
2167.02783203125	12.0698833465576
2167.72094726563	12.0198793411255
2168.41357421875	11.9165277481079
2169.10522460938	11.8792018890381
2169.79638671875	11.8342275619507
2170.48706054688	11.7474021911621
2171.1767578125	11.7148838043213
2171.86572265625	11.6274461746216
2172.55419921875	11.5121126174927
2173.24194335938	11.4230451583862
2173.92895507813	11.3592939376831
2174.615234375	11.3260583877563
2175.30078125	11.2336053848267
2175.98583984375	11.2296533584595
2176.67016601563	11.1738634109497
2177.35375976563	11.1412410736084
2178.03662109375	11.1031579971313
2178.71875	11.0917310714722
2179.40014648438	11.0617542266846
2180.08081054688	11.0092449188232
2180.76098632813	11.0467557907104
2181.4404296875	11.0276079177856
2182.119140625	11.0277633666992
2182.79711914063	11.0333671569824
2183.47436523438	11.0290622711182
2184.15087890625	11.0733413696289
2184.82690429688	11.0814456939697
2185.501953125	11.0287656784058
2186.17651367188	11.0088081359863
2186.85034179688	11.0732593536377
2187.5234375	11.0448532104492
2188.19580078125	10.9818849563599
2188.86743164063	10.9815092086792
2189.53833007813	10.9724292755127
2190.20874023438	10.9232864379883
2190.87817382813	10.8564281463623
2191.54711914063	10.8574924468994
2192.21533203125	10.827919960022
2192.8828125	10.730037689209
2193.54956054688	10.7320499420166
2194.21557617188	10.6632308959961
2194.880859375	10.6464977264404
2195.54541015625	10.5820837020874
2196.20947265625	10.5076236724854
2196.87255859375	10.4271116256714
2197.53515625	10.3980121612549
2198.19677734375	10.2771434783936
2198.85791015625	10.1891870498657
2199.51831054688	10.1829652786255
2200.17797851563	10.1004085540771
2200.8369140625	10.0676069259644
2201.4951171875	9.9390926361084
2202.15258789063	9.92398929595947
2202.80932617188	9.77225112915039
2203.46533203125	9.76584529876709
2204.12060546875	9.75190353393555
2204.775390625	9.70382118225098
2205.42919921875	9.66724395751953
2206.08251953125	9.66027641296387
2206.73486328125	9.65179252624512
2207.38671875	9.53420734405518
2208.03759765625	9.53270626068115
2208.68798828125	9.5473051071167
2209.33764648438	9.54555416107178
2209.98657226563	9.54203701019287
2210.63452148438	9.55715560913086
2211.28198242188	9.56522846221924
2211.9287109375	9.53498840332031
2212.57470703125	9.54507446289063
2213.21997070313	9.5400276184082
2213.86450195313	9.53724670410156
2214.50830078125	9.56652641296387
2215.1513671875	9.51576519012451
2215.79370117188	9.49856281280518
2216.43530273438	9.49347972869873
2217.076171875	9.46664428710938
2217.71630859375	9.36389255523682
2218.35571289063	9.36127758026123
2218.99462890625	9.3206787109375
2219.63256835938	9.22255706787109
2220.26977539063	9.247239112854
2220.90625	9.1796760559082
2221.5419921875	9.10876178741455
2222.17700195313	9.06264591217041
2222.81127929688	9.01395797729492
2223.44482421875	8.96218395233154
2224.07763671875	8.92356777191162
2224.70971679688	8.88136863708496
2225.34106445313	8.74966049194336
2225.9716796875	8.74575138092041
2226.6015625	8.64974880218506
2227.23071289063	8.61881351470947
2227.85913085938	8.56876087188721
2228.48681640625	8.51714038848877
2229.11376953125	8.50777149200439
2229.73999023438	8.4637279510498
2230.36547851563	8.36253070831299
2230.990234375	8.35384750366211
2231.61401367188	8.31861782073975
2232.2373046875	8.23510837554932
2232.85986328125	8.16481113433838
2233.4814453125	8.1212797164917
2234.1025390625	8.09714031219482
2234.72265625	8.11900424957275
2235.34228515625	8.10507297515869
2235.9609375	8.06349182128906
2236.57885742188	8.02213287353516
2237.1962890625	8.04425239562988
2237.81274414063	8.00387287139893
2238.42846679688	8.03419971466064
2239.04345703125	7.9471173286438
2239.65771484375	8.01873874664307
2240.27124023438	7.96159934997559
2240.88403320313	8.00349903106689
2241.49584960938	7.96376705169678
2242.10717773438	7.96228218078613
2242.71752929688	8.01656532287598
2243.32739257813	7.96315956115723
2243.93627929688	7.95420742034912
2244.54443359375	7.92929077148438
2245.15209960938	7.91053438186646
2245.7587890625	7.89278984069824
2246.36474609375	7.86395263671875
2246.9697265625	7.81292295455933
2247.57421875	7.83069324493408
2248.17797851563	7.81546115875244
2248.78076171875	7.79298734664917
2249.38305664063	7.73177909851074
2249.984375	7.73972129821777
2250.5849609375	7.72106409072876
2251.18481445313	7.65431928634644
2251.78393554688	7.59036779403687
2252.38232421875	7.59774208068848
2252.97973632813	7.54484081268311
2253.57666015625	7.53071546554565
2254.17260742188	7.47255992889404
2254.76782226563	7.42808485031128
2255.3623046875	7.36025428771973
2255.9560546875	7.36287879943848
2256.54907226563	7.30040788650513
2257.14135742188	7.24151992797852
2257.73266601563	7.22255277633667
2258.32348632813	7.17500686645508
2258.91333007813	7.13261890411377
2259.50244140625	7.06810808181763
2260.09057617188	6.97261047363281
2260.67822265625	6.99431753158569
2261.26513671875	6.96843290328979
2261.85107421875	6.93237829208374
2262.43627929688	6.86973285675049
2263.02075195313	6.89429378509521
2263.6044921875	6.81699085235596
2264.18725585938	6.81235218048096
2264.76953125	6.77067708969116
2265.35083007813	6.74644565582275
2265.93139648438	6.67574310302734
2266.51123046875	6.70131874084473
2267.09033203125	6.64960336685181
2267.66845703125	6.66447067260742
2268.24584960938	6.62628889083862
2268.82250976563	6.67409658432007
2269.3984375	6.66125869750977
2269.9736328125	6.71225738525391
2270.5478515625	6.68161582946777
2271.12133789063	6.70620822906494
2271.69409179688	6.70199728012085
2272.26611328125	6.71455764770508
2272.83740234375	6.67468595504761
2273.40771484375	6.65392875671387
2273.97729492188	6.64574718475342
2274.54614257813	6.64648246765137
2275.11401367188	6.60546445846558
2275.68139648438	6.56651496887207
2276.24780273438	6.53331422805786
2276.8134765625	6.50402927398682
2277.37817382813	6.44684028625488
2277.9423828125	6.47143030166626
2278.50561523438	6.45313358306885
2279.06811523438	6.47984600067139
2279.62963867188	6.42992639541626
2280.19067382813	6.47166585922241
2280.75073242188	6.416428565979
2281.31005859375	6.41942691802979
2281.86840820313	6.4622597694397
2282.42602539063	6.39296245574951
2282.98291015625	6.36584997177124
2283.5390625	6.33237743377686
2284.09448242188	6.37787437438965
2284.64892578125	6.28913307189941
2285.20263671875	6.27858829498291
2285.75537109375	6.20931005477905
2286.3076171875	6.21168947219849
2286.85888671875	6.19236278533936
2287.40942382813	6.15686130523682
2287.958984375	6.13934803009033
2288.5078125	6.11413145065308
2289.05590820313	6.04143953323364
2289.60302734375	6.0212025642395
2290.14965820313	6.02429580688477
2290.6953125	5.95280504226685
2291.23999023438	5.91656970977783
2291.78393554688	5.88508987426758
2292.3271484375	5.82966470718384
2292.86962890625	5.83507537841797
2293.4111328125	5.78064918518066
2293.95190429688	5.74506902694702
2294.49194335938	5.7504448890686
2295.03100585938	5.6839394569397
2295.5693359375	5.63442373275757
2296.10693359375	5.64402198791504
2296.6435546875	5.56246471405029
2297.17944335938	5.64403247833252
2297.71459960938	5.60348987579346
2298.24877929688	5.58399438858032
2298.7822265625	5.57515811920166
2299.31469726563	5.58474159240723
2299.8466796875	5.61329984664917
2300.37744140625	5.57800006866455
2300.90771484375	5.56165504455566
2301.43701171875	5.58835601806641
2301.96557617188	5.5762791633606
2302.4931640625	5.57784223556519
2303.02001953125	5.58261489868164
2303.54614257813	5.56301784515381
2304.0712890625	5.5937762260437
2304.595703125	5.58139944076538
2305.119140625	5.58429622650146
2305.64184570313	5.56600141525269
2306.16381835938	5.52192640304565
2306.68481445313	5.56801748275757
2307.205078125	5.5499587059021
2307.72436523438	5.60119581222534
2308.24291992188	5.54684829711914
2308.7607421875	5.53762197494507
2309.27758789063	5.53780508041382
2309.79370117188	5.51027011871338
2310.30883789063	5.51770257949829
2310.8232421875	5.52298545837402
2311.3369140625	5.46227741241455
2311.849609375	5.48235940933228
2312.361328125	5.46174907684326
2312.87255859375	5.42844772338867
2313.38256835938	5.41750955581665
2313.89208984375	5.42194318771362
2314.40063476563	5.41234016418457
2314.908203125	5.3722095489502
2315.4150390625	5.3036847114563
2315.92114257813	5.27942609786987
2316.42626953125	5.23433017730713
2316.9306640625	5.23246955871582
2317.43408203125	5.20733976364136
2317.93676757813	5.14077806472778
2318.4384765625	5.14022874832153
2318.939453125	5.10798835754395
2319.439453125	5.05621385574341
2319.93872070313	5.04288530349731
2320.43701171875	5.04473066329956
2320.9345703125	4.98500204086304
2321.43139648438	4.99089384078979
2321.92724609375	4.92702627182007
2322.42211914063	4.91307258605957
2322.91625976563	4.92763233184814
2323.40966796875	4.89518308639526
2323.90209960938	4.89614820480347
2324.3935546875	4.82722425460815
2324.88427734375	4.83305644989014
2325.37426757813	4.7958927154541
2325.86303710938	4.81069850921631
2326.35131835938	4.81652545928955
2326.83862304688	4.77631139755249
2327.32495117188	4.79575109481812
2327.810546875	4.80075407028198
2328.29541015625	4.83357763290405
2328.77905273438	4.82222127914429
2329.26220703125	4.83924198150635
2329.74438476563	4.84207391738892
2330.2255859375	4.82687854766846
2330.7060546875	4.82505941390991
2331.185546875	4.81831502914429
2331.6640625	4.81101703643799
2332.14184570313	4.83379888534546
2332.61889648438	4.83115005493164
2333.09497070313	4.8315052986145
2333.57006835938	4.8047513961792
2334.04443359375	4.83440160751343
2334.51782226563	4.82379102706909
2334.99047851563	4.82194375991821
2335.46215820313	4.79980087280273
2335.93310546875	4.73402833938599
2336.40307617188	4.74914932250977
2336.8720703125	4.70169639587402
2337.34033203125	4.66574001312256
2337.8076171875	4.67974901199341
2338.27416992188	4.64705419540405
2338.73974609375	4.61763000488281
2339.20458984375	4.60193204879761
2339.66845703125	4.55293798446655
2340.13134765625	4.53967761993408
2340.59350585938	4.54622364044189
2341.0546875	4.50568723678589
2341.51489257813	4.51552867889404
2341.97436523438	4.48431634902954
2342.43286132813	4.44315576553345
2342.890625	4.42623233795166
2343.34741210938	4.38308620452881
2343.80322265625	4.37550735473633
2344.25830078125	4.33645153045654
2344.71240234375	4.34623908996582
2345.16577148438	4.33780288696289
2345.61791992188	4.36527872085571
2346.06958007813	4.3985743522644
2346.52001953125	4.44516563415527
2346.9697265625	4.52387142181396
2347.41845703125	4.57661962509155
2347.86645507813	4.69029855728149
2348.3134765625	4.73981046676636
2348.75952148438	4.85167741775513
2349.20483398438	4.96611404418945
2349.64916992188	4.99386692047119
2350.09252929688	5.13254594802856
2350.53515625	5.18311548233032
2350.97680664063	5.20014476776123
2351.41748046875	5.25437259674072
2351.857421875	5.29419803619385
2352.29638671875	5.3290491104126
2352.734375	5.29279279708862
2353.17138671875	5.28680372238159
2353.60766601563	5.26885032653809
2354.04296875	5.19999074935913
2354.4775390625	5.13914728164673
2354.91088867188	5.07269525527954
2355.34350585938	4.9677734375
2355.775390625	4.87921047210693
2356.2060546875	4.80395841598511
2356.63598632813	4.69827461242676
2357.06494140625	4.59976768493652
2357.4931640625	4.52015495300293
2357.92041015625	4.37102365493774
2358.3466796875	4.34959936141968
2358.77197265625	4.25808906555176
2359.1962890625	4.15311527252197
2359.61987304688	4.07907295227051
2360.04248046875	4.01643705368042
2360.46411132813	3.94061779975891
2360.88500976563	3.91032385826111
2361.30493164063	3.88168597221375
2361.72387695313	3.86393761634827
